# Supplementary material for: Embryonic stem cell factors DPPA2/4 amplify active H3K4me3–H2AK119ub chromatin domains in non-small cell lung cancer
Source: Genes Dev. 2026 May 1;40(9-10):756–76. doi: 10.1101/gad.353102.125 (PMC13138344; doi:10.1101/gad.353102.125)
Supplement: Supplement 1 [file Supplemental_Table_1_TCGA-NSCLC_DPPA24Co_edgeR.xlsx]

## Sheet: TCGA-NSCLC_DPPA24CoExp_vs_not
Gene	logFC	logCPM	LR	PValue	FDR	ENSGID
AL008720.2	7.96761	-1.92375	93.1113	4.94359271942826e-22	4.65742248926652e-19	ENSG00000288540.1
AFP	7.24768	1.78718	483.43	3.83190803734589e-107	5.59563950923527e-103	ENSG00000081051.8
G6PC	6.96074	-0.179639	267.359	4.27075944822069e-60	2.26781209209108e-56	ENSG00000131482.10
AC006019.1	6.35767	-3.26822	138.32	6.2015681940535e-32	1.03497085652245e-28	ENSG00000203335.5
CRISP1	6.34387	-3.9702	82.3443	1.14331650406478e-19	8.34778253986597e-17	ENSG00000124812.15
PRODH2	5.79794	-2.45609	149.1	2.72735200218655e-34	5.31024525999061e-31	ENSG00000250799.11
SPEM3	5.53915	-3.57763	306.024	1.60499956934555e-68	1.17187037306303e-64	ENSG00000283439.4
AL445588.1	5.36796	-3.91208	71.6544	2.56386303630807e-17	1.55997712306032e-14	ENSG00000288038.1
LGALS14	5.30856	-3.34153	116.827	3.13160659548144e-27	3.97652767062319e-24	ENSG00000006659.13
PAQR9	5.21781	-1.4139	292.578	1.36407924189407e-65	7.96772325982744e-62	ENSG00000188582.10
ALB	5.10272	5.92615	213.042	2.97933350293212e-48	1.02368146611628e-44	ENSG00000163631.17
GSG1L2	4.90575	-4.16755	50.6344	1.1127513601198e-12	3.89203111951842e-10	ENSG00000214978.7
PAQR9AS1	4.90306	-3.50915	300.288	2.85118945844739e-67	1.85045363841523e-63	ENSG00000241570.8
CRH	4.88519	-1.74892	86.458	1.4273387182666e-20	1.12665245773879e-17	ENSG00000147571.5
DPPA4	4.87403	-1.88552	855.16	5.49132731690872e-188	3.20753919907955e-183	ENSG00000121570.12
SIRLNT	4.76598	-0.096808	51.9029	5.83137471986429e-13	2.12885267976246e-10	ENSG00000253802.2
CREB3L3	4.76481	-1.35611	403.879	7.87937501107396e-90	9.20484347543682e-86	ENSG00000060566.14
AC080128.1	4.5583	-4.00238	103.569	2.51521641600523e-24	2.77200577500531e-21	ENSG00000244062.1
HRG	4.55341	-0.958599	327.622	3.16677085510071e-73	2.64248932024696e-69	ENSG00000113905.5
FRG2DP	4.53647	-4.34342	23.9799	9.73455277214352e-07	0.000109769	ENSG00000261711.6
AF241725.1	4.50184	-4.24128	14.4974	0.000140356	0.00726161	ENSG00000237527.1
AC012065.1	4.5017	-4.20584	43.2251	4.87912700639115e-11	1.32555668637355e-08	ENSG00000227047.1
PSG8	4.46504	-2.68926	57.3106	3.72150933573685e-14	1.56386389791169e-11	ENSG00000124467.19
ACTN3	4.46235	-1.84679	832.087	5.69972674193511e-183	1.66463369361586e-178	ENSG00000248746.6
AL354685.1	4.45199	-2.45816	12.6687	0.00037183	0.0155915	ENSG00000233887.1
VTN	4.41963	2.88203	230.46	4.73074337646329e-52	1.97376750973284e-48	ENSG00000109072.14
RHOXF2B	4.39759	-4.00377	18.3214	1.86601437256088e-05	0.00136929	ENSG00000203989.5
LYPLAL1AS1	4.36637	-1.11311	493.712	2.21831541199171e-109	4.31913405099492e-105	ENSG00000228536.3
NOL4LDT	4.35939	-4.3663	121.464	3.02419329096127e-28	4.10805010042649e-25	ENSG00000204393.7
RHOXF2	4.33794	-3.63409	88.1378	6.10501667268138e-21	5.09428755525703e-18	ENSG00000131721.6
AC106872.8	4.31152	-4.09368	63.9422	1.28125545399179e-15	6.74228939847875e-13	ENSG00000250712.1
LINC00452	4.3108	-3.05301	237.122	1.66862469637197e-53	7.49738747229102e-50	ENSG00000229373.9
LGALS13	4.2545	-3.99312	17.1666	3.42401506222092e-05	0.00227273	ENSG00000105198.11
AC092958.1	4.24201	-3.93855	85.6779	2.11761785933365e-20	1.64922902375384e-17	ENSG00000239922.2
LINC02180	4.15979	-4.36414	16.2674	5.50022327534668e-05	0.00334312	ENSG00000261749.3
PSG4	4.15593	1.50741	85.5217	2.29175628408174e-20	1.76136547775656e-17	ENSG00000243137.8
CSNKA2IP	4.14212	-4.25339	88.568	4.91178738745724e-21	4.15800598679369e-18	ENSG00000283434.2
PSG3	4.11366	-0.585897	48.8528	2.75908271159234e-12	9.0033955456324e-10	ENSG00000221826.10
LINC02706	4.09869	-4.48085	30.1866	3.92414130590984e-08	6.29706092910714e-06	ENSG00000255344.2
DPPA2	4.09034	-0.732865	82.2827	1.17948424242556e-19	8.40181147369751e-17	ENSG00000163530.4
AC103770.1	4.04528	-3.39466	62.6596	2.4570244635743e-15	1.21624793171049e-12	ENSG00000254251.1
FAM9C	4.03532	-0.2003	68.5373	1.24498035927863e-16	6.92576645388802e-14	ENSG00000187268.12
AL133395.1	4.00426	-4.12574	32.1735	1.41001345081307e-08	2.49576653561946e-06	ENSG00000287047.1
AC079768.4	3.97967	-4.40406	19.6468	9.31593651290165e-06	0.000757873	ENSG00000288003.1
AL589642.1	3.93384	-4.2189	61.5908	4.22789514023817e-15	1.94453214989332e-12	ENSG00000223440.1
ODAPH	3.92735	-0.737605	365.775	1.55617241159456e-81	1.51495977889416e-77	ENSG00000174792.11
AC109472.1	3.89463	-3.70179	19.5525	9.7873403597965e-06	0.000790717	ENSG00000286432.1
OR10G4	3.89169	-4.51464	69.1989	8.90184108789797e-17	5.09202720413893e-14	ENSG00000254737.2
APOB	3.88196	1.49066	163.843	1.6371380777651e-37	3.98445301084739e-34	ENSG00000084674.15
TFDP1P1	3.86734	-4.0965	169.778	8.27161282086212e-39	2.41576588239689e-35	ENSG00000224540.1
AC104793.1	3.86153	-3.18732	22.9466	1.66563922034985e-06	0.000176253	ENSG00000249568.1
CYMPAS1	3.8248	-3.08968	105.115	1.15229119971374e-24	1.31973492679371e-21	ENSG00000235407.1
AC007786.4	3.82223	-3.91869	34.144	5.11806036602635e-09	9.76964130849558e-07	ENSG00000287272.1
AC097451.1	3.74251	-4.24235	13.9097	0.000191804	0.00932068	ENSG00000250657.1
ACTRT2	3.73006	-4.53346	57.5828	3.24046102210368e-14	1.38159539242407e-11	ENSG00000169717.7
AL354712.1	3.70176	-4.29781	27.9233	1.2622161359409e-07	1.83858620240508e-05	ENSG00000259961.1
IGF2	3.69214	2.84047	145.033	2.11199534269058e-33	3.97947612780322e-30	ENSG00000167244.21
AL358215.3	3.64494	-4.37538	35.2531	2.89524842092631e-09	5.83152950050782e-07	ENSG00000283999.1
SERPINA6	3.62829	-0.840619	137.929	7.55475024920931e-32	1.22577921335157e-28	ENSG00000170099.6
LCE2A	3.62688	-3.98242	62.9305	2.14131304776035e-15	1.06902766181821e-12	ENSG00000187173.4
USP26	3.56401	-3.70802	126.709	2.15093311715707e-29	2.99138462633956e-26	ENSG00000134588.12
CYMP	3.5455	-4.0578	61.9079	3.59908779774838e-15	1.70866481741106e-12	ENSG00000240194.7
AC064869.1	3.51208	-2.04007	50.8238	1.01040050937484e-12	3.57687903958143e-10	ENSG00000286769.1
IGFBP1	3.49206	1.5869	93.5738	3.91337922797423e-22	3.74728514893775e-19	ENSG00000146678.10
APOA1	3.4884	2.63484	96.5473	8.71367561085465e-23	8.7754225190626e-20	ENSG00000118137.10
PPP1R1AP2	3.46676	-3.82727	16.9611	3.81540484661544e-05	0.00248729	ENSG00000261084.1
EGFLAMAS2	3.463	-4.37497	64.4818	9.74277293122798e-16	5.22096430904548e-13	ENSG00000248572.6
HOMER2P2	3.43554	-4.29906	63.0608	2.00426863503983e-15	1.01801161079401e-12	ENSG00000238275.2
AC247036.1	3.39514	-3.91985	40.0805	2.43713449936254e-10	5.98132198496914e-08	ENSG00000271201.1
APOA2	3.3891	1.92549	52.6342	4.01821889803595e-13	1.48549483577961e-10	ENSG00000158874.11
DPPA3	3.33964	-2.71956	34.7817	3.68826575084133e-09	7.3028912126235e-07	ENSG00000187569.3
NKX62	3.32792	-3.71802	47.9487	4.37519366818599e-12	1.38890998561094e-09	ENSG00000148826.9
AL162386.1	3.31256	-4.46337	24.3672	7.96132100918189e-07	9.22676034657387e-05	ENSG00000223672.2
TUBA3C	3.30061	-0.184519	25.4226	4.60483162569202e-07	5.79682801914432e-05	ENSG00000198033.12
GLP2R	3.29217	-0.412317	144.631	2.58648796664105e-33	4.72122964435846e-30	ENSG00000065325.13
LCE2C	3.2856	-3.98933	65.2187	6.70300429256641e-16	3.62527021975089e-13	ENSG00000187180.3
LINC01532	3.27041	-3.69363	40.2024	2.2896462262614e-10	5.66697142890486e-08	ENSG00000267014.6
GFY	3.23785	-0.325578	82.1847	1.23947729430253e-19	8.72278412500061e-17	ENSG00000261949.6
Z97206.1	3.2327	-2.75713	227.376	2.22667893244559e-51	8.67083620820529e-48	ENSG00000219088.1
AC128657.1	3.22913	-1.80769	25.3802	4.70718400623092e-07	5.88760867211894e-05	ENSG00000258073.1
AL591686.1	3.22129	-2.94876	77.3633	1.42232415528974e-18	9.33476137467741e-16	ENSG00000224525.2
LINC02573	3.21299	-4.36403	56.8446	4.71647825908857e-14	1.94010008163114e-11	ENSG00000233236.1
SMLR1	3.20279	-3.50825	79.0012	6.20736439763717e-19	4.26562778623982e-16	ENSG00000256162.2
PTH	3.20104	-3.92204	48.6882	3.00067982758326e-12	9.73737274494254e-10	ENSG00000152266.7
LGI1	3.19939	-1.52049	54.1087	1.89700291117529e-13	7.38705580297733e-11	ENSG00000108231.14
SLC25A39P2	3.17562	-4.51093	28.2399	1.0716987669321e-07	1.58478472595623e-05	ENSG00000257016.1
AP1B1P1	3.17359	-4.43223	63.1128	1.9520475859763e-15	1.00018466267072e-12	ENSG00000234479.2
LINC02224	3.16859	-3.98894	43.0486	5.33970844512764e-11	1.41130185515091e-08	ENSG00000249203.2
AC004862.1	3.16477	-4.23435	24.8279	6.26821335021615e-07	7.51812340861346e-05	ENSG00000232667.10
AC090791.1	3.14573	-4.09329	26.5561	2.55999670730322e-07	3.40619516333231e-05	ENSG00000254526.1
LINC02496	3.13492	-4.55201	10.7773	0.0010275	0.0329042	ENSG00000249066.2
NTSR1	3.12001	1.18131	88.8127	4.34013222618436e-21	3.7837531860247e-18	ENSG00000101188.5
RNA5SP423	3.07834	-4.61096	9.94209	0.00161542	0.0463222	ENSG00000252936.1
CFHR2	3.07812	-3.77607	18.5804	1.62885384182211e-05	0.00121356	ENSG00000080910.13
CRP	3.06587	-1.36061	56.6246	5.27471309845301e-14	2.13959213051208e-11	ENSG00000132693.12
DUXA	3.06009	-3.66645	43.0501	5.33553706956678e-11	1.41130185515091e-08	ENSG00000258873.3
RARRES2P10	3.04878	-4.41985	11.2559	0.000793698	0.0276121	ENSG00000260153.1
MIR122HG	3.04464	-4.08351	59.9339	9.80996258657572e-15	4.374120035454e-12	ENSG00000267391.5
CALCR	3.03128	-0.160902	209.734	1.5698849536768e-47	5.09436389051199e-44	ENSG00000004948.16
AC115619.1	3.02678	-4.41381	11.3456	0.000756259	0.0266912	ENSG00000261012.2
SIM1	3.02414	-1.0505	45.3726	1.62899046718679e-11	4.78145538587172e-09	ENSG00000112246.10
DDX11L5	3.02394	-4.18471	35.0599	3.19720526135479e-09	6.39561494934913e-07	ENSG00000236875.3
RNA5SP410	3.01974	-4.608	14.1439	0.000169343	0.00839686	ENSG00000252094.1
AP003784.1	3.01689	-4.55873	34.2882	4.75255741831299e-09	9.13163261056185e-07	ENSG00000279497.1
SHOX	3.00592	-3.33434	75.0681	4.54749636053142e-18	2.95137566572223e-15	ENSG00000185960.14
UGT2A3	3.00132	-0.623245	25.3926	4.67719972971928e-07	5.87526695511039e-05	ENSG00000135220.11
PCNPP3	3.00097	-3.0897	82.8265	8.95821328700541e-20	6.62352147224396e-17	ENSG00000213344.2
AC073578.5	2.99824	-3.64133	40.1742	2.32291940214816e-10	5.72506519826482e-08	ENSG00000287136.1
LINC02103	2.99233	-4.53104	15.3786	8.79775281954748e-05	0.00490349	ENSG00000249785.3
GOT1L1	2.98633	-4.35808	65.752	5.11375147151215e-16	2.79158259067754e-13	ENSG00000169154.7
ATP6V0CP2	2.97673	-4.55387	52.9561	3.41095293124786e-13	1.2937478679683e-10	ENSG00000244142.1
VGF	2.96469	2.1029	99.8519	1.64227037715546e-23	1.7441210000005e-20	ENSG00000128564.7
AC005550.2	2.95918	-1.81554	71.9675	2.18773563505343e-17	1.35944495935219e-14	ENSG00000237070.1
BPIFB6	2.9587	-3.49885	21.954	2.7926707021173e-06	0.000270071	ENSG00000167104.11
AL357139.2	2.95149	-3.68929	22.3192	2.30882426415283e-06	0.000228578	ENSG00000287499.1
AC105999.1	2.91379	-4.52338	19.2419	1.15155418508367e-05	0.000907739	ENSG00000253354.2
AC008525.1	2.90139	-4.22589	51.5621	6.93692390494218e-13	2.50118927291097e-10	ENSG00000250377.2
RNU6967P	2.89806	-4.57686	43.4191	4.41852894614229e-11	1.21169340034327e-08	ENSG00000201894.1
RTL1	2.89231	-1.03065	33.6711	6.52621150094717e-09	1.22573163981294e-06	ENSG00000254656.3
LINC00351	2.8902	-4.09903	11.8892	0.000564604	0.0214988	ENSG00000226317.3
LINC00226	2.88797	-4.4125	23.6113	1.17891283258859e-06	0.000128954	ENSG00000276210.2
AC092925.1	2.88316	-4.61837	20.324	6.53767697502742e-06	0.000561577	ENSG00000239661.1
AC010267.1	2.88058	-4.01746	54.8462	1.30342660474519e-13	5.14421968984942e-11	ENSG00000249150.2
AL133343.2	2.87422	-3.7894	82.3196	1.15769634494976e-19	8.34841990183459e-17	ENSG00000233293.1
LINC02747	2.85316	-1.11844	44.3288	2.77607807367136e-11	7.90992665176672e-09	ENSG00000255774.2
AC114485.1	2.84843	-3.45699	19.3922	1.06439172216482e-05	0.00084588	ENSG00000233359.2
MOS	2.83786	-4.4471	18.4396	1.75376597557559e-05	0.00129179	ENSG00000172680.1
LYZL4	2.83645	-4.00897	99.4689	1.99272443871891e-23	2.07851834267875e-20	ENSG00000157093.9
VRTN	2.83224	-3.04081	83.677	5.8259291706074e-20	4.41945907512141e-17	ENSG00000133980.5
AC114786.2	2.81121	-2.34235	12.2884	0.000455793	0.0183356	ENSG00000250612.2
AL121932.2	2.79151	-4.28625	45.8064	1.30535349222104e-11	3.87040623523467e-09	ENSG00000287279.1
FGF10	2.7691	0.235404	129.58	5.06216095596077e-30	7.21185081947864e-27	ENSG00000070193.5
AC006511.6	2.75779	-3.56035	149.116	2.70564509718307e-34	5.31024525999061e-31	ENSG00000288043.1
LINC00297	2.75443	-4.60423	10.249	0.00136762	0.0411774	ENSG00000224329.2
OTOL1	2.74841	-4.5003	30.2362	3.82497060671399e-08	6.15483080189451e-06	ENSG00000182447.4
MED15P6	2.74473	-4.23872	26.7378	2.33023071282019e-07	3.1801660319285e-05	ENSG00000257162.6
KRT38	2.74223	-1.7371	45.1445	1.83020348292001e-11	5.31860774332541e-09	ENSG00000171360.4
KRTAP71	2.72729	-4.11259	24.5713	7.16108293790483e-07	8.41621761541165e-05	ENSG00000274749.1
AC016769.6	2.72512	-4.19306	43.115	5.16158672635127e-11	1.38397811764815e-08	ENSG00000287317.1
KCNE5	2.72355	-1.91301	266.039	8.28236587977116e-60	4.03151061169428e-56	ENSG00000176076.7
AC106872.9	2.71257	-4.52738	14.0478	0.000178219	0.00875522	ENSG00000250887.1
LINC02088	2.7083	-4.48151	42.363	7.58115055877427e-11	1.98575150353616e-08	ENSG00000227685.1
MED15P4	2.68952	-3.83276	33.0716	8.88285886049904e-09	1.62650993385771e-06	ENSG00000224679.1
USP24P1	2.68829	-3.38035	18.838	1.42300303893735e-05	0.00108252	ENSG00000229375.1
CRPPAAS1	2.68589	-2.72069	223.017	1.9876990877918e-50	7.25646821356294e-47	ENSG00000229688.8
NTS	2.68332	7.9065	50.8568	9.93568848623837e-13	3.53874085469311e-10	ENSG00000133636.11
AC093838.1	2.68102	-2.7634	32.8969	9.71778740139049e-09	1.76281267050503e-06	ENSG00000286208.1
RBMY2HP	2.67294	-4.58568	14.212	0.000163329	0.00816102	ENSG00000238073.1
AC084026.3	2.66376	-3.52545	34.7475	3.75355117617156e-09	7.38264553149613e-07	ENSG00000280147.1
ANKRD26P1	2.66362	-2.60262	43.1136	5.16524677966986e-11	1.38397811764815e-08	ENSG00000261239.6
OTOR	2.65348	-3.67683	33.2023	8.30539552407539e-09	1.53036737525794e-06	ENSG00000125879.5
RFPL4B	2.63933	-3.27893	24.632	6.93886552714019e-07	8.20457640295112e-05	ENSG00000251258.2
DPPA5	2.63791	-3.17712	17.3364	3.13131904874451e-05	0.00211205	ENSG00000203909.4
LINC02167	2.6318	-0.911295	22.4618	2.14359695668768e-06	0.00021559	ENSG00000261122.6
NF1P6	2.6287	-3.92994	17.3337	3.13573389954135e-05	0.00211259	ENSG00000224435.2
SLC7A10	2.62302	1.10622	92.8182	5.73249817960594e-22	5.31493573284067e-19	ENSG00000130876.11
AC004674.1	2.61993	-4.46484	21.9245	2.83593128369489e-06	0.000273349	ENSG00000235592.1
AC005176.1	2.61888	-4.07271	22.7895	1.80746120999421e-06	0.000189543	ENSG00000268153.5
PRKCG	2.61616	-1.0362	140.148	2.47111107191144e-32	4.24529614180644e-29	ENSG00000126583.11
AC009498.1	2.60629	-4.1795	32.0314	1.51698493296827e-08	2.6450330423764e-06	ENSG00000237271.2
LINC02836	2.60587	-3.88498	118.592	1.28657102707171e-27	1.68624855516971e-24	ENSG00000237567.2
AC106785.2	2.59908	-2.17223	27.6889	1.42478692966533e-07	2.02983486216296e-05	ENSG00000260611.1
AL442128.1	2.59553	-4.02254	31.0489	2.51611314316307e-08	4.15165776286153e-06	ENSG00000275989.2
ITIH1	2.59357	-2.02373	149.863	1.85784496574885e-34	3.87566365336987e-31	ENSG00000055957.11
LINC01153	2.58675	-4.28947	35.1747	3.01419088245817e-09	6.05023723832524e-07	ENSG00000227143.1
AC090023.2	2.58657	-3.34198	33.9227	5.73456804120479e-09	1.08401894451396e-06	ENSG00000256915.2
CYP4F8	2.58424	-2.43097	34.4646	4.34081468625906e-09	8.3957392926847e-07	ENSG00000186526.13
NF1P8	2.57729	-2.56515	23.0597	1.57044851277669e-06	0.000166784	ENSG00000236956.2
TACR3	2.56315	-2.05942	46.127	1.1082773102041e-11	3.31977363929906e-09	ENSG00000169836.5
AC092666.1	2.56118	-2.77973	86.9818	1.09525011916414e-20	8.88536870979116e-18	ENSG00000241449.6
NANOG	2.56106	-3.60884	133.5	7.02933074902142e-31	1.08050062731866e-27	ENSG00000111704.11
NCOR1P1	2.55559	-3.57025	11.6316	0.000648424	0.0238658	ENSG00000240108.1
MANSC4	2.54891	-1.01422	131.328	2.09902988077205e-30	3.06516085914441e-27	ENSG00000205693.4
LINC02067	2.54692	-3.52433	118.573	1.2990906675564e-27	1.68624855516971e-24	ENSG00000240567.1
SLCO1B1	2.54671	-1.22314	59.258	1.38297512617222e-14	6.11976970415496e-12	ENSG00000134538.3
GIP	2.53033	-2.93084	51.3138	7.87212369416043e-13	2.82097311104052e-10	ENSG00000159224.4
AC010601.1	2.52818	-4.36988	17.3856	3.05124380689677e-05	0.00207723	ENSG00000259929.5
AC061961.1	2.52653	-3.51981	25.4486	4.54320052303849e-07	5.73159580456158e-05	ENSG00000287900.1
MYH2	2.52447	-2.58101	108.261	2.35658447003e-25	2.8091929689576e-22	ENSG00000125414.19
RBPJP7	2.51429	-4.51328	20.558	5.78520316311761e-06	0.000504357	ENSG00000234217.2
MED15P8	2.51118	-3.68403	27.6144	1.48070745141693e-07	2.10436990133125e-05	ENSG00000248796.1
KRT17P8	2.51069	-3.52358	167.673	2.38410785077863e-38	6.36781007475845e-35	ENSG00000256937.1
UPK1A	2.5091	-0.256367	74.065	7.55882485972903e-18	4.74751095571648e-15	ENSG00000105668.7
FAM238B	2.5061	-3.22911	36.2188	1.76357798923706e-09	3.70548035716999e-07	ENSG00000231976.8
ASGR2	2.50243	0.851272	153.46	3.03837728471472e-35	6.82594829144121e-32	ENSG00000161944.16
KNG1	2.50058	-1.06222	53.0371	3.27311012277695e-13	1.24957931621911e-10	ENSG00000113889.14
DMRTB1	2.49143	-3.85543	12.4735	0.000412761	0.0169192	ENSG00000143006.7
AC091489.1	2.48962	-4.50078	9.82983	0.00171704	0.0483344	ENSG00000260242.1
AL139280.3	2.48792	-4.06275	20.4978	5.97010433558343e-06	0.000516622	ENSG00000288657.1
GNRHR	2.47919	-1.05724	167.662	2.39838081259841e-38	6.36781007475845e-35	ENSG00000109163.7
OR8D4	2.47878	-4.4817	24.9665	5.83364591681196e-07	7.06948322918887e-05	ENSG00000181518.4
F2	2.47019	0.591718	27.7301	1.39472923024505e-07	2.00658938590748e-05	ENSG00000180210.15
AC099552.1	2.47019	-4.3665	44.4457	2.61510083638736e-11	7.48777720363834e-09	ENSG00000217825.2
LCE2B	2.46687	-4.00479	34.9473	3.38746290967807e-09	6.75307494939269e-07	ENSG00000159455.9
LINC01425	2.46445	-3.50381	11.1053	0.000860837	0.0292	ENSG00000233997.5
OAZ1P1	2.45711	-3.19403	50.3046	1.31638369941925e-12	4.52301695686927e-10	ENSG00000226745.2
LINC02240	2.45695	-2.87474	77.8756	1.09737314720332e-18	7.36766240244747e-16	ENSG00000260192.3
OR4D5	2.4545	-4.59543	15.8615	6.81494705057333e-05	0.00396482	ENSG00000171014.2
ZNF536	2.45018	-1.02448	52.8585	3.58463197295808e-13	1.34219191136189e-10	ENSG00000198597.9
LINC00945	2.44771	-4.25468	38.9652	4.31437402099587e-10	1.00401155753143e-07	ENSG00000232539.1
TDRD12	2.44683	2.06878	74.1106	7.38622736625908e-18	4.6895318118539e-15	ENSG00000173809.18
LINC01551	2.44624	-3.75217	24.1649	8.84281019098265e-07	0.00010049	ENSG00000186960.12
CCDC195	2.44273	-3.75233	24.5119	7.38532952546415e-07	8.62768965823772e-05	ENSG00000283428.1
AC087499.4	2.44173	-4.25906	64.3005	1.06818600153671e-15	5.67216477597822e-13	ENSG00000235546.2
SLC22A9	2.43908	-3.30702	106.395	6.04127550870347e-25	7.05753887477757e-22	ENSG00000149742.10
LINC00408	2.43726	-3.32649	14.8991	0.000113415	0.00612261	ENSG00000226250.2
NF1P10	2.43532	-4.30762	20.116	7.28842333242465e-06	0.000615208	ENSG00000277529.1
NPTX2	2.43099	4.00359	83.52	6.3074407501611e-20	4.72338361099564e-17	ENSG00000106236.4
AC104383.1	2.4302	-2.93686	53.4644	2.63327144928328e-13	1.01192117515846e-10	ENSG00000286959.1
AC021146.2	2.43018	-3.84679	39.876	2.70602843950447e-10	6.58590946582898e-08	ENSG00000248547.2
TF	2.42055	4.93961	62.4524	2.72966350043427e-15	1.32868645603222e-12	ENSG00000091513.16
AF121898.1	2.41773	-3.1641	35.9878	1.98556463222017e-09	4.06943213096885e-07	ENSG00000253500.6
AC073347.1	2.41711	-1.95977	20.8746	4.90345050370387e-06	0.000437275	ENSG00000230936.1
UPK1AAS1	2.41302	-3.07388	57.6368	3.15279389551124e-14	1.35410179581402e-11	ENSG00000226510.1
AL049777.1	2.39655	-4.05551	15.8208	6.96337204628689e-05	0.00402312	ENSG00000288617.1
AL356309.3	2.39413	-3.56597	49.3142	2.18076292308593e-12	7.27888817716414e-10	ENSG00000279137.1
LINC01537	2.39014	-1.56836	137.531	9.22988386198958e-32	1.45709931422344e-28	ENSG00000227467.3
GCM2	2.38923	-4.1778	62.9946	2.07270084353568e-15	1.04369421527382e-12	ENSG00000124827.7
AC080132.1	2.3843	-3.14976	43.9778	3.32125183659879e-11	9.23798290607486e-09	ENSG00000286891.1
ARGFX	2.3822	-3.91124	71.1808	3.25948542587737e-17	1.92312932536286e-14	ENSG00000186103.5
AC091179.1	2.38149	-2.80281	19.8638	8.3162171446843e-06	0.00068707	ENSG00000242407.1
MAGEB4	2.3726	-4.50235	15.1359	0.000100045	0.00549588	ENSG00000120289.12
TAC3	2.36341	0.605523	32.1174	1.45131364582116e-08	2.56110819837038e-06	ENSG00000166863.13
AC091304.2	2.36315	-3.90684	38.5622	5.3035695220603e-10	1.22445375238365e-07	ENSG00000260159.1
AC104823.1	2.36087	-1.23036	13.8958	0.000193234	0.00937927	ENSG00000224099.2
AC147055.1	2.34994	-3.59712	12.7534	0.000355369	0.015069	ENSG00000248635.1
AC025423.3	2.34059	-3.9909	91.7038	1.00670423007957e-21	9.04655396664276e-19	ENSG00000256678.1
AL049829.1	2.33489	-4.56197	32.2006	1.39047139834711e-08	2.46865729023869e-06	ENSG00000240131.1
IGDCC3	2.32649	-0.918625	77.9624	1.05021623590623e-18	7.13304425064173e-16	ENSG00000174498.14
GPR1AS	2.3216	-2.42039	13.2466	0.000273082	0.0123555	ENSG00000279220.4
AC079052.1	2.3188	-3.45188	48.2915	3.67342903972662e-12	1.17894870131578e-09	ENSG00000286328.1
SLC32A1	2.31453	-3.86868	38.574	5.27171921900788e-10	1.22193012421218e-07	ENSG00000101438.4
TBC1D21	2.31306	-4.42869	35.5906	2.43459995694741e-09	4.9722873456383e-07	ENSG00000167139.9
AC007536.1	2.30575	-4.54171	17.4032	3.02314410718549e-05	0.0020605	ENSG00000255356.2
FOXG1	2.30534	-0.749516	22.3985	2.21542969079054e-06	0.000220782	ENSG00000176165.12
AC092916.1	2.30499	-2.35455	9.92529	0.00163023	0.0466095	ENSG00000239311.1
AC021146.1	2.29882	-4.4503	11.3068	0.000772242	0.0271241	ENSG00000198277.6
AC025419.1	2.2964	-1.00889	41.8554	9.8279958808575e-11	2.5513914106523e-08	ENSG00000250748.6
AC006517.2	2.29209	-3.44697	88.63	4.76017240872382e-21	4.08891809655834e-18	ENSG00000287713.1
AC008805.1	2.28891	-3.91343	25.6999	3.98851161639617e-07	5.08674567740866e-05	ENSG00000267245.1
AC111000.5	2.28699	-4.55246	22.6372	1.95663258814241e-06	0.000201568	ENSG00000251284.2
FEV	2.28559	-2.70185	26.603	2.49861122662423e-07	3.35508920364018e-05	ENSG00000163497.3
OR6C66P	2.27742	-4.33338	25.319	4.85894120859569e-07	6.02580923429475e-05	ENSG00000233606.2
AC100839.1	2.27734	-3.37456	41.485	1.18776820788107e-10	3.05633166478155e-08	ENSG00000259756.1
PHOX2A	2.27575	-2.99504	24.099	9.15087856689573e-07	0.000103588	ENSG00000165462.5
ABCB10P1	2.27475	-2.20692	22.7094	1.88448326359882e-06	0.000195514	ENSG00000274099.1
AC099552.3	2.26697	-4.60318	12.1223	0.000498237	0.0195976	ENSG00000228521.2
AC141930.2	2.26609	-2.70189	60.2339	8.42308418624448e-15	3.81395946048625e-12	ENSG00000283766.1
AC079171.1	2.26552	-4.1614	46.5794	8.79784756243776e-12	2.67651601025808e-09	ENSG00000261030.1
LHX3	2.26436	-2.32053	27.3974	1.65650822636523e-07	2.33152534964384e-05	ENSG00000107187.17
POU1F1	2.2616	-3.3653	103.816	2.22055153010039e-24	2.49431991201334e-21	ENSG00000064835.11
PCK1	2.26127	1.55798	24.4103	7.78520756818589e-07	9.05860078217741e-05	ENSG00000124253.11
AL391095.2	2.2568	-4.02916	21.5003	3.53778110746293e-06	0.000334378	ENSG00000275285.1
AL157896.1	2.25505	-4.28195	24.5302	7.31526422966724e-07	8.56296390619425e-05	ENSG00000235410.1
TRIML2	2.25376	-1.85384	36.0956	1.87866411144623e-09	3.87986812043864e-07	ENSG00000179046.8
ITIH2	2.2518	2.04405	71.7484	2.44466383824811e-17	1.50310799427274e-14	ENSG00000151655.19
MRGPRX13P	2.25146	-4.54615	15.0235	0.000106183	0.00576576	ENSG00000254546.1
LUZP4	2.24863	-3.65526	18.9408	1.34840777763262e-05	0.00103287	ENSG00000102021.11
LINC00565	2.2485	-1.19449	164.381	1.24904601241619e-37	3.17208811440183e-34	ENSG00000260910.2
AL441943.2	2.23878	-4.40537	28.329	1.02352835159874e-07	1.52513557513352e-05	ENSG00000227912.2
AP005019.1	2.23519	-4.58887	29.3124	6.16017533369318e-08	9.54435017019502e-06	ENSG00000274664.1
LINC02032	2.23078	-4.53012	11.7712	0.000601554	0.0225964	ENSG00000241131.2
DEFB4B	2.19713	-3.45285	15.0298	0.000105829	0.00576576	ENSG00000177257.3
ESX1	2.19466	-2.80943	10.247	0.00136906	0.0411995	ENSG00000123576.5
CGA	2.19043	3.00342	15.4966	8.265247043227e-05	0.00464213	ENSG00000135346.9
AL033539.2	2.18977	-3.11827	31.1834	2.34767171404492e-08	3.89573444571243e-06	ENSG00000286954.1
ATP5PBP3	2.18857	-3.59641	31.686	1.81221564580754e-08	3.11333317903718e-06	ENSG00000214003.2
ABCB10P3	2.18602	-4.26279	26.6945	2.38299282871122e-07	3.22953582640026e-05	ENSG00000261524.1
AC131180.1	2.18242	-4.07509	25.3845	4.69677367048014e-07	5.88719413876428e-05	ENSG00000285819.1
AL512356.5	2.18204	-3.94341	14.7607	0.000122051	0.00650193	ENSG00000287459.1
BTBD17	2.17827	-2.82441	29.2259	6.44135839641468e-08	9.90121540244679e-06	ENSG00000204347.4
AC010620.2	2.17304	-4.53856	22.4519	2.15471244117826e-06	0.000216252	ENSG00000269839.1
PRSS38	2.16972	-3.81048	17.53	2.82808268527539e-05	0.00195836	ENSG00000185888.5
TBC1D3P6	2.16909	-4.53437	12.0731	0.000511548	0.0199866	ENSG00000224966.4
AC093714.2	2.16038	-4.60233	16.3325	5.31450336106879e-05	0.00324713	ENSG00000243345.1
AC011478.1	2.15799	-4.51746	11.6427	0.000644556	0.0237384	ENSG00000267760.1
IMPDH1P3	2.15624	-4.2861	42.5343	6.94535042189706e-11	1.82740929501545e-08	ENSG00000214815.2
MTND2P13	2.15351	-4.31444	25.6195	4.15823203992948e-07	5.29164469900482e-05	ENSG00000263914.1
PHF2P2	2.15327	-0.507621	20.8298	5.01955265127832e-06	0.000445588	ENSG00000226057.7
H18	2.15091	-4.37379	26.7185	2.35357955596742e-07	3.19709152194448e-05	ENSG00000178804.7
AC018450.2	2.15011	-4.37271	21.1701	4.20264523265306e-06	0.000387805	ENSG00000243733.1
TRPM5	2.13966	-0.362907	49.9623	1.56727321861927e-12	5.32244162632384e-10	ENSG00000070985.13
PKLR	2.1391	-3.007	69.0708	9.49897785466709e-17	5.33504611027845e-14	ENSG00000143627.19
AC132825.4	2.13766	-3.15462	16.3783	5.1874552202717e-05	0.00318642	ENSG00000266885.2
AC006960.2	2.13556	-4.2316	23.9735	9.76705388559338e-07	0.000109924	ENSG00000237400.1
SLC22A10	2.13515	-3.52121	86.7212	1.24950447334278e-20	9.99791860170205e-18	ENSG00000184999.12
MRGPRFAS1	2.1346	-3.36264	112.13	3.34706114857353e-26	4.07302476561101e-23	ENSG00000256508.2
AC092720.2	2.1307	-3.72618	17.062	3.6178235203188e-05	0.00237706	ENSG00000269935.1
LINC02275	2.12668	-4.24755	44.2296	2.92034557188382e-11	8.28059733977214e-09	ENSG00000248319.2
MEP1AP4	2.12507	-4.60197	15.6252	7.72177698031895e-05	0.00437475	ENSG00000224537.1
NPPB	2.12274	-2.94145	18.9619	1.33358037533707e-05	0.0010236	ENSG00000120937.9
CPN1	2.12242	-1.33602	11.5167	0.000689737	0.0249772	ENSG00000120054.12
AL158819.1	2.1197	-2.88205	14.2853	0.000157083	0.00795944	ENSG00000232765.6
AC092675.2	2.11863	-4.51936	17.3703	3.07592347540661e-05	0.00208431	ENSG00000227987.1
GTF2IP3	2.11816	-4.26366	13.0469	0.000303792	0.0134024	ENSG00000187721.8
AC134684.11	2.11478	-4.60912	20.8631	4.9330944613901e-06	0.000439248	ENSG00000285659.1
SLC17A7	2.0993	0.889907	102.373	4.59943240576601e-24	4.97513789357775e-21	ENSG00000104888.10
AC092894.1	2.09882	-2.47091	29.4842	5.63754320613887e-08	8.80466674368388e-06	ENSG00000243081.2
SLC30A10	2.0945	-0.556323	36.9279	1.22578523450881e-09	2.64204211560496e-07	ENSG00000196660.11
INTS6P1	2.08586	-2.94616	175.391	4.91927028927837e-40	1.51231314140547e-36	ENSG00000250492.1
SELENOOLP	2.08344	-1.57748	29.0303	7.12552873681029e-08	1.08387827876517e-05	ENSG00000227932.2
SLC17A1	2.07692	-3.42576	22.5426	2.05538189601551e-06	0.000209158	ENSG00000124568.12
FDCSP	2.07615	5.70849	37.5441	8.93701058361224e-10	1.97734744393702e-07	ENSG00000181617.6
LBP	2.07278	2.63023	31.7386	1.76384217912277e-08	3.0391677145941e-06	ENSG00000129988.6
C19orf85	2.0655	-4.22398	36.4366	1.57710128914059e-09	3.3498204872724e-07	ENSG00000283567.1
CHST8	2.06359	-0.504999	61.3105	4.8747623029639e-15	2.22452922561269e-12	ENSG00000124302.13
BHLHE23	2.06233	-4.54841	19.9242	8.05723049652105e-06	0.000671371	ENSG00000125533.6
LINC01087	2.05481	-2.7576	23.011	1.61075169644698e-06	0.000170754	ENSG00000224559.2
AC144573.1	2.05474	-4.57614	48.467	3.358925536442e-12	1.08396795308903e-09	ENSG00000285880.1
AL160254.1	2.05088	-3.96545	10.3249	0.00131246	0.0397722	ENSG00000285588.1
KLHL1	2.04975	-4.18471	10.0997	0.00148297	0.0438813	ENSG00000150361.12
LRRC38	2.04656	0.695264	22.7129	1.88097037136053e-06	0.000195514	ENSG00000162494.6
ABCB10P4	2.0447	-3.62953	31.566	1.9277817603804e-08	3.27336222109242e-06	ENSG00000260053.2
AC004047.1	2.0444	-4.54827	12.5216	0.000402266	0.016629	ENSG00000286291.1
LIN28B	2.03995	0.489666	15.8489	6.8606333372309e-05	0.00398346	ENSG00000187772.8
TRPA1	2.03613	2.13967	60.0534	9.23179197545159e-15	4.14798616213925e-12	ENSG00000104321.11
DSCR10	2.03409	-4.10624	12.8793	0.00033224	0.0143645	ENSG00000233316.4
RPL31P50	2.03041	-4.20741	38.2002	6.38444045762305e-10	1.44543237042721e-07	ENSG00000231788.4
ADGRA1AS1	2.02805	-4.49205	12.9927	0.000312703	0.0136965	ENSG00000256925.3
AC027369.3	2.02364	-4.53117	10.0248	0.00154444	0.0450184	ENSG00000254728.1
XAGE3	2.022	-2.04636	19.9963	7.75938977281258e-06	0.000650264	ENSG00000171402.15
RHOXF1P1	2.02127	-2.76495	43.1237	5.13853626682818e-11	1.38397811764815e-08	ENSG00000234493.4
AL360015.1	2.02002	-3.56141	62.1131	3.24284649502517e-15	1.56543724480095e-12	ENSG00000288560.1
FGF10AS1	2.01887	-4.19954	27.1481	1.88446484744329e-07	2.60837621336516e-05	ENSG00000248464.1
Z82186.1	2.01362	-2.4471	71.5237	2.73952550967537e-17	1.64967447985204e-14	ENSG00000224715.1
LINC01189	2.01348	-4.38628	10.9631	0.00092945	0.0307767	ENSG00000232827.3
AL355516.1	2.01088	-2.9844	11.2116	0.000812874	0.0280619	ENSG00000231358.4
AC090124.1	2.00851	-4.27866	11.3267	0.000763992	0.0269153	ENSG00000255227.1
AC025048.1	2.00259	-4.55352	33.1608	8.48426888845519e-09	1.55841078630049e-06	ENSG00000267095.1
AC008738.4	2.00136	-3.25483	47.4364	5.68183935613858e-12	1.77476961834979e-09	ENSG00000267714.2
AL390961.1	2.00135	-4.25717	13.2987	0.00026559	0.0121104	ENSG00000234296.1
SLC17A4	1.99674	-3.25707	11.675	0.000633466	0.0234632	ENSG00000146039.11
F13B	1.9942	-4.07122	24.5464	7.25418887997568e-07	8.50852262386064e-05	ENSG00000143278.5
PAGE4	1.99411	-1.69394	10.4022	0.00125864	0.0385115	ENSG00000101951.17
AC136624.1	1.99383	-3.95056	58.9052	1.65455851336825e-14	7.26649754318441e-12	ENSG00000262332.1
AC089998.2	1.98961	-4.30815	9.84408	0.00170379	0.0480564	ENSG00000257837.1
AC004704.1	1.98939	-1.72468	17.8591	2.37873104411579e-05	0.00169032	ENSG00000249815.1
AC139491.3	1.98767	-4.00212	31.9531	1.57943878137863e-08	2.74573210294962e-06	ENSG00000250992.2
KLHDC8A	1.97794	1.255	91.9749	8.77835701953116e-22	8.01175956043492e-19	ENSG00000162873.15
PRAMEF19	1.97409	-4.51344	12.1514	0.000490498	0.0193846	ENSG00000204480.8
BX072579.2	1.96602	-4.32986	19.2918	1.12186089309336e-05	0.000886726	ENSG00000274766.2
IGF2AS	1.96314	-2.20374	33.3681	7.62661828694376e-09	1.41648624975004e-06	ENSG00000099869.8
DSCR9	1.96075	-2.46046	151.006	1.04466965845348e-34	2.2600073859232e-31	ENSG00000230366.9
AC109454.3	1.95932	-0.667857	34.836	3.58670671265268e-09	7.12595665961755e-07	ENSG00000250564.2
CIDEC	1.95929	-0.898212	31.1254	2.41881383784002e-08	4.00241742442134e-06	ENSG00000187288.12
AL139379.1	1.9581	-3.12755	27.7224	1.40031551906289e-07	2.00967640746885e-05	ENSG00000286780.1
NRBF2P4	1.9568	-4.30407	46.1019	1.12258579311134e-11	3.34547748782789e-09	ENSG00000253228.1
AL591518.1	1.9536	-2.4633	95.6822	1.34889326593607e-22	1.33542719587443e-19	ENSG00000284999.1
AC073869.3	1.9527	-3.85451	12.9056	0.000327605	0.0142167	ENSG00000283303.1
AC073488.9	1.95209	-4.4852	12.2186	0.00047315	0.0188521	ENSG00000282501.1
SLC25A15P5	1.9478	-3.93828	26.2893	2.93918509455879e-07	3.87541175075109e-05	ENSG00000249288.1
FAM9B	1.94523	-1.55169	25.3631	4.74905123363463e-07	5.91464459718193e-05	ENSG00000177138.17
AC034213.1	1.94387	-0.627504	68.4668	1.29028900407989e-16	7.11010103936892e-14	ENSG00000250509.2
LINC01827	1.93782	-3.16442	56.6906	5.10064078026814e-14	2.08345124906463e-11	ENSG00000234919.1
Z83839.1	1.92522	-4.57318	24.2925	8.27599421040568e-07	9.53469620954648e-05	ENSG00000237439.1
AC016925.3	1.92301	-2.47013	26.19	3.09420212050856e-07	4.05236412692883e-05	ENSG00000287796.1
ARL4AP3	1.92275	-3.65612	24.2447	8.48392317972506e-07	9.75500859942756e-05	ENSG00000228291.1
AL606519.1	1.92186	-4.39085	21.1001	4.35895497645998e-06	0.000397209	ENSG00000225598.1
LINC02087	1.92012	-4.4384	15.6539	7.60547503018503e-05	0.00431723	ENSG00000237057.3
AC120193.1	1.91915	-2.34661	63.3046	1.77087181929776e-15	9.15384016256651e-13	ENSG00000253535.5
SPATA3	1.91828	-4.51245	19.9964	7.75877431841968e-06	0.000650264	ENSG00000173699.16
AC007115.1	1.91488	-4.64115	10.0006	0.00156487	0.0453175	ENSG00000258148.2
AC016587.1	1.91266	-4.43774	16.02	6.26775678927641e-05	0.00372817	ENSG00000287526.1
EXOC1L	1.91101	-4.14411	17.5916	2.73788986193238e-05	0.00190384	ENSG00000250821.3
AP000844.2	1.90967	-2.40447	18.9684	1.32898373743479e-05	0.00102141	ENSG00000238117.1
ADGRG4	1.90949	-3.90725	37.3763	9.73994719512472e-10	2.12283602841205e-07	ENSG00000156920.11
GPR32P1	1.90844	-4.62599	15.9384	6.54391948423925e-05	0.00385705	ENSG00000269565.1
LINC01297	1.90792	-2.47352	15.9935	6.35607871911942e-05	0.00376919	ENSG00000274827.4
CUX2	1.90663	-1.50186	77.6403	1.2362412650676e-18	8.20569187884812e-16	ENSG00000111249.14
PANCR	1.90244	-3.04232	13.622	0.000223551	0.010539	ENSG00000250103.2
Z83839.2	1.90159	-4.4876	34.5175	4.22425512252322e-09	8.19744072962471e-07	ENSG00000239674.2
AL356413.1	1.89443	-4.1929	13.7144	0.000212814	0.010131	ENSG00000285834.1
EXOC5P1	1.89335	-3.48497	70.1853	5.39872934980797e-17	3.15345180051634e-14	ENSG00000180673.9
AC008517.1	1.89003	-2.5997	9.77557	0.00176846	0.0494388	ENSG00000248588.2
KLF2P4	1.88657	-2.0852	19.8413	8.41430799119802e-06	0.000694192	ENSG00000236516.1
LINC00686	1.88442	-4.59805	17.3132	3.1697349171869e-05	0.00212813	ENSG00000237687.2
AL137078.1	1.88222	-4.50696	10.8682	0.00097831	0.0318884	ENSG00000236874.1
LINC01162	1.8821	-3.66358	11.6289	0.000649367	0.0238855	ENSG00000232790.3
AC091951.1	1.8809	-3.92107	26.9895	2.04560126323602e-07	2.81142624439716e-05	ENSG00000205976.4
MED15P9	1.87611	-2.03925	12.9364	0.000322248	0.0140412	ENSG00000223760.4
CD83P1	1.87543	-4.39225	10.0613	0.00151419	0.0444897	ENSG00000219738.2
ATP12A	1.87051	3.27793	40.9186	1.58702189992189e-10	3.9958387004548e-08	ENSG00000075673.12
PIWIL3	1.86523	-0.83061	12.815	0.000343854	0.0147358	ENSG00000184571.13
AL159156.1	1.86326	-3.84918	22.2342	2.41336224777155e-06	0.000236522	ENSG00000288015.1
AL391358.1	1.8625	-4.49764	12.2916	0.000455003	0.0183291	ENSG00000270619.1
OR6M1	1.85823	-4.59078	12.714	0.000362926	0.015295	ENSG00000196099.4
AL445584.1	1.85616	-4.64713	22.7098	1.88404342933394e-06	0.000195514	ENSG00000239986.2
AC011504.1	1.85516	-3.73621	15.7745	7.13588685952266e-05	0.0041025	ENSG00000280061.1
AC004875.1	1.85235	-3.86279	23.4456	1.28495360340013e-06	0.000139166	ENSG00000227743.2
BEST2	1.85075	-2.08365	43.2922	4.71470683295692e-11	1.28687262065349e-08	ENSG00000039987.7
LRRC55	1.84921	1.75021	40.9101	1.5939299399188e-10	3.9958387004548e-08	ENSG00000183908.7
ANGPTL8	1.84551	-2.8342	157.616	3.75385595587942e-36	8.77065920955491e-33	ENSG00000130173.13
H3P9	1.84546	-4.25226	22.4303	2.17912319568064e-06	0.000218327	ENSG00000227430.1
AL929601.1	1.84487	-4.053	9.97522	0.00158661	0.0457413	ENSG00000257891.1
NPM1P36	1.84234	-4.13532	46.4672	9.31635488800099e-12	2.81957308478252e-09	ENSG00000214604.3
PRL	1.84155	-2.69996	22.7714	1.82463461678753e-06	0.00019066	ENSG00000172179.12
LINC01205	1.84072	-2.21731	15.8637	6.80728880028195e-05	0.00396482	ENSG00000228980.4
AC006557.2	1.83645	-4.2806	16.3782	5.18786189057276e-05	0.00318642	ENSG00000267324.1
FAR2P4	1.8355	-0.556995	20.6111	5.62680880838254e-06	0.000492755	ENSG00000231431.7
TUFMP1	1.83429	-1.48421	30.4058	3.50476827666992e-08	5.6865838835713e-06	ENSG00000265646.2
BPIFB2	1.83213	4.15425	14.7268	0.000124267	0.00658673	ENSG00000078898.7
C17orf102	1.82382	-4.13032	32.9529	9.44203503368369e-09	1.7181268172975e-06	ENSG00000197322.4
ALX1	1.82354	-0.358927	25.2507	5.03403553155436e-07	6.19037998807624e-05	ENSG00000180318.4
AC136431.1	1.82143	-4.00717	12.0769	0.000510515	0.0199596	ENSG00000260126.2
ANKRD62	1.82031	-2.14884	58.8365	1.71334083823284e-14	7.46850385835956e-12	ENSG00000181626.12
AC073094.1	1.8189	-4.64622	9.7875	0.00175702	0.0491992	ENSG00000233082.1
AC092810.2	1.81889	-3.64935	29.1293	6.77057776514621e-08	1.03527805717266e-05	ENSG00000232537.2
SYPL2	1.81598	-0.0860033	140.71	1.8616234321229e-32	3.29512988768881e-29	ENSG00000143028.9
LINC02333	1.81025	-4.51149	25.3322	4.82586801954485e-07	5.99752716786456e-05	ENSG00000271564.2
PRPH	1.81	-1.79489	61.698	4.003806979859e-15	1.85608229762336e-12	ENSG00000135406.14
SLC1A6	1.80357	1.92095	24.1664	8.83627789450221e-07	0.00010049	ENSG00000105143.12
AP000949.1	1.80351	-4.56524	20.9566	4.69806644464389e-06	0.000422833	ENSG00000225906.1
AC139718.1	1.79567	-3.68051	14.1466	0.000169102	0.00839202	ENSG00000248432.1
APELA	1.79408	0.239043	49.4541	2.03069872505994e-12	6.81696225456759e-10	ENSG00000248329.6
RGS21	1.79156	-4.35455	14.5756	0.000134647	0.00702846	ENSG00000253148.1
AC106872.5	1.79111	-4.43778	13.2329	0.000275079	0.0123979	ENSG00000248645.1
HPAT5	1.7899	-4.25911	15.972	6.42867389669067e-05	0.00380451	ENSG00000280707.2
RNASEH1P1	1.78938	-3.43871	10.7415	0.00104761	0.0333001	ENSG00000265790.1
AC091133.3	1.78764	-3.54247	9.93841	0.00161865	0.0463694	ENSG00000250838.1
AC046195.1	1.78633	0.0627268	32.107	1.4590893867783e-08	2.56707440274419e-06	ENSG00000253288.2
AC097512.1	1.78488	-1.56543	20.5383	5.84488386545505e-06	0.000507289	ENSG00000248837.7
AC107973.1	1.78375	-4.50952	10.3341	0.00130594	0.039606	ENSG00000254734.1
AC013287.1	1.78326	-2.74625	37.977	7.15835605751125e-10	1.60817975259727e-07	ENSG00000228566.2
CCDC144NL	1.78092	-2.00537	23.9608	9.83185047753993e-07	0.000110168	ENSG00000205212.5
CACNA1S	1.77669	-2.42327	37.4406	9.42414661253455e-10	2.07725972748964e-07	ENSG00000081248.11
AP003096.1	1.77589	-2.53331	114.132	1.21895480242555e-26	1.51490146732934e-23	ENSG00000260808.1
LINC01478	1.77001	-4.16486	16.6919	4.3968691867645e-05	0.00281916	ENSG00000267337.2
L1CAM	1.76795	3.04265	47.8016	4.71599811723475e-12	1.48900630284216e-09	ENSG00000198910.14
ATP2B2	1.76128	-1.16439	48.868	2.73778468026523e-12	8.9840865707288e-10	ENSG00000157087.20
DDX4	1.75799	-2.76518	49.792	1.70941622628473e-12	5.77160180309349e-10	ENSG00000152670.19
AC008938.1	1.75763	-2.56766	17.2656	3.25025323820596e-05	0.00216972	ENSG00000260072.1
AC105460.1	1.75137	1.68864	11.7273	0.000615906	0.0229583	ENSG00000250920.3
NEK2P2	1.74778	-4.52003	10.6352	0.00110958	0.03492	ENSG00000231565.1
PHBP8	1.74754	-4.31672	40.3789	2.09185507578256e-10	5.19946156729938e-08	ENSG00000240471.1
AC020584.1	1.74686	-3.92982	11.5378	0.000681935	0.0247561	ENSG00000286980.1
PP12613	1.74506	-4.1293	29.2909	6.2288965356748e-08	9.62529300384394e-06	ENSG00000226757.2
NBEAP1	1.74428	-0.120786	46.9872	7.14527985482298e-12	2.19664706105297e-09	ENSG00000258590.5
GSC2	1.74202	-2.60409	26.9999	2.03464942444715e-07	2.80296951724959e-05	ENSG00000063515.3
IGFN1	1.73342	0.140255	47.0218	7.02015209532405e-12	2.16959843407393e-09	ENSG00000163395.17
AL139280.1	1.73215	-3.85879	22.1732	2.49129128769697e-06	0.000242173	ENSG00000227338.2
CFHR1	1.73202	-2.63107	31.6664	1.83059939090263e-08	3.13569328510303e-06	ENSG00000244414.7
DNAJC5G	1.73185	-2.78037	37.946	7.27288467199601e-10	1.6276492972259e-07	ENSG00000163793.13
UPK1B	1.72614	6.22656	19.7903	8.64181584449913e-06	0.000709954	ENSG00000114638.8
RPL36P20	1.72461	-4.63184	15.3284	9.0348741367453e-05	0.00501467	ENSG00000234270.1
MTCYBP22	1.72425	-4.33279	11.4831	0.000702336	0.0252923	ENSG00000270232.1
RPS16P9	1.72262	-2.58463	22.6411	1.95262220597565e-06	0.00020151	ENSG00000242675.1
CCDC63	1.71456	-3.77593	51.7877	6.18370745194841e-13	2.24345674519105e-10	ENSG00000173093.13
EMX2OS	1.71364	-0.887765	17.4647	2.92697445091789e-05	0.00200666	ENSG00000229847.9
ACCSL	1.71253	-4.2816	29.8509	4.66575029258071e-08	7.38566775988975e-06	ENSG00000205126.2
YWHAEP1	1.71176	-2.75447	61.7191	3.96116516807068e-15	1.85100494905741e-12	ENSG00000232727.2
AL357833.1	1.71017	-3.93043	18.9153	1.3665446591947e-05	0.00104478	ENSG00000236892.2
PRDM14	1.70313	-4.17503	15.7503	7.22751780899481e-05	0.00413757	ENSG00000147596.4
AC010624.4	1.70224	-4.13685	27.4512	1.61109402892153e-07	2.27308244742356e-05	ENSG00000269540.1
CCNYL2	1.70106	-0.670983	24.7786	6.43069048681782e-07	7.67449444638672e-05	ENSG00000182632.15
SPINK6	1.69966	-0.96687	23.9262	1.00098988605446e-06	0.000111582	ENSG00000178172.7
OR10P1	1.69714	-4.56917	15.1594	9.88071762623947e-05	0.00543961	ENSG00000175398.2
OR56A3	1.69677	-1.7287	11.1518	0.000839479	0.0286921	ENSG00000184478.7
P2RX2	1.69496	-1.3621	44.8863	2.08808862699518e-11	6.03798736591167e-09	ENSG00000187848.15
GPC5AS1	1.69477	-3.27008	12.1878	0.000481043	0.0191014	ENSG00000235984.5
CNTN5	1.69455	1.57571	43.8628	3.52226084783898e-11	9.75065300393948e-09	ENSG00000149972.11
AC011487.2	1.69453	-2.93975	14.3793	0.000149437	0.00765679	ENSG00000268864.4
AC010307.3	1.68396	-4.2114	23.9581	9.84537546845753e-07	0.000110168	ENSG00000249478.1
AC079382.2	1.6838	-4.15826	12.9459	0.000320616	0.0139996	ENSG00000286854.1
PDCL2	1.6832	-2.36116	15.0886	0.000102579	0.00561024	ENSG00000163440.12
AL450352.1	1.68284	-4.22731	33.2605	8.06013841783702e-09	1.48987577570974e-06	ENSG00000287989.1
VWA5B1	1.68282	-2.30175	38.5141	5.43588331321092e-10	1.25006055199986e-07	ENSG00000158816.15
HTR3C	1.68272	-2.00836	21.1432	4.26200247725905e-06	0.000391427	ENSG00000178084.2
RBP4	1.68174	2.62531	50.7514	1.04838268248135e-12	3.68898077508543e-10	ENSG00000138207.14
AL691420.1	1.6806	-2.64052	16.0262	6.24714092483543e-05	0.00371969	ENSG00000228714.4
AL645608.3	1.67817	-3.78419	22.6019	1.99290642840414e-06	0.000204943	ENSG00000231702.2
AL353709.1	1.67477	-2.9592	12.7747	0.000351338	0.0149687	ENSG00000287364.1
ESRRAP2	1.67309	-2.94719	71.4032	2.91197494059537e-17	1.73562620668486e-14	ENSG00000235438.7
AC021074.3	1.67154	-4.38363	22.2152	2.43731164992196e-06	0.00023807	ENSG00000243818.5
AC090774.2	1.67029	-3.1553	12.5088	0.000405043	0.0167083	ENSG00000266369.1
AC114341.2	1.66866	-1.16392	44.1391	3.05852710290784e-11	8.54792471808371e-09	ENSG00000287879.1
AC067969.1	1.66852	-4.34273	13.2525	0.000272214	0.0123354	ENSG00000268055.1
AC097462.3	1.66532	-3.34599	39.9901	2.55250267508363e-10	6.23825245833933e-08	ENSG00000287021.1
AC093326.1	1.65775	-2.40542	15.7491	7.23229632974533e-05	0.00413757	ENSG00000233633.2
LINC01475	1.65772	-3.4069	12.645	0.00037657	0.0157563	ENSG00000257582.5
AC062015.1	1.65682	-2.47986	14.4351	0.000145073	0.00745281	ENSG00000235070.3
AC089998.1	1.65548	-3.12927	18.6787	1.54703256523623e-05	0.00116448	ENSG00000257431.1
AC011298.1	1.65434	-0.320827	14.3732	0.000149919	0.00767477	ENSG00000219159.4
AC136431.2	1.65364	-2.72501	15.9242	6.59303574416582e-05	0.0038743	ENSG00000287905.1
SLC27A6	1.65208	-0.0973713	27.6918	1.42263935151585e-07	2.02983486216296e-05	ENSG00000113396.13
AC092153.1	1.65055	-2.81661	50.3441	1.29014256907816e-12	4.48562604776337e-10	ENSG00000285155.1
CTNNA3	1.65031	-1.68495	40.4394	2.02813792189025e-10	5.06263094681757e-08	ENSG00000183230.17
HOXC12	1.65009	1.02609	9.92872	0.0016272	0.0465685	ENSG00000123407.4
AP000365.1	1.64852	-4.49287	15.0229	0.000106212	0.00576576	ENSG00000267338.1
AC022816.1	1.64771	-4.05595	37.0013	1.18051478173795e-09	2.55389070059612e-07	ENSG00000230647.2
TXNL4AP1	1.64771	-4.59341	17.3496	3.10963281925508e-05	0.00210228	ENSG00000213126.2
AC116165.3	1.64141	-4.24471	10.4175	0.00124827	0.0382634	ENSG00000278552.1
AC073071.1	1.64064	-4.60319	16.3999	5.12885215853734e-05	0.00316627	ENSG00000234273.1
BNIP3P34	1.63739	-4.4971	9.91914	0.00163569	0.0467199	ENSG00000269509.1
AP003555.2	1.63337	-2.89361	37.1026	1.12073134548528e-09	2.43357020896434e-07	ENSG00000255191.1
DPEP3	1.63057	0.711831	23.099	1.53869953685346e-06	0.00016371	ENSG00000141096.6
NKX63	1.62778	-1.61045	21.0447	4.48683554364146e-06	0.00040759	ENSG00000165066.13
LINC01163	1.62668	-2.48571	21.6259	3.3135519329888e-06	0.000314712	ENSG00000280953.2
PDE11AAS1	1.62388	-4.37703	18.3638	1.82496590044149e-05	0.00134086	ENSG00000229941.6
TMEM132E	1.62061	-0.295569	74.921	4.8992524434665e-18	3.14472785137716e-15	ENSG00000181291.8
CNTNAP5	1.61955	-1.61518	16.0547	6.1538848227814e-05	0.0036754	ENSG00000155052.14
AC125616.1	1.61883	-3.06118	26.4428	2.71451621454242e-07	3.60358196835539e-05	ENSG00000256008.3
NKX23	1.61875	-0.375248	26.2498	2.9998045703026e-07	3.94643208909787e-05	ENSG00000119919.11
COX8C	1.612	-1.52306	14.6515	0.000129331	0.00680075	ENSG00000187581.3
AC010327.4	1.61065	-3.25403	22.3256	2.30113512643043e-06	0.000228203	ENSG00000267577.1
AP000547.3	1.60903	1.37625	31.4764	2.01874284358149e-08	3.39817833534405e-06	ENSG00000283633.1
AC109471.1	1.60881	-4.6019	13.7919	0.000204216	0.00976144	ENSG00000250402.2
AC074121.1	1.60403	-4.36006	28.4613	9.55917327702803e-08	1.4280329163286e-05	ENSG00000223402.1
AC104365.1	1.60322	-3.79916	34.642	3.96272018997684e-09	7.76733050391735e-07	ENSG00000267476.1
AL355836.2	1.6023	-4.29143	13.0543	0.000302583	0.0133697	ENSG00000286551.1
TPTEP1	1.60043	2.4557	38.3437	5.93177788391228e-10	1.35874932540079e-07	ENSG00000100181.22
AC126177.5	1.59939	-1.44229	43.7402	3.74991824719353e-11	1.03319091856991e-08	ENSG00000257951.2
RBPJL	1.59918	-2.82743	37.3971	9.63657487995546e-10	2.10817219218381e-07	ENSG00000124232.11
NEK2P4	1.59906	-3.17924	25.2657	4.99523833664658e-07	6.15563009455409e-05	ENSG00000230450.1
GNG13	1.59843	-2.53309	38.3317	5.96848596605281e-10	1.36181731938715e-07	ENSG00000127588.5
GRK7	1.59602	-1.95557	79.6613	4.44423537982732e-19	3.0903837234654e-16	ENSG00000114124.2
COL26A1	1.59577	1.98855	40.9114	1.59291954962773e-10	3.9958387004548e-08	ENSG00000160963.14
AMDHD1	1.59563	0.884512	52.2968	4.77145705646249e-13	1.75286527122661e-10	ENSG00000139344.8
ZBED1P1	1.59535	-4.31427	16.1844	5.7466277222434e-05	0.00347121	ENSG00000250304.2
NBPF21P	1.59264	-4.1681	16.3699	5.21056003451616e-05	0.00319364	ENSG00000231382.1
APOM	1.59159	1.20382	93.908	3.30542746661504e-22	3.21788872920752e-19	ENSG00000204444.11
AC117461.1	1.59122	-3.93662	21.4045	3.71890720806176e-06	0.000348117	ENSG00000288105.1
LINC01687	1.59106	-2.55271	12.5008	0.000406776	0.0167518	ENSG00000233215.6
AC008073.3	1.59053	-4.22965	18.4472	1.74673392125603e-05	0.00128987	ENSG00000276087.2
AC092960.3	1.58698	-4.35146	14.4701	0.000142403	0.007335	ENSG00000271682.1
UGT2B17	1.58232	-0.123156	32.9853	9.28595229866052e-09	1.69500549911581e-06	ENSG00000197888.2
LINC02518	1.58018	-2.30598	30.4976	3.34282467224535e-08	5.43893403706192e-06	ENSG00000232316.2
AL592464.3	1.58011	-4.38684	12.3738	0.000435403	0.0176859	ENSG00000287396.1
AC011509.1	1.57974	-4.34771	23.4432	1.28656386554526e-06	0.000139166	ENSG00000267406.1
AC007786.3	1.57658	-4.41763	23.6464	1.15765018392559e-06	0.000126866	ENSG00000276631.1
AC006148.1	1.57549	-2.72261	14.2325	0.000161554	0.0081012	ENSG00000242593.7
AC007991.3	1.57355	-3.25179	20.2938	6.64164661628484e-06	0.000568123	ENSG00000253939.1
PRR23D3P	1.57334	-4.64143	17.8783	2.35493842326056e-05	0.00167545	ENSG00000254776.1
AL669970.1	1.57285	-4.18646	14.3459	0.000152107	0.00777996	ENSG00000223795.2
AC073488.6	1.57046	-4.37525	15.8381	6.90005150879358e-05	0.00399444	ENSG00000282300.1
AC073869.7	1.57001	-4.44069	11.3214	0.000766178	0.026976	ENSG00000284706.1
AC009477.1	1.56886	-4.37627	16.3819	5.17776615585125e-05	0.00318642	ENSG00000225448.1
RBPJP2	1.56863	-4.63173	13.7107	0.000213237	0.0101422	ENSG00000274181.1
AC010982.2	1.56528	-4.58957	18.4018	1.78890506122729e-05	0.00131602	ENSG00000286513.1
AC055876.1	1.56326	-4.0016	13.0427	0.000304469	0.0134221	ENSG00000232431.3
ALX4	1.56293	-0.612677	25.853	3.68422610216004e-07	4.7296556231488e-05	ENSG00000052850.8
AP1B1P2	1.56053	-4.61963	13.2488	0.000272749	0.01235	ENSG00000232707.1
AC020928.2	1.55975	-3.77672	36.3881	1.61684574419853e-09	3.42179625957899e-07	ENSG00000267353.1
SVOP	1.55447	-1.9476	22.2834	2.35233995934262e-06	0.000231154	ENSG00000166111.10
PPP6R2P1	1.5523	-4.56807	13.1768	0.000283436	0.0126767	ENSG00000233442.2
MKRN4P	1.5516	-3.1351	33.4593	7.27708650989107e-09	1.36237788502964e-06	ENSG00000238222.3
AC108751.5	1.55157	-1.6678	36.0441	1.92906045121818e-09	3.96754753577836e-07	ENSG00000244503.1
APOH	1.54698	2.62707	20.9166	4.79726017224491e-06	0.000429116	ENSG00000091583.11
AJ239322.1	1.54461	-3.75157	11.6693	0.000635398	0.0234896	ENSG00000235615.2
AC005052.1	1.54398	-3.14055	57.0081	4.34011132009975e-14	1.79794498098118e-11	ENSG00000279601.1
AMD1P4	1.54328	-2.99081	19.3349	1.09680455809105e-05	0.000868096	ENSG00000215124.2
AK4P6	1.54241	-4.49893	19.8037	8.58166564335451e-06	0.000706005	ENSG00000235606.3
AC079799.2	1.5406	-4.22608	19.6254	9.42101438222641e-06	0.000764293	ENSG00000285398.1
CR383656.4	1.54054	-4.46878	11.5485	0.000678038	0.0246913	ENSG00000257635.2
TPT1P8	1.54016	-2.88222	15.2721	9.30796220800621e-05	0.00515343	ENSG00000219491.7
SLC30A2	1.53966	-0.156289	32.6624	1.09639036495933e-08	1.98081582915155e-06	ENSG00000158014.15
AC097501.1	1.53895	-4.53453	11.2023	0.000816941	0.0281524	ENSG00000250375.2
AL133343.1	1.53696	-4.55181	26.0115	3.39390250169579e-07	4.43492704757389e-05	ENSG00000228156.1
AL592494.1	1.53689	-4.1524	26.5922	2.51258925100129e-07	3.36612042982194e-05	ENSG00000228826.3
MEP1A	1.53614	-0.645316	46.2028	1.06626715529876e-11	3.21039849526577e-09	ENSG00000112818.10
LINC02622	1.53481	-4.38695	12.6748	0.00037062	0.0155519	ENSG00000259267.3
OR8G5	1.53325	-2.35386	11.8971	0.000562223	0.021436	ENSG00000255298.4
AC016582.3	1.53079	1.93029	47.5158	5.4561486309772e-12	1.71343600905381e-09	ENSG00000267640.6
MATN4	1.52971	-0.940418	42.0091	9.08498635825094e-11	2.36903186683837e-08	ENSG00000124159.15
HEMGN	1.52719	-3.45946	41.3608	1.26571528611333e-10	3.22845832214696e-08	ENSG00000136929.13
CHD5	1.52674	-0.929272	45.2885	1.70043487909913e-11	4.96620508615296e-09	ENSG00000116254.18
NXF4	1.52492	-4.31095	13.7193	0.000212258	0.0101127	ENSG00000196970.8
AC011840.2	1.52339	-4.10203	30.3182	3.66666399322141e-08	5.91639531790209e-06	ENSG00000259928.1
AC093072.1	1.52253	-4.58924	17.3423	3.12165235258322e-05	0.00210796	ENSG00000266951.2
EPGN	1.5223	1.90479	27.3645	1.68492383685968e-07	2.3658193806445e-05	ENSG00000182585.10
MYH6	1.52113	-2.4297	25.8684	3.65507058136098e-07	4.71294321695091e-05	ENSG00000197616.13
UPK2	1.5211	0.700671	30.0789	4.14812323295441e-08	6.60207155749592e-06	ENSG00000110375.3
LVRN	1.52063	0.807312	25.1772	5.22973394288802e-07	6.41752078441244e-05	ENSG00000172901.20
MRGPRD	1.51918	-4.07242	17.784	2.47459312528046e-05	0.0017478	ENSG00000172938.3
LNCDAT	1.51898	-0.9381	11.0724	0.00087624	0.0295367	ENSG00000288638.1
AL132982.1	1.51858	-3.26668	11.264	0.000790243	0.0275247	ENSG00000286498.1
DLX6AS1	1.51715	2.23634	28.0418	1.18722864885277e-07	1.73802537865011e-05	ENSG00000231764.10
AC040926.1	1.51542	-4.61014	22.4878	2.11483678983906e-06	0.00021335	ENSG00000255365.1
ECE2	1.5142	-3.5322	10.7546	0.00104022	0.033148	ENSG00000145194.19
AL732437.2	1.50548	-1.99056	19.7463	8.84349981231253e-06	0.000724485	ENSG00000287235.1
LINC01511	1.50462	0.0538525	15.9273	6.5823141036466e-05	0.0038719	ENSG00000250584.3
AC099552.5	1.50296	-2.25991	37.9267	7.34539294077095e-10	1.63760208802814e-07	ENSG00000287865.1
AC103740.1	1.50287	-1.37959	45.6612	1.40580514148888e-11	4.14719616765188e-09	ENSG00000259370.2
AC012560.1	1.50237	-3.46627	12.4215	0.00042443	0.0173245	ENSG00000282863.1
CCDC38	1.50014	-1.69643	54.3927	1.64170623124846e-13	6.43581897137273e-11	ENSG00000165972.13
SLC13A1	1.49977	-4.32326	12.3863	0.000432491	0.0176166	ENSG00000081800.9
AL606500.1	1.49851	0.155972	17.9169	2.30758030267875e-05	0.00165181	ENSG00000287064.1
AC126177.6	1.49512	-1.87601	36.0945	1.87978750249805e-09	3.87986812043864e-07	ENSG00000258072.1
AC016582.1	1.49195	-0.340675	33.772	6.19647709753485e-09	1.16755620562616e-06	ENSG00000225868.7
CCT7P2	1.49176	-4.02949	10.6191	0.00111927	0.0351115	ENSG00000249958.1
FGF23	1.49149	-3.74704	21.1266	4.29915294839868e-06	0.000392986	ENSG00000118972.3
AL139042.1	1.49125	-2.18623	14.7391	0.000123458	0.00654977	ENSG00000234426.3
RHOXF1P3	1.48982	-1.70017	46.739	8.10987651856766e-12	2.48013611165474e-09	ENSG00000282933.2
EFCAB8	1.48763	-1.36576	52.9058	3.49925849808827e-13	1.31867863310861e-10	ENSG00000215529.12
GADL1	1.48447	-2.263	29.827	4.72361830196223e-08	7.45706131448422e-06	ENSG00000144644.14
AL591926.5	1.48266	-3.95762	10.4026	0.00125837	0.0385115	ENSG00000278054.1
AC012363.1	1.48235	-4.10014	10.0529	0.0015211	0.0445806	ENSG00000224789.1
LINC00592	1.48126	-0.935803	57.1282	4.08303316314831e-14	1.70352892923326e-11	ENSG00000258279.4
NANOGP8	1.48065	-3.869	47.0563	6.89781892443775e-12	2.14313032550709e-09	ENSG00000255192.6
DPPA3P2	1.47956	-2.18045	17.9063	2.32056071832207e-05	0.00165704	ENSG00000188831.4
AL357075.2	1.47883	-3.85539	22.4102	2.20197392794204e-06	0.000219862	ENSG00000286553.1
AC010969.1	1.47607	-2.82498	15.1088	0.000101488	0.00555579	ENSG00000188525.4
AC105460.2	1.47451	-2.93588	17.5289	2.82969341445285e-05	0.00195836	ENSG00000251577.5
AC025062.1	1.47366	-1.40612	53.6417	2.40597685928033e-13	9.30698770380288e-11	ENSG00000244593.1
LINC02178	1.47366	-1.44073	11.1226	0.000852824	0.0290293	ENSG00000261092.1
AL009179.2	1.47352	-4.64004	15.1814	9.76621790759893e-05	0.00539121	ENSG00000287674.1
AC020928.1	1.46962	-1.51832	30.3565	3.59508779719709e-08	5.8169715601684e-06	ENSG00000267260.2
TUBA3E	1.46949	-1.14362	11.4245	0.000724818	0.0258312	ENSG00000152086.9
AL157396.1	1.46851	-4.26034	14.8224	0.000118123	0.0063533	ENSG00000280660.1
AP001547.1	1.46694	-3.11653	11.5929	0.000662038	0.0242447	ENSG00000254885.1
AC093001.2	1.46568	-2.56876	25.0494	5.58797502066868e-07	6.78584633954841e-05	ENSG00000286714.1
PIPOX	1.46329	2.19455	62.513	2.64688304044885e-15	1.29921920399712e-12	ENSG00000179761.12
AC089998.4	1.46269	-4.09986	12.4293	0.000422646	0.0172758	ENSG00000258170.1
AC002351.1	1.46208	-2.82622	14.7016	0.00012594	0.00666331	ENSG00000258240.6
AC104051.2	1.46194	-3.93927	23.8977	1.01591197526272e-06	0.000112815	ENSG00000254139.1
LINC01940	1.45979	-2.93333	17.4931	2.88352968494539e-05	0.0019909	ENSG00000227744.4
MAGEA8	1.45784	0.0712541	14.4924	0.000140729	0.00726161	ENSG00000156009.10
ADGRA1	1.4559	-2.03892	17.3175	3.16252729632017e-05	0.00212813	ENSG00000197177.15
NEUROG2AS1	1.45474	-4.07726	15.8112	6.99887647475028e-05	0.00403964	ENSG00000249509.1
SLC25A24P1	1.45445	-2.65342	11.6622	0.000637821	0.0235498	ENSG00000241361.8
IDO2	1.45357	-0.435422	44.1868	2.98484691106472e-11	8.3821102366443e-09	ENSG00000188676.13
RNU1129P	1.45181	-4.265	27.5858	1.50281550949083e-07	2.13060574574924e-05	ENSG00000206791.1
SERPINA4	1.44966	1.05156	10.5458	0.00116451	0.0362968	ENSG00000100665.12
CCL19	1.44844	4.80223	41.2501	1.33943945394123e-10	3.40165208452875e-08	ENSG00000172724.12
CNTNAP4	1.44788	-2.51593	12.3397	0.000443428	0.0179619	ENSG00000152910.19
OR52A1	1.44597	-4.01862	10.3041	0.00132738	0.0401311	ENSG00000182070.6
AL034550.2	1.4438	-3.45908	57.3386	3.66882824089329e-14	1.55289801723781e-11	ENSG00000277301.1
ELOVL2AS1	1.4437	-3.03518	26.6285	2.46582688328857e-07	3.32636060230412e-05	ENSG00000230314.7
AC010240.1	1.44236	-4.45135	27.9123	1.26943497696597e-07	1.84450165272536e-05	ENSG00000229738.1
PAPOLB	1.43999	-4.25224	22.8449	1.75618376671503e-06	0.00018483	ENSG00000218823.2
RNASE10	1.4371	-0.922344	28.0993	1.15248464993953e-07	1.69140152983964e-05	ENSG00000182545.6
ZIM3	1.43595	-4.43966	10.9248	0.00094883	0.031136	ENSG00000141946.1
SERPINA10	1.43587	-0.822214	20.2085	6.94453734275848e-06	0.000588733	ENSG00000140093.10
SLC51B	1.4355	0.721424	50.3286	1.30038269395824e-12	4.49447654063873e-10	ENSG00000186198.4
LINC02736	1.4288	-4.10159	22.2815	2.35463978805679e-06	0.000231154	ENSG00000279243.3
LINC01992	1.42635	-1.70144	11.0156	0.000903465	0.0302131	ENSG00000260019.2
AL049695.1	1.42432	-4.01207	16.1796	5.76104097775651e-05	0.00347632	ENSG00000287728.2
AC091646.1	1.42372	-3.31668	18.0442	2.1583366796709e-05	0.00155645	ENSG00000286642.1
TLR10	1.42339	2.11163	49.301	2.19553322706455e-12	7.28655064352657e-10	ENSG00000174123.11
PRR35	1.42148	-3.91313	21.3251	3.87619472586432e-06	0.00036226	ENSG00000161992.6
AL121904.1	1.42124	-1.96586	10.7469	0.00104456	0.033232	ENSG00000238129.5
FRMD1	1.42002	-0.589699	13.5064	0.000237745	0.011083	ENSG00000153303.17
SOHLH1	1.41659	2.04805	11.2955	0.000776938	0.0272563	ENSG00000165643.11
SUN3	1.41559	-0.170954	19.4635	1.02542713416701e-05	0.000820496	ENSG00000164744.13
AC121154.1	1.41374	-4.42974	9.95326	0.00160565	0.0461554	ENSG00000249837.1
ELOBP2	1.41373	-2.74583	37.41	9.57278839995234e-10	2.10209076402111e-07	ENSG00000255262.3
AC073869.6	1.41291	-3.91166	11.287	0.000780526	0.0273329	ENSG00000284659.1
IGF2BP1	1.41182	3.74599	17.767	2.49670662995058e-05	0.00175917	ENSG00000159217.10
Z99943.1	1.41154	-2.08008	37.645	8.48620714216609e-10	1.88474465924359e-07	ENSG00000232194.1
AL627095.1	1.41077	-4.57522	16.1051	5.9922145571977e-05	0.00360094	ENSG00000228982.1
RPS3AP24	1.40967	-4.18721	17.0298	3.67979246567559e-05	0.00240965	ENSG00000217684.2
UTF1	1.40929	-3.99828	24.6956	6.7136956895756e-07	7.97771359639827e-05	ENSG00000171794.4
IQCF1	1.40751	-4.26933	12.5838	0.00038911	0.0161998	ENSG00000173389.16
VIT	1.40589	0.899186	21.6786	3.22362986573368e-06	0.00030717	ENSG00000205221.12
AC069304.1	1.40585	-4.56285	11.1235	0.000852424	0.0290293	ENSG00000232361.3
TBR1	1.40578	-2.86237	17.4884	2.89071122950717e-05	0.00199115	ENSG00000136535.15
VAX1	1.40131	-0.256021	11.0845	0.000870534	0.0294434	ENSG00000148704.13
PSMA8	1.39677	-2.94516	27.7488	1.38135070424075e-07	1.99249033424718e-05	ENSG00000154611.15
GATA4	1.39294	0.670169	13.1161	0.000292763	0.0130271	ENSG00000136574.18
SPATA22	1.3922	-3.4421	16.6008	4.61315090263264e-05	0.00292572	ENSG00000141255.13
LINC01582	1.39216	-4.14655	13.9534	0.000187396	0.00915636	ENSG00000259611.2
CD24	1.39118	8.55484	63.8616	1.33475355595125e-15	6.96109731755971e-13	ENSG00000272398.6
AL161431.1	1.38925	3.69993	14.6846	0.000127082	0.00671157	ENSG00000275216.2
PAH	1.38891	2.16433	13.209	0.00027861	0.0125088	ENSG00000171759.10
KIRREL2	1.38621	0.335391	24.5716	7.15985151853482e-07	8.41621761541165e-05	ENSG00000126259.20
AL357497.1	1.38598	-3.98655	24.5899	7.09240256250582e-07	8.36917830461672e-05	ENSG00000235051.3
OR1F1	1.38564	-3.32919	13.254	0.000272003	0.0123354	ENSG00000168124.2
AL157414.4	1.38283	-3.26997	10.897	0.000963186	0.0315009	ENSG00000288086.1
MED15P1	1.38123	-4.59313	13.0112	0.000309631	0.0136086	ENSG00000257853.2
AL662873.1	1.38021	-4.19621	13.4663	0.000242889	0.0112867	ENSG00000286301.1
CCNB3	1.37952	-0.137838	61.8925	3.62730371606326e-15	1.70866481741106e-12	ENSG00000147082.18
AL357522.1	1.37936	-2.79893	48.0126	4.23497550569319e-12	1.35174401236637e-09	ENSG00000287616.1
OR7E157P	1.37894	-4.47727	10.6146	0.00112198	0.0351602	ENSG00000233176.3
OTOG	1.37675	-1.93783	15.8005	7.03843916358314e-05	0.00405446	ENSG00000188162.12
LINC01208	1.37559	-1.42114	31.6373	1.85822044629058e-08	3.17369925404324e-06	ENSG00000223715.3
LINC01203	1.37476	-2.4703	36.1142	1.86089461023471e-09	3.86821050101138e-07	ENSG00000226985.7
KCNN1	1.37259	-0.0554868	44.476	2.57496178271574e-11	7.4091671275965e-09	ENSG00000105642.15
AC005808.1	1.37235	-4.21235	14.0954	0.000173772	0.00858005	ENSG00000235415.1
LNCAROD	1.37152	0.261019	36.4826	1.54037766223838e-09	3.29578753219803e-07	ENSG00000231131.8
AL591424.2	1.3702	-4.33349	15.7276	7.31498260534694e-05	0.00418078	ENSG00000278130.1
LINC02600	1.37004	-0.0639444	29.4654	5.69228248337637e-08	8.84287000363025e-06	ENSG00000250986.1
AC067969.2	1.37003	-4.62772	18.61	1.60373656446915e-05	0.00120097	ENSG00000269445.1
FAM205A	1.36961	-3.07031	27.6985	1.41769450262035e-07	2.02963121550385e-05	ENSG00000205108.6
GRM1	1.36929	-0.18159	27.0591	1.97327704012208e-07	2.72484834965889e-05	ENSG00000152822.14
AC018545.1	1.36726	-3.26445	24.2158	8.61243563691405e-07	9.88278179563567e-05	ENSG00000286501.1
AC079987.1	1.3655	-4.61939	11.1506	0.000840048	0.0286948	ENSG00000230617.1
ZNF806	1.36356	-3.84133	16.4928	4.88349999795091e-05	0.00304105	ENSG00000018607.7
SLC5A5	1.36312	1.92536	19.4918	1.01029928739718e-05	0.000812502	ENSG00000105641.4
PNMA8C	1.36281	-2.56052	36.1428	1.83372501991043e-09	3.82534686207101e-07	ENSG00000277531.2
LINC02587	1.36255	-1.81599	27.3147	1.72895375758943e-07	2.42182057397018e-05	ENSG00000229108.2
LINC00501	1.36249	-1.09712	13.6146	0.000224437	0.0105722	ENSG00000203645.2
KHDC3L	1.36244	-4.27929	17.4696	2.91938845366418e-05	0.00200381	ENSG00000203908.4
LINC00567	1.36235	-1.6101	20.9406	4.73737519720494e-06	0.000425387	ENSG00000259831.1
LINC01414	1.3622	-1.38606	13.3422	0.000259498	0.011879	ENSG00000253554.7
CEACAM22P	1.36207	-2.61342	27.25	1.78776790201162e-07	2.49225085738427e-05	ENSG00000230666.5
OR7E145P	1.36182	-4.249	16.079	6.0753438777002e-05	0.00363931	ENSG00000235855.3
AC011509.2	1.36103	-3.94371	20.205	6.95692860415793e-06	0.000588929	ENSG00000267723.1
RSPH6A	1.36094	-3.32058	13.2603	0.000271088	0.0123226	ENSG00000104941.8
AL035251.1	1.36085	-3.94013	19.4212	1.04834694695936e-05	0.000834264	ENSG00000287983.1
AL078596.1	1.36053	-4.3589	9.78834	0.00175622	0.0491992	ENSG00000279398.1
MTCYBP18	1.36043	-0.39212	25.8104	3.76652491618031e-07	4.82470365962737e-05	ENSG00000244921.2
RN7SL836P	1.3604	-3.50799	11.514	0.000690757	0.0249831	ENSG00000241226.3
AP000474.2	1.35915	-4.58622	11.4926	0.000698743	0.0252096	ENSG00000287612.1
AC073316.1	1.35913	-2.22784	11.1771	0.000828146	0.0284339	ENSG00000217455.8
PLGLA	1.35809	-4.58173	16.4958	4.87578054819236e-05	0.00303948	ENSG00000240935.6
AC136619.2	1.35751	-4.61075	17.1913	3.37983343618713e-05	0.00224851	ENSG00000261362.1
SPRED3	1.35736	1.98608	87.3555	9.06660107235895e-21	7.45900331320505e-18	ENSG00000188766.12
LINC02181	1.35524	-3.85256	22.8646	1.73823928609466e-06	0.000183271	ENSG00000232190.3
LINC02065	1.35295	-2.42936	26.5805	2.52787321121613e-07	3.37884673090035e-05	ENSG00000248846.3
AC024587.1	1.35267	-4.25598	31.408	2.09122061628807e-08	3.51006573040238e-06	ENSG00000248827.1
LINC01198	1.35236	-3.44577	9.98764	0.00157594	0.0455254	ENSG00000231817.9
AC099670.3	1.35137	-4.23079	10.7864	0.00102248	0.0328695	ENSG00000285525.1
NPHS1	1.35105	-0.481367	20.9356	4.74977056271712e-06	0.00042552	ENSG00000161270.20
SPATA31C2	1.35105	-3.28284	10.1734	0.00142483	0.0426053	ENSG00000177910.8
AC016769.1	1.35038	-2.88412	16.271	5.48990183060208e-05	0.00334032	ENSG00000213642.3
NRBF2P2	1.35031	-3.86174	24.939	5.91746556728224e-07	7.14142729856452e-05	ENSG00000226933.1
FO538757.1	1.34964	-3.09637	21.4519	3.62824382390436e-06	0.000340722	ENSG00000279928.2
GRAMD4P8	1.34718	-4.17815	19.1569	1.20402643011912e-05	0.000937952	ENSG00000270930.1
AC010476.2	1.34616	-4.00893	16.5703	4.68804863227367e-05	0.00295398	ENSG00000287963.1
LINC02395	1.34532	-3.43285	24.1944	8.70854674227713e-07	9.93505710474902e-05	ENSG00000257771.6
AC126471.1	1.34482	-4.3895	16.6308	4.54085775189932e-05	0.00289412	ENSG00000257855.1
AL132775.1	1.34476	-3.1939	22.1548	2.51524125358969e-06	0.000244049	ENSG00000286590.1
BVESAS1	1.34375	-1.06461	33.4113	7.45891927774906e-09	1.39195825537572e-06	ENSG00000203808.12
AC000036.1	1.34307	-3.10489	14.7445	0.000123105	0.00653698	ENSG00000225929.1
LINC01411	1.33556	-3.19469	12.0901	0.000506913	0.019864	ENSG00000249306.6
LINC01681	1.33426	-3.39017	11.5437	0.000679796	0.0247245	ENSG00000233985.2
E2F6P2	1.33415	-4.62581	13.9345	0.000189291	0.0092216	ENSG00000224688.1
SORCS1	1.33405	-0.903669	17.6175	2.70095288577587e-05	0.00188264	ENSG00000108018.15
AL731537.2	1.33388	-4.56321	14.2253	0.000162179	0.00811742	ENSG00000261368.1
SYT5	1.33306	0.949718	22.0691	2.63008583069916e-06	0.000254769	ENSG00000129990.15
FAM236A	1.33201	-4.65164	15.45	8.47190545014292e-05	0.00474451	ENSG00000275520.2
AJ003147.2	1.32862	-2.6641	14.075	0.000175662	0.00865872	ENSG00000262668.2
UGT2B7	1.32722	0.771439	13.6594	0.000219141	0.0103645	ENSG00000171234.14
Z98745.2	1.32719	-1.57789	23.7829	1.07836463358618e-06	0.000119296	ENSG00000287804.1
AC022034.3	1.32714	-0.909676	11.5563	0.000675194	0.0246031	ENSG00000253369.2
AC092809.1	1.32679	-4.27538	25.2976	4.91316619469932e-07	6.06729282449433e-05	ENSG00000229742.1
PDE6A	1.3267	-0.772376	50.2823	1.33144047854563e-12	4.54799823346954e-10	ENSG00000132915.11
FGF12AS3	1.3248	-3.54266	16.6422	4.51354696256644e-05	0.00288447	ENSG00000226709.1
AL713852.2	1.32324	-3.06284	23.4445	1.28569266023876e-06	0.000139166	ENSG00000286378.1
SLC25A6P2	1.32302	-3.68831	39.637	3.05828317799845e-10	7.32120404549457e-08	ENSG00000232203.3
C1QL4	1.3204	-0.957613	21.5877	3.38019276516414e-06	0.00032052	ENSG00000186897.5
LINC01168	1.32029	-3.65424	16.6291	4.54486867541138e-05	0.00289412	ENSG00000240707.3
AC092296.3	1.31945	-3.37492	24.4291	7.70968696860986e-07	8.98863324398145e-05	ENSG00000267142.1
AC027088.4	1.31793	-4.0845	12.7535	0.000355351	0.015069	ENSG00000273851.1
Y_RNA	1.31779	-4.62847	14.6672	0.00012826	0.00675543	ENSG00000206636.1
AL356473.1	1.31711	-4.28796	12.1041	0.000503104	0.0197492	ENSG00000219736.1
CES5AP1	1.31674	-2.95088	18.4916	1.70656495890192e-05	0.001265	ENSG00000215478.8
AC018865.2	1.31528	0.575781	10.9053	0.000958884	0.0313954	ENSG00000286058.1
AHSG	1.31376	1.13511	10.8289	0.000999283	0.0324476	ENSG00000145192.13
LINC01659	1.31204	-1.56159	19.1607	1.20159969998843e-05	0.000937952	ENSG00000234928.1
LINC02651	1.3119	-4.37235	14.8774	0.000114726	0.0061877	ENSG00000235645.2
SLC22A1	1.31054	-0.607756	55.8162	7.95730434760051e-14	3.20547658101857e-11	ENSG00000175003.15
OR7E129P	1.31002	-4.52041	10.7644	0.00103471	0.0330444	ENSG00000180770.3
SLC35G3	1.30953	-3.26177	11.5944	0.000661512	0.0242406	ENSG00000164729.7
OR56A4	1.30634	-4.1914	11.373	0.000745206	0.0263951	ENSG00000183389.5
AC133561.1	1.30457	-1.83933	12.5788	0.000390149	0.0162315	ENSG00000198555.7
MED28P8	1.30373	-4.51146	13.8598	0.000196963	0.00950026	ENSG00000242598.1
ABCG8	1.3037	-1.91327	25.1436	5.32151955767342e-07	6.51646286967007e-05	ENSG00000143921.9
AP001330.3	1.30292	-4.29522	10.3245	0.00131278	0.0397722	ENSG00000271560.1
MIR208B	1.30257	-4.6252	11.4538	0.00071347	0.0255046	ENSG00000215991.1
AC092723.4	1.30242	-4.50874	10.5228	0.00117909	0.0366196	ENSG00000285040.1
SMIM42	1.29542	-4.60718	9.7837	0.00176065	0.0492536	ENSG00000288460.1
NDUFA3P6	1.29537	-4.54137	10.3616	0.00128666	0.0391842	ENSG00000262366.1
MIR3164	1.29328	-3.40823	39.0482	4.13465888021209e-10	9.69917911052485e-08	ENSG00000265539.1
FFAR1	1.29174	-3.72436	29.1609	6.66084249876297e-08	1.02117184040746e-05	ENSG00000126266.3
CEACAM20	1.29097	-3.44213	16.5031	4.8570080756767e-05	0.0030375	ENSG00000273777.5
AC022148.1	1.29066	-1.75041	13.6955	0.000214975	0.0102006	ENSG00000180458.2
CD24P2	1.28976	-4.37491	20.372	6.37542768456797e-06	0.000548446	ENSG00000261333.2
SDS	1.28938	3.69386	61.9792	3.47099461633686e-15	1.66183825028567e-12	ENSG00000135094.11
PAX3	1.28814	-0.632633	11.2397	0.000800652	0.0278209	ENSG00000135903.20
NLRP4	1.28677	-1.53347	10.8059	0.00101178	0.0326514	ENSG00000160505.16
IZUMO2	1.28638	-1.65577	12.8303	0.000341059	0.0146475	ENSG00000161652.12
C10orf82	1.28578	-0.940896	11.6803	0.000631649	0.0234256	ENSG00000165863.17
AC005796.1	1.28457	-3.31918	14.7629	0.000121907	0.00650193	ENSG00000279617.1
AC012005.1	1.2844	-4.08704	13.8933	0.000193491	0.00937927	ENSG00000279274.2
AGTR1	1.28377	0.889622	36.268	1.71965333482394e-09	3.62623360795673e-07	ENSG00000144891.18
OR10H1	1.28209	-2.38252	17.9914	2.21901477770052e-05	0.00159428	ENSG00000186723.4
AL356218.2	1.28129	-3.53457	22.6814	1.91211925458352e-06	0.00019803	ENSG00000286322.1
AL355870.1	1.28067	-3.60839	12.9921	0.000312803	0.0136965	ENSG00000233256.1
OR56A1	1.27933	-4.08141	11.2328	0.000803645	0.0278421	ENSG00000180934.7
LINC01539	1.27832	-2.62945	26.7325	2.33660127908544e-07	3.18142697698508e-05	ENSG00000267712.6
AC006058.3	1.27612	-2.40391	15.869	6.78803726648568e-05	0.00396482	ENSG00000272121.1
UTS2R	1.27389	-2.41775	25.1073	5.42281988281555e-07	6.62661782793178e-05	ENSG00000181408.4
LY6G6D	1.27107	-4.49803	11.3684	0.000747023	0.0264291	ENSG00000244355.7
SPX	1.26884	1.17841	18.0442	2.15836646700061e-05	0.00155645	ENSG00000134548.11
PLAAT5	1.26721	1.27244	20.8978	4.84453009228895e-06	0.000432682	ENSG00000168004.10
LINC00461	1.26695	-1.38387	18.5133	1.68720090548917e-05	0.00125383	ENSG00000245526.11
TMEM155	1.26391	-0.513531	31.5865	1.90755414521002e-08	3.24845904302807e-06	ENSG00000164112.13
RBBP8P1	1.26107	-4.05915	17.8788	2.35428251285661e-05	0.00167545	ENSG00000230399.1
LINC02840	1.25932	-2.47908	9.77504	0.00176897	0.0494388	ENSG00000224893.7
SLC15A5	1.25844	-3.24099	13.1157	0.000292832	0.0130271	ENSG00000188991.3
IL9RP1	1.25657	-4.33603	10.7934	0.00101865	0.0327965	ENSG00000229926.1
PTH2R	1.25498	1.55741	17.3047	3.18390156276588e-05	0.00213274	ENSG00000144407.9
GAST	1.25443	-0.258153	12.2557	0.000463832	0.0185595	ENSG00000184502.4
ERVK28	1.25389	-3.72914	15.7664	7.16635149050182e-05	0.00411597	ENSG00000267696.6
GAPDHP14	1.25315	-2.65315	32.2166	1.37910666289929e-08	2.45594510020154e-06	ENSG00000236056.1
HERC2P5	1.25225	-3.39709	16.9487	3.84036056189131e-05	0.00249979	ENSG00000260644.6
CTAGE1	1.25216	-3.89584	23.9189	1.00482739252696e-06	0.000111796	ENSG00000212710.5
FGF12	1.2506	2.99794	31.2666	2.24917919454668e-08	3.7536230266476e-06	ENSG00000114279.13
LINC00605	1.25026	-1.08411	19.6536	9.28259455770023e-06	0.000756214	ENSG00000251533.2
PAWRP1	1.2498	-4.28363	19.8726	8.27782942512443e-06	0.000684867	ENSG00000225533.1
AC007100.1	1.24921	-4.40087	19.013	1.29833646087523e-05	0.00100181	ENSG00000271955.2
LINC02532	1.24852	-0.0336863	18.904	1.37461005051852e-05	0.00104957	ENSG00000235142.10
CDX2	1.24807	0.308549	10.0008	0.00156473	0.0453175	ENSG00000165556.10
AP000812.2	1.24484	-3.01147	13.3328	0.000260801	0.0119199	ENSG00000255860.3
DLGAP2	1.24468	-1.28932	26.6793	2.40177071969702e-07	3.24744975713478e-05	ENSG00000198010.13
PDE2AAS2	1.24354	-1.8641	55.5639	9.04704619960144e-14	3.59487765690422e-11	ENSG00000256633.1
CREG2	1.24107	1.79453	28.3216	1.02741565098619e-07	1.52703245775456e-05	ENSG00000175874.10
MT1IP	1.24056	-3.89196	14.6368	0.000130346	0.00682227	ENSG00000275691.2
ENDOU	1.23999	-0.916325	32.5968	1.1339932280974e-08	2.03183062719009e-06	ENSG00000111405.9
MEIOB	1.23995	0.0476069	17.0473	3.64604443343154e-05	0.00239291	ENSG00000162039.17
LY6G6C	1.23842	1.43695	16.9398	3.85833458182542e-05	0.0025041	ENSG00000204421.3
TTLL6	1.23779	-0.239981	22.3808	2.23601127022512e-06	0.000222122	ENSG00000170703.15
AC008798.2	1.23754	-3.29762	11.9087	0.000558739	0.0213396	ENSG00000286538.1
AC079950.1	1.23609	-3.87812	19.1027	1.23872672179796e-05	0.000960893	ENSG00000257657.3
GAPDHS	1.23377	-3.88174	27.1949	1.83945122365232e-07	2.55819489106561e-05	ENSG00000105679.9
POTEKP	1.23158	-2.1104	35.4089	2.67269566173823e-09	5.43954098598578e-07	ENSG00000204434.6
SSBP3P2	1.23142	-4.23553	15.1798	9.77435018121047e-05	0.00539121	ENSG00000224425.2
AC244394.1	1.2308	-3.15889	34.0296	5.42795328337282e-09	1.02939019232172e-06	ENSG00000225603.3
AC005550.1	1.23005	-4.43787	10.2636	0.00135679	0.0409144	ENSG00000225974.1
FRG2KP	1.22806	-4.42367	10.5064	0.00118963	0.0368829	ENSG00000261741.5
POPDC3	1.22801	2.04857	18.5014	1.69783816518033e-05	0.00126013	ENSG00000132429.10
CYP2W1	1.22791	1.38579	15.4399	8.51718486398032e-05	0.0047653	ENSG00000073067.14
UNC93A	1.227	-0.94728	10.7041	0.00106897	0.0338244	ENSG00000112494.10
AC019185.1	1.22236	-4.06071	13.5635	0.000230629	0.0108116	ENSG00000231896.1
AC107954.1	1.22226	-3.2931	20.9618	4.68537293957562e-06	0.000422621	ENSG00000261549.2
KIF25AS1	1.22133	-0.0418822	11.6247	0.000650826	0.0239091	ENSG00000229921.7
BTF3P14	1.21992	-4.41969	9.84975	0.00169855	0.0480454	ENSG00000262609.1
AL049198.1	1.21968	-4.2084	14.7468	0.000122956	0.00653504	ENSG00000288562.1
AC091230.1	1.21888	-3.76729	16.5397	4.76420363414252e-05	0.00298586	ENSG00000261606.5
AL158151.1	1.21617	-4.05287	14.7931	0.000119972	0.00643499	ENSG00000204055.5
AL731769.2	1.21609	-2.67399	11.4221	0.000725754	0.0258488	ENSG00000288107.1
AC239860.3	1.21605	-4.23871	13.8774	0.000195133	0.00943537	ENSG00000286620.1
ALG1L14P	1.21151	-4.23284	19.4443	1.03574033455571e-05	0.000826484	ENSG00000250268.3
DNAJB6P3	1.20969	-3.56966	11.9796	0.000537864	0.0207237	ENSG00000231802.1
AL139384.2	1.20949	-0.281055	43.0763	5.26453449613217e-11	1.40414029430857e-08	ENSG00000277159.1
AC112907.1	1.20899	-3.75238	16.9473	3.84313741201193e-05	0.00249979	ENSG00000231724.1
CCDC144CP	1.20863	-2.05325	31.512	1.98206874488042e-08	3.34608720974596e-06	ENSG00000154898.15
ADRB3	1.20835	-2.2807	23.6882	1.13276968729671e-06	0.000124607	ENSG00000188778.6
CCNQP1	1.20621	-4.502	14.5711	0.000134966	0.00703254	ENSG00000233827.2
AC004974.1	1.20554	-4.32344	11.0955	0.000865395	0.0292866	ENSG00000285612.1
AC011246.1	1.20149	-2.65767	13.5127	0.000236953	0.0110637	ENSG00000286481.1
ACTBP8	1.20106	-1.70617	23.7622	1.09000893885345e-06	0.000120356	ENSG00000220267.1
TPO	1.20043	-0.236722	22.5019	2.09935339208454e-06	0.000212402	ENSG00000115705.22
ATP2B3	1.19997	-1.92677	14.6416	0.000130014	0.00681334	ENSG00000067842.17
LGALS4	1.19744	5.04769	12.7981	0.000346979	0.0148414	ENSG00000171747.9
LINC01322	1.19566	0.647154	13.2559	0.000271727	0.0123354	ENSG00000244128.7
AC004551.1	1.19359	-3.68369	26.3549	2.84096963061146e-07	3.75438635958475e-05	ENSG00000257452.1
ANGPTL7	1.19243	-2.16272	21.4145	3.69954746380877e-06	0.000346861	ENSG00000171819.5
KLK13	1.19123	3.77521	12.2786	0.000458185	0.0184058	ENSG00000167759.13
AL591686.2	1.19082	-1.84569	16.0354	6.2169310452444e-05	0.00370548	ENSG00000272865.2
LINC00698	1.18767	-3.59182	20.2387	6.83555404113472e-06	0.000581181	ENSG00000244342.5
LINC01036	1.18758	0.105394	11.7298	0.000615072	0.0229419	ENSG00000230426.4
USP32P3	1.18618	0.0593253	39.6127	3.09655868262177e-10	7.38257506982124e-08	ENSG00000189423.13
ARLNC1	1.18512	-3.94615	10.0429	0.00152934	0.0447772	ENSG00000260896.6
LRRC19	1.18383	-1.6575	25.372	4.72737934074523e-07	5.90023407419379e-05	ENSG00000184434.8
OR4D1	1.18165	-3.59458	21.9364	2.81830402482717e-06	0.000272099	ENSG00000141194.6
AL669970.3	1.1804	-4.02261	18.2187	1.96934118698785e-05	0.00143789	ENSG00000228877.2
LINC02732	1.17953	-1.08748	19.9139	8.10109197345714e-06	0.000673105	ENSG00000254416.6
AC099792.1	1.17876	-3.46301	17.4895	2.88893474728132e-05	0.00199115	ENSG00000231252.3
CLC	1.17761	-0.736855	10.3678	0.00128234	0.0391136	ENSG00000105205.7
AC122688.4	1.17677	-3.65236	12.6751	0.00037055	0.0155519	ENSG00000280117.1
AC068544.2	1.17452	-4.16878	18.0254	2.17982194974765e-05	0.00156805	ENSG00000282836.1
F11AS1	1.17446	-2.59591	11.1183	0.000854823	0.0290804	ENSG00000251165.6
AK4P3	1.17439	-3.08185	21.0127	4.56254410859079e-06	0.000413183	ENSG00000233381.3
AC106845.1	1.17415	-0.842437	34.606	4.03653202124675e-09	7.85926239643481e-07	ENSG00000287134.1
LIPC	1.17229	0.118137	36.4743	1.54691148284466e-09	3.29768783300874e-07	ENSG00000166035.11
AC020907.5	1.17227	-3.52695	22.8223	1.77690505209636e-06	0.000186674	ENSG00000279619.1
FXYD1	1.17123	-3.81042	27.7485	1.38151818214054e-07	1.99249033424718e-05	ENSG00000266964.6
TPCN2	1.17118	3.31302	131.377	2.04760605415253e-30	3.06516085914441e-27	ENSG00000162341.18
LINC01894	1.17115	-2.31637	17.1455	3.46225297771525e-05	0.0022929	ENSG00000264345.2
AL133406.2	1.17074	-1.04039	89.3315	3.33894469585754e-21	2.95501664590507e-18	ENSG00000231628.1
RPS24P13	1.16949	-3.60573	13.6932	0.000215237	0.0102047	ENSG00000233190.1
LINC01833	1.16938	0.614095	10.1595	0.00143562	0.0428932	ENSG00000259439.2
TRBV41	1.16892	-1.81436	30.5588	3.23905812891935e-08	5.28482190972928e-06	ENSG00000211710.3
SMIM38	1.16819	-0.845996	19.1775	1.19107988656065e-05	0.00093511	ENSG00000284713.1
AC113194.1	1.16707	-3.61799	13.2124	0.000278107	0.0125054	ENSG00000272457.1
PRTN3	1.16481	-2.63431	15.6861	7.47701024634961e-05	0.00426504	ENSG00000196415.10
UTS2B	1.16308	-1.15439	24.9496	5.88489287085336e-07	7.11682147990508e-05	ENSG00000188958.9
AP005264.3	1.16283	-4.30191	14.8462	0.000116641	0.00627935	ENSG00000267643.1
AC074286.1	1.16158	-1.9775	28.204	1.09180885109943e-07	1.60638908820072e-05	ENSG00000236501.6
MFFP2	1.16079	-3.4279	20.6386	5.54655941271073e-06	0.000488658	ENSG00000251583.1
TENT5D	1.15906	-3.53971	10.954	0.000934037	0.030835	ENSG00000174016.11
LINC00391	1.15852	-2.91254	14.508	0.000139563	0.00722697	ENSG00000238230.2
PRND	1.15692	-0.101225	21.7591	3.09112391131171e-06	0.000295993	ENSG00000171864.5
C9orf129	1.15645	-3.67754	18.15	2.04172630442893e-05	0.00148148	ENSG00000204352.4
AC006262.2	1.1551	-3.38488	12.2743	0.000459234	0.0184233	ENSG00000269729.1
AC092623.1	1.15423	-4.3022	11.5759	0.000668116	0.0244366	ENSG00000286697.1
AC092296.1	1.15246	-4.28305	23.4214	1.3012000939101e-06	0.000140489	ENSG00000266973.1
AF186192.1	1.1487	-2.10381	24.2121	8.62888619570662e-07	9.88278179563567e-05	ENSG00000254533.1
AC129926.1	1.14693	-1.71032	17.9479	2.27029965191498e-05	0.00162712	ENSG00000265246.1
AC016995.1	1.1466	-1.5393	14.0439	0.000178589	0.00876599	ENSG00000287313.1
SLC13A5	1.146	1.77346	12.4669	0.000414219	0.016967	ENSG00000141485.17
LINC02177	1.14363	-3.80317	13.4238	0.000248448	0.0114993	ENSG00000261617.2
C8G	1.14246	0.0825781	39.8601	2.72821222666689e-10	6.61234872912198e-08	ENSG00000176919.13
AC078842.1	1.14071	-3.81698	11.9198	0.000555393	0.0212728	ENSG00000228031.4
AL096794.1	1.138	-1.6371	58.7149	1.82251687495806e-14	7.88555801356852e-12	ENSG00000286084.2
OTOGL	1.13795	-0.476576	28.8085	7.99000546470613e-08	1.19975375115411e-05	ENSG00000165899.11
FILNC1	1.13757	-2.84666	10.9796	0.000921195	0.0305553	ENSG00000231426.7
GNG4	1.13725	4.02284	17.7847	2.47362965236272e-05	0.0017478	ENSG00000168243.11
AC008798.3	1.13724	-4.39626	10.4345	0.00123686	0.0380388	ENSG00000286867.1
ASIC2	1.13402	-1.5948	18.2152	1.97301705008349e-05	0.0014383	ENSG00000108684.15
POM121L2	1.13315	-2.62853	14.6674	0.000128248	0.00675543	ENSG00000158553.4
OR7C1	1.13212	-0.359308	29.8941	4.56293963249021e-08	7.24255073025504e-06	ENSG00000127530.4
MYH4	1.13058	-3.48546	10.2106	0.00139632	0.0418904	ENSG00000264424.1
LCA10	1.13014	-4.48652	10.0323	0.00153819	0.0449223	ENSG00000273769.5
AL049543.1	1.12976	-3.72629	17.0794	3.5848269479226e-05	0.00236069	ENSG00000246350.1
SLC8A2	1.12921	0.358255	17.5631	2.77925618502335e-05	0.00193031	ENSG00000118160.14
AC022915.3	1.1292	-4.40235	13.6352	0.000221985	0.0104736	ENSG00000253892.1
LINC01842	1.12785	-0.617241	18.98	1.32097328834112e-05	0.00101793	ENSG00000267147.2
AC006460.1	1.12581	3.09486	17.6394	2.66996153863502e-05	0.00186326	ENSG00000228509.6
LINC01704	1.12386	-3.43147	22.5906	2.00459300322824e-06	0.000205783	ENSG00000231666.7
AC092745.4	1.12301	-1.19834	22.6616	1.93193276284853e-06	0.000199728	ENSG00000286504.1
AC009511.2	1.12241	-4.37809	13.2144	0.000277805	0.0125014	ENSG00000256747.1
RAB6D	1.11944	-1.98919	39.2797	3.6723567942656e-10	8.68445476558088e-08	ENSG00000233087.7
HSFX3	1.11737	-4.56617	13.2066	0.000278968	0.0125152	ENSG00000283697.2
AC090515.4	1.11517	-1.46435	13.0075	0.000310244	0.0136151	ENSG00000259353.1
OR1F2P	1.11421	-4.31054	10.8137	0.00100751	0.0325317	ENSG00000203581.7
AC124854.1	1.11267	-3.43971	12.829	0.000341292	0.0146475	ENSG00000249776.5
HMGN2P40	1.11265	-3.83403	26.2087	3.06432635692521e-07	4.02225543447997e-05	ENSG00000260602.2
IGFBP6	1.1126	4.34818	25.9214	3.55608569840887e-07	4.59545402056992e-05	ENSG00000167779.9
OR3A2	1.11252	-2.66628	10.4645	0.0012169	0.0375689	ENSG00000221882.3
CFHR4	1.11234	-2.15978	10.2122	0.00139517	0.0418772	ENSG00000134365.13
AL662890.1	1.11226	-2.43814	20.9962	4.60196080762066e-06	0.000416107	ENSG00000225173.1
AL133383.1	1.11213	-3.72309	15.9621	6.46230404830563e-05	0.00381668	ENSG00000261729.2
PGLYRP2	1.11182	-2.32756	25.8545	3.68153855862105e-07	4.7296556231488e-05	ENSG00000161031.13
AC110056.1	1.1096	-3.34421	28.9186	7.54851024643387e-08	1.1393179121562e-05	ENSG00000255450.1
AC092685.1	1.10666	-3.74364	10.9474	0.00093733	0.0308638	ENSG00000232906.1
LINC02880	1.10498	-3.02769	18.8113	1.44310278370878e-05	0.00109188	ENSG00000175967.4
SPESP1	1.10429	1.12804	18.2268	1.96097548935094e-05	0.00143357	ENSG00000258484.4
TPTE2P2	1.10409	-3.98187	12.8987	0.000328802	0.0142475	ENSG00000272281.6
AL138824.1	1.10376	-2.24339	52.698	3.88983169841081e-13	1.44719082379538e-10	ENSG00000286885.1
AC008114.1	1.10353	-3.24963	29.5642	5.40961431272201e-08	8.4713399898232e-06	ENSG00000255649.2
ABCG5	1.10291	-2.00103	25.541	4.33084932364146e-07	5.4951705698704e-05	ENSG00000138075.14
ZNF571AS1	1.10252	0.135361	32.6522	1.10212998317826e-08	1.98081582915155e-06	ENSG00000267470.6
AL591438.2	1.10171	-2.15725	13.9475	0.000187991	0.00917356	ENSG00000234042.1
NECAB1	1.10146	1.13576	39.5718	3.16213564952867e-10	7.50827257823655e-08	ENSG00000123119.12
EPO	1.10045	-2.34668	24.3254	8.13606533504263e-07	9.39201012421294e-05	ENSG00000130427.3
LINC02633	1.09962	-3.20867	14.0671	0.000176405	0.0086874	ENSG00000224265.1
AGMO	1.09956	0.629823	15.6587	7.58646883541103e-05	0.00431483	ENSG00000187546.14
ANKRD34B	1.09902	1.03292	11.5714	0.000669733	0.0244662	ENSG00000189127.8
AL138889.1	1.09869	-3.42866	20.1908	7.00878945091724e-06	0.000592461	ENSG00000233183.3
AC011601.1	1.09548	-3.42687	10.0668	0.00150967	0.044379	ENSG00000257515.1
OFCC1	1.09526	-1.13342	9.7913	0.00175339	0.049155	ENSG00000181355.21
AC036214.4	1.09358	-2.0513	30.1642	3.96977048676675e-08	6.3528291480146e-06	ENSG00000285758.2
AC026904.2	1.09329	-3.50581	31.9377	1.59198030786167e-08	2.75932230749282e-06	ENSG00000253688.2
AP001085.1	1.09161	-3.60385	20.3026	6.61093031479274e-06	0.000567035	ENSG00000255440.2
AC005291.2	1.09025	-2.19321	12.5144	0.000403833	0.0166745	ENSG00000273388.1
SALL4	1.08905	2.5203	39.8079	2.80209600321354e-10	6.76335659684737e-08	ENSG00000101115.13
LINC01958	1.0881	-4.00208	13.0803	0.000298412	0.013225	ENSG00000283436.1
SCUBE1	1.08789	1.70471	24.3412	8.06963197594718e-07	9.33376778905051e-05	ENSG00000159307.19
FGFBP3	1.08684	0.641474	69.232	8.75344475304931e-17	5.06235110366696e-14	ENSG00000174721.10
AL049830.2	1.08589	-4.59015	11.1901	0.000822339	0.0282717	ENSG00000240513.1
FXYD2	1.08575	-1.34988	21.1474	4.25284040084049e-06	0.000391201	ENSG00000137731.14
CHST13	1.08458	-0.379654	36.7697	1.32937342647238e-09	2.85478055932639e-07	ENSG00000180767.10
LINC02721	1.08375	-3.39159	13.1057	0.000294404	0.0130871	ENSG00000255133.2
AC091133.5	1.08293	-2.73199	12.2224	0.000472185	0.0188265	ENSG00000251550.1
GYS2	1.0813	-4.49013	12.7627	0.000353592	0.0150209	ENSG00000111713.3
LINC01749	1.08101	-3.97734	10.2614	0.00135843	0.040943	ENSG00000272259.5
LINC02754	1.08087	-2.27204	29.281	6.26067339632718e-08	9.64887054756904e-06	ENSG00000251637.6
HNRNPKP3	1.07975	-4.24735	19.1646	1.1991438803255e-05	0.00093766	ENSG00000251557.2
SDAD1P2	1.07877	-2.726	10.0788	0.00149989	0.0442251	ENSG00000230750.1
MYO16	1.07866	0.960396	24.8348	6.24608971725247e-07	7.50700301387724e-05	ENSG00000041515.16
IGBP1P4	1.07777	-2.43461	11.1401	0.000844827	0.0288243	ENSG00000250325.1
BVES	1.07698	2.27814	41.8308	9.95235310593582e-11	2.57224290827795e-08	ENSG00000112276.14
RAB6CAS1	1.07628	-2.50295	15.3519	8.92295058883978e-05	0.00496379	ENSG00000225449.3
GTSF1	1.07532	2.61845	12.6216	0.000381324	0.015921	ENSG00000170627.11
AL158847.1	1.07432	-3.69677	14.285	0.000157115	0.00795944	ENSG00000241720.2
FAM238C	1.07427	-0.135758	26.0009	3.41259154158325e-07	4.44939474409417e-05	ENSG00000283709.1
AP005233.2	1.07388	-0.32692	9.86151	0.00168772	0.0478087	ENSG00000260877.2
AC004817.3	1.07221	-2.07069	16.6276	4.54846373197999e-05	0.00289412	ENSG00000269927.1
AC018639.1	1.0721	-4.46119	10.9975	0.000912338	0.0303461	ENSG00000242162.1
AL031679.1	1.07172	-4.552	9.94276	0.00161483	0.0463222	ENSG00000215586.2
NOTUM	1.07148	4.14028	11.0091	0.000906677	0.0302628	ENSG00000185269.12
LINC02570	1.07113	-2.26034	10.389	0.00126765	0.0387669	ENSG00000237923.1
AL035252.2	1.06817	-1.83386	10.7965	0.0010169	0.0327622	ENSG00000230725.6
AC011595.2	1.06734	-3.48254	19.457	1.02890359824099e-05	0.000822152	ENSG00000257890.1
TP53TG3D	1.0671	-2.69253	15.565	7.9715160133161e-05	0.00449011	ENSG00000205456.11
AC021066.1	1.06611	-3.47835	18.0986	2.09760194818848e-05	0.00151637	ENSG00000257830.1
AC093577.1	1.06548	-3.29937	30.5851	3.19538198321654e-08	5.22816406223141e-06	ENSG00000287797.1
AC099518.1	1.06541	-0.747734	29.6162	5.26641281812081e-08	8.269259116109e-06	ENSG00000260430.2
IGHV1OR153	1.06537	-3.5432	14.2594	0.000159261	0.00802638	ENSG00000271288.1
AC007786.2	1.06444	-3.39655	19.6945	9.08633439845309e-06	0.000742296	ENSG00000276251.1
AP003071.5	1.06408	0.679049	21.1341	4.28229077012545e-06	0.000392393	ENSG00000287725.1
FA2H	1.0605	4.27376	27.2819	1.75846428993301e-07	2.45726453682481e-05	ENSG00000103089.9
AC011509.3	1.05993	-4.14925	14.1564	0.000168225	0.00836273	ENSG00000287254.1
AL079307.1	1.05934	-2.22095	11.7122	0.000620921	0.023101	ENSG00000258535.1
AC012038.2	1.05899	-4.42128	9.83382	0.00171333	0.0482764	ENSG00000257849.1
GDF3	1.0582	-3.47722	18.8375	1.42343602208276e-05	0.00108252	ENSG00000184344.4
MARK2P9	1.05771	-2.89118	41.435	1.21856447697047e-10	3.12182323089131e-08	ENSG00000232709.1
DENND5BAS1	1.0542	-2.55752	25.1026	5.43606429319473e-07	6.62893426784546e-05	ENSG00000255867.1
AC023310.4	1.05368	-1.57173	10.1309	0.00145802	0.0433063	ENSG00000278626.1
AL355102.4	1.05347	-3.2894	16.3525	5.2585982106385e-05	0.00321971	ENSG00000258793.1
RNF17	1.05083	-2.0371	15.5869	7.87999906558089e-05	0.00445144	ENSG00000132972.19
AC135068.9	1.04891	-1.85326	9.78447	0.00175992	0.0492536	ENSG00000281179.1
HMGN2P23	1.04843	-3.64816	11.2514	0.000795651	0.0276636	ENSG00000236124.1
MYH7	1.04708	-2.34556	10.1007	0.00148213	0.0438787	ENSG00000092054.13
AC020910.3	1.04643	-4.35243	9.84792	0.00170024	0.0480564	ENSG00000270281.1
SHISA7	1.04367	-2.38401	19.8263	8.48068203033671e-06	0.000698681	ENSG00000187902.11
TTPA	1.04265	-1.05019	14.5288	0.000138032	0.00715402	ENSG00000137561.5
UGT3A2	1.04185	0.272503	10.9785	0.000921732	0.0305558	ENSG00000168671.10
AL513548.3	1.04057	-3.10577	10.9533	0.000934378	0.030835	ENSG00000275846.1
AC068506.1	1.04003	-4.0944	10.9463	0.000937894	0.0308638	ENSG00000278464.2
KRT18P2	1.03998	-4.2872	14.7908	0.000120119	0.00643695	ENSG00000234439.1
AP001094.3	1.0396	-3.61892	14.4194	0.000146288	0.00750866	ENSG00000266149.1
ADCY10	1.03948	0.814567	21.261	4.00810426987862e-06	0.000372798	ENSG00000143199.18
CST9LP2	1.03885	-3.74556	12.7634	0.000353471	0.0150209	ENSG00000204658.5
SH2D7	1.03865	-1.86785	24.0723	9.27868607051719e-07	0.000104831	ENSG00000183476.12
RIPPLY1	1.03803	-3.5483	23.8561	1.03809735578486e-06	0.000115059	ENSG00000147223.6
CCDC144NLAS1	1.03762	1.89056	22.4997	2.10180617917791e-06	0.000212402	ENSG00000233098.9
MAB21L1	1.03666	-2.36828	12.9306	0.000323262	0.0140596	ENSG00000180660.8
LINC00844	1.03626	-3.41037	17.8559	2.38277308345973e-05	0.00169113	ENSG00000237949.2
NXPE2	1.03537	-3.1812	11.9665	0.000541665	0.020829	ENSG00000204361.10
AL022724.2	1.03524	-2.13574	12.141	0.000493249	0.019467	ENSG00000234427.1
SYN3	1.03466	0.830051	18.8872	1.38677669556486e-05	0.00105748	ENSG00000185666.15
AP000344.1	1.03403	-1.83201	12.7086	0.000363971	0.015328	ENSG00000227755.1
KRT71	1.03307	-3.13885	14.7051	0.000125707	0.006657	ENSG00000139648.7
AC105180.1	1.03172	-4.55976	10.6955	0.00107397	0.0339456	ENSG00000253627.1
AP003071.4	1.03103	-1.37487	34.3071	4.70668347563276e-09	9.07333625396652e-07	ENSG00000261625.1
AL160287.1	1.03083	-4.37515	11.0758	0.000874615	0.0295367	ENSG00000236894.3
HES7	1.03044	-1.85434	18.5377	1.6657950422995e-05	0.0012395	ENSG00000179111.9
MYH13	1.03031	-2.11299	16.4301	5.04773204540912e-05	0.00312895	ENSG00000006788.14
HPX	1.03024	0.77919	23.252	1.42104705641992e-06	0.000152582	ENSG00000110169.11
M1AP	1.02958	0.450741	21.2312	4.0707491244532e-06	0.000378023	ENSG00000159374.17
OVOL3	1.02928	-1.50625	30.8436	2.7968545941017e-08	4.60188939988942e-06	ENSG00000105261.7
TRIM71	1.02612	0.180845	12.8778	0.000332508	0.0143655	ENSG00000206557.6
SLC2A14	1.02513	-0.330985	20.561	5.77613702552802e-06	0.00050432	ENSG00000173262.12
HPD	1.02451	0.659351	17.1271	3.49596570075575e-05	0.00231176	ENSG00000158104.11
MYH8	1.02408	-3.39287	11.5082	0.000692883	0.0250291	ENSG00000133020.4
AC079779.3	1.02319	-3.86463	15.9147	6.62616404591925e-05	0.00388595	ENSG00000235779.8
AVPR2	1.0227	-0.604572	31.4006	2.09910739453994e-08	3.51320808087314e-06	ENSG00000126895.15
DUSP9	1.02261	3.05232	17.3736	3.07061356965828e-05	0.00208431	ENSG00000130829.18
HOXA9	1.02245	-0.0247876	17.0185	3.701682614834e-05	0.00242127	ENSG00000078399.19
IGKV226	1.02034	-1.48101	12.3352	0.000444507	0.0179807	ENSG00000254098.1
AC008532.1	1.02027	-3.65562	14.5665	0.0001353	0.00704367	ENSG00000286669.1
AC073636.1	1.01597	-3.59263	14.9722	0.000109105	0.00590089	ENSG00000227098.2
LINC00189	1.0145	-2.49328	21.6737	3.2319339553319e-06	0.00030746	ENSG00000215533.8
FOXE3	1.01356	-2.07867	11.4605	0.000710918	0.0254577	ENSG00000186790.6
NCCRP1	1.01321	3.91814	13.2383	0.000274281	0.0123761	ENSG00000188505.5
AP002478.1	1.01077	-0.996816	11.1762	0.000828518	0.0284339	ENSG00000266401.2
AC104758.2	1.00979	-3.33837	15.6548	7.60187382254984e-05	0.00431723	ENSG00000260776.6
AL590434.1	1.00883	-1.49431	10.0314	0.00153892	0.0449223	ENSG00000284640.1
LINC02847	1.00816	-4.20288	9.99739	0.00156762	0.0453748	ENSG00000253702.1
C11orf72	1.00707	-2.72932	28.2281	1.07825160511742e-07	1.59044834612408e-05	ENSG00000184224.3
TERB1	1.00689	-3.39797	25.0642	5.54533468405113e-07	6.74809467146064e-05	ENSG00000249961.10
TERT	1.00667	0.478147	17.8858	2.34568936174205e-05	0.00167294	ENSG00000164362.21
INSYN2A	1.00531	0.26121	23.1455	1.50191260468405e-06	0.000160381	ENSG00000188916.9
NCAN	1.00327	-1.89006	11.6265	0.0006502	0.0239011	ENSG00000130287.14
CD24P4	1.00306	-2.19301	18.8121	1.44251764064829e-05	0.00109188	ENSG00000185275.6
CYSLTR2	1.00231	1.70065	29.7229	4.9843233800749e-08	7.84742083432763e-06	ENSG00000152207.7
KRT15	-1.00055	8.99014	11.67	0.000635149	0.0234896	ENSG00000171346.16
CDH6	-1.00835	3.51123	14.2317	0.000161626	0.0081012	ENSG00000113361.13
RNU6ATAC10P	-1.00921	-4.54739	11.0979	0.000864276	0.0292656	ENSG00000221562.1
KLHL4	-1.00982	1.13264	13.5365	0.00023397	0.0109419	ENSG00000102271.14
RGS17	-1.01823	3.05042	20.0783	7.43351217620962e-06	0.000625647	ENSG00000091844.8
KRTAP510	-1.0282	-2.05404	10.5037	0.00119138	0.0368982	ENSG00000204572.10
KIF12	-1.03246	3.2019	11.9815	0.00053732	0.0207235	ENSG00000136883.14
IYD	-1.03481	3.00379	10.0586	0.00151635	0.0445307	ENSG00000009765.15
APOBEC2	-1.03755	-0.438629	9.99201	0.00157221	0.0454546	ENSG00000124701.5
NGF	-1.03859	1.17344	12.8303	0.000341055	0.0146475	ENSG00000134259.5
HES6	-1.04023	4.45122	15.862	6.81328141293159e-05	0.00396482	ENSG00000144485.11
GSTM5	-1.04754	2.25807	16.4072	5.10895172671826e-05	0.00315787	ENSG00000134201.12
CPB2AS1	-1.05488	-0.715913	12.7645	0.000353257	0.0150209	ENSG00000235903.9
ZACN	-1.05932	-1.30885	10.6528	0.00109905	0.0346632	ENSG00000186919.13
MB	-1.06025	2.93845	14.2574	0.000159432	0.00802809	ENSG00000198125.13
DNAJC12	-1.06406	4.00871	13.5873	0.000227719	0.0107182	ENSG00000108176.15
ENPP3	-1.06576	2.75044	11.1805	0.000826597	0.0284014	ENSG00000154269.15
AL355312.3	-1.07268	-1.53015	12.3755	0.000434997	0.0176817	ENSG00000273132.1
KRT79	-1.08807	-0.00996342	9.75404	0.00178929	0.0498399	ENSG00000185640.6
AC026956.1	-1.09032	-4.52681	10.4698	0.0012134	0.0374808	ENSG00000259622.1
AL021328.1	-1.09279	-1.21509	13.1867	0.000281943	0.012639	ENSG00000269985.1
XKRX	-1.09515	3.41093	19.1073	1.23572515779172e-05	0.00095984	ENSG00000182489.9
AC019117.2	-1.09808	-1.26947	10.8232	0.00100235	0.0324727	ENSG00000236318.2
KRTAP59	-1.10589	-1.38553	15.3648	8.86224511737918e-05	0.00493472	ENSG00000254997.4
ST18	-1.10722	0.567908	10.3544	0.00129166	0.0392749	ENSG00000147488.11
DIRAS3	-1.11301	2.00942	12.0687	0.000512744	0.020009	ENSG00000162595.7
GALNT13	-1.11312	2.43565	12.0248	0.000524972	0.0203561	ENSG00000144278.15
KRT86	-1.11687	1.87061	15.6145	7.76571779508205e-05	0.00439538	ENSG00000170442.12
WFDC13	-1.11871	-1.95192	11.0626	0.000880874	0.0296729	ENSG00000168634.5
PTCH2	-1.12491	1.93503	18.6453	1.57437501636793e-05	0.00118354	ENSG00000117425.14
RET	-1.14347	3.37831	10.7916	0.00101964	0.0327965	ENSG00000165731.20
MYBPH	-1.1513	1.49013	10.0909	0.00149006	0.0440019	ENSG00000133055.9
NFIAAS1	-1.15496	-3.7116	9.93022	0.00162587	0.0465532	ENSG00000237853.6
MIOX	-1.159	0.31016	13.0712	0.000299876	0.0132798	ENSG00000100253.13
AC005062.1	-1.16363	-1.62555	20.6561	5.49632167652885e-06	0.000484963	ENSG00000243004.6
AC093809.1	-1.16985	-2.11228	9.97439	0.00158733	0.0457413	ENSG00000249780.1
LINC02814	-1.1766	-0.473198	11.8066	0.000590223	0.022271	ENSG00000236975.2
ADAM29	-1.19488	-2.4199	11.4885	0.000700271	0.0252491	ENSG00000168594.15
AKR7A3	-1.1952	2.72943	13.3721	0.000255395	0.0117187	ENSG00000162482.5
VSIG1	-1.20561	5.1986	10.8185	0.0010049	0.0325095	ENSG00000101842.14
LINC02278	-1.20741	-3.76114	13.4764	0.000241587	0.0112441	ENSG00000251635.2
SLC14A1	-1.2079	2.13187	12.7276	0.000360291	0.0152059	ENSG00000141469.18
PAX9	-1.208	4.49936	20.5461	5.82116729351519e-06	0.000505992	ENSG00000198807.13
LCMT1AS2	-1.21361	-1.50404	15.9173	6.61728176221367e-05	0.00388464	ENSG00000260034.1
AC007953.1	-1.22017	-1.57231	11.9808	0.000537503	0.0207235	ENSG00000225790.2
LINC02159	-1.22533	0.960391	14.6729	0.00012787	0.00674707	ENSG00000253417.5
AC077690.1	-1.2425	-2.93095	10.8247	0.00100154	0.0324727	ENSG00000270207.2
SYT6	-1.24585	-1.17976	12.4863	0.000409954	0.0168514	ENSG00000134207.17
KAZNAS1	-1.26124	-2.91133	10.9404	0.0009409	0.0309287	ENSG00000234593.3
GSG1	-1.26269	-2.45375	11.4603	0.000711003	0.0254577	ENSG00000111305.19
ADGRB1	-1.26747	3.63337	12.0896	0.00050705	0.019864	ENSG00000181790.11
SLC12A1	-1.26854	-2.90062	12.1025	0.000503555	0.0197536	ENSG00000074803.20
AC008080.4	-1.27313	-2.97734	15.3273	9.04016464566813e-05	0.00501467	ENSG00000236494.2
AC008080.3	-1.27327	-4.40874	10.8277	0.000999907	0.0324476	ENSG00000233219.1
AL356753.1	-1.2793	-4.32976	11.7584	0.000605698	0.0226937	ENSG00000229569.1
AL133444.1	-1.2854	-3.19704	11.7984	0.000592821	0.0223402	ENSG00000285774.3
PCNAP1	-1.29835	-4.56881	11.2754	0.000785425	0.0273895	ENSG00000249065.2
FRGCA	-1.30496	-2.04337	11.9357	0.00055068	0.02112	ENSG00000236663.1
AC008456.1	-1.30574	-4.32276	10.2257	0.00138499	0.041593	ENSG00000253687.1
ABCA4	-1.31275	4.73324	11.6768	0.000632829	0.0234544	ENSG00000198691.13
MUC22	-1.33459	-0.3756	10.7647	0.00103452	0.0330444	ENSG00000261272.1
LINC02487	-1.34161	-1.21742	14.1162	0.000171859	0.00849279	ENSG00000203688.6
H3C14	-1.34523	-2.59015	11.9152	0.000556763	0.0213106	ENSG00000203811.1
ELDR	-1.35397	-1.53204	10.0233	0.00154575	0.0450184	ENSG00000280890.1
AL031710.1	-1.36797	-3.56034	13.8756	0.00019532	0.00943661	ENSG00000261399.1
MSLN	-1.37389	8.26578	12.1438	0.000492512	0.019451	ENSG00000102854.16
LRRC31	-1.39355	2.01282	12.8568	0.000336248	0.0144949	ENSG00000114248.10
IL1RL1	-1.39418	2.81485	16.8213	4.10705565264715e-05	0.00265373	ENSG00000115602.17
FAM237B	-1.39533	-0.902378	12.0292	0.000523733	0.0203268	ENSG00000283267.1
NR0B2	-1.39841	1.68529	10.8538	0.000985917	0.0321005	ENSG00000131910.5
SPDEF	-1.40539	4.71632	20.622	5.59482034369045e-06	0.000491427	ENSG00000124664.11
Z97192.4	-1.40931	-0.23871	12.6167	0.000382322	0.0159399	ENSG00000286393.1
LINC01088	-1.41729	1.13534	16.4374	5.02841529127055e-05	0.00312463	ENSG00000249307.7
BRINP1	-1.42439	2.5675	10.9981	0.000912056	0.0303461	ENSG00000078725.13
LINC02343	-1.42684	-3.3138	11.8429	0.000578815	0.0218829	ENSG00000271850.2
KRT222	-1.42829	-2.70169	13.8435	0.000198688	0.00955431	ENSG00000213424.9
AC009158.1	-1.44321	-4.55805	14.5719	0.000134911	0.00703254	ENSG00000231876.8
SPINK13	-1.4484	-0.105782	10.7805	0.00102576	0.0329008	ENSG00000214510.10
FGF20	-1.45405	-1.05578	9.91417	0.00164011	0.0467775	ENSG00000078579.9
SLC39A5	-1.45515	0.489696	13.3205	0.000262519	0.011989	ENSG00000139540.12
TEX101	-1.46327	-0.146501	9.94969	0.00160876	0.0461767	ENSG00000131126.19
AC092155.1	-1.46879	-2.93407	10.1222	0.00146491	0.0434571	ENSG00000226622.6
LINC01543	-1.49254	-2.94851	9.9551	0.00160404	0.0461318	ENSG00000263862.2
IL19	-1.50423	-0.475719	20.4179	6.22435461281999e-06	0.000537032	ENSG00000142224.17
AC005256.1	-1.53493	-1.97282	11.6124	0.000655135	0.0240371	ENSG00000267073.1
AL356311.1	-1.55527	-4.35157	11.5852	0.000664782	0.0243299	ENSG00000233823.1
LINC01964	-1.56827	-2.90397	9.89021	0.00166161	0.0472174	ENSG00000260840.2
AL357873.1	-1.57851	-2.35504	15.867	6.79519183621234e-05	0.00396482	ENSG00000231606.2
AC106738.2	-1.58073	-2.51812	14.9678	0.000109359	0.00590916	ENSG00000259725.1
AL353746.1	-1.58866	-2.07139	11.7539	0.000607145	0.0227187	ENSG00000260412.1
SPINK1	-1.58878	6.8758	13.8943	0.00019338	0.00937927	ENSG00000164266.11
SMYD3AS1	-1.59418	-3.15907	13.7015	0.000214279	0.0101758	ENSG00000226876.3
RPS26P47	-1.59988	-1.75027	20.2334	6.85441904361042e-06	0.000581938	ENSG00000234354.3
AC106028.1	-1.60178	-4.04892	11.0726	0.000876132	0.0295367	ENSG00000258562.2
LRRC77P	-1.60619	-2.41258	17.2486	3.27937515842336e-05	0.00218666	ENSG00000244227.7
GFAP	-1.61313	0.0624932	22.4153	2.1961329536682e-06	0.000219655	ENSG00000131095.13
ZPLD1	-1.63233	1.27211	13.7849	0.000204974	0.00978166	ENSG00000170044.8
KLRF2	-1.64308	-2.70208	11.4761	0.000704955	0.025371	ENSG00000256797.1
H19	-1.64508	6.89232	13.1835	0.000282423	0.0126508	ENSG00000130600.19
MUC21	-1.64535	5.80056	15.5939	7.85060293448888e-05	0.00443912	ENSG00000204544.5
MROH2A	-1.64623	1.47299	14.5437	0.000136947	0.00711043	ENSG00000185038.14
SEPTIN7P8	-1.67024	-4.19277	12.4795	0.000411445	0.0168771	ENSG00000229000.1
AF001548.3	-1.68565	-3.09757	16.2044	5.68607688193509e-05	0.00344091	ENSG00000280429.1
C4orf54	-1.69725	-0.119267	18.6958	1.53323781990169e-05	0.00115559	ENSG00000248713.1
PPBP	-1.70603	0.504206	16.4792	4.91854568623465e-05	0.00305961	ENSG00000163736.4
TDRD1	-1.71261	0.914804	14.0874	0.000174511	0.00860925	ENSG00000095627.9
UMODL1	-1.72199	2.29869	20.6125	5.62275879704003e-06	0.000492755	ENSG00000177398.18
SHISA3	-1.73227	3.9679	16.6103	4.59005866323368e-05	0.00291424	ENSG00000178343.5
AC011453.1	-1.7348	-2.39412	11.7553	0.000606718	0.0227173	ENSG00000269842.5
CA6	-1.76181	-0.817249	11.6948	0.000626754	0.0232588	ENSG00000131686.15
AC021055.1	-1.78771	-2.1448	9.81759	0.00172851	0.0485637	ENSG00000287941.1
DPYDAS1	-1.79398	-0.827001	16.7597	4.24257658318636e-05	0.00273223	ENSG00000232878.3
ANKS4B	-1.79558	1.10141	9.99317	0.00157122	0.0454546	ENSG00000175311.7
AL365223.1	-1.80877	-2.57181	11.7853	0.000597002	0.0224398	ENSG00000213109.4
AL163541.1	-1.81932	-1.83984	11.0115	0.000905485	0.0302403	ENSG00000285534.1
SLC18A1	-1.82743	-1.76402	19.9161	8.09173022226198e-06	0.000673105	ENSG00000036565.15
OVAAL	-1.83245	-2.40515	11.3806	0.000742153	0.0263046	ENSG00000236719.5
AC104831.1	-1.84433	-4.02093	10.1319	0.00145724	0.0433063	ENSG00000242790.1
AC079384.1	-1.84449	-1.11675	11.2222	0.000808268	0.0279525	ENSG00000258346.1
Z98257.1	-1.87957	2.72623	23.5938	1.18969619925985e-06	0.000129407	ENSG00000227066.2
PLA2G12B	-1.88702	1.16131	16.8916	3.95754158859288e-05	0.00256564	ENSG00000138308.6
ARL2BPP4	-1.88987	-2.82815	19.9838	7.80997418989062e-06	0.000653565	ENSG00000249312.1
TSPYL6	-1.89134	-2.66193	9.85188	0.00169659	0.0480295	ENSG00000178021.11
KRT27	-1.89749	-1.25256	17.7922	2.46395781011348e-05	0.00174451	ENSG00000171446.7
ANXA13	-1.93051	0.957614	16.596	4.62476581914058e-05	0.00292673	ENSG00000104537.17
STK32AAS1	-1.94305	-0.400702	24.6939	6.71968480154072e-07	7.97771359639827e-05	ENSG00000250343.1
RBFOX1	-1.95459	-0.527748	13.1605	0.000285918	0.0127584	ENSG00000078328.22
MYT1L	-1.95818	-1.51776	11.4649	0.000709231	0.0254309	ENSG00000186487.20
SCN3A	-1.96	2.16697	21.7309	3.13694524696727e-06	0.000299399	ENSG00000153253.19
MYOC	-1.98994	-1.16579	16.0773	6.08099356558934e-05	0.00363931	ENSG00000034971.17
STAC2	-1.99477	1.69197	21.264	4.00166752172119e-06	0.000372793	ENSG00000141750.7
PHGR1	-2.00513	-1.60067	10.3124	0.0013214	0.0399713	ENSG00000233041.8
AP000350.1	-2.02488	-4.03184	15.7798	7.11573839458911e-05	0.00409495	ENSG00000206090.4
PCP4	-2.03959	3.4446	19.1217	1.22644280784412e-05	0.000953898	ENSG00000183036.11
AC099342.1	-2.04039	-3.80028	18.0331	2.17098662095815e-05	0.00156362	ENSG00000226097.6
RNU42	-2.04206	2.34942	11.2891	0.000779643	0.0273184	ENSG00000202538.1
AC000061.1	-2.05577	-2.86578	10.0951	0.00148668	0.0439465	ENSG00000083622.8
AL365226.1	-2.06259	1.78888	17.4243	2.98980054699167e-05	0.00204493	ENSG00000237643.2
KRT76	-2.06986	-1.17188	9.75949	0.00178399	0.0497499	ENSG00000185069.2
MTCO1P40	-2.07049	2.71762	25.3113	4.87839188039127e-07	6.03711330774438e-05	ENSG00000262902.1
C11orf86	-2.08431	0.93655	12.7975	0.000347081	0.0148414	ENSG00000173237.4
SEC61GDT	-2.08803	-1.12271	23.1497	1.49869386617843e-06	0.000160381	ENSG00000234707.3
BPIFA2	-2.10123	1.71393	18.9752	1.32426243614113e-05	0.00101912	ENSG00000131050.11
LINC00824	-2.17166	-0.925417	15.2425	9.45494040967265e-05	0.00522985	ENSG00000254275.6
MS4A18	-2.17504	-3.24641	10.0677	0.00150889	0.0443784	ENSG00000214782.7
GPR12	-2.20622	-1.50856	12.9347	0.000322549	0.0140412	ENSG00000132975.8
OTP	-2.21061	-0.211648	12.5023	0.000406457	0.0167518	ENSG00000171540.8
PLA2G2A	-2.21436	4.13965	21.299	3.92940983831403e-06	0.000366647	ENSG00000188257.12
DDC	-2.21494	3.13481	20.9392	4.74101099814521e-06	0.000425387	ENSG00000132437.18
TPH1	-2.22197	1.37331	31.1928	2.33626695402205e-08	3.88785438892826e-06	ENSG00000129167.9
AL449403.2	-2.22551	-1.396	12.8616	0.000335403	0.0144691	ENSG00000275465.7
SYNPR	-2.24196	-1.27915	13.8032	0.000202987	0.00971064	ENSG00000163630.11
BPIFA4P	-2.24275	-2.79111	9.82026	0.001726	0.0485348	ENSG00000183566.10
HHATL	-2.25489	-0.188946	13.0996	0.000295351	0.0131009	ENSG00000010282.15
MTATP8P2	-2.29671	-0.212385	26.8854	2.15881817543357e-07	2.9531318137061e-05	ENSG00000229604.2
AL450311.1	-2.34427	-3.1898	15.8538	6.84287016697866e-05	0.0039771	ENSG00000236154.1
FP671120.6	-2.35286	-3.03103	13.1815	0.000282732	0.0126549	ENSG00000280800.1
RERGL	-2.35951	0.86029	22.3095	2.32050618652178e-06	0.000228958	ENSG00000111404.7
PPP1R17	-2.37344	-2.24193	15.6389	7.66616610026985e-05	0.00434746	ENSG00000106341.11
LINC01287	-2.37907	1.68387	12.5139	0.000403938	0.0166745	ENSG00000234722.5
SLC14A2	-2.38783	2.18531	21.1325	4.28595483160688e-06	0.000392393	ENSG00000132874.15
SNTG1	-2.43132	-3.12467	10.5368	0.00117019	0.0364157	ENSG00000147481.17
CGB3	-2.44875	-2.9283	10.1366	0.00145353	0.0432513	ENSG00000104827.12
CTNNA2	-2.45451	-1.05098	18.1615	2.02945093981539e-05	0.00147441	ENSG00000066032.18
AC018445.1	-2.46337	-3.52441	12.7889	0.000348689	0.0148775	ENSG00000275186.1
NSG2	-2.46913	0.90437	16.4287	5.05145261448977e-05	0.00312895	ENSG00000170091.11
LINC01054	-2.52869	-3.50384	14.1369	0.000169977	0.00842116	ENSG00000229723.1
ADCY8	-2.56676	1.53154	16.9729	3.79176918832313e-05	0.00247465	ENSG00000155897.10
DKK4	-2.57414	2.80955	11.7457	0.000609845	0.0228052	ENSG00000104371.5
MTND1P23	-2.64274	3.54457	24.8947	6.05475145620263e-07	7.29204303728355e-05	ENSG00000225972.1
PRSS29P	-2.6539	-0.856308	12.2774	0.000458483	0.0184058	ENSG00000196364.9
AC138409.3	-2.70905	-2.09061	19.229	1.1593797886089e-05	0.000912676	ENSG00000286543.1
AL110505.1	-2.73169	-3.24133	15.4512	8.46623747790285e-05	0.00474451	ENSG00000258868.1
AC023421.1	-2.7365	2.14167	19.5372	9.86595307689403e-06	0.000795967	ENSG00000266968.2
PAEP	-2.7486	5.65432	24.1964	8.6995630348142e-07	9.93505710474902e-05	ENSG00000122133.17
STATH	-2.80452	1.06613	10.3366	0.00130417	0.0395729	ENSG00000126549.11
REG4	-2.8095	5.18963	13.5857	0.000227917	0.0107189	ENSG00000134193.15
TFDP3	-2.8331	-3.2434	12.2635	0.000461916	0.0185182	ENSG00000183434.10
AC002378.1	-2.83531	-2.16107	21.4538	3.62457651239236e-06	0.000340722	ENSG00000225676.2
LINC01444	-2.9036	-3.1173	9.76804	0.00177571	0.0495629	ENSG00000264301.1
LCN15	-2.92462	-0.0845274	11.2266	0.000806311	0.0279013	ENSG00000177984.7
CYP1A1	-2.94512	2.50638	16.678	4.42907673204161e-05	0.0028367	ENSG00000140465.14
RN7SL493P	-2.94634	-3.53269	10.5313	0.00117369	0.036505	ENSG00000266439.2
LINC01819	-2.9528	0.25694	25.7781	3.830148959019e-07	4.89546675810195e-05	ENSG00000231826.6
LINC00906	-2.99656	-2.18865	18.4414	1.75206084664695e-05	0.00129179	ENSG00000267339.7
AMBN	-3.01938	-2.64148	12.1239	0.000497807	0.0195939	ENSG00000178522.14
ASCL1	-3.10853	4.69585	19.7376	8.88352259528209e-06	0.000726744	ENSG00000139352.4
KRT81	-3.11356	4.43364	32.5744	1.14714575282031e-08	2.04911102654395e-06	ENSG00000205426.10
AC100822.1	-3.12418	-3.1944	10.7648	0.00103447	0.0330444	ENSG00000286034.1
BARHL1	-3.12461	-3.34762	17.1848	3.39136495185169e-05	0.00225362	ENSG00000125492.10
CYP2B6	-3.1381	0.633273	18.5983	1.61361464441155e-05	0.00120682	ENSG00000197408.10
LINC00581	-3.29065	-3.42314	16.7445	4.27653238863716e-05	0.00275106	ENSG00000280989.2
AC015910.1	-3.48977	-2.0948	27.1835	1.85027006485644e-07	2.56712885411709e-05	ENSG00000265460.6
AL512380.1	-3.6305	-1.95897	26.8978	2.14507647799274e-07	2.94122211633883e-05	ENSG00000231754.2
SCGN	-3.72146	0.325695	16.3115	5.37382589696259e-05	0.00327652	ENSG00000079689.14
TAC1	-3.77225	2.0149	11.2568	0.000793322	0.0276121	ENSG00000006128.12
AC079466.1	-3.79048	-0.488801	12.2621	0.00046225	0.0185189	ENSG00000266976.3
AL359704.2	-3.88863	0.561505	16.2114	5.66514645856132e-05	0.00343621	ENSG00000287627.1
KLK3	-4.02575	-2.20766	12.6784	0.000369908	0.0155444	ENSG00000142515.15
SYT4	-4.10452	1.12394	18.7742	1.47147285726617e-05	0.00111047	ENSG00000132872.12
AL135929.2	-4.19198	-2.97894	10.8141	0.00100729	0.0325317	ENSG00000236731.1
NOBOX	-4.23477	-0.633345	12.721	0.000361572	0.0152489	ENSG00000106410.15
NEUROG3	-4.44464	-0.491146	30.0867	4.13149606921269e-08	6.59357423220717e-06	ENSG00000122859.5
ATP4B	-4.76006	0.0538164	49.1677	2.34991390664498e-12	7.754848655426e-10	ENSG00000186009.5
LINC01346	-4.87146	-1.74379	16.5405	4.76229358210328e-05	0.00298586	ENSG00000233304.7
CALCA	-4.9278	7.10103	28.8448	7.84178076892669e-08	1.18053158890149e-05	ENSG00000110680.13
