# Supplementary material for: Embryonic stem cell factors DPPA2/4 amplify active H3K4me3–H2AK119ub chromatin domains in non-small cell lung cancer
Source: Genes Dev. 2026 May 1;40(9-10):756–76. doi: 10.1101/gad.353102.125 (PMC13138344; doi:10.1101/gad.353102.125)
Supplement: Supplement 2 [file Supplemental_Table_2_TCGA_LUAD_LUSC_GSEA.xlsx]

## Sheet: GSEA-C8 Pathways
pathway	pval	padj	log2err	ES	NES	size	leadingEdge
DESCARTES_FETAL_SPLEEN_AFP_ALB_POSITIVE_CELLS	4.31175380320459e-15	2.68622261939646e-12	0.996986	0.656217	2.35984	184	AFP,ALB,HRG,VTN,APOB,IGF2,SERPINA6,IGFBP1,APOA1,APOA2,SMLR1,APOC3,ITIH1,ASGR2,KNG1,F2,SLC22A9,TF,ITIH2,LBP,CFHR1,RBP4,APOM,APOH,SERPINA4,PAH,AHSG,LINC02532,LIPC,FXYD1,SLC13A5,AMBP,GC,FXYD2,HPX,A1CF,TRIM71,DUSP9,DLK1,MAT1A,SERPINC1,PKHD1,CDO1,FST,GPC3,F7,FGB,ELOVL2,HAL,GATM,ASGR1,COL2A1,CYP4A11,ANGPTL3,FGA
DESCARTES_FETAL_PLACENTA_AFP_ALB_POSITIVE_CELLS	8.65422507844308e-15	2.69579111193502e-12	0.986546	0.666107	2.35536	168	AFP,PRODH2,PAQR9,ALB,HRG,VTN,APOB,SERPINA6,APOA1,APOA2,SMLR1,APOC3,ITIH1,SLCO1B1,ASGR2,KNG1,F2,TF,ITIH2,SLC30A10,F13B,NBEAP1,RBP4,APOM,APOH,MEP1A,SERPINA4,SERPINA10,PAH,AHSG,LIPC,SLC13A5,AMBP,GC,HPX,A1CF,ARG1,MAT1A,SERPINC1,HBM,TFR2,FGB,LINC02301,ASGR1,COL2A1,CYP4A11,ANGPTL3,FGA
AIZARANI_LIVER_C17_HEPATOCYTES_3	5.1890961645419e-08	3.78673300517289e-06	0.719513	0.639231	2.12022	102	HRG,VTN,APOB,IGF2,IGFBP1,APOA1,APOA2,CRP,APOC3,ITIH1,ASGR2,KNG1,F2,TF,RBP4,APOH,AFM,UGT2B7,AHSG,AMBP,HPX,MAT1A,SERPINC1,CYP2E1,FGB,ASGR1,FGA,CYP2A13,A1BG,SERPINF2,FGG,CYP4F3,HPN,FTCD,C9,MLXIPL,LRG1,CP,ITIH3,CYP2C8
DESCARTES_MAIN_FETAL_TROPHOBLAST_GIANT_CELLS	5.47040081004109e-08	3.78673300517289e-06	0.719513	0.581357	2.0519	155	LGALS14,CRH,PSG8,LGALS13,PSG4,PSG3,LGALS16,HSD3B1,PP12613,MAGEA8,PSG5,ENDOU,LY6G6C,PRSS41,VGLL3,TREML3P,TREML2,LEP,SH2D5,GH2,TCL6,TINCR,ADAMTSL4,LINC00474,TCHHL1,PSG10P,TCHH,PSG9
DESCARTES_FETAL_LIVER_HEPATOBLASTS	7.93775023871302e-14	1.64840613290607e-11	0.954542	0.515334	2.04398	468	AFP,PRODH2,ALB,CREB3L3,HRG,VTN,APOB,SERPINA6,IGFBP1,APOA1,APOA2,SMLR1,MIR122HG,UGT2A3,APOC3,ITIH1,SLCO1B1,ASGR2,KNG1,F2,SLC22A9,TF,PCK1,ITIH2,SLC22A10,CPN1,SLC17A1,LBP,SLC17A4,F13B,CFHR1,RBP4,AMDHD1,APOM,APOH,MEP1A,SERPINA4,SERPINA10,PAH,PLGLA,AFM,UGT2B7,AHSG,ABCG8,LINC02532,LIPC,SLC13A5,AMBP,CFHR4,ABCG5,EPO,AGMO,GC,FXYD2,GYS2,LINC02754,TTPA,HPX,A1CF,DUSP9,ARG1,ALDH8A1,C2orf72,SLC5A11,ACOT12,MAT1…
AIZARANI_LIVER_C14_HEPATOCYTES_2	8.49699319177536e-09	8.82271126412675e-07	0.74774	0.545536	2.02284	224	HRG,VTN,APOB,IGF2,SERPINA6,IGFBP1,APOA1,APOA2,CRP,APOC3,ITIH1,ASGR2,KNG1,F2,TF,PCK1,LBP,CFHR1,RBP4,APOM,APOH,PIPOX,AFM,UGT2B7,AHSG,SLC22A1,SDS,APCS,AMBP,GC,HPX,A1CF,HPD,ARG1,ALDH8A1,MAT1A,SERPINC1,CYP2E1,LECT2,ALDH1L1,FGB,AKR1C4,SLC10A1,GATM,ASGR1,CYP4A11,ANGPTL3,FGA,AKR1D1,LEAP2,CYP2A13,RGN,A1BG,SERPINF2,FGG,MT1G,FMO3,CYP4F3,HPN,RBP5,FTCD,C9,HAAO,MLXIPL,LRG1
DESCARTES_MAIN_FETAL_SYNCYTIOTROPHOBLASTS_AND_VILLOUS_CYTOTROPHOBLASTS	7.93598774901405e-07	4.12010030636313e-05	0.659444	0.593802	2.01637	116	TRIML2,LINC01087,LIN28B,LINC01162,LINC01205,LINC01687,LINC01203,OR8G1,NAA11,LINC02840,LINC02484,OFCC1,TTPA,LINC00308,LINC01448,ANAPC1P1,HSPD1P6,SPECC1P1,VGLL1,BRDT,STRA8,FBN2,PCAT7,PCOLCE2,HERC2P3,LINC01446,GLDC,LINC00882,SNHG27,LINC01990,MB21D2,NOX5,LINC00491,LINC02583,SP6,MIR4300HG,ATP6V1C2,L1TD1,VSTM5,HIC2,LINC01524,LINC02435
AIZARANI_LIVER_C11_HEPATOCYTES_1	4.1421803881639e-09	5.16115676365222e-07	0.761461	0.513881	1.95806	296	ALB,HRG,VTN,APOB,IGF2,IGFBP1,APOA1,APOA2,APOC3,ITIH1,ASGR2,KNG1,F2,TF,PCK1,ITIH2,CFHR1,RBP4,APOM,APOH,PIPOX,PAH,AFM,UGT2B7,AHSG,SLC22A1,SDS,APCS,LIPC,SLC13A5,AMBP,CFHR4,GC,GYS2,LINC00844,HPX,A1CF,HPD,ARG1,ALDH8A1,MAT1A,SERPINC1,CYP2E1,APOF,CDO1,LECT2,UGT2B15,ALDH1L1,FGB,AKR1C4,SLC10A1,HAL,GATM,ASGR1,CYP4A11,ANGPTL3,FGA,AKR1D1,MBL2,LEAP2,CYP2A13,RGN,A1BG,SERPINF2,FGG,MT1G,FMO3,CYP4F3,HPN,FTCD,UGT2…
DESCARTES_MAIN_FETAL_AFP_ALB_POSITIVE_CELLS	1.84491721213152e-05	0.000604939	0.57561	0.561547	1.90706	117	ALB,HRG,VTN,SMLR1,KNG1,PNLIP,ANGPTL8,CFHR1,AHSG,PGLYRP2,DUSP9,CYSLTR2,SERPINC1,F7,ROPN1B,FGB,SLC10A1,FAM9A,ANGPTL3,FGA,MBL2,FGG,MT1G,SYCE1,UGT2B4,LRG1,SLC23A1,IL12A
DESCARTES_FETAL_PLACENTA_TROPHOBLAST_GIANT_CELLS	0.000233576	0.00474433	0.518848	0.560109	1.80729	86	LGALS14,CRH,PSG8,LGALS13,PSG4,PSG3,CGA,LGALS16,HSD3B1,PSG5,ENDOU,LY6G6C,PRSS41,TREML3P,TREML2,SH2D5,SLC7A4,GH2,TCL6,LINC00474,PSG10P,TCHH,PSG9
DESCARTES_FETAL_EYE_STROMAL_CELLS	0.000886993	0.0141691	0.477271	0.535438	1.73584	90	EMX2OS,MATN4,IGFBP6,LINC02511,MFAP5,EMX2,LUM,DKK2,ADAMTS5,DCN,ADAMTSL4,SCARA5,PTHLH,ASPN,LOX,OMD,SPARC,IL11RA,POSTN,ITGBL1,PDGFRL,MEDAG,COL3A1,INHBA,EMILIN3,DPT,COL5A2,COL1A2,C1QTNF7,MXRA5,FGF18,TNFAIP6,THBS2,MMP19,TNFSF9,OGN,OLFML1,COL6A3,ADAM33,COL12A1,EMILIN1,SFRP2,COL5A1,CREB3L1,CTHRC1
DESCARTES_FETAL_PANCREAS_ACINAR_CELLS	0.0016876	0.0228559	0.45506	0.514203	1.65084	83	ALB,APOB,RTL1,KCNE5,PNLIP,RBPJL,MEP1A,PRR35,SPX,REG3G,AMBP,CCKAR,NCCRP1,SYCN,AQP8,LINC02477,PRSS3P1,CELA2A,CLPSL1,GATM,PTF1A,CCKBR,KLB,GP2,MT1G,PNLIPRP1,PTCHD3
GAO_SMALL_INTESTINE_24W_C4_ENTEROCYTE_PROGENITOR_SUBTYPE_2	0.00150632	0.0213281	0.45506	0.497043	1.64224	97	AFP,VTN,APOB,APOA1,APOC3,RBP4,MEP1A,SERPINA4,C8G,CHST13,UGT3A1,TM4SF20
DESCARTES_FETAL_INTESTINE_INTESTINAL_EPITHELIAL_CELLS	0.000136396	0.00293016	0.518848	0.432912	1.62806	254	AFP,CREB3L3,APOB,APOA1,APOA2,SMLR1,UGT2A3,APOC3,PCK1,SLC17A4,TMEM207,CIDEC,GUCA2B,RBP4,UGT2B17,MEP1A,SLC13A1,FGF23,SERPINA4,SLC51B,LINC00501,AFM,CYP2W1,LRRC19,C8G,ABCG5,LINC01794,TERT,UGT3A1,C2orf72,CDX1,TM4SF20,ARL14,LINC02499,CA7,MOGAT3,CLDN6,SLC28A1,AVP,ALDH1L1,MFSD6L,SLC6A19,GUCA2A,GIPC2,FGA,HSD17B2,LINC01697,ERICH4,XACT,TRIM15,LEAP2,RHPN2,UNC5CL,SMIM24,FMO1,MT1G,ANKRD40CL,AICDA,RN7SKP22,TUBA…
HAY_BONE_MARROW_CD34_POS_HSC	0.00429352	0.0399233	0.407018	0.459301	1.55409	115	DPPA4,LINC02573,SLC1A6,CRYGD,HOXA9,DLK1,MIR1915HG,FAM133A,AVP,CCDC175,LINC01122,SULT1C4,MSRB3,RASSF9,HOXA7,PCDH17,CASC15,ARMCX1,NAP1L3,HTR1F,CHRM3,SPOCK3,HMGA2,TLCD5,TCEAL2,CCDC42
DESCARTES_FETAL_KIDNEY_METANEPHRIC_CELLS	0.0038939	0.0373215	0.431708	0.444326	1.54033	138	PRODH2,KNG1,PCK1,SLC17A1,MAN1A2P1,UNCX,DNAJC5G,VSTM2B,SLC13A1,NPHS1,DPYSL5,LINC02532,CLC,FAM230I,NOTUM,TRIM71,CHRND,CHRNA4,CLEC18C,ADAMTS20,ANAPC1P1,LINC02253,KLK6,KIF1A,ECEL1,SLC30A8,SH2D5,PCDH15,TRDN,ELOVL2,UMOD,COL2A1,SLIT1,NKAIN1,LINC02086,SALL3,SALL1,LINC01320,USH1C,GPR176,CLEC18B,LINC02432
DESCARTES_FETAL_ADRENAL_STROMAL_CELLS	0.00362923	0.0364679	0.431708	0.435932	1.52088	143	GLP2R,TRPA1,IGFN1,EMX2OS,GATA4,LINC02643,NPY5R,IGFBP6,LUM,DKK2,REM1,DCN,MEOX2,MSC,PLA2G5,BPI,DMKN,FMO1,LAMC3,MYOCD,ADRA1D,SCARA5,ZNF385D,ACTG2,TBX18,RSPO3,TAGLN,ASPN,LOX,ACTA2,PRELP,AARD,FGF7,C6,POSTN,ITGBL1,PDGFRL,BICC1,CCDC80,LRRC71,BMP4,COL3A1,FHL5,TMEM119,COLEC11,C1QTNF7,MXRA5,TCF21,VIPR2,THBS2,ABI3BP,ITGA11,DIO3,FAP,DIRC1,FREM1,OGN,IGFBP3,CHRDL1,OLFML1,COL6A3,WNT2,COL12A1
DESCARTES_FETAL_LUNG_VISCERAL_NEURONS	0.00309558	0.0321425	0.431708	0.408409	1.48395	195	LINC01551,FOXG1,PHOX2A,CHST8,KLHL1,KLHDC8A,CUX2,PRPH,L1CAM,ATP2B2,CNTN5,CNTNAP5,CNTNAP4,DPYSL5,LINC00461,POU3F3,LINC01322,ATCAY,SCUBE1,NCAN,CSMD1,CLVS2,ADRA1A,ARPP21,GAL,CACNA1E,NEUROD2,TUBB2B,FST,NWD2,RIMS4,PTPRR,POU3F2,KCNB1,ELOVL2,DPF1,KCNK9,JPH4,TTYH1,DSCAM,SLC6A15,GRM5,ASTN1,TUBB4A,NKAIN1,PANTR1,LINC01122,FRMPD4,FAIM2,TTC9B,VAT1L,BCAN
GAO_LARGE_INTESTINE_ADULT_CJ_IMMUNE_CELLS	0.00260779	0.0300862	0.431708	0.349061	1.39025	491	GLP2R,TRPA1,FXYD1,C8G,IGFBP6,LUM,PFN1P2,PPP1R14A,FST,ADAMTS5,STC1,SFRP1,LRRN3,CCDC8,DCN,COX7A1,CSMD3,ALKAL2,MEIS3,SALL1,MSRB3,IGDCC4,TET1,LAMC3,SCARA5,ABCA8,SLC2A3,PDE2A,AICDA,ARMCX1,RBP5,LOX,ACTA2,UNC5C,ADAM19,SPARC,AOC3,FERMT2,POSTN,FGFR1,CPED1,CAVIN1,PAPPA,MYL9,CCDC80,TBX2,SMARCA1,NNMT,PEAR1,ANGPTL2,ITIH5,PROCR,DYNC2H1,BMP4,XIRP2,LINC00472,COL3A1,ITGA5,FSTL1,F2RL3,PDE1C,FXYD6,JAM3,DNM3OS,FHL1,…
FAN_EMBRYONIC_CTX_BIG_GROUPS_CAJAL_RETZIUS	0.00371836	0.0367704	0.431708	-0.298652	-1.3168	490	LINC00581,HTR5A,HHATL,PCP4,GHRH,TMEM238L,SCGB1D2,KRT222,LINGO2,DNAJC12,PEG3,SCG2,SPINK5,KRT16P3,CYP4X1,CABP7,TRH,PCSK1,NEFM,STK32A,FAM167A,KCNIP4,SHISA2,PCP4L1,CAPN8,CRACR2B,SLC18A3,SCGB1D1,RGMA,RSPO2,HSPB2,GDF5,CPM,CHGB,CLSTN2,ABCA17P,CBLN1,LINC01133,FCER1A,TMEM59L,CDH18,FNDC5,RAB3A,CRYAB,DEGS2,GABRG1,CEND1,SCG5,CYB5A,ROGDI,ATP5ME,FSTL4,WNT4,MFSD4A,GREM2,SEZ6L,UQCR10,EPPK1,HS6ST2,TM7SF2,PPL,MAOA…
FAN_OVARY_CL13_MONOCYTE_MACROPHAGE	0.0028883	0.0321324	0.431708	-0.303889	-1.32166	440	FTH1,FCER1A,NAMPT,HMOX1,CTSC,HSPB1,IER3,CRIP1,HES4,FABP5,S100A9,TSPO,RGS2,AHR,CD1C,CSTA,RBM47,GNA15,MAFB,S100A4,CTSH,HSPA1A,WARS1,ANXA1,CALHM6,CD44,MBP,BAZ1A,POLR2L,TXN,CTSD,FNIP2,ETS2,CSTB,TMSB4X,IFI30,LGALS2,SNN,OAZ1,TALDO1,PYCARD,IQGAP1,AURKAIP1,ATP6V1H,ATP6V0B,BAX,LST1,CST3,CD58,SQSTM1,PCBP1,SH3BGRL3,GPX1,S100A6,PSMB9,PIM3,CEBPB,YWHAH,IL2RG,NAPA,RBX1,AP2S1,NPC2,HSPE1,GPX4,EFHD2,CFLAR,ENO1,OST…
HAY_BONE_MARROW_NAIVE_T_CELL	0.0044373	0.0406535	0.407018	-0.30972	-1.33546	388	REG4,VSIG1,AQP3,DPP4,KRT1,BCL2,CRIP2,CPA5,FAM153B,TNIK,MAL,OCIAD2,LINC02446,LTB,LDLRAP1,NIPAL3,PTGER4,LINC00513,FAM102A,TLE5,LINC02762,FYB1,SC5D,RPS15A,STMN3,IL27RA,TCEA3,ARHGAP45,RPS3A,RPL36,TC2N,RPL9,TMEM63A,DNAJB1,RPL17,SEC14L2,RPL35,MTFP1,MOAP1,RPL13,SMDT1,ORMDL3,FBXO32,BCL11B,RPL22,RPS15,TRBC2,SNRPN,PLEKHB1,SCML4,GPR171,TNFRSF4,C19orf53,ANK3,DYNLT3,LINC01550,ANKRD12,RIPOR2,KLF2,NOP53,GPR82,P…
BUSSLINGER_DUODENAL_DIFFERENTIATING_STEM_CELLS	0.00422009	0.0398351	0.407018	-0.331938	-1.40196	305	SPINK1,ADH1C,HMGCS2,C9orf152,OLFM4,REG1A,TSPAN8,ONECUT2,H4C3,AQP1,MAOA,LAD1,ALDH1A1,HMGB2,AGR2,TFRC,DDAH1,MGST1,HADH,TXN,RPS15A,TMA7,CKS2,TKT,RPS3A,SLC12A2,EMP2,RPL36,PPP1R1B,CLU,RPL9,ATP5IF1,RPL17,RPL35,EIF1AX,RPL13,ANP32B,RPL22,RPS15,UQCRQ,ELAPOR1,NDUFAB1,HSPE1,PPIA,ENO1,FAM120A,CBX3,PIGR,COX5B,RPS20,H2AZ1,RPL18,NDUFA4,RPL34,RPL26,RPS8,RPL11,RPS7,EPHB2,RPL7A,SOX4,COX6A1,ATP5PO,COX8A,NFIB,RRM2,C…
MURARO_PANCREAS_DELTA_CELL	0.00360905	0.0364679	0.431708	-0.34624	-1.42506	246	SYT4,ST8SIA3,PCP4,PHGR1,GHSR,NOL4,CASR,DIRAS3,DNAJC12,APOBEC2,PEG3,CABP7,AQP3,CALCB,PCSK1,LINC00643,POU3F1,HEPACAM2,FAM167A,TMEM132D,CAMK2B,BAALC,CDKN2A,GABRA1,MLPH,FBXL16,KRT10,KCTD8,MS4A8,HMOX1,PROX1,EHF,FHOD3,SEC11C,F5,ELAVL4,ETV1,PLXNA2,SSTR1,PRG4,KCNH2,PAK3,BCHE,RGS2,MRAP2,SST,TENM2,BEX1,DNAJC6,SETBP1,INSM1,FAM102A,UBE2QL1,MTURN,STXBP5L,CDHR3,PPP4R4,FOXP2,SESN3,RAB3D,HADH,ISL1,PSIP1,LEPR,PEG…
RUBENSTEIN_SKELETAL_MUSCLE_NK_CELLS	0.00254977	0.0299718	0.431708	-0.362202	-1.46011	223	FGFBP2,GNLY,PLAAT4,SPON2,CTSC,KLRC1,CLIC3,HOPX,PAXX,S100A4,ANXA1,XCL2,TLE5,JUN,PLAC8,FYB1,CCL4,CTSD,RPS15A,TMA7,TMSB4X,RPS3A,TPST2,CTSW,GZMA,GZMH,NKG7,NDUFB3,STK17A,SH3BGRL3,KLRF1,PSMB9,IL2RG,RAC2,CUTA,CALM1,ENO1,OSTF1,VAMP8,SCP2,ATP5F1E,ARPC5L,NDUFB2,IGF2R,PSME2,HCST,COX8A,CST7,CLEC2B,CORO1A,PTMA,CDC42,CD69,ARHGDIB,ALOX5AP,PRELID1,PSME1,JUNB,PPP2R5C,RPS2,PRF1,FLNA,ACTB,SUB1,ARPC2,CYRIB,RPL36AL,H…
BUSSLINGER_DUODENAL_STEM_CELLS	0.000675457	0.0113732	0.477271	-0.343357	-1.46272	311	SPINK1,ADH1C,HMGCS2,C9orf152,OLFM4,CEL,REG1A,TSPAN8,CA9,XIST,GDF15,ASCL2,ONECUT2,NFIA,AQP1,IER3,SMOC2,MYB,SOX9,CLDN4,SELENOW,AGR2,ITGA6,CD44,DDAH1,JUN,CES1,CERS6,TXN,ETS2,SH3D19,RPS15A,ATF3,TKT,RPS3A,SLC12A2,EMP2,RPL36,PPP1R1B,CLU,RPL9,ADRA2A,SYNE2,RGMB,MECOM,RPL35,SCARNA9,EIF1AX,NCOA7,RPL13,TPD52,HES1,ANP32B,RPL22,RPS15,ELAPOR1,HSPE1,PPIA,REPIN1,TSC22D1,FAM120A,GCNT1,ZFP36L1,CBX3,TM4SF1,RPS20,RP…
LAKE_ADULT_KIDNEY_C19_COLLECTING_DUCT_INTERCALATED_CELLS_TYPE_A_MEDULLA	0.000252053	0.00490715	0.498493	-0.346885	-1.47073	322	CALCA,FOXI1,AKR1C1,TMEM213,CBR1,FTH1,NAMPT,ADGRF1,RASD1,AQP2,CRYAB,PGGHG,MPPED2,HSPB1,MAL,LINC01187,CYB5A,TFCP2L1,SCIN,TACSTD2,NFE2L2,MSMO1,TMPRSS2,SNTB1,ALDH1A1,PTGR1,SELENOW,DMRT2,ITGA6,WFDC2,TMSB4X,MTATP6P1,RPS3A,CLU,RPL9,CA2,MBOAT2,ATP6V1G1,ATP6V0B,RPL35,VAPA,NCOA7,RPL13,RBBP8,PCBP1,GPX1,KIT,TSPAN1,RPS15,CALM1,PPIA,CD59,TBC1D14,MPP7,ENO1,ARHGEF28,DYNLT1,DYNLT3,ADGRG1,SAT1,CAPN2,FTL,COX5B,RPS2…
MANNO_MIDBRAIN_NEUROTYPES_HNBM	0.000808832	0.0132606	0.477271	-0.348553	-1.47236	287	NEUROD6,NEUROD1,ST8SIA3,CTNNA2,PPP1R17,OTP,SCN3A,TRPM8,SLITRK1,PEX5L,ST18,TAGLN3,NNAT,ELAVL2,DCC,NEUROD4,POU3F1,AMER2,SCG3,HEPACAM2,PCDH8,SRRM4,SCRT2,CRB1,SBK1,GAS2,SMIM18,HS3ST1,PGBD5,XIST,PCSK2,FNDC5,DLL3,GRM8,NAV1,CCBE1,KLHL35,GPM6A,ELAVL4,FOXA1,SCG5,NRSN1,LRRTM4,ZNF737,PLEKHA6,GREM2,KCNQ3,NEDD4L,SRL
AIZARANI_LIVER_C24_EPCAM_POS_BILE_DUCT_CELLS_3	0.00298158	0.0321425	0.431708	-0.380036	-1.49573	185	ANXA13,SPINK1,AQP3,CHST4,DUSP4,KRT7,TSPAN8,CPM,MLPH,MUC13,TM4SF4,ABHD2,ONECUT2,CRYAB,CLDN10,PDZK1IP1,HSPB1,AQP1,TNFRSF21,TMC5,CEACAM6,TACSTD2,PHLDA2,GADD45A,SLC12A7,SDC4,MAL2,TSPO,PPDPF,SOX9,NQO1,MUCL3,KCNJ15,AKR1C2,TFF3,LAD1,RBM47,CLDN4,RAB11FIP1,CD151,DEFB1,AGR2,FAM102A,WFDC2,CTSH,TNFAIP2,MUC1,SHROOM3,SORBS2,CES1,TXN,ATF3,LMO4,LGALS2,SLC12A2,TSPAN3,CLU,SDCBP2,VSTM2L,TST,KIAA1522,S100A6,CDC42EP1…
RUBENSTEIN_SKELETAL_MUSCLE_T_CELLS	0.00214194	0.0266885	0.431708	-0.38829	-1.51447	179	OCIAD2,CRIP1,LTB,CD44,PLAC8,FYB1,RPS15A,TMA7,TMSB4X,RPS3A,RPL36,RPL9,RPL17,RPL35,RPL13,SH3BGRL3,RPL22,RPS15,IL2RG,CUTA,UQCRB,IL32,NOP53,SELL,RPS21,RPS20,RPL18,RPL34,RPL26,RPS8,RPL11,RPS7,RPL7A,HCST,ISG20,SNHG32,CD3D,CORO1A,RPL27A,RPS6,TOMM7,ERP29,RPL37,CD69,RPS28,ARHGDIB,FAU,SNHG8,RPL39,HINT1,JUNB,PPP2R5C,RPL37A,RPS2,COX7C,RPL30,APRT,RPLP2,RPL10,RPL36AL,RPL13A,HMGN1,RPS29,IER2,RPL5,RPS4X,RPL31,CD…
DESCARTES_MAIN_FETAL_CORNEAL_AND_CONJUNCTIVAL_EPITHELIAL_CELLS	0.000417511	0.0074317	0.498493	-0.366531	-1.52138	261	UMODL1,MUC22,CYP2F1,CALML5,PPP1R14D,S100A8,ZG16B,CEACAM7,CXCL17,DSC3,DELEC1,CDKN2A,LYPD2,MESP1,KRT12,FAM3D,PLA2G4F,MALL,PLAAT4,TPPP,RPL37P6,SDR16C5,CLDN8,GBP3,STEAP4,DHRS9,CDKN2B,PLEKHS1,HS3ST6,C19orf73,SMIM5,CEACAM6,TACSTD2,IER3IP1,BATF,S100A9,MUC4,SRD5A3,SPRR1B,TNFSF15,BAG1,CLDN4,MYCL,HMGN2P5,GGT6,CRB3,KLF4,MPZL2,TMEM125,DMRTA2,NR2F6,ABHD11,BBOX1,KDF1,SLC12A2,LINC01655,PUSL1,GJB2,ATP6V1G1,DTX4,…
BUSSLINGER_ESOPHAGEAL_LATE_SUPRABASAL_CELLS	0.00302798	0.0321425	0.431708	-0.4065	-1.53056	140	MUC21,CRNN,KRT13,SPINK5,S100A8,AQP3,FGFBP1,CXCL17,GBP6,IVL,SPRR1A,MALL,SERPINB2,CLCA4,SPRR3,FAM3B,CLIC3,CDKN2B,PDZK1IP1,HSPB1,MAL,SDC1,CEACAM6,ALDH3A1,TM7SF2,PPL,SCEL,SPRR2A,S100A9,MAL2,TSPO,PPDPF,PKP1,CALML3,SPRR1B,CSTA,CLDN4,SPRR2D,CRABP2,ANXA1,MPZL2,EVPL,ZNF185,DSC2,CTNNBIP1,TXN,CSTB,TMSB4X,SERPINB13,KRT6B,GJB2,GUK1,GLTP,KRT6C,DHRS1,MGLL,GSN,CST3
TRAVAGLINI_LUNG_ALVEOLAR_EPITHELIAL_TYPE_2_CELL	0.00305429	0.0321425	0.431708	-0.410079	-1.54189	131	HHIP,HP,MLPH,ODC1,MALL,SLC22A31,HMOX1,CPB2,SDR16C5,LPCAT1,CHI3L2,STEAP4,ETV1,C16orf89,AQP1,CD36,FABP5,B3GNT8,NAPSA,CXCL3,DCXR,MSMO1,KCNJ15,SELENBP1,PID1,SLC6A14,AK1,ORM1,CTSH,MUC1,CD44,ALOX15B,PPP1R1B,CA2,AREG,QDPR,PARM1,PGC,NRGN,SNX25,CHCHD7,SLC34A2,CDC42EP1,RAB27A,LRRK2,C1orf21,RASGRF1,NPC2,AGPAT2,FASN,HSD17B4,CAT,SFTPA2,ALPL,FMO5,FTL,DUSP6,CHI3L1,SNX30,SFTPB,TMEM243,RND1,CD74,SFTPA1,ASRGL1,S10…
RUBENSTEIN_SKELETAL_MUSCLE_B_CELLS	0.00224603	0.0274368	0.431708	-0.396109	-1.54457	167	LTB,FCER2,CALHM6,PLAC8,FCRL1,RPS15A,RPS3A,RPL36,OAZ1,RPL9,ATP6V1G1,RPL13,TPD52,SMDT1,RPL22,RPS15,RAC2,OSTF1,NOP53,SELL,RPS21,RPL18,RPL34,RPL26,EAF2,RPS8,TMEM243,RPL11,RPS7,RPL7A,CD74,RPL27A,RPS6,ARHGAP24,ERP29,RPL37,CD69,RPS28,FAU,SNHG8,ALOX5AP,RPL39,LINC00926,JUNB,CARD16,BANK1,RSRP1,DRAM2,RPL37A,RPS2,NOP10,COX7C,RPL30,CLK1,RPLP2,RPL10,CYRIB,RPL13A,RPS29,RPL5,RPS4X,PLEKHF2,CD52,TBC1D10C,CYBA,CD79…
HAY_BONE_MARROW_NK_CELLS	4.52636604536134e-05	0.00112797	0.557332	-0.361887	-1.5496	360	TKTL1,KRT86,TRGC1,FGFBP2,RAMP1,KIR3DX1,SLC1A7,KIR3DL1,SBK1,ERBB2,GNLY,PLAAT4,KIR2DL1,KLRC2,KIR2DL4,ASCL2,SPON2,LPCAT1,CTSC,MIEN1,KLRC1,DHRS3,CLIC3,LAMP1,G6PD,AOAH,ADRB2,B3GNT7,VPS37B,SYTL1,SMKR1,HOPX,AUTS2,ST6GALNAC6,CD320,PYROXD2,RNF165,PAXX,SELENOW,TNFRSF18,LAIR2,ABCB1,AK5,BOK,ADGRG5,TOX,CCNJL,XCL2,MBP,TRGV9,CCL4,HSH2D,YPEL3,GTF3C1,TSPAN32,HMOX2,RNF213,TPST2,MIB2,CTSW,LINC02481,FCRL6,MCTP2,ADAM…
DESCARTES_FETAL_INTESTINE_LYMPHOID_CELLS	0.000986798	0.0149945	0.45506	-0.405329	-1.55828	157	KRT81,KLRF2,IL1RL1,IL17A,KRT86,TRGC1,SPINK2,TRGC2,GNLY,KLRC2,CHI3L2,KLRC1,CCR9,SYTL1,KLRC3,LTB,LINC01221,LINC01871,IGHM,SLC4A10,TNFRSF18,GPR18,IKZF2,CTSW,LINC02481,GZMA,MYO1G,LINC01222,TXK,NKG7,CARD11,IL26,FASLG,KIT,IL2RG,TRBC2,IGHD,GBP5,SCML4,GPR171,TMIGD2,BLK,TBX21,PTPN22,IGLL1,NCR2,STAP1,CST7,CXCR3,CD3D,LINC00892,CD69,GZMK,CD8A,ITGAE,PTPN7,CD6,AOX2P,PRF1,DTHD1,TRDC,DENND2D,KLRK1,LINC00426,RGL4…
BUSSLINGER_GASTRIC_G_CELLS	0.00387544	0.0373215	0.431708	-0.438488	-1.56172	96	SCGN,NEUROD1,DDC,NOL4,DIRAS3,SCG2,PCSK1,SCG3,CHGB,PCSK2,MS4A8,TM4SF4,SHISAL2B,SEC11C,NAV1,SCG5,PLXNA2,DTNA,SLC40A1,CD36,RAB26,TFF3,RAB3B,SELENOW,INSM1,SORBS2,CES1,RFX6,TM4SF5,ISL1,DST,PCLO
TRAVAGLINI_LUNG_GOBLET_CELL	0.0012291	0.0178077	0.45506	-0.413075	-1.56596	148	SPDEF,PSCA,CYP2F1,DNAJC12,FUT6,RAMP1,AKR1C1,CXCL17,KRT7,CRACR2B,LRRC26,TSPAN8,FAM3D,HS3ST1,FUT3,SCNN1B,PLAAT4,ADGRF1,GSTA1,S100P,ST6GALNAC1,CTSC,DHRS9,PLEKHS1,SLC9A3R2,TMPRSS4,WNK2,MUC4,SRD5A3,GMDS,ECE1,CHP2,WFDC21P,SLC6A14,GNA15,AGR2,WFDC2,KLF4,CRABP2,MGST1,CSTB,CYP2J2,STAP2,SLC12A2,CAPN13,GALNT6,CST3,SERINC2,FUT2,FBXW5,B3GNT3,BIK,PAM,SAT1,RHOC,SLC4A4,PIGR,MDK,LGALS9,SORD,LINC00342,CD82,PSMB10,I…
DESCARTES_FETAL_LUNG_SQUAMOUS_EPITHELIAL_CELLS	0.000236074	0.00474433	0.518848	-0.403178	-1.59524	194	MUC21,H19,MUC22,PAX9,KRT13,B3GALT5,KRT15,SPINK5,FUT6,CEACAM7,CXCL17,IVL,CNGA1,PITX1,LYPD2,ATP10B,TMPRSS11A,FAM3D,FTH1,FUT3,SERPINB2,ADGRF1,S100A2,CEACAM5,TMEM80,SPRR3,CLIC3,CDKN2B,FOXQ1,MAL,PLEKHN1,CAPN14,SMIM5,RNF223,MAB21L4,CEACAM6,TACSTD2,PTK6,HES4,PPL,SCEL,SPRR2A,S100A9,B3GNT8,HOPX,AHNAK2,KRT16,VSIG2,PPDPF,MUC4,GRHL3,TMPRSS11D,PKP1,SH2D4A,ZNF750,SPRR1B,CSTA,WFDC21P,RAB11FIP1,SPRR2D,XDH,TTC22,…
DESCARTES_MAIN_FETAL_PARIETAL_AND_CHIEF_CELLS	0.00202199	0.0257081	0.431708	-0.431942	-1.59979	117	ATP4B,CLEC3A,PCAT18,NR0B2,TFF1,PSCA,C9orf152,TMEM211,DUSP4,LINC01847,MISP3,TMEM116,ATP5ME,MFSD4A,GREM2,CLIC6,MCRIP2,KCNQ1,B4GALNT3,BCAT2,HK2,NFE2L2,VSIG2,SIGLEC11,TMPRSS2,MTND4P35,CCNJL,MRPL41,GPT2,MRPL12,STARD10,GPR155,MTATP6P1,CAPN13,HPCAL1,PXMP2,MTFP1,CBLIF,CYB5R1,UQCRQ,GPRC5C,TRNP1
DESCARTES_FETAL_KIDNEY_URETERIC_BUD_CELLS	3.8235367852501e-05	0.00103568	0.557332	-0.385268	-1.60524	273	SNTG1,TMEM238L,MUC6,SPINK1,LINC02778,LINC02343,PSCA,ADH1C,HMGCS2,RET,PIK3C2G,KRT15,DCAF12L1,SYT8,MIR31HG,HPGD,CXCL17,KRT20,IVL,CNGA1,KRT7,SMIM22,C4orf19,ATP10B,TRPV6,SPRR1A,IL1RAPL2,FAM3D,PLA2G4F,SSTR5,MLPH,PLA2G2F,EDN2,WNT7B,SCNN1B,SNX31,ADGRF1,KCTD8,CYP4Z2P,AOC1,S100A2,SPRR3,UPK3A,EHF,S100P,BSPRY,LYPD6B,FAM3B,AQP2,RBBP8NL,EVPLL,CLDN8,CPXM2,TMEM45B,FOXA1,LINC01889,DEGS2,BCAS1,FOXQ1,GJB6,SAMD12,C…
DESCARTES_FETAL_INTESTINE_CHROMAFFIN_CELLS	0.0019509	0.025321	0.45506	-0.44605	-1.62157	102	NEUROD1,LCN15,REG4,PAX4,SNTG1,TPH1,SLC18A1,KCNK16,CHGA,KCNH6,ONECUT3,PEX5L,ST18,LINC01811,SCG2,GCG,PCSK1,C8A,HEPACAM2,LINC00907,TMEM132D,GLRA3,GABRA1,LINC00616,SYT13,SSTR5,LINC01014,PLCXD3
BUSSLINGER_GASTRIC_PPP1R1B_POSITIVE_CELLS	0.000608234	0.0105258	0.477271	-0.43992	-1.64527	120	EPS8L3,ADH1C,CXCL17,TSPAN8,MLPH,ABCC3,IER3,TACSTD2,ALDH3A1,SDC4,SOX9,TMPRSS2,IMPA2,JUN,RPS15A,ATF3,RPS3A,RPL36,PPP1R1B,CLU,RPL9,RPL17,RPL35,RPL13,RPL22,RPS15,PPIA,SAT1,ELF3,CTSE,PIGR,RPS21,RPS20,RPL18,RPL34,RPL26,RPS8,RPL11,RPL7A,PTMA,RPL27A,RPS6,DGKD,RPL37,RPS28,RPL39,MARCKSL1,RPL37A,RPS2,CALM2,RPL30,EEF2,RPLP2,EEF1G,RPL13A,RPS29,SERBP1,FOS,RPL5,RPS4X,RPL31,RPS23,RPL12,RPS9,RPL15,RPL3,RPL19,EEF1…
DESCARTES_MAIN_FETAL_INTESTINAL_EPITHELIAL_CELLS	0.00167015	0.0228559	0.45506	-0.474402	-1.67376	87	DEFA5,DEFA6,LCN15,CEACAM18,ANXA13,CLCA1,MUC2,LINC00955,SLC13A2,VIL1,TMIGD1,APOA4,SI,C3orf85,ACY3,BTNL3,LINC01594,RBBP8NL,C1QTNF12,LCT,REEP6,FADS6,ACSL5
DESCARTES_MAIN_FETAL_ISLET_ENDOCRINE_CELLS	0.002292	0.0274599	0.431708	-0.510893	-1.67867	61	NEUROG3,SCGN,PAX4,TTR,KCNK16,LINC02106,CASR,C1orf127,CABP7,GCG,PCSK1,G6PC2,SSTR5,LINC01370
TRAVAGLINI_LUNG_DIFFERENTIATING_BASAL_CELL	0.000134035	0.00293016	0.518848	-0.446843	-1.71323	156	ADH1C,ALOX15,AQP3,CLCA2,PITX1,TSPAN8,FAM3D,ERN2,HS3ST1,HMGB3,S100A2,EHF,LYPD6B,ST6GALNAC1,FAM3B,CTSC,DHRS3,CLDN10,NUDT8,DHRS9,NFIA,PLEKHS1,SDC1,CAMK1D,TACSTD2,TMPRSS4,HES4,ADH7,SYTL1,TSPO,LRATD1,EYA2,CMTM7,CALML3,CSTA,ECE1,LAD1,BAG1,SNCG,CHP2,ALDH1A1,RIPK4,CHST9,AGR2,WFDC2,ANXA1,TLE5,CTSD,CYP2J2,KRT5,LMO4,SERPINB13,GALNT6,PYCARD,SLC1A5,GLTP,GSN,GPR87
DURANTE_ADULT_OLFACTORY_NEUROEPITHELIUM_SUSTENTACULAR_CELLS	0.00191	0.0253177	0.45506	-0.542123	-1.72129	47	PSCA,ADH1C,MUC5AC,HPGD,CXCL17,TMEM213,TSPAN8,LYPD2,FAM3D,S100P,CLDN10,CYB5A,PI3,VSIG2,TFF3,CLDN4,UGT2A1,AGR2,WFDC2,MUC1,MGST1
TRAVAGLINI_LUNG_NATURAL_KILLER_T_CELL	0.0028164	0.0319021	0.431708	-0.599736	-1.74243	33	KRT81,KRT86,XIST,GNLY,KLRC2,KLRC1,ZNF683,KLRC3,HOPX,TNFRSF18,XCL2
GAO_LARGE_INTESTINE_ADULT_CA_ENTEROENDOCRINE_CELLS	2.676456592806e-06	0.000119102	0.627257	-0.415701	-1.75542	300	SYT4,SCGN,NEUROD1,LCN15,REG4,PAX4,TTR,SYNPR,TPH1,SCN3A,SLC18A1,CFC1,KCNH6,CDH22,GSG1,PSCA,OR51E2,NOL4,CASR,DIRAS3,ST18,GALR1,CBLN2,SCG2,C1orf127,LINC02712,PCSK1,LINC00643,SCG3,RAMP1,TMEM132D,CAMK2B,DUSP4,CPB1,GFRA3,TMEM63C,CDKN2A,ZP2,CPLX2,KRT40,CHGB,LINC01014,PLCXD3,CBLN1,FBXL16,MS4A8,LMX1A,CAMK2N2,KLRC2,AMER3,NCKAP5,F5,ELAVL4,ETV1,HDAC9,SCG5,AOAH
BUSSLINGER_GASTRIC_PREZYMOGENIC_CELLS	0.00108306	0.0160655	0.45506	-0.540266	-1.77629	60	LIPF,MUC6,SPDEF,HMGCS2,PIK3C2G,FUT9,CA9,FAM3D,ERN2,PDIA2,JUN,PTPRZ1,TCEA3,SLC12A2,PLCB4,RGMB,MECOM,ASPH,PGC,ZNF395,LINC00261,SLC4A4,PIGR,CXADR,ADAM28,SOX4,NFIB,PABPC4,NBEAL1,SRRM2,NFKBIZ,ARSD,IL33,GOLGB1,IER2,FOS,EPHB3,ATF4
BUSSLINGER_GASTRIC_MATURE_PIT_CELLS	4.11425393668526e-06	0.000170879	0.610527	-0.443407	-1.78862	222	PHGR1,EPS8L3,SPINK1,ANXA10,TFF1,PSCA,VSIG1,HPGD,AKR1C1,KRT20,CAPN8,ZBTB7C,SMIM22,TSPAN8,CBR1,FCGBP,MLPH,PLA2G10,LINC01133,CEACAM5,ABHD2,S100P,TESC,SOSTDC1,VEGFA,BCAS1,ABCC3,FOXQ1,HSPB1,FAM177B,MAL,TNFRSF21,CRIP1,TACSTD2,ALDH3A1,RASEF,PSAPL1,MAL2,SMIM14,CAPN9,SCNN1A,VSIG2,FOXA2,NQO1,MUCL3,SPIRE2,FOXA3,AKR1C2,CSTA,RBM47,RIPK4,ITPR3,CD151,FAM102A,KLF4,MUC1,DSC2,PLAC8,SLC9A1,PLXNB2,TMSB4X,TSPAN3,JPT1…
DESCARTES_MAIN_FETAL_SQUAMOUS_EPITHELIAL_CELLS	5.58291764234028e-05	0.00133775	0.557332	-0.486989	-1.79577	116	MUC21,CRNN,KRT15,SPINK5,PART1,LINC01499,FAM83C,CLCA2,GBP6,PITX1,TMPRSS11A,TMPRSS11BNL,SPRR1A,SERPINB11,FUT3,LINC02006,CLCA4,S100A2,TMEM80,SPRR3,EVPLL,LINC01889,PLEKHN1,CAPN14,TMPRSS4,ADH7,SPRR2A,MAL2,KRT16,GRHL3,TMPRSS11D,PKP1,ZNF750,CSTA,SPRR2D,TMPRSS11F,UGT1A6,RNF39,TMPRSS11B,SPRR2E,KRT14,ZNF185,CSTB,CTNND1,TIPARP,KCNK7,SERPINB13,DUOXA1,KRT6B,H2BC4,GBP1P1,GLTP,KRT6C,MIR616
BUSSLINGER_GASTRIC_ISTHMUS_CELLS	2.86752452221353e-09	4.46616944334757e-07	0.774939	-0.413892	-1.80801	456	REG4,EPS8L3,SPINK1,ANXA10,TFF1,ADH1C,VSIG1,SPINK5,HPGD,CAPN8,ZBTB7C,TSPAN8,CBR1,FCGBP,MLPH,PLA2G10,RAB27B,LINC01133,SEMA3B,S100P,TESC,H4C3,BCAS1,ABCC3,FOXQ1,HSPB1,FAM177B,IER3,PLXNA2,TFCP2L1,ATP5ME,SDC1,PLEKHA6,CRIP1,TACSTD2,TMPRSS4,ALDH3A1,SH3RF1,RASEF,PHLDA2,FABP5,GADD45A,LFNG,SDC4,MAL2,SMIM14,NFE2L2,TSPO,PPDPF,FOXA2,CORO2A,RNU4ATAC,NQO1,ALDH3A2,MUCL3,ETFB,GMDS,FMN1,PLLP,MGST2,LAD1,RBM47,RAB11F…
DESCARTES_MAIN_FETAL_NEUROENDOCRINE_CELLS	0.000953861	0.0148564	0.477271	-0.585392	-1.80923	41	CALCA,ASCL1,TPH1,KCNH6,SLC35D3,HES6,KLK12,NPTX1,USP41
BUSSLINGER_GASTRIC_IMMATURE_PIT_CELLS	1.00416938293778e-05	0.000347554	0.593325	-0.468088	-1.81809	165	REG4,PHGR1,SPINK1,ANXA10,TFF1,PSCA,VSIG1,HPGD,AKR1C1,CAPN8,ZBTB7C,TSPAN8,CBR1,FCGBP,PLA2G10,RAB27B,LINC01133,CEACAM5,ABHD2,S100P,TESC,SOSTDC1,BCAS1,ABCC3,FOXQ1,HSPB1,CRIP1,TACSTD2,ALDH3A1,MAL2,CAPN9,VSIG2,FOXA2,NQO1,ALDH3A2,MUCL3,AKR1C2,RBM47,PTGR1,AGR2,KLF4,MUC1,DSC2,PLAC8,RASSF6,TXN,SLC9A1,CSTB,PLXNB2,TMSB4X,TSPAN3,JPT1,GALNT6,CA2,TMEM54,MGLL,GSN,SYTL2,TST,SH3BGRL3,S100A6,TSPAN1,AHNAK,RAB27A,TR…
TRAVAGLINI_LUNG_CLUB_CELL	4.15109743352982e-05	0.00107756	0.557332	-0.49299	-1.82021	114	HSD17B13,CXCL17,CRACR2B,MS4A15,GDF15,CYP2B7P,STEAP4,C16orf89,CYB5A,SCGB3A2,CLIC6,CEACAM6,NEDD4L,MET,FABP5,HOPX,SEL1L3,AHR,PTGS2,MGST1,FNIP2,RPS15A,S100A13,TMSB4X,RPS3A,RPL36,AREG,CMAHP,RPL35,CST3,RPL13,RPS15,ELAPOR1,SFTA1P,RNF145,ZFP36L1,AGR3,CTSE,PIGR,GPRC5A,RPS21,RPS20,RPL18,RPL34,SFTPB,RPL26,RPS8,RPL11,RPS7,SLPI,SOX4,FOLR1,RPL27A,RPS6,RPL37,RPS28,ARHGDIB,FAU,SSR4,RPL39,RPL37A,RPL30,RPLP2,RPL10…
BUSSLINGER_DUODENAL_GOBLET_CELLS	0.000360047	0.00679726	0.498493	-0.769286	-1.89176	16	REG4,CLCA1,MUC2,SPINK4,FCGBP,ST6GALNAC1,BCAS1,TFF3,AGR2
GAUTAM_EYE_CORNEA_CONJUNCTIVAL_CELLS	3.1090271537772e-05	0.000922345	0.557332	-0.519968	-1.89743	104	KRT24,KRT7,ATP10B,MALL,RAB27B,PLAAT4,HMOX1,TMEM154,CEACAM6,PPL,MAOA,MACC1,SCNN1A,PPDPF,MUC4,P2RY2,PTPN13,SPRR1B,LAD1,MYCL,LDLR,SPSB1,CRB3,MUC1,LINC00511,H2AC18,EMP2,RIOK3,TC2N,H2BC4,MIR200CHG,BAIAP2,GLTP,NUPR1,RALGDS,C1orf116,SH3BGRL3,TMEM165,NIBAN2,CEACAM1,AKR1A1,BICDL2,MPP7,CFLAR,BIK,CAMSAP1,RDH13,ATP5F1E,ARF6,MIDN,WASF2,CD82,SELENOH,NBEAL2
TRAVAGLINI_LUNG_SIGNALING_ALVEOLAR_EPITHELIAL_TYPE_2_CELL	8.07713400881369e-05	0.00186372	0.538434	-0.560009	-1.89937	71	CXCL17,CPM,SFTA3,MALL,SLC22A31,C5orf38,LMO3,C16orf89,CYB5A,FABP5,HOPX,MBIP,PTPN13,KCNJ15,SELENBP1,ATP8A1,TMEM125,MUC1,CD44,FNIP2,TMSB4X,ROS1,PARM1,PGC,PMM1,SLC34A2,LRRK2,C1orf21,PPP2R5A,NPC2,FASN,TXNDC17,SFTPA2,PCDH9,ATP11A,DUOX1,SNX30,SFTPB,NECAB3,QSOX1,CD74,SFTPA1,NINJ2,S100A14,PXMP4,PEBP4,ETV5,TXNIP,GKN2
DESCARTES_FETAL_EYE_CORNEAL_AND_CONJUNCTIVAL_EPITHELIAL_CELLS	6.45584591314864e-08	4.0219920038916e-06	0.704976	-0.46856	-1.91551	238	LINC01019,PLA2G2A,H19,TEX101,MSLN,PSCA,CYP2F1,KRT13,KRT15,SYT8,S100A8,AQP3,CXCL17,DSC3,KRT7,SMIM22,CDKN2A,LYPD2,FAM3D,GDF15,ERBB2,SERPINB2,PLAAT4,ADGRF1,SDR16C5,SPRR3,EHF,S100P,BSPRY,ST6GALNAC1,SYTL5,FOXA1,GBP3,STEAP4,BCAS1,CLIC3,CDKN2B,IER3,SDC1,SMIM5,WNT4,TMC5,CRIP1,CEACAM6,TACSTD2,TMPRSS4,SCEL,IER3IP1,SYTL1,MACC1,S100A9,SDC4,HOPX,MAL2,VSIG2,PPDPF,MUC4,PKP1,SH2D4A,TMPRSS2,ZNF750,TFF3,SPRR1B,TNF…
BUSSLINGER_DUODENAL_EC_CELLS	0.000404547	0.00741274	0.498493	-0.669549	-1.94612	31	SCGN,NEUROD1,LCN15,REG4,TTR,DDC,SPINK1,CHGA,SCG2,PCSK1,CHGB,PCSK2,MS4A8
DESCARTES_FETAL_STOMACH_SQUAMOUS_EPITHELIAL_CELLS	3.58285018399094e-05	0.0010146	0.557332	-0.59175	-1.96953	66	PAX9,KRT13,KRT15,CALML5,SPINK5,TCN1,FAM83C,AQP3,CLCA2,FGFBP1,GBP6,PCP4L1,LINC01644,TMPRSS11A,TMPRSS11BNL,SCNN1B,SERPINB2,S100A2,SPRR3,LINC01889,GJB6,PLEKHN1,CAPN14,TACSTD2,ADH7,S100A9,KRT16,TP63,GALNT14,PKP1,CALML3,ZNF750
DESCARTES_MAIN_FETAL_GOBLET_CELLS	2.91831006686364e-05	0.000909054	0.57561	-0.649634	-2.05215	46	LIPF,TMEM238L,MUC6,SPDEF,LRRC31,ANXA10,B3GNT6,VSIG1,IL17C,PSPHP1,FUT9,MUC5AC,ERN2,FOXQ1,C16orf89,FAM177B,SAMD12,CXCL3,CAPN9,MUCL3,GMDS
BUSSLINGER_DUODENAL_PANETH_CELLS	2.21918001723784e-06	0.00010635	0.627257	-0.867783	-2.10717	15	DEFA5,DEFA6,PLA2G2A,CLCA1,MUC2,SPINK4,FCGBP
GAO_SMALL_INTESTINE_24W_C6_GOBLET_CELLS	5.2374106668232e-06	0.000191936	0.610527	-0.677046	-2.11934	44	REG4,CLCA1,MUC2,SPDEF,TFF1,ABCA4,SPINK4,FUT6,ESR1,HEPACAM2,FCGBP,ERN2,ST6GALNAC1,FAM3B,BCAS1
TRAVAGLINI_LUNG_NEUROENDOCRINE_CELL	2.38075829038977e-08	2.1188748784469e-06	0.733762	-0.569289	-2.14329	125	SYT4,SCGN,ASCL1,CTNNA2,PPP1R17,DDC,PHGR1,SCN3A,ACTL6B,SLC35D3,GRP,NOL4,DIRAS3,LRRTM3,DNAJC12,TAGLN3,MB,NNAT,SCG2,PCSK1,LINC00643,SCG3,CAMK2B,PITX1,GFRA3,CPLX2,SYT13,CHGB,PCSK2,KCTD8,PROX1,SEC11C,RASD1,RPRM,ELAVL4,SCG5,SEZ6L,LYPD1,ESPN,CALY,KCNH2,PAK3,NPDC1,CHST1,PRDX2,BEX1
DESCARTES_FETAL_LUNG_NEUROENDOCRINE_CELLS	2.04335474403124e-07	1.15728182321042e-05	0.690132	-0.623147	-2.1775	81	CALCA,ASCL1,NEUROD1,TTR,TPH1,DDC,PHGR1,SLC18A1,CHGA,NR0B2,KCNH6,TFF1,SMIM32,GRP,MMP26,NOL4,HES6,KLK12,NPTX1,PCSK1,TMPRSS6,HEPACAM2,TMEM132D,GFRA3,SYT13,NPC1L1,DLL3,ASCL2,SEC11C,RASD1,RPRM,FIBCD1
BUSSLINGER_GASTRIC_D_CELLS	4.54217597536034e-06	0.000176861	0.610527	-0.767529	-2.20266	28	NEUROD1,TTR,CAMK2B,CHGB,PCSK2,MS4A8,TM4SF4,SHISAL2B,SEC11C,SCG5

## Sheet: GSEA-C2 Pathways
pathway	pval	padj	log2err	ES	NES	size	leadingEdge
WP_FOLATE_METABOLISM	1.32310739680404e-07	0.000104437	0.690132	0.677742	2.16717	71	ALB,APOB,APOA1,CRP,F2,GPX6,MAT1A,MPO,F7,FGB,SAA3P,FOLR3,FGA,HBB,IL1B,FGG
REACTOME_PLASMA_LIPOPROTEIN_REMODELING	3.8157196421907e-06	0.0012908	0.610527	0.769683	2.15135	34	ALB,CREB3L3,APOB,APOA1,APOA2,APOC3,CIDEC,ANGPTL8,LIPC,APOF,LIPG,ANGPTL3,GPIHBP1
REACTOME_PLASMA_LIPOPROTEIN_ASSEMBLY_REMODELING_AND_CLEARANCE	8.18137435587675e-07	0.000355691	0.659444	0.658291	2.10497	71	ALB,CREB3L3,APOB,APOA1,APOA2,APOC3,CIDEC,ANGPTL8,LIPC,APOF,LIPG,ANGPTL3,GPIHBP1
NIKOLSKY_BREAST_CANCER_19Q13.1_AMPLICON	1.14715558294623e-05	0.00283996	0.593325	0.820099	2.08639	22	ZNF793,ZFP30,ZNF569,ZNF829,ZNF529,ZNF781,ZNF568,ZNF567,ZNF571,ZNF570,ZNF345,ZNF461,ZNF875,ZNF527,ZNF260,ZNF420,ZNF585B,ZNF383,ZNF790,ZNF585A
REACTOME_PLASMA_LIPOPROTEIN_ASSEMBLY	7.42766652871348e-06	0.00206926	0.610527	0.841362	2.08414	19	APOB,APOA1,APOA2,APOC3,PRKACG
SU_LIVER	2.8307636033721e-06	0.00103127	0.627257	0.677068	2.06884	58	APOB,CFHR2,CRP,ITIH2,CPN1,CFHR1,AFM,SLC22A1,APCS,LIPC,CFHR4,ARG1,SERPINC1,APOF,LECT2,TFR2,AKR1C4,MBL2,GCGR
WP_COMPLEMENT_SYSTEM	1.84325897602737e-06	0.000727473	0.643552	0.612971	2.04274	98	ALB,VTN,APOA1,CFHR2,CRP,CPN1,APCS,CFHR4,ADIPOQ,FGB,DCN,ITGA2B,FGA,MBL2,ELANE,F11,FGG
WP_VITAMIN_B12_METABOLISM	1.57778509956586e-05	0.00339654	0.57561	0.677826	2.03769	52	ALB,APOB,APOA1,CRP,F2,MAT1A,MPO,F7,SAA3P,HBB,IL1B
KORKOLA_CORRELATED_WITH_POU5F1	2.83476234888827e-05	0.00448801	0.57561	0.746774	2.02764	31	DPPA4,DPPA3,DPPA5,NANOG,UTF1,VENTX
CAIRO_HEPATOBLASTOMA_POOR_SURVIVAL	5.3531571393604e-05	0.00667172	0.557332	0.84582	2.02048	16	AFP,APCS,HPD,DUSP9,CYP2E1
HSIAO_LIVER_SPECIFIC_GENES	5.33698033221361e-10	1.26379694266818e-06	0.801216	0.545188	2.01745	248	ALB,HRG,VTN,APOB,SERPINA6,IGFBP1,APOA1,APOA2,CFHR2,CRP,APOC3,ITIH1,ASGR2,KNG1,F2,TF,PCK1,ITIH2,F13B,RBP4,APOH,AFM,UGT2B7,AHSG,SDS,AGTR1,APCS,LGALS4,LIPC,C8G,CFHR4,GYS2,HPX,HPD,ARG1,SERPINC1,CYP2E1,APOF,CDO1,FST,UGT2B15,F7,FGB,AKR1C4,SLC10A1,HAL,GATM,ASGR1,UGT1A10,CYP4A11,FGA,AKR1D1,MBL2
CONRAD_STEM_CELL	3.22898577423286e-05	0.00463408	0.557332	0.699747	2.00537	39	DPPA4,DPPA2,NANOG,LIN28B,UTF1,GDF3,PIWIL2
REACTOME_REGULATION_OF_INSULIN_LIKE_GROWTH_FACTOR_IGF_TRANSPORT_AND_UPTAKE_BY_INSULIN_LIKE_GROWTH_FACTOR_BINDING_PROTEINS_IGFBPS	3.68030296970525e-07	0.000248999	0.674963	0.583022	2.00323	124	AFP,ALB,APOB,IGF2,IGFBP1,APOA1,APOA2,VGF,KNG1,F2,TF,ITIH2,BPIFB2,FGF23,SERPINA10,AHSG,KLK13,IGFBP6,NOTUM,HRC,SERPINC1
WP_METABOLIC_PATHWAY_OF_LDL_HDL_AND_TG_INCLUDING_DISEASES	0.000154446	0.0155629	0.518848	0.820201	1.9901	17	APOB,APOA1,APOA2,LIPC,LIPG
HUMMERICH_BENIGN_SKIN_TUMOR_DN	0.000114992	0.0129667	0.538434	0.801778	1.98608	19	ALB,ACTN3,MYH2,MYH4,MYH8,MYH1
CAIRO_LIVER_DEVELOPMENT_DN	1.37324621771432e-08	2.16789802903167e-05	0.74774	0.538775	1.97105	221	VTN,APOB,IGFBP1,CRP,ITIH1,ASGR2,KNG1,F2,TAC3,ITIH2,LBP,UPK1B,PIPOX,SERPINA10,AFM,AHSG,LIPC,PRTN3,C8G,AMBP,GC,TTPA,ARG1,SERPINC1,GRIK5,MPO,PGLYRP1,APOF,TFR2,ALDH1L1,FGB,ANGPTL3,FGA,HSD17B2,ELANE,AMY2A,F11,SSTR2,FMO1,SERPINF2,FGG,GLDC,ADGRE1,ABCA8,HPN,C9,SEMA4G,HAAO
WP_STATIN_INHIBITION_OF_CHOLESTEROL_PRODUCTION	0.000191404	0.0180143	0.518848	0.712031	1.97076	33	APOB,APOA1,APOA2,APOC3,ABCG8,LIPC,ABCG5
REACTOME_COMPLEMENT_CASCADE	3.86436846466496e-05	0.00522904	0.557332	0.630145	1.96775	62	VTN,CFHR2,CRP,F2,CPN1,CFHR1,C8G,CFHR4,COLEC10,MBL2,ELANE
REACTOME_TRANSCRIPTIONAL_REGULATION_OF_PLURIPOTENT_STEM_CELLS	0.00011053	0.0127676	0.538434	0.721999	1.96037	31	DPPA4,NANOG,PRDM14,CDX2,SALL4,ZSCAN10,HIF3A,DKK1,GSC,SALL1
BOYAULT_LIVER_CANCER_SUBCLASS_G12_UP	0.000119013	0.0131081	0.538434	0.675779	1.93668	39	AFP,MYH4,CHKA,CEBPA,FGFR4
KHETCHOUMIAN_TRIM24_TARGETS_UP	5.19855953603089e-05	0.00667172	0.557332	0.657322	1.93554	46	AFP,IGF2,VCAM1,CP,SPARC,SERPINE1
KUUSELO_PANCREATIC_CANCER_19Q13_AMPLIFICATION	0.000360887	0.0282824	0.498493	0.684667	1.92651	35	LGALS14,LGALS13,LGALS16,LEUTX,SELENOV,CLC,LRFN1,TTC9B
REACTOME_SCAVENGING_OF_HEME_FROM_PLASMA	0.000574319	0.0390749	0.477271	0.793537	1.9254	17	ALB,APOA1,AMBP,HPX,HBB,HBA2
PID_HNF3B_PATHWAY	0.000193989	0.0180143	0.518848	0.66023	1.90538	43	AFP,ALB,IGFBP1,APOA1,F2,PCK1,PKLR,DLK1,PDX1
PILON_KLF1_TARGETS_UP	9.26122457508737e-11	4.38611595876138e-07	0.839089	0.478891	1.8989	495	AFP,ALB,VTN,APOB,IGF2,SERPINA6,IGFBP1,APOA1,APOA2,CRP,ITIH1,KNG1,F2,TF,ITIH2,SLC30A10,HSD3B1,RBP4,APOM,APOH,SERPINA10,AFM,AHSG,C8G,AMBP,GC,GPX5,HPX,DUSP9,DLK1,C2orf72,SERPINC1,LUM,LECT2,GPC3,FGB,SLC36A2,SV2B,CCDC92B,LIPG,MEG8,DCN,FBN2,COL2A1,ITGA2B,ANGPTL3,CELA1,KLF18,FGA,MAGEL2
WP_SELENIUM_MICRONUTRIENT_NETWORK	3.03243611159415e-05	0.00448801	0.57561	0.574218	1.89544	90	ALB,APOB,APOA1,CRP,F2,GPX6,SELENOV,MPO,F7,FGB,SAA3P,FGA,HBB,IL1B,FGG
REACTOME_RESPONSE_TO_ELEVATED_PLATELET_CYTOSOLIC_CA2	1.65670144237682e-05	0.00341136	0.57561	0.546192	1.89264	132	ALB,HRG,IGF2,APOA1,PRKCG,KNG1,TF,APOH,SERPINA4,AHSG,FGB,ITGA2B,SRGN,LEFTY2,FGA,LY6G6F,ACTN2,A1BG,SERPINF2,FGG
KORKOLA_YOLK_SAC_TUMOR	0.000236018	0.0206996	0.518848	0.597029	1.8793	65	VTN,APOA1,APOA2,CHST13,MIR1915HG,LUM,LINC02387,PDZK1,DCN,SRGN,CCKBR,SALL1,OTX2,SLC2A3,HAS2
URS_ADIPOCYTE_DIFFERENTIATION_UP	0.000247346	0.0212988	0.498493	0.59586	1.87562	65	VTN,APOB,LBP,ATP2B2,LIPC,FXYD1,ADIPOQ,ALDH1A2,MMP7
REACTOME_METABOLISM_OF_FAT_SOLUBLE_VITAMINS	0.000300665	0.0245509	0.498493	0.632618	1.87342	48	APOB,APOA1,APOA2,APOC3,PNLIP,RBP4,APOM,TTPA,GPC3,AKR1C4
WIERENGA_PML_INTERACTOME	0.000725337	0.0470575	0.477271	0.639823	1.85323	42	ALB,AHSG,TUBA1A
HOSHIDA_LIVER_CANCER_SUBCLASS_S2	3.02137043392073e-05	0.00448801	0.57561	0.540076	1.83473	114	AFP,IGF2,ITIH2,ATP2B2,GPC3,NR5A2,COL2A1,CDK6,CHKA,ARID3A
PID_REG_GR_PATHWAY	0.000190387	0.0180143	0.518848	0.551868	1.80279	82	AFP,POU1F1,CGA,PRL
SERVITJA_LIVER_HNF1A_TARGETS_DN	1.19930614215605e-05	0.00283996	0.593325	0.506213	1.80212	166	PRODH2,HRG,CRP,UGT2A3,ITIH1,SLC22A9,SLC30A10,F13B,HSD3B1,APOM,MMD2,PAH,AFM,APCS,UGT3A2,CHRNA4,PKHD1,SLCO1A2,LECT2,ALDH1L1,AKR1C4,ELOVL3,CELA1,CHKA,HSD17B2,ALAS2,MAD1L1,F11,SCARA5,ONECUT1,FTCD,UGT2B4,CLDN14,FGFR4,C9,SNTG2,HSD11B1,SLC23A1,HAO1,C6,NR1H4
BERTUCCI_INVASIVE_CARCINOMA_DUCTAL_VS_LOBULAR_DN	0.000716362	0.0470575	0.477271	0.608418	1.79154	46	TF,CIDEC,RBP4,NECAB1,ADIPOQ,MRGPRF,ALDH1L1,SFRP1,ADAM11,OMD,DPT,PDK4,SELENOP,MFAP4,MMP3,GDPD2,CCDC82,POU2F2,VWF,TNXB
ZHONG_SECRETOME_OF_LUNG_CANCER_AND_ENDOTHELIUM	0.000627204	0.0418372	0.477271	0.56393	1.79031	68	ALB,TF,PRL,AHSG,SERPINC1,ACTC1
CERVERA_SDHB_TARGETS_2	0.000139612	0.0146934	0.518848	0.515322	1.75064	114	AFP,APOA1,NTS,TF,IGDCC3,CGA,ATP2B2,APOM,PAH,AGTR1,LINC02532,FXYD2,DLK1,PKHD1,VGLL3
KEGG_NEUROACTIVE_LIGAND_RECEPTOR_INTERACTION	1.00598412984814e-05	0.00264686	0.593325	0.457598	1.71885	272	GLP2R,NTSR1,CALCR,TACR3,GNRHR,F2,CGA,PRL,P2RX2,GABRA4,GRM1,AGTR1,UTS2R,PTH2R,ADRB3,GABRA2,NPY5R,HTR2C,CCKAR,AVPR2,GABRA5,CYSLTR2,CHRND,CHRNA4,HRH3,P2RX3,GABRG2,CHRM4,GRIK5,ADRA1A,GRM4,GPR50,NPFFR2,MC4R,CHRM5,GABRB1,PTGFR,CHRNA2,LEP,GRIA4,TAAR6,CHRM1,GABRR1,GH2,CHRNB3,MCHR2,GRIN2D,GRM5,GPR156,GRIK4,CCKBR,GRIA2,GCGR,NTSR2,ADRA2C,F2RL2,GPR83,SSTR2,TAAR8,GRIN2B,GRIA1,MTNR1A
REACTOME_CELL_SURFACE_INTERACTIONS_AT_THE_VASCULAR_WALL	0.000207727	0.0189191	0.518848	0.48886	1.70918	142	PSG8,PSG4,PSG3,APOB,SLC7A10,F2,L1CAM,PSG5,MAG
REACTOME_UNFOLDED_PROTEIN_RESPONSE_UPR	0.000577543	0.0390749	0.477271	0.512265	1.69598	92	CREB3L3,IGFBP1,CEBPG
MEISSNER_BRAIN_HCP_WITH_H3K27ME3	2.35249690251199e-05	0.00428516	0.57561	0.453556	1.69555	265	IGF2,CALCR,SIM1,KCNE5,FEV,PHOX2A,LHX3,ESX1,BHLHE23,UNCX,ALX1,FGF4,PRDM14,HOXC12,ALX4,SLC30A2,IGF2BP1,UTF1,GATA4,SLC5A5,TBXT,CDX2,HELT,SALL4,FGF3,HMX3,DLK1,FOXE3,HOXC11,CDX1,GPR50,GAL,RSPO4,PDX1,VSX2,ECEL1,GSX2,HMX1,MFSD6L,REM1,PITX2,IRX4,MIXL1,TLX3,GATA5,PTF1A,PAX2,PLBD1,GSC,PRDM13,HOXD12,EVX1,HMX2,BNC1,HOXD11,HOXC5,FOXN4,HOXD13,HES2,HOXC4,DRAXIN,PAX1,THEM7P,HOXC13,FGFR4,RAX,IL12RB2,CLDN3,B4GALNT…
WP_NETWORK_MAP_OF_SARSCOV2_SIGNALING_PATHWAY	5.92898613469152e-05	0.00701992	0.557332	0.461895	1.68374	216	ALB,HRG,APOA1,APOA2,CRP,TF,CPN1,LBP,APOM,APOH,SERPINA10,TPO
REACTOME_PLATELET_ACTIVATION_SIGNALING_AND_AGGREGATION	2.6007538838907e-05	0.0044824	0.57561	0.447953	1.67091	260	ALB,HRG,IGF2,APOA1,PRKCG,KNG1,F2,TF,GNG13,APOH,SERPINA4,AHSG,GNG4,DGKK,MPIG6B,FGB,ITGA2B,SRGN,LEFTY2,FGA,LY6G6F,ADRA2C,F2RL2,ACTN2,A1BG,SERPINF2,FGG
MEISSNER_NPC_HCP_WITH_H3K4ME2_AND_H3K27ME3	1.82015057926458e-05	0.00348924	0.57561	0.427682	1.64508	344	PAQR9,IGF2,CALCR,SIM1,ZNF536,FOXG1,FEV,SLC30A10,UNCX,PRPH,ATP2B2,TMEM132E,UTF1,VAX1,KIRREL2,PAX3,TBXT,SORCS3,DLGAP2,HELT,ATP2B3,GNG4,ANKRD34B,SALL4,SCUBE1,NOTUM,FGF3,KCNQ2,HMX3,GABRA5,FOXE3,ANKRD63,JPH3,HCN1,CHRNA4,HRH3,ST8SIA6,C1QL2,XKR7,CA7,RASGEF1C,GABRB1,NEUROD2,ALDH1A2,TMEM151A,DLX5,PROKR2,ECEL1,HMX1,SFRP1,PLK5,CCDC92B,SYT14,C12orf56,DSCAM,HRK,TLX3,PTF1A,PAX2,MROH5,PTH2,CACNA1I,MSC,CADPS,DSC…
REACTOME_G_ALPHA_Q_SIGNALLING_EVENTS	0.000229597	0.0205164	0.518848	0.444759	1.62011	215	NTSR1,NTS,TACR3,KNG1,GNRHR,F2,TAC3,RGS21,GNG13,EDN3,GRM1,FFAR1,AGTR1,UTS2R,GAST,UTS2B,GNG4,DGKK,HTR2C,CCKAR,CYSLTR2,PROKR1,ADRA1A,NPFFR2,CHRM5,PTGFR,PROKR2,AVP,CHRM1,MCHR2,GRM5,CCKBR,NTSR2,F2RL2
MIKKELSEN_NPC_HCP_WITH_H3K27ME3	5.6106919929742e-05	0.00681339	0.557332	0.41932	1.60997	340	IGF2,CALCR,SIM1,ZNF536,FOXG1,FEV,BHLHE23,UNCX,FEZF2,ATP12A,ALX1,PRPH,ATP2B2,FGF4,TMEM132E,IGF2BP1,UTF1,VAX1,PAX3,TBXT,SORCS3,CDX2,DLGAP2,SALL4,SCUBE1,FGF3,KCNQ2,HOXA9,GABRA5,FOXE3,ANKRD63,JPH3,HCN1,CHRNA4,HRH3,ST8SIA6,C1QL2,CA7,RASGEF1C,PTPRN,NXPH2,NEUROD2,ALDH1A2,TMEM151A,PDX1,PROKR2,ECEL1,EVX2,GSX2,SFRP1,PLK5,HOXC10,CCDC92B,LIPG,MPPED1,C12orf56,MIXL1,KCNK6,TLX3,GATA5,PTF1A,EPHA8,MSC,DSCAML1,CCK…
SHEPARD_BMYB_MORPHOLINO_DN	0.00043938	0.0330302	0.498493	0.440864	1.5936	202	PRODH2,VTN,IGFBP1,PCK1,CIDEC,RBP4,CCNB3,CEACAM20,POU3F3,C8G,MYH8,SERPINC1,KRT2,SLC6A13,NR2E1,PTPRN,HES5,VSX2,F7,SFRP1,POU3F2,LIPG
NABA_CORE_MATRISOME	0.00049357	0.0365242	0.477271	0.414396	1.55461	275	VTN,IGFBP1,LGI1,OTOL1,VWA5B1,COL26A1,MATN4,VIT,OTOG,IGFBP6,ADIPOQ,NCAN,MFAP5,COL20A1,LUM,RSPO4,FBN3,FGB,NELL2,HMCN2,DCN,COL9A1,FBN2,CRISPLD1,COL2A1,SLIT1,NTNG1,SRGN,FGA,SSPOP,PCOLCE2,BCAN,FGG,LAMC3,SRPX,NYX,LAMC2,EYS,BSPH1,RSPO3,ELSPBP1,ASPN,LRG1,PRELP,CCN5,SPOCK2,SPON1,OMD,LAMA2,FNDC7,SPARC,SPOCK3,COL11A2,THBS4,COL23A1,POSTN,VWCE,SLIT3,COL3A1,HAPLN4,LGI2,EMILIN3,DPT,MMRN1,COL5A2,COL1A2,THSD4,LAM…
MIKKELSEN_MCV6_HCP_WITH_H3K27ME3	5.32446205821317e-05	0.00667172	0.557332	0.391885	1.53205	428	NTSR1,LYZL4,SLC7A10,NPTX2,SLC32A1,FEV,LHX3,SLC30A10,BHLHE23,UNCX,FEZF2,L1CAM,ATP2B2,RBP4,HOXC12,TMEM132E,MATN4,CHD5,MMD2,GABRA4,GATA4,ZIC1,GRM1,C1QL4,TBXT,POU3F3,FGF12,DLGAP2,BHLHA9,ATP2B3,ASIC2,SLC8A2,SCUBE1,MYO16,FGF3,SHISA7,KCNQ2,GABRA5,FOXE3,ANKRD63,JPH3,C1QL2,RASGEF1C,GAL,RSPO4,NXPH2,PDX1,HES5,VSX2,ECEL1,RIMS4,EVX2,GSX2,HMX1,HOXC10,NELL2,ELOVL3,TMEM151B,CCDC92B,IRX4,DSCAM,MIXL1,KCNJ4,TRHDE,S…
BENPORATH_ES_1	0.000272404	0.0230376	0.498493	0.385739	1.49699	378	DPPA4,ACTN3,VRTN,NTS,NANOG,PRDM14,PIPOX,UTF1,CD24,SLC7A3,SALL4,ZSCAN10,GDF3,GABRA5,LEFTY1,GAL,TUBB2B,CLDN6,SFRP1,ACTC1,CNMD,SEMA6A,GPR19,NODAL,SALL1,DMKN,TNNT1,GLDC,GPR176,USP44,DNMT3B,PPP2R1B,ROBO1,IGF2BP2,GABRB3,FGFR1,CRABP1,ERCC6L,ZIC2,PLPP1,GINS4,GAD1,KLKB1,L1TD1
FARMER_BREAST_CANCER_APOCRINE_VS_LUMINAL	0.000543834	0.0383283	0.477271	-0.340642	-1.42997	326	UGT2B11,DDC,TFAP2B,SCGB1D2,TFF1,AZGP1,HGD,S100A8,ESR1,CLCA2,RAMP1,KRT7,TSPAN8,TRPV6,PIP,BCL2,CLSTN2,NAMPT,PER3,ABHD2,STK39,MKNK2,CLDN8,SRD5A1,VEGFA,CLIC3,PDZK1IP1,G6PD,PMAIP1,CYB5A,MAOA,S100A9,ACE2,PI3,ETFB,MSMO1,NME3,TMSB15A,RAB38,PLAAT1,VLDLR,TMPRSS2,CHST1,TFF3,RTN1,BAG1,DNALI1,ORM1,CRABP2,MCF2L,GFRA1,CES1,PSIP1,SGMS1,CSTB,EFHD1,S100A13,TPGS2,CYP2J2,EGFR,EIF4EBP1,SCUBE2,TSPAN3,CLU,AMACR,BST2,CR…
SCHAEFFER_PROSTATE_DEVELOPMENT_48HR_UP	0.000283491	0.0235546	0.498493	-0.332114	-1.44043	447	CALCA,SYNPR,CLCA1,ADGRB1,PSCA,CYP2F1,GRP,PENK,KRT13,KRT15,FUT9,SPINK5,AQP3,HPGD,RAMP1,GADD45G,KRT7,LRRC26,KCNN4,LYPD2,SULT1E1,TRPV6,HHIP,SPRR1A,BCL2,CCDC198,CPM,PLA2G4A,PTN,SPINK8,FGFR3,SEMA3B,PLCH2,NAMPT,MKX,AOC1,ARHGAP20,GSTA1,LRATD2,SEC11C,RASD1,TESC,CCBE1,BSPRY,RPRM,TRMT9B,MIEN1,MASP1,FOXA1,DHRS3,IGSF5,HDAC9,PPFIBP2,PLXNA2,TFCP2L1,NT5E,WNT4,CLIC6,WNT6,EPHA3,TACSTD2,WNK2,SLC2A12,VPS37B,LYPD6,B…
FARMER_BREAST_CANCER_APOCRINE_VS_BASAL	0.000550322	0.0383283	0.477271	-0.344931	-1.4496	328	UGT2B11,TFAP2B,SPDEF,HMGCS2,AZGP1,HGD,CLCA2,DSC3,DUSP4,KRT7,CDKN2A,TRPV6,PIP,MLPH,S100A2,CLGN,EN1,SIDT1,MKNK2,CLDN8,G6PD,PMAIP1,CYB5A,TNFRSF21,PTK6,MAOA,FABP5,PRR15L,ACE2,KRT16,SCNN1A,SEL1L3,FJX1,LYN,P2RY2,DCXR,ETFB,MSMO1,PKP1,CNTNAP2,TRIL,TMPRSS2,CHST1,GPD1L,RBM47,FOXC1,RHOB,S100A4,RABEP2,SIGLEC15,TTLL12,TMEM158,ECHDC2,NR2F1,PUM3,CES1,CERS6,TP53TG1,SC5D,PSIP1,EFHD1,S100A13,ABHD11,FAM174B,TPGS2,C…
LIM_MAMMARY_STEM_CELL_DN	2.98027854060894e-05	0.00448801	0.57561	-0.35897	-1.55824	416	SPDEF,DNAJC12,MB,ESR1,CXCL17,CRACR2B,LRRC26,MLPH,PGAP3,ERBB2,GRB7,RORC,BTC,SIDT1,CLDN8,FOXA1,PDZK1IP1,GRTP1,REEP6,PPFIBP2,TFCP2L1,TM7SF2,PPL,BATF,CORO2A,PYROXD2,PLPP2,CAMSAP3,TMPRSS2,ZNF750,RBM47,CLDN4,RAB11FIP1,MVP,MYO5B,SH3BP2,PAK1,IVD,WFDC2,CRB3,TRIM68,C1orf210,TNFAIP2,ZNF524,TMEM158,TMEM125,WNK4,MUC1,EVPL,SORBS2,HDHD3,RASSF7,BARX2,CCDC125,ABHD11,STARD10,STAP2,MAPK13,DENND11,DHRS4,LGALS3BP,ARH…
VANTVEER_BREAST_CANCER_ESR1_UP	0.000548414	0.0383283	0.477271	-0.427078	-1.65099	148	SPDEF,DNAJC12,PTPRT,ESR1,GADD45G,BCL2,FOXA1,C4A,NEDD4L,MYB,SYBU,ABAT,CHRD,NPDC1,TFF3,CELSR1,GPD1L,BAG1,RBM47,DNALI1,FAM102A,CHAD,MYLIP,GFRA1,CERS6,FAM174B,STARD10,SCUBE2,INPP5J,MAST4,SLC39A6,CISH,QDPR,SEC14L2,CCNG2,LRBA,CYB5R1,HTT,RARA,AFF1,HSD17B4,KIAA0232,ECI1,MYO5C,KDM4B,CCDC106,GLI3,RAB11FIP3,TP53INP1,SLC16A6,SLC35E2B,HDAC11,COX6C,FAAH,BTBD9,TSPAN13,FAM110C,ITPK1,FGD3,KIF16B,MREG,TCEAL1,P4HTM…
WAMUNYOKOLI_OVARIAN_CANCER_LMP_UP	1.33969092211529e-05	0.00302132	0.593325	-0.407678	-1.68802	266	C9orf152,HPGD,TSPAN8,C4orf19,MLPH,EHF,BSPRY,MKNK2,ABCC3,FOXQ1,GRTP1,IER3,TMC5,TACSTD2,RASEF,VPS37B,MCRIP2,ANKRD9,VSIG2,PPDPF,NQO1,PLPP2,ETFB,GMDS,MRAP2,BAG1,MVP,AGR2,RABL6,EPHB4,IMPA2,TTC22,RABEP2,CRB3,C8orf82,EPS8L2,TTLL12,TMEM125,MUC1,TMEM129,DDAH1,INF2,MRPL41,PLAC8,TXN,FNIP2,ABHD11,FAM174B,STARD10,MRPL14,UBA7,LSM7,TC2N,TMEM63A,GNA11,TALDO1,ARRDC1,AURKAIP1,CC2D1A,SGPP2,MECOM,MGLL,SURF6,EDF1,SMA…
CHARAFE_BREAST_CANCER_LUMINAL_VS_MESENCHYMAL_UP	8.38782428510046e-08	7.94494716284716e-05	0.704976	-0.393916	-1.70848	447	SPDEF,TFF1,MUCL1,MB,AZGP1,C9orf152,ANKRD30A,S100A8,ZG16B,ESR1,CAPN8,C4orf19,MLPH,PGAP3,DOK7,RAB27B,ERBB2,CRIP2,IRX5,GRB7,EHF,S100P,BSPRY,SIDT1,MKNK2,TMEM45B,FOXA1,DEGS2,BCAS1,CYB5A,ROGDI,PPFIBP2,PLEKHA6,CRACDL,CRIP1,CEACAM6,EPPK1,GOLT1A,TM7SF2,RASEF,GGCT,PRRG4,MYB,MCRIP2,SYTL1,MACC1,MAL2,PRR15L,GAREM1,ABAT,PPDPF,NPDC1,NME3,TRIL,CAMSAP3,RPS6KA5,SELENBP1,TMPRSS2,SEMA3F,TFF3,LAD1,SLC25A29,MEGF9,GPD1…
LIM_MAMMARY_LUMINAL_MATURE_UP	0.000358834	0.0282824	0.498493	-0.470117	-1.75369	111	SPINK1,SPDEF,FGL1,HMGCS2,DNAJC12,HES6,TMPRSS6,ESR1,GADD45G,SPRR1A,MLPH,WNT7B,FOXA1,G6PD,REEP6,WNT4,SLC40A1,RASEF,MYB,BATF,PROM2,TMCO3,C1orf210,WNK4,SGMS1,ABCC8,LMNTD2,MBOAT1,CASZ1,HSD11B2,WNT5A,TOX3,SLC44A4,TSPAN1,GPRC5C,ALDH3B1,EPS8L1,ALCAM,VOPP1,SLC22A18,FGF13,RABL3,ERN1,HDAC11,SCMH1,FAAH,TSPAN13,HID1,GALE,ABCA7,TUBG1
COLDREN_GEFITINIB_RESISTANCE_DN	5.21704281278439e-06	0.00154424	0.610527	-0.437533	-1.77868	224	KRT15,SPINK2,FGFBP1,CAPN8,SMIM22,HS3ST1,DOK7,ADGRF1,CST6,LRATD2,WFDC3,EHF,BSPRY,SYTL5,STK39,TMEM45B,PITPNM3,CRACDL,SMIM5,TMC5,TACSTD2,PTK6,TMPRSS4,EPPK1,RASEF,SPTLC3,PPL,SLC2A12,SCEL,PRRG4,SYTL1,MACC1,ZDHHC21,MAL2,PRR15L,GRHL3,RAB38,WLS,LAD1,OCLNP1,RBM47,RIPK4,CLDN4,REPS2,AGR2,TTC22,CCDC149,EPS8L2,CAPS,MPZL2,NPNT,TMEM125,PRRG2,ANKRD22,PRSS8,EXPH5,SLC1A1,PEG10,DST,STARD10,IKZF2,KDF1,CYP2J2,STAP2,M…
JAEGER_METASTASIS_DN	8.24147797664939e-07	0.000355691	0.659444	-0.435641	-1.79806	257	SCGB2A2,TFAP2B,KRT15,CALML5,SPINK5,LGR5,S100A8,AQP3,CLCA2,FGFBP1,AKR1C1,CD207,IVL,DSC3,HLF,KRT1,SPRR1A,FCGBP,FGFR3,S100A7,FCER1A,PCSK2,KRT10,S100A2,ADCY2,CST6,EPHB6,MMP28,ABHD2,EHF,FHOD3,S100P,KRT31,LGALS7,NTRK2,SRD5A1,CLIC3,ABCC3,PDZK1IP1,TP53AIP1,MAL,SDC1,TACSTD2,EPPK1,PPL,SCEL,S100A9,HOPX,KRT16,SCNN1A,PI3,TP63,KRT33A,PKP1,ACKR4,CALML3,ZNF750,SPRR1B,NRCAM,CSTA,PRDX2,LAD1,KCND3,CHP2,ITPR3,DEFB1,…
NIKOLSKY_BREAST_CANCER_17Q11_Q21_AMPLICON	2.65007022073869e-05	0.0044824	0.57561	-0.491083	-1.85173	123	KRT25,STAC2,KRT27,KRT24,ZPBP2,KRT222,KRT28,SLC13A2,TMIGD1,KRT20,KRT26,TBC1D3F,KRT12,PGAP3,ERBB2,KRT10,GRB7,MIEN1,TCAP,STARD3,PNMT
LIEN_BREAST_CARCINOMA_METAPLASTIC_VS_DUCTAL_DN	3.496490624928e-05	0.00487041	0.557332	-0.502745	-1.87214	113	SCGB2A2,SCGB1D2,SPDEF,RET,MUCL1,DNAJC12,MB,AZGP1,ZG16B,ESR1,CYP4Z1,SCGB1D1,PIP,ERBB2,FBXL16,CST6,FOXA1,REEP6,PLEKHA6,CEACAM6,EPPK1,MYB,MAL2,PRR15L,ABAT,P2RY2,NPDC1,TFF3,GSTM3,DNALI1,AGR2,CRB3,TTC39A,TMEM125,CCDC125,EFHD1,ABCC11,MANEAL,KDF1,INPP5J,SLC25A4
SMID_BREAST_CANCER_RELAPSE_IN_LUNG_DN	0.00043645	0.0330302	0.498493	-0.612816	-1.88073	38	SCGB2A2,TFAP2B,SCGB1D2,LRRC31,TFF1,HMGCS2
BOSCO_EPITHELIAL_DIFFERENTIATION_MODULE	0.000144593	0.0148868	0.518848	-0.539681	-1.88512	69	MUC21,H19,PSCA,KRT13,SPINK5,CEACAM7,TMPRSS11A,SPRR1A,FAM3D,SERPINB2,ADGRF1,CLCA4,CEACAM5,SPRR3,MAL,CEACAM6,TACSTD2,TMPRSS4,PPL,SCEL,SPRR2A,KRT16,MUC4,TMPRSS11D,IGLJ3,TMPRSS2,SPRR1B,IGHM,SLC6A14,TMPRSS11B,MUC1
SMID_BREAST_CANCER_ERBB2_UP	1.84187272955676e-05	0.00348924	0.57561	-0.492172	-1.89634	141	SCGB2A2,UGT2B11,DDC,TFAP2B,SCGB1D2,KRT24,LRRC31,SLC12A1,HMGCS2,S100A8,AQP3,CLCA2,TSPAN8,EPYC,TRPV6,PIP,PGAP3,FUT3,S100A7,ERBB2,GRB7,ORM2,CAMP,CLIC3,ABCC3,CATSPERB,G6PD,PLEKHA6,STARD3,TMC5,PNMT,MAB21L4,CEACAM6,TM7SF2,S100A9,ACE2,SCNN1A,NQO1
WP_DOPAMINERGIC_NEUROGENESIS	0.00036428	0.0282824	0.498493	-0.674156	-1.91545	28	ASCL1,NEUROD1,DDC,SLC6A3,RET,LMX1A,EN1,TH,FGF8,SHH,FOXA2
SABATES_COLORECTAL_ADENOMA_UP	4.89059446135985e-06	0.00154412	0.610527	-0.503538	-1.92462	137	DEFA5,DEFA6,LCN15,REG4,MSLN,HES6,AZGP1,UGT1A7,MUC5AC,TCN1,CYP4X1,LGR5,S100A8,PCSK1,REG1A,ART3,DSC3,CCL20,DUSP4,REG1B,CXCL11,CLDN2,S100A2,ASCL2,GRM8,S100P,IRX3,TDGF1,FOXQ1,CST1,SBSPON,TACSTD2,CXCL3,GRHL3,NKD1,NQO1,SERPINA3,DPEP1,NFE2L3,PF4,C4BPB,SLC6A14
SCHAEFFER_PROSTATE_DEVELOPMENT_12HR_DN	0.000122165	0.0131494	0.518848	-0.595895	-1.94574	52	CALCA,SYT4,NSG2,TAGLN3,NNAT,CALCB,PCDH8,LIX1,SPON2,NTRK2,ELAVL4
BLANCO_MELO_COVID19_SARS_COV_2_INFECTION_CALU3_CELLS_DN	0.000505767	0.0368509	0.477271	-0.718518	-1.98405	24	SCGN,DDC,ANXA13,ANXA10,SMIM32,MIR31HG,SYT12,CLDN2,TM4SF4,TRMT9B,SOSTDC1
KANG_GLIS3_TARGETS	0.000178653	0.0176271	0.518848	-0.660871	-1.98525	35	NEUROG3,SCGN,NEUROD1,PAX4,SLC2A2,CHGA,GCG,G6PC2,SYT13,PCSK2
DOANE_BREAST_CANCER_ESR1_UP	8.26140592236118e-07	0.000355691	0.659444	-0.55389	-2.05213	109	SCGB2A2,CYP2B6,SCGB1D2,SPDEF,TFF1,RET,DNAJC12,AZGP1,ESR1,DUSP4,PIP,BCL2,CLSTN2,MLPH,GDF15,SEMA3B,CLGN,CYP2B7P,SIDT1,C4A,TMC5,CRIP1,MYB,SYBU,ABAT,SCNN1A,SELENBP1,TFF3,CELSR1,CACNA1D,DNALI1,AGR2,RHOB,TTC39A,CHAD,MUC1,GFRA1,IFT74,KCNE4,SCUBE2,CFB,GAMT,MAST4,AREG,SLC39A6,TOX3,SLC27A2,GALNT7,SLC44A4,TSPAN1,CERS4,C1orf21,ELAPOR1
SMID_BREAST_CANCER_RELAPSE_IN_BONE_UP	6.34969021570503e-07	0.000355691	0.659444	-0.585347	-2.15361	97	SCGB2A2,CYP2B6,ASCL1,SCGB1D2,SPDEF,TFF1,HMGCS2,MB,PTPRT,TFPI2,ESR1,DUSP4,CPB1,MLPH,PGAP3,FGFR3,SEMA3B,CLGN,CEACAM5,CYP2B7P,PGGHG,BCAS1,CAMP,CRIP1,CEACAM6,EPHA3,TIMP4,ABAT,CAPN9,TFF3,CELSR1,REPS2,DNALI1,AGR2,CHAD,DCLK1,MUC1,GFRA1,NR2F1,SLC1A1,IL24,SCUBE2,INPP5J,GALNT6,MAST4,SLC39A6,TOX3,TBC1D19,GALNT7,SLC44A4,TSPAN1
AUNG_GASTRIC_CANCER	7.63537085530971e-08	7.94494716284716e-05	0.704976	-0.700205	-2.28634	52	DEFA5,DEFA6,REG4,DKK4,OLFM4
