# Supplementary material for: Embryonic stem cell factors DPPA2/4 amplify active H3K4me3–H2AK119ub chromatin domains in non-small cell lung cancer
Source: Genes Dev. 2026 May 1;40(9-10):756–76. doi: 10.1101/gad.353102.125 (PMC13138344; doi:10.1101/gad.353102.125)
Supplement: Supplement 3 [file Supplemental_Table_7_RNAseq_ATACseq.xlsx]

## Sheet: RNAseq_shRNA_edgeR
ensgid	genesymbol	EDGER_RNA_shDPPA2_DOX_vs_CTRL_logFC_regression:~Condition+Treatment+Condition:Treatment	EDGER_RNA_shDPPA2_DOX_vs_CTRL_logCPM_regression:~Condition+Treatment+Condition:Treatment	EDGER_RNA_shDPPA2_DOX_vs_CTRL_LR_regression:~Condition+Treatment+Condition:Treatment	EDGER_RNA_shDPPA2_DOX_vs_CTRL_PValue_regression:~Condition+Treatment+Condition:Treatment	EDGER_RNA_shDPPA2_DOX_vs_CTRL_FDR_regression:~Condition+Treatment+Condition:Treatment	EDGER_RNA_shDPPA2_DOX_vs_CTRL_class_regression:~Condition+Treatment+Condition:Treatment	EDGER_RNA_shDPPA4_DOX_vs_CTRL_logFC_regression:~Condition+Treatment+Condition:Treatment	EDGER_RNA_shDPPA4_DOX_vs_CTRL_logCPM_regression:~Condition+Treatment+Condition:Treatment	EDGER_RNA_shDPPA4_DOX_vs_CTRL_LR_regression:~Condition+Treatment+Condition:Treatment	EDGER_RNA_shDPPA4_DOX_vs_CTRL_PValue_regression:~Condition+Treatment+Condition:Treatment	EDGER_RNA_shDPPA4_DOX_vs_CTRL_FDR_regression:~Condition+Treatment+Condition:Treatment	EDGER_RNA_shDPPA4_DOX_vs_CTRL_class_regression:~Condition+Treatment+Condition:Treatment	EDGER_RNA_shDKD_DOX_vs_CTRL_logFC_regression:~Condition+Treatment+Condition:Treatment	EDGER_RNA_shDKD_DOX_vs_CTRL_logCPM_regression:~Condition+Treatment+Condition:Treatment	EDGER_RNA_shDKD_DOX_vs_CTRL_LR_regression:~Condition+Treatment+Condition:Treatment	EDGER_RNA_shDKD_DOX_vs_CTRL_PValue_regression:~Condition+Treatment+Condition:Treatment	EDGER_RNA_shDKD_DOX_vs_CTRL_FDR_regression:~Condition+Treatment+Condition:Treatment	EDGER_RNA_shDKD_DOX_vs_CTRL_class_regression:~Condition+Treatment+Condition:Treatment
ENSG00000157107.14	FCHO2	-0.855073	4.41466	10.1711	0.0014266	0.999993	ns	-0.388901	4.41466	2.1184	0.145539	0.999898	ns	-1.3285	4.41466	23.8668	1.03234596910006e-06	0.0132519	shDKDdown
ENSG00000121570.12	DPPA4	0.144837	7.41673	0.21473	0.643085	0.999993	ns	-1.63353	7.41673	26.8753	2.1701678838385e-07	0.00835732	shD4down	-1.99173	7.41673	39.623	3.08039444179017e-10	5.93129949766698e-06	shDKDdown
ENSG00000163530.4	DPPA2	-2.2729	6.0315	72.9071	1.35896823537969e-17	5.23338667444718e-13	shD2down	0.362759	6.0315	1.93847	0.163835	0.999898	ns	-2.19638	6.0315	67.8575	1.75749231731311e-16	6.76810291397279e-12	shDKDdown

## Sheet: ATACseq_shRNA_edgeR
Chr	Start	End	Annotation	Distance.to.TSS	Nearest.PromoterID	Entrez.ID	Nearest.Unigene	Nearest.Refseq	Nearest.Ensembl	Gene.Name	Gene.Alias	Gene.Description	Gene.Type	simple	EDGER_ATAC_shREN_DOX_vs_CTRL_logFC	EDGER_ATAC_shREN_DOX_vs_CTRL_logCPM	EDGER_ATAC_shREN_DOX_vs_CTRL_LR	EDGER_ATAC_shREN_DOX_vs_CTRL_PValue	EDGER_ATAC_shREN_DOX_vs_CTRL_FDR	EDGER_ATAC_shREN_DOX_vs_CTRL_class	EDGER_ATAC_shDPPA2_DOX_vs_CTRL_logFC	EDGER_ATAC_shDPPA2_DOX_vs_CTRL_logCPM	EDGER_ATAC_shDPPA2_DOX_vs_CTRL_LR	EDGER_ATAC_shDPPA2_DOX_vs_CTRL_PValue	EDGER_ATAC_shDPPA2_DOX_vs_CTRL_FDR	EDGER_ATAC_shDPPA2_DOX_vs_CTRL_class	EDGER_ATAC_shDPPA4_DOX_vs_CTRL_logFC	EDGER_ATAC_shDPPA4_DOX_vs_CTRL_logCPM	EDGER_ATAC_shDPPA4_DOX_vs_CTRL_LR	EDGER_ATAC_shDPPA4_DOX_vs_CTRL_PValue	EDGER_ATAC_shDPPA4_DOX_vs_CTRL_FDR	EDGER_ATAC_shDPPA4_DOX_vs_CTRL_class	EDGER_ATAC_shDKD_DOX_vs_CTRL_logFC	EDGER_ATAC_shDKD_DOX_vs_CTRL_logCPM	EDGER_ATAC_shDKD_DOX_vs_CTRL_LR	EDGER_ATAC_shDKD_DOX_vs_CTRL_PValue	EDGER_ATAC_shDKD_DOX_vs_CTRL_FDR	EDGER_ATAC_shDKD_DOX_vs_CTRL_class
chr7	63900064	63901338	Intergenic	-98105	NR_145488	100419780	Hs.742917	NR_145488		ZNF722P	ZNF722	zinc finger protein 722, pseudogene	pseudo	Intergenic	-0.655684	2.99569	18.1802	2.00955453549556e-05	0.0270838	down	-0.0475771	2.81772	0.0675939	0.794873	0.999352	ns	-0.0890419	2.53277	0.244551	0.620938	0.998365	ns	0.0876045	2.86195	0.182888	0.668903	0.922147	ns
chr11	75667394	75668797	promoter-TSS (NM_207577)	339	NM_207577	4135	Hs.585540	NM_033063	ENSG00000171533	MAP6	MAP6-N|MTAP6|N-STOP|STOP	microtubule associated protein 6	protein-coding	promoter-TSS	-1.11085	1.59556	19.5862	9.61631536765148e-06	0.0233018	down	-0.0957947	1.31434	0.11258	0.737226	0.997899	ns	-0.014651	0.983377	0.00272295	0.958384	0.998365	ns	-0.000644273	1.81807	6.356536e-06	0.997988	0.999677	ns
chr19	55258997	55259431	promoter-TSS (NM_014931)	-197	NM_014931	22870	Hs.515610	NM_014931	ENSG00000105063	PPP6R1	KIAA1115|PP6R1|SAP190|SAPS1	protein phosphatase 6 regulatory subunit 1	protein-coding	promoter-TSS	-1.22146	1.2445	18.7483	1.49156706347262e-05	0.0233018	down	0.151475	1.36075	0.293094	0.588245	0.996567	ns	-0.111034	0.961455	0.155234	0.693583	0.998365	ns	0.751117	1.73832	7.87758	0.00500514	0.234632	ns
chr1	63773708	63774243	promoter-TSS (NM_005012)	-42	NM_005012	4919	Hs.128753	NM_005012	ENSG00000185483	ROR1	NTRKR1|dJ537F10.1	receptor tyrosine kinase like orphan receptor 1	protein-coding	promoter-TSS	0.201431	0.802876	0.432704	0.510665	0.939778	ns	0.222557	0.172859	0.289094	0.590802	0.996567	ns	-0.548587	0.431167	2.2893	0.130269	0.998365	ns	-1.37705	1.00495	17.6386	2.67118302739192e-05	0.0320008	down
chr3	148861460	148861609	Intergenic	-3762	NM_001870	1359	Hs.646	NM_001870	ENSG00000163751	CPA3	MC-CPA	carboxypeptidase A3	protein-coding	Intergenic	1.03786	-1.0404	3.32745	0.0681324	0.724188	ns	-0.133939	-0.859206	0.0516388	0.820236	0.999352	ns	0.281685	-1.8031	0.134135	0.714182	0.998365	ns	-4.15425	-1.10881	20.9763	4.649935e-06	0.0158839	down
chr4	173169157	173169926	promoter-TSS (NR_134242)	111	NR_134242	101930370	Hs.563191	NR_134241	ENSG00000245213	LOC101930370	-	uncharacterized LOC101930370	ncRNA	promoter-TSS	-0.18045	0.967082	0.375715	0.539905	0.946113	ns	-0.792645	0.953348	6.03017	0.0140633	0.862107	ns	-0.226005	0.728793	0.510123	0.475085	0.998365	ns	-1.21401	1.64222	19.502	1.004969e-05	0.0216711	down
chr6	125789713	125791720	promoter-TSS (NM_001122842)	-244	NM_001122842	135112	Hs.171426	NM_181782	ENSG00000111912	NCOA7	ERAP140|ESNA1|NCOA7-AS|Nbla00052|Nbla10993|TLDC4|dJ187J11.3	nuclear receptor coactivator 7	protein-coding	promoter-TSS	-0.0210149	3.20348	0.0218026	0.882614	0.984313	ns	0.0384798	3.0826	0.0489668	0.824871	0.999352	ns	0.179983	2.63236	1.04541	0.306566	0.998365	ns	-0.778584	3.41325	16.6873	4.407381e-05	0.0475204	down
chr14	30547710	30548001	intron (NR_151720, intron 3 of 3)	-11268	NM_001308097	55632	Hs.509008	NM_017769	ENSG00000092140	G2E3	KIAA1333|PHF7B	G2/M-phase specific E3 ubiquitin protein ligase	protein-coding	intron	0.0734271	-0.0773431	0.0324653	0.85701	0.980286	ns	0.0580376	-0.108529	0.0169679	0.89636	0.999352	ns	-0.420122	-0.110741	1.04136	0.307505	0.998365	ns	-1.80741	0.373865	18.9354	1.352202e-05	0.0242991	down
chr14	34345549	34346277	Intergenic	116327	NM_138288	171546	Hs.740577	NM_138288	ENSG00000165389	SPTSSA	C14orf147|SSSPTA	serine palmitoyltransferase small subunit A	protein-coding	Intergenic	0.132389	1.82512	0.368683	0.543723	0.946113	ns	-0.174473	1.46431	0.407038	0.523477	0.993697	ns	0.205283	1.82314	0.915809	0.338578	0.998365	ns	-1.16417	1.92112	20.9956	4.603321e-06	0.0158839	down
chr16	33337557	33339972	Intergenic	-8423	NR_158162	105369266		NR_158162		LOC105369266	-	uncharacterized LOC105369266	ncRNA	Intergenic	0.423112	3.83568	11.4286	0.000723239	0.238553	ns	-0.216058	3.78835	1.95841	0.161684	0.982383	ns	0.0540935	3.96338	0.141456	0.706838	0.998365	ns	-0.786394	3.79594	18.3478	1.840334e-05	0.0283464	down
chr5	157918019	157918346	Intergenic	-59037	NM_001195556	9685	Hs.644000	NM_014666	ENSG00000113282	CLINT1	CLINT|ENTH|EPN4|EPNR	clathrin interactor 1	protein-coding	Intergenic	-0.84468	-0.696068	2.46081	0.116718	0.775069	ns	0.351877	-0.664755	0.425236	0.514336	0.993697	ns	0.384274	-1.21721	0.41527	0.519307	0.998365	ns	3.05846	-0.454819	20.5227	5.892756e-06	0.0158839	up
chr10	132331813	132332457	promoter-TSS (NM_001143759)	-58	NM_001143759	80313	Hs.119897	NM_030626	ENSG00000148814	LRRC27	-	leucine rich repeat containing 27	protein-coding	promoter-TSS	0.10817	1.88793	0.255901	0.61295	0.954227	ns	-0.0695092	1.931	0.0883018	0.766347	0.997899	ns	0.451234	1.64969	3.99004	0.0457701	0.998365	ns	1.05178	2.41412	20.5405	5.838199e-06	0.0158839	up
chr11	64778412	64779205	promoter-TSS (NM_201997)	36	NM_201997	7536	Hs.502829	NM_004630	ENSG00000168066	SF1	BBP|D11S636|MBBP|ZCCHC25|ZFM1|ZNF162	splicing factor 1	protein-coding	promoter-TSS	0.110059	2.6138	0.437604	0.508281	0.939531	ns	-0.103974	2.62682	0.297712	0.58532	0.996567	ns	-0.0449966	2.11753	0.0510514	0.821244	0.998365	ns	0.878719	2.96512	18.0139	2.193026e-05	0.0295565	up
chr1	11979732	11980518	promoter-TSS (NM_001127660)	-56	NM_001127660	9927	Hs.376681	NM_014874	ENSG00000116688	MFN2	CMT2A|CMT2A2|CMT2A2A|CMT2A2B|CPRP1|HMSN6A|HSG|MARF	mitofusin 2	protein-coding	promoter-TSS	0.913927	1.94367	18.9749	1.3245178894637e-05	0.0233018	up	-0.0933075	1.90707	0.155629	0.693213	0.997899	ns	0.602202	1.44314	6.12528	0.0133262	0.998365	ns	0.133611	2.35701	0.347757	0.555386	0.888851	ns
chr1	23367999	23369406	promoter-TSS (NR_033690)	-269	NR_033690	148898	Hs.61884	NM_138479	ENSG00000249087	ZNF436-AS1	C1orf213	ZNF436 antisense RNA 1	ncRNA	promoter-TSS	0.762659	2.4634	19.274	1.13239996272143e-05	0.0233018	up	0.373021	2.57295	3.78315	0.0517711	0.919257	ns	0.290717	2.19755	2.2305	0.13531	0.998365	ns	-0.267872	2.75258	1.65401	0.198414	0.669788	ns
chr7	90403185	90403989	promoter-TSS (NM_012129)	126	NM_012129	9069	Hs.731917	NM_012129	ENSG00000157224	CLDN12	-	claudin 12	protein-coding	promoter-TSS	0.772319	2.39694	18.7213	1.51282385884338e-05	0.0233018	up	0.180416	2.19893	0.727049	0.393841	0.993079	ns	0.124011	1.52499	0.272922	0.601378	0.998365	ns	-0.0955163	2.74772	0.208525	0.647926	0.916612	ns
chrX	136909137	136910532	Intergenic	-29054	NR_028477	27316	Hs.380118	NM_002139	ENSG00000147274	RBMX	HNRNPG|HNRPG|MRXS11|RBMXP1|RBMXRT|RNMX|hnRNP-G	RNA binding motif protein X-linked	protein-coding	Intergenic	0.776225	2.99668	27.179	1.85457555349607e-07	0.0019996	up	0.281486	3.03408	2.60551	0.106493	0.94642	ns	0.167193	2.24127	0.748567	0.38693	0.998365	ns	-0.0592744	3.11491	0.0906226	0.763387	0.954913	ns

## Sheet: H3K4me3_ChIPseq_shRNA_edgeR
PeakID	Chr	Start	End	Annotation	Detailed.Annotation	Distance.to.TSS	Nearest.PromoterID	Entrez.ID	Nearest.Unigene	Nearest.Refseq	Nearest.Ensembl	Gene.Name	EDGER_H3K4ME3_shR_DOX_vs_CTRL_Gene.Alias	EDGER_H3K4ME3_shR_DOX_vs_CTRL_Gene.Description	EDGER_H3K4ME3_shR_DOX_vs_CTRL_Gene.Type	EDGER_H3K4ME3_shR_DOX_vs_CTRL_simple	EDGER_H3K4ME3_shR_DOX_vs_CTRL_logFC	EDGER_H3K4ME3_shR_DOX_vs_CTRL_logCPM	EDGER_H3K4ME3_shR_DOX_vs_CTRL_LR	EDGER_H3K4ME3_shR_DOX_vs_CTRL_PValue	EDGER_H3K4ME3_shR_DOX_vs_CTRL_FDR	EDGER_H3K4ME3_shR_DOX_vs_CTRL_class	EDGER_H3K4ME3_shD2_DOX_vs_CTRL_logFC	EDGER_H3K4ME3_shD2_DOX_vs_CTRL_logCPM	EDGER_H3K4ME3_shD2_DOX_vs_CTRL_LR	EDGER_H3K4ME3_shD2_DOX_vs_CTRL_PValue	EDGER_H3K4ME3_shD2_DOX_vs_CTRL_FDR	EDGER_H3K4ME3_shD2_DOX_vs_CTRL_class	EDGER_H3K4ME3_shD4_DOX_vs_CTRL_logFC	EDGER_H3K4ME3_shD4_DOX_vs_CTRL_logCPM	EDGER_H3K4ME3_shD4_DOX_vs_CTRL_LR	EDGER_H3K4ME3_shD4_DOX_vs_CTRL_PValue	EDGER_H3K4ME3_shD4_DOX_vs_CTRL_FDR	EDGER_H3K4ME3_shD4_DOX_vs_CTRL_class	EDGER_H3K4ME3_shDKD_DOX_vs_CTRL_logFC	EDGER_H3K4ME3_shDKD_DOX_vs_CTRL_logCPM	EDGER_H3K4ME3_shDKD_DOX_vs_CTRL_LR	EDGER_H3K4ME3_shDKD_DOX_vs_CTRL_PValue	EDGER_H3K4ME3_shDKD_DOX_vs_CTRL_FDR	EDGER_H3K4ME3_shDKD_DOX_vs_CTRL_class	Overlaps
peak6815	chr4	47926801	47927499	intron (NR_125879, intron 1 of 2)	LTR41B|LTR|ERVL	-12483	NR_103795	152518	Hs.646325	NM_152995	ENSG00000170448	NFXL1	CDZFP|HOZFP|OZFP|URCC5	nuclear transcription factor, X-box binding like 1	protein-coding	intron	-1.91534	-0.366464	19.0184	1.29462869771953e-05	0.0358454	down	0.590898	-0.124296	2.09822	0.147471	0.367114	ns	0.471102	-0.281806	1.01625	0.313411	0.654656	ns	0.159287	-0.280366	0.115189	0.734312	0.953347	ns	H3K4me3H3K27me3
peak1925	chr1	179140201	179144199	promoter-TSS (NM_005158)	promoter-TSS (NM_005158)	876	NM_005158	27	Hs.159472	NM_005158	ENSG00000143322	ABL2	ABLL|ARG	ABL proto-oncogene 2, non-receptor tyrosine kinase	protein-coding	promoter-TSS	-0.409204	4.18099	14.5917	0.000133501	0.0936946	ns	-0.92487	3.64467	58.8577	1.69493193517498e-14	2.438583321733e-10	down	-0.533446	3.53316	17.0827	3.57872826900289e-05	0.00440077	down	-0.720094	3.64669	17.3144	3.1677138228517e-05	0.011686	down	H3K4me3
peak17531	chr11	84687701	84694599	intron (NM_001351274, intron 5 of 26)	L2b|LINE|L2	29792	NM_001351276	1740	Hs.367656	NM_001364	ENSG00000150672	DLG2	PPP1R58|PSD-93|PSD93|chapsyn-110	discs large MAGUK scaffold protein 2	protein-coding	intron	-0.17672	3.92606	2.36144	0.124367	0.662512	ns	-0.671482	3.77322	34.3504	4.60311193648451e-09	4.1729764585132e-06	down	-0.500632	3.70561	17.242	3.29081446880138e-05	0.00418996	down	-0.484828	3.52571	7.31832	0.00682553	0.243847	ns	H3K4me3DPPA4
peak8545	chr5	53641401	53646899	intron (NR_134474, intron 3 of 5)	intron (NR_134474, intron 3 of 5)	83511	NR_134474	4724	Hs.528222	NM_002495	ENSG00000164258	NDUFS4	AQDQ|CI-18|CI-18 kDa|CI-AQDQ|MC1DN1	NADH:ubiquinone oxidoreductase subunit S4	protein-coding	intron	-0.210474	2.93477	1.89414	0.168735	0.712138	ns	-0.514417	3.18132	14.0878	0.000174468	0.00558253	down	-0.645797	2.91742	16.8013	4.15057682067846e-05	0.00485499	down	-0.0819786	2.94562	0.156181	0.692697	0.943546	ns	H3K4me3
peak23229	chr17	22175101	22179599	Intergenic	Intergenic	-25645	NR_144546	23666	Hs.499916	NR_144546	ENSG00000263563	UBBP4	-	ubiquitin B pseudogene 4	pseudo	Intergenic	-0.108423	2.80185	0.46076	0.497269	0.892856	ns	-0.549259	2.42578	9.97807	0.00158416	0.0226787	down	-0.598717	2.79172	13.2827	0.000267861	0.016509	down	-0.335409	2.70118	2.32484	0.127323	0.649598	ns	H3K4me3
peak12496	chr7	83652601	83656599	Intergenic	Intergenic	-5461	NM_012431	9723	Hs.440730	NM_012431	ENSG00000170381	SEMA3E	M-SEMAH|M-SemaK|SEMAH|coll-5	semaphorin 3E	protein-coding	Intergenic	-0.0764538	3.54141	0.35128	0.55339	0.911221	ns	-0.518582	3.4768	16.8967	3.94704899004194e-05	0.00207693	down	-0.575233	3.78067	24.1939	8.71087485500535e-07	0.000343364	down	-0.0775759	3.58608	0.19337	0.660127	0.935717	ns	H3K4me3
peak10835	chr6	98650301	98654099	Intergenic	Intergenic	179500	NR_148381	105447646	Hs.211213	NR_148381		PNKY	-	long intergenic non-protein coding RNA PNKY	ncRNA	Intergenic	-0.0481861	2.03285	0.0564264	0.812236	0.971313	ns	-0.618221	2.08824	10.1033	0.00148005	0.0216956	down	-0.638269	2.17737	10.1849	0.00141595	0.046098	down	-0.21604	1.94118	0.675952	0.410984	0.85356	ns	H3K4me3
peak23232	chr17	22194101	22197799	Intergenic	L1PA14|LINE|L1	-7045	NR_144546	23666	Hs.499916	NR_144546	ENSG00000263563	UBBP4	-	ubiquitin B pseudogene 4	pseudo	Intergenic	-0.174194	2.41234	0.949397	0.329873	0.822236	ns	-0.523418	2.5813	9.92884	0.00162709	0.0229521	down	-0.57613	2.48154	10.1802	0.00141954	0.0461169	down	-0.407138	2.35856	2.9309	0.0868988	0.586012	ns	H3K4me3
peak6003	chr3	156613601	156617199	Intergenic	Intergenic	-59190	NM_015508	25976	Hs.744050	NM_015508	ENSG00000163659	TIPARP	ARTD14|PARP7|pART14	TCDD inducible poly(ADP-ribose) polymerase	protein-coding	Intergenic	-0.020744	2.60274	0.015064	0.902317	0.986573	ns	-0.571141	2.40963	10.683	0.00108126	0.0177655	down	-0.594608	2.37795	10.1371	0.00145318	0.0467211	down	-0.151096	2.30927	0.395629	0.529355	0.897883	ns	H3K4me3DPPA2+4
peak4334	chr2	209493901	209497299	intron (NM_001039538, intron 1 of 14)	L1P3|LINE|L1	71553	NM_001363910	4133	Hs.368281	NM_002374	ENSG00000078018	MAP2	MAP-2|MAP2A|MAP2B|MAP2C	microtubule associated protein 2	protein-coding	intron	-0.367218	3.05214	6.20677	0.0127263	0.388746	ns	-0.672683	2.82159	18.9959	1.30998116203383e-05	0.000964059	down	-0.674596	2.84009	17.4545	2.94272858568214e-05	0.00386653	down	-0.581463	2.9894	8.05079	0.00454838	0.199811	ns	H3K4me3
peak11837	chr7	14303701	14306899	intron (NM_001350717, intron 22 of 24)	L1MA4|LINE|L1	-313875	NM_001163148	2115	Hs.22634	NM_004956	ENSG00000006468	ETV1	ER81	ETS variant 1	protein-coding	intron	-0.0877875	2.76367	0.293069	0.588261	0.922557	ns	-0.590813	2.70809	13.6519	0.000220013	0.00642077	down	-0.530249	2.86578	11.0057	0.000908342	0.0351784	down	-0.374943	2.70357	2.87201	0.0901324	0.591474	ns	H3K4me3
peak1052	chr1	81919301	81922499	intron (NM_001366002, intron 4 of 20)	intron (NM_001366002, intron 4 of 20)	118447	NM_001366007	23266	Hs.24212	NM_012302	ENSG00000117114	ADGRL2	CIRL2|CL2|LEC1|LPHH1|LPHN2	adhesion G protein-coupled receptor L2	protein-coding	intron	-0.16909	2.67079	1.04511	0.306635	0.80874	ns	-0.51029	2.60162	9.48138	0.00207568	0.0270333	down	-0.613515	2.35798	10.665	0.00109179	0.0395492	down	-0.165286	2.54796	0.530645	0.466336	0.875211	ns	H3K4me3DPPA2
peak26343	chr20	11791101	11793899	Intergenic	L2b|LINE|L2	78215	NR_110635	728450	Hs.560990	NR_110635	ENSG00000228422	LINC00687	C20orf61|dJ1012F16.1	long intergenic non-protein coding RNA 687	ncRNA	Intergenic	-0.322563	2.41696	3.27271	0.070441	0.580852	ns	-0.509735	2.40451	8.43997	0.00367062	0.0387535	down	-0.692749	2.5724	15.5783	7.91561756804933e-05	0.00766056	down	-0.706341	2.32886	8.61222	0.00333916	0.174066	ns	H3K4me3
peak9198	chr5	125190001	125192699	intron (NR_109882, intron 4 of 5)	intron (NR_109882, intron 4 of 5)	154519	NR_109882	101927421	Hs.121305	NR_109882		LOC101927421	-	uncharacterized LOC101927421	ncRNA	intron	0.0909313	2.37721	0.251079	0.616316	0.92881	ns	-0.535204	2.13406	7.7892	0.00525596	0.0482762	down	-0.698726	2.40269	14.2386	0.00016103	0.0121938	down	-0.495104	2.17973	3.99697	0.0455822	0.484915	ns	H3K4me3
peak4107	chr2	188868401	188870499	Intergenic	Intergenic	-79327	NR_161166	116093	Hs.470892	NM_052952	ENSG00000174325	DIRC1	-	disrupted in renal carcinoma 1	ncRNA	Intergenic	0.0629534	1.93809	0.0912038	0.762652	0.961151	ns	-0.586991	2.12929	9.37278	0.00220232	0.0280654	down	-0.770516	2.14788	14.4733	0.000142157	0.0110556	down	-0.321566	1.9634	1.51388	0.218548	0.742293	ns	H3K4me3
peak22702	chr16	74794901	74799499	Intergenic	L1MEc|LINE|L1	-22380	NM_024306	79152	Hs.461329	NM_024306	ENSG00000103089	FA2H	FAAH|FAH1|FAXDC1|SCS7|SPG35	fatty acid 2-hydroxylase	protein-coding	Intergenic	-0.459213	4.20594	18.757	1.4847430068589e-05	0.0358454	ns	-0.570065	4.48228	39.2159	3.79435223069e-10	8.17561200046289e-07	down	-0.458599	4.23075	20.9461	4.72400560065449e-06	0.0010523	ns	-0.529066	4.25786	14.4809	0.000141588	0.0301792	down	H3K4me3
peak4794	chr3	14143701	14144299	TTS (NM_024334)	TTS (NM_024334)	19060	NM_024334	79188	Hs.517817	NM_024334	ENSG00000170876	TMEM43	ARVC5|ARVD5|EDMD7|LUMA	transmembrane protein 43	protein-coding	TTS	-1.18165	-0.172347	8.78936	0.00302993	0.251277	ns	-1.85866	-0.825443	14.3543	0.000151436	0.00508467	down	-0.536784	-0.502292	1.28088	0.257736	0.605699	ns	-2.10155	-0.787016	13.549	0.000232417	0.0420617	down	H3K4me3
peak11347	chr6	139973101	139985199	intron (NR_121624, intron 1 of 2)	intron (NR_121624, intron 1 of 2)	2831	NR_121622	100507477	Hs.179213	NR_121622	ENSG00000236013	LOC100507477	-	uncharacterized LOC100507477	ncRNA	intron	-0.101734	4.35482	0.994252	0.318705	0.81524	ns	-0.516383	4.36701	29.8505	4.66668210616306e-08	2.35585574745337e-05	down	-0.385021	4.38578	16.1137	5.9651817815422e-05	0.00631059	ns	-0.0635972	4.29031	0.213971	0.643673	0.930859	ns	H3K4me3DPPA4
peak4117	chr2	189137701	189149399	intron (NM_000393, intron 1 of 53)	intron (NM_000393, intron 1 of 53)	-10439	NR_036076	100422908		NR_036076	ENSG00000264725	MIR3129	mir-3129	microRNA 3129	ncRNA	intron	-0.170495	4.8177	3.77913	0.0518958	0.543808	ns	-0.564229	4.74797	45.7024	1.37651978931012e-11	7.92187138747973e-08	down	-0.32551	4.86121	14.7086	0.000125475	0.0103642	ns	-0.263552	4.6963	5.25241	0.0219164	0.384774	ns	H3K4me3DPPA4
peak11338	chr6	139880001	139891399	Intergenic	Intergenic	30850	NR_138542	100132735	Hs.62646	NR_038399	ENSG00000231426	FILNC1	-	FOXO induced long non-coding RNA 1	ncRNA	Intergenic	-0.178601	4.37359	3.10519	0.0780429	0.594953	ns	-0.564691	4.41372	36.8893	1.25032804675e-09	1.79890947726156e-06	down	-0.389329	4.43383	16.9787	3.78020003184869e-05	0.0045323	ns	-0.358607	4.29414	6.80331	0.0090989	0.266892	ns	H3K4me3DPPA4
peak11017	chr6	113119401	113130399	Intergenic	Intergenic	308547	NR_149098	105377957	Hs.25088	NR_149098	ENSG00000232316	LINC02518	-	long intergenic non-protein coding RNA 2518	ncRNA	Intergenic	-0.138702	4.53297	2.07776	0.14946	0.690905	ns	-0.572597	4.52969	41.0093	1.51505979491795e-10	4.35958455987641e-07	down	-0.44472	4.46822	22.5023	2.09891801979805e-06	0.000613587	ns	-0.313838	4.33134	5.35564	0.0206553	0.37689	ns	H3K4me3DPPA2+4
peak6374	chr3	191687901	191697499	Intergenic	Intergenic	231537	NM_001083308	152138	Hs.690618	NM_001083308	ENSG00000253548	PYDC2	POP2|cPOP2	pyrin domain containing 2	protein-coding	Intergenic	-0.0746334	4.44328	0.567913	0.451089	0.875423	ns	-0.500246	4.40611	28.7512	8.22992596821511e-08	3.24405643473137e-05	down	-0.403404	4.37124	17.6347	2.67655136511571e-05	0.00361586	ns	-0.268261	4.58187	4.88405	0.027106	0.416356	ns	H3K4me3DPPA2+4
peak12922	chr7	111325901	111333699	intron (NM_032549, intron 3 of 5)	L1MC4|LINE|L1	232491	NM_032549	83943	Hs.655722	NM_032549	ENSG00000184903	IMMP2L	IMMP2L-IT1|IMP2|IMP2-LIKE	inner mitochondrial membrane peptidase subunit 2	protein-coding	intron	-0.143465	3.45353	1.1919	0.274948	0.787827	ns	-0.547673	3.66451	21.2956	3.93635427796617e-06	0.000425822	down	-0.251843	3.5448	3.84502	0.0498941	0.298545	ns	0.0508688	3.36019	0.0746383	0.784699	0.963451	ns	H3K4me3
peak26821	chr20	53747601	53755399	Intergenic	Intergenic	124209	NR_002189	391257	Hs.449977	NR_002189		SUMO1P1	PIC1L|UBL2|UBL6	SUMO1 pseudogene 1	pseudo	Intergenic	-0.290685	4.39444	8.32542	0.0039094	0.285515	ns	-0.572592	4.43353	38.4329	5.66700682762553e-10	9.59224243911322e-07	down	-0.202084	4.41589	4.51354	0.0336276	0.245543	ns	-0.217446	4.16278	2.28475	0.130651	0.656916	ns	H3K4me3DPPA2+4
peak11285	chr6	138590901	138598099	Intergenic	Intergenic	-21931	NM_020464	57224	Hs.652741	NM_020464	ENSG00000135540	NHSL1	C6orf63	NHS like 1	protein-coding	Intergenic	-0.0999348	4.15313	0.860257	0.353667	0.832997	ns	-0.504082	4.15372	24.7312	6.59073053933373e-07	0.000138429	down	-0.12672	4.04895	1.41222	0.234689	0.584184	ns	-0.250592	3.93484	2.61443	0.105896	0.619213	ns	H3K4me3DPPA2
peak21232	chr15	39648301	39655299	intron (NM_152597, intron 10 of 11)	intron (NM_152597, intron 10 of 11)	70721	NM_003246	7057	Hs.164226	NM_003246	ENSG00000137801	THBS1	THBS|THBS-1|TSP|TSP-1|TSP1	thrombospondin 1	protein-coding	intron	0.00572863	3.46293	0.00188979	0.965326	0.994701	ns	-0.522994	3.3149	15.7994	7.04266270647012e-05	0.00297145	down	-0.249357	3.37448	3.40325	0.065068	0.338521	ns	-0.290641	3.33315	2.40071	0.12128	0.644989	ns	H3K4me3DPPA4
peak11138	chr6	122109001	122115699	Intergenic	Intergenic	-287201	NM_001135564	3298	Hs.158195	NM_004506	ENSG00000025156	HSF2	HSF 2|HSTF 2	heat shock transcription factor 2	protein-coding	Intergenic	-0.0957141	4.06355	0.747201	0.387364	0.849443	ns	-0.525673	3.9336	23.1965	1.46266228462864e-06	0.000233823	down	-0.281463	4.09945	7.19572	0.00730778	0.117025	ns	-0.463791	4.01188	9.33674	0.00224604	0.146355	ns	H3K4me3DPPA4
peak11006	chr6	112778901	112785599	Intergenic	MIR3|SINE|MIR	434920	NM_001013734	442247	Hs.448264	NM_001013734	ENSG00000251258	RFPL4B	RNF211	ret finger protein like 4B	protein-coding	Intergenic	-0.399691	3.43931	9.16923	0.00246119	0.24007	ns	-0.509333	3.32019	15.0478	0.000104823	0.00391726	down	-0.35482	3.39301	7.00398	0.00813289	0.123106	ns	-0.0377087	3.1853	0.0376547	0.846138	0.972993	ns	H3K4me3
peak12168	chr7	47988301	47994799	intron (NM_001030019, intron 8 of 9)	intron (NM_001030019, intron 8 of 9)	-11935	NR_037917	3364	Hs.152983	NM_004507	ENSG00000136273	HUS1	hHUS1	HUS1 checkpoint clamp component	protein-coding	intron	-0.154605	3.64363	1.53313	0.215643	0.750413	ns	-0.623153	3.60994	26.5611	2.55328329326274e-07	6.99721207272716e-05	down	-0.250735	3.61581	4.02581	0.0448091	0.282264	ns	-0.372388	3.511	4.2844	0.0384636	0.466972	ns	H3K4me3DPPA2+4
peak8873	chr5	89928701	89934799	Intergenic	Intergenic	84970	NR_037433	100500825		NR_037433	ENSG00000264342	MIR3660	mir-3660	microRNA 3660	ncRNA	Intergenic	-0.183958	3.20241	1.7012	0.192131	0.733059	ns	-0.591782	3.26349	19.5472	9.81461654666565e-06	0.000804603	down	-0.358735	3.23925	6.49656	0.0108083	0.142843	ns	-0.270601	2.96206	1.72985	0.188429	0.721306	ns	H3K4me3
peak17909	chr11	131578501	131584399	intron (NM_001352003, intron 1 of 8)	LTR54|LTR|ERV1	-40583	NR_110140	101929653	Hs.559159	NR_110140	ENSG00000237654	LOC101929653	-	uncharacterized LOC101929653	ncRNA	intron	-0.114933	3.32857	0.705606	0.400907	0.855218	ns	-0.72905	3.14618	27.5343	1.54333034130884e-07	4.93437006346244e-05	down	-0.253727	3.24581	3.26448	0.0707953	0.350807	ns	-0.413881	3.1083	4.36764	0.0366278	0.459127	ns	H3K4me3DPPA2
peak4880	chr3	29151901	29157599	Intergenic	Intergenic	126189	NR_109804	100873979	Hs.99391	NR_109804		RBMS3-AS3	-	RBMS3 antisense RNA 3	ncRNA	Intergenic	-0.0818592	3.00071	0.296774	0.585912	0.921328	ns	-0.565526	2.99115	15.1105	0.000101397	0.00384414	down	-0.335403	2.97743	4.76572	0.0290319	0.23095	ns	-0.517113	2.59087	5.21915	0.0223395	0.389109	ns	H3K4me3DPPA2
peak26782	chr20	52000901	52006499	Intergenic	Intergenic	101784	NM_001319146	55734	Hs.473082	NM_018197	ENSG00000020256	ZFP64	ZNF338	ZFP64 zinc finger protein	protein-coding	Intergenic	-0.126427	4.21805	1.42536	0.232523	0.761086	ns	-0.63844	4.23385	41.8882	9.66422156703703e-11	3.47609969489363e-07	down	-0.455199	4.29167	21.3041	3.91886462386981e-06	0.000916791	ns	-0.328926	3.81585	4.08637	0.0432304	0.477963	ns	H3K4me3H2AK119ubDPPA4
peak11141	chr6	122136601	122142199	Intergenic	AluY|SINE|Alu	-260151	NM_001135564	3298	Hs.158195	NM_004506	ENSG00000025156	HSF2	HSF 2|HSTF 2	heat shock transcription factor 2	protein-coding	Intergenic	-0.0323142	3.75838	0.0714617	0.78922	0.965886	ns	-0.520446	3.68898	19.6284	9.40627806959125e-06	0.000775546	down	-0.390599	3.94051	12.5284	0.000400813	0.0214234	ns	-0.361958	3.71813	4.65105	0.0310345	0.43627	ns	H3K4me3
peak11120	chr6	121893301	121898799	Intergenic	LTR14B|LTR|ERVK	460404	NM_000165	2697	Hs.74471	NM_000165	ENSG00000152661	GJA1	AVSD3|CMDR|CX43|EKVP|EKVP3|GJAL|HLHS1|HSS|ODDD|PPKCA	gap junction protein alpha 1	protein-coding	Intergenic	-0.131246	3.48314	1.00849	0.315266	0.81323	ns	-0.527829	3.65306	19.7328	8.90573902936963e-06	0.00074279	down	-0.367947	3.41087	7.57259	0.00592627	0.104108	ns	-0.459987	3.3431	6.0412	0.0139758	0.323854	ns	H3K4me3
peak8396	chr5	31012001	31017499	Intergenic	Intergenic	-178936	NM_001362435	1004	Hs.124776	NM_004932	ENSG00000113361	CDH6	CAD6|KCAD	cadherin 6	protein-coding	Intergenic	0.199952	4.08788	3.28897	0.0697467	0.579644	ns	-0.63974	4.05779	37.4673	9.29598722917108e-10	1.40785280273367e-06	down	-0.0880414	4.341	0.819661	0.365279	0.698399	ns	-0.413412	3.82012	6.5255	0.0106339	0.286494	ns	H3K4me3DPPA2
peak14875	chr9	73178701	73184199	Intergenic	AluJr|SINE|Alu	29585	NM_000700	301	Hs.494173	NM_000700	ENSG00000135046	ANXA1	ANX1|LPC1	annexin A1	protein-coding	Intergenic	-0.240733	3.36373	3.18256	0.074428	0.587885	ns	-0.576715	3.19428	17.8683	2.36728357488045e-05	0.00141325	down	-0.499446	3.3395	13.4218	0.000248712	0.0157984	ns	-0.214599	3.16585	1.20856	0.271618	0.780012	ns	H3K4me3
peak7743	chr4	156109501	156114899	Intergenic	Intergenic	-158334	NM_001334	1519	Hs.75262	NM_001334	ENSG00000256043	CTSO	CTSO1	cathepsin O	protein-coding	Intergenic	-0.0810786	3.19359	0.328428	0.566586	0.916336	ns	-0.56585	2.94835	14.69	0.00012672	0.00450169	down	-0.456146	2.99067	8.89793	0.00285494	0.0705159	ns	-0.271197	3.11089	1.87617	0.17077	0.703492	ns	H3K4me3DPPA2
peak12577	chr7	85045701	85050999	intron (NM_152754, intron 7 of 16)	intron (NM_152754, intron 7 of 16)	73581	NM_152754	223117	Hs.201340	NM_152754	ENSG00000153993	SEMA3D	Sema-Z2|coll-2	semaphorin 3D	protein-coding	intron	0.0839254	2.89285	0.290667	0.589793	0.923383	ns	-0.623846	2.84427	16.6685	4.45146042510357e-05	0.00225375	down	-0.376311	2.89125	5.61896	0.0177672	0.182672	ns	-0.0962562	2.9299	0.213821	0.643789	0.930859	ns	H3K4me3
peak5761	chr3	129596001	129601299	intron (NM_015103, intron 1 of 35)	intron (NM_015103, intron 1 of 35)	8089	NM_015103	23129	Hs.301685	NM_015103	ENSG00000004399	PLXND1	PLEXD1	plexin D1	protein-coding	intron	-0.185951	3.65735	2.23889	0.134577	0.67364	ns	-0.535012	3.50622	17.9591	2.25697841314216e-05	0.00136438	down	0.143457	3.40408	1.13336	0.287061	0.631995	ns	-0.400893	3.31504	4.51657	0.033568	0.44763	ns	H3K4me3H2AK119ubDPPA2+4
peak26771	chr20	51908101	51913299	Intergenic	Intergenic	-47787	NR_110016	101927678	Hs.683840	NR_110016	ENSG00000227964	LINC01429	-	long intergenic non-protein coding RNA 1429	ncRNA	Intergenic	0.0353265	3.2515	0.0639076	0.800423	0.969008	ns	-0.571644	3.29663	18.6658	1.55748680733199e-05	0.00107474	down	-0.249177	3.452	3.50122	0.0613236	0.329719	ns	-0.678094	3.02021	11.0809	0.000872225	0.0871468	ns	H3K4me3DPPA2+4
peak6311	chr3	185812301	185817499	intron (NR_138486, intron 2 of 15)	intron (NR_138486, intron 2 of 15)	6231	NM_001291873	10644	Hs.35354	NM_006548	ENSG00000073792	IGF2BP2	IMP-2|IMP2|VICKZ2	insulin like growth factor 2 mRNA binding protein 2	protein-coding	intron	0.0220106	3.01758	0.0216909	0.882912	0.98453	ns	-0.55951	2.8323	13.2619	0.000270853	0.00744998	down	-0.257432	2.82285	2.49091	0.114505	0.428967	ns	-0.245493	3.09835	1.53161	0.215872	0.740997	ns	H3K4me3
peak8693	chr5	69498301	69503399	intron (NM_001205254, intron 1 of 8)	intron (NM_001205254, intron 1 of 8)	-3327	NM_001205255	100506658	Hs.592605	NM_002538	ENSG00000197822	OCLN	BLCPMG|PPP1R115|PTORCH1	occludin	protein-coding	intron	-0.002044	2.98879	0.000182961	0.989208	0.998837	ns	-0.62656	2.84326	16.6499	4.49530511765612e-05	0.00225375	down	-0.0165465	2.96338	0.0112204	0.915641	0.971267	ns	-0.317328	3.1318	2.59472	0.10722	0.620991	ns	H3K4me3DPPA2
peak7395	chr4	119135401	119140399	intron (NM_016599, intron 2 of 5)	intron (NM_016599, intron 2 of 5)	2116	NM_016599	51778	Hs.732122	NM_016599	ENSG00000172399	MYOZ2	C4orf5|CMH16|CS-1|FATZ-2	myozenin 2	protein-coding	intron	-0.181449	3.03869	1.49321	0.221719	0.753046	ns	-0.535156	2.9945	13.5793	0.000228698	0.00659094	down	-0.352904	3.09087	5.68043	0.0171552	0.180226	ns	-0.225828	2.78453	1.09147	0.296146	0.797786	ns	H3K4me3
peak2974	chr2	48691501	48696499	intron (NM_000233, intron 10 of 10)	intron (NM_000233, intron 10 of 10)	61724	NM_000233	3973	Hs.468490	NM_000233	ENSG00000138039	LHCGR	HHG|LCGR|LGR2|LH/CG-R|LH/CGR|LHR|LHRHR|LSH-R|ULG5	luteinizing hormone/choriogonadotropin receptor	protein-coding	intron	-0.271196	3.74047	5.00632	0.0252549	0.45583	ns	-0.525945	3.70167	20.0694	7.4681729446629e-06	0.000661221	down	-0.249942	3.80393	4.63905	0.0312523	0.237781	ns	-0.279549	3.65442	2.65404	0.103287	0.614307	ns	H3K4me3DPPA4
peak3602	chr2	143439801	143444699	intron (NM_018460, intron 8 of 13)	intron (NM_018460, intron 8 of 13)	312831	NM_018460	55843	Hs.171011	NM_018460	ENSG00000075884	ARHGAP15	BM046	Rho GTPase activating protein 15	protein-coding	intron	0.328736	3.60731	6.66538	0.00983038	0.362612	ns	-0.56046	3.46637	19.7654	8.75522486664221e-06	0.000736642	down	-0.470168	3.57173	13.6871	0.000215934	0.0148336	ns	-0.630472	3.40614	11.6337	0.000647684	0.0762328	ns	H3K4me3DPPA4
peak7767	chr4	156594401	156599199	Intergenic	Intergenic	374999	NM_016205	56034	Hs.570855	NM_016205	ENSG00000145431	PDGFC	FALLOTEIN|SCDGF	platelet derived growth factor C	protein-coding	Intergenic	-0.283608	2.83081	3.17635	0.0747112	0.58851	ns	-0.598788	2.88625	15.8219	6.95921109819663e-05	0.00294487	down	-0.279143	3.16373	3.73335	0.0533363	0.308213	ns	-0.2502	2.68805	1.28791	0.256434	0.771678	ns	H3K4me3
peak11340	chr6	139924901	139929599	Intergenic	MIRc|SINE|MIR	-49069	NR_121623	100507477	Hs.179213	NR_121622	ENSG00000236013	LOC100507477	-	uncharacterized LOC100507477	ncRNA	Intergenic	-0.151869	2.74298	0.87628	0.349223	0.830974	ns	-0.558514	2.76654	12.681	0.00036939	0.00909255	down	-0.320354	2.89723	4.09068	0.0431203	0.277702	ns	-0.451205	2.7159	4.21226	0.0401328	0.470242	ns	H3K4me3DPPA2+4
peak7780	chr4	156684101	156688799	Intergenic	Intergenic	285349	NM_016205	56034	Hs.570855	NM_016205	ENSG00000145431	PDGFC	FALLOTEIN|SCDGF	platelet derived growth factor C	protein-coding	Intergenic	0.183052	2.42219	1.02771	0.310697	0.811427	ns	-0.6204	2.44469	12.8756	0.000332889	0.00853733	down	-0.228956	2.68033	1.78864	0.181092	0.522063	ns	0.0965763	2.45758	0.171105	0.679132	0.939992	ns	H3K4me3
peak7759	chr4	156472301	156476999	Intergenic	Intergenic	497149	NM_016205	56034	Hs.570855	NM_016205	ENSG00000145431	PDGFC	FALLOTEIN|SCDGF	platelet derived growth factor C	protein-coding	Intergenic	-0.0305205	2.56599	0.0318409	0.858377	0.981269	ns	-0.73178	2.73543	21.3154	3.89595372632649e-06	0.000424644	down	-0.021753	2.93655	0.0192237	0.889727	0.96331	ns	-0.356089	2.34266	2.2375	0.134698	0.661424	ns	H3K4me3DPPA4
peak15945	chr10	49578801	49583399	Intergenic	MER20|DNA|hAT-Charlie	-27995	NM_020984	1103	Hs.302002	NM_020549	ENSG00000070748	CHAT	CHOACTASE|CMS1A|CMS1A2|CMS6	choline O-acetyltransferase	protein-coding	Intergenic	-0.0719622	2.46907	0.167088	0.682713	0.943779	ns	-0.796864	1.47139	9.55052	0.00199893	0.026385	down	-0.160873	1.92565	0.527617	0.46761	0.767036	ns	0.451153	1.93326	2.87626	0.0898947	0.591435	ns	H3K4me3
peak5381	chr3	85306501	85311099	intron (NM_001167674, intron 1 of 9)	intron (NM_001167674, intron 1 of 9)	-76910	NR_049870	100847077		NR_049870	ENSG00000264084	MIR5688	-	microRNA 5688	ncRNA	intron	-0.118209	2.86893	0.571328	0.449732	0.874357	ns	-0.636792	2.70338	15.8148	6.98537460503851e-05	0.0029516	down	-0.319498	2.88749	4.03159	0.0446559	0.282147	ns	-0.320095	2.65975	2.08521	0.148732	0.677081	ns	H3K4me3DPPA2
peak228	chr1	15797901	15802399	Intergenic	Intergenic	7549	NM_001089591	440567	Hs.568229	NM_001089591	ENSG00000233954	UQCRHL	-	ubiquinol-cytochrome c reductase hinge protein like	protein-coding	Intergenic	-0.138029	3.86101	1.37372	0.241174	0.764935	ns	-0.604468	3.46652	22.2949	2.33829580520039e-06	0.000299042	down	-0.338871	3.40522	6.3737	0.0115824	0.147389	ns	-0.349996	3.23151	3.31305	0.0687319	0.546644	ns	H3K4me3H2AK119ubDPPA4
peak24308	chr18	13677901	13682399	intron (NM_152352, intron 2 of 3)	intron (NM_152352, intron 2 of 3)	38392	NM_001276251	753	Hs.697787	NM_004338	ENSG00000168675	LDLRAD4	C18orf1	low density lipoprotein receptor class A domain containing 4	protein-coding	intron	-0.53859	2.3845	8.9656	0.0027511	0.247473	ns	-0.63251	2.78791	16.2019	5.6936134046683e-05	0.00262975	down	-0.530862	2.29132	7.62245	0.0057646	0.102456	ns	-0.558682	2.1429	4.97177	0.0257643	0.40894	ns	H3K4me3
peak4552	chr2	226524301	226528799	Intergenic	Intergenic	132243	NR_049887	100847053		NR_049887	ENSG00000263363	MIR5702	-	microRNA 5702	ncRNA	Intergenic	-0.0289088	2.60495	0.0293092	0.864067	0.981507	ns	-0.544089	2.43323	9.83584	0.00171144	0.0237449	down	-0.239069	2.64537	1.9304	0.164714	0.501755	ns	-0.219821	2.43968	0.886879	0.346325	0.821647	ns	H3K4me3
peak16218	chr10	86865001	86869499	intron (NM_004329, intron 2 of 12)	Tigger4a|DNA|TcMar-Tigger	-88509	NM_001330120	6623	Hs.349470	NM_003087	ENSG00000173267	SNCG	BCSG1|SR	synuclein gamma	protein-coding	intron	0.369085	2.74429	5.05674	0.0245304	0.451896	ns	-0.648463	2.70129	16.309	5.38082045398359e-05	0.00254242	down	-0.231566	2.77889	1.95814	0.161712	0.498636	ns	-0.547276	2.60176	5.92346	0.0149406	0.333968	ns	H3K4me3DPPA2+4
peak18245	chr12	27540001	27544499	intron (NM_003622, intron 1 of 29)	MER2|DNA|TcMar-Tigger	18044	NM_001198916	8496	Hs.172445	NM_003622	ENSG00000110841	PPFIBP1	L2|SGT2|hSGT2|hSgt2p	PPFIA binding protein 1	protein-coding	intron	-0.0294309	2.90555	0.0362365	0.849028	0.979533	ns	-0.511084	2.46099	8.76692	0.00306744	0.0345327	down	-0.316027	2.68923	3.46501	0.06268	0.332709	ns	0.0534786	2.50468	0.0542521	0.815823	0.968903	ns	H3K4me3
peak9184	chr5	125040901	125045399	intron (NR_109882, intron 2 of 5)	intron (NR_109882, intron 2 of 5)	6319	NR_109882	101927421	Hs.121305	NR_109882		LOC101927421	-	uncharacterized LOC101927421	ncRNA	intron	0.00641404	3.08187	0.00192268	0.965025	0.99458	ns	-0.596324	2.92691	16.0656	6.118637410012e-05	0.00273286	down	-0.0772845	3.05109	0.263427	0.607775	0.849341	ns	-0.312385	2.76689	2.07323	0.149904	0.678033	ns	H3K4me3
peak12638	chr7	85830001	85834399	Intergenic	Intergenic	411078	NR_134240	105375380	Hs.679608	NR_134240	ENSG00000225128	LINC00972	-	long intergenic non-protein coding RNA 972	ncRNA	Intergenic	-0.203288	3.02988	1.86921	0.171565	0.714132	ns	-0.569232	2.88848	14.3297	0.000153427	0.0051157	down	-0.195464	3.11712	1.76903	0.183503	0.52466	ns	-0.388678	2.93613	3.49195	0.0616678	0.531735	ns	H3K4me3
peak22769	chr16	84546401	84550699	Intergenic	AluSp|SINE|Alu	-43891	NM_020947	57707	Hs.288274	NM_020947	ENSG00000140950	MEAK7	KIAA1609|TLDC1|mEAK-7	MTOR associated protein, eak-7 homolog	protein-coding	Intergenic	-0.206404	3.07612	1.99205	0.158126	0.698952	ns	-0.517525	3.04279	13.0355	0.000305648	0.00804576	down	-0.105912	2.85994	0.433653	0.510202	0.794946	ns	-0.183448	2.83937	0.744668	0.38817	0.841317	ns	H3K4me3H2AK119ubDPPA2+4
peak12572	chr7	84545701	84549899	intron (NR_110079, intron 1 of 2)	intron (NR_110079, intron 1 of 2)	15324	NR_110079	101927378	Hs.539042	NR_110079	ENSG00000235139	LOC101927378	-	uncharacterized LOC101927378	ncRNA	intron	-0.0461124	2.78889	0.082208	0.774327	0.96283	ns	-0.593025	2.71915	13.8078	0.000202491	0.00606945	down	-0.341595	2.76595	4.22699	0.0397859	0.267674	ns	-0.250917	2.60067	1.24373	0.264754	0.776176	ns	H3K4me3
peak6001	chr3	156598001	156602199	Intergenic	Intergenic	-44900	NM_001308197	6747	Hs.518346	NM_007107	ENSG00000114850	SSR3	TRAPG	signal sequence receptor subunit 3	protein-coding	Intergenic	-0.0929568	2.84777	0.348984	0.554689	0.911813	ns	-0.615801	2.71257	14.7752	0.00012112	0.00433485	down	-0.0921222	2.81166	0.315857	0.574108	0.831599	ns	0.237521	2.38454	1.00344	0.316479	0.806415	ns	H3K4me3
peak7991	chr4	182204701	182208899	Intergenic	Intergenic	-36602	NM_001080477	55714	Hs.130438	NM_001080477	ENSG00000218336	TENM3	MCOPCB9|ODZ3|TNM3|Ten-m3|ten-3	teneurin transmembrane protein 3	protein-coding	Intergenic	-0.0052769	2.56887	0.000957903	0.975309	0.996727	ns	-0.611029	2.43591	12.4144	0.000426038	0.0100075	down	-0.0810118	2.45342	0.196157	0.657841	0.874109	ns	-0.442361	2.68634	4.01911	0.0449873	0.483026	ns	H3K4me3DPPA2
peak4558	chr2	226649301	226653499	Intergenic	MIR|SINE|MIR	7393	NR_049887	100847053		NR_049887	ENSG00000263363	MIR5702	-	microRNA 5702	ncRNA	Intergenic	-0.0276067	2.7379	0.0287848	0.865277	0.981865	ns	-0.710873	2.37397	16.1864	5.74046184140589e-05	0.00264714	down	-0.282176	2.59314	2.61222	0.106043	0.416321	ns	-0.401813	2.33349	2.8388	0.092013	0.595786	ns	H3K4me3H2AK119ub
peak1053	chr1	81923801	81927899	intron (NM_001366002, intron 4 of 20)	intron (NM_001366002, intron 4 of 20)	123397	NM_001366007	23266	Hs.24212	NM_012302	ENSG00000117114	ADGRL2	CIRL2|CL2|LEC1|LPHH1|LPHN2	adhesion G protein-coupled receptor L2	protein-coding	intron	-0.33103	2.99578	4.85735	0.0275286	0.468314	ns	-0.668265	2.78122	18.1779	2.01198479077142e-05	0.0012622	down	-0.376845	2.79055	5.23679	0.022114	0.202783	ns	0.0124814	2.79468	0.0033339	0.953956	0.99134	ns	H3K4me3
peak7031	chr4	67082901	67086999	Intergenic	Intergenic	337050	NR_110747	101927237	Hs.435644	NR_110747	ENSG00000250075	LOC101927237	-	uncharacterized LOC101927237	ncRNA	Intergenic	0.168317	3.19675	1.40451	0.235971	0.762756	ns	-0.522243	3.17038	14.4675	0.000142597	0.00490221	down	-0.267659	3.41058	4.01826	0.0450101	0.282888	ns	-0.355986	3.11464	3.23267	0.0721829	0.554327	ns	H3K4me3DPPA2+4
peak20727	chr14	68157601	68161699	intron (NM_133509, intron 7 of 10)	intron (NM_133509, intron 7 of 10)	336058	NM_001321815	5890	Hs.172587	NM_002877	ENSG00000182185	RAD51B	R51H2|RAD51L1|REC2	RAD51 paralog B	protein-coding	intron	0.0566404	2.34611	0.0955528	0.757233	0.959607	ns	-0.670582	2.51407	15.6963	7.4371308307419e-05	0.00308807	down	-0.248018	2.482	1.87836	0.170521	0.509973	ns	0.0519482	2.24948	0.0453524	0.831357	0.971373	ns	H3K4me3
peak12591	chr7	85170601	85174699	Intergenic	Intergenic	-50719	NM_152754	223117	Hs.201340	NM_152754	ENSG00000153993	SEMA3D	Sema-Z2|coll-2	semaphorin 3D	protein-coding	Intergenic	-0.179216	2.85678	1.30711	0.252919	0.773036	ns	-0.594384	2.58834	12.8553	0.000336531	0.00858483	down	-0.277331	2.82545	2.90323	0.0884022	0.384997	ns	-0.410524	2.73552	3.50044	0.0613526	0.530596	ns	H3K4me3DPPA4
peak24646	chr18	68022001	68025999	Intergenic	(TG)n|Simple_repeat|Simple_repeat	-209178	NR_146471	101927430	Hs.621261	NR_146471	ENSG00000265555	LINC01903	-	long intergenic non-protein coding RNA 1903	ncRNA	Intergenic	-0.105735	2.80451	0.437079	0.508536	0.896965	ns	-0.580323	2.70387	12.9667	0.00031708	0.00824953	down	-0.0760513	2.77829	0.208844	0.647675	0.86958	ns	-0.333847	2.80529	2.41233	0.120383	0.644341	ns	H3K4me3
peak27909	chrX	13013101	13017099	Intergenic	Intergenic	29520	NM_174901	171484	Hs.667546	NM_174901	ENSG00000187268	FAM9C	TEX39C	family with sequence similarity 9 member C	protein-coding	Intergenic	-0.20654	2.51283	1.41997	0.233409	0.761344	ns	-0.50943	2.38289	8.36188	0.00383174	0.0397901	down	-0.070259	2.41859	0.143476	0.70485	0.896716	ns	-0.398532	2.22203	2.63994	0.104207	0.616134	ns	H3K4me3
peak23227	chr17	22159901	22163899	Intergenic	Intergenic	-41095	NR_144546	23666	Hs.499916	NR_144546	ENSG00000263563	UBBP4	-	ubiquitin B pseudogene 4	pseudo	Intergenic	-0.114746	3.07306	0.610477	0.434608	0.869235	ns	-0.51148	2.9142	11.7064	0.000622855	0.0127563	down	-0.413422	2.84777	6.57803	0.0103245	0.139074	ns	-0.156719	2.79844	0.527215	0.46778	0.875756	ns	H3K4me3DPPA2
peak6911	chr4	62034901	62038899	intron (NM_001371343, intron 21 of 23)	intron (NM_001371343, intron 21 of 23)	124865	NR_110595	101927186	Hs.723269	NR_110595		ADGRL3-AS1	LPHN3-AS1	adhesion G protein-coupled receptor L3 antisense RNA 1	ncRNA	intron	-0.173789	2.47325	0.985137	0.320934	0.817053	ns	-0.537154	2.39946	9.39625	0.00217429	0.0278319	down	-0.183394	2.49049	1.02816	0.310592	0.652498	ns	0.252592	2.28181	1.08466	0.297658	0.797801	ns	H3K4me3
peak4549	chr2	226481201	226485099	Intergenic	Intergenic	175643	NR_049887	100847053		NR_049887	ENSG00000263363	MIR5702	-	microRNA 5702	ncRNA	Intergenic	-0.00838742	3.40042	0.00394081	0.949945	0.993229	ns	-0.647068	3.19959	22.6344	1.95945822230692e-06	0.000271074	down	-0.249938	3.60847	3.97626	0.046146	0.285826	ns	-0.197939	3.32007	1.09498	0.29537	0.797322	ns	H3K4me3DPPA2+4
peak18690	chr12	65694101	65697999	Intergenic	Intergenic	-53678	NR_120431	100507065	Hs.591038	NR_120431		LOC100507065	-	uncharacterized LOC100507065	ncRNA	Intergenic	-0.0620955	2.44999	0.124021	0.724714	0.950929	ns	-0.537223	2.64674	10.8999	0.000961711	0.0165213	down	-0.0058919	2.64129	0.00114735	0.972979	0.991236	ns	0.0165763	2.27759	0.00462971	0.945752	0.989575	ns	H3K4me3
peak16940	chr11	31654601	31658399	intron (NM_019040, intron 9 of 9)	intron (NM_019040, intron 9 of 9)	144161	NM_001368930	5080	Hs.270303	NM_000280	ENSG00000007372	PAX6	AN|AN2|ASGD5|D11S812E|FVH1|MGDA|WAGR	paired box 6	protein-coding	intron	-0.0608718	2.10963	0.0953298	0.757508	0.959607	ns	-0.654989	2.1103	11.4376	0.000719722	0.013918	down	-0.436641	2.14319	4.63813	0.031269	0.237802	ns	-0.0252706	1.78963	0.00862073	0.926024	0.987421	ns	H3K4me3
peak6747	chr4	34788901	34792699	Intergenic	Intergenic	-521053	NR_147184	105374394	Hs.570782	NR_147183	ENSG00000248685	LINC02484	-	long intergenic non-protein coding RNA 2484	ncRNA	Intergenic	-0.107625	2.8171	0.456274	0.49937	0.892941	ns	-0.584475	2.77403	13.8722	0.000195671	0.00597356	down	-0.402382	2.83842	6.18565	0.012879	0.155908	ns	-0.0789633	2.68365	0.127743	0.720783	0.949777	ns	H3K4me3
peak9106	chr5	120444601	120448399	Intergenic	LTR33A|LTR|ERVL	-17778	NM_016644	51334	Hs.157461	NM_016644	ENSG00000184838	PRR16	DSC54|LARGEN	proline rich 16	protein-coding	Intergenic	0.0136105	2.62817	0.00655133	0.935489	0.991235	ns	-0.589161	2.69724	13.4868	0.000240245	0.00680377	down	-0.269327	2.66628	2.4863	0.114842	0.429357	ns	-0.289783	2.72785	1.75153	0.185684	0.718924	ns	H3K4me3
peak18669	chr12	65317901	65321699	intron (NM_001031679, intron 2 of 6)	intron (NM_001031679, intron 2 of 6)	40813	NM_001193461	253827	Hs.339024	NM_198080	ENSG00000174099	MSRB3	DFNB74	methionine sulfoxide reductase B3	protein-coding	intron	-0.154379	2.11365	0.617575	0.43195	0.868199	ns	-0.617856	2.25464	11.3092	0.000771236	0.0145715	down	-0.261658	2.20983	1.74302	0.186757	0.528775	ns	-0.520782	2.06305	4.14299	0.0418072	0.473809	ns	H3K4me3
peak11047	chr6	113994601	113998299	intron (NR_125845, intron 4 of 9)	AluSx1|SINE|Alu	-25302	NR_033441	3066	Hs.3352	NM_001527	ENSG00000196591	HDAC2	HD2|KDAC2|RPD3|YAF1	histone deacetylase 2	protein-coding	intron	-0.0951667	3.04182	0.412109	0.520901	0.900642	ns	-0.714331	2.80835	21.1567	4.23226577196519e-06	0.000447733	down	-0.18318	2.79221	1.23662	0.266123	0.611952	ns	-0.356758	2.75395	2.68694	0.101174	0.609745	ns	H3K4me3
peak7306	chr4	111653601	111657299	Intergenic	AluY|SINE|Alu	-490004	NM_152400	132720	Hs.23439	NM_152400	ENSG00000174749	FAM241A	C4orf32	family with sequence similarity 241 member A	protein-coding	Intergenic	0.0876696	2.05294	0.188515	0.664155	0.937321	ns	-0.554998	2.09847	8.16647	0.00426719	0.0426497	down	-0.264461	2.06221	1.60078	0.205792	0.551777	ns	-0.194536	2.31279	0.660663	0.416326	0.85521	ns	H3K4me3
peak18204	chr12	23755801	23759499	intron (NM_152989, intron 6 of 17)	intron (NM_152989, intron 6 of 17)	-173064	NM_178010	6660	Hs.434948	NM_006940	ENSG00000134532	SOX5	L-SOX5|L-SOX5B|L-SOX5F|LAMSHF	SRY-box transcription factor 5	protein-coding	intron	0.148737	2.49391	0.719187	0.396411	0.852617	ns	-0.575252	2.54113	11.714	0.00062032	0.0127225	down	-0.0730322	2.51853	0.165925	0.683759	0.887548	ns	-0.138241	2.41709	0.348206	0.55513	0.906586	ns	H3K4me3
peak4541	chr2	226429001	226432699	Intergenic	Intergenic	227943	NR_049887	100847053		NR_049887	ENSG00000263363	MIR5702	-	microRNA 5702	ncRNA	Intergenic	-0.118851	2.03133	0.344343	0.557333	0.91204	ns	-0.650516	2.21273	12.2291	0.000470495	0.0106816	down	-0.134248	2.30477	0.482557	0.487266	0.780293	ns	-0.257024	2.14458	1.05839	0.303582	0.799826	ns	H3K4me3DPPA4
peak12617	chr7	85615801	85619499	Intergenic	L1PA13|LINE|L1	196528	NR_134240	105375380	Hs.679608	NR_134240	ENSG00000225128	LINC00972	-	long intergenic non-protein coding RNA 972	ncRNA	Intergenic	-0.0917851	2.69171	0.309031	0.578276	0.919022	ns	-0.633757	2.67846	15.3978	8.70876881628026e-05	0.00347084	down	-0.360534	2.83889	4.96411	0.0258787	0.218889	ns	-0.0803542	2.5924	0.127646	0.720885	0.949797	ns	H3K4me3DPPA2+4
peak7764	chr4	156566701	156570399	Intergenic	Intergenic	403249	NM_016205	56034	Hs.570855	NM_016205	ENSG00000145431	PDGFC	FALLOTEIN|SCDGF	platelet derived growth factor C	protein-coding	Intergenic	0.0540481	2.85102	0.117713	0.731529	0.953374	ns	-0.590221	2.77282	14.1553	0.000168325	0.00544831	down	-0.32899	2.83549	4.11356	0.0425407	0.276219	ns	-0.176994	2.67321	0.6411	0.423313	0.857999	ns	H3K4me3DPPA2
peak8184	chr5	10575301	10578899	intron (NM_001164440, intron 1 of 3)	(CCTTTC)n|Simple_repeat|Simple_repeat	13030	NM_001164440	651746	Hs.26039	NM_001164440	ENSG00000164236	ANKRD33B	-	ankyrin repeat domain 33B	protein-coding	intron	-0.159112	2.20919	0.699936	0.402805	0.856017	ns	-0.587652	2.27017	10.3031	0.00132808	0.0201665	down	-0.343747	2.23446	3.0767	0.0794214	0.368384	ns	-0.175365	2.14234	0.492205	0.482945	0.880935	ns	H3K4me3DPPA2+4
peak12525	chr7	84072601	84076199	intron (NM_006080, intron 4 of 16)	intron (NM_006080, intron 4 of 16)	120389	NM_006080	10371	Hs.252451	NM_006080	ENSG00000075213	SEMA3A	COLL1|HH16|Hsema-I|Hsema-III|SEMA1|SEMAD|SEMAIII|SEMAL|SemD|coll-1	semaphorin 3A	protein-coding	intron	-0.0128235	2.47908	0.00535612	0.941659	0.991962	ns	-0.532735	2.26955	8.51606	0.00352027	0.0376984	down	-0.447081	2.57466	6.48053	0.0109062	0.1433	ns	-0.803826	2.53178	12.0897	0.000507006	0.066302	ns	H3K4me3
peak12688	chr7	93045201	93048699	Intergenic	Intergenic	71029	NM_017654	54809	Hs.65641	NM_017654	ENSG00000205413	SAMD9	C7orf5|DRIF1|MIRAGE|NFTC|OEF1|OEF2	sterile alpha motif domain containing 9	protein-coding	Intergenic	-0.0626284	2.76638	0.150448	0.698108	0.946246	ns	-0.563611	2.78807	13.0268	0.000307069	0.00805462	down	-0.483662	2.85197	9.061	0.0026112	0.0670269	ns	-0.385976	2.7663	3.15956	0.0754834	0.560908	ns	H3K4me3DPPA2
peak11358	chr6	140104501	140107999	Intergenic	L1MCa|LINE|L1	-99002	NR_037441	100500879		NR_037441	ENSG00000263514	MIR3668	-	microRNA 3668	ncRNA	Intergenic	-0.231769	3.12519	2.57199	0.108771	0.64137	ns	-0.52711	2.98591	13.0927	0.000296449	0.00792045	down	-0.370055	3.04862	6.0562	0.0138576	0.161962	ns	-0.25406	2.99743	1.54271	0.214214	0.739357	ns	H3K4me3
peak26472	chr20	31594001	31597499	Intergenic	L2a|LINE|L2	-9539	NM_181353	3397	Hs.504609	NM_002165	ENSG00000125968	ID1	ID|bHLHb24	inhibitor of DNA binding 1, HLH protein	protein-coding	Intergenic	-0.144076	2.93283	0.887444	0.346171	0.829355	ns	-0.525219	3.01249	13.2313	0.000275312	0.007502	down	-0.261925	3.02693	2.96588	0.085038	0.379903	ns	-0.331721	2.74523	2.3094	0.128593	0.652165	ns	H3K4me3
peak6255	chr3	181734101	181737599	intron (NR_075091, intron 7 of 7)	intron (NR_075091, intron 7 of 7)	23925	NM_003106	6657	Hs.518438	NM_003106	ENSG00000181449	SOX2	ANOP3|MCOPS3	SRY-box transcription factor 2	protein-coding	intron	0.0620884	2.46854	0.123866	0.724878	0.950929	ns	-0.542125	2.32007	9.07374	0.00259306	0.0311676	down	-0.201105	2.24567	1.04377	0.306947	0.649559	ns	-0.403424	1.98769	2.39555	0.121681	0.645125	ns	H3K4me3DPPA2+4
peak11368	chr6	140439601	140443099	Intergenic	Intergenic	236098	NR_037441	100500879		NR_037441	ENSG00000263514	MIR3668	-	microRNA 3668	ncRNA	Intergenic	-0.371887	2.72333	5.20983	0.0224595	0.448489	ns	-0.538558	2.69125	11.2278	0.000805792	0.0149034	down	-0.266025	2.70292	2.46469	0.116431	0.431239	ns	-0.29022	2.55237	1.6164	0.203595	0.730862	ns	H3K4me3DPPA4
peak3717	chr2	145848901	145852399	Intergenic	(AT)n|Simple_repeat|Simple_repeat	-736407	NR_026904	728773	Hs.334462	NR_026904		PABPC1P2	PABP2|PABP4|PABPCP2|PABPCP4	poly(A) binding protein cytoplasmic 1 pseudogene 2	pseudo	Intergenic	-0.140659	2.09096	0.501715	0.478747	0.886823	ns	-0.595724	2.4063	11.5928	0.000662078	0.0132947	down	-0.025393	2.4235	0.0187418	0.891109	0.963457	ns	-0.143509	1.63686	0.259379	0.610547	0.923117	ns	H3K4me3
peak19559	chr13	33674001	33677499	promoter-TSS (NM_001243476)	promoter-TSS (NM_001243476)	1044	NM_001243476	90627	Hs.156551	NM_052851	ENSG00000133121	STARD13	ARHGAP37|DLC2|GT650|LINC00464	StAR related lipid transfer domain containing 13	protein-coding	promoter-TSS	-0.232578	2.9164	2.26167	0.132611	0.671576	ns	-0.513366	2.48531	8.60672	0.00334925	0.0364345	down	-0.286219	2.79021	2.97946	0.0843275	0.378435	ns	0.0488047	2.91895	0.0539147	0.816386	0.968903	ns	H3K4me3H3K27me3H2AK119ub
peak27959	chrX	20664301	20667799	Intergenic	Intergenic	-399141	NM_004586	6197	Hs.445387	NM_004586	ENSG00000177189	RPS6KA3	CLS|HU-3|ISPK-1|MAPKAPK1B|MRX19|RSK|RSK2|S6K-alpha3|p90-RSK2|pp90RSK2	ribosomal protein S6 kinase A3	protein-coding	Intergenic	0.18215	2.53901	1.11103	0.291858	0.800457	ns	-0.625167	2.31593	12.0391	0.000520974	0.0113446	down	-0.228168	2.31265	1.42014	0.23338	0.582639	ns	-0.418251	2.49024	3.30214	0.0691896	0.54741	ns	H3K4me3
peak13405	chr8	11707301	11710699	promoter-TSS (NM_001308093)	promoter-TSS (NM_001308093)	1144	NM_001308093	2626	Hs.243987	NM_002052	ENSG00000136574	GATA4	ASD2|TACHD|TOF|VSD1	GATA binding protein 4	protein-coding	promoter-TSS	-0.285479	3.87118	5.94224	0.0147822	0.406894	ns	-0.531422	3.29283	15.7764	7.12873810022829e-05	0.00299897	down	-0.497153	3.28754	12.8317	0.000340799	0.0191947	ns	-0.496612	3.40322	7.16343	0.00744048	0.246493	ns	H3K4me3H3K27me3H2AK119ubDPPA2+4
peak18925	chr12	89280601	89283999	Intergenic	MIRc|SINE|MIR	70201	NM_001946	1848	Hs.298654	NM_001946	ENSG00000139318	DUSP6	HH19|MKP3|PYST1	dual specificity phosphatase 6	protein-coding	Intergenic	0.218505	2.53446	1.5853	0.207999	0.745801	ns	-0.639577	2.73331	16.2789	5.46707069908421e-05	0.00256631	down	-0.405698	2.71246	5.80933	0.0159413	0.17382	ns	-0.275757	2.36061	1.34449	0.246244	0.766056	ns	H3K4me3DPPA2+4
peak17715	chr11	115191301	115194699	intron (NM_001301045, intron 8 of 10)	intron (NM_001301045, intron 8 of 10)	-140577	NR_135108	105369509	Hs.736064	NR_135108		LOC105369509	-	uncharacterized LOC105369509	ncRNA	intron	-0.220985	2.80798	1.92644	0.165148	0.707785	ns	-0.584394	2.4672	11.6005	0.000659331	0.0132766	down	-0.483141	2.43859	6.97089	0.00828465	0.124171	ns	-0.138333	1.94373	0.277856	0.59811	0.920246	ns	H3K4me3
peak4545	chr2	226448801	226452199	Intergenic	Intergenic	208293	NR_049887	100847053		NR_049887	ENSG00000263363	MIR5702	-	microRNA 5702	ncRNA	Intergenic	0.111181	2.57941	0.424619	0.514641	0.898483	ns	-0.59356	2.56089	12.6324	0.00037911	0.00926619	down	-0.270789	2.79347	2.70589	0.0999785	0.405464	ns	-0.188394	2.42675	0.652791	0.419117	0.85627	ns	H3K4me3
peak6965	chr4	65879301	65882699	Intergenic	Intergenic	-210505	NM_001281765	2044	Hs.654492	NM_004439	ENSG00000145242	EPHA5	CEK7|EHK-1|EHK1|EK7|HEK7|TYRO4	EPH receptor A5	protein-coding	Intergenic	-7.69154e-05	2.00862	7.60271277044922e-08	0.99978	0.999882	ns	-0.650775	2.25844	12.573	0.000391356	0.00943155	down	-0.227137	2.24864	1.35051	0.245189	0.594916	ns	-0.401224	2.02008	2.42306	0.119561	0.644117	ns	H3K4me3DPPA2
peak4978	chr3	41679101	41682499	intron (NR_136342, intron 27 of 34)	intron (NR_136342, intron 27 of 34)	281303	NM_001322501	54986	Hs.656192	NM_017886	ENSG00000168038	ULK4	FAM7C1|REC01035	unc-51 like kinase 4	protein-coding	intron	-0.397536	3.55584	9.57719	0.0019701	0.221222	ns	-0.679204	3.25281	25.0775	5.50727320655394e-07	0.000125477	down	-0.488856	3.33465	12.7873	0.000348974	0.0194607	ns	-0.295631	3.22974	2.36825	0.123826	0.645494	ns	H3K4me3
peak11906	chr7	20253101	20256499	Intergenic	Intergenic	37223	NR_134569	100506098	Hs.59203	NR_134567	ENSG00000233834	LOC100506098	-	uncharacterized LOC100506098	ncRNA	Intergenic	-0.191034	2.52059	1.22783	0.26783	0.782973	ns	-0.605152	2.20985	10.3984	0.00126125	0.0195587	down	-0.362323	2.28464	3.531	0.0602313	0.327392	ns	-0.296748	2.62112	1.74607	0.186372	0.719256	ns	H3K4me3
peak9239	chr5	126001201	126004499	Intergenic	Intergenic	-176727	NR_105042	102546228	Hs.582529	NR_105042	ENSG00000248107	LINC02039	-	long intergenic non-protein coding RNA 2039	ncRNA	Intergenic	0.0851295	2.33633	0.215336	0.642617	0.933574	ns	-0.537874	2.50573	10.081	0.00149805	0.0218371	down	-0.405407	2.70025	5.73184	0.01666	0.178029	ns	-0.203667	2.03373	0.628785	0.427801	0.859276	ns	H3K4me3
peak7952	chr4	179005001	179008299	Intergenic	Intergenic	-1098714	NR_108092	101928656	Hs.508131	NR_108092	ENSG00000251504	LINC01099	-	long intergenic non-protein coding RNA 1099	ncRNA	Intergenic	-0.20327	2.07559	1.04012	0.307793	0.809792	ns	-0.672161	2.05043	11.3815	0.000741775	0.0142202	down	-0.286744	2.1995	2.07893	0.149345	0.482537	ns	-0.531549	2.34492	4.99002	0.0254939	0.408002	ns	H3K4me3
peak24252	chr18	9115101	9118399	intron (NM_021074, intron 1 of 7)	intron (NM_021074, intron 1 of 7)	14051	NM_021074	4729	Hs.464572	NM_021074	ENSG00000178127	NDUFV2	CI-24k|MC1DN7	NADH:ubiquinone oxidoreductase core subunit V2	protein-coding	intron	0.201909	2.20081	1.10004	0.294258	0.801654	ns	-0.562733	2.02157	7.83684	0.00511919	0.0474717	down	0.130043	2.22846	0.428978	0.512491	0.796314	ns	0.0446112	2.05328	0.0301999	0.862037	0.975012	ns	H3K4me3
peak5379	chr3	85276001	85279299	intron (NM_001167674, intron 1 of 9)	intron (NM_001167674, intron 1 of 9)	-108060	NR_049870	100847077		NR_049870	ENSG00000264084	MIR5688	-	microRNA 5688	ncRNA	intron	-0.023241	2.28871	0.0156558	0.900426	0.986102	ns	-0.53023	2.41659	9.14409	0.00249523	0.030411	down	-0.19961	2.34925	1.11119	0.291823	0.636223	ns	0.0505227	2.27918	0.0434454	0.834889	0.972144	ns	H3K4me3
peak10668	chr6	77291501	77294799	Intergenic	Intergenic	170872	NM_000863	3351	Hs.123016	NM_000863	ENSG00000135312	HTR1B	5-HT-1B|5-HT-1D-beta|5-HT1B|5-HT1DB|HTR1D2|HTR1DB|S12	5-hydroxytryptamine receptor 1B	protein-coding	Intergenic	0.130102	2.89023	0.696927	0.403818	0.85647	ns	-0.536571	2.86899	12.4592	0.000415946	0.00983471	down	-0.0727924	2.80188	0.195748	0.658175	0.874296	ns	-0.0420158	2.90337	0.0403389	0.840819	0.972691	ns	H3K4me3H2AK119ubDPPA2
peak11354	chr6	140077201	140080499	intron (NR_121622, intron 2 of 3)	intron (NR_121622, intron 2 of 3)	-87589	NR_121624	103352541	Hs.582647	NR_121624		LOC103352541	-	uncharacterized LOC103352541	ncRNA	intron	-0.129328	2.66464	0.609723	0.434892	0.869368	ns	-0.599176	2.26734	10.7289	0.00105478	0.0174733	down	-0.135535	2.529	0.577548	0.447275	0.755213	ns	-0.287996	2.24941	1.39828	0.237012	0.758664	ns	H3K4me3
peak4272	chr2	204663601	204666899	intron (NM_205863, intron 1 of 21)	intron (NM_205863, intron 1 of 21)	119775	NM_057177	117583	Hs.657382	NM_057177	ENSG00000116117	PARD3B	ALS2CR19|PAR3B|PAR3L|PAR3beta	par-3 family cell polarity regulator beta	protein-coding	intron	0.0498023	2.90171	0.103104	0.748137	0.957287	ns	-0.598555	2.59168	13.0318	0.000306253	0.00804787	down	-0.186421	2.53419	1.09091	0.296269	0.64032	ns	-0.365748	2.60145	2.6263	0.105106	0.617357	ns	H3K4me3
peak4122	chr2	189252501	189255699	Intergenic	Intergenic	-74339	NM_000393	1290	Hs.445827	NM_000393	ENSG00000204262	COL5A2	EDSC|EDSCL2	collagen type V alpha 2 chain	protein-coding	Intergenic	-0.2106	3.13559	2.1512	0.142458	0.683777	ns	-0.682908	3.1203	24.0059	9.60399032263741e-07	0.000180624	down	-0.244485	3.12931	2.78847	0.0949448	0.397129	ns	-0.643112	2.90804	9.3389	0.0022434	0.146355	ns	H3K4me3DPPA2+4
peak12575	chr7	85030901	85034099	intron (NM_152754, intron 10 of 16)	intron (NM_152754, intron 10 of 16)	89431	NM_152754	223117	Hs.201340	NM_152754	ENSG00000153993	SEMA3D	Sema-Z2|coll-2	semaphorin 3D	protein-coding	intron	-0.387674	2.43476	4.77098	0.0289433	0.47436	ns	-0.780611	2.35015	19.0927	1.24519983973297e-05	0.000930666	down	-0.272672	2.35883	2.10494	0.146824	0.478583	ns	-0.246469	2.13943	0.966761	0.325489	0.811287	ns	H3K4me3
peak3110	chr2	65364901	65368099	promoter-TSS (NM_001128210)	promoter-TSS (NM_001128210)	278	NM_001128210	200734	Hs.59332	NM_181784	ENSG00000198369	SPRED2	Spred-2	sprouty related EVH1 domain containing 2	protein-coding	promoter-TSS	0.114659	2.23249	0.364166	0.546202	0.909178	ns	-0.921482	1.83773	18.5569	1.6491028397455e-05	0.00112182	down	-0.52239	1.88334	5.57517	0.0182169	0.184897	ns	0.242895	1.67537	0.74641	0.387615	0.841275	ns	H3K4me3
peak7317	chr4	111755001	111758199	Intergenic	Intergenic	-388854	NM_152400	132720	Hs.23439	NM_152400	ENSG00000174749	FAM241A	C4orf32	family with sequence similarity 241 member A	protein-coding	Intergenic	-0.165297	2.16574	0.732961	0.391925	0.851701	ns	-0.630934	2.07938	10.4467	0.00122871	0.0192553	down	-0.334555	2.09919	2.64563	0.103835	0.412396	ns	-0.126778	1.85259	0.22432	0.635768	0.928847	ns	H3K4me3
peak14973	chr9	94083901	94086999	promoter-TSS (NM_001253829)	promoter-TSS (NM_001253829)	986	NM_001253829	138639	Hs.437943	NM_152422	ENSG00000158079	PTPDC1	PTP9Q22	protein tyrosine phosphatase domain containing 1	protein-coding	promoter-TSS	-0.0496973	3.42796	0.140412	0.707872	0.946683	ns	-0.631294	3.15997	20.8338	5.00898708268129e-06	0.000493868	down	-0.330747	3.37247	5.97112	0.014542	0.165353	ns	-0.468184	3.29392	6.06567	0.0137834	0.322716	ns	H3K4me3
peak7611	chr4	137663001	137666099	Intergenic	(GA)n|Simple_repeat|Simple_repeat	118819	NR_146553	105377443	Hs.135587	NR_146553	ENSG00000251632	LINC02172	-	long intergenic non-protein coding RNA 2172	ncRNA	Intergenic	-0.0162178	2.48918	0.00863698	0.925955	0.989837	ns	-0.509081	2.32593	8.07317	0.00449255	0.0439256	down	-0.570058	2.41158	9.52342	0.00202866	0.0570594	ns	0.134338	2.28288	0.308809	0.578412	0.914991	ns	H3K4me3
peak20596	chr14	54771301	54774399	intron (NM_015589, intron 8 of 11)	intron (NM_015589, intron 8 of 11)	18017	NM_001161577	23034	Hs.98259	NM_015589	ENSG00000020577	SAMD4A	SAMD4|SMAUG|SMAUG1|SMG|SMGA	sterile alpha motif domain containing 4A	protein-coding	intron	-0.62662	2.35338	11.8249	0.000584436	0.150153	ns	-0.793093	2.1088	16.5451	4.75068526456091e-05	0.00233724	down	-0.486001	2.00642	5.22282	0.0222924	0.203683	ns	-0.835867	2.16158	11.1512	0.000839758	0.0853492	ns	H3K4me3H2AK119ub
peak8054	chr4	185846401	185849499	intron (NM_021069, intron 1 of 20)	intron (NM_021069, intron 1 of 20)	-35694	NM_001145670	8470	Hs.481342	NM_003603	ENSG00000154556	SORBS2	ARGBP2|PRO0618	sorbin and SH3 domain containing 2	protein-coding	intron	0.119801	2.08354	0.356898	0.550234	0.91077	ns	-0.589264	2.10669	9.30124	0.00228998	0.0286871	down	2.99766314721918e-05	2.1405	3.00234983541259e-08	0.999862	0.999914	ns	-0.0389402	1.65131	0.0192178	0.889744	0.980709	ns	H3K4me3
peak11281	chr6	138558601	138561699	intron (NM_020464, intron 1 of 6)	intron (NM_020464, intron 1 of 6)	12419	NM_020464	57224	Hs.652741	NM_020464	ENSG00000135540	NHSL1	C6orf63	NHS like 1	protein-coding	intron	-0.124457	2.05349	0.385061	0.534907	0.90515	ns	-0.547246	2.12177	8.10876	0.00440519	0.0434852	down	-0.305927	1.96123	2.0037	0.156915	0.492877	ns	-0.164377	2.18572	0.441562	0.50637	0.890693	ns	H3K4me3DPPA2
peak4527	chr2	226179101	226182199	TTS (NR_046102)	TTS (NR_046102)	37856	NR_046102	646736	Hs.712836	NR_046102		LOC646736	-	uncharacterized LOC646736	ncRNA	TTS	0.130045	2.67321	0.612911	0.433694	0.868928	ns	-0.526119	2.42709	9.15669	0.0024781	0.0303178	down	0.109382	2.58717	0.384501	0.535204	0.810126	ns	-0.303526	2.40582	1.67588	0.195473	0.725136	ns	H3K4me3DPPA4
peak20130	chr13	97140301	97143399	Intergenic	(CAGAGG)n|Simple_repeat|Simple_repeat	37772	NR_125725	103625683	Hs.679591	NR_125725	ENSG00000233124	LINC00456	-	long intergenic non-protein coding RNA 456	ncRNA	Intergenic	0.00818722	3.04408	0.00305235	0.955941	0.994292	ns	-0.600003	2.28478	10.7115	0.0010647	0.0175871	down	0.0439639	2.49599	0.0590572	0.807992	0.935877	ns	-0.206577	2.66065	0.868465	0.351381	0.824045	ns	H3K4me3
peak8919	chr5	92535401	92538499	Intergenic	L1MEf|LINE|L1	1034393	NR_109825	441094	Hs.457407	NR_015369	ENSG00000237187	NR2F1-AS1	-	NR2F1 antisense RNA 1	ncRNA	Intergenic	-0.0464931	2.2064	0.0589779	0.808119	0.970685	ns	-0.66296	2.26081	13.0775	0.000298865	0.00795842	down	-0.521005	2.64621	9.00951	0.00268579	0.0682717	ns	0.00566736	1.91031	0.000449513	0.983085	0.996713	ns	H3K4me3
peak12519	chr7	84024201	84027199	intron (NM_006080, intron 6 of 16)	intron (NM_006080, intron 6 of 16)	169089	NM_006080	10371	Hs.252451	NM_006080	ENSG00000075213	SEMA3A	COLL1|HH16|Hsema-I|Hsema-III|SEMA1|SEMAD|SEMAIII|SEMAL|SemD|coll-1	semaphorin 3A	protein-coding	intron	0.101902	2.26151	0.291933	0.588985	0.923105	ns	-0.703848	2.39345	16.0541	6.15574982362335e-05	0.00273286	down	-0.222843	2.37202	1.40811	0.235371	0.585122	ns	-0.714766	2.32123	8.84912	0.00293231	0.16289	ns	H3K4me3
peak3248	chr2	79716101	79719099	intron (NM_001282598, intron 2 of 17)	intron (NM_001282598, intron 2 of 17)	-68241	NR_036231	100422888		NR_036231	ENSG00000266436	MIR4264	-	microRNA 4264	ncRNA	intron	-0.236133	1.8375	1.21821	0.269712	0.784174	ns	-0.757088	1.51672	10.3865	0.00126941	0.0196197	down	0.118201	1.71917	0.251262	0.616188	0.853971	ns	-0.42311	1.57766	2.16014	0.141631	0.670303	ns	H3K4me3DPPA4
peak18674	chr12	65429501	65432499	intron (NM_001031679, intron 5 of 6)	intron (NM_001031679, intron 5 of 6)	126311	NR_135033	105369187	Hs.738044	NR_135033	ENSG00000250748	LOC105369187	-	uncharacterized LOC105369187	ncRNA	intron	0.212079	2.66859	1.614	0.20393	0.743201	ns	-0.649425	2.59719	15.4475	8.48282633356518e-05	0.00341389	down	-0.350649	2.73999	4.38695	0.0362151	0.255496	ns	-0.211372	2.61434	0.885114	0.346805	0.821647	ns	H3K4me3
peak2888	chr2	39416101	39419099	intron (NM_003618, intron 1 of 33)	L1MC3|LINE|L1	19685	NM_003618	8491	Hs.655750	NM_003618	ENSG00000011566	MAP4K3	GLK|MAPKKKK3|MEKKK 3|MEKKK3|RAB8IPL1	mitogen-activated protein kinase kinase kinase kinase 3	protein-coding	intron	-0.380086	2.65957	5.25038	0.021942	0.44747	ns	-0.574094	2.64142	12.407	0.000427717	0.0100388	down	-0.00221401	2.76282	0.000175856	0.98942	0.997137	ns	0.132352	2.70149	0.360732	0.5481	0.90471	ns	H3K4me3DPPA2+4
peak4295	chr2	207066501	207069499	Intergenic	Intergenic	42073	NR_036227	100423036		NR_036227	ENSG00000253008	MIR2355	mir-2355	microRNA 2355	ncRNA	Intergenic	0.323497	2.02257	2.49269	0.114376	0.647614	ns	-0.662423	1.82639	9.70786	0.00183482	0.0249362	down	0.13426	1.78287	0.33793	0.561026	0.824541	ns	-0.199326	1.64558	0.501801	0.47871	0.880291	ns	H3K4me3
peak11819	chr7	13919001	13921999	intron (NM_001370555, intron 8 of 12)	intron (NM_001370555, intron 8 of 12)	66014	NM_001163150	2115	Hs.22634	NM_004956	ENSG00000006468	ETV1	ER81	ETS variant 1	protein-coding	intron	-0.235683	2.329	1.65711	0.197993	0.738773	ns	-0.786286	2.38973	19.9258	8.05063925811855e-06	0.000699871	down	-0.393524	2.45177	4.67288	0.0306425	0.236018	ns	-0.27272	2.23663	1.24489	0.264531	0.776176	ns	H3K4me3
peak12441	chr7	82816701	82819699	intron (NM_033026, intron 20 of 24)	intron (NM_033026, intron 20 of 24)	344684	NM_014510	27445	Hs.12376	NM_014510	ENSG00000186472	PCLO	ACZ|PCH3	piccolo presynaptic cytomatrix protein	protein-coding	intron	-0.0709903	2.44711	0.161861	0.687449	0.944578	ns	-0.520326	2.28906	8.22621	0.00412897	0.0416881	down	-0.247927	2.67256	2.10552	0.146768	0.478556	ns	-0.537207	2.6278	5.69155	0.0170468	0.349094	ns	H3K4me3DPPA4
peak12681	chr7	92633001	92635899	intron (NM_001259, intron 5 of 7)	L1M5|LINE|L1	-44060	NR_109929	257415	Hs.18564	NM_152789	ENSG00000234545	FAM133B	-	family with sequence similarity 133 member B	protein-coding	intron	0.0490056	1.9803	0.0564442	0.812207	0.971313	ns	-0.814712	1.8278	14.6185	0.000131619	0.00461641	down	-0.373731	1.97349	3.01091	0.0827058	0.374818	ns	-0.445852	1.85044	2.74809	0.0973707	0.60473	ns	H3K4me3
peak6182	chr3	172008201	172011099	Intergenic	L2a|LINE|L2	-29928	NM_022763	64778	Hs.744888	NM_022763	ENSG00000075420	FNDC3B	FAD104|PRO4979|YVTM2421	fibronectin type III domain containing 3B	protein-coding	Intergenic	-0.26096	2.39788	2.12863	0.14457	0.686791	ns	-0.692941	2.34495	15.0423	0.000105129	0.00391851	down	-0.235436	2.31251	1.51808	0.21791	0.565712	ns	-0.330499	2.34977	1.9288	0.16489	0.694237	ns	H3K4me3DPPA2
peak23135	chr17	17920601	17923499	intron (NM_001288787, intron 1 of 13)	intron (NM_001288787, intron 1 of 13)	50350	NM_001082968	146691	Hs.462379	NM_144678	ENSG00000175662	TOM1L2	-	target of myb1 like 2 membrane trafficking protein	protein-coding	intron	0.169456	2.41523	0.891967	0.344945	0.828945	ns	-0.579831	2.37204	10.7545	0.00104025	0.0173324	down	-0.382592	2.33801	4.09543	0.0429992	0.277298	ns	0.164084	2.11655	0.423492	0.5152	0.892644	ns	H3K4me3DPPA2+4
peak22442	chr16	35516101	35518999	Intergenic	HERVK3-int|LTR|ERVK	-10380	NR_034018	100130700	Hs.97712	NR_034018		TP53TG3HP	-	TP53 target 3 family member H, pseudogene	pseudo	Intergenic	0.02482	2.37415	0.0187984	0.890946	0.985154	ns	-0.531512	2.68874	10.9377	0.000942275	0.0162945	down	0.122802	2.83241	0.564576	0.452422	0.75772	ns	-0.18587	1.64925	0.437616	0.508276	0.891001	ns	H3K4me3DPPA2
peak20132	chr13	97242301	97245199	intron (NM_144778, intron 1 of 8)	intron (NM_144778, intron 1 of 8)	21417	NM_144778	10150	Hs.657347	NM_144778	ENSG00000139793	MBNL2	MBLL|MBLL39|PRO2032	muscleblind like splicing regulator 2	protein-coding	intron	-0.108266	2.21814	0.324589	0.568863	0.916357	ns	-0.528053	2.24241	8.1422	0.00432468	0.0430598	down	-0.467173	1.97454	4.71665	0.0298719	0.23326	ns	-0.295255	2.16143	1.40874	0.235266	0.75784	ns	H3K4me3DPPA2+4
peak22641	chr16	69403001	69405899	Intergenic	Intergenic	-18443	NM_005652	7014	Hs.63335	NM_005652	ENSG00000132604	TERF2	TRBF2|TRF2	telomeric repeat binding factor 2	protein-coding	Intergenic	0.18409	2.34666	1.01284	0.314223	0.812889	ns	-0.558854	2.44145	10.4239	0.00124398	0.0194224	down	-0.117692	2.51807	0.431493	0.511257	0.795341	ns	-0.0894734	2.31394	0.13975	0.70853	0.947059	ns	H3K4me3DPPA2
peak11324	chr6	139712401	139715299	Intergenic	L2c|LINE|L2	-57223	NR_038399	100132735	Hs.62646	NR_038399	ENSG00000231426	FILNC1	-	FOXO induced long non-coding RNA 1	ncRNA	Intergenic	0.0237978	2.08616	0.0142881	0.904853	0.987393	ns	-0.621307	2.02441	9.7128	0.00182989	0.0248843	down	-0.211142	1.78321	0.852448	0.355861	0.690392	ns	-0.459321	1.87175	2.95286	0.0857257	0.584377	ns	H3K4me3DPPA2
peak11024	chr6	113359001	113361899	Intergenic	Intergenic	72997	NR_149098	105377957	Hs.25088	NR_149098	ENSG00000232316	LINC02518	-	long intergenic non-protein coding RNA 2518	ncRNA	Intergenic	-0.0580454	2.11253	0.0869322	0.768114	0.961839	ns	-0.664265	2.08518	11.6217	0.000651867	0.0131631	down	-0.273261	2.14408	1.81969	0.177351	0.517314	ns	-0.231231	1.47576	0.618573	0.431578	0.861081	ns	H3K4me3
peak24600	chr18	67627101	67629999	intron (NR_033921, intron 1 of 4)	AluY|SINE|Alu	-111830	NM_032160	92126	Hs.124673	NM_032160	ENSG00000171451	DSEL	C18orf4|DE-epi2	dermatan sulfate epimerase like	protein-coding	intron	-0.122334	2.06244	0.371402	0.542241	0.907392	ns	-0.766905	2.39255	18.9441	1.34605610662229e-05	0.0009781	down	-0.223702	2.40833	1.45159	0.228273	0.577411	ns	-0.292504	2.62353	1.71073	0.190891	0.722381	ns	H3K4me3
peak25861	chr19	47156101	47158999	intron (NM_005500, intron 5 of 8)	intron (NM_005500, intron 5 of 8)	26715	NR_027280	10055	Hs.515500	NM_005500	ENSG00000142230	SAE1	AOS1|HSPC140|SUA1|UBLE1A	SUMO1 activating enzyme subunit 1	protein-coding	intron	-0.160932	2.24344	0.730555	0.392703	0.851701	ns	-0.579657	2.50218	11.585	0.000664845	0.0133316	down	-0.273749	2.47893	2.28748	0.130421	0.455335	ns	-0.0724844	2.40422	0.0955108	0.757285	0.957986	ns	H3K4me3H2AK119ubDPPA4
peak5361	chr3	85031901	85034699	intron (NM_001167674, intron 1 of 9)	intron (NM_001167674, intron 1 of 9)	28964	NR_132777	106635529		NR_132777		SNORA95	-	small nucleolar RNA, H/ACA box 95	snoRNA	intron	0.0624321	2.15813	0.10369	0.747445	0.957178	ns	-0.646546	2.25691	12.1633	0.000487388	0.0108549	down	-0.312824	2.17151	2.4337	0.118752	0.435577	ns	-0.21944	2.37904	0.86614	0.352026	0.824156	ns	H3K4me3
peak1240	chr1	103213201	103215999	Intergenic	Tigger3a|DNA|TcMar-Tigger	-106078	NM_001854	1301	Hs.523446	NM_001854	ENSG00000060718	COL11A1	CO11A1|COLL6|STL2	collagen type XI alpha 1 chain	protein-coding	Intergenic	-0.189406	1.65508	0.699879	0.402824	0.856017	ns	-0.982109	1.54279	17.684	2.60812220285266e-05	0.00152682	down	-0.180139	1.78739	0.618972	0.431429	0.745316	ns	0.245286	1.12634	0.567586	0.45122	0.869256	ns	H3K4me3
peak26105	chr19	55158601	55161399	exon (NM_001256714, exon 10 of 12)	exon (NM_001256714, exon 10 of 12)	-2268	NM_000363	7137	Hs.709179	NM_000363	ENSG00000129991	TNNI3	CMD1FF|CMD2A|CMH7|RCM1|TNNC1|cTnI	troponin I3, cardiac type	protein-coding	exon	0.192085	2.51927	1.22292	0.268789	0.783527	ns	-0.565022	2.38523	10.1978	0.00140609	0.020969	down	-0.384434	2.41678	4.35753	0.0368456	0.257887	ns	-0.137328	2.49506	0.354671	0.551481	0.905471	ns	H3K4me3H2AK119ubDPPA2
peak9110	chr5	120498101	120500899	intron (NM_016644, intron 2 of 2)	L1MD1|LINE|L1	-31964	NM_001308088	51334	Hs.157461	NM_016644	ENSG00000184838	PRR16	DSC54|LARGEN	proline rich 16	protein-coding	intron	-0.406866	2.52019	5.49233	0.0191001	0.430387	ns	-0.566572	2.43908	10.4556	0.00122278	0.019209	down	-0.253531	2.47833	1.96171	0.16133	0.497991	ns	-0.114316	3.23916	0.352719	0.552578	0.906137	ns	H3K4me3
peak2496	chr1	234522001	234524799	Intergenic	Intergenic	8379	NR_038426	100506795	Hs.448989	NR_038426	ENSG00000231768	LINC01354	-	long intergenic non-protein coding RNA 1354	ncRNA	Intergenic	-0.223835	2.54274	1.70665	0.191421	0.732459	ns	-0.66248	2.61304	16.2634	5.51188335733866e-05	0.00257458	down	-0.499819	2.4377	7.45879	0.00631276	0.107639	ns	-0.555007	2.21732	5.10697	0.0238299	0.39702	ns	H3K4me3DPPA2
peak26781	chr20	51994601	51997299	Intergenic	Intergenic	109534	NM_001319146	55734	Hs.473082	NM_018197	ENSG00000020256	ZFP64	ZNF338	ZFP64 zinc finger protein	protein-coding	Intergenic	0.164282	2.08773	0.677291	0.410521	0.859692	ns	-0.736419	1.86109	12.2019	0.000477397	0.0107658	down	-0.247758	1.98571	1.32488	0.249717	0.599051	ns	-0.320588	1.72254	1.34712	0.245783	0.765494	ns	H3K4me3H2AK119ubDPPA2+4
peak3143	chr2	70115301	70117999	Intergenic	Intergenic	8666	NR_024444	100133985	Hs.135528	NR_024444	ENSG00000231327	LINC01816	-	long intergenic non-protein coding RNA 1816	ncRNA	Intergenic	-0.107885	2.01617	0.280927	0.596094	0.924635	ns	-0.792493	1.84479	14.0094	0.000181898	0.00568167	down	-0.52824	1.99073	6.07532	0.0137083	0.161387	ns	-0.461934	1.58747	2.61578	0.105805	0.619119	ns	H3K4me3DPPA2+4
peak20658	chr14	61717601	61720299	intron (NR_144368, intron 1 of 2)	Charlie15b|DNA|hAT-Charlie	21328	NM_001243084	3091	Hs.597216	NM_001530	ENSG00000100644	HIF1A	HIF-1-alpha|HIF-1A|HIF-1alpha|HIF1|HIF1-ALPHA|MOP1|PASD8|bHLHe78	hypoxia inducible factor 1 subunit alpha	protein-coding	intron	-0.343024	1.1611	1.62428	0.202496	0.7429	ns	-0.661859	1.77862	9.27092	0.0023282	0.0289949	down	-0.184229	1.43683	0.510926	0.474738	0.772353	ns	0.355314	1.06015	1.1527	0.282985	0.787515	ns	H3K4me3
peak7835	chr4	158969401	158972099	intron (NM_152543, intron 2 of 4)	intron (NM_152543, intron 2 of 4)	64479	NM_152543	152940	Hs.415576	NM_152543	ENSG00000164123	C4orf45	-	chromosome 4 open reading frame 45	protein-coding	intron	0.0900645	1.41414	0.133337	0.714997	0.94868	ns	-0.58309	2.01197	8.52508	0.00350286	0.03761	down	-0.199356	1.56425	0.653195	0.418973	0.737251	ns	-0.141266	1.21852	0.200226	0.654538	0.934475	ns	H3K4me3
peak7394	chr4	119130401	119133099	Intergenic	Intergenic	-4034	NM_016599	51778	Hs.732122	NM_016599	ENSG00000172399	MYOZ2	C4orf5|CMH16|CS-1|FATZ-2	myozenin 2	protein-coding	Intergenic	0.19963	2.13748	1.03095	0.309936	0.810985	ns	-0.796735	1.78764	13.6929	0.000215265	0.00632067	down	-0.0103554	1.85772	0.00212118	0.963265	0.988513	ns	-0.422564	1.73087	2.35063	0.125232	0.645879	ns	H3K4me3
peak18191	chr12	22821601	22824299	Intergenic	L1MEc|LINE|L1	197779	NM_001039481	55500	Hs.29464	NM_018638	ENSG00000139163	ETNK1	EKI|EKI 1|EKI1|Nbla10396	ethanolamine kinase 1	protein-coding	Intergenic	-0.32303	2.35964	3.1658	0.0751955	0.589542	ns	-0.577625	2.63862	12.5281	0.00040087	0.00956471	down	-0.4416	2.46961	5.94558	0.0147542	0.166557	ns	-0.282001	2.27151	1.35555	0.24431	0.764613	ns	H3K4me3
peak22115	chr16	4947501	4950199	Intergenic	Intergenic	-9480	NM_014692	9717	Hs.512856	NM_014692	ENSG00000103184	SEC14L5	PRELID4B	SEC14 like lipid binding 5	protein-coding	Intergenic	0.13434	2.23993	0.503372	0.478022	0.886467	ns	-0.627998	1.97131	9.38478	0.00218794	0.0279441	down	0.0909795	2.15713	0.199751	0.654922	0.872627	ns	0.316484	1.87371	1.38586	0.239105	0.761175	ns	H3K4me3H2AK119ubDPPA2
peak8912	chr5	92308301	92310999	Intergenic	Intergenic	-926333	NR_138072	57561	Hs.24684	NM_020801	ENSG00000113369	ARRDC3	TLIMP	arrestin domain containing 3	protein-coding	Intergenic	-0.140254	1.97563	0.463457	0.496013	0.892394	ns	-0.594754	1.79537	7.68653	0.00556346	0.0499185	down	-0.489473	1.72969	4.42076	0.0355042	0.253273	ns	-0.490236	1.73097	3.15567	0.0756637	0.56114	ns	H3K4me3
peak5280	chr3	78257101	78259799	Intergenic	Intergenic	-209487	NR_146636	105377172		NR_146636		LINC02077	-	long intergenic non-protein coding RNA 2077	ncRNA	Intergenic	-0.288331	1.94035	1.91116	0.166835	0.709214	ns	-0.745137	1.69386	11.1469	0.000841729	0.0152716	down	-0.539915	1.84896	5.82013	0.0158437	0.173237	ns	-0.450164	1.98137	2.97894	0.0843547	0.582286	ns	H3K4me3
peak26783	chr20	52014001	52016699	Intergenic	Intergenic	90134	NM_001319146	55734	Hs.473082	NM_018197	ENSG00000020256	ZFP64	ZNF338	ZFP64 zinc finger protein	protein-coding	Intergenic	-0.154367	2.5693	0.820583	0.36501	0.840038	ns	-0.6524	2.4343	14.1757	0.00016651	0.00540783	down	-0.547806	2.34765	8.37988	0.00379397	0.0824559	ns	-0.17238	2.17925	0.485962	0.485734	0.881079	ns	H3K4me3DPPA2+4
peak26982	chr20	64055901	64058499	promoter-TSS (NM_198723)	promoter-TSS (NM_198723)	228	NM_198723	6919	Hs.505004	NM_003195	ENSG00000171703	TCEA2	TFIIS	transcription elongation factor A2	protein-coding	promoter-TSS	0.365591	2.09162	3.33423	0.0678522	0.575095	ns	-0.547133	2.10303	7.90227	0.00493727	0.0465382	down	-0.0241715	2.07841	0.0133818	0.907906	0.96849	ns	0.0675473	1.94163	0.065931	0.797356	0.965531	ns	H3K4me3H2AK119ubDPPA2+4
peak2080	chr1	197335101	197337699	intron (NM_001193640, intron 2 of 9)	intron (NM_001193640, intron 2 of 9)	68148	NR_047564	23418	Hs.126135	NM_012076	ENSG00000134376	CRB1	LCA8|RP12	crumbs cell polarity complex component 1	protein-coding	intron	0.476354	1.4453	3.7315	0.0533955	0.546753	ns	-0.689215	1.52689	8.67997	0.00321727	0.0355805	down	-0.194587	1.55864	0.620001	0.431047	0.745105	ns	0.0691043	0.705921	0.0369092	0.84765	0.973076	ns	H3K4me3
peak5320	chr3	79472801	79475399	intron (NM_002941, intron 2 of 30)	intron (NM_002941, intron 2 of 30)	-33787	NR_037488	100500877		NR_037488	ENSG00000265193	MIR3923	-	microRNA 3923	ncRNA	intron	-0.277076	2.26878	2.20794	0.137302	0.677562	ns	-0.637113	2.08655	10.6823	0.00108167	0.0177655	down	-0.491435	1.96137	5.18531	0.0227786	0.205924	ns	-0.380987	2.21802	2.41674	0.120044	0.644341	ns	H3K4me3
peak3699	chr2	145379101	145381699	Intergenic	Intergenic	712433	NR_033870	401014	Hs.742290	NR_033870	ENSG00000226674	TEX41	DKFZp686O1327|LINC00953	testis expressed 41	ncRNA	Intergenic	-0.244112	2.18172	1.61115	0.20433	0.743201	ns	-0.649069	1.75299	8.91502	0.00282834	0.0329496	down	-0.3902	2.00009	3.34911	0.0672414	0.343576	ns	-0.118417	1.60299	0.173248	0.677241	0.939548	ns	H3K4me3
peak12704	chr7	94225901	94228499	Intergenic	L1MEd|LINE|L1	164992	NR_147206	101927525	Hs.571263	NR_147206		COL1A2-AS1	TCONS_00013888|lncRNA8975-1	COL1A2 antisense RNA 1	ncRNA	Intergenic	-0.736267	1.53941	9.58606	0.0019606	0.221222	ns	-1.13918	1.46548	22.3032	2.32818206302308e-06	0.000299042	down	-0.620707	1.38097	5.54072	0.0185789	0.186421	ns	0.0079653	1.01378	0.000556722	0.981176	0.996566	ns	H3K4me3
peak1756	chr1	156663701	156666299	Intergenic	Intergenic	12407	NM_006617	10763	Hs.527971	NM_006617	ENSG00000132688	NES	Nbla00170	nestin	protein-coding	Intergenic	0.0959478	1.95746	0.21389	0.643736	0.933999	ns	-0.559761	2.21388	8.72912	0.00313168	0.0350503	down	-0.216745	2.00656	1.03399	0.309224	0.651509	ns	-0.0994022	1.72841	0.129505	0.718946	0.949464	ns	H3K4me3H2AK119ubDPPA2+4
peak26551	chr20	35767601	35770199	Intergenic	Intergenic	-3115	NM_016436	51230	Hs.517044	NM_016436	ENSG00000025293	PHF20	C20orf104|GLEA2|HCA58|NZF|TDRD20A|TZP	PHD finger protein 20	protein-coding	Intergenic	-0.0703724	1.86696	0.109952	0.740198	0.955299	ns	-0.55599	2.03126	7.82729	0.00514633	0.0476604	down	0.00498595	2.13491	0.000586179	0.980684	0.993878	ns	-0.358884	1.77802	1.73545	0.187716	0.720205	ns	H3K4me3DPPA2
peak8291	chr5	25067901	25070499	Intergenic	MLT1H|LTR|ERVL-MaLR	121456	NR_147006	105374694		NR_147006	ENSG00000251273	LINC02228	-	long intergenic non-protein coding RNA 2228	ncRNA	Intergenic	0.230615	2.77061	2.02192	0.155043	0.696363	ns	-0.504888	2.87972	11.2071	0.000814867	0.0149731	down	-0.350486	2.98452	5.21053	0.0224505	0.204405	ns	-0.17603	2.92511	0.714086	0.398091	0.846204	ns	H3K4me3
peak19793	chr13	63544401	63546999	Intergenic	LTR30|LTR|ERV1	-191735	NR_002171	283491	Hs.363054	NR_002171		OR7E156P	-	olfactory receptor family 7 subfamily E member 156 pseudogene	pseudo	Intergenic	0.0954879	2.14782	0.237636	0.625919	0.930359	ns	-0.573294	2.21208	9.35215	0.00222724	0.0282506	down	-0.0893063	2.35073	0.222886	0.63685	0.86407	ns	-0.420941	2.4128	3.21739	0.0728599	0.555174	ns	H3K4me3
peak9175	chr5	124887001	124889599	Intergenic	Intergenic	-143188	NM_020747	57507	Hs.266616	NM_020747	ENSG00000168916	ZNF608	NY-REN-36	zinc finger protein 608	protein-coding	Intergenic	-0.089641	1.64664	0.155487	0.693346	0.945332	ns	-0.760314	1.43513	9.8297	0.00171716	0.0237783	down	-0.00294285	1.40395	0.000126483	0.991027	0.99728	ns	-0.19933	1.51588	0.470355	0.492824	0.885483	ns	H3K4me3
peak13362	chr8	8561201	8563799	Intergenic	Intergenic	-139437	NM_194284	137075	Hs.183617	NM_194284	ENSG00000253958	CLDN23	CLDNL|hCG1646163	claudin 23	protein-coding	Intergenic	0.119438	1.42951	0.238022	0.625638	0.930244	ns	-0.717841	1.57186	9.70637	0.00183631	0.0249362	down	-0.486694	1.33593	3.30679	0.0689941	0.347425	ns	-0.424654	0.902525	1.53112	0.215945	0.740997	ns	H3K4me3
peak19868	chr13	67258401	67260999	Intergenic	MER41A|LTR|ERV1	-29364	NM_203487	5101	Hs.654709	NM_020403	ENSG00000184226	PCDH9	-	protocadherin 9	protein-coding	Intergenic	-0.0146651	1.85973	0.00473875	0.945118	0.992846	ns	-0.625061	2.13057	10.6542	0.0010982	0.0179282	down	0.283102	2.1096	1.85095	0.173673	0.5134	ns	0.093354	1.9205	0.123978	0.72476	0.951023	ns	H3K4me3
peak1964	chr1	183030601	183033099	intron (NM_002293, intron 1 of 27)	intron (NM_002293, intron 1 of 27)	8430	NM_002293	3915	Hs.609663	NM_002293	ENSG00000135862	LAMC1	LAMB2	laminin subunit gamma 1	protein-coding	intron	-0.227787	1.91892	1.19126	0.275075	0.787827	ns	-0.565879	2.10232	8.52731	0.00349857	0.037592	down	-0.0507684	2.04668	0.0571858	0.811	0.937151	ns	-0.519666	1.85198	3.74507	0.0529635	0.503303	ns	H3K4me3
peak7693	chr4	150366101	150368599	intron (NM_001367550, intron 47 of 56)	intron (NM_001367550, intron 47 of 56)	-211739	NR_149035	729558	Hs.647978	NR_149035	ENSG00000249690	LOC729558	-	uncharacterized LOC729558	ncRNA	intron	0.191827	1.2304	0.528608	0.467193	0.881933	ns	-0.728145	1.84343	11.8141	0.000587835	0.0123222	down	-0.372297	1.51145	2.21881	0.136338	0.463123	ns	0.111913	1.40054	0.137379	0.710901	0.947923	ns	H3K4me3H2AK119ub
peak12549	chr7	84276401	84278899	Intergenic	MSTA|LTR|ERVL-MaLR	-82861	NM_006080	10371	Hs.252451	NM_006080	ENSG00000075213	SEMA3A	COLL1|HH16|Hsema-I|Hsema-III|SEMA1|SEMAD|SEMAIII|SEMAL|SemD|coll-1	semaphorin 3A	protein-coding	Intergenic	0.0744667	1.85626	0.121167	0.727772	0.952066	ns	-0.605298	2.02744	9.21249	0.00240369	0.0296978	down	-0.175917	2.08097	0.713867	0.398163	0.721305	ns	-0.491299	1.86907	3.3555	0.0669809	0.54277	ns	H3K4me3
peak21421	chr15	55798401	55800899	Intergenic	Intergenic	-56498	NM_173814	283659	Hs.130957	NM_173814	ENSG00000166450	PRTG	IGDCC5	protogenin	protein-coding	Intergenic	-0.0551827	2.66641	0.110737	0.739307	0.954913	ns	-0.515562	2.66913	10.1426	0.00144883	0.0213795	down	-0.264638	2.65623	2.38877	0.122209	0.441808	ns	-0.269893	2.48271	1.37099	0.241642	0.762908	ns	H3K4me3DPPA2
peak11369	chr6	140444801	140447299	Intergenic	L2|LINE|L2	-237764	NR_039675	100616180		NR_039675	ENSG00000264390	MIR4465	-	microRNA 4465	ncRNA	Intergenic	-0.149786	2.29652	0.655845	0.418031	0.862467	ns	-0.661307	2.00697	10.9228	0.000949859	0.0163568	down	-0.15242	2.12932	0.556264	0.45577	0.759793	ns	-0.221025	2.11579	0.773377	0.379174	0.836908	ns	H3K4me3
peak19306	chr12	124512201	124514699	intron (NM_001077261, intron 2 of 47)	intron (NM_001077261, intron 2 of 47)	54162	NM_006312	9612	Hs.137510	NM_006312	ENSG00000196498	NCOR2	CTG26|N-CoR2|SMAP270|SMRT|SMRTE|SMRTE-tau|TNRC14|TRAC|TRAC-1|TRAC1	nuclear receptor corepressor 2	protein-coding	intron	-0.0946553	1.88445	0.197347	0.656871	0.936303	ns	-0.987611	1.77707	20.0287	7.62870337377056e-06	0.000673362	down	-0.141445	1.60762	0.339164	0.560312	0.824147	ns	-0.85936	1.8347	9.99707	0.00156789	0.126141	ns	H3K4me3H2AK119ubDPPA2+4
peak20210	chr13	104247501	104249999	Intergenic	Intergenic	823550	NR_126374	104326190	Hs.334381	NR_126374	ENSG00000234551	LINC01309	TCONS_l2_00007459	long intergenic non-protein coding RNA 1309	ncRNA	Intergenic	-0.0912752	2.02928	0.202296	0.652874	0.935777	ns	-0.656214	2.25745	12.7703	0.000352165	0.00877968	down	-0.0328127	2.50191	0.0328554	0.856163	0.951741	ns	0.101946	2.05502	0.155975	0.692889	0.943546	ns	H3K4me3
peak26775	chr20	51938101	51940599	Intergenic	Intergenic	-76437	NR_110016	101927678	Hs.683840	NR_110016	ENSG00000227964	LINC01429	-	long intergenic non-protein coding RNA 1429	ncRNA	Intergenic	0.0952886	2.05125	0.222598	0.637068	0.932167	ns	-0.604427	1.7884	7.87368	0.00501594	0.0470295	down	-0.17482	1.95577	0.635477	0.425353	0.741326	ns	-0.636436	1.70635	5.19621	0.0226362	0.391441	ns	H3K4me3
peak14384	chr8	126819201	126821699	Intergenic	Intergenic	-192704	NR_045262	100750225	Hs.571530	NR_045262	ENSG00000253438	PCAT1	PCA1|PCAT-1	prostate cancer associated transcript 1	ncRNA	Intergenic	-0.122652	1.88517	0.33343	0.563646	0.914913	ns	-0.969411	0.68058	9.38187	0.00219141	0.0279636	down	-0.271638	1.12966	0.886691	0.346376	0.683447	ns	0.750528	-0.265501	2.42554	0.119372	0.644117	ns	H3K4me3H3K27me3H2AK119ub
peak12611	chr7	85553701	85556199	Intergenic	MIRb|SINE|MIR	133828	NR_134240	105375380	Hs.679608	NR_134240	ENSG00000225128	LINC00972	-	long intergenic non-protein coding RNA 972	ncRNA	Intergenic	0.10476	1.82052	0.230861	0.630886	0.931387	ns	-0.628876	1.99805	9.82036	0.00172591	0.0238655	down	-0.66945	1.884	9.19558	0.002426	0.0634619	ns	-0.184405	1.8869	0.479675	0.488569	0.882282	ns	H3K4me3
peak3673	chr2	144763201	144765699	intron (NR_033870, intron 1 of 4)	intron (NR_033870, intron 1 of 4)	96483	NR_033870	401014	Hs.742290	NR_033870	ENSG00000226674	TEX41	DKFZp686O1327|LINC00953	testis expressed 41	ncRNA	intron	0.220574	1.54105	0.849943	0.356569	0.834158	ns	-0.756837	1.68281	11.5647	0.000672171	0.0134004	down	-0.454206	1.59523	3.45868	0.0629207	0.333495	ns	-0.409356	1.2538	1.71569	0.190248	0.722272	ns	H3K4me3
peak18694	chr12	65777401	65779799	intron (NR_026825, intron 1 of 1)	intron (NR_026825, intron 1 of 1)	-45860	NM_003484	8091	Hs.505924	NM_003483	ENSG00000149948	HMGA2	BABL|HMGI-C|HMGIC|LIPO|STQTL9	high mobility group AT-hook 2	protein-coding	intron	0.205745	1.7027	0.820323	0.365086	0.840038	ns	-0.700921	1.67691	9.87806	0.00167261	0.0233865	down	-0.259403	1.48777	1.04719	0.306154	0.648881	ns	-0.338387	1.31278	1.21476	0.270392	0.779311	ns	H3K4me3
peak26697	chr20	48294301	48296699	Intergenic	Intergenic	-64411	NR_026958	284749	Hs.299080	NR_026958	ENSG00000235621	LINC00494	-	long intergenic non-protein coding RNA 494	ncRNA	Intergenic	0.157308	1.76531	0.510305	0.475007	0.885609	ns	-0.626241	1.79402	8.44638	0.0036577	0.0386808	down	0.047034	1.74507	0.0407939	0.839936	0.947216	ns	0.0153617	1.6709	0.00300305	0.956298	0.991615	ns	H3K4me3H2AK119ub
peak14225	chr8	113146301	113148699	intron (NM_001363185, intron 4 of 66)	intron (NM_001363185, intron 4 of 66)	229652	NM_198124	114788	Hs.91381	NM_052900	ENSG00000164796	CSMD3	-	CUB and Sushi multiple domains 3	protein-coding	intron	0.0774917	1.29318	0.0906794	0.763315	0.961151	ns	-0.763897	1.41864	9.87222	0.00167793	0.023438	down	-0.00744459	1.55616	0.000898712	0.976084	0.992643	ns	-0.465759	1.44737	2.4483	0.117652	0.641304	ns	H3K4me3
peak9372	chr5	140189201	140191599	intron (NM_032412, intron 1 of 2)	HAL1|LINE|L1	15212	NM_032412	84418	Hs.529798	NM_032412	ENSG00000120306	CYSTM1	C5orf32|ORF1-FL49	cysteine rich transmembrane module containing 1	protein-coding	intron	-0.0199535	2.11557	0.0102919	0.919194	0.988977	ns	-0.697149	1.94712	11.6049	0.00065778	0.0132546	down	-0.152262	1.9857	0.500307	0.479365	0.774679	ns	-0.387851	1.77287	2.00697	0.156578	0.684654	ns	H3K4me3
peak6110	chr3	166438401	166440799	Intergenic	HAL1|LINE|L1	-459083	NR_135545	105374194		NR_135545		LOC105374194	inv3q26.1	uncharacterized LOC105374194	ncRNA	Intergenic	0.179565	1.68194	0.632359	0.426491	0.864854	ns	-0.696256	1.67915	9.62674	0.00191765	0.0256772	down	-0.731047	1.53282	8.60823	0.00334647	0.0772211	ns	-0.289636	1.36333	0.916713	0.33834	0.817141	ns	H3K4me3DPPA4
peak4542	chr2	226433401	226435799	Intergenic	Intergenic	224193	NR_049887	100847053		NR_049887	ENSG00000263363	MIR5702	-	microRNA 5702	ncRNA	Intergenic	-0.015863	1.59917	0.00463133	0.945743	0.992913	ns	-0.860388	1.46753	12.9631	0.000317687	0.00825495	down	-0.354538	1.60592	2.11784	0.145592	0.476881	ns	-0.122729	0.992253	0.135878	0.712413	0.948415	ns	H3K4me3
peak11422	chr6	142318401	142320799	intron (NM_198569, intron 2 of 24)	intron (NM_198569, intron 2 of 24)	17593	NM_198569	57211	Hs.743302	NM_020455	ENSG00000112414	ADGRG6	APG1|DREG|GPR126|LCCS9|PR126|PS1TP2|VIGR	adhesion G protein-coupled receptor G6	protein-coding	intron	-0.137704	1.96945	0.445779	0.504346	0.89523	ns	-0.587197	2.02471	8.66494	0.0032439	0.0356953	down	-0.364609	1.99507	2.91077	0.0879899	0.384652	ns	-0.172048	1.68569	0.379275	0.537992	0.901753	ns	H3K4me3
peak17896	chr11	131342501	131344899	Intergenic	Intergenic	-26915	NM_001048209	50863	Hs.504352	NM_016522	ENSG00000182667	NTM	CEPU-1|HNT|IGLON2|NTRI	neurotrimin	protein-coding	Intergenic	-0.621332	2.00952	9.31814	0.00226896	0.234392	ns	-0.762852	1.68033	11.7684	0.00060245	0.0124986	down	-0.190818	1.54131	0.590902	0.442071	0.75203	ns	-0.351983	1.53685	1.48062	0.223678	0.747091	ns	H3K4me3H2AK119ub
peak14857	chr9	72991901	72994299	Intergenic	Intergenic	-40047	NM_000689	216	Hs.76392	NM_000689	ENSG00000165092	ALDH1A1	ALDC|ALDH-E1|ALDH1|ALDH11|HEL-9|HEL-S-53e|HEL12|PUMB1|RALDH1	aldehyde dehydrogenase 1 family member A1	protein-coding	Intergenic	0.0112803	1.47759	0.00220993	0.962505	0.994369	ns	-0.71202	1.51675	9.19618	0.00242521	0.0298634	down	-0.534256	1.39494	4.19817	0.0404676	0.270224	ns	-0.615046	1.12029	3.59994	0.0577818	0.519109	ns	H3K4me3
peak281	chr1	18635901	18638299	intron (NM_001135254, intron 4 of 8)	intron (NM_001135254, intron 4 of 8)	6254	NM_002584	5081	Hs.113253	NM_002584	ENSG00000009709	PAX7	HUP1|PAX7B|RMS2	paired box 7	protein-coding	intron	-0.24654	2.51992	2.04388	0.152819	0.693392	ns	-0.571616	2.18253	9.03455	0.00264925	0.0315922	down	-0.27833	1.98746	1.67958	0.19498	0.538719	ns	-0.0434587	2.10786	0.0295629	0.863486	0.975348	ns	H3K4me3H3K27me3H2AK119ubDPPA4
peak12618	chr7	85620301	85622699	Intergenic	UCON26|Unknown|Unknown	200378	NR_134240	105375380	Hs.679608	NR_134240	ENSG00000225128	LINC00972	-	long intergenic non-protein coding RNA 972	ncRNA	Intergenic	0.0378362	2.21998	0.0396567	0.842153	0.977769	ns	-0.633766	2.21081	11.5045	0.000694272	0.0136191	down	-0.539545	2.29514	7.85854	0.00505813	0.0953162	ns	-0.525698	2.05142	4.17633	0.0409923	0.471899	ns	H3K4me3DPPA2
peak14199	chr8	109620001	109622399	intron (NM_001099746, intron 1 of 5)	intron (NM_001099746, intron 1 of 5)	-13138	NM_001330596	55638	Hs.390738	NM_017786	ENSG00000147642	SYBU	GOLSYN|OCSYN|SNPHL	syntabulin	protein-coding	intron	0.233713	2.00798	1.2817	0.257582	0.775956	ns	-0.859664	1.92882	17.4041	3.02166034867213e-05	0.00169673	down	-0.137402	1.97222	0.404587	0.52473	0.804106	ns	-0.205126	1.60739	0.52134	0.470271	0.876257	ns	H3K4me3DPPA2+4
peak7989	chr4	182184101	182186499	Intergenic	Intergenic	16007	NR_031640	100302270		NR_031640	ENSG00000221227	MIR1305	MIRN1305|hsa-mir-1305|mir-1305	microRNA 1305	ncRNA	Intergenic	-0.189161	1.86721	0.789617	0.374216	0.843958	ns	-0.7955	1.83694	14.0395	0.000179012	0.00566186	down	-0.298102	1.65237	1.55983	0.21169	0.5591	ns	-0.285679	2.35641	1.44968	0.22858	0.751616	ns	H3K4me3
peak24864	chr19	2545601	2547899	intron (NM_052847, intron 3 of 4)	CpG	70623	NM_015675	4616	Hs.110571	NM_015675	ENSG00000099860	GADD45B	GADD45BETA|MYD118	growth arrest and DNA damage inducible beta	protein-coding	intron	-0.227632	1.51398	0.921573	0.337062	0.825057	ns	-0.667219	1.52013	8.08462	0.00446424	0.0438151	down	-0.254808	1.59181	1.0907	0.296316	0.64032	ns	-0.761891	1.07048	5.32729	0.020994	0.378273	ns	H3K4me3H2AK119ubDPPA4
peak12578	chr7	85053101	85055399	intron (NM_152754, intron 7 of 16)	intron (NM_152754, intron 7 of 16)	67681	NM_152754	223117	Hs.201340	NM_152754	ENSG00000153993	SEMA3D	Sema-Z2|coll-2	semaphorin 3D	protein-coding	intron	-0.140118	1.49529	0.345939	0.556421	0.91204	ns	-0.678008	1.60056	8.77089	0.00306076	0.034509	down	-0.527214	1.70418	5.08633	0.0241152	0.212402	ns	-0.317979	1.33077	1.07722	0.29932	0.797801	ns	H3K4me3DPPA2+4
peak10349	chr6	35662701	35664999	promoter-TSS (NR_049873)	promoter-TSS (NR_049873)	939	NR_049873	100847048		NR_049873	ENSG00000265527	MIR5690	-	microRNA 5690	ncRNA	promoter-TSS	0.0348654	1.89887	0.0274482	0.868413	0.981974	ns	-0.730808	1.35884	8.60614	0.00335032	0.0364345	down	0.144986	1.53748	0.334772	0.562862	0.825461	ns	-0.404232	1.20039	1.62709	0.202106	0.729105	ns	H3K4me3DPPA4
peak5338	chr3	81914201	81916499	Intergenic	Intergenic	-70792	NR_147146	105377180	Hs.531803	NR_147146	ENSG00000239440	LINC02008	-	long intergenic non-protein coding RNA 2008	ncRNA	Intergenic	-0.252437	1.12868	0.877545	0.348875	0.830974	ns	-0.870854	0.978361	9.43263	0.00213158	0.0274927	down	0.28369	0.788419	0.73846	0.390155	0.716126	ns	-0.35729	0.918443	1.11002	0.292078	0.795357	ns	H3K4me3H3K27me3
peak28603	chrX	134191001	134193299	Intergenic	Intergenic	-21872	NR_029523	406899		NR_029523	ENSG00000284157	MIR106A	MIRN106A|mir-106|mir-106a	microRNA 106a	ncRNA	Intergenic	0.0403594	1.82778	0.0352417	0.85109	0.979791	ns	-0.746666	1.94695	13.2501	0.000272563	0.00746241	down	-0.551379	1.76152	5.75032	0.0164857	0.177093	ns	-0.136555	1.85847	0.260677	0.609655	0.922725	ns	H3K4me3
peak135	chr1	8096401	8098699	Intergenic	Intergenic	-71241	NM_018948	54206	Hs.605445	NM_018948	ENSG00000116285	ERRFI1	GENE-33|MIG-6|MIG6|RALT	ERBB receptor feedback inhibitor 1	protein-coding	Intergenic	0.178631	2.12953	0.820033	0.365171	0.840038	ns	-0.676435	1.44001	7.8211	0.00516397	0.0477485	down	-0.184687	1.75702	0.641409	0.423201	0.739606	ns	-0.603651	1.6605	4.59127	0.0321353	0.44138	ns	H3K4me3
peak398	chr1	25891501	25893799	intron (NM_001145454, intron 4 of 4)	intron (NM_001145454, intron 4 of 4)	13503	NM_203401	3925	Hs.209983	NM_005563	ENSG00000117632	STMN1	C1orf215|LAP18|Lag|OP18|PP17|PP19|PR22|SMN	stathmin 1	protein-coding	intron	0.0774627	1.92471	0.134973	0.71333	0.948182	ns	-0.654911	1.75473	9.0845	0.00257785	0.0310627	down	-0.4824	1.81027	4.55897	0.0327469	0.243014	ns	-0.616969	1.74449	5.0158	0.0251171	0.406036	ns	H3K4me3
peak1257	chr1	103361101	103363399	Intergenic	Intergenic	163261	NM_001347930	101928436	Hs.558999	NM_001286997		LOC101928436	-	uncharacterized LOC101928436	protein-coding	Intergenic	-0.185426	1.97703	0.806691	0.3691	0.842404	ns	-0.608923	1.77253	7.92081	0.00488694	0.0463121	down	-0.2843	1.93467	1.70086	0.192175	0.535006	ns	-0.230439	1.85131	0.740662	0.389449	0.841483	ns	H3K4me3DPPA2
peak6920	chr4	62397901	62400199	Intergenic	MSTB1-int|LTR|ERVL-MaLR	-237285	NR_110595	101927186	Hs.723269	NR_110595		ADGRL3-AS1	LPHN3-AS1	adhesion G protein-coupled receptor L3 antisense RNA 1	ncRNA	Intergenic	0.129712	1.45756	0.281155	0.595945	0.924635	ns	-0.649646	1.55249	7.84464	0.00509715	0.0473895	down	0.187736	1.46626	0.521701	0.470117	0.768715	ns	0.00829827	1.38511	0.000756587	0.978056	0.995454	ns	H3K4me3
peak9145	chr5	123699801	123701999	Intergenic	Intergenic	155483	NM_004384	1456	Hs.129206	NM_004384	ENSG00000151292	CSNK1G3	CKI-gamma 3|CSNK1G3L	casein kinase 1 gamma 3	protein-coding	Intergenic	0.194709	1.85646	0.826425	0.363308	0.839222	ns	-0.615419	1.83893	8.4602	0.00363002	0.0385154	down	-0.179042	1.89175	0.655391	0.418192	0.736783	ns	-0.294088	1.73858	1.1388	0.285906	0.789594	ns	H3K4me3DPPA2
peak6635	chr4	20323401	20325599	intron (NM_001289135, intron 4 of 35)	intron (NM_001289135, intron 4 of 35)	-67689	NR_037876	100505893	Hs.665305	NR_037876	ENSG00000248228	SLIT2-IT1	-	SLIT2 intronic transcript 1	ncRNA	intron	0.0170585	1.60486	0.00543989	0.941205	0.991962	ns	-0.77819	1.49675	10.8259	0.00100088	0.0168917	down	-0.253268	1.54676	1.03925	0.307995	0.650578	ns	-0.291984	1.00678	0.770093	0.380188	0.837332	ns	H3K4me3
peak1197	chr1	98368101	98370299	Intergenic	Intergenic	158489	NR_046088	729987	Hs.683961	NR_046088	ENSG00000226053	LINC01776	-	long intergenic non-protein coding RNA 1776	ncRNA	Intergenic	-0.196641	1.87655	0.865632	0.352167	0.83274	ns	-0.843439	1.34182	11.2571	0.000793208	0.0147925	down	-0.0188609	1.47881	0.00549135	0.940928	0.980604	ns	-0.676644	1.35963	4.92343	0.0264948	0.411772	ns	H3K4me3
peak28366	chrX	101676201	101678399	Intergenic	Intergenic	-17450	NM_014782	9823	Hs.48924	NM_014782	ENSG00000184867	ARMCX2	ALEX2|GASP9	armadillo repeat containing X-linked 2	protein-coding	Intergenic	-0.585755	1.7048	6.93556	0.00844988	0.351875	ns	-0.682972	1.79896	9.98037	0.00158218	0.0226617	down	-0.525849	1.72972	5.15311	0.0232048	0.208012	ns	-0.599937	1.49819	4.15645	0.0414762	0.473791	ns	H3K4me3
peak8564	chr5	55545401	55547599	Intergenic	Intergenic	-11422	NM_176895	8611	Hs.696231	NM_003711	ENSG00000067113	PLPP1	LLP1a|LPP1|PAP-2a|PAP2|PPAP2A	phospholipid phosphatase 1	protein-coding	Intergenic	0.118872	2.25974	0.399704	0.527242	0.903416	ns	-0.504671	2.37873	8.19461	0.0042015	0.042233	down	-0.0187395	2.44988	0.0103354	0.919024	0.972919	ns	-0.0083246	2.46876	0.00129723	0.971269	0.994105	ns	H3K4me3
peak17055	chr11	46105801	46107999	intron (NR_147890, intron 1 of 18)	intron (NR_147890, intron 1 of 18)	13919	NM_001352029	51317	Hs.502458	NM_016621	ENSG00000135365	PHF21A	BHC80|BM-006	PHD finger protein 21A	protein-coding	intron	0.102317	1.45265	0.177354	0.673657	0.940844	ns	-0.704895	1.66223	9.88871	0.00166296	0.0232855	down	-0.303105	1.33457	1.28024	0.257855	0.605699	ns	-0.338396	1.53298	1.35901	0.24371	0.764543	ns	H3K4me3
peak28758	chrY	12536201	12538299	Intergenic	CpG	-115660	NR_033667	352887	Hs.546221	NR_033667	ENSG00000206159	GYG2P1	GYG2P	glycogenin 2 pseudogene 1	pseudo	Intergenic	0.000688475	2.90377	1.97907409074105e-05	0.99645	0.99949	ns	-0.517329	2.54615	9.38357	0.00218939	0.0279501	down	0.199238	2.34448	1.08753	0.297019	0.640877	ns	-0.451561	2.70393	4.10016	0.0428792	0.47639	ns	H3K4me3H3K27me3H2AK119ubDPPA2
peak24612	chr18	67781901	67783999	intron (NR_033921, intron 1 of 4)	intron (NR_033921, intron 1 of 4)	31872	NR_146471	101927430	Hs.621261	NR_146471	ENSG00000265555	LINC01903	-	long intergenic non-protein coding RNA 1903	ncRNA	intron	0.084513	1.19753	0.0995658	0.752351	0.958387	ns	-1.05181	1.01728	14.013	0.000181552	0.00568167	down	-0.108033	1.0162	0.130168	0.718257	0.902408	ns	-0.338352	1.11762	1.0866	0.297227	0.797786	ns	H3K4me3
peak21852	chr15	96626501	96628599	Intergenic	Intergenic	154104	NR_102754	100652749	Hs.303588	NR_102753	ENSG00000259282	SPATA8-AS1	-	SPATA8 antisense RNA 1 (head to head)	ncRNA	Intergenic	0.302667	1.37731	1.45554	0.227641	0.758407	ns	-0.925522	1.50857	15.4033	8.68347777491398e-05	0.00347084	down	-0.193876	1.5416	0.609698	0.434902	0.74806	ns	-0.0840155	1.3158	0.0739402	0.785684	0.963495	ns	H3K4me3
peak9117	chr5	120604101	120606199	intron (NM_001308088, intron 1 of 3)	L1PA16|LINE|L1	73686	NM_001308088	51334	Hs.157461	NM_016644	ENSG00000184838	PRR16	DSC54|LARGEN	proline rich 16	protein-coding	intron	-0.347583	1.72164	2.46514	0.116397	0.650631	ns	-1.03982	1.1053	13.9679	0.000185963	0.00577872	down	-0.573222	1.3573	4.68423	0.0304407	0.235655	ns	-0.456515	1.38137	2.27059	0.13185	0.658241	ns	H3K4me3
peak5052	chr3	48032501	48034599	intron (NM_002375, intron 1 of 18)	intron (NM_002375, intron 1 of 18)	55298	NM_030885	4134	Hs.517949	NM_002375	ENSG00000047849	MAP4	-	microtubule associated protein 4	protein-coding	intron	0.718538	0.911607	5.90005	0.0151405	0.407807	ns	-0.928436	0.835412	9.72242	0.00182034	0.0247778	down	-0.374341	0.867261	1.42806	0.232082	0.581214	ns	0.0455137	0.784107	0.016515	0.897745	0.982762	ns	H3K4me3
peak3253	chr2	79816601	79818699	intron (NM_001282598, intron 3 of 17)	intron (NM_001282598, intron 3 of 17)	48933	NR_107047	102465877		NR_107047	ENSG00000276917	MIR8080	hsa-mir-8080	microRNA 8080	ncRNA	intron	-0.00468187	1.72206	0.000443729	0.983194	0.997673	ns	-0.675441	1.45199	7.86037	0.005053	0.0472692	down	-0.117547	1.40325	0.201831	0.653247	0.871814	ns	-0.912316	1.56252	9.84071	0.00170691	0.130181	ns	H3K4me3DPPA2
peak1892	chr1	173506801	173508799	intron (NM_178527, intron 24 of 27)	MLT1C|LTR|ERVL-MaLR	30465	NM_004905	9588	Hs.120	NM_004905	ENSG00000117592	PRDX6	1-Cys|AOP2|HEL-S-128m|NSGPx|PRX|aiPLA2|p29	peroxiredoxin 6	protein-coding	intron	-0.0233363	1.45197	0.00926604	0.923314	0.989152	ns	-0.86687	1.19364	10.6528	0.00109906	0.0179282	down	0.0598976	1.26229	0.0467266	0.82886	0.943855	ns	-0.343033	1.11891	1.12872	0.288049	0.791607	ns	H3K4me3DPPA4
peak25566	chr19	36975801	36977799	intron (NM_001204839, intron 6 of 8)	AluSp|SINE|Alu	60468	NM_001204836	374900	Hs.404220	NM_198539	ENSG00000198453	ZNF568	ZFP568	zinc finger protein 568	protein-coding	intron	-0.667025	1.17255	6.13674	0.0132402	0.392364	ns	-0.909257	1.09336	10.8822	0.000970954	0.0166305	down	-0.699145	1.04561	5.58995	0.0180638	0.183999	ns	-1.01346	0.555759	7.14915	0.00749997	0.246924	ns	H3K4me3
peak26764	chr20	51847201	51849199	intron (NR_110016, intron 1 of 2)	intron (NR_110016, intron 1 of 2)	14713	NR_110016	101927678	Hs.683840	NR_110016	ENSG00000227964	LINC01429	-	long intergenic non-protein coding RNA 1429	ncRNA	intron	0.219525	1.38788	0.774015	0.378978	0.846274	ns	-0.772469	1.08999	7.89355	0.00496115	0.0466832	down	-0.0606515	1.24961	0.0475369	0.827406	0.943364	ns	0.0248853	1.20948	0.00616738	0.937404	0.988439	ns	H3K4me3
peak21334	chr15	44735101	44737099	promoter-TSS (NM_001301146)	promoter-TSS (NM_001301146)	-428	NM_001301146	140691	Hs.745248	NM_080745	ENSG00000185880	TRIM69	HSD-34|HSD34|RNF36|Trif	tripartite motif containing 69	protein-coding	promoter-TSS	0.000269265	1.23658	1.13871801143972e-06	0.999149	0.999638	ns	-1.05815	1.52548	20.2807	6.68711344594144e-06	0.00061828	down	-0.0753027	1.35936	0.0791343	0.778474	0.924707	ns	-0.246981	0.407967	0.400481	0.526841	0.896969	ns	H3K4me3
peak8562	chr5	55437901	55439899	intron (NR_103485, intron 5 of 6)	AluY|SINE|Alu	70026	NR_049869	100847019		NR_049869	ENSG00000265135	MIR5687	-	microRNA 5687	ncRNA	intron	-0.224088	1.73224	1.02416	0.311534	0.812141	ns	-0.788766	1.1897	8.70644	0.00317088	0.0353104	down	0.315604	1.16614	1.17275	0.278837	0.623914	ns	-0.0880483	1.89738	0.109959	0.740191	0.954769	ns	H3K4me3DPPA2
peak17891	chr11	131246001	131247999	Intergenic	Intergenic	-123615	NM_001048209	50863	Hs.504352	NM_016522	ENSG00000182667	NTM	CEPU-1|HNT|IGLON2|NTRI	neurotrimin	protein-coding	Intergenic	0.325548	1.78536	2.19002	0.138907	0.680183	ns	-0.665066	1.87612	10.004	0.00156199	0.0224731	down	-0.178383	1.76816	0.600922	0.438226	0.749334	ns	-0.408416	1.4846	1.93507	0.164205	0.693495	ns	H3K4me3H2AK119ubDPPA2
peak6686	chr4	30734201	30736199	intron (NM_032457, intron 1 of 2)	intron (NM_032457, intron 1 of 2)	14831	NM_001173523	5099	Hs.479439	NM_002589	ENSG00000169851	PCDH7	BH-Pcdh|BHPCDH|PPP1R120	protocadherin 7	protein-coding	intron	-0.0510218	1.56575	0.0479125	0.826736	0.975013	ns	-0.767766	1.53511	10.7912	0.00101986	0.0170917	down	0.0324501	1.68832	0.0187418	0.891109	0.963457	ns	-0.354797	1.62566	1.57738	0.209139	0.736735	ns	H3K4me3
peak18092	chr12	13124701	13126699	Intergenic	AluSg|SINE|Alu	-22033	NM_001367360	83445	Hs.240053	NM_031289	ENSG00000111305	GSG1	-	germ cell associated 1	protein-coding	Intergenic	0.31523	1.43336	1.6416	0.200106	0.740204	ns	-0.707559	1.77071	10.6438	0.00110439	0.0179948	down	-0.303559	1.65481	1.60976	0.204526	0.550639	ns	-0.202224	1.51082	0.483168	0.486991	0.88183	ns	H3K4me3DPPA4
peak12620	chr7	85629601	85631599	Intergenic	Intergenic	209478	NR_134240	105375380	Hs.679608	NR_134240	ENSG00000225128	LINC00972	-	long intergenic non-protein coding RNA 972	ncRNA	Intergenic	0.3969	1.30393	2.33779	0.126268	0.664514	ns	-0.844115	1.10563	9.50728	0.00204658	0.0267805	down	-0.146627	1.39264	0.313137	0.575761	0.832121	ns	-0.240767	1.18951	0.574297	0.448556	0.868314	ns	H3K4me3
peak24505	chr18	58842901	58844899	Intergenic	Intergenic	-19024	NM_001318726	55205	Hs.529023	NM_018181	ENSG00000074657	ZNF532	-	zinc finger protein 532	protein-coding	Intergenic	-0.166834	1.33864	0.437862	0.508156	0.896791	ns	-0.99844	1.24363	14.6265	0.000131061	0.00461035	down	0.00144452	1.39746	3.04079031128168e-05	0.9956	0.998454	ns	-0.48977	1.07036	2.2382	0.134638	0.661353	ns	H3K4me3
peak6009	chr3	156667201	156669199	Intergenic	Intergenic	-6390	NM_015508	25976	Hs.744050	NM_015508	ENSG00000163659	TIPARP	ARTD14|PARP7|pART14	TCDD inducible poly(ADP-ribose) polymerase	protein-coding	Intergenic	0.401544	1.81351	3.38727	0.0657018	0.571091	ns	-0.669077	1.62413	8.67853	0.00321981	0.0355805	down	0.150681	1.97779	0.479269	0.488754	0.78085	ns	-0.145132	1.67025	0.269652	0.603565	0.921835	ns	H3K4me3
peak3652	chr2	144440601	144442599	intron (NM_001171653, intron 2 of 8)	intron (NM_001171653, intron 2 of 8)	-78014	NR_040248	100303491	Hs.560789	NR_040248	ENSG00000238057	ZEB2-AS1	ZEB2-AS|ZEB2AS|ZEB2NAT	ZEB2 antisense RNA 1	ncRNA	intron	-0.3306	1.69935	2.18696	0.139183	0.680397	ns	-0.859747	1.53868	13.4801	0.000241106	0.00680846	down	-0.54607	1.86272	6.03606	0.0140165	0.162492	ns	-0.363926	1.59935	1.60993	0.204502	0.731945	ns	H3K4me3
peak7887	chr4	168546401	168548299	intron (NM_001166108, intron 2 of 21)	(GT)n|Simple_repeat|Simple_repeat	50298	NM_016081	23022	Hs.151220	NM_016081	ENSG00000129116	PALLD	CGI-151|CGI151|MYN|PNCA1|SIH002	palladin, cytoskeletal associated protein	protein-coding	intron	0.392691	0.912986	1.82013	0.177298	0.718286	ns	-1.07992	0.880039	13.6058	0.000225492	0.00652471	down	-0.303344	1.04355	1.05109	0.305256	0.647925	ns	-0.311482	0.852387	0.803602	0.370018	0.833042	ns	H3K4me3
peak28374	chrX	101794201	101796099	Intergenic	Intergenic	62427	NR_159737	55998	Hs.307077	NM_032946	ENSG00000126952	NXF5	-	nuclear RNA export factor 5	protein-coding	Intergenic	-0.275307	1.16239	1.06191	0.30278	0.806785	ns	-0.806036	0.924683	7.81882	0.00517049	0.047778	down	-0.266073	1.2212	0.906867	0.340947	0.679525	ns	0.369213	0.79908	1.08725	0.297082	0.797786	ns	H3K4me3
peak7125	chr4	83255401	83257299	Intergenic	AluSx1|SINE|Alu	28445	NM_001358921	27235	Hs.144304	NM_015697	ENSG00000173085	COQ2	CL640|COQ10D1|MSA1|PHB:PPT	coenzyme Q2, polyprenyltransferase	protein-coding	Intergenic	0.0118128	1.08616	0.00186879	0.965519	0.994781	ns	-0.948179	0.6778	9.3502	0.00222961	0.0282506	down	0.19518	0.758542	0.351275	0.553392	0.820012	ns	-0.153061	0.553872	0.167361	0.682468	0.940856	ns	H3K4me3
peak10896	chr6	106309101	106310999	intron (NR_104402, intron 1 of 5)	intron (NR_104402, intron 1 of 5)	6216	NR_104403	9474	Hs.486063	NM_004849	ENSG00000057663	ATG5	APG5|APG5-LIKE|APG5L|ASP|SCAR25|hAPG5	autophagy related 5	protein-coding	intron	-0.333803	1.33469	1.75655	0.185055	0.726859	ns	-1.21769	1.00166	18.3148	1.87243687948211e-05	0.00119732	down	-0.737731	1.17316	6.77454	0.00924672	0.13133	ns	-0.460139	0.679502	1.61905	0.203224	0.730514	ns	H3K4me3
peak11741	chr7	6076801	6078699	Intergenic	AluSq4|SINE|Alu	-18521	NM_001134335	27102	Hs.520205	NM_014413	ENSG00000086232	EIF2AK1	HCR|HRI	eukaryotic translation initiation factor 2 alpha kinase 1	protein-coding	Intergenic	-0.320971	0.934649	1.24965	0.263618	0.779934	ns	-1.08186	0.708179	12.3681	0.000436741	0.010185	down	0.186396	0.884196	0.347985	0.555256	0.821147	ns	-0.682071	0.801785	3.78093	0.0518397	0.501895	ns	H3K4me3H2AK119ubDPPA2+4
peak12445	chr7	82894001	82895799	intron (NM_033026, intron 9 of 24)	L1M4a2|LINE|L1	267984	NM_014510	27445	Hs.12376	NM_014510	ENSG00000186472	PCLO	ACZ|PCH3	piccolo presynaptic cytomatrix protein	protein-coding	intron	0.266185	0.901037	0.840704	0.359196	0.836202	ns	-0.738758	1.19055	7.77654	0.00529292	0.0484424	down	0.0370893	1.4235	0.0200034	0.887528	0.962849	ns	-0.410067	1.37948	1.84881	0.173921	0.70659	ns	H3K4me3
peak10545	chr6	56712901	56714699	intron (NM_001144770, intron 3 of 94)	Plat_L3|LINE|CR1	-70911	NM_001723	667	Hs.604915	NM_001723	ENSG00000151914	DST	BP240|BPA|BPAG1|CATX-15|CATX15|D6S1101|DMH|DT|EBSB2|HSAN6|MACF2	dystonin	protein-coding	intron	-0.369829	1.25125	2.02767	0.154458	0.695832	ns	-0.894596	1.0566	10.0445	0.00152803	0.0221457	down	-0.151634	1.10778	0.265857	0.606125	0.848183	ns	-0.307024	1.07772	0.882765	0.347446	0.821859	ns	H3K4me3
peak7021	chr4	66831801	66833599	Intergenic	Intergenic	555876	NR_031673	100302177		NR_031673	ENSG00000221563	MIR1269A	MIR1269|MIRN1269|hsa-mir-1269|hsa-mir-1269a	microRNA 1269a	ncRNA	Intergenic	-0.142104	1.31052	0.312055	0.576422	0.9186	ns	-0.730563	1.29445	8.16854	0.00426233	0.0426158	down	0.154675	1.28224	0.314913	0.574681	0.831924	ns	0.270355	1.33125	0.772851	0.379336	0.836908	ns	H3K4me3
peak25058	chr19	9293701	9295499	3' UTR (NM_198535, exon 6 of 6)	3' UTR (NM_198535, exon 6 of 6)	15238	NM_198535	374879	Hs.633842	NM_198535	ENSG00000196110	ZNF699	hang	zinc finger protein 699	protein-coding	3' UTR	-0.950971	0.995835	11.4254	0.000724476	0.170837	ns	-0.865692	0.90963	8.6662	0.00324167	0.0356953	down	-0.890012	1.09665	9.37596	0.00219849	0.0595254	ns	-0.687991	0.878853	3.8942	0.0484532	0.489058	ns	H3K4me3
peak2129	chr1	201511601	201513399	intron (NR_160747, intron 1 of 1)	intron (NR_160747, intron 1 of 1)	5287	NR_160747	107985246		NR_160746		LOC107985246	-	uncharacterized LOC107985246	ncRNA	intron	0.064211	1.13182	0.0562359	0.812547	0.971313	ns	-0.707754	1.43435	8.57919	0.00340027	0.0368369	down	-0.30818	1.30164	1.26597	0.260524	0.608687	ns	-0.194286	1.34112	0.405958	0.524028	0.896439	ns	H3K4me3H2AK119ubDPPA2
peak13238	chr7	151599601	151601299	intron (NM_016203, intron 5 of 15)	intron (NM_016203, intron 5 of 15)	31808	NM_024429	51422	Hs.647072	NM_016203	ENSG00000106617	PRKAG2	AAKG|AAKG2|CMH6|H91620p|WPWS	protein kinase AMP-activated non-catalytic subunit gamma 2	protein-coding	intron	-0.435563	0.89403	2.29603	0.129705	0.667505	ns	-0.910524	0.59631	7.88498	0.00498469	0.0468208	down	0.0148397	0.980755	0.00236506	0.961213	0.988111	ns	-0.104249	0.884598	0.0922177	0.761377	0.959033	ns	H3K4me3H2AK119ub
peak8153	chr5	3594801	3596499	promoter-TSS (NM_024337)	promoter-TSS (NM_024337)	-182	NM_024337	79192	Hs.424156	NM_024337	ENSG00000170549	IRX1	IRX-5|IRXA1	iroquois homeobox 1	protein-coding	promoter-TSS	-0.197669	0.739838	0.422004	0.515939	0.898835	ns	-1.12023	-0.213934	7.77783	0.00528912	0.0484387	down	0.0232928	-0.344209	0.0025659	0.959601	0.987537	ns	-0.521229	-0.70678	0.984956	0.320978	0.808557	ns	H3K4me3H3K27me3H2AK119ub
peak11843	chr7	14416201	14417899	intron (NM_001350717, intron 20 of 24)	MIRb|SINE|MIR	424400	NM_145695	1607	Hs.567255	NM_004080	ENSG00000136267	DGKB	DAGK2|DGK|DGK-BETA	diacylglycerol kinase beta	protein-coding	intron	-0.362759	0.998164	1.66162	0.197385	0.738014	ns	-1.04595	0.850831	12.2817	0.000457416	0.0104618	down	-0.261972	0.790831	0.663953	0.415168	0.73476	ns	-0.193886	1.26061	0.386892	0.533937	0.899546	ns	H3K4me3
peak15638	chr10	17002501	17004199	intron (NM_001081, intron 28 of 66)	intron (NM_001081, intron 28 of 66)	126467	NM_001081	8029	Hs.166206	NM_001081	ENSG00000107611	CUBN	IFCR|MGA1|gp280	cubilin	protein-coding	intron	-0.618303	1.22831	5.55374	0.0184412	0.428919	ns	-1.11992	1.24378	18.4712	1.72494879128477e-05	0.00114897	down	-0.143011	0.966308	0.219514	0.639411	0.865902	ns	-0.563808	0.84279	2.65309	0.103349	0.614307	ns	H3K4me3
peak3250	chr2	79761301	79762999	intron (NM_001282598, intron 3 of 17)	MIR3|SINE|MIR	104433	NR_107047	102465877		NR_107047	ENSG00000276917	MIR8080	hsa-mir-8080	microRNA 8080	ncRNA	intron	-0.422336	1.11869	2.42322	0.119549	0.655946	ns	-0.928147	0.484481	7.82221	0.00516079	0.0477344	down	-0.44575	0.679703	1.77957	0.182202	0.523448	ns	0.306787	0.778507	0.746034	0.387735	0.841303	ns	H3K4me3
peak24588	chr18	67371401	67373099	Intergenic	Intergenic	-144296	NR_033921	643542	Hs.652901	NR_033921	ENSG00000265533	LOC643542	-	uncharacterized LOC643542	ncRNA	Intergenic	-0.162538	0.976427	0.331937	0.564521	0.915418	ns	-0.804816	1.1596	8.79041	0.00302818	0.0342896	down	-0.478058	1.17836	2.85508	0.0910857	0.390203	ns	-0.588215	1.16177	3.36844	0.0664565	0.54096	ns	H3K4me3
peak26642	chr20	44694601	44696299	Intergenic	L3|LINE|CR1	-19394	NM_001323370	8839	Hs.592145	NM_003881	ENSG00000064205	CCN5	CT58|CTGF-L|WISP2	cellular communication network factor 5	protein-coding	Intergenic	-0.452832	1.11128	2.75524	0.0969364	0.629153	ns	-1.18724	0.934211	16.8726	3.99741874451629e-05	0.00208916	down	-0.394199	0.625218	1.33293	0.248285	0.597708	ns	-0.811068	0.822837	5.35218	0.0206964	0.376961	ns	H3K4me3DPPA4
peak27426	chr22	21837001	21838699	intron (NM_002745, intron 1 of 8)	intron (NM_002745, intron 1 of 8)	29830	NM_002745	5594	Hs.431850	NM_002745	ENSG00000100030	MAPK1	ERK|ERK-2|ERK2|ERT1|MAPK2|P42MAPK|PRKM1|PRKM2|p38|p40|p41|p41mapk|p42-MAPK	mitogen-activated protein kinase 1	protein-coding	intron	0.174819	1.70883	0.609307	0.435049	0.869368	ns	-1.04282	1.23604	15.7436	7.25316044143976e-05	0.00303357	down	-0.589922	1.38287	5.06657	0.0243915	0.213592	ns	-0.573158	1.76839	4.36472	0.0366905	0.459127	ns	H3K4me3
peak25746	chr19	43952101	43953799	intron (NM_001297589, intron 1 of 4)	intron (NM_001297589, intron 1 of 4)	1705	NM_013359	7638	Hs.631598	NM_013359	ENSG00000159905	ZNF221	-	zinc finger protein 221	protein-coding	intron	-0.412799	1.65485	3.3265	0.0681719	0.575892	ns	-0.923073	1.65117	16.786	4.18406706306479e-05	0.0021523	down	-0.160359	1.66891	0.456713	0.499164	0.787681	ns	-0.614499	1.59541	4.63774	0.0312761	0.437729	ns	H3K4me3
peak6240	chr3	181489601	181491199	intron (NR_075091, intron 3 of 7)	intron (NR_075091, intron 3 of 7)	-47914	NR_125407	102724604	Hs.570524	NR_125407	ENSG00000241231	LOC102724604	-	uncharacterized LOC102724604	ncRNA	intron	0.466391	0.406478	1.85518	0.173182	0.715621	ns	-0.850316	0.835294	8.18176	0.00423136	0.0424412	down	-0.170976	0.922876	0.302651	0.582225	0.835511	ns	-0.496358	1.00532	2.22386	0.135893	0.662731	ns	H3K4me3
peak7455	chr4	123559601	123561199	Intergenic	Intergenic	-89591	NR_027105	285419	Hs.535763	NR_027105	ENSG00000249464	LINC01091	-	long intergenic non-protein coding RNA 1091	ncRNA	Intergenic	0.1204	0.845064	0.165539	0.684108	0.943779	ns	-0.782231	1.22229	8.82905	0.00296472	0.0338263	down	-0.925316	0.962688	9.2987	0.00229317	0.0607606	ns	-0.0781574	0.502673	0.0412858	0.838987	0.972601	ns	H3K4me3
peak4918	chr3	31974101	31975699	intron (NM_001174060, intron 1 of 10)	intron (NM_001174060, intron 1 of 10)	-6850	NM_001137674	344787	Hs.585139	NM_001137674	ENSG00000197385	ZNF860	-	zinc finger protein 860	protein-coding	intron	-0.182415	0.902426	0.402481	0.525811	0.902549	ns	-0.863813	0.92619	8.78695	0.00303393	0.0342896	down	-0.245212	0.668494	0.53216	0.4657	0.765981	ns	-0.169622	0.860733	0.242738	0.622236	0.926024	ns	H3K4me3
peak22093	chr16	4293301	4294899	Intergenic	Intergenic	-20661	NM_001318918	84662	Hs.592087	NM_032575	ENSG00000126603	GLIS2	NKL|NPHP7	GLIS family zinc finger 2	protein-coding	Intergenic	0.285115	1.43571	1.33842	0.247313	0.768769	ns	-0.851174	1.09569	9.30842	0.00228103	0.0286123	down	-0.30777	1.321	1.31073	0.252263	0.601718	ns	-0.450109	1.13367	1.94389	0.163247	0.69287	ns	H3K4me3H2AK119ub
peak8462	chr5	37272101	37273699	Intergenic	Kanga1a|DNA|TcMar-Tc2	-23472	NM_023073	65250	Hs.586199	NM_023073	ENSG00000197603	CPLANE1	C5orf42|Hug|JBTS17|OFD6	ciliogenesis and planar polarity effector 1	protein-coding	Intergenic	0.291555	0.998731	1.06368	0.302377	0.806785	ns	-1.17402	0.830171	15.2568	9.38369878671395e-05	0.00364807	down	-0.179931	0.545458	0.258548	0.611119	0.85145	ns	0.189149	0.940672	0.311725	0.576623	0.914262	ns	H3K4me3
peak4305	chr2	207472501	207474099	Intergenic	Intergenic	-56662	NR_163946	NA								Intergenic	0.177934	1.61121	0.592165	0.441583	0.871001	ns	-0.636398	1.64793	7.9868	0.00471197	0.0451007	down	0.0433312	1.6129	0.0314701	0.859196	0.952767	ns	0.0591142	1.52017	0.0408718	0.839786	0.972601	ns	H3K4me3H2AK119ub
peak17877	chr11	129861101	129862699	Intergenic	Intergenic	31109	NM_006165	4798	Hs.530539	NM_006165	ENSG00000170322	NFRKB	INO80G	nuclear factor related to kappaB binding protein	protein-coding	Intergenic	-0.51611	1.32685	4.12391	0.0422813	0.522013	ns	-1.25633	0.648148	15.6747	7.52254689579149e-05	0.00311008	down	0.0597217	1.01674	0.0392157	0.843022	0.948327	ns	-0.812468	1.39859	7.24951	0.00709202	0.245379	ns	H3K4me3
peak24595	chr18	67524701	67526199	intron (NR_033921, intron 1 of 4)	intron (NR_033921, intron 1 of 4)	-8730	NM_032160	92126	Hs.124673	NM_032160	ENSG00000171451	DSEL	C18orf4|DE-epi2	dermatan sulfate epimerase like	protein-coding	intron	-0.347119	0.523063	1.14662	0.284258	0.795672	ns	-1.1672	0.365755	11.2124	0.000812534	0.0149588	down	-0.35434	0.592391	1.05033	0.30543	0.648171	ns	0.128672	0.364565	0.105529	0.745293	0.955865	ns	H3K4me3
peak26826	chr20	53773101	53774599	Intergenic	MER58A|DNA|hAT-Charlie	101859	NR_002189	391257	Hs.449977	NR_002189		SUMO1P1	PIC1L|UBL2|UBL6	SUMO1 pseudogene 1	pseudo	Intergenic	0.296815	0.959576	1.07675	0.299426	0.80493	ns	-1.04818	0.852326	12.4254	0.000423533	0.00997314	down	-0.406538	0.359231	1.18166	0.277019	0.62195	ns	0.42038	0.541143	1.21588	0.270171	0.779311	ns	H3K4me3
peak14064	chr8	93360301	93361799	intron (NR_033858, intron 10 of 10)	intron (NR_033858, intron 10 of 10)	-194200	NR_161372	389676	Hs.386711	NR_161372		C8orf87	-	chromosome 8 open reading frame 87	ncRNA	intron	-0.43798	1.15237	2.65503	0.103223	0.635208	ns	-1.1944	1.0768	18.4002	1.79037510416885e-05	0.00117133	down	0.162038	1.11235	0.30687	0.579607	0.834194	ns	-0.464507	1.22908	2.17045	0.140685	0.669588	ns	H3K4me3
peak6950	chr4	62958401	62959899	Intergenic	L2a|LINE|L2	-797385	NR_110595	101927186	Hs.723269	NR_110595		ADGRL3-AS1	LPHN3-AS1	adhesion G protein-coupled receptor L3 antisense RNA 1	ncRNA	Intergenic	0.00523323	0.766409	0.000299001	0.986204	0.998186	ns	-0.969634	1.00705	11.8399	0.000579741	0.0122435	down	-0.187863	0.967422	0.375411	0.540069	0.812805	ns	-0.0437962	0.58799	0.0138636	0.906271	0.984237	ns	H3K4me3
peak20730	chr14	68247101	68248599	intron (NM_133509, intron 7 of 10)	intron (NM_133509, intron 7 of 10)	380937	NR_135816	100996664		NR_135816		LOC100996664	-	uncharacterized LOC100996664	ncRNA	intron	-0.298321	1.0308	1.15449	0.282611	0.794024	ns	-0.935113	0.486148	8.06937	0.00450198	0.0439482	down	-0.491028	0.657959	2.13068	0.144377	0.475542	ns	-0.175849	0.361796	0.198107	0.656253	0.93519	ns	H3K4me3
peak13800	chr8	66560401	66561899	Intergenic	AluSz|SINE|Alu	52068	NM_001080416	4603	Hs.445898	NM_001080416	ENSG00000185697	MYBL1	A-MYB|AMYB	MYB proto-oncogene like 1	protein-coding	Intergenic	-0.0696596	0.888958	0.0566088	0.811938	0.971313	ns	-1.1861	0.152903	10.4673	0.00121509	0.0191375	down	0.153521	0.589647	0.191469	0.661697	0.876233	ns	-1.43135	-0.272213	8.75604	0.00308578	0.166905	ns	H3K4me3
peak17748	chr11	118424101	118425599	Intergenic	AluSc|SINE|Alu	-6035	NR_046370	100131626	Hs.721614	NR_046369		LOC100131626	-	uncharacterized LOC100131626	ncRNA	Intergenic	-0.298757	1.36062	1.41715	0.233873	0.761365	ns	-1.35643	0.52338	16.7003	4.3774984898266e-05	0.00222943	down	-0.0524657	0.666846	0.0241834	0.876419	0.958965	ns	-0.390658	0.353771	0.939918	0.332299	0.814127	ns	H3K4me3
peak18136	chr12	18332001	18333499	intron (NM_001288774, intron 8 of 32)	L1ME1|LINE|L1	71210	NM_004570	5288	Hs.22500	NM_004570	ENSG00000139144	PIK3C2G	PI3K-C2-gamma|PI3K-C2GAMMA	phosphatidylinositol-4-phosphate 3-kinase catalytic subunit type 2 gamma	protein-coding	intron	0.189442	1.09841	0.468844	0.493519	0.891688	ns	-0.946926	1.16695	12.3663	0.000437153	0.010185	down	-0.0706823	1.41644	0.0737833	0.785906	0.927316	ns	-0.149576	0.651427	0.169215	0.68081	0.940669	ns	H3K4me3
peak19826	chr13	64722901	64724399	Intergenic	Intergenic	-647639	NR_145420	144766	Hs.719557	NR_145420	ENSG00000227674	LINC00355	-	long intergenic non-protein coding RNA 355	ncRNA	Intergenic	-0.266745	0.93175	0.873551	0.349974	0.830974	ns	-1.08178	0.592183	11.3489	0.000754947	0.0143507	down	0.326865	0.643548	0.892328	0.344847	0.682146	ns	-0.35696	0.598136	0.924171	0.336382	0.815588	ns	H3K4me3
peak27958	chrX	20585401	20586899	Intergenic	L2c|LINE|L2	-319241	NM_004586	6197	Hs.445387	NM_004586	ENSG00000177189	RPS6KA3	CLS|HU-3|ISPK-1|MAPKAPK1B|MRX19|RSK|RSK2|S6K-alpha3|p90-RSK2|pp90RSK2	ribosomal protein S6 kinase A3	protein-coding	Intergenic	0.486389	0.543485	2.19351	0.138593	0.680099	ns	-0.97276	0.36987	8.08412	0.00446547	0.0438151	down	-1.18064	0.281235	9.45802	0.00210228	0.0582223	ns	0.409783	0.374959	1.05985	0.30325	0.79967	ns	H3K4me3
peak10390	chr6	37239101	37240599	intron (NM_145316, intron 1 of 3)	FLAM_A|SINE|Alu	17749	NM_145316	221468	Hs.520101	NM_145316	ENSG00000172738	TMEM217	C6orf128|dJ355M6.2	transmembrane protein 217	protein-coding	intron	0.199556	0.714	0.420567	0.516654	0.898835	ns	-1.1404	0.150884	9.76926	0.00177454	0.0242911	down	-0.621526	0.499492	3.02756	0.081861	0.373541	ns	-1.55691	-0.0227529	12.1296	0.000496266	0.0661114	ns	H3K4me3
peak13366	chr8	8600001	8601499	Intergenic	Intergenic	-101187	NM_194284	137075	Hs.183617	NM_194284	ENSG00000253958	CLDN23	CLDNL|hCG1646163	claudin 23	protein-coding	Intergenic	0.196722	1.02882	0.497397	0.480646	0.887646	ns	-0.884001	0.898169	9.15231	0.00248404	0.0303388	down	-0.16081	1.17663	0.320174	0.571503	0.829892	ns	-0.468955	0.742586	1.73845	0.187335	0.720176	ns	H3K4me3
peak13344	chr8	8346201	8347599	intron (NM_001369759, intron 3 of 5)	intron (NM_001369759, intron 3 of 5)	39344	NM_001369759	157285	Hs.583863	NM_001080826	ENSG00000275342	PRAG1	NACK|PEAK2|PRAGMIN|SGK223	PEAK1 related, kinase-activating pseudokinase 1	protein-coding	intron	0.251105	0.381925	0.539876	0.462484	0.880384	ns	-0.955199	0.388668	7.84065	0.00510844	0.0474331	down	-0.450169	0.65902	1.76977	0.18341	0.52466	ns	-0.14596	0.591888	0.154754	0.694033	0.944023	ns	H3K4me3
peak12685	chr7	93016101	93017499	Intergenic	Intergenic	101179	NM_017654	54809	Hs.65641	NM_017654	ENSG00000205413	SAMD9	C7orf5|DRIF1|MIRAGE|NFTC|OEF1|OEF2	sterile alpha motif domain containing 9	protein-coding	Intergenic	0.0809871	0.404775	0.0570323	0.81125	0.971313	ns	-0.949409	0.401707	7.85848	0.0050583	0.0472843	down	-0.353134	0.555956	1.01058	0.314764	0.655706	ns	-0.389984	0.0990744	0.852896	0.355734	0.826328	ns	H3K4me3
peak14871	chr9	73115601	73116999	Intergenic	Intergenic	-35565	NM_000700	301	Hs.494173	NM_000700	ENSG00000135046	ANXA1	ANX1|LPC1	annexin A1	protein-coding	Intergenic	0.0130397	0.600827	0.00166909	0.967412	0.995243	ns	-1.08464	0.623156	11.7558	0.000606553	0.0125565	down	-0.498462	0.221079	1.6588	0.197765	0.542344	ns	-0.246212	0.431817	0.404057	0.525001	0.896553	ns	H3K4me3
peak18352	chr12	45234101	45235499	intron (NM_001025356, intron 1 of 19)	intron (NM_001025356, intron 1 of 19)	18705	NM_001025356	196527	Hs.505339	NM_001025356	ENSG00000177119	ANO6	BDPLT7|SCTS|TMEM16F	anoctamin 6	protein-coding	intron	-0.284955	0.78461	0.912589	0.339429	0.825366	ns	-0.992098	0.699256	9.84694	0.00170114	0.023686	down	0.338239	0.835692	1.09959	0.294356	0.638627	ns	0.192063	0.877507	0.311282	0.576894	0.914436	ns	H3K4me3
peak24844	chr19	2155201	2156599	Intergenic	AluY|SINE|Alu	-4334	NM_001261826	8943	Hs.512815	NM_003938	ENSG00000065000	AP3D1	ADTD|HPS10|hBLVR	adaptor related protein complex 3 subunit delta 1	protein-coding	Intergenic	-0.33798	0.642069	1.18166	0.277018	0.79001	ns	-1.16811	0.687152	14.039	0.000179055	0.00566186	down	-0.166955	0.966193	0.302361	0.582406	0.83568	ns	-0.642043	0.90061	3.51148	0.0609449	0.529587	ns	H3K4me3DPPA2+4
peak8931	chr5	92749501	92750899	Intergenic	Intergenic	821143	NR_109825	441094	Hs.457407	NR_015369	ENSG00000237187	NR2F1-AS1	-	NR2F1 antisense RNA 1	ncRNA	Intergenic	-0.195599	0.679379	0.40456	0.524744	0.902257	ns	-0.902406	0.901578	9.66302	0.00188014	0.025273	down	-0.457871	0.822059	2.06596	0.15062	0.484074	ns	-0.196078	0.801546	0.313389	0.575608	0.914106	ns	H3K4me3
peak19835	chr13	66099101	66100499	Intergenic	Intergenic	-118450	NR_039853	100616205		NR_039853	ENSG00000263561	MIR4704	-	microRNA 4704	ncRNA	Intergenic	-0.497338	1.22341	3.58055	0.0584599	0.561104	ns	-0.736003	1.51142	9.79941	0.00174568	0.02402	down	-0.167776	1.60921	0.477904	0.489373	0.781319	ns	-0.708686	1.06494	4.66349	0.0308106	0.435877	ns	H3K4me3
peak18704	chr12	65889001	65890399	intron (NM_001300918, intron 3 of 4)	MIR|SINE|MIR	-7375	NR_158984	100129940	Hs.685856	NR_120478	ENSG00000197301	HMGA2-AS1	-	HMGA2 antisense RNA 1	ncRNA	intron	0.265598	0.542675	0.670154	0.412998	0.860269	ns	-1.03749	0.575246	10.4568	0.00122197	0.019209	down	0.503355	0.274735	1.63583	0.200898	0.546755	ns	-0.0186518	0.23931	0.00208471	0.963582	0.992762	ns	H3K4me3DPPA2+4
peak23966	chr17	75443701	75445099	Intergenic	Intergenic	-12235	NM_001321149	9772	Hs.514474	NM_014738	ENSG00000177728	TMEM94	IDDCDF|KIAA0195	transmembrane protein 94	protein-coding	Intergenic	-0.117844	0.968083	0.17342	0.67709	0.942314	ns	-1.0796	0.917182	13.8434	0.000198695	0.00601205	down	-0.162843	0.904507	0.273239	0.601167	0.84563	ns	-0.32901	0.420135	0.715247	0.397708	0.846019	ns	H3K4me3H2AK119ubDPPA2+4
peak16446	chr10	103907901	103909299	intron (NM_024928, intron 3 of 9)	intron (NM_024928, intron 3 of 9)	9584	NM_024928	79991	Hs.62314	NM_024928	ENSG00000107960	STN1	AAF-44|AAF44|OBFC1|RPA-32|bA541N10.2	STN1 subunit of CST complex	protein-coding	intron	0.0425262	1.58368	0.033576	0.854612	0.980051	ns	-1.02116	0.936864	12.3877	0.00043217	0.0101185	down	-0.683178	1.05245	5.35047	0.0207167	0.196935	ns	-0.407853	1.22689	1.67112	0.196108	0.725334	ns	H3K4me3DPPA2
peak18151	chr12	19850401	19851799	Intergenic	Intergenic	-163585	NR_040098	100506393	Hs.658356	NR_040098	ENSG00000256287	LINC02398	-	long intergenic non-protein coding RNA 2398	ncRNA	Intergenic	0.365738	0.481471	1.21284	0.270771	0.784586	ns	-0.95703	0.433392	8.07959	0.00447665	0.0438596	down	-0.213778	0.635657	0.389268	0.532685	0.808456	ns	-0.103669	0.232187	0.0645431	0.799454	0.965657	ns	H3K4me3
peak24688	chr18	70454701	70456099	Intergenic	Intergenic	-70809	NR_110764	101060542	Hs.586967	NR_110764	ENSG00000266278	LINC01910	-	long intergenic non-protein coding RNA 1910	ncRNA	Intergenic	-0.307302	0.986466	1.19969	0.273385	0.786428	ns	-0.841832	1.05981	9.0747	0.00259169	0.0311642	down	-0.0189282	1.41708	0.00527733	0.942088	0.980774	ns	-0.0410882	1.05463	0.0157062	0.900267	0.983042	ns	H3K4me3
peak12563	chr7	84371301	84372699	Intergenic	Intergenic	-160476	NR_110080	101927378	Hs.539042	NR_110079	ENSG00000235139	LOC101927378	-	uncharacterized LOC101927378	ncRNA	Intergenic	0.0749548	0.678844	0.0591022	0.807921	0.970604	ns	-1.02534	0.569688	10.0889	0.00149168	0.0217714	down	-0.392552	0.742205	1.43406	0.231103	0.580278	ns	-0.344393	0.372317	0.741003	0.38934	0.841483	ns	H3K4me3
peak2495	chr1	234518901	234520299	Intergenic	Intergenic	12179	NR_038426	100506795	Hs.448989	NR_038426	ENSG00000231768	LINC01354	-	long intergenic non-protein coding RNA 1354	ncRNA	Intergenic	-0.212917	0.417746	0.400183	0.526995	0.903416	ns	-1.13091	0.42411	11.2512	0.000795714	0.0148103	down	-0.443081	0.320268	1.31931	0.250717	0.600283	ns	-0.122631	0.208876	0.0901566	0.763978	0.95929	ns	H3K4me3
peak9005	chr5	99019801	99021199	Intergenic	Intergenic	-90786	NR_157079	1105	Hs.643465	NM_001270	ENSG00000153922	CHD1	CHD-1|PILBOS	chromodomain helicase DNA binding protein 1	protein-coding	Intergenic	-0.172652	0.847633	0.347715	0.555409	0.912009	ns	-0.903245	0.65442	8.28923	0.00398809	0.040723	down	-0.529475	0.763143	2.66314	0.102698	0.410745	ns	-0.659253	-0.132686	2.17411	0.140351	0.668818	ns	H3K4me3
peak23825	chr17	62819201	62820499	intron (NR_135634, intron 1 of 1)	intron (NR_135634, intron 1 of 1)	11348	NR_135634	101927877	Hs.434615	NR_135634	ENSG00000265000	MARCH10-DT	-	MARCH10 divergent transcript	ncRNA	intron	-0.943209	0.328523	7.51787	0.00610899	0.323732	ns	-1.06676	0.0126957	7.75198	0.00536538	0.0488263	down	-0.13242	0.175323	0.112854	0.736917	0.910823	ns	-0.0956638	-0.276429	0.0426661	0.836355	0.97245	ns	H3K4me3
peak11366	chr6	140401401	140402699	Intergenic	Intergenic	196798	NR_037441	100500879		NR_037441	ENSG00000263514	MIR3668	-	microRNA 3668	ncRNA	Intergenic	0.00850723	1.30662	0.00112517	0.973241	0.996301	ns	-0.797564	1.10131	8.42839	0.00369407	0.038897	down	-0.0136913	1.21923	0.00237219	0.961154	0.988111	ns	-0.604545	0.871837	3.07959	0.0792804	0.570609	ns	H3K4me3
peak12102	chr7	42068401	42069699	intron (NM_000168, intron 4 of 14)	intron (NM_000168, intron 4 of 14)	168159	NM_000168	2737	Hs.21509	NM_000168	ENSG00000106571	GLI3	ACLS|GCPS|GLI3-190|GLI3FL|PAP-A|PAPA|PAPA1|PAPB|PHS|PPDIV	GLI family zinc finger 3	protein-coding	intron	0.0851687	0.766418	0.0792686	0.778291	0.963035	ns	-0.867908	0.690322	7.74229	0.00539423	0.0489341	down	0.700402	0.35588	3.21137	0.0731283	0.355031	ns	-0.37335	0.724398	1.09478	0.295414	0.797348	ns	H3K4me3
peak12477	chr7	83468001	83469299	intron (NM_001178129, intron 3 of 16)	intron (NM_001178129, intron 3 of 16)	172781	NM_001178129	9723	Hs.440730	NM_012431	ENSG00000170381	SEMA3E	M-SEMAH|M-SemaK|SEMAH|coll-5	semaphorin 3E	protein-coding	intron	-0.170831	0.784896	0.327128	0.567355	0.916336	ns	-1.0383	0.191254	8.2836	0.00400048	0.040806	down	-0.957371	0.362126	6.54081	0.0105427	0.141232	ns	-0.117331	0.642538	0.103655	0.747486	0.955963	ns	H3K4me3
peak3020	chr2	55012401	55013699	intron (NM_153828, intron 1 of 6)	intron (NM_153828, intron 1 of 6)	-2778	NM_007008	57142	Hs.637850	NM_007008	ENSG00000115310	RTN4	ASY|NI220/250|NOGO|NSP|NSP-CL|Nbla00271|Nbla10545|RTN-X|RTN4-A|RTN4-B1|RTN4-B2|RTN4-C	reticulon 4	protein-coding	intron	-0.010583	0.619807	0.00110615	0.973468	0.99636	ns	-1.06757	0.259261	8.85324	0.00292569	0.0335405	down	-0.188922	0.544656	0.284735	0.593615	0.840737	ns	0.0983901	0.280922	0.059556	0.807199	0.966736	ns	H3K4me3
peak20106	chr13	91174601	91175799	intron (NR_047004, intron 2 of 3)	CpG	36498	NR_047004	100874150	Hs.711947	NR_047004		LINC00379	-	long intergenic non-protein coding RNA 379	ncRNA	intron	-0.7078	0.352309	4.33953	0.0372371	0.506093	ns	-1.18958	-0.412292	7.71292	0.00548269	0.0494404	down	-0.174038	-0.738062	0.114814	0.734729	0.909638	ns	-0.310792	-0.452007	0.41169	0.521113	0.894844	ns	H3K4me3H3K27me3H2AK119ub
peak18833	chr12	78916301	78917499	intron (NM_001291901, intron 1 of 9)	intron (NM_001291901, intron 1 of 9)	52126	NM_001291901	6857	Hs.310545	NM_005639	ENSG00000067715	SYT1	BAGOS|P65|SVP65|SYT	synaptotagmin 1	protein-coding	intron	-0.253585	0.871158	0.756308	0.384486	0.849021	ns	-0.86368	0.770755	8.14462	0.00431891	0.0430342	down	-0.544191	0.614796	2.5146	0.112796	0.426306	ns	-0.754825	0.626896	4.19621	0.0405144	0.471215	ns	H3K4me3
peak1251	chr1	103309401	103310599	Intergenic	Intergenic	-201478	NM_001854	1301	Hs.523446	NM_001854	ENSG00000060718	COL11A1	CO11A1|COLL6|STL2	collagen type XI alpha 1 chain	protein-coding	Intergenic	-0.493361	0.837473	2.84607	0.0915977	0.622887	ns	-0.834734	1.02699	8.88768	0.00287102	0.0332182	down	0.087294	0.955482	0.0809164	0.776059	0.923873	ns	0.377875	0.321721	0.869463	0.351104	0.824045	ns	H3K4me3
peak3875	chr2	164828401	164829599	intron (NM_001278458, intron 2 of 16)	intron (NM_001278458, intron 2 of 16)	-11749	NR_110574	101929633	Hs.570267	NR_110574		LOC101929633	-	uncharacterized LOC101929633	ncRNA	intron	0.231056	0.151945	0.410437	0.521748	0.900996	ns	-1.1242	0.201126	9.67377	0.00186918	0.0251914	down	0.333172	-0.107816	0.587719	0.443303	0.752835	ns	0.281499	0.857926	0.659245	0.416826	0.85521	ns	H3K4me3
peak19904	chr13	68272301	68273499	Intergenic	LTR28C|LTR|ERV1	612425	NR_038878	338862		NR_038878	ENSG00000281778	LINC00550	-	long intergenic non-protein coding RNA 550	ncRNA	Intergenic	-0.0152328	0.385443	0.00201172	0.964225	0.994469	ns	-1.01527	0.162396	7.77522	0.00529677	0.0484471	down	0.400517	0.408556	1.12318	0.289236	0.634004	ns	0.294383	0.307352	0.532871	0.465402	0.875211	ns	H3K4me3H2AK119ub
peak24831	chr19	1897301	1898499	Intergenic	Intergenic	-7499	NM_001329539	113178	Hs.144980	NM_079834	ENSG00000227500	SCAMP4	SCAMP-4	secretory carrier membrane protein 4	protein-coding	Intergenic	-0.333296	0.97115	1.39867	0.236946	0.763621	ns	-0.843846	1.0986	9.20901	0.00240826	0.0297415	down	-0.156269	0.810848	0.236181	0.626978	0.859497	ns	-0.393098	0.950217	1.353	0.244755	0.764613	ns	H3K4me3DPPA4
peak10400	chr6	37990701	37991899	intron (NM_021943, intron 2 of 5)	(TTAAT)n|Simple_repeat|Simple_repeat	171573	NM_021943	60685	Hs.36959	NM_021943	ENSG00000156639	ZFAND3	TEX27	zinc finger AN1-type containing 3	protein-coding	intron	0.0702326	0.202732	0.0387825	0.84388	0.978241	ns	-1.2821	-0.0395522	11.1836	0.000825239	0.0150962	down	-0.932619	0.57249	7.15618	0.00747063	0.117818	ns	-0.181807	-0.0304531	0.175969	0.674861	0.93891	ns	H3K4me3
peak15968	chr10	52445301	52446499	Intergenic	Intergenic	9372	NR_120642	101928687	Hs.380362	NR_120641	ENSG00000231131	LNCAROD	A-ROD|LINC01468|lnc-MBL2-4	lncRNA activating regulator of DKK1	ncRNA	Intergenic	-0.135634	0.427159	0.163709	0.685764	0.944429	ns	-0.928727	0.454128	7.78368	0.00527204	0.0483592	down	0.0762828	0.289593	0.0393723	0.842713	0.948273	ns	-0.454817	0.606204	1.51907	0.21776	0.742293	ns	H3K4me3
peak2008	chr1	185662501	185663699	Intergenic	Intergenic	-34612	NR_110793	101929093	Hs.535227	NR_110793	ENSG00000228309	LINC01350	GS1-204I12.1	long intergenic non-protein coding RNA 1350	ncRNA	Intergenic	0.0104849	1.08933	0.00145692	0.969552	0.995713	ns	-1.13142	0.601056	12.0978	0.000504817	0.0110971	down	-0.805139	0.754304	6.12654	0.0133167	0.158933	ns	-0.309711	0.539719	0.665603	0.414589	0.854746	ns	H3K4me3
peak4889	chr3	29360001	29361199	intron (NM_001003792, intron 1 of 13)	L1PA5|LINE|L1	79288	NM_001330696	27303	Hs.221436	NM_014483	ENSG00000144642	RBMS3	-	RNA binding motif single stranded interacting protein 3	protein-coding	intron	0.374155	0.532743	1.31456	0.251571	0.772259	ns	-0.904599	0.585649	8.02809	0.00460574	0.0445582	down	-0.26921	0.857773	0.733525	0.391743	0.716937	ns	-0.119951	0.854888	0.120659	0.728321	0.952192	ns	H3K4me3DPPA4
peak19873	chr13	67390501	67391699	Intergenic	Intergenic	18713	NR_130792	100874145	Hs.508194	NR_130792	ENSG00000230040	LINC00364	LncRNA00364	long intergenic non-protein coding RNA 364	ncRNA	Intergenic	0.77685	0.228049	4.58638	0.032227	0.490132	ns	-1.10768	0.11466	9.08032	0.00258374	0.0310946	down	-0.601399	0.115582	2.28476	0.130651	0.45545	ns	0.770696	0.0371605	3.03574	0.0814493	0.57629	ns	H3K4me3
peak15349	chr9	131357401	131358499	Intergenic	MER87|LTR|ERV1	68227	NM_032728	84814	Hs.134292	NM_032728	ENSG00000160539	PLPP7	C9orf67|NET39|PPAPDC3	phospholipid phosphatase 7 (inactive)	protein-coding	Intergenic	-0.117175	1.47767	0.237923	0.62571	0.930244	ns	-0.644297	1.6584	8.17381	0.00424995	0.0425216	down	-0.637337	1.67735	7.24072	0.00712685	0.115535	ns	-0.169783	1.52398	0.33758	0.56123	0.909824	ns	H3K4me3
peak8896	chr5	90358501	90359599	Intergenic	Intergenic	50736	NM_001297765	1070	Hs.591767	NM_004365	ENSG00000153140	CETN3	CDC31|CEN3	centrin 3	protein-coding	Intergenic	-0.44425	0.27049	1.63132	0.20152	0.742342	ns	-0.936591	0.686051	9.15419	0.00248149	0.0303205	down	-0.0712347	0.41072	0.0368406	0.84779	0.949131	ns	-0.0967337	0.241264	0.0568855	0.811488	0.967853	ns	H3K4me3
peak21882	chr15	98670901	98671999	intron (NM_000875, intron 1 of 20)	intron (NM_000875, intron 1 of 20)	-20229	NR_126453	104472848	Hs.349049	NR_126453		IRAIN	IGF1R-AS	IGF1R antisense imprinted non-protein coding RNA	ncRNA	intron	0.356993	0.23874	0.985713	0.320792	0.817053	ns	-1.21624	0.0425651	10.406	0.0012561	0.0195163	down	-0.266324	0.0991253	0.425673	0.51412	0.797764	ns	0.799948	0.285862	3.72639	0.0535592	0.504476	ns	H3K4me3
peak24500	chr18	58805301	58806399	Intergenic	Intergenic	-8030	NR_146904	105372147	Hs.210837	NR_146904	ENSG00000267593	LINC01926	-	long intergenic non-protein coding RNA 1926	ncRNA	Intergenic	-0.104904	0.668554	0.114927	0.734603	0.953984	ns	-1.04171	0.553242	10.2886	0.00133855	0.020272	down	0.130554	0.544082	0.133201	0.715135	0.901424	ns	-0.473857	0.183445	1.29709	0.254745	0.770917	ns	H3K4me3
peak19223	chr12	120401601	120402699	Intergenic	Intergenic	-32986	NM_002442	4440	Hs.158311	NM_002442	ENSG00000135097	MSI1	-	musashi RNA binding protein 1	protein-coding	Intergenic	0.301384	0.21688	0.710547	0.399262	0.854229	ns	-0.977568	0.603064	9.44849	0.00211323	0.0273218	down	-0.581154	0.0514337	1.9739	0.160035	0.496623	ns	0.197392	0.0982674	0.218101	0.64049	0.929787	ns	H3K4me3
peak9446	chr5	142548101	142549099	Intergenic	Intergenic	72734	NM_001257212	2246	Hs.483635	NM_000800	ENSG00000113578	FGF1	AFGF|ECGF|ECGF-beta|ECGFA|ECGFB|FGF-1|FGF-alpha|FGFA|GLIO703|HBGF-1|HBGF1	fibroblast growth factor 1	protein-coding	Intergenic	0.0563157	-0.407509	0.0176563	0.894291	0.985154	ns	-1.06869	0.151156	8.62637	0.00331332	0.0361842	down	0.166437	0.0815987	0.163657	0.685812	0.888291	ns	-0.611811	-0.172998	1.81206	0.178261	0.711777	ns	H3K4me3
peak21864	chr15	97078301	97079299	Intergenic	Intergenic	295365	NR_158221	145946	Hs.326528	NM_173499	ENSG00000185594	SPATA8	SRG8	spermatogenesis associated 8	ncRNA	Intergenic	0.0586259	0.29146	0.0284809	0.865983	0.981865	ns	-1.13622	0.0450369	9.22465	0.00238778	0.0295774	down	-0.490978	0.177217	1.49603	0.221283	0.570405	ns	0.680628	-0.574402	1.74103	0.187008	0.720176	ns	H3K4me3
peak11723	chr7	5494601	5495599	promoter-TSS (NR_030318)	promoter-TSS (NR_030318)	817	NR_030318	693174		NR_030318	ENSG00000207973	MIR589	MIRN589|hsa-mir-589|mir-589	microRNA 589	ncRNA	promoter-TSS	0.0310446	0.0138103	0.00698937	0.933373	0.990835	ns	-1.51765	-0.068429	15.2774	9.28222516418908e-05	0.00362696	down	-0.366386	-0.124029	0.739632	0.389779	0.715801	ns	0.00511347	-0.0193978	0.000137291	0.990651	0.997924	ns	H3K4me3H2AK119ubDPPA2+4
peak7762	chr4	156542301	156543299	Intergenic	MLT2A2|LTR|ERVL	428999	NM_016205	56034	Hs.570855	NM_016205	ENSG00000145431	PDGFC	FALLOTEIN|SCDGF	platelet derived growth factor C	protein-coding	Intergenic	-0.295297	0.141146	0.674417	0.411516	0.859972	ns	-1.39432	-0.181825	12.0349	0.000522125	0.0113561	down	-0.0569772	0.276529	0.0219046	0.882341	0.960874	ns	-0.117227	0.228111	0.0827834	0.77356	0.960847	ns	H3K4me3
peak18832	chr12	78893901	78894899	intron (NM_001291901, intron 1 of 9)	MIRb|SINE|MIR	29626	NM_001291901	6857	Hs.310545	NM_005639	ENSG00000067715	SYT1	BAGOS|P65|SVP65|SYT	synaptotagmin 1	protein-coding	intron	-0.629339	-0.187209	2.56024	0.109582	0.642155	ns	-0.945137	0.639412	9.01147	0.0026829	0.0318765	down	-0.525226	0.146326	1.76714	0.183736	0.52466	ns	-0.374845	-0.17827	0.692063	0.405463	0.850674	ns	H3K4me3
peak13549	chr8	32274601	32275599	intron (NM_013962, intron 1 of 4)	intron (NM_013962, intron 1 of 4)	-165646	NR_047475	100874286	Hs.147060	NR_047475	ENSG00000254049	NRG1-IT3	-	NRG1 intronic transcript 3	ncRNA	intron	0.58221	-0.109323	2.18297	0.139545	0.68067	ns	-1.23809	0.0588781	10.9917	0.000915185	0.0160394	down	-1.01713	0.336587	7.15414	0.00747913	0.117818	ns	-0.535637	-0.32109	1.28493	0.256985	0.771794	ns	H3K4me3
peak28067	chrX	41018701	41019699	Intergenic	Intergenic	-66245	NM_001039590	8239	Hs.77578	NM_004652	ENSG00000124486	USP9X	DFFRX|FAF|FAM|MRX99|MRXS99F	ubiquitin specific peptidase 9 X-linked	protein-coding	Intergenic	-0.156977	0.266935	0.204199	0.651353	0.93517	ns	-1.15471	0.0983706	9.74682	0.00179633	0.0244973	down	-0.36998	0.398823	0.999352	0.317467	0.658102	ns	0.783195	-0.0347424	3.07832	0.0793426	0.570694	ns	H3K4me3
peak3886	chr2	165474801	165475799	intron (NM_001172173, intron 1 of 6)	intron (NM_001172173, intron 1 of 6)	5602	NM_001172173	80034	Hs.470479	NM_024969	ENSG00000178662	CSRNP3	FAM130A2|PPP1R73|TAIP-2|TAIP2	cysteine and serine rich nuclear protein 3	protein-coding	intron	0.0655133	0.151788	0.0332962	0.855212	0.980127	ns	-1.32908	0.193021	13.5407	0.00023345	0.00667744	down	-0.451212	0.425791	1.44461	0.229395	0.578515	ns	1.07945	-0.456535	4.48748	0.0341439	0.449036	ns	H3K4me3
peak10812	chr6	97865501	97866499	Intergenic	Intergenic	-158531	NR_031579	100302164		NR_031579	ENSG00000238367	MIR2113	hsa-mir-2113	microRNA 2113	ncRNA	Intergenic	-0.545913	-0.044645	2.10333	0.146979	0.689447	ns	-1.20777	0.249624	11.3582	0.000751157	0.0143146	down	-0.462604	0.566766	1.71035	0.190941	0.533999	ns	-0.186787	-0.0271594	0.186444	0.665893	0.937059	ns	H3K4me3
peak9772	chr5	181104101	181104999	Intergenic	MLT1A|LTR|ERVL-MaLR	20754	NM_001258283	26693	Hs.742585	NM_001258283	ENSG00000185372	OR2V1	OR2V1P|OST265	olfactory receptor family 2 subfamily V member 1	protein-coding	Intergenic	0.205744	2.42486	1.32199	0.250235	0.771055	ns	-0.521416	2.65297	10.1938	0.00140916	0.0209726	down	0.0639009	2.60662	0.132941	0.715402	0.90154	ns	0.0628436	2.37057	0.0703763	0.79079	0.964532	ns	H3K4me3H2AK119ub
peak24761	chr19	751201	752099	promoter-TSS (NR_135168)	promoter-TSS (NR_135168)	538	NR_135168	126353	Hs.439180	NM_173481	ENSG00000099812	MISP	C19orf21|MISP1	mitotic spindle positioning	protein-coding	promoter-TSS	-0.0351126	0.165062	0.00964692	0.921759	0.988977	ns	-1.34109	0.0114061	11.2963	0.000776633	0.0145872	down	0.590568	0.125654	2.02468	0.154761	0.490158	ns	0.415812	0.161732	0.987038	0.320467	0.808116	ns	H3K4me3H2AK119ubDPPA2
peak11267	chr6	137495101	137495999	promoter-TSS (NM_175747)	promoter-TSS (NM_175747)	-1156	NM_175747	167826	Hs.195398	NM_175747	ENSG00000177468	OLIG3	Bhlhb7|bHLHe20	oligodendrocyte transcription factor 3	protein-coding	promoter-TSS	-0.191469	-0.030445	0.25948	0.610478	0.927308	ns	-1.6511	-0.198207	16.3882	5.16061609118589e-05	0.00248322	down	-1.21719	-0.549423	6.26159	0.0123384	0.152442	ns	-0.285302	-0.759543	0.292187	0.588823	0.917787	ns	H3K4me3H3K27me3H2AK119ub
peak17895	chr11	131341301	131342199	Intergenic	Intergenic	-28865	NM_001048209	50863	Hs.504352	NM_016522	ENSG00000182667	NTM	CEPU-1|HNT|IGLON2|NTRI	neurotrimin	protein-coding	Intergenic	-0.0874676	0.279206	0.0630734	0.801703	0.969204	ns	-0.948824	0.380564	7.75055	0.00536962	0.0488494	down	-0.154738	0.411134	0.17218	0.678182	0.884979	ns	-0.830199	0.3956	4.45392	0.0348212	0.452158	ns	H3K4me3H2AK119ub
peak13779	chr8	61932701	61933599	Intergenic	AluY|SINE|Alu	43311	NR_149085	111082988	Hs.521600	NR_149085	ENSG00000254120	LINC02155	-	long intergenic non-protein coding RNA 2155	ncRNA	Intergenic	-0.341028	0.778132	1.30901	0.252574	0.772924	ns	-0.933398	0.801345	9.55662	0.0019923	0.0263439	down	-0.569191	0.732139	3.00532	0.0829916	0.375426	ns	0.135199	0.51377	0.122944	0.725863	0.951167	ns	H3K4me3
peak25665	chr19	40519301	40520199	exon (NM_020971, exon 16 of 36)	exon (NM_020971, exon 16 of 36)	-10741	NM_025213	57731	Hs.32706	NM_020971	ENSG00000160460	SPTBN4	CMND|NEDHND|QV|SPNB4|SPTBN3	spectrin beta, non-erythrocytic 4	protein-coding	exon	0.627318	0.263808	3.0526	0.0806078	0.597707	ns	-1.05491	0.14944	8.31704	0.00392749	0.0404145	down	0.144177	0.0957206	0.121831	0.727057	0.906105	ns	0.0211117	0.147697	0.00255536	0.959684	0.99224	ns	H3K4me3DPPA2+4
peak10810	chr6	97859201	97859999	Intergenic	Intergenic	-164931	NR_031579	100302164		NR_031579	ENSG00000238367	MIR2113	hsa-mir-2113	microRNA 2113	ncRNA	Intergenic	-0.583226	-0.44431	1.90197	0.167857	0.711145	ns	-1.02796	0.0981444	7.77326	0.00530252	0.0484688	down	-0.671326	0.43829	3.38194	0.0659144	0.340274	ns	-0.396024	-0.316194	0.721513	0.395648	0.844933	ns	H3K4me3
peak15653	chr10	17188101	17188899	intron (NM_004412, intron 1 of 10)	L2b|LINE|L2	13172	NM_001321007	1787	Hs.351665	NM_004412	ENSG00000107614	TRDMT1	DMNT2|DNMT2|MHSAIIP|PUMET|RNMT1	tRNA aspartic acid methyltransferase 1	protein-coding	intron	0.0493678	0.0571844	0.0180715	0.893062	0.985154	ns	-1.15962	0.00255754	9.26209	0.00233946	0.0290917	down	-0.130186	-0.322469	0.0812368	0.775628	0.923862	ns	0.233109	-0.196844	0.261705	0.608951	0.922725	ns	H3K4me3
peak8195	chr5	14004901	14005699	Intergenic	L2c|LINE|L2	-60820	NM_001369	1767	Hs.212360	NM_001369	ENSG00000039139	DNAH5	CILD3|DNAHC5|HL1|KTGNR|PCD	dynein axonemal heavy chain 5	protein-coding	Intergenic	-0.138342	0.152783	0.149078	0.699418	0.946556	ns	-1.96981	-0.333771	21.2296	4.07420048413353e-06	0.000435818	down	-0.744166	-0.408763	2.59691	0.107073	0.418105	ns	-0.000729511	-0.431506	5.51729803177636e-07	0.999407	0.9998	ns	H3K4me3
peak18836	chr12	79547401	79548199	Intergenic	Intergenic	128543	NR_031700	100302136		NR_031700	ENSG00000221788	MIR1252	MIRN1252|hsa-mir-1252	microRNA 1252	ncRNA	Intergenic	-0.498192	0.292557	2.08755	0.148504	0.68986	ns	-1.19173	-0.165822	9.02798	0.00265878	0.0316535	down	-1.42586	-0.318953	9.64462	0.00189907	0.0548653	ns	-0.492627	0.00619232	1.31971	0.250644	0.769186	ns	H3K4me3
peak15602	chr10	13774101	13774899	intron (NM_001318336, intron 5 of 23)	intron (NM_001318336, intron 5 of 23)	-66933	NM_001318338	55691	Hs.330463	NM_018027	ENSG00000151474	FRMD4A	CCAFCA|FRMD4|bA295P9.4	FERM domain containing 4A	protein-coding	intron	-0.219865	0.0838674	0.362747	0.546984	0.909703	ns	-1.27367	-0.0712801	10.8487	0.000988661	0.0167736	down	-0.0195872	-0.432316	0.00169777	0.967133	0.989802	ns	1.69746	-0.187627	11.5929	0.000662056	0.0771448	ns	H3K4me3H3K27me3H2AK119ub
peak24650	chr18	68067501	68068299	Intergenic	MIRb|SINE|MIR	-253078	NR_146471	101927430	Hs.621261	NR_146471	ENSG00000265555	LINC01903	-	long intergenic non-protein coding RNA 1903	ncRNA	Intergenic	-0.524109	-0.122909	1.85451	0.17326	0.715621	ns	-1.29661	-0.115543	11.0221	0.000900329	0.0158744	down	-0.0527651	-0.181234	0.0146502	0.903661	0.96782	ns	-0.623763	-0.016942	2.02789	0.154435	0.682952	ns	H3K4me3
peak26710	chr20	49287401	49288199	intron (NR_003604, intron 4 of 4)	intron (NR_003604, intron 4 of 4)	7117	NR_003030	692057		NR_003030	ENSG00000212304	SNORD12	HBII-99|MIR1259|MIRN1259	small nucleolar RNA, C/D box 12	snoRNA	intron	-0.00084912	-0.0465683	4.227985503924e-06	0.998359	0.999603	ns	-1.19282	-0.248797	8.63521	0.00329727	0.0360756	down	-0.105295	0.145222	0.0688696	0.79299	0.92984	ns	0.229714	-0.45448	0.220845	0.638397	0.929414	ns	H3K4me3
peak18564	chr12	56046501	56047199	Intergenic	Intergenic	4932	NM_001029	6231	Hs.447562	NM_001029	ENSG00000197728	RPS26	DBA10|S26|eS26	ribosomal protein S26	protein-coding	Intergenic	-0.19265	-0.570837	0.192547	0.660805	0.937321	ns	-1.38765	-0.390075	10.7719	0.00103053	0.0172405	down	0.235517	-0.682747	0.209995	0.646771	0.869367	ns	-0.438752	0.0258627	1.03292	0.309473	0.8038	ns	H3K4me3DPPA2
peak3548	chr2	131413101	131413799	Intergenic	Intergenic	10549	NR_036499	389043	Hs.586791	NR_036499		LINC01120	-	long intergenic non-protein coding RNA 1120	ncRNA	Intergenic	0.481508	-0.125563	1.48758	0.222593	0.753046	ns	-1.11815	-0.212456	7.84548	0.0050948	0.0473865	down	-0.947628	-0.299481	4.45614	0.034776	0.250483	ns	-1.70642	-0.357124	11.9743	0.000539399	0.0689831	ns	H3K4me3DPPA2
peak12980	chr7	115978301	115978999	intron (NM_012252, intron 2 of 7)	L2|LINE|L2	-10337	NM_001244583	22797	Hs.125962	NM_012252	ENSG00000105967	TFEC	TCFEC|TFE-C|TFEC-L|TFECL|bHLHe34|hTFEC-L	transcription factor EC	protein-coding	intron	1.15512	-0.191901	7.63417	0.00572729	0.318573	ns	-1.32356	-0.230079	10.6581	0.00109591	0.0179073	down	-0.866066	-0.238593	3.82427	0.0505152	0.300712	ns	-0.198247	-0.678368	0.146842	0.701572	0.945647	ns	H3K4me3
peak27826	chr22	49945701	49946399	Intergenic	Intergenic	-14722	NM_001001852	415116	Hs.530381	NM_001001852	ENSG00000198355	PIM3	pim-3	Pim-3 proto-oncogene, serine/threonine kinase	protein-coding	Intergenic	-0.092013	0.0703695	0.0631477	0.801588	0.969204	ns	-1.41861	-0.038764	13.6148	0.000224406	0.00650937	down	-0.198358	0.591337	0.327154	0.56734	0.828255	ns	0.60633	0.323009	2.2297	0.13538	0.662061	ns	H3K4me3
peak19902	chr13	68234801	68235499	Intergenic	AluSx|SINE|Alu	650175	NR_038878	338862		NR_038878	ENSG00000281778	LINC00550	-	long intergenic non-protein coding RNA 550	ncRNA	Intergenic	-0.528308	0.0721161	2.1005	0.147251	0.689569	ns	-1.15379	-0.335778	7.74542	0.00538488	0.0488935	down	-0.171587	-0.0528168	0.166006	0.683686	0.887534	ns	-1.13469	0.245129	7.63078	0.00573803	0.221494	ns	H3K4me3
peak20262	chr13	112711701	112712299	intron (NM_032189, intron 1 of 28)	intron (NM_032189, intron 1 of 28)	21671	NM_015205	23250	Hs.29189	NM_015205	ENSG00000068650	ATP11A	ATPIH|ATPIS	ATPase phospholipid transporting 11A	protein-coding	intron	-0.0557602	-0.552296	0.0157052	0.90027	0.986041	ns	-1.54101	-0.660348	11.0277	0.000897588	0.0158462	down	0.907956	-1.28293	1.90253	0.167795	0.506306	ns	-0.71303	-1.31791	1.27661	0.25853	0.77269	ns	H3K4me3
peak10976	chr6	112312201	112312799	Intergenic	Intergenic	-34830	NM_001013734	442247	Hs.448264	NM_001013734	ENSG00000251258	RFPL4B	RNF211	ret finger protein like 4B	protein-coding	Intergenic	-0.101445	-0.57216	0.0528957	0.818099	0.972708	ns	-1.64626	-0.0840085	17.5927	2.73636810770206e-05	0.00156539	down	-0.556651	-0.238137	1.58864	0.207521	0.554474	ns	-1.08665	-0.422862	4.96359	0.0258864	0.409351	ns	H3K4me3
peak10654	chr6	75440401	75440999	intron (NR_125859, intron 4 of 8)	AluSp|SINE|Alu	12293	NR_039670	100616389		NR_039670	ENSG00000263533	MIR4463	-	microRNA 4463	ncRNA	intron	-0.519855	-0.0930527	1.82315	0.176939	0.718286	ns	-1.64307	-0.850626	11.2911	0.000778792	0.0145992	down	0.107335	-0.767385	0.041417	0.838735	0.946759	ns	-0.335571	0.665983	0.850506	0.356409	0.826519	ns	H3K4me3
peak12070	chr7	37926101	37926699	intron (NM_001242948, intron 1 of 2)	L1MC4|LINE|L1	5081	NM_001242948	54749	Hs.563491	NM_017549	ENSG00000086289	EPDR1	EPDR|MERP-1|MERP1|UCC1	ependymin related 1	protein-coding	intron	0.353509	-0.57289	0.624855	0.429249	0.866918	ns	-1.201	-0.353709	8.30372	0.0039564	0.0405432	down	-0.435706	-0.364826	0.911554	0.339702	0.678536	ns	-0.228485	-1.19912	0.142352	0.705953	0.946898	ns	H3K4me3
peak10828	chr6	98118301	98118799	Intergenic	Intergenic	94019	NR_031579	100302164		NR_031579	ENSG00000238367	MIR2113	hsa-mir-2113	microRNA 2113	ncRNA	Intergenic	1.0964	-1.06203	3.9664	0.046417	0.530972	ns	-1.34933	-0.264001	10.9237	0.0009494	0.0163568	down	-0.0669218	-0.410383	0.0203585	0.88654	0.962141	ns	0.135687	-0.502249	0.0752822	0.783796	0.963412	ns	H3K4me3
peak14457	chr8	143632501	143632999	Intergenic	Intergenic	-3269	NM_001261843	9831	Hs.43133	NM_014789	ENSG00000183309	ZNF623	-	zinc finger protein 623	protein-coding	Intergenic	0.0597843	-0.710013	0.016655	0.897315	0.9854	ns	-1.91084	-0.776742	15.4341	8.54326713875452e-05	0.00342863	down	0.626221	-0.739635	1.3743	0.241074	0.591328	ns	0.465413	-0.651659	0.799009	0.37139	0.833729	ns	H3K4me3
peak7729	chr4	154742301	154742799	promoter-TSS (NM_004744)	promoter-TSS (NM_004744)	-1450	NM_004744	9227	Hs.658427	NM_004744	ENSG00000121207	LRAT	LCA14	lecithin retinol acyltransferase	protein-coding	promoter-TSS	-0.527989	-0.571643	1.42905	0.231919	0.761	ns	-1.15585	-0.315692	7.91172	0.00491156	0.0464588	down	1.07947	-0.579445	4.25644	0.0391019	0.26543	ns	0.856325	-0.739394	2.45736	0.116976	0.640733	ns	H3K4me3H3K27me3H2AK119ub
peak7551	chr4	133316701	133317199	Intergenic	Intergenic	167656	NM_032961	57575	Hs.192859	NM_020815	ENSG00000138650	PCDH10	OL-PCDH|PCDH19	protocadherin 10	protein-coding	Intergenic	0.43493	-1.25953	0.605362	0.43654	0.86957	ns	-1.13373	-0.231723	7.90197	0.00493809	0.0465382	down	-0.313393	-0.409542	0.456368	0.499326	0.787681	ns	-0.221949	-0.430117	0.209304	0.647313	0.932018	ns	H3K4me3
peak19510	chr13	27984501	27984999	intron (NM_001105577, intron 1 of 1)	AluSc8|SINE|Alu	3887	NM_001105577	646625	Hs.705356	NM_001105577	ENSG00000183463	URAD	PRHOXNB	ureidoimidazoline (2-oxo-4-hydroxy-4-carboxy-5-) decarboxylase	protein-coding	intron	0.634816	-0.350769	2.24483	0.134062	0.673305	ns	-1.37178	-0.217235	11.2047	0.000815907	0.0149826	down	0.349588	-0.0355668	0.668738	0.413492	0.733689	ns	0.846893	-0.503832	2.77093	0.0959903	0.602557	ns	H3K4me3H3K27me3H2AK119ubDPPA2
peak24115	chr17	82078301	82078499	TTS (NM_004104)	TTS (NM_004104)	11740	NR_132755	106633803		NR_132755		SNORD134	ZL12	small nucleolar RNA, C/D box 134	snoRNA	TTS	-0.469218	-0.661584	1.08826	0.296858	0.80339	ns	-1.39324	-0.749853	8.78835	0.00303161	0.0342896	down	0.640362	-0.345453	1.83195	0.175898	0.515741	ns	-0.307156	-0.569138	0.371207	0.542347	0.903536	ns	H3K4me3H2AK119ubDPPA4
peak16159	chr10	77635501	77639199	promoter-TSS (NM_001322837)	promoter-TSS (NM_001322837)	458	NM_001322837	3778	Hs.144795	NM_002247	ENSG00000156113	KCNMA1	BKTM|CADEDS|KCa1.1|MaxiK|PNKD3|SAKCA|SLO|SLO-ALPHA|SLO1|bA205K10.1|hSlo|mSLO1	potassium calcium-activated channel subfamily M alpha 1	protein-coding	promoter-TSS	0.0319117	3.35763	0.0553127	0.814064	0.971837	ns	0.334758	2.97241	4.86266	0.0274441	0.135525	ns	0.534126	2.91057	10.8958	0.000963813	0.0364917	up	0.740508	3.22207	14.0646	0.000176637	0.0338848	up	H3K4me3H3K27me3H2AK119ub
peak139	chr1	8395801	8399099	intron (NM_001042681, intron 12 of 22)	MIRb|SINE|MIR	26382	NM_001042682	473	Hs.463041	NM_012102	ENSG00000142599	RERE	ARG|ARP|ATN1L|DNB1|NEDBEH	arginine-glutamic acid dipeptide repeats	protein-coding	intron	0.272648	1.95345	1.69707	0.192672	0.733484	ns	0.677351	1.95999	10.1383	0.00145219	0.0214181	up	0.103954	1.87888	0.215875	0.642201	0.867304	ns	-0.186653	2.03942	0.527761	0.46755	0.875694	ns	H3K4me3DPPA2
peak199	chr1	11907301	11910499	promoter-TSS (NR_002754)	promoter-TSS (NR_002754)	746	NR_002754	26829		NR_002754	ENSG00000199347	RNU5E-1	RNU5E|U5E	RNA, U5E small nuclear 1	snRNA	promoter-TSS	0.260741	4.1472	5.77569	0.0162493	0.41303	ns	0.557142	4.1084	27.7636	1.37083371648476e-07	4.68972756542079e-05	up	0.129978	4.45426	1.88782	0.169448	0.508273	ns	0.055314	4.32636	0.166365	0.683363	0.941256	ns	H3K4me3H2AK119ubDPPA2+4
peak26443	chr20	25750001	25752699	promoter-TSS (NR_135006)	promoter-TSS (NR_135006)	142	NR_135006	105372582	Hs.516951	NR_135006		LOC105372582	-	uncharacterized LOC105372582	ncRNA	promoter-TSS	0.118979	4.31942	1.32631	0.249462	0.771055	ns	0.510987	4.30041	26.4845	2.65667418189999e-07	7.07831477631224e-05	up	0.0842925	4.30261	0.72883	0.393263	0.718013	ns	0.0552001	4.42151	0.178837	0.672374	0.938474	ns	H3K4me3
peak20925	chr14	95318401	95320999	promoter-TSS (NM_024734)	promoter-TSS (NM_024734)	208	NM_024734	79789	Hs.301478	NM_024734	ENSG00000165959	CLMN	-	calmin	protein-coding	promoter-TSS	0.304684	3.60521	5.63881	0.0175671	0.422217	ns	0.546741	3.83739	21.8443	2.95700352958488e-06	0.000353061	up	0.301482	3.49069	5.20668	0.0225002	0.204563	ns	0.370649	3.903	5.35099	0.0207105	0.376961	ns	H3K4me3H3K27me3H2AK119ub
peak13135	chr7	137845601	137848199	promoter-TSS (NM_001321708)	promoter-TSS (NM_001321708)	-36	NM_001321708	9162	Hs.242947	NM_004717	ENSG00000157680	DGKI	DGK-IOTA	diacylglycerol kinase iota	protein-coding	promoter-TSS	-0.0259881	3.05332	0.0306031	0.861129	0.981274	ns	0.631522	3.06458	18.1351	2.05778260623988e-05	0.00128085	up	0.0394534	2.81647	0.0576975	0.810173	0.936782	ns	0.330643	3.07518	2.63826	0.104318	0.616175	ns	H3K4me3H3K27me3H2AK119ub
peak4463	chr2	218858701	218861299	promoter-TSS (NM_006522)	promoter-TSS (NM_006522)	195	NM_006522	7475	Hs.29764	NM_006522	ENSG00000115596	WNT6	-	Wnt family member 6	protein-coding	promoter-TSS	0.09146	4.44518	0.834858	0.360872	0.837292	ns	0.505699	4.40783	27.6145	1.48062280135127e-07	4.84146830782758e-05	up	0.218408	4.25767	4.72087	0.0297987	0.233022	ns	0.143498	4.51214	1.29796	0.254587	0.77077	ns	H3K4me3H3K27me3H2AK119ubDPPA4
peak27269	chr21	41166901	41169399	promoter-TSS (NM_138991)	promoter-TSS (NM_138991)	-10	NM_138991	25825	Hs.43047	NM_012105	ENSG00000182240	BACE2	AEPLC|ALP56|ASP1|ASP21|BAE2|CDA13|CEAP1|DRAP	beta-secretase 2	protein-coding	promoter-TSS	0.0366649	3.31492	0.0713312	0.789408	0.966061	ns	0.825438	2.94884	28.2518	1.06516897961301e-07	3.92951761389288e-05	up	0.297935	2.77332	3.13975	0.0764056	0.362322	ns	0.273061	3.08037	1.83442	0.175606	0.707975	ns	H3K4me3H3K27me3H2AK119ub
peak16870	chr11	18790501	18792999	promoter-TSS (NM_001278238)	promoter-TSS (NM_001278238)	48	NM_001278238	84867	Hs.79092	NM_006906	ENSG00000110786	PTPN5	PTPSTEP|STEP|STEP61	protein tyrosine phosphatase non-receptor type 5	protein-coding	promoter-TSS	0.288719	3.87045	5.93909	0.0148087	0.406894	ns	0.560877	3.78509	22.375	2.24272893731535e-06	0.000292011	up	0.0444145	3.49546	0.114595	0.734972	0.909638	ns	0.440234	3.85669	7.42139	0.00644532	0.23536	ns	H3K4me3H3K27me3H2AK119ub
peak21320	chr15	43516501	43518899	promoter-TSS (NM_002373)	promoter-TSS (NM_002373)	92	NM_002373	4130	Hs.194301	NM_002373	ENSG00000166963	MAP1A	MAP1L|MTAP1A	microtubule associated protein 1A	protein-coding	promoter-TSS	0.0057149	1.41982	0.000532793	0.981585	0.997494	ns	0.705857	1.46983	7.76512	0.00532647	0.0486414	up	0.106058	1.12725	0.13286	0.715484	0.90154	ns	0.291806	1.49392	0.965419	0.325825	0.811357	ns	H3K4me3H2AK119ub
peak8144	chr5	1666301	1668699	Intergenic	CpG	-33495	NR_003713	728613	Hs.720393	NR_003713		LOC728613	-	programmed cell death 6 pseudogene	pseudo	Intergenic	0.0263425	2.92743	0.029151	0.864431	0.981719	ns	0.542995	3.00277	12.7866	0.000349115	0.00875069	up	-0.0952412	2.60378	0.297326	0.585564	0.837018	ns	0.0771865	2.90758	0.133045	0.715296	0.948854	ns	H3K4me3H3K27me3H2AK119ubDPPA2+4
peak10457	chr6	43242601	43244999	promoter-TSS (NM_032538)	promoter-TSS (NM_032538)	319	NM_032538	84630	Hs.485436	NM_032538	ENSG00000146216	TTBK1	BDTK	tau tubulin kinase 1	protein-coding	promoter-TSS	-0.162837	3.18838	1.30137	0.253964	0.774067	ns	0.538496	3.37553	15.92	6.60780543078482e-05	0.0028379	up	0.025006	2.93548	0.0253851	0.873411	0.957933	ns	0.111339	3.42963	0.36224	0.547265	0.90471	ns	H3K4me3H3K27me3H2AK119ubDPPA2+4
peak14942	chr9	89496401	89498799	promoter-TSS (NM_001371194)	promoter-TSS (NM_001371194)	373	NM_001371194	NA								promoter-TSS	0.0891448	4.08455	0.649653	0.420237	0.863491	ns	0.523657	4.03195	22.8331	1.76694214528307e-06	0.00025809	up	0.490325	3.94641	18.8865	1.38727864524104e-05	0.0023186	ns	0.450571	4.14566	9.43478	0.00212908	0.143489	ns	H3K4me3H2AK119ub
peak21910	chr15	100340601	100342899	promoter-TSS (NM_139057)	promoter-TSS (NM_139057)	225	NM_139057	170691	Hs.513200	NM_139057	ENSG00000140470	ADAMTS17	WMS4	ADAM metallopeptidase with thrombospondin type 1 motif 17	protein-coding	promoter-TSS	0.00146064	3.3575	0.000115249	0.991435	0.998984	ns	0.544902	3.0024	13.0395	0.000304986	0.00803659	up	0.0583023	2.89784	0.133465	0.714866	0.901394	ns	-0.0338581	3.27164	0.0308377	0.860603	0.975012	ns	H3K4me3H3K27me3H2AK119ub
peak26429	chr20	23636201	23638399	promoter-TSS (NM_000099)	promoter-TSS (NM_000099)	655	NM_000099	1471	Hs.304682	NM_000099	ENSG00000101439	CST3	ARMD11|HEL-S-2	cystatin C	protein-coding	promoter-TSS	0.146881	4.40837	2.11994	0.145392	0.687989	ns	0.576637	4.40165	35.4735	2.58541824960194e-09	2.97581640529183e-06	up	0.291961	4.33109	8.77742	0.00304982	0.0734382	ns	0.233768	4.36704	2.96554	0.0850563	0.583183	ns	H3K4me3H2AK119ubDPPA2+4
peak26430	chr20	24468801	24470899	promoter-TSS (NM_001323607)	promoter-TSS (NM_001323607)	44	NM_001323607	79953	Hs.124638	NM_024893	ENSG00000101463	SYNDIG1	C20orf39|DSPC2|IFITMD5|TMEM90B	synapse differentiation inducing 1	protein-coding	promoter-TSS	0.251326	2.18695	1.67215	0.19597	0.736264	ns	1.11068	1.77461	22.3866	2.22920867545653e-06	0.000292011	up	-0.187285	1.44369	0.531737	0.465878	0.766165	ns	0.25005	1.61316	0.740908	0.38937	0.841483	ns	H3K4me3H3K27me3H2AK119ub
peak9556	chr5	157459301	157461399	promoter-TSS (NR_136204)	promoter-TSS (NR_136204)	-250	NR_136204	102724404	Hs.570889	NR_136204		LOC102724404	-	uncharacterized LOC102724404	ncRNA	promoter-TSS	0.172395	2.90045	1.21399	0.270544	0.784455	ns	0.513421	2.89881	10.6412	0.00110597	0.0180014	up	0.365019	2.71841	4.52126	0.0334762	0.245296	ns	0.636337	2.82247	8.444	0.0036625	0.181704	ns	H3K4me3H3K27me3H2AK119ub
peak14892	chr9	77647201	77649299	promoter-TSS (NM_004297)	promoter-TSS (NM_004297)	72	NM_004297	9630	Hs.657795	NM_004297	ENSG00000156049	GNA14	-	G protein subunit alpha 14	protein-coding	promoter-TSS	0.103987	2.99592	0.475084	0.490658	0.889897	ns	0.511201	2.94272	11.1953	0.000820046	0.0150203	up	-0.0265342	2.64784	0.0235257	0.878098	0.959328	ns	0.159215	3.02988	0.606966	0.435933	0.862768	ns	H3K4me3H3K27me3H2AK119ub
peak14441	chr8	143038601	143040699	promoter-TSS (NR_126399)	promoter-TSS (NR_126399)	441	NR_126399	286122	Hs.660382	NR_126398	ENSG00000177335	C8orf31	-	chromosome 8 open reading frame 31	ncRNA	promoter-TSS	0.391685	3.47342	8.71436	0.00315713	0.255235	ns	0.534739	3.71598	19.4964	1.00788706940874e-05	0.000814662	up	0.163014	3.62418	1.67784	0.195212	0.538881	ns	0.255817	3.79355	2.41967	0.11982	0.644213	ns	H3K4me3H2AK119ub
peak5675	chr3	122921001	122923099	exon (NM_001031702, exon 12 of 23)	exon (NM_001031702, exon 12 of 23)	35537	NR_024618	100129550	Hs.61558	NR_024618	ENSG00000273033	LINC02035	-	long intergenic non-protein coding RNA 2035	ncRNA	exon	0.282366	2.60082	2.71168	0.099616	0.630557	ns	0.674745	2.99167	19.2314	1.15794356047797e-05	0.000888529	up	0.0722039	2.43204	0.150644	0.69792	0.893754	ns	0.155372	3.08621	0.593683	0.440998	0.865198	ns	H3K4me3H3K27me3H2AK119ub
peak14434	chr8	142509701	142511799	intron (NM_001702, intron 17 of 30)	CpG	61101	NM_001702	575	Hs.194654	NM_001702	ENSG00000181790	ADGRB1	BAI1|GDAIF	adhesion G protein-coupled receptor B1	protein-coding	intron	0.0587414	3.43037	0.194071	0.65955	0.936808	ns	0.54718	3.35024	15.9902	6.36713974101935e-05	0.00278092	up	0.0871334	3.29012	0.388673	0.532998	0.808635	ns	0.528148	3.61482	8.78071	0.00304433	0.166225	ns	H3K4me3H2AK119ubDPPA2+4
peak19802	chr13	63740201	63742299	intron (NR_002171, intron 3 of 3)	L1MDa|LINE|L1	-3232	NR_047011	100874157	Hs.539670	NR_047011	ENSG00000231061	LINC00395	-	long intergenic non-protein coding RNA 395	ncRNA	intron	0.154244	1.05637	0.310617	0.577302	0.918696	ns	0.729296	1.82299	10.3796	0.00127417	0.0196486	up	0.312125	1.45071	1.43927	0.230257	0.579523	ns	0.0618193	1.4701	0.0434722	0.834839	0.972144	ns	H3K4me3H3K27me3H2AK119ub
peak5194	chr3	61250501	61252599	promoter-TSS (NR_148921)	promoter-TSS (NR_148921)	-89	NR_148921	2272	Hs.655995	NM_002012	ENSG00000189283	FHIT	AP3Aase|FRA3B	fragile histidine triad diadenosine triphosphatase	protein-coding	promoter-TSS	-0.00281705	2.93228	0.000334938	0.985398	0.998098	ns	0.599964	2.67789	12.8635	0.000335057	0.00856239	up	0.317737	2.63716	3.29354	0.0695527	0.348623	ns	0.333491	2.82062	2.39067	0.122061	0.645125	ns	H3K4me3
peak22200	chr16	17469701	17471799	promoter-TSS (NM_022166)	promoter-TSS (NM_022166)	210	NM_022166	64131	Hs.22907	NM_022166	ENSG00000103489	XYLT1	DBQD2|PXYLT1|XT-I|XT1|XTI|XYLTI|xylT-I	xylosyltransferase 1	protein-coding	promoter-TSS	-0.0688872	3.1079	0.223671	0.636257	0.932057	ns	0.506211	3.04219	11.5526	0.000676537	0.0134536	up	0.250723	2.6117	2.02722	0.154503	0.489844	ns	0.458001	3.15844	5.24178	0.0220507	0.385986	ns	H3K4me3H3K27me3H2AK119ub
peak24388	chr18	31206101	31208199	Intergenic	Intergenic	-44294	NM_004948	1823	Hs.567260	NM_004948	ENSG00000134765	DSC1	CDHF1|DG2/DG3	desmocollin 1	protein-coding	Intergenic	-0.288559	1.61076	1.58384	0.208208	0.746193	ns	0.915102	1.33163	11.7455	0.000609912	0.0125989	up	0.220684	1.44403	0.714634	0.39791	0.72124	ns	-0.139356	0.685068	0.146293	0.702104	0.945658	ns	H3K4me3
peak20872	chr14	88977601	88979599	Intergenic	AluY|SINE|Alu	153949	NM_001366536	123016	Hs.303055	NM_144596	ENSG00000165533	TTC8	BBS8|RP51	tetratricopeptide repeat domain 8	protein-coding	Intergenic	-0.184481	2.23198	0.939119	0.332504	0.823514	ns	0.67408	2.29004	12.4682	0.000413945	0.00981158	up	0.00325126	2.15049	0.000254794	0.987264	0.996266	ns	0.277874	2.35983	1.35375	0.244624	0.764613	ns	H3K4me3H3K27me3
peak9824	chr6	3355201	3357199	intron (NM_021945, intron 4 of 10)	intron (NM_021945, intron 4 of 10)	88813	NR_104448	63027	Hs.713588	NM_015482	ENSG00000137266	SLC22A23	C6orf85	solute carrier family 22 member 23	protein-coding	intron	0.175636	2.93665	1.30042	0.254136	0.774083	ns	0.541084	3.10595	13.848	0.000198203	0.0060109	up	0.29098	2.8619	3.19588	0.0738241	0.356235	ns	0.524161	3.05485	6.67534	0.00977559	0.275113	ns	H3K4me3DPPA4
peak11147	chr6	122322401	122324399	Intergenic	Tigger2|DNA|TcMar-Tigger	-76151	NM_001135564	3298	Hs.158195	NM_004506	ENSG00000025156	HSF2	HSF 2|HSTF 2	heat shock transcription factor 2	protein-coding	Intergenic	0.0448601	2.07365	0.0503388	0.822475	0.973869	ns	0.593917	1.98274	8.03264	0.00459417	0.0445259	up	0.170098	1.48292	0.441697	0.506305	0.792176	ns	0.303288	1.87672	1.27698	0.258461	0.772617	ns	H3K4me3
peak4645	chr2	237486101	237488099	promoter-TSS (NR_104019)	promoter-TSS (NR_104019)	-151	NR_104019	79083	Hs.102406	NM_024101	ENSG00000115648	MLPH	SLAC2-A	melanophilin	protein-coding	promoter-TSS	-0.235861	2.45093	1.78721	0.181266	0.722329	ns	0.564575	2.25375	8.67318	0.00322927	0.0356195	up	-0.109331	2.0655	0.270468	0.603018	0.846701	ns	-0.0608638	2.39159	0.0643895	0.799688	0.965657	ns	H3K4me3H3K27me3H2AK119ubDPPA2
peak15081	chr9	109166001	109167999	promoter-TSS (NM_014334)	promoter-TSS (NM_014334)	291	NM_014334	23732	Hs.347537	NM_014334	ENSG00000260230	FRRS1L	C9orf4|CG-6|CG6|EIEE37	ferric chelate reductase 1 like	protein-coding	promoter-TSS	0.323748	3.69006	6.73736	0.00944144	0.360365	ns	0.505063	3.6125	16.3092	5.38011372334698e-05	0.00254242	up	0.20915	3.49916	2.51564	0.112722	0.42617	ns	0.298161	3.69788	3.04063	0.0812045	0.575866	ns	H3K4me3H2AK119ubDPPA2+4
peak4491	chr2	219508901	219510899	Intergenic	Intergenic	-4270	NM_182847	55515	Hs.87469	NM_018674	ENSG00000072182	ASIC4	ACCN4|BNAC4	acid sensing ion channel subunit family member 4	protein-coding	Intergenic	-0.224559	1.73746	1.0094	0.315048	0.81323	ns	0.621624	2.11484	9.32584	0.00225944	0.0284914	up	0.349962	1.80818	2.26316	0.132483	0.458122	ns	0.338368	2.52739	2.14918	0.142646	0.671144	ns	H3K4me3H2AK119ubDPPA2+4
peak20248	chr13	110873801	110875799	Intergenic	CpG	-4492	NR_027701	283487	Hs.245390	NM_178514	ENSG00000255874	LINC00346	C13orf29|NCRNA00346	long intergenic non-protein coding RNA 346	ncRNA	Intergenic	0.149928	2.84353	0.884325	0.34702	0.829712	ns	0.593782	2.78832	13.2088	0.000278631	0.00754953	up	0.17488	2.84874	1.14979	0.283594	0.628933	ns	-0.105035	2.96411	0.259384	0.610544	0.923117	ns	H3K4me3
peak23461	chr17	41647301	41649199	Intergenic	Intergenic	-8051	NR_033415	284116	Hs.725790	NR_033415	ENSG00000214514	KRT42P	-	keratin 42 pseudogene	pseudo	Intergenic	0.0359973	3.56184	0.078836	0.778881	0.96307	ns	0.501085	3.80889	18.5139	1.68667584681282e-05	0.00113133	up	0.183237	3.59186	2.07505	0.149725	0.483001	ns	0.232141	3.69766	1.87506	0.170896	0.703541	ns	H3K4me3H2AK119ubDPPA2
peak3126	chr2	68642601	68644499	promoter-TSS (NM_138964)	promoter-TSS (NM_138964)	-38	NM_138964	10887	Hs.683430	NM_138964	ENSG00000169618	PROKR1	GPR73|GPR73a|PK-R1|PKR1|ZAQ	prokineticin receptor 1	protein-coding	promoter-TSS	0.211889	2.3058	1.30123	0.253989	0.774067	ns	0.734146	2.26456	14.545	0.000136852	0.00475022	up	0.430734	2.18027	4.453	0.0348401	0.250522	ns	0.413524	2.4762	3.13552	0.076604	0.564183	ns	H3K4me3H3K27me3H2AK119ub
peak9315	chr5	135190201	135192099	intron (NR_161235, intron 3 of 5)	intron (NR_161235, intron 3 of 5)	57027	NR_037895	340073	Hs.434422	NR_037895	ENSG00000249647	C5orf66-AS2	-	C5orf66 antisense RNA 2	ncRNA	intron	-0.150216	3.66505	1.45952	0.227006	0.757553	ns	0.547669	3.74764	21.0342	4.51166849874171e-06	0.000463655	up	0.0262542	3.63694	0.0444899	0.832945	0.945186	ns	0.0643623	3.85052	0.16043	0.688761	0.942992	ns	H3K4me3H2AK119ubDPPA2+4
peak28640	chrX	138710501	138712399	promoter-TSS (NM_004114)	promoter-TSS (NM_004114)	267	NM_004114	2258	Hs.6540	NM_004114	ENSG00000129682	FGF13	FGF-13|FGF2|FHF-2|FHF2|LINC00889	fibroblast growth factor 13	protein-coding	promoter-TSS	0.149833	1.40097	0.366347	0.545002	0.908559	ns	0.818368	1.46315	10.3689	0.00128159	0.0197193	up	0.33448	1.44498	1.64399	0.199779	0.545257	ns	0.317747	1.33971	1.04941	0.305644	0.801139	ns	H3K4me3H3K27me3H2AK119ub
peak3834	chr2	162073101	162074999	promoter-TSS (NM_001935)	promoter-TSS (NM_001935)	165	NM_001935	1803	Hs.368912	NM_001935	ENSG00000197635	DPP4	ADABP|ADCP2|CD26|DPPIV|TP103	dipeptidyl peptidase 4	protein-coding	promoter-TSS	-0.160263	2.89417	1.05065	0.305358	0.808124	ns	0.562018	2.78543	11.9707	0.000540437	0.0116199	up	0.0800058	2.66248	0.215537	0.642462	0.867357	ns	0.115111	2.7583	0.274303	0.60046	0.920977	ns	H3K4me3H3K27me3H2AK119ub
peak25872	chr19	47470801	47472699	promoter-TSS (NM_015063)	promoter-TSS (NM_015063)	143	NM_015063	6543	Hs.172884	NM_015063	ENSG00000118160	SLC8A2	NCX2	solute carrier family 8 member A2	protein-coding	promoter-TSS	0.127809	2.80888	0.629443	0.42756	0.865568	ns	0.500453	3.05432	11.5655	0.000671874	0.0134004	up	0.188929	2.79563	1.28393	0.257169	0.605237	ns	0.495672	3.11623	6.142	0.0132008	0.314968	ns	H3K4me3H2AK119ub
peak21061	chr15	19870501	19872299	Intergenic	Intergenic	-411344	NR_038836	646096	Hs.448789	NR_038836	ENSG00000259156	CHEK2P2	-	checkpoint kinase 2 pseudogene 2	pseudo	Intergenic	0.131174	2.27779	0.488972	0.484386	0.888203	ns	0.546733	2.50054	9.69196	0.00185076	0.0250916	up	-0.417321	2.32522	4.80851	0.0283195	0.228261	ns	0.138295	2.66994	0.387681	0.533521	0.89936	ns	H3K4me3
peak4752	chr3	10707001	10708799	Intergenic	CpG	56309	NR_027102	285370	Hs.157613	NR_027102	ENSG00000226567	LINC00606	-	long intergenic non-protein coding RNA 606	ncRNA	Intergenic	-0.28847	2.76671	3.17919	0.0745815	0.588452	ns	0.518984	2.86735	10.6027	0.00112922	0.0182444	up	0.342792	2.70919	3.9583	0.0466408	0.287201	ns	0.727438	3.03457	12.4647	0.000414722	0.0596681	ns	H3K4me3H3K27me3H2AK119ubDPPA4
peak15743	chr10	24518801	24520599	intron (NM_001321681, intron 6 of 13)	intron (NM_001321681, intron 6 of 13)	53169	NM_001282770	56243	Hs.445885	NM_019590	ENSG00000120549	KIAA1217	ETL4|SKT	KIAA1217	protein-coding	intron	0.633618	2.34854	11.5576	0.000674743	0.165946	ns	0.68397	2.48724	14.6644	0.000128448	0.00454625	up	0.0634621	2.12699	0.0954452	0.757366	0.918171	ns	0.472699	2.30558	3.72902	0.0534747	0.504332	ns	H3K4me3H2AK119ub
peak23931	chr17	74325201	74326999	promoter-TSS (NM_153209)	promoter-TSS (NM_153209)	-126	NM_153209	124602	Hs.372773	NM_153209	ENSG00000196169	KIF19	KIF19A	kinesin family member 19	protein-coding	promoter-TSS	0.268882	2.1042	1.79539	0.180271	0.721003	ns	0.610819	2.15559	9.09291	0.00256602	0.030959	up	0.0123614	1.93316	0.00317502	0.955065	0.985826	ns	0.42898	1.93393	2.53153	0.111592	0.631085	ns	H3K4me3H2AK119ubDPPA2+4
peak23269	chr17	29004701	29006499	promoter-TSS (NM_001098635)	promoter-TSS (NM_001098635)	433	NM_001098635	124925	Hs.21837	NM_178860	ENSG00000063015	SEZ6	BSRPC	seizure related 6 homolog	protein-coding	promoter-TSS	-0.0366439	2.82678	0.0531848	0.817611	0.972627	ns	0.60806	2.69299	13.2006	0.000279863	0.00756758	up	-0.0990909	2.48588	0.298756	0.584663	0.83667	ns	0.287013	2.5902	1.59145	0.207119	0.734627	ns	H3K4me3H3K27me3H2AK119ub
peak22739	chr16	80931401	80933199	Intergenic	CpG	-39704	NR_131948	100996425	Hs.125350	NR_131947	ENSG00000260896	ARLNC1	LINC02170|PRCAT47	androgen receptor regulated long noncoding RNA 1	ncRNA	Intergenic	0.287492	2.9968	3.5994	0.0578005	0.559438	ns	0.557812	3.05603	14.0822	0.000174994	0.00558253	up	0.138433	2.89025	0.744308	0.388284	0.715431	ns	0.258395	3.13959	1.68285	0.194546	0.725042	ns	H3K4me3DPPA2+4
peak28677	chrX	151694401	151696099	promoter-TSS (NM_024082)	promoter-TSS (NM_024082)	-8	NM_024082	79057	Hs.209253	NM_024082	ENSG00000130032	PRRG3	PRGP3|TMG3	proline rich and Gla domain 3	protein-coding	promoter-TSS	0.337594	1.98338	2.63293	0.104668	0.636752	ns	0.706466	2.14064	12.1976	0.000478523	0.0107743	up	0.369005	1.81441	2.53622	0.111261	0.424381	ns	0.0331689	2.22887	0.0179062	0.89355	0.981732	ns	H3K4me3H3K27me3H2AK119ub
peak3318	chr2	94873601	94875299	intron (NM_001286559, intron 3 of 5)	CpG	3020	NM_001286559	150483	Hs.631517	NM_144705	ENSG00000163060	TEKT4	-	tektin 4	protein-coding	intron	-0.167867	1.52017	0.504908	0.477351	0.886467	ns	0.898528	1.60914	13.5701	0.000229819	0.00659985	up	0.0713809	1.54499	0.0811901	0.775691	0.923862	ns	-0.179056	1.29278	0.336636	0.561778	0.909984	ns	H3K4me3H3K27me3H2AK119ubDPPA2+4
peak19240	chr12	121038201	121039899	promoter-TSS (NM_001261825)	promoter-TSS (NM_001261825)	192	NM_001261825	8638	Hs.118633	NM_003733	ENSG00000135114	OASL	OASL1|OASLd|TRIP-14|TRIP14|p59 OASL|p59-OASL|p59OASL	2'-5'-oligoadenylate synthetase like	protein-coding	promoter-TSS	0.268286	2.45677	2.23483	0.134931	0.67364	ns	0.543709	2.7398	10.8314	0.000997919	0.0168516	up	0.303999	2.54438	2.83071	0.0924773	0.39269	ns	0.430951	2.81744	3.97639	0.0461422	0.485314	ns	H3K4me3H2AK119ub
peak16881	chr11	20668801	20670499	promoter-TSS (NM_006157)	promoter-TSS (NM_006157)	64	NM_006157	4745	Hs.657172	NM_006157	ENSG00000165973	NELL1	IDH3GL|NRP1	neural EGFL like 1	protein-coding	promoter-TSS	-0.1014	1.21587	0.146968	0.70145	0.946683	ns	0.850882	1.58496	11.9943	0.000533642	0.0115589	up	-0.109921	1.05824	0.138692	0.709585	0.898801	ns	0.399411	1.52156	1.83342	0.175724	0.707989	ns	H3K4me3H3K27me3H2AK119ub
peak2223	chr1	207910201	207911899	promoter-TSS (NM_001025109)	promoter-TSS (NM_001025109)	75	NM_001025109	947	Hs.374990	NM_001773	ENSG00000174059	CD34	-	CD34 molecule	protein-coding	promoter-TSS	0.26516	1.86836	1.53044	0.216046	0.75072	ns	0.607597	2.18851	9.60326	0.00194232	0.0259111	up	0.429867	1.78218	3.35573	0.0669715	0.342744	ns	0.153649	2.15867	0.369609	0.543218	0.903536	ns	H3K4me3H3K27me3H2AK119ub
peak21444	chr15	58192801	58194399	Intergenic	L1PA5|LINE|L1	55219	NM_001320635	366	Hs.104624	NM_020980	ENSG00000103569	AQP9	AQP-9|HsT17287|SSC1|T17287	aquaporin 9	protein-coding	Intergenic	-0.409391	1.80079	3.58531	0.0582926	0.560924	ns	0.618628	1.84023	7.75438	0.00535825	0.0488051	up	0.117943	1.43414	0.205998	0.649923	0.870162	ns	0.322898	1.78683	1.3895	0.23849	0.760533	ns	H3K4me3H3K27me3H2AK119ub
peak10361	chr6	36340101	36341699	Intergenic	Intergenic	-4012	NM_001010903	389384	Hs.162104	NM_001010903	ENSG00000189325	BNIP5	C6orf222	BCL2 interacting protein 5	protein-coding	Intergenic	0.256044	2.41808	2.02618	0.154609	0.696006	ns	0.554884	2.77618	11.717	0.000619315	0.01272	up	0.158347	2.71869	0.870049	0.350942	0.686298	ns	0.069953	2.76199	0.103426	0.747756	0.955963	ns	H3K4me3H2AK119ubDPPA2+4
peak3884	chr2	165067501	165069099	Intergenic	Intergenic	-112775	NM_173512	151258	Hs.658702	NM_173512	ENSG00000169507	SLC38A11	AVT2	solute carrier family 38 member 11	protein-coding	Intergenic	-0.0553818	2.1345	0.0805263	0.776585	0.963035	ns	0.508338	2.60175	8.85998	0.0029149	0.0334911	up	0.216882	2.24924	1.20191	0.272941	0.617509	ns	0.395845	2.24128	2.59848	0.106966	0.620735	ns	H3K4me3
peak28575	chrX	132161101	132162699	Intergenic	L1PA2|LINE|L1	-33878	NM_194277	90167	Hs.170776	NM_194277	ENSG00000165694	FRMD7	NYS|NYS1|XIPAN	FERM domain containing 7	protein-coding	Intergenic	0.180998	2.75058	1.21393	0.270556	0.784455	ns	0.514572	2.76221	9.9131	0.00164106	0.0230913	up	0.182097	2.67392	1.11708	0.290547	0.635151	ns	0.481965	2.68768	4.66026	0.0308686	0.435913	ns	H3K4me3
peak22487	chr16	50692801	50694399	promoter-TSS (NR_163434)	promoter-TSS (NR_163434)	-6	NR_163434	64127	Hs.592072	NM_022162	ENSG00000167207	NOD2	ACUG|BLAU|BLAUS|CARD15|CD|CLR16.3|IBD1|NLRC2|NOD2B|PSORAS1|YAOS	nucleotide binding oligomerization domain containing 2	protein-coding	promoter-TSS	0.446378	2.68453	7.10752	0.00767613	0.341057	ns	0.610723	2.71253	13.0635	0.000301106	0.00798555	up	0.237587	2.33948	1.53066	0.216013	0.56435	ns	0.523895	2.65606	5.21175	0.0224348	0.389109	ns	H3K4me3H2AK119ub
peak629	chr1	38803401	38804999	Intergenic	CpG	55572	NM_022157	64121	Hs.532461	NM_022157	ENSG00000116954	RRAGC	GTR2|RAGC|TIB929	Ras related GTP binding C	protein-coding	Intergenic	0.22206	2.71141	1.80773	0.178781	0.719226	ns	0.622374	2.63158	13.2627	0.000270732	0.00744998	up	0.0207455	2.30323	0.0115489	0.914419	0.970786	ns	-0.0597999	2.68649	0.0722333	0.788112	0.963773	ns	H3K4me3H3K27me3H2AK119ubDPPA2
peak21569	chr15	69031001	69032599	exon (NM_001184779, exon 4 of 16)	exon (NM_001184779, exon 4 of 16)	17105	NM_001184779	79400	Hs.657932	NM_024505	ENSG00000255346	NOX5	-	NADPH oxidase 5	protein-coding	exon	0.296586	2.51407	2.86751	0.0903848	0.621018	ns	0.578056	2.56262	11.1121	0.00085766	0.0154335	up	0.182923	2.54545	1.04333	0.307048	0.649703	ns	0.198363	2.64064	0.784217	0.375855	0.835668	ns	H3K4me3H2AK119ub
peak520	chr1	31802201	31803799	intron (NM_001281988, intron 1 of 14)	intron (NM_001281988, intron 1 of 14)	13051	NM_001281987	90853	Hs.62604	NM_144569	ENSG00000134668	SPOCD1	PPP1R146	SPOC domain containing 1	protein-coding	intron	-0.626651	0.759862	4.33527	0.0373304	0.506093	ns	0.899614	0.776268	7.88542	0.00498349	0.0468208	up	0.635459	0.796378	3.65912	0.0557631	0.315256	ns	-0.152144	1.06539	0.216614	0.641632	0.930345	ns	H3K4me3
peak25460	chr19	30718801	30720399	Intergenic	Intergenic	347216	NM_001352260	9745	Hs.378901	NM_014717	ENSG00000198597	ZNF536	-	zinc finger protein 536	protein-coding	Intergenic	0.0410043	2.09864	0.0425482	0.836578	0.976574	ns	0.693015	2.08654	11.4171	0.000727711	0.0140103	up	0.0336054	1.68243	0.0198805	0.887871	0.962945	ns	0.593427	1.75558	4.39185	0.0361111	0.458198	ns	H3K4me3H3K27me3H2AK119ub
peak5569	chr3	101607401	101608899	Intergenic	L1M4b|LINE|L1	33970	NM_020357	57092	Hs.732633	NM_020357	ENSG00000081154	PCNP	-	PEST proteolytic signal containing nuclear protein	protein-coding	Intergenic	0.150788	2.49212	0.741182	0.389282	0.850454	ns	0.553777	2.32041	8.7128	0.00315984	0.0352283	up	-0.0744249	2.19979	0.13838	0.709897	0.898851	ns	0.253711	2.42224	1.16381	0.280677	0.786032	ns	H3K4me3
peak13503	chr8	27273901	27275399	Intergenic	Intergenic	-16246	NM_001283055	81551	Hs.201058	NM_030795	ENSG00000015592	STMN4	RB3	stathmin 4	protein-coding	Intergenic	0.32451	2.70648	3.84141	0.0500016	0.538388	ns	0.53124	2.6288	9.90488	0.00164841	0.0231359	up	-0.0810231	2.64699	0.220138	0.638935	0.86543	ns	-0.118676	2.86286	0.314965	0.574649	0.913672	ns	H3K4me3DPPA2
peak28674	chrX	151081701	151083199	Intergenic	CpG	-85772	NR_036256	100422930		NR_036256	ENSG00000265789	MIR4330	-	microRNA 4330	ncRNA	Intergenic	0.204619	1.74025	0.851013	0.356266	0.833978	ns	0.695104	1.67817	8.75781	0.00308279	0.0346378	up	0.774871	1.48996	8.69112	0.00319765	0.0754818	ns	-0.0220019	1.70613	0.00627834	0.936845	0.988439	ns	H3K4me3H2AK119ubDPPA4
peak20936	chr14	96740801	96742299	promoter-TSS (NR_146552)	promoter-TSS (NR_146552)	359	NR_146552	105370646		NR_146552	ENSG00000258979	LINC02299	-	long intergenic non-protein coding RNA 2299	ncRNA	promoter-TSS	0.0169496	2.71964	0.0106965	0.917627	0.988811	ns	0.507738	2.83459	10.2467	0.00136931	0.0206078	up	0.228737	2.73	1.81745	0.177617	0.517586	ns	0.29175	2.82739	1.823	0.176957	0.710211	ns	H3K4me3H2AK119ub
peak22978	chr17	5034801	5036299	promoter-TSS (NM_001104577)	promoter-TSS (NM_001104577)	-118	NM_001104577	55065	Hs.632247	NM_017986	ENSG00000132517	SLC52A1	GPCR42|GPR172B|PAR2|RBFVD|RFT1|RFVT1|hRFT1	solute carrier family 52 member 1	protein-coding	promoter-TSS	0.274812	1.81246	1.59677	0.206362	0.744473	ns	0.630695	1.8925	8.06065	0.00452371	0.0440954	up	-0.0567798	1.65132	0.0563248	0.812402	0.937663	ns	0.0266601	1.87069	0.00978472	0.921204	0.986744	ns	H3K4me3H2AK119ubDPPA2
peak13275	chr7	156607201	156608699	intron (NR_026865, intron 1 of 3)	CpG	-4755	NR_103858	100506380	Hs.647014	NM_032625	ENSG00000182648	LINC01006	C7orf13|MY040	long intergenic non-protein coding RNA 1006	ncRNA	intron	0.220464	2.47449	1.55216	0.212817	0.748922	ns	0.52332	2.47544	8.42628	0.00369835	0.038897	up	0.333979	2.25577	2.82509	0.0928016	0.39338	ns	0.0301072	2.35442	0.0156298	0.900508	0.983042	ns	H3K4me3H2AK119ubDPPA2
peak7258	chr4	104903601	104905099	Intergenic	L2a|LINE|L2	-241525	NM_017628	54790	Hs.367639	NM_017628	ENSG00000168769	TET2	KIAA1546|MDS	tet methylcytosine dioxygenase 2	protein-coding	Intergenic	0.174293	2.0837	0.755928	0.384606	0.849071	ns	0.577624	2.20602	8.90006	0.00285161	0.0330734	up	0.107058	2.32445	0.310494	0.577377	0.832929	ns	0.0495022	2.20616	0.0403068	0.840882	0.972691	ns	H3K4me3
peak22484	chr16	50467401	50468899	Intergenic	CpG	-73017	NR_146572	105371248		NR_146572	ENSG00000261092	LINC02178	-	long intergenic non-protein coding RNA 2178	ncRNA	Intergenic	0.329436	2.69808	3.87486	0.0490144	0.537701	ns	0.509786	3.01357	11.3461	0.000756063	0.0143507	up	0.0961136	2.56777	0.293488	0.587994	0.838306	ns	0.269632	3.01418	1.71284	0.190617	0.722381	ns	H3K4me3H2AK119ub
peak11632	chr6	169838301	169839799	Intergenic	Intergenic	-40225	NR_026781	401288	Hs.556095	NM_207502	ENSG00000229214	LINC00242	C6orf122|NCRNA00242|dJ266L20.5	long intergenic non-protein coding RNA 242	ncRNA	Intergenic	-0.146169	0.0553413	0.156479	0.692419	0.944993	ns	1.17841	0.246875	8.8612	0.00291296	0.0334911	up	-0.212609	-0.410332	0.208453	0.647983	0.869695	ns	0.148473	0.419542	0.140716	0.70757	0.947059	ns	H3K4me3H3K27me3H2AK119ub
peak25627	chr19	39310301	39311699	intron (NM_020862, intron 1 of 1)	intron (NM_020862, intron 1 of 1)	4336	NM_020862	57622	Hs.97860	NM_020862	ENSG00000128011	LRFN1	SALM2	leucine rich repeat and fibronectin type III domain containing 1	protein-coding	intron	0.293649	1.40426	1.39421	0.237695	0.763621	ns	0.683742	1.96973	10.4109	0.00125271	0.0195046	up	0.187436	1.91939	0.715195	0.397725	0.721139	ns	0.434853	1.94106	2.68642	0.101207	0.609765	ns	H3K4me3H2AK119ubDPPA2
peak570	chr1	34780901	34782299	promoter-TSS (NM_024009)	promoter-TSS (NM_024009)	386	NM_024009	2707	Hs.522561	NM_024009	ENSG00000188910	GJB3	CX31|DFNA2|DFNA2B|EKV|EKVP1	gap junction protein beta 3	protein-coding	promoter-TSS	0.326789	1.86175	2.28437	0.130684	0.668519	ns	0.602222	2.13465	8.73389	0.00312349	0.0349857	up	0.127416	1.82027	0.311049	0.577037	0.832929	ns	0.172374	2.10155	0.453788	0.500542	0.888805	ns	H3K4me3H3K27me3H2AK119ub
peak23829	chr17	63522601	63523999	promoter-TSS (NM_001278920)	promoter-TSS (NM_001278920)	-58	NM_001278920	81033	Hs.591177	NM_030779	ENSG00000173826	KCNH6	ERG-2|ERG2|HERG2|Kv11.2|hERG-2	potassium voltage-gated channel subfamily H member 6	protein-coding	promoter-TSS	0.326451	2.26911	2.97329	0.0846494	0.60849	ns	0.680852	2.43888	14.198	0.000164543	0.00535936	up	0.386795	2.14656	3.50331	0.0612464	0.329662	ns	0.716288	2.52058	9.37071	0.0022048	0.145812	ns	H3K4me3H2AK119ub
peak20746	chr14	70222901	70224299	intron (NR_135825, intron 2 of 3)	MER61B|LTR|ERV1	24201	NR_003951	145241	Hs.712468	NR_003951	ENSG00000235812	ADAM21P1	ADAM21P	ADAM metallopeptidase domain 21 pseudogene 1	pseudo	intron	0.133668	1.93998	0.40803	0.522971	0.901594	ns	0.67604	1.95831	9.99117	0.00157292	0.0225789	up	0.300751	1.68058	1.57144	0.209997	0.557299	ns	0.272581	2.10997	1.14922	0.283712	0.788468	ns	H3K4me3H3K27me3
peak15474	chr9	137501601	137502999	intron (NM_001098537, intron 14 of 34)	intron (NM_001098537, intron 14 of 34)	-42966	NM_001130969	26012	Hs.455336	NM_015537	ENSG00000165802	NSMF	HH9|NELF	NMDA receptor synaptonuclear signaling and neuronal migration factor	protein-coding	intron	0.0825086	2.18125	0.181906	0.669741	0.93913	ns	0.6718	2.16354	11.3024	0.000774083	0.0145849	up	0.0745199	2.08352	0.127376	0.721169	0.90401	ns	0.139284	2.05936	0.29301	0.588298	0.917787	ns	H3K4me3H2AK119ub
peak5259	chr3	75618801	75620199	Intergenic	CpG	-11263	NR_031714	100302212		NR_031714	ENSG00000283894	MIR1324	MIRN1324|hsa-mir-1324	microRNA 1324	ncRNA	Intergenic	0.177714	2.17266	0.832204	0.361636	0.837376	ns	0.535164	2.36634	8.27375	0.00402223	0.040883	up	0.416982	2.04361	3.75047	0.0527927	0.306957	ns	0.181984	2.5481	0.627588	0.428242	0.85945	ns	H3K4me3H2AK119ub
peak28678	chrX	151912101	151913499	promoter-TSS (NM_001011548)	promoter-TSS (NM_001011548)	-89	NM_001011548	4103	Hs.37107	NM_002362	ENSG00000147381	MAGEA4	CT1.4|MAGE-41|MAGE-X2|MAGE4|MAGE4A|MAGE4B	MAGE family member A4	protein-coding	promoter-TSS	0.0276148	0.749016	0.00827859	0.927503	0.989837	ns	1.08181	0.627477	10.125	0.00146269	0.0215509	up	-0.209036	0.305035	0.302729	0.582176	0.835511	ns	0.369067	0.516419	0.920149	0.337436	0.816423	ns	H3K4me3
peak20798	chr14	74425401	74426799	promoter-TSS (NM_001105579)	promoter-TSS (NM_001105579)	110	NM_001105579	646658	Hs.12400	NM_001105579	ENSG00000183379	SYNDIG1L	CAPUCIN|DSPC1|IFITMD4|TMEM90A	synapse differentiation inducing 1 like	protein-coding	promoter-TSS	-0.0202325	2.00761	0.00973349	0.921409	0.988977	ns	0.697241	2.10792	11.5018	0.000695272	0.0136191	up	0.59811	1.84876	6.71255	0.00957366	0.133619	ns	0.550143	2.13562	4.5938	0.0320877	0.441181	ns	H3K4me3H3K27me3H2AK119ubDPPA2
peak3516	chr2	129922801	129924199	promoter-TSS (NR_110285)	promoter-TSS (NR_110285)	323	NR_110285	101927924	Hs.570248	NR_110285	ENSG00000237574	LINC01856	-	long intergenic non-protein coding RNA 1856	ncRNA	promoter-TSS	-0.195368	1.61542	0.727633	0.393652	0.852422	ns	0.712527	2.00405	11.4237	0.000725133	0.0139757	up	0.681667	1.83102	8.57772	0.00340302	0.0777158	ns	0.18416	2.00533	0.501846	0.47869	0.880291	ns	H3K4me3H3K27me3H2AK119ub
peak6578	chr4	8580301	8581699	promoter-TSS (NM_080819)	promoter-TSS (NM_080819)	608	NM_080819	27201	Hs.740355	NM_080819	ENSG00000155269	GPR78	-	G protein-coupled receptor 78	protein-coding	promoter-TSS	-0.379979	0.564733	1.42247	0.232998	0.761344	ns	1.05681	0.785125	10.7353	0.00105108	0.0174423	up	0.763583	0.0952515	3.31249	0.0687551	0.347032	ns	0.569737	0.840394	2.59554	0.107165	0.620831	ns	H3K4me3H3K27me3H2AK119ub
peak9932	chr6	13766801	13768199	Intergenic	Intergenic	47060	NM_001031713	63933	Hs.214043	NM_022102	ENSG00000050393	MCUR1	C6orf79|CCDC90A|FMP32	mitochondrial calcium uniporter regulator 1	protein-coding	Intergenic	0.286577	1.95553	1.88295	0.169999	0.712871	ns	0.583075	1.99128	7.74087	0.00539847	0.0489417	up	-0.422551	1.72253	3.30126	0.0692268	0.34788	ns	0.410967	1.67053	2.09527	0.147755	0.676801	ns	H3K4me3
peak22144	chr16	10878401	10879799	intron (NR_104444, intron 1 of 17)	CpG	1898	NM_001286403	4261	Hs.592051	NM_000246	ENSG00000179583	CIITA	C2TA|CIITAIV|MHC2TA|NLRA	class II major histocompatibility complex transactivator	protein-coding	intron	-0.0245568	0.53375	0.00576172	0.939494	0.991696	ns	1.03915	0.620975	9.40839	0.00215995	0.0277343	up	-0.205448	0.344969	0.296348	0.586181	0.837256	ns	0.228669	0.306625	0.322018	0.570397	0.912057	ns	H3K4me3H3K27me3H2AK119ub
peak25249	chr19	14758401	14759699	intron (NM_013447, intron 11 of 20)	LTR9D|LTR|ERV1	17877	NM_001271052	30817	Hs.531619	NM_013447	ENSG00000127507	ADGRE2	CD312|CD97|EMR2|VBU	adhesion G protein-coupled receptor E2	protein-coding	intron	0.135233	0.997845	0.231239	0.630607	0.931387	ns	0.816176	1.16029	8.12794	0.00435882	0.04325	up	0.49723	0.541577	1.89589	0.168539	0.507151	ns	0.432048	0.889956	1.50626	0.219711	0.743803	ns	H3K4me3H3K27me3
peak13	chr1	975401	976699	TTS (NM_001160184)	TTS (NM_001160184)	5123	NM_001369898	84808	Hs.271462	NM_032722	ENSG00000187642	PERM1	C1orf170	PPARGC1 and ESRR induced regulator, muscle 1	protein-coding	TTS	0.274277	1.58584	1.3767	0.240665	0.764435	ns	0.681006	1.6414	8.38329	0.00378687	0.039438	up	0.0941761	1.82411	0.169614	0.680455	0.885817	ns	0.0277779	1.62988	0.00963563	0.921804	0.986746	ns	H3K4me3H2AK119ubDPPA2+4
peak25950	chr19	49473701	49474999	promoter-TSS (NM_001278637)	promoter-TSS (NM_001278637)	135	NM_001278637	2323	Hs.428	NM_001459	ENSG00000090554	FLT3LG	FL|FLG3L|FLT3L	fms related tyrosine kinase 3 ligand	protein-coding	promoter-TSS	0.234534	1.27139	0.811164	0.367776	0.841037	ns	0.618365	1.86845	7.76208	0.00533544	0.048673	up	0.278986	1.73531	1.39561	0.23746	0.586888	ns	0.389559	2.19874	2.42626	0.119317	0.644117	ns	H3K4me3H2AK119ub
peak13695	chr8	52466901	52468199	Intergenic	Intergenic	-57671	NM_001352870	9705	Hs.655499	NM_014682	ENSG00000147488	ST18	NZF-3|NZF3|ZC2H2C3|ZC2HC10|ZNF387	ST18 C2H2C-type zinc finger transcription factor	protein-coding	Intergenic	-0.104741	0.841255	0.125482	0.723164	0.950231	ns	0.829813	1.05188	7.90997	0.00491631	0.0464588	up	-0.122496	0.521378	0.118363	0.730817	0.90821	ns	-0.108836	0.956929	0.101286	0.750292	0.95642	ns	H3K4me3H3K27me3H2AK119ub
peak26005	chr19	51064201	51065499	promoter-TSS (NR_145467)	promoter-TSS (NR_145467)	69	NR_145467	26085	Hs.165296	NM_015596	ENSG00000167759	KLK13	KLK-L4|KLKL4	kallikrein related peptidase 13	protein-coding	promoter-TSS	0.769865	-0.110918	3.65466	0.0559125	0.555204	ns	1.13981	0.319655	8.94111	0.00278824	0.0326012	up	0.158002	0.217337	0.158533	0.690511	0.890607	ns	0.440524	0.941074	1.59932	0.205999	0.733746	ns	H3K4me3H2AK119ub
peak19335	chr12	125330701	125331999	intron (NM_052907, intron 1 of 8)	intron (NM_052907, intron 1 of 8)	4734	NM_052907	114795	Hs.524838	NM_052907	ENSG00000139364	TMEM132B	-	transmembrane protein 132B	protein-coding	intron	-0.0478055	1.04917	0.0299557	0.862591	0.98136	ns	0.990796	1.10186	11.2499	0.000796256	0.0148108	up	-0.324575	0.98404	1.16288	0.280869	0.626713	ns	0.72913	1.04062	4.65481	0.0309666	0.43627	ns	H3K4me3H3K27me3H2AK119ub
peak27501	chr22	27345801	27347099	Intergenic	AluY|SINE|Alu	35799	NR_134581	100507657	Hs.537371	NR_134581	ENSG00000226741	LINC02554	-	long intergenic non-protein coding RNA 2554	ncRNA	Intergenic	0.0333183	1.37746	0.0178289	0.893778	0.985154	ns	0.68171	1.59065	8.02333	0.00461787	0.0446202	up	0.0440655	1.48078	0.0291342	0.864469	0.954402	ns	0.550722	1.12044	2.78766	0.0949927	0.600383	ns	H3K4me3
peak16163	chr10	78134401	78135599	Intergenic	MLT1K|LTR|ERVL-MaLR	101137	NM_001142285	6229	Hs.280130	NM_001026	ENSG00000138326	RPS24	DBA3|S24|eS24	ribosomal protein S24	protein-coding	Intergenic	-0.192472	0.650707	0.384424	0.535245	0.905157	ns	1.1187	0.633877	10.6788	0.0010837	0.0177785	up	0.417502	0.458812	1.25953	0.26174	0.609407	ns	0.229355	0.788982	0.407009	0.523491	0.896099	ns	H3K4me3
peak9618	chr5	168630401	168631599	Intergenic	L1PA5|LINE|L1	-51632	NM_024594	79646	Hs.388400	NM_024594	ENSG00000120137	PANK3	-	pantothenate kinase 3	protein-coding	Intergenic	0.118603	1.19	0.196387	0.657653	0.936458	ns	1.06404	1.04638	12.2551	0.000463977	0.0105792	up	0.316934	0.9808	1.06404	0.302296	0.645463	ns	-0.0531194	1.1244	0.0265067	0.870669	0.976469	ns	H3K4me3H3K27me3H2AK119ub
peak17128	chr11	59057701	59058899	promoter-TSS (NR_033853)	promoter-TSS (NR_033853)	152	NR_033853	283194		NR_033853	ENSG00000255240	LOC283194	-	uncharacterized LOC283194	ncRNA	promoter-TSS	0.0511672	1.32478	0.0403263	0.840844	0.977435	ns	0.876193	1.48492	11.9214	0.00055494	0.0118372	up	-0.100019	1.27624	0.132622	0.715729	0.901672	ns	0.42743	1.2347	1.801	0.179592	0.714519	ns	H3K4me3H3K27me3H2AK119ub
peak9513	chr5	150155401	150156599	promoter-TSS (NM_002609)	promoter-TSS (NM_002609)	-155	NM_002609	5159	Hs.509067	NM_002609	ENSG00000113721	PDGFRB	CD140B|IBGC4|IMF1|JTK12|KOGS|PDGFR|PDGFR-1|PDGFR1|PENTT	platelet derived growth factor receptor beta	protein-coding	promoter-TSS	-0.103049	0.923352	0.129695	0.718748	0.949598	ns	0.862795	1.00602	8.15353	0.00429773	0.0428953	up	0.107049	1.01289	0.123371	0.725407	0.905514	ns	0.215288	1.39472	0.501476	0.478852	0.880291	ns	H3K4me3H2AK119ubDPPA2
peak9011	chr5	100622101	100623299	Intergenic	Intergenic	87326	NM_198507	345757	Hs.356108	NM_198507	ENSG00000174132	FAM174A	HGS_RE408|NS5ATP6|TMEM157|UNQ1912	family with sequence similarity 174 member A	protein-coding	Intergenic	-0.435543	0.363055	1.65823	0.197843	0.738773	ns	1.38921	0.731629	16.9057	3.92838891871541e-05	0.00207412	up	-0.465532	0.292266	1.4656	0.226041	0.574956	ns	0.729796	0.512005	3.5191	0.0606655	0.529466	ns	H3K4me3H3K27me3
peak788	chr1	50023301	50024499	promoter-TSS (NR_136623)	promoter-TSS (NR_136623)	54	NR_136623	84871	Hs.551844	NM_032785	ENSG00000186094	AGBL4	CCP6	ATP/GTP binding protein like 4	protein-coding	promoter-TSS	0.29323	1.36906	1.34835	0.245567	0.767655	ns	0.846774	1.1564	8.75005	0.00309594	0.034748	up	-0.212731	0.948225	0.485618	0.485888	0.779627	ns	0.197968	0.924625	0.329834	0.565757	0.911022	ns	H3K4me3H3K27me3
peak11600	chr6	164105601	164106799	Intergenic	Intergenic	-434716	NR_134620	102724152	Hs.738183	NR_134620		LOC102724152	-	uncharacterized LOC102724152	ncRNA	Intergenic	0.791151	0.214038	4.67972	0.0305207	0.481618	ns	1.867	0.483125	22.4977	2.10396824762914e-06	0.000284233	up	-0.107109	0.358638	0.0813662	0.775454	0.923862	ns	0.0554687	-0.16361	0.0149622	0.902645	0.983317	ns	H3K4me3
peak17720	chr11	116276001	116277199	Intergenic	Intergenic	-362822	NR_135069	101929011	Hs.733911	NR_135069	ENSG00000237937	LINC02702	-	long intergenic non-protein coding RNA 2702	ncRNA	Intergenic	0.18027	0.87494	0.381993	0.536539	0.905405	ns	0.896912	1.30614	11.0143	0.0009041	0.0159116	up	0.501495	0.756004	2.23111	0.135257	0.461781	ns	0.276686	1.47675	0.855528	0.354993	0.826272	ns	H3K4me3H3K27me3H2AK119ub
peak12225	chr7	63627401	63628599	Intergenic	CpG	6910	NR_036270	100422848		NR_036270	ENSG00000265214	MIR4283-2	-	microRNA 4283-2	ncRNA	Intergenic	0.230411	3.56815	3.17205	0.0749082	0.589046	ns	0.501654	3.60731	15.9053	6.65918013503861e-05	0.00285146	up	0.0934405	3.34153	0.460708	0.497293	0.786416	ns	0.352639	3.58871	3.88812	0.0486287	0.489434	ns	H3K4me3
peak20263	chr13	112885701	112886899	3' UTR (NM_015205, exon 30 of 30)	3' UTR (NM_015205, exon 30 of 30)	82338	NR_034002	100289410	Hs.667436	NR_034002		MCF2L-AS1	-	MCF2L antisense RNA 1	ncRNA	3' UTR	0.0793324	2.03632	0.152883	0.695796	0.945482	ns	0.673839	2.12655	11.3278	0.000763564	0.0144645	up	-0.0363381	2.32756	0.0361633	0.849179	0.949674	ns	0.0543495	2.05929	0.0449662	0.832066	0.971464	ns	H3K4me3DPPA2+4
peak17371	chr11	67710901	67712099	Intergenic	CpG	-30276	NM_001031615	222	Hs.87539	NM_000695	ENSG00000132746	ALDH3B2	ALDH8	aldehyde dehydrogenase 3 family member B2	protein-coding	Intergenic	0.124251	2.38474	0.47205	0.492045	0.890907	ns	0.584592	2.76211	12.6744	0.000370687	0.00911312	up	0.201391	2.6395	1.33556	0.247819	0.597501	ns	0.152833	2.80755	0.493655	0.482301	0.880933	ns	H3K4me3DPPA2+4
peak22122	chr16	5239401	5240499	Intergenic	CpG	-142130	NM_001289029	196483	Hs.406461	NM_201400	ENSG00000118894	EEF2KMT	EFM3|FAM86A|SB153|eEF2-KMT	eukaryotic elongation factor 2 lysine methyltransferase	protein-coding	Intergenic	0.370348	2.31436	3.93542	0.0472793	0.532806	ns	0.554776	2.288	8.4987	0.00355399	0.0379466	up	0.0501236	1.94924	0.0523908	0.818954	0.939996	ns	0.348072	2.19948	1.93684	0.164012	0.693495	ns	H3K4me3H3K27me3H2AK119ub
peak14332	chr8	117553101	117554199	Intergenic	Intergenic	32937	NM_001363182	90390	Hs.492612	NM_080651	ENSG00000164758	MED30	MED30S|THRAP6|TRAP25	mediator complex subunit 30	protein-coding	Intergenic	0.18635	0.553064	0.332914	0.563948	0.915108	ns	0.997416	0.661591	8.82225	0.00297579	0.0338784	up	0.0596453	0.289182	0.0239946	0.876899	0.959165	ns	0.327414	0.637726	0.788321	0.374608	0.835156	ns	H3K4me3H3K27me3
peak15012	chr9	97386801	97387899	Intergenic	Intergenic	9341	NR_026847	286359	Hs.132262	NM_182600		LOC286359	-	uncharacterized LOC286359	ncRNA	Intergenic	0.10839	0.943327	0.141442	0.706852	0.946683	ns	0.884224	1.29992	10.6532	0.00109882	0.0179282	up	0.054164	0.727454	0.0263646	0.871013	0.956944	ns	0.631092	1.33661	4.02986	0.0447017	0.482434	ns	H3K4me3H2AK119ubDPPA2
peak20876	chr14	89112001	89113099	Intergenic	LTR12C|LTR|ERV1	287899	NM_001366536	123016	Hs.303055	NM_144596	ENSG00000165533	TTC8	BBS8|RP51	tetratricopeptide repeat domain 8	protein-coding	Intergenic	0.0276021	0.914198	0.00918151	0.923663	0.989152	ns	0.997183	0.685855	8.83294	0.00295841	0.0337677	up	-0.202848	0.655789	0.350315	0.553935	0.820271	ns	0.876186	0.45679	4.60135	0.0319468	0.440356	ns	H3K4me3H3K27me3
peak14799	chr9	38646201	38647299	Intergenic	AluY|SINE|Alu	25662	NR_027294	158228	Hs.632652	NR_027294		FAM201A	C9orf122	family with sequence similarity 201 member A	ncRNA	Intergenic	0.218155	0.381738	0.407679	0.52315	0.901641	ns	1.32428	0.743997	15.275	9.29396104425035e-05	0.00362696	up	-0.116043	0.303448	0.0921678	0.761439	0.919553	ns	0.423045	0.541038	1.22931	0.26754	0.777324	ns	H3K4me3
peak16733	chr11	3454501	3455599	Intergenic	HERVK-int|LTR|ERVK	-63135	NR_044999	10821	Hs.637689	NR_044999	ENSG00000189398	OR7E12P	HG1058|OR11-3|OR7E58P|OR7E79P|OR7E81P|OST021	olfactory receptor family 7 subfamily E member 12 pseudogene	pseudo	Intergenic	0.233366	1.25936	0.795445	0.372459	0.843546	ns	0.834059	1.38637	10.2614	0.00135842	0.0204759	up	-0.288106	1.27075	1.1031	0.293587	0.637726	ns	0.0241191	1.46906	0.0065259	0.935614	0.988396	ns	H3K4me3H3K27me3
peak18984	chr12	95693701	95694799	intron (NM_001329701, intron 5 of 9)	intron (NM_001329701, intron 5 of 9)	44995	NR_077225	100132594	Hs.676211	NR_077225	ENSG00000257150	PGAM1P5	-	phosphoglycerate mutase 1 pseudogene 5	pseudo	intron	-0.0161213	0.832313	0.00295296	0.956663	0.994339	ns	0.774167	1.2018	7.69459	0.00553866	0.0497735	up	-0.534317	0.602826	2.41681	0.120039	0.437951	ns	0.619552	0.915269	3.19395	0.0739111	0.558363	ns	H3K4me3
peak6919	chr4	62206301	62207399	Intergenic	HAL1ME|LINE|L1	-45085	NR_110595	101927186	Hs.723269	NR_110595		ADGRL3-AS1	LPHN3-AS1	adhesion G protein-coupled receptor L3 antisense RNA 1	ncRNA	Intergenic	0.622566	0.214137	2.9575	0.0854802	0.610497	ns	0.986533	0.545098	8.13912	0.00433203	0.0430882	up	0.12319	0.47181	0.1135	0.736194	0.910356	ns	-0.952253	0.0969411	4.99735	0.0253862	0.40714	ns	H3K4me3
peak3127	chr2	68679201	68680299	Intergenic	L1PA3|LINE|L1	36162	NM_138964	10887	Hs.683430	NM_138964	ENSG00000169618	PROKR1	GPR73|GPR73a|PK-R1|PKR1|ZAQ	prokineticin receptor 1	protein-coding	Intergenic	0.34871	0.888786	1.4162	0.23403	0.761401	ns	0.908417	0.862979	8.44194	0.00366665	0.0387327	up	0.291673	0.955743	0.880584	0.348042	0.684746	ns	0.707645	1.01328	4.36548	0.0366742	0.459127	ns	H3K4me3H3K27me3
peak10703	chr6	82558101	82559199	Intergenic	L1PA2|LINE|L1	194406	NM_001166392	7162	Hs.71947	NM_006670	ENSG00000146242	TPBG	5T4|5T4AG|M6P1|WAIF1	trophoblast glycoprotein	protein-coding	Intergenic	-0.0313902	1.75861	0.020427	0.886351	0.985057	ns	0.8132	1.73544	12.1697	0.000485712	0.0108409	up	0.107534	1.45913	0.174255	0.676357	0.883886	ns	0.0593098	1.61659	0.0422957	0.837057	0.972601	ns	H3K4me3H3K27me3
peak1103	chr1	87131601	87132699	promoter-TSS (NR_026985)	promoter-TSS (NR_026985)	224	NR_026985	339524	Hs.306423	NM_207357	ENSG00000267272	LINC01140	-	long intergenic non-protein coding RNA 1140	ncRNA	promoter-TSS	0.0214267	2.1377	0.0118773	0.913216	0.98807	ns	0.782936	2.1745	15.3558	8.90484968674123e-05	0.00353919	up	-0.16314	2.02637	0.593262	0.44116	0.75153	ns	-0.0699562	2.10202	0.0760986	0.782656	0.963096	ns	H3K4me3H2AK119ubDPPA2+4
peak28315	chrX	83818701	83819799	Intergenic	L1PA12|LINE|L1	-41876	NM_001271680	1538	Hs.444230	NM_021118	ENSG00000183035	CYLC1	CYCL1	cylicin 1	protein-coding	Intergenic	-0.736568	0.114796	4.16028	0.0413826	0.519424	ns	0.987732	1.01762	10.9015	0.000960858	0.0165165	up	-0.542706	0.474684	2.24452	0.134088	0.46042	ns	-0.0176348	0.463423	0.00200905	0.964249	0.992851	ns	H3K4me3
peak21747	chr15	85853701	85854799	Intergenic	AluY|SINE|Alu	28615	NR_049805	100847084		NR_049805	ENSG00000264406	MIR548AP	-	microRNA 548ap	ncRNA	Intergenic	0.0683363	1.92038	0.106481	0.744187	0.95599	ns	0.796021	1.85155	12.8096	0.000344853	0.00871216	up	-0.0517348	1.66681	0.047231	0.827954	0.943464	ns	-0.516178	1.90348	3.72094	0.0537341	0.504963	ns	H3K4me3
peak2287	chr1	214733901	214734999	Intergenic	AluY|SINE|Alu	131255	NM_016343	1063	Hs.497741	NM_016343	ENSG00000117724	CENPF	CENF|CILD31|PRO1779|STROMS|hcp-1	centromere protein F	protein-coding	Intergenic	0.399329	0.905865	1.87421	0.170993	0.713919	ns	0.985349	0.748909	9.13077	0.00251346	0.030491	up	0.747727	0.552299	4.19284	0.0405949	0.270374	ns	0.381611	0.456835	0.951418	0.329359	0.812943	ns	H3K4me3H3K27me3H2AK119ub
peak28638	chrX	137427601	137428599	Intergenic	Intergenic	-138027	NM_001330661	7547	Hs.111227	NM_003413	ENSG00000156925	ZIC3	HTX|HTX1|VACTERLX|ZNF203	Zic family member 3	protein-coding	Intergenic	-0.904982	-0.257614	4.97336	0.0257405	0.457571	ns	1.35436	0.0169394	10.2416	0.00137308	0.0206214	up	-0.197011	-0.261114	0.191036	0.662056	0.876457	ns	0.276509	-0.21699	0.363299	0.54668	0.90471	ns	H3K4me3H3K27me3H2AK119ub
peak27227	chr21	34699901	34700899	intron (NM_053277, intron 1 of 5)	AluY|SINE|Alu	31406	NM_001317009	54102	Hs.473695	NM_053277	ENSG00000159212	CLIC6	CLIC1L	chloride intracellular channel 6	protein-coding	intron	-0.00627588	0.0695063	0.000291748	0.986372	0.998186	ns	1.33043	0.200057	10.9729	0.00092456	0.016114	up	-0.343598	0.0819829	0.725535	0.394334	0.718663	ns	-0.367743	0.0137948	0.714931	0.397812	0.846019	ns	H3K4me3
peak20614	chr14	57343601	57344599	Intergenic	L1PA3|LINE|L1	-46486	NM_001011713	122830	Hs.165465	NM_001011713	ENSG00000139977	NAA30	C14orf35|MAK3|Mak3p|NAT12|NAT12P	N(alpha)-acetyltransferase 30, NatC catalytic subunit	protein-coding	Intergenic	0.08212	1.19713	0.0953856	0.757439	0.959607	ns	0.904012	1.31383	11.1071	0.00085997	0.0154405	up	-0.229045	1.14511	0.637414	0.424649	0.740864	ns	0.429701	1.12082	1.70555	0.191563	0.722381	ns	H3K4me3
peak20630	chr14	59513001	59513999	intron (NM_001164399, intron 17 of 19)	L1PA4|LINE|L1	28983	NM_016475	51528	Hs.446850	NM_016475	ENSG00000050130	JKAMP	C14orf100|C24orf100|CDA06|HSPC213|HSPC327|JAMP	JNK1/MAPK8 associated membrane protein	protein-coding	intron	-0.465116	0.749024	2.33488	0.126504	0.664676	ns	0.847095	0.949712	7.8536	0.00507196	0.0472955	up	0.150703	0.748003	0.20734	0.648861	0.869871	ns	-0.119476	0.599328	0.103164	0.748065	0.956065	ns	H3K4me3H3K27me3
peak14413	chr8	138913601	138914599	promoter-TSS (NM_152888)	promoter-TSS (NM_152888)	-59	NM_152888	169044	Hs.117169	NM_152888	ENSG00000169436	COL22A1	-	collagen type XXII alpha 1 chain	protein-coding	promoter-TSS	0.0878132	0.163278	0.0577653	0.810063	0.971253	ns	1.10984	0.337292	8.06812	0.00450509	0.0439586	up	-0.161541	-0.0177382	0.151562	0.697047	0.893308	ns	0.0770967	0.414278	0.0371546	0.847151	0.973076	ns	H3K4me3H3K27me3
peak16622	chr10	132418601	132419599	Intergenic	(GCCCCA)n|Simple_repeat|Simple_repeat	21900	NM_001098637	170394	Hs.527751	NM_138499	ENSG00000171813	PWWP2B	PWWP2|bA432J24.1|pp8607	PWWP domain containing 2B	protein-coding	Intergenic	0.654297	-0.0619853	2.80914	0.0937285	0.624604	ns	1.24541	-0.129858	8.10213	0.00442133	0.0435765	up	-0.600358	0.145349	2.27677	0.131325	0.456441	ns	-0.604238	0.163969	2.09481	0.1478	0.676877	ns	H3K4me3H2AK119ubDPPA4
peak3566	chr2	133910001	133910999	Intergenic	L1PA2|LINE|L1	-209435	NM_001371457	NA								Intergenic	0.229481	1.19469	0.732636	0.39203	0.851701	ns	1.12898	1.09006	14.3513	0.000151677	0.00508684	up	-0.104677	0.991888	0.119808	0.729243	0.907343	ns	0.527658	1.03806	2.44931	0.117577	0.641304	ns	H3K4me3H3K27me3
peak8540	chr5	53590801	53591799	intron (NR_134475, intron 2 of 5)	L1MB3|LINE|L1	30661	NR_134474	4724	Hs.528222	NM_002495	ENSG00000164258	NDUFS4	AQDQ|CI-18|CI-18 kDa|CI-AQDQ|MC1DN1	NADH:ubiquinone oxidoreductase subunit S4	protein-coding	intron	-0.224757	-0.97267	0.204179	0.651369	0.93517	ns	1.75782	-0.158083	14.8715	0.000115091	0.00419059	up	-0.393881	-0.601998	0.641984	0.422993	0.73942	ns	-1.78849	-0.84812	9.82447	0.00172206	0.130181	ns	H3K4me3
peak5787	chr3	132766101	132767099	intron (NR_002811, intron 3 of 10)	L1PA2|LINE|L1	-44141	NR_037804	100532724	Hs.511991	NR_037804	ENSG00000274810	NPHP3-ACAD11	NPHP3	NPHP3-ACAD11 readthrough (NMD candidate)	ncRNA	intron	-0.282084	1.93982	1.80925	0.178599	0.719072	ns	0.648703	2.08213	10.1928	0.0014099	0.0209726	up	0.231274	1.9656	1.11758	0.29044	0.635014	ns	0.549741	2.1218	4.67559	0.0305942	0.435054	ns	H3K4me3H3K27me3
peak22669	chr16	71230101	71231099	promoter-TSS (NM_001198542)	promoter-TSS (NM_001198542)	122	NM_001198542	54768	Hs.351914	NM_017558	ENSG00000157423	HYDIN	CILD5|HYDIN1|HYDIN2|PPP1R31	HYDIN axonemal central pair apparatus protein	protein-coding	promoter-TSS	0.137685	0.502783	0.177213	0.67378	0.940844	ns	1.01843	0.532332	8.47574	0.00359914	0.0382497	up	0.741996	0.341745	3.51125	0.0609536	0.329345	ns	-0.0645457	0.305427	0.0258644	0.872232	0.976966	ns	H3K4me3H3K27me3
peak16386	chr10	101018601	101019599	exon (NM_001195263, exon 8 of 17)	exon (NM_001195263, exon 8 of 17)	12029	NM_001195263	79955	Hs.438245	NM_024895	ENSG00000186862	PDZD7	DFNB57|PDZK7	PDZ domain containing 7	protein-coding	exon	0.198197	-0.0947437	0.259796	0.610261	0.927308	ns	1.16479	0.0712769	7.97633	0.0047393	0.0452316	up	-0.454907	0.0662749	1.26432	0.260836	0.608821	ns	-0.213293	-0.0460126	0.23948	0.624582	0.927079	ns	H3K4me3H2AK119ubDPPA2+4
peak11864	chr7	17052801	17053799	Intergenic	L1P1|LINE|L1	-171317	NM_176813	155465	Hs.100686	NM_176813	ENSG00000173467	AGR3	AG-3|AG3|BCMP11|HAG3|PDIA18|hAG-3	anterior gradient 3, protein disulphide isomerase family member	protein-coding	Intergenic	-0.288927	0.633058	0.859782	0.3538	0.832997	ns	0.972587	0.604611	7.95716	0.00478974	0.0455774	up	0.991261	0.286564	6.0012	0.0142961	0.163437	ns	0.349013	0.300524	0.718352	0.396685	0.845906	ns	H3K4me3H3K27me3
peak8647	chr5	60210501	60211499	intron (NM_001364599, intron 1 of 16)	intron (NM_001364599, intron 1 of 16)	161663	NM_001364600	5144	Hs.117545	NM_006203	ENSG00000113448	PDE4D	ACRDYS2|DPDE3|HSPDE4D|PDE43|PDE4DN2|STRK1	phosphodiesterase 4D	protein-coding	intron	0.200528	0.44859	0.35887	0.549135	0.910713	ns	1.14429	0.26244	8.77158	0.00305961	0.034509	up	-0.422006	-0.259947	0.904015	0.341707	0.680013	ns	-0.0367755	0.318523	0.00841611	0.926905	0.987715	ns	H3K4me3H3K27me3
peak13506	chr8	27592201	27593099	Intergenic	Intergenic	18101	NR_106902	102465508		NR_106902	ENSG00000284280	MIR6843	hsa-mir-6843	microRNA 6843	ncRNA	Intergenic	-0.384836	0.483035	1.38545	0.239174	0.763621	ns	1.14899	0.460504	10.0227	0.00154622	0.0223355	up	0.0172927	0.289626	0.00202943	0.964068	0.988843	ns	-0.604392	0.85706	2.99546	0.0834983	0.580011	ns	H3K4me3H2AK119ub
peak13287	chr7	157432401	157433299	Intergenic	Intergenic	-33381	NR_110157	101927914	Hs.623826	NR_110157	ENSG00000234210	LOC101927914	-	uncharacterized LOC101927914	ncRNA	Intergenic	0.176379	0.17749	0.242578	0.62235	0.929595	ns	1.11555	0.275774	8.49571	0.00355986	0.0379951	up	0.119319	-0.0360153	0.0796837	0.777726	0.924641	ns	-0.31119	-0.0222722	0.487305	0.485132	0.881004	ns	H3K4me3H2AK119ub
peak7155	chr4	85914001	85914899	intron (NM_001287805, intron 1 of 7)	MER5A|DNA|hAT-Charlie	-15566	NM_031305	83478	Hs.444229	NM_031305	ENSG00000138639	ARHGAP24	FILGAP|RC-GAP72|RCGAP72|p73|p73RhoGAP	Rho GTPase activating protein 24	protein-coding	intron	0.15812	0.290053	0.207048	0.649091	0.935025	ns	1.31749	-0.397045	7.95715	0.00478978	0.0455774	up	0.300812	-0.0360335	0.502644	0.478341	0.774437	ns	-0.275006	-0.322257	0.341434	0.559003	0.908364	ns	H3K4me3
peak6231	chr3	181278201	181279099	intron (NR_075091, intron 3 of 7)	intron (NR_075091, intron 3 of 7)	46913	NR_104088	101954278		NR_104088	ENSG00000202337	RNU6-8	U6-8	RNA, U6 small nuclear 8	snRNA	intron	0.127157	-0.108484	0.107668	0.742815	0.955751	ns	1.52489	-0.45187	9.91653	0.00163801	0.0230708	up	-0.828141	-0.0505005	3.92529	0.0475649	0.29053	ns	0.292409	-0.293206	0.378517	0.538398	0.901822	ns	H3K4me3
peak17257	chr11	64996701	64997499	promoter-TSS (NM_138456)	promoter-TSS (NM_138456)	-129	NM_138456	116071	Hs.124840	NM_138456	ENSG00000168062	BATF2	SARI	basic leucine zipper ATF-like transcription factor 2	protein-coding	promoter-TSS	0.0443256	-0.709961	0.00909786	0.924011	0.989152	ns	1.42902	-0.514203	8.55959	0.00343707	0.0371164	up	-0.235264	-0.0881363	0.307497	0.57922	0.834024	ns	0.577584	-0.551373	1.28107	0.257701	0.771949	ns	H3K4me3
peak26464	chr20	31312901	31313699	Intergenic	Intergenic	-4715	NM_001037731	245930	Hs.580703	NM_001037731	ENSG00000215545	DEFB116	DEFB-16	defensin beta 116	protein-coding	Intergenic	-0.453402	0.270839	1.68962	0.193651	0.734456	ns	0.993248	0.585387	8.48744	0.00357607	0.0381399	up	0.20965	0.0157774	0.252824	0.615093	0.853348	ns	-0.177411	0.117785	0.180753	0.670727	0.938474	ns	H3K4me3
peak22651	chr16	69964801	69965599	Intergenic	CpG	14020	NM_001370523	348174	Hs.592064	NM_182619	ENSG00000157322	CLEC18A	MRCL|MRCL1|MRLP2	C-type lectin domain family 18 member A	protein-coding	Intergenic	0.134356	2.64987	0.645683	0.42166	0.863892	ns	0.510716	2.83412	10.3425	0.0013	0.0199082	up	0.172919	2.79252	1.08093	0.298489	0.642242	ns	-0.0138245	2.7226	0.003943	0.949931	0.99041	ns	H3K4me3
peak6805	chr4	44016401	44017199	promoter-TSS (NR_131959)	promoter-TSS (NR_131959)	-61	NR_131959	100506827	Hs.156197	NR_131958	ENSG00000251350	LINC02475	LVCAT1	long intergenic non-protein coding RNA 2475	ncRNA	promoter-TSS	0.633993	0.215612	3.08225	0.0791511	0.596122	ns	1.33241	0.44096	12.9976	0.000311883	0.00816601	up	0.0902754	0.553745	0.0642134	0.799956	0.932997	ns	0.413921	-0.142444	0.838515	0.359822	0.828752	ns	H3K4me3
peak26797	chr20	53216801	53217599	intron (NM_001193421, intron 1 of 2)	intron (NM_001193421, intron 1 of 2)	31917	NM_001193421	128553	Hs.473117	NM_173485	ENSG00000182463	TSHZ2	C20orf17|OVC10-2|TSH2|ZABC2|ZNF218	teashirt zinc finger homeobox 2	protein-coding	intron	0.0672499	0.163898	0.0349807	0.851636	0.979791	ns	1.10033	0.243103	8.22497	0.00413178	0.0417019	up	0.394113	-0.242249	0.75259	0.385657	0.71355	ns	0.0872402	0.479687	0.0508183	0.821645	0.96921	ns	H3K4me3H3K27me3H2AK119ub
peak4556	chr2	226638601	226639399	Intergenic	Intergenic	19793	NR_049887	100847053		NR_049887	ENSG00000263363	MIR5702	-	microRNA 5702	ncRNA	Intergenic	0.171619	-0.0918061	0.19897	0.655553	0.93611	ns	1.24841	-0.111089	8.48346	0.00358389	0.038195	up	0.888394	-0.26252	3.58667	0.0582449	0.321877	ns	-0.114357	-0.680089	0.0488704	0.825041	0.969934	ns	H3K4me3
peak4665	chr2	239815601	239816399	Intergenic	Intergenic	53140	NR_037808	150935	Hs.555582	NR_037808		LOC150935	-	uncharacterized LOC150935	ncRNA	Intergenic	-0.28112	0.449429	0.716045	0.397444	0.853595	ns	1.11343	0.793678	11.4753	0.000705281	0.0137732	up	0.0999253	0.203574	0.0640828	0.800156	0.933109	ns	0.201755	0.796242	0.313774	0.575373	0.914106	ns	H3K4me3
peak27088	chr21	17833001	17833799	Intergenic	Intergenic	-14044	NM_001100421	54149	Hs.293811	NM_017447	ENSG00000154642	C21orf91	C21orf14|C21orf38|CSSG1|EURL|YG81	chromosome 21 open reading frame 91	protein-coding	Intergenic	0.194614	0.0962552	0.27997	0.596721	0.924657	ns	1.19685	0.0614089	8.62048	0.00332404	0.036272	up	0.780277	-0.657315	2.21441	0.136727	0.463849	ns	0.940805	0.355247	4.93223	0.0263602	0.4113	ns	H3K4me3H3K27me3H2AK119ubDPPA2
peak17560	chr11	90095201	90095899	Intergenic	L1PA2|LINE|L1	9600	NM_001143975	642623	Hs.719885	NM_001143975	ENSG00000255009	UBTFL1	C11orf27|HMGPI	upstream binding transcription factor like 1	protein-coding	Intergenic	-0.240724	1.80087	1.24237	0.265014	0.78066	ns	0.660641	1.86442	8.95314	0.00276993	0.0324795	up	0.104982	1.8595	0.217721	0.640782	0.866434	ns	0.359146	1.9125	1.79739	0.180028	0.714723	ns	H3K4me3H3K27me3
peak1847	chr1	166194601	166195299	Intergenic	Intergenic	-28195	NR_163271	149297	Hs.22930	NM_001017961	ENSG00000188859	FAM78B	-	family with sequence similarity 78 member B	protein-coding	Intergenic	0.229709	-0.836185	0.223216	0.6366	0.932167	ns	1.65753	-0.456582	11.2347	0.000802817	0.0148943	up	1.1525	-1.01949	3.62009	0.0570856	0.318408	ns	1.37911	-0.631816	6.28134	0.0122016	0.301891	ns	H3K4me3H3K27me3
peak6622	chr4	19112101	19112799	Intergenic	(TG)n|Simple_repeat|Simple_repeat	-1090575	NM_001365658	254251	Hs.446201	NM_153686	ENSG00000178177	LCORL	MLR1	ligand dependent nuclear receptor corepressor like	protein-coding	Intergenic	-0.98133	-0.525736	5.06109	0.0244688	0.451896	ns	1.62091	-0.27342	12.1445	0.000492323	0.0109208	up	0.0515215	-0.456119	0.0114853	0.914654	0.970865	ns	-0.250419	-1.3653	0.151547	0.697062	0.944296	ns	H3K4me3
peak22252	chr16	22162201	22162899	promoter-TSS (NM_001365288)	promoter-TSS (NM_001365288)	19	NM_001365288	100288072		NM_001365288		SDR42E2	-	short chain dehydrogenase/reductase family 42E, member 2	protein-coding	promoter-TSS	0.182302	-0.508873	0.173528	0.676996	0.942314	ns	1.20552	-0.113063	7.84066	0.00510839	0.0474331	up	0.62888	-0.739594	1.38233	0.239704	0.58963	ns	-0.144028	-0.364484	0.0918323	0.761861	0.959076	ns	H3K4me3H2AK119ub
peak2340	chr1	218817701	218818399	intron (NR_031644, intron 6 of 6)	intron (NR_031644, intron 6 of 6)	100461	NR_146917	105372925	Hs.666318	NR_146917		LINC01710	-	long intergenic non-protein coding RNA 1710	ncRNA	intron	0.0703185	-0.661663	0.0233984	0.878426	0.983879	ns	1.40015	-0.532494	8.16059	0.00428105	0.0427581	up	-0.858264	-0.501876	3.26	0.0709892	0.350842	ns	-1.10518	-1.49979	2.6481	0.103674	0.615097	ns	H3K4me3
peak4045	chr2	182077601	182078299	intron (NM_001261425, intron 4 of 5)	AluSx3|SINE|Alu	92097	NM_001261425	151242	Hs.10941	NM_001080545	ENSG00000150722	PPP1R1C	IPP5	protein phosphatase 1 regulatory inhibitor subunit 1C	protein-coding	intron	-0.301977	0.015134	0.662237	0.415771	0.861352	ns	1.56053	0.253239	15.3157	9.09550296799187e-05	0.00358024	up	-0.0337316	0.344031	0.00794546	0.928973	0.976197	ns	-0.983719	0.285554	5.80683	0.015964	0.34314	ns	H3K4me3H3K27me3H2AK119ub
peak13279	chr7	156908901	156909499	Intergenic	Intergenic	-15992	NR_146959	64327	Hs.209989	NM_022458	ENSG00000105983	LMBR1	ACHP|C7orf2|DIF14|LSS|PPD2|THYP|TPT|ZRS	limb development membrane protein 1	protein-coding	Intergenic	-0.0860124	0.658363	0.0754858	0.783511	0.963721	ns	1.0748	0.707149	9.90847	0.0016452	0.0231042	up	0.108751	0.972067	0.125606	0.723033	0.904333	ns	0.608367	0.819905	2.93893	0.0864679	0.58513	ns	H3K4me3
peak15135	chr9	119556001	119556599	Intergenic	Intergenic	-186865	NM_014618	1620	Hs.532316	NM_014618	ENSG00000078725	BRINP1	DBC1|DBCCR1|FAM5A	BMP/retinoic acid inducible neural specific 1	protein-coding	Intergenic	0.701747	-0.663005	2.24075	0.134415	0.67364	ns	1.55367	-0.308849	11.0122	0.000905129	0.0159116	up	0.423614	-0.411033	0.791678	0.373593	0.704558	ns	0.953906	-0.712122	3.04113	0.0811794	0.575866	ns	H3K4me3
peak20853	chr14	80312201	80312799	intron (NR_038355, intron 2 of 8)	(TTTTGT)n|Simple_repeat|Simple_repeat	-81443	NM_000793	1734	Hs.202354	NM_000793	ENSG00000211448	DIO2	5DII|D2|DIOII|SelY|TXDI2	iodothyronine deiodinase 2	protein-coding	intron	0.521829	0.149547	2.01635	0.155613	0.696363	ns	1.58864	-0.259378	11.4659	0.000708857	0.01381	up	-0.110481	-0.200911	0.0632491	0.801432	0.933728	ns	1.07237	0.0417835	5.62367	0.0177195	0.354582	ns	H3K4me3
peak16147	chr10	74901801	74902399	intron (NM_001370144, intron 3 of 15)	intron (NM_001370144, intron 3 of 15)	-10686	NR_134476	101929165	Hs.670533	NR_134476		LOC101929165	-	uncharacterized LOC101929165	ncRNA	intron	-0.134584	-0.445901	0.0983981	0.75376	0.959032	ns	1.96119	-0.600607	13.4194	0.000249042	0.00699139	up	0.689042	-0.145382	2.36724	0.123906	0.444341	ns	-1.00884	-0.468196	4.15005	0.0416333	0.473809	ns	H3K4me3
peak23986	chr17	76121001	76121499	Intergenic	(CA)n|Simple_repeat|Simple_repeat	-17463	NM_015219	23265	Hs.514496	NM_015219	ENSG00000182473	EXOC7	2-5-3p|BLOM4|EX070|EXO70|EXOC1|Exo70p|YJL085W	exocyst complex component 7	protein-coding	Intergenic	0.391683	-0.551721	0.769391	0.380406	0.847454	ns	1.58082	-0.600381	9.45711	0.00210332	0.027229	up	0.661663	-0.738891	1.54352	0.214095	0.562199	ns	0.0278592	-0.735053	0.00275492	0.95814	0.991946	ns	H3K4me3H2AK119ubDPPA2+4
peak10288	chr6	33075701	33076199	promoter-TSS (NM_002121)	promoter-TSS (NM_002121)	-40	NM_002121	3115	Hs.485130	NM_002121	ENSG00000223865	HLA-DPB1	DPB1|HLA-DP|HLA-DP1B|HLA-DPB	major histocompatibility complex, class II, DP beta 1	protein-coding	promoter-TSS	-0.10499	-0.465293	0.0599502	0.806575	0.970459	ns	1.45137	-0.593662	8.30412	0.00395552	0.0405432	up	0.851111	-0.605218	2.6659	0.10252	0.410461	ns	1.08699	-0.526834	4.3852	0.0362521	0.458453	ns	H3K4me3H3K27me3H2AK119ub
peak16663	chr11	267601	268099	Intergenic	Intergenic	-10557	NM_001276700	171389	Hs.352611	NM_138329	ENSG00000174885	NLRP6	AVR|CLR11.4|NALP6|NAVR|NAVR/AVR|PAN3|PYPAF5	NLR family pyrin domain containing 6	protein-coding	Intergenic	0.343634	-0.572534	0.595049	0.440473	0.870808	ns	1.94891	-0.738298	11.6058	0.000657471	0.0132546	up	-0.509653	-0.143251	1.35302	0.244751	0.594536	ns	-0.105774	-0.0649138	0.058754	0.808476	0.967163	ns	H3K4me3
peak10568	chr6	58037201	58037699	Intergenic	AluSx3|SINE|Alu	-76004	NR_132996	106660612	Hs.561539	NR_125727	ENSG00000215190	LINC00680	-	long intergenic non-protein coding RNA 680	ncRNA	Intergenic	-0.0438258	-0.640154	0.00934198	0.923001	0.989152	ns	1.27487	0.126409	9.92938	0.00162662	0.0229521	up	0.435693	-0.28191	0.900903	0.34254	0.680562	ns	-0.282024	-0.604387	0.301674	0.582835	0.916648	ns	H3K4me3
peak4160	chr2	193093101	193093499	Intergenic	Intergenic	343455	NR_002769	64002	Hs.546994	NR_002769	ENSG00000227418	PCGEM1	LINC00071|NCRNA00071|PCAT9	PCGEM1 prostate-specific transcript	ncRNA	Intergenic	0.0932142	-1.15715	0.0305887	0.861161	0.981274	ns	1.38246	-0.555202	7.89616	0.00495397	0.0466309	up	-0.211068	-0.795593	0.160265	0.688913	0.889983	ns	-0.0819178	-0.548997	0.0272145	0.868969	0.976303	ns	H3K4me3
peak27924	chrX	14962501	14962899	Intergenic	AluSz|SINE|Alu	77409	NM_001177475	158747	Hs.744919	NM_152581	ENSG00000130150	MOSPD2	-	motile sperm domain containing 2	protein-coding	Intergenic	0.132146	-1.09369	0.0638479	0.800514	0.96903	ns	1.94638	-0.642254	13.142	0.000288748	0.00773625	up	0.294593	-0.710425	0.324087	0.569162	0.829163	ns	0.217322	-0.683324	0.172369	0.678015	0.939646	ns	H3K4me3
peak22424	chr16	32885801	32886099	promoter-TSS (NR_003083)	promoter-TSS (NR_003083)	-808	NR_003083	386757	Hs.433146	NM_198857	ENSG00000214617	SLC6A10P	CT-2|CT2|SLC6A10|SLC6A10pA	solute carrier family 6 member 10, pseudogene	pseudo	promoter-TSS	0.214704	3.6845	2.96187	0.0852495	0.610391	ns	0.549303	3.78094	21.4873	3.56171993936487e-06	0.000397242	up	0.260819	3.6999	4.53382	0.0332314	0.244232	ns	0.303504	3.8896	3.62359	0.0569658	0.516703	ns	H3K4me3H2AK119ubDPPA2+4
peak22202	chr16	18401301	18401499	promoter-TSS (NR_146331)	promoter-TSS (NR_146331)	525	NR_146331	110006322	Hs.589414	NR_146331	ENSG00000254681	PKD1P5-LOC105376752	-	PKD1P5-LOC105376752 readthrough	pseudo	promoter-TSS	0.198334	4.02393	3.08181	0.0791725	0.596122	ns	0.500045	4.0601	21.5484	3.45005751040887e-06	0.00039141	up	0.306689	3.98745	7.73837	0.00540597	0.098516	ns	0.373332	4.14754	6.53445	0.0105805	0.285872	ns	H3K4me3DPPA2+4
peak16670	chr11	367801	371299	promoter-TSS (NM_178537)	promoter-TSS (NM_178537)	51	NM_178537	338707	Hs.148074	NM_178537	ENSG00000182272	B4GALNT4	-	beta-1,4-N-acetyl-galactosaminyltransferase 4	protein-coding	promoter-TSS	0.0729464	3.83478	0.379192	0.538036	0.906068	ns	0.605709	3.70668	24.4119	7.77870539078848e-07	0.000156526	up	0.516877	3.51749	15.2108	9.61525714292567e-05	0.00886792	up	0.339612	3.77403	4.12359	0.0422894	0.474581	ns	H3K4me3H2AK119ubDPPA2

## Sheet: H3K27me3_ChIPseq_shRNA_edgeR
PeakID	Chr	Start	End	Annotation	Detailed.Annotation	Distance.to.TSS	Nearest.PromoterID	Entrez.ID	Nearest.Unigene	Nearest.Refseq	Nearest.Ensembl	Gene.Name	EDGER_H3K27ME3_shR_DOX_vs_CTRL_Gene.Alias	EDGER_H3K27ME3_shR_DOX_vs_CTRL_Gene.Description	EDGER_H3K27ME3_shR_DOX_vs_CTRL_Gene.Type	EDGER_H3K27ME3_shR_DOX_vs_CTRL_simple	EDGER_H3K27ME3_shR_DOX_vs_CTRL_logFC	EDGER_H3K27ME3_shR_DOX_vs_CTRL_logCPM	EDGER_H3K27ME3_shR_DOX_vs_CTRL_LR	EDGER_H3K27ME3_shR_DOX_vs_CTRL_PValue	EDGER_H3K27ME3_shR_DOX_vs_CTRL_FDR	EDGER_H3K27ME3_shR_DOX_vs_CTRL_class	EDGER_H3K27ME3_shD2_DOX_vs_CTRL_logFC	EDGER_H3K27ME3_shD2_DOX_vs_CTRL_logCPM	EDGER_H3K27ME3_shD2_DOX_vs_CTRL_LR	EDGER_H3K27ME3_shD2_DOX_vs_CTRL_PValue	EDGER_H3K27ME3_shD2_DOX_vs_CTRL_FDR	EDGER_H3K27ME3_shD2_DOX_vs_CTRL_class	EDGER_H3K27ME3_shD4_DOX_vs_CTRL_logFC	EDGER_H3K27ME3_shD4_DOX_vs_CTRL_logCPM	EDGER_H3K27ME3_shD4_DOX_vs_CTRL_LR	EDGER_H3K27ME3_shD4_DOX_vs_CTRL_PValue	EDGER_H3K27ME3_shD4_DOX_vs_CTRL_FDR	EDGER_H3K27ME3_shD4_DOX_vs_CTRL_class	EDGER_H3K27ME3_shDKD_DOX_vs_CTRL_logFC	EDGER_H3K27ME3_shDKD_DOX_vs_CTRL_logCPM	EDGER_H3K27ME3_shDKD_DOX_vs_CTRL_LR	EDGER_H3K27ME3_shDKD_DOX_vs_CTRL_PValue	EDGER_H3K27ME3_shDKD_DOX_vs_CTRL_FDR	EDGER_H3K27ME3_shDKD_DOX_vs_CTRL_class	Overlaps
peak70041	chr19	1747801	1765599	intron (NM_001080488, intron 1 of 1)	CpG	3194	NM_001080488	390874		NM_001080488	ENSG00000205922	ONECUT3	OC3	one cut homeobox 3	protein-coding	intron	-0.319962	4.86879	3.70094	0.0543817	0.691088	ns	-0.819673	4.9681	20.6945	5.38704650943981e-06	0.0254363	down	-0.656499	5.09051	13.2079	0.000278771	0.915677	ns	-0.335614	5.03758	5.34029	0.020838	0.527104	ns	H3K4me3H3K27me3H2AK119ubDPPA2+4
peak9675	chr2	111112801	111124199	TTS (NM_001142807)	TTS (NM_001142807)	-2414	NM_138627	10018	Hs.469658	NM_006538	ENSG00000153094	BCL2L11	BAM|BIM|BOD	BCL2 like 11	protein-coding	TTS	-0.248881	3.87255	1.87885	0.170465	0.802383	ns	-0.918036	4.02283	21.7924	3.03800487200404e-06	0.020865	down	-0.558398	4.1203	8.38242	0.00378867	0.9995	ns	-0.298032	4.12803	3.47203	0.0624148	0.640564	ns	H3K4me3H3K27me3H2AK119ubDPPA2+4
peak1449	chr1	63317101	63328299	promoter-TSS (NM_012183)	promoter-TSS (NM_012183)	133	NM_012183	27022	Hs.546573	NM_012183	ENSG00000187140	FOXD3	AIS1|Genesis|HFH2|VAMAS2	forkhead box D3	protein-coding	promoter-TSS	-0.482169	4.0715	7.27748	0.00698243	0.575675	ns	-0.924554	4.17865	22.9204	1.68849045676291e-06	0.016046	down	-0.633021	4.29241	10.9708	0.000925609	0.9995	ns	-0.314617	4.17764	3.8547	0.0496069	0.620574	ns	H3K4me3H3K27me3H2AK119ubDPPA2
peak48570	chr10	101221401	101231399	TTS (NM_006562)	TTS (NM_006562)	2560	NM_006562	10660	Hs.37128	NM_006562	ENSG00000138136	LBX1	HPX-6|HPX6|LBX1H|homeobox	ladybird homeobox 1	protein-coding	TTS	-0.25666	3.48836	1.82071	0.177229	0.806193	ns	-0.872093	3.71419	18.7348	1.50213270364149e-05	0.0458988	down	-0.720206	3.76349	12.9401	0.000321617	0.941352	ns	-0.361768	3.51088	4.09967	0.0428915	0.606314	ns	H3K4me3H3K27me3H2AK119ubDPPA4
peak67529	chr17	68195901	68201099	promoter-TSS (NR_027283)	promoter-TSS (NR_027283)	-160	NR_027283	440461	Hs.661522	NR_027283		ARHGAP27P2	-	Rho GTPase activating protein 27 pseudogene 2	pseudo	promoter-TSS	-0.623033	2.54872	7.74921	0.00537359	0.567512	ns	-1.18279	2.62591	24.5121	7.38444097652777e-07	0.013947	down	-0.646891	2.85894	7.92969	0.00486302	0.9995	ns	-0.38734	2.73997	3.48642	0.0618743	0.640144	ns	H3K4me3H3K27me3H2AK119ubDPPA2
peak7514	chr2	27260701	27265699	promoter-TSS (NM_003459)	promoter-TSS (NM_003459)	-153	NM_003459	7781	Hs.467981	NM_003459	ENSG00000115194	SLC30A3	ZNT3	solute carrier family 30 member 3	protein-coding	promoter-TSS	-0.281805	2.74107	1.71722	0.190051	0.813408	ns	-1.01058	2.88837	19.6005	9.54421179602738e-06	0.0328153	down	-0.782812	3.14738	12.8443	0.000338512	0.941352	ns	-0.466135	3.04941	5.6574	0.0173819	0.512288	ns	H3K4me3H3K27me3H2AK119ubDPPA2+4
peak3720	chr1	155078801	155082999	intron (NM_004952, intron 1 of 4)	CpG	2063	NM_004952	1944	Hs.516656	NM_004952	ENSG00000143590	EFNA3	EFL2|EPLG3|Ehk1-L|LERK3	ephrin A3	protein-coding	intron	-0.557676	1.80771	4.54251	0.033063	0.654634	ns	-1.30232	1.98239	22.8831	1.72162691079823e-06	0.016046	down	-0.744481	2.1149	7.87262	0.0050189	0.9995	ns	-0.42205	2.12437	3.06864	0.0798162	0.666923	ns	H3K4me3H3K27me3H2AK119ubDPPA2+4
peak55379	chr12	57763301	57767299	exon (NM_000785, exon 3 of 9)	exon (NM_000785, exon 3 of 9)	1778	NM_000785	1594	Hs.524528	NM_000785	ENSG00000111012	CYP27B1	CP2B|CYP1|CYP1alpha|CYP27B|P450c1|PDDR|VDD1|VDDR|VDDRI|VDR	cytochrome P450 family 27 subfamily B member 1	protein-coding	exon	-0.588283	2.51265	6.76058	0.00931934	0.592143	ns	-1.23811	2.74053	27.8412	1.31693708511351e-07	0.00370953	down	-0.766246	2.8003	10.791	0.00101998	0.9995	ns	-0.376422	2.66227	3.19591	0.0738227	0.658305	ns	H3K4me3H3K27me3H2AK119ubDPPA2+4
peak31364	chr6	116020401	116023799	intron (NM_002031, intron 1 of 7)	L1ME2|LINE|L1	-16631	NR_027338	728402	Hs.729953	NR_027338		TPI1P3	-	triosephosphate isomerase 1 pseudogene 3	pseudo	intron	-0.343254	1.34266	1.42821	0.232056	0.834767	ns	-1.29485	1.57827	18.7137	1.51886114578805e-05	0.0458988	down	-0.089236	1.23998	0.0776907	0.780452	0.9995	ns	-0.386378	1.79012	2.11782	0.145594	0.739054	ns	H3K27me3
peak5809	chr1	226547701	226550899	promoter-TSS (NM_001003665)	promoter-TSS (NM_001003665)	536	NM_001003665	375057	Hs.116827	NM_001003665	ENSG00000203685	STUM	C1orf95	stum, mechanosensory transduction mediator homolog	protein-coding	promoter-TSS	-0.464004	2.03268	3.56191	0.0591195	0.699992	ns	-1.197	2.24573	21.2204	4.09373907377655e-06	0.0254363	down	-0.593388	2.4865	5.80585	0.0159729	0.9995	ns	-0.242089	2.26089	1.08043	0.298602	0.839207	ns	H3K4me3H3K27me3H2AK119ubDPPA2
peak32811	chr6	150014601	150017699	Intergenic	L1M4|LINE|L1	9382	NM_130900	154064	Hs.558659	NM_130900	ENSG00000155918	RAET1L	ULBP6	retinoic acid early transcript 1L	protein-coding	Intergenic	-0.349069	2.09574	2.08073	0.149169	0.785871	ns	-1.15651	2.35022	20.7769	5.16008350934807e-06	0.0254363	down	-0.634189	2.46294	6.51232	0.010713	0.9995	ns	-0.0510999	2.31395	0.0494073	0.824098	0.975047	ns	H3K4me3H3K27me3H2AK119ub
peak46709	chr10	22343401	22345799	promoter-TSS (NM_001253855)	promoter-TSS (NM_001253855)	-845	NM_001253855	9576	Hs.655170	NM_012443	ENSG00000077327	SPAG6	CT141|Repro-SA-1|pf16	sperm associated antigen 6	protein-coding	promoter-TSS	-0.776208	1.29434	7.26043	0.00704905	0.575675	ns	-1.57457	1.28058	23.5914	1.19116431343976e-06	0.016046	down	-0.654448	1.27546	4.33167	0.0374094	0.9995	ns	-0.480856	1.4907	2.80744	0.093828	0.687132	ns	H3K4me3H3K27me3H2AK119ubDPPA2
peak22932	chr4	181314601	181316999	Intergenic	Intergenic	-50771	NR_149139	101928679	Hs.149643	NR_149139		LINC02500	-	long intergenic non-protein coding RNA 2500	ncRNA	Intergenic	-0.213464	0.490358	0.365089	0.545694	0.933117	ns	-1.65903	1.08877	23.3061	1.3816391841862e-06	0.016046	down	-0.176313	0.496054	0.207547	0.648697	0.9995	ns	-0.243057	0.942749	0.534059	0.464905	0.900774	ns	H3K27me3
peak64140	chr16	1612301	1614699	promoter-TSS (NM_020825)	promoter-TSS (NM_020825)	-1140	NM_020825	57585	Hs.603676	NM_020825	ENSG00000007545	CRAMP1	CRAMP1L|HN1L|TCE4	cramped chromatin regulator homolog 1	protein-coding	promoter-TSS	-0.00111867	0.828994	1.20557637919294e-05	0.99723	0.999797	ns	-1.45014	1.26267	19.6705	9.20112609446282e-06	0.0328153	down	-1.01037	1.31633	10.5513	0.00116107	0.9995	ns	-0.244278	1.09707	0.560411	0.454095	0.896724	ns	H3K4me3H3K27me3H2AK119ubDPPA2+4
peak34323	chr7	26862501	26864499	promoter-TSS (NM_003930)	promoter-TSS (NM_003930)	1090	NM_003930	8935	Hs.200770	NM_003930	ENSG00000005020	SKAP2	PRAP|RA70|SAPS|SCAP2|SKAP-HOM|SKAP55R	src kinase associated phosphoprotein 2	protein-coding	promoter-TSS	-0.19899	0.464878	0.284499	0.593767	0.941002	ns	-1.62474	1.15446	22.4363	2.17232180918612e-06	0.0164115	down	-1.00183	0.788918	7.92441	0.00487724	0.9995	ns	-0.690956	0.321269	2.80505	0.0939681	0.687201	ns	H3K4me3H3K27me3H2AK119ubDPPA2+4
peak3118	chr1	109113401	109114799	promoter-TSS (NM_020775)	promoter-TSS (NM_020775)	-15	NM_020775	57535	Hs.708190	NM_020775	ENSG00000116299	KIAA1324	EIG121	KIAA1324	protein-coding	promoter-TSS	-0.0587184	0.147828	0.0214158	0.883652	0.989317	ns	-1.77456	0.520344	19.6502	9.29946602610301e-06	0.0328153	down	0.138512	0.582896	0.129192	0.719271	0.9995	ns	-0.109649	0.36307	0.0726959	0.787451	0.969728	ns	H3K4me3H3K27me3H2AK119ubDPPA2
peak29311	chr6	29855401	29856799	Intergenic	L1ME2|LINE|L1	17683	NR_031762	352990		NR_031762	ENSG00000281831	HCP5B	HCP5P10|P5-10|P5.9	HLA complex P5B	ncRNA	Intergenic	-0.012234	0.629932	0.00129714	0.97127	0.997055	ns	-1.62632	0.767057	19.5982	9.55598645156636e-06	0.0328153	down	-0.0675909	0.815746	0.0366501	0.848179	0.9995	ns	-0.132852	0.954428	0.160737	0.688479	0.951868	ns	H3K27me3
peak515	chr1	23837501	23838599	Intergenic	LTR1A2|LTR|ERV1	-12591	NM_001166059	3155	Hs.533444	NM_000191	ENSG00000117305	HMGCL	HL	3-hydroxy-3-methylglutaryl-CoA lyase	protein-coding	Intergenic	-1.75581	-0.19957	15.3332	9.01198613175851e-05	0.462141	ns	-2.88031	0.203525	39.2447	3.73874474085271e-10	2.82454687681941e-05	down	-0.941185	-0.108645	4.15384	0.0415403	0.9995	ns	-1.75629	0.128773	15.2189	9.574241e-05	0.234291	ns	H3K4me3H3K27me3H2AK119ubDPPA2
peak55167	chr12	47093201	47093999	intron (NM_138371, intron 1 of 3)	L1ME3A|LINE|L1	-13641	NM_001370299	347902	Hs.121520	NM_181847	ENSG00000139211	AMIGO2	ALI1|AMIGO-2|DEGA	adhesion molecule with Ig like domain 2	protein-coding	intron	0.40463	-0.933191	0.622596	0.430084	0.904553	ns	-2.94992	-0.593288	27.6245	1.47304914380568e-07	0.00370953	down	-0.168422	-1.34861	0.0793858	0.778131	0.9995	ns	0.878198	-1.28149	1.74942	0.185949	0.773031	ns	H3K27me3
peak18197	chr3	148591101	148592199	Intergenic	L1MC1|LINE|L1	-106221	NM_000685	185	Hs.477887	NM_000685	ENSG00000144891	AGTR1	AG2S|AGTR1B|AT1|AT1AR|AT1B|AT1BR|AT1R|AT2R1|HAT1R	angiotensin II receptor type 1	protein-coding	Intergenic	0.251623	-0.473882	0.295609	0.586649	0.939404	ns	-0.555694	-0.330342	1.3034	0.253594	0.777893	ns	0.237458	-0.482645	0.190922	0.66215	0.9995	ns	-2.52542	-0.0091536	25.0923	5.464948e-07	0.0412866	down	H3K27me3
peak71530	chr20	23293401	23306399	Intergenic	Intergenic	-50891	NM_013248	29107	Hs.516933	NM_013248	ENSG00000132661	NXT1	MTR2|P15	nuclear transport factor 2 like export factor 1	protein-coding	Intergenic	0.617107	3.84216	11.2704	0.000787532	0.488128	ns	0.931541	3.63565	20.3011	6.61608990370454e-06	0.0294019	up	0.391963	3.73339	3.77434	0.0520446	0.9995	ns	0.493429	3.58863	7.87536	0.00501128	0.417641	ns	H3K27me3
peak73	chr1	4405901	4413099	Intergenic	L1ME3G|LINE|L1	-2551	NR_027088	284661	Hs.278112	NR_027088	ENSG00000235054	LINC01777	-	long intergenic non-protein coding RNA 1777	ncRNA	Intergenic	0.24034	2.72577	1.25283	0.263013	0.849029	ns	1.15428	2.67106	22.682	1.91154924541091e-06	0.016046	up	0.579855	2.67913	5.8329	0.0157292	0.9995	ns	0.708926	2.71137	11.2518	0.000795478	0.323685	ns	H3K27me3
peak71563	chr20	24011201	24017099	Intergenic	(TG)n|Simple_repeat|Simple_repeat	-25371	NM_178311	92086	Hs.355394	NM_080920	ENSG00000149435	GGTLC1	GGTL6|GGTLA3|GGTLA4|dJ831C21.1|dJ831C21.2	gamma-glutamyltransferase light chain 1	protein-coding	Intergenic	0.176973	2.65258	0.655211	0.418256	0.901128	ns	1.13618	2.36572	19.0854	1.24999545673973e-05	0.0410585	up	0.440442	2.25902	2.86363	0.0906028	0.9995	ns	0.499668	2.45968	4.99075	0.0254832	0.549686	ns	H3K27me3
peak57358	chr12	129083201	129086099	exon (NM_133448, exon 6 of 9)	exon (NM_133448, exon 6 of 9)	-25040	NR_104173	283352	Hs.665667	NR_104172	ENSG00000249196	TMEM132D-AS1	-	TMEM132D antisense RNA 1	ncRNA	exon	0.49041	1.39302	2.97403	0.0846106	0.723913	ns	1.50757	1.29138	19.8447	8.39940938791949e-06	0.0328153	up	0.555627	1.47786	3.37255	0.066291	0.9995	ns	0.372459	1.24688	1.46536	0.226079	0.800297	ns	H3K27me3
peak43044	chr8	134323201	134324399	Intergenic	AluSx1|SINE|Alu	-274271	NR_002438	594840	Hs.626298	NR_002438	ENSG00000248492	ZFAT-AS1	NCRNA00070|SAS-ZFAT|ZFAT-AS|ZFATAS	ZFAT antisense RNA 1	ncRNA	Intergenic	0.901892	-0.0745962	4.26278	0.0389562	0.667512	ns	2.42644	-0.0674519	20.9253	4.77551438260917e-06	0.0254363	up	-0.400552	-0.0872776	0.771138	0.379865	0.9995	ns	0.5303	-0.326508	1.083	0.298028	0.839126	ns	H3K27me3
peak4043	chr1	165421301	165422299	intron (NM_006917, intron 2 of 9)	AluSx|SINE|Alu	3184	NM_001256571	6258	Hs.26550	NM_006917	ENSG00000143171	RXRG	NR2B3|RXRC	retinoid X receptor gamma	protein-coding	intron	-0.144836	0.0212836	0.130105	0.718323	0.965627	ns	2.71384	-0.380374	20.979	4.64342473407426e-06	0.0254363	up	0.10506	-0.0774639	0.053619	0.816882	0.9995	ns	0.585202	-0.245873	1.4488	0.22872	0.802682	ns	H3K27me3

## Sheet: H2AK119ub_ChIPseq_shRNA_edgeR
PeakID	Chr	Start	End	Annotation	Detailed.Annotation	Distance.to.TSS	Nearest.PromoterID	Entrez.ID	Nearest.Unigene	Nearest.Refseq	Nearest.Ensembl	Gene.Name	EDGER_H2AK119UB_shR_DOX_vs_CTRL_Gene.Alias	EDGER_H2AK119UB_shR_DOX_vs_CTRL_Gene.Description	EDGER_H2AK119UB_shR_DOX_vs_CTRL_Gene.Type	EDGER_H2AK119UB_shR_DOX_vs_CTRL_simple	EDGER_H2AK119UB_shR_DOX_vs_CTRL_logFC	EDGER_H2AK119UB_shR_DOX_vs_CTRL_logCPM	EDGER_H2AK119UB_shR_DOX_vs_CTRL_LR	EDGER_H2AK119UB_shR_DOX_vs_CTRL_PValue	EDGER_H2AK119UB_shR_DOX_vs_CTRL_FDR	EDGER_H2AK119UB_shR_DOX_vs_CTRL_class	EDGER_H2AK119UB_shD2_DOX_vs_CTRL_logFC	EDGER_H2AK119UB_shD2_DOX_vs_CTRL_logCPM	EDGER_H2AK119UB_shD2_DOX_vs_CTRL_LR	EDGER_H2AK119UB_shD2_DOX_vs_CTRL_PValue	EDGER_H2AK119UB_shD2_DOX_vs_CTRL_FDR	EDGER_H2AK119UB_shD2_DOX_vs_CTRL_class	EDGER_H2AK119UB_shD4_DOX_vs_CTRL_logFC	EDGER_H2AK119UB_shD4_DOX_vs_CTRL_logCPM	EDGER_H2AK119UB_shD4_DOX_vs_CTRL_LR	EDGER_H2AK119UB_shD4_DOX_vs_CTRL_PValue	EDGER_H2AK119UB_shD4_DOX_vs_CTRL_FDR	EDGER_H2AK119UB_shD4_DOX_vs_CTRL_class	EDGER_H2AK119UB_shDKD_DOX_vs_CTRL_logFC	EDGER_H2AK119UB_shDKD_DOX_vs_CTRL_logCPM	EDGER_H2AK119UB_shDKD_DOX_vs_CTRL_LR	EDGER_H2AK119UB_shDKD_DOX_vs_CTRL_PValue	EDGER_H2AK119UB_shDKD_DOX_vs_CTRL_FDR	EDGER_H2AK119UB_shDKD_DOX_vs_CTRL_class	Overlaps
peak4699	chr2	68467201	68468099	promoter-TSS (NM_173545)	promoter-TSS (NM_173545)	65	NM_173545	200558	Hs.720369	NM_173545	ENSG00000169621	APLF	APFL|C2orf13|PALF|Xip1|ZCCHH1	aprataxin and PNKP like factor	protein-coding	promoter-TSS	-0.528333	-0.220057	1.13742	0.286199	1	ns	-2.67856	-0.180445	25.9982	3.417351e-07	0.0139096	down	-1.43454	-0.296052	8.71962	0.00314803	0.0384381	down	-0.494973	-0.553439	1.13359	0.28701	0.60066	ns	H3K4me3H2AK119ubDPPA2+4
peak27442	chr14	21309501	21310099	intron (NM_020366, intron 6 of 23)	intron (NM_020366, intron 6 of 23)	21823	NM_020366	57096	Hs.126035	NM_020366	ENSG00000092200	RPGRIP1	CORD13|LCA6|RGI1|RGRIP|RPGRIP|RPGRIP1d	RPGR interacting protein 1	protein-coding	intron	-0.0782594	-0.906475	0.0185896	0.891549	1	ns	-2.61794	-0.607457	23.2564	1.417815e-06	0.0288546	down	-0.471204	-1.06038	0.658437	0.417112	0.702104	ns	-0.0814732	-1.02283	0.0240797	0.876682	0.957374	ns	H3K4me3H2AK119ubDPPA2+4
peak25489	chr12	53968601	54016799	promoter-TSS (NR_029617)	promoter-TSS (NR_029617)	962	NR_029617	406973		NR_029617	ENSG00000207924	MIR196A2	MIRN196-2|MIRN196A2|mir-196a-2	microRNA 196a-2	ncRNA	promoter-TSS	-0.456717	6.46241	0.862925	0.352922	1	ns	-0.733702	6.44317	2.26613	0.132229	0.860273	ns	-0.859512	6.52613	22.6843	1.90920689901677e-06	0.000996288	down	-0.607644	6.48589	21.2183	4.0983585733866e-06	0.00193027	down	H3K4me3H2AK119ubDPPA2
peak34293	chr19	1230101	1275799	intron (NM_177401, intron 4 of 7)	intron (NM_177401, intron 4 of 7)	4397	NM_177401	90007	Hs.465529	NM_177401	ENSG00000167470	MIDN	-	midnolin	protein-coding	intron	-0.31147	6.42085	0.393956	0.530227	1	ns	-0.710116	6.32295	2.07289	0.149937	0.870599	ns	-0.889114	6.41309	24.1711	8.8143288735134e-07	0.00079662	down	-0.580813	6.44405	19.3848	1.06855389217563e-05	0.00305192	down	H3K4me3H2AK119ubDPPA2+4
peak32398	chr17	48593801	48629999	promoter-TSS (NM_004502)	promoter-TSS (NM_004502)	-883	NM_004502	3217	Hs.436181	NM_004502	ENSG00000260027	HOXB7	HHO.C1|HOX2|HOX2C|Hox-2.3	homeobox B7	protein-coding	promoter-TSS	-0.373606	6.27679	0.578222	0.44701	1	ns	-0.601965	6.18412	1.53408	0.215501	0.900415	ns	-0.797505	6.28837	19.476	1.01869519975034e-05	0.00222796	down	-0.543847	6.28499	16.8804	3.98112104997806e-05	0.00593566	down	H3K4me3H3K27me3H2AK119ubDPPA2+4
peak33400	chr17	81380101	81415099	Intergenic	CpG	-1774	NM_001291324	57597	Hs.514580	NM_024696	ENSG00000266074	BAHCC1	BAHD2	BAH domain and coiled-coil containing 1	protein-coding	Intergenic	-0.191005	6.20736	0.151457	0.697147	1	ns	-0.41442	6.15301	0.731425	0.392422	0.942697	ns	-0.726506	6.2852	16.2007	5.69741620587395e-05	0.00471345	down	-0.5488	6.2348	17.1276	3.49503651010536e-05	0.00571319	down	H3K4me3H2AK119ubDPPA2
peak17417	chr7	101152101	101182999	Intergenic	Intergenic	-1981	NM_003378	7425	Hs.587325	NM_003378	ENSG00000128564	VGF	SCG7|SgVII	VGF nerve growth factor inducible	protein-coding	Intergenic	-0.291397	6.32162	0.349145	0.554598	1	ns	-0.564957	6.16409	1.34754	0.245709	0.912342	ns	-0.876856	6.30427	23.5001	1.24904090765932e-06	0.00086169	down	-0.551074	6.26641	17.2977	3.19567000159123e-05	0.00548361	down	H3K4me3H3K27me3H2AK119ubDPPA2+4
peak34335	chr19	1741701	1770699	intron (NM_001080488, intron 1 of 1)	CpG	2694	NM_001080488	390874		NM_001080488	ENSG00000205922	ONECUT3	OC3	one cut homeobox 3	protein-coding	intron	-0.331961	6.26118	0.451364	0.501688	1	ns	-0.560284	6.13966	1.30596	0.253127	0.914108	ns	-0.845026	6.13234	21.6798	3.22172528072335e-06	0.00129836	down	-0.532985	6.16823	16.0931	6.03042189033376e-05	0.00737953	down	H3K4me3H3K27me3H2AK119ubDPPA2+4
peak6037	chr2	174321001	174347999	promoter-TSS (NM_001145250)	promoter-TSS (NM_001145250)	-454	NM_001145250	100131390		NM_001145250	ENSG00000217236	SP9	ZNF990	Sp9 transcription factor	protein-coding	promoter-TSS	-0.413483	6.35671	0.716652	0.397244	1	ns	-0.582491	6.36314	1.44298	0.229658	0.904989	ns	-0.781692	6.43252	18.815	1.44029839330893e-05	0.00265107	down	-0.610277	6.29394	21.2361	4.06042093325261e-06	0.00193027	down	H3K4me3H3K27me3H2AK119ubDPPA2+4
peak4522	chr2	44931301	44957599	intron (NM_005413, intron 1 of 1)	CpG	-2572	NR_103786	100506108	Hs.503113	NR_103785	ENSG00000236502	SIX3-AS1	SIX3OS	SIX3 antisense RNA 1	ncRNA	intron	-0.259877	5.36123	0.282724	0.594921	1	ns	-0.546491	5.30479	1.25592	0.262425	0.918586	ns	-0.73774	5.39986	15.9732	6.42467119887459e-05	0.00507774	down	-0.500221	5.3547	13.3357	0.000260395	0.014928	down	H3K4me3H2AK119ubDPPA2+4
peak26090	chr12	113456301	113481799	intron (NM_022363, intron 2 of 4)	intron (NM_022363, intron 2 of 4)	2821	NM_022363	64211	Hs.302029	NM_022363	ENSG00000089116	LHX5	-	LIM homeobox 5	protein-coding	intron	-0.218467	5.92783	0.201144	0.653799	1	ns	-0.289482	5.75962	0.359002	0.549061	0.96248	ns	-0.571781	5.78077	9.8291	0.00171772	0.0274494	down	-0.519395	5.90118	15.0233	0.000106191	0.00947085	down	H3K4me3H3K27me3H2AK119ubDPPA2
peak12966	chr6	1375801	1400999	promoter-TSS (NM_001452)	promoter-TSS (NM_001452)	-1176	NM_001452	2295	Hs.484423	NM_001452	ENSG00000137273	FOXF2	FKHL6|FREAC-2|FREAC2	forkhead box F2	protein-coding	promoter-TSS	-0.158469	5.85099	0.107959	0.74248	1	ns	-0.343466	5.74542	0.509815	0.475219	0.952803	ns	-0.623978	5.74199	11.6739	0.000633846	0.0158062	down	-0.546489	5.74366	16.4537	4.98536084306051e-05	0.00660974	down	H3K4me3H3K27me3H2AK119ubDPPA2
peak20615	chr9	129478901	129504099	intron (NR_038955, intron 1 of 4)	intron (NR_038955, intron 1 of 4)	2840	NR_038955	100506190	Hs.529860	NR_038955		LINC00963	MetaLnc9	long intergenic non-protein coding RNA 963	ncRNA	intron	-0.484431	5.10409	0.946674	0.330567	1	ns	-0.605404	5.0748	1.5399	0.214633	0.900055	ns	-0.862035	5.24965	21.4017	3.72432890877093e-06	0.00141674	down	-0.594291	5.29867	18.6259	1.59041179052767e-05	0.00376841	down	H3K4me3H2AK119ubDPPA2
peak32397	chr17	48568701	48593599	promoter-TSS (NR_029608)	promoter-TSS (NR_029608)	-1203	NR_029608	406902		NR_029608	ENSG00000284038	MIR10A	MIRN10A|hsa-mir-10a|miRNA10A|mir-10a	microRNA 10a	ncRNA	promoter-TSS	-0.487889	5.50088	0.974217	0.323631	1	ns	-0.570758	5.48831	1.36501	0.242671	0.910222	ns	-0.752442	5.56128	16.7186	4.3353970775643e-05	0.00415209	down	-0.596004	5.59056	19.2655	1.13740317387881e-05	0.00317094	down	H3K4me3H3K27me3H2AK119ubDPPA2+4
peak21049	chr10	8032501	8056899	Intergenic	Intergenic	7791	NR_104329	399717	Hs.158992	NM_207423	ENSG00000197308	GATA3-AS1	-	GATA3 antisense RNA 1	ncRNA	Intergenic	-0.405148	5.65716	0.69351	0.404973	1	ns	-0.445728	5.44517	0.835048	0.360817	0.935377	ns	-0.680973	5.48205	13.6775	0.000217039	0.00901379	down	-0.513374	5.50074	14.2404	0.00016088	0.0115084	down	H3K4me3H3K27me3H2AK119ubDPPA2+4
peak39827	chr22	38445901	38470199	Intergenic	MIRc|SINE|MIR	-2851	NM_152868	3761	Hs.32505	NM_004981	ENSG00000168135	KCNJ4	HIR|HIRK2|HRK1|IRK-3|IRK3|Kir2.3	potassium voltage-gated channel subfamily J member 4	protein-coding	Intergenic	-0.315275	5.38412	0.412588	0.520659	1	ns	-0.589632	5.2993	1.46054	0.226844	0.904989	ns	-0.779069	5.42754	17.8427	2.39943566585313e-05	0.00317092	down	-0.503568	5.42339	13.5854	0.000227953	0.0140498	down	H3K4me3H2AK119ubDPPA2+4
peak25207	chr12	49327301	49350399	Intergenic	Intergenic	-1662	NM_001008223	338761	Hs.380386	NM_001008223	ENSG00000186897	C1QL4	C1QTNF11|CTRP11	complement C1q like 4	protein-coding	Intergenic	-0.350271	5.62646	0.499555	0.479696	1	ns	-0.629127	5.61163	1.65826	0.197838	0.895002	ns	-0.829183	5.7341	20.4653	6.0723620372479e-06	0.00183084	down	-0.56517	5.69567	17.5012	2.87128557885075e-05	0.00530153	down	H3K4me3H3K27me3H2AK119ubDPPA2+4
peak16214	chr7	27093401	27114699	promoter-TSS (NM_006735)	promoter-TSS (NM_006735)	-1367	NM_006735	3199	Hs.445239	NM_006735	ENSG00000105996	HOXA2	HOX1K|MCOHI	homeobox A2	protein-coding	promoter-TSS	-0.309271	5.31573	0.405448	0.524289	1	ns	-0.512194	5.20115	1.1266	0.288502	0.923489	ns	-0.689942	5.28712	13.8715	0.000195746	0.00858109	down	-0.577843	5.14275	17.2699	3.24289081765888e-05	0.00552282	down	H3K4me3H3K27me3H2AK119ubDPPA2
peak33317	chr17	79797401	79818599	Intergenic	Intergenic	-10923	NM_020649	57332	Hs.387258	NM_020649	ENSG00000141570	CBX8	PC3|RC1	chromobox 8	protein-coding	Intergenic	-0.329147	5.64434	0.441828	0.506242	1	ns	-0.560171	5.54709	1.32998	0.248809	0.912913	ns	-0.823911	5.68422	20.1857	7.02746717910369e-06	0.00191972	down	-0.51346	5.72489	14.5032	0.000139918	0.0107021	down	H3K4me3H2AK119ubDPPA2+4
peak22620	chr11	46374001	46394999	TTS (NR_073039)	TTS (NR_073039)	2789	NM_001012333	4192	Hs.82045	NM_002391	ENSG00000110492	MDK	ARAP|MK|NEGF2	midkine	protein-coding	TTS	-0.247314	5.33659	0.242452	0.622441	1	ns	-0.370472	5.18112	0.584207	0.444668	0.952076	ns	-0.637779	5.30857	11.8911	0.000564035	0.0148708	down	-0.561168	5.35552	16.7637	4.23360786416873e-05	0.00609455	down	H3K4me3H2AK119ubDPPA2+4
peak35961	chr19	40594301	40614999	intron (NM_001042545, intron 1 of 29)	AluJr|SINE|Alu	3281	NM_001042545	8425	Hs.466766	NM_003573	ENSG00000090006	LTBP4	ARCL1C|LTBP-4|LTBP4L|LTBP4S	latent transforming growth factor beta binding protein 4	protein-coding	intron	-0.22483	5.28382	0.210017	0.646754	1	ns	-0.4884	5.2888	1.0098	0.314951	0.930092	ns	-0.652011	5.3812	12.4932	0.000408438	0.0126519	down	-0.501899	5.47677	13.5795	0.000228667	0.0140498	down	H3K4me3H2AK119ubDPPA4
peak25670	chr12	57722401	57742899	intron (NM_001122772, intron 6 of 18)	intron (NM_001122772, intron 6 of 18)	5596	NM_001122772	116986	Hs.302435	NM_014770	ENSG00000135439	AGAP2	CENTG1|GGAP2|PIKE	ArfGAP with GTPase domain, ankyrin repeat and PH domain 2	protein-coding	intron	-0.246781	5.17993	0.253814	0.614403	1	ns	-0.483854	5.08633	0.991998	0.319255	0.930967	ns	-0.689359	5.17112	13.7034	0.000214067	0.00899538	down	-0.539377	5.25813	15.3255	9.04851351807746e-05	0.00874826	down	H3K4me3H3K27me3H2AK119ubDPPA2+4
peak31562	chr17	17803801	17823899	promoter-TSS (NR_030361)	promoter-TSS (NR_030361)	81	NR_030361	693120		NR_030361	ENSG00000207839	MIR33B	MIRN33B|hsa-mir-33b|mir-33b	microRNA 33b	ncRNA	promoter-TSS	-0.421182	5.25443	0.727483	0.3937	1	ns	-0.414778	5.10383	0.72807	0.39351	0.942697	ns	-0.744076	5.27738	16.0927	6.03168863474911e-05	0.00486416	down	-0.561393	5.27951	16.5583	4.71762015056038e-05	0.00637329	down	H3K4me3H2AK119ubDPPA2+4
peak15705	chr7	5544501	5564399	Intergenic	AluJb|SINE|Alu	-23849	NM_001101	60	Hs.520640	NM_001101	ENSG00000075624	ACTB	BRWS1|PS1TP5BP1	actin beta	protein-coding	Intergenic	-0.345235	4.91563	0.491726	0.483158	1	ns	-0.582338	4.73961	1.45137	0.228308	0.904989	ns	-0.860863	5.00088	20.7245	5.30342658368444e-06	0.00169113	down	-0.617326	4.96394	19.1115	1.23302064444139e-05	0.00334374	down	H3K4me3H2AK119ubDPPA2+4
peak12365	chr5	139632901	139652499	Intergenic	Intergenic	-4599	NM_001317201	51523	Hs.189119	NM_016463	ENSG00000171604	CXXC5	CF5|HSPC195|RINF|WID	CXXC finger protein 5	protein-coding	Intergenic	-0.269724	4.97911	0.30512	0.58069	1	ns	-0.362626	4.85677	0.560121	0.454211	0.95261	ns	-0.633322	4.94759	11.3014	0.000774474	0.0176648	down	-0.551936	4.94226	15.3581	8.89394105326543e-05	0.00861929	down	H3K4me3H2AK119ubDPPA2+4
peak25672	chr12	57750201	57769499	3' UTR (NM_138396, exon 4 of 4)	3' UTR (NM_138396, exon 4 of 4)	4747	NM_138396	92979	Hs.632709	NM_138396	ENSG00000139266	MARCH9	MARCH-IX|RNF179	membrane associated ring-CH-type finger 9	protein-coding	3' UTR	-0.279053	5.00132	0.323197	0.569693	1	ns	-0.564611	5.00104	1.34451	0.246241	0.9127	ns	-0.828124	5.04085	19.4179	1.05016668499816e-05	0.00222796	down	-0.513076	5.08481	13.5807	0.000228526	0.0140498	down	H3K4me3H3K27me3H2AK119ubDPPA2+4
peak31340	chr17	7838601	7857699	exon (NM_001348716, exon 11 of 23)	exon (NM_001348716, exon 11 of 23)	-6916	NM_203411	92162	Hs.389669	NM_203411	ENSG00000167874	TMEM88	-	transmembrane protein 88	protein-coding	exon	-0.451992	5.31476	0.829848	0.362317	1	ns	-0.705186	5.3117	2.06259	0.150953	0.871245	ns	-0.842979	5.39855	20.75	5.23315817545552e-06	0.00169113	down	-0.636181	5.35928	21.4653	3.60292746113539e-06	0.0019296	down	H3K4me3H2AK119ubDPPA2+4
peak20836	chr9	136189301	136208099	exon (NM_014564, exon 5 of 6)	exon (NM_014564, exon 5 of 6)	2974	NM_001363746	8022	Hs.148427	NM_014564	ENSG00000107187	LHX3	CPHD3|LIM3|M2-LHX3	LIM homeobox 3	protein-coding	exon	-0.0718796	5.19189	0.0214332	0.883605	1	ns	-0.325357	5.10629	0.447016	0.503755	0.955892	ns	-0.558544	5.12015	8.9742	0.00273818	0.0356937	down	-0.576068	5.17301	17.2971	3.19674149547033e-05	0.00548361	down	H3K4me3H3K27me3H2AK119ubDPPA2+4
peak2757	chr1	180223601	180242299	intron (NM_033343, intron 1 of 5)	CpG-2007	2686	NM_033343	89884	Hs.658487	NM_033343	ENSG00000121454	LHX4	CPHD4	LIM homeobox 4	protein-coding	intron	-0.211093	5.30023	0.186361	0.665963	1	ns	-0.326658	5.22625	0.458794	0.498188	0.954066	ns	-0.656477	5.23843	12.5153	0.000403626	0.0125699	down	-0.627891	5.24093	20.7005	5.3701848163846e-06	0.0022769	down	H3K4me3H3K27me3H2AK119ubDPPA2+4
peak35110	chr19	18423201	18441799	intron (NM_001009998, intron 9 of 16)	intron (NM_001009998, intron 9 of 16)	4809	NM_001253389	51477	Hs.405873	NM_016368	ENSG00000105655	ISYNA1	INO1|INOS|IPS|IPS 1|IPS-1	inositol-3-phosphate synthase 1	protein-coding	intron	-0.277108	4.81649	0.309649	0.577895	1	ns	-0.564966	4.73813	1.31682	0.251164	0.913753	ns	-0.840826	4.90436	19.6987	9.06637821360403e-06	0.00208689	down	-0.562592	4.91269	15.8733	6.77287170327735e-05	0.00774371	down	H3K4me3H2AK119ubDPPA2+4
peak34305	chr19	1437101	1455699	Intergenic	CpG	-3749	NM_005883	10297	Hs.446376	NM_005883	ENSG00000115266	APC2	APCL	APC regulator of WNT signaling pathway 2	protein-coding	Intergenic	-0.184454	4.79336	0.139389	0.708889	1	ns	-0.68949	4.73757	1.97033	0.160413	0.873457	ns	-0.772841	4.88857	16.6296	4.54364124527198e-05	0.00428324	down	-0.699259	5.0131	24.7639	6.47993145870924e-07	0.000676289	down	H3K4me3H2AK119ubDPPA2+4
peak29787	chr16	2960301	2978799	promoter-TSS (NM_001284511)	promoter-TSS (NM_001284511)	202	NM_001284511	124222	Hs.351474	NM_152341	ENSG00000162073	PAQR4	-	progestin and adipoQ receptor family member 4	protein-coding	promoter-TSS	-0.262588	4.92234	0.28486	0.593534	1	ns	-0.638191	4.89149	1.69413	0.193057	0.89255	ns	-0.890666	4.98465	22.2165	2.43567311709653e-06	0.00112779	down	-0.591414	5.03689	17.8805	2.35216703244334e-05	0.00467026	down	H3K4me3H2AK119ubDPPA4
peak24020	chr11	118914701	118932599	Intergenic	Intergenic	12942	NR_039713	100616376		NR_039713	ENSG00000264211	MIR4492	mir-4492	microRNA 4492	ncRNA	Intergenic	-0.335905	5.06074	0.463029	0.496212	1	ns	-0.494636	4.94825	1.03631	0.308681	0.929445	ns	-0.736062	5.16979	15.5798	7.90954947241507e-05	0.00561854	down	-0.520099	5.08427	13.9142	0.000191351	0.0126233	down	H3K4me3H2AK119ubDPPA2+4
peak33319	chr17	79828801	79846699	intron (NM_003655, intron 3 of 4)	intron (NM_003655, intron 3 of 4)	1690	NM_003655	8535	Hs.405046	NM_003655	ENSG00000141582	CBX4	NBP16|PC2	chromobox 4	protein-coding	intron	-0.379866	5.44178	0.580729	0.446027	1	ns	-0.537327	5.32698	1.18853	0.275626	0.920691	ns	-0.877193	5.4323	22.4764	2.12742991385005e-06	0.00108241	down	-0.661527	5.50089	23.5309	1.2292361574048e-06	0.000961046	down	H3K4me3H2AK119ubDPPA2+4
peak33313	chr17	79736701	79753699	Intergenic	AluJb|SINE|Alu	14257	NM_178543	339221	Hs.114084	NM_178543	ENSG00000182156	ENPP7	ALK-SMase|E-NPP 7|NPP-7|NPP7	ectonucleotide pyrophosphatase/phosphodiesterase 7	protein-coding	Intergenic	-0.232282	4.8095	0.224961	0.635286	1	ns	-0.321083	4.64784	0.440155	0.507048	0.956552	ns	-0.551877	4.7508	8.4297	0.0036914	0.0421699	down	-0.522773	4.8344	13.578	0.000228853	0.0140498	down	H3K4me3H3K27me3H2AK119ubDPPA2+4
peak34394	chr19	2509501	2526399	intron (NM_052847, intron 4 of 4)	intron (NM_052847, intron 4 of 4)	41823	NM_015675	4616	Hs.110571	NM_015675	ENSG00000099860	GADD45B	GADD45BETA|MYD118	growth arrest and DNA damage inducible beta	protein-coding	intron	-0.436056	4.39457	0.76142	0.382885	1	ns	-0.858987	4.3421	2.98048	0.0842743	0.820722	ns	-0.977558	4.55432	25.3018	4.902532321583e-07	0.000672218	down	-0.765001	4.56979	27.5442	1.53549025668293e-07	0.000425566	down	H3K4me3H2AK119ubDPPA2+4
peak12636	chr5	171303701	171320599	TTS (NM_021025)	TTS (NM_021025)	2902	NM_021025	30012	Hs.249125	NM_021025	ENSG00000164438	TLX3	HOX11L2|RNX	T cell leukemia homeobox 3	protein-coding	TTS	-0.245357	4.95083	0.251844	0.61578	1	ns	-0.287548	4.9496	0.354827	0.551393	0.96248	ns	-0.680051	5.00379	13.1027	0.000294868	0.0105373	down	-0.567146	4.77244	15.878	6.75594516819179e-05	0.00774371	down	H3K4me3H3K27me3H2AK119ubDPPA2+4
peak14709	chr6	108155501	108172299	Intergenic	Intergenic	-2122	NM_003269	7101	Hs.157688	NM_003269	ENSG00000112333	NR2E1	TLL|TLX|XTLL	nuclear receptor subfamily 2 group E member 1	protein-coding	Intergenic	-0.461675	5.14981	0.887203	0.346236	1	ns	-0.717704	5.13329	2.10331	0.146981	0.868809	ns	-0.831815	5.15379	19.7951	8.62036873222731e-06	0.00208689	down	-0.619584	5.18316	19.9591	7.91145992204118e-06	0.00283687	down	H3K4me3H2AK119ubDPPA2+4
peak23092	chr11	67369101	67385899	intron (NR_024469, intron 2 of 3)	intron (NR_024469, intron 2 of 3)	-3323	NM_001166212	23529	Hs.502977	NM_013246	ENSG00000175505	CLCF1	BSF-3|BSF3|CISS2|CLC|NNT-1|NNT1|NR6	cardiotrophin like cytokine factor 1	protein-coding	intron	-0.201591	4.78865	0.167014	0.68278	1	ns	-0.391007	4.73783	0.642534	0.422795	0.947873	ns	-0.687211	4.87669	13.1943	0.0002808	0.0102223	down	-0.516747	4.87508	13.3845	0.000253719	0.0147274	down	H3K4me3H2AK119ubDPPA2
peak38864	chr20	63965901	63982099	TTS (NM_080621)	TTS (NM_080621)	-4070	NM_020713	57473	Hs.740578	NM_020713	ENSG00000196700	ZNF512B	GM632	zinc finger protein 512B	protein-coding	TTS	-0.160611	5.32565	0.107951	0.742489	1	ns	-0.441081	5.21778	0.841459	0.35898	0.935007	ns	-0.636622	5.33753	11.8898	0.000564407	0.0148708	down	-0.532742	5.32317	15.0601	0.000104142	0.00931626	down	H3K4me3H2AK119ubDPPA2+4
peak19410	chr8	98938201	98953999	intron (NM_001142462, intron 1 of 3)	intron (NM_001142462, intron 1 of 3)	1658	NM_001142462	116039	Hs.253247	NM_053001	ENSG00000164920	OSR2	-	odd-skipped related transciption factor 2	protein-coding	intron	-0.424122	4.77441	0.736699	0.39072	1	ns	-0.422189	4.66267	0.763629	0.382195	0.940298	ns	-0.709465	4.84261	13.979	0.000184865	0.0083421	down	-0.585805	4.73441	16.732	4.3049292022521e-05	0.00610535	down	H3K4me3H2AK119ubDPPA2
peak1271	chr1	31755601	31771299	promoter-TSS (NM_001364857)	promoter-TSS (NM_001364857)	600	NM_001364857	576	Hs.524138	NM_001294335	ENSG00000121753	ADGRB2	BAI2	adhesion G protein-coupled receptor B2	protein-coding	promoter-TSS	-0.234338	4.62638	0.22381	0.636152	1	ns	-0.481068	4.65187	0.983331	0.321378	0.93106	ns	-0.608974	4.65031	10.1287	0.00145982	0.0252096	down	-0.533291	4.7717	14.0255	0.000180348	0.0121222	down	H3K4me3H2AK119ubDPPA2+4
peak30239	chr16	29806101	29821699	exon (NM_145239, exon 2 of 4)	exon (NM_145239, exon 2 of 4)	1707	NM_001256443	112476	Hs.655071	NM_145239	ENSG00000167371	PRRT2	BFIC2|BFIS2|DSPB3|DYT10|EKD1|FICCA|ICCA|IFITMD1|PKC	proline rich transmembrane protein 2	protein-coding	exon	-0.235192	5.05035	0.222182	0.637382	1	ns	-0.684843	4.99831	1.95965	0.16155	0.873457	ns	-0.938147	5.07337	24.8078	6.33407917182466e-07	0.000699243	down	-0.541012	5.10643	15.0727	0.000103449	0.00931563	down	H3K4me3H2AK119ubDPPA2+4
peak22870	chr11	64241401	64256999	TTS (NR_135086)	TTS (NR_135086)	2146	NR_135086	105369340	Hs.697228	NR_135086	ENSG00000256940	PPP1R14B-AS1	-	PPP1R14B antisense RNA 1	ncRNA	TTS	-0.286212	4.81567	0.339466	0.560138	1	ns	-0.609769	4.78801	1.56319	0.211199	0.89949	ns	-0.771096	4.98346	16.7675	4.22504688533333e-05	0.00411416	down	-0.587235	4.95765	17.3506	3.1079910974763e-05	0.00548361	down	H3K4me3H2AK119ubDPPA2+4
peak15	chr1	992401	1007499	promoter-TSS (NM_001142467)	promoter-TSS (NM_001142467)	147	NM_001142467	57801	Hs.154029	NM_021170	ENSG00000188290	HES4	bHLHb42	hes family bHLH transcription factor 4	protein-coding	promoter-TSS	-0.104604	4.94001	0.0446035	0.832735	1	ns	-0.651252	4.90916	1.70208	0.192016	0.892045	ns	-0.760753	4.92525	16.2253	5.62382352367778e-05	0.0046827	down	-0.541692	4.88403	14.6848	0.000127066	0.0104455	down	H3K4me3H2AK119ubDPPA2+4
peak8939	chr3	169657301	169672299	promoter-TSS (NM_004991)	promoter-TSS (NM_004991)	-1088	NM_004991	2122	Hs.656395	NM_004991	ENSG00000085276	MECOM	AML1-EVI-1|EVI1|KMT8E|MDS1|MDS1-EVI1|PRDM3|RUSAT2	MDS1 and EVI1 complex locus	protein-coding	promoter-TSS	-0.375641	5.03526	0.598603	0.439112	1	ns	-0.247885	4.84515	0.263413	0.607785	0.965557	ns	-0.59747	4.84537	9.95498	0.00160415	0.0263935	down	-0.542148	4.95686	14.8757	0.000114834	0.00988176	down	H3K4me3H3K27me3H2AK119ubDPPA4
peak30565	chr16	73055901	73070799	Intergenic	Intergenic	-4329	NM_001164766	463	Hs.598297	NM_006885	ENSG00000140836	ZFHX3	ATBF1|ATBT|ZNF927	zinc finger homeobox 3	protein-coding	Intergenic	-0.277713	4.53418	0.314679	0.574823	1	ns	-0.616512	4.45404	1.5652	0.210905	0.89949	ns	-0.789506	4.44582	16.5406	4.7618707516907e-05	0.00439507	down	-0.5462	4.46706	14.0626	0.000176827	0.0120558	down	H3K4me3H3K27me3H2AK119ubDPPA2
peak29729	chr16	2145401	2160299	exon (NM_001308053, exon 7 of 10)	exon (NM_001308053, exon 7 of 10)	2255	NR_002736	26788		NR_002736	ENSG00000206630	SNORD60	RNU60|U60	small nucleolar RNA, C/D box 60	snoRNA	exon	-0.20639	4.69652	0.177665	0.673387	1	ns	-0.41224	4.65644	0.724679	0.394613	0.942697	ns	-0.622906	4.79684	10.7704	0.00103138	0.0207618	down	-0.509657	4.81225	12.8809	0.00033195	0.0170058	down	H3K4me3H2AK119ubDPPA2+4
peak22850	chr11	63995601	64010499	intron (NM_014067, intron 4 of 10)	intron (NM_014067, intron 4 of 10)	17197	NM_017670	55611	Hs.473788	NM_017670	ENSG00000167770	OTUB1	HSPC263|OTB1|OTU1	OTU deubiquitinase, ubiquitin aldehyde binding 1	protein-coding	intron	-0.331115	4.95975	0.451402	0.50167	1	ns	-0.335896	4.83905	0.482258	0.487401	0.953176	ns	-0.698027	4.93468	13.6835	0.000216346	0.0090128	down	-0.553458	5.07174	15.7577	7.19954746008928e-05	0.00788165	down	H3K4me3H2AK119ubDPPA4
peak33409	chr17	81507401	81522199	Intergenic	CpG-11886	-2001	NM_001199954	71	Hs.514581	NM_001614	ENSG00000184009	ACTG1	ACT|ACTG|DFNA20|DFNA26|HEL-176	actin gamma 1	protein-coding	Intergenic	-0.246303	5.06716	0.249012	0.617771	1	ns	-0.521536	5.07127	1.16293	0.280859	0.921359	ns	-0.81687	5.10861	18.9972	1.30913834156254e-05	0.00253742	down	-0.640936	5.15408	21.2879	3.95210215604571e-06	0.00193027	down	H3K4me3H2AK119ubDPPA2+4
peak34324	chr19	1666701	1681499	Intergenic	Intergenic	-21485	NM_001351779	6929	Hs.371282	NM_003200	ENSG00000071564	TCF3	AGM8|E2A|E47|ITF1|TCF-3|VDIR|bHLHb21|p75	transcription factor 3	protein-coding	Intergenic	-0.23405	4.33706	0.226323	0.634264	1	ns	-0.52868	4.25	1.1776	0.277846	0.920846	ns	-0.676199	4.36316	12.0634	0.000514206	0.0142089	down	-0.608371	4.42247	17.2568	3.26532533192534e-05	0.00553786	down	H3K4me3H2AK119ubDPPA2
peak36398	chr19	49850701	49865499	promoter-TSS (NR_110730)	promoter-TSS (NR_110730)	1189	NR_110730	101928378	Hs.710295	NR_110730		PTOV1-AS2	-	PTOV1 antisense RNA 2	ncRNA	promoter-TSS	-0.294803	4.51943	0.351882	0.553049	1	ns	-0.429846	4.48356	0.772466	0.379455	0.939949	ns	-0.889989	4.56636	21.2328	4.06741774578532e-06	0.0014915	down	-0.509231	4.69281	12.6305	0.0003795	0.0181165	down	H3K4me3H2AK119ubDPPA4
peak17392	chr7	100884801	100899499	intron (NR_160407, intron 2 of 3)	intron (NR_160407, intron 2 of 3)	-2435	NM_001015072	402682	Hs.534845	NM_001015072	ENSG00000176125	UFSP1	UFSP	UFM1 specific peptidase 1 (inactive)	protein-coding	intron	-0.273726	4.83291	0.303928	0.581431	1	ns	-0.545724	4.76476	1.26211	0.261251	0.918586	ns	-0.718102	4.84323	14.3179	0.000154388	0.00760783	down	-0.538861	4.87245	14.5103	0.000139397	0.0107021	down	H3K4me3H2AK119ubDPPA2+4
peak32821	chr17	68194401	68208999	Intergenic	AluY|SINE|Alu	3040	NR_027283	440461	Hs.661522	NR_027283		ARHGAP27P2	-	Rho GTPase activating protein 27 pseudogene 2	pseudo	Intergenic	-0.374733	4.89597	0.566371	0.451705	1	ns	-0.516788	4.85687	1.13799	0.286078	0.922984	ns	-0.817399	5.0192	18.8642	1.40365874013702e-05	0.00264505	down	-0.579933	4.97256	17.0585	3.62453356661767e-05	0.00580461	down	H3K4me3H3K27me3H2AK119ubDPPA2
peak31864	chr17	38698701	38713099	promoter-TSS (NM_005937)	promoter-TSS (NM_005937)	627	NM_005937	4302	Hs.91531	NM_005937	ENSG00000275023	MLLT6	AF17	MLLT6, PHD finger containing	protein-coding	promoter-TSS	-0.295071	4.72535	0.356259	0.550591	1	ns	-0.480931	4.59657	0.968147	0.325143	0.93106	ns	-0.700376	4.77782	13.5583	0.000231272	0.00927543	down	-0.594522	4.70278	17.1978	3.36822411802192e-05	0.00559579	down	H3K4me3H2AK119ubDPPA4
peak14597	chr6	98823601	98837899	promoter-TSS (NR_148381)	promoter-TSS (NR_148381)	950	NR_148381	105447646	Hs.211213	NR_148381		PNKY	-	long intergenic non-protein coding RNA PNKY	ncRNA	promoter-TSS	-0.51497	4.59762	1.06621	0.301802	1	ns	-0.891933	4.34532	3.29815	0.0693579	0.80495	ns	-0.811137	4.51834	17.5442	2.80705805386648e-05	0.00346844	down	-0.746249	4.44947	25.936	3.52923316245505e-07	0.000497266	down	H3K4me3H2AK119ubDPPA2+4
peak25176	chr12	48810201	48824199	promoter-TSS (NM_000725)	promoter-TSS (NM_000725)	-1296	NM_000725	784	Hs.250712	NM_000725	ENSG00000167535	CACNB3	CAB3|CACNLB3	calcium voltage-gated channel auxiliary subunit beta 3	protein-coding	promoter-TSS	-0.198273	4.67477	0.166205	0.683507	1	ns	-0.323181	4.6338	0.4454	0.504528	0.955892	ns	-0.684162	4.73822	12.8769	0.000332668	0.0112924	down	-0.555107	4.71186	15.0608	0.000104104	0.00931626	down	H3K4me3H2AK119ubDPPA2+4
peak5891	chr2	172079901	172093799	promoter-TSS (NM_001038493)	promoter-TSS (NM_001038493)	1343	NM_001038493	1745	Hs.407015	NM_178120	ENSG00000144355	DLX1	-	distal-less homeobox 1	protein-coding	promoter-TSS	-0.53322	4.79691	1.16654	0.280113	1	ns	-0.826444	4.8483	2.79908	0.0943181	0.83418	ns	-0.948337	4.88776	24.7035	6.6861312813689e-07	0.000699243	down	-0.808868	4.99216	32.9572	9.42124738147551e-09	7.35882265343716e-05	down	H3K4me3H2AK119ubDPPA4
peak34425	chr19	3051801	3065499	intron (NM_198969, intron 2 of 6)	intron (NM_198969, intron 2 of 6)	3845	NM_001130	166	Hs.515053	NM_001130	ENSG00000104964	TLE5	AES|AES-1|AES-2|ESP1|GRG|GRG5|Grg-5	TLE family member 5, transcriptional modulator	protein-coding	intron	-0.288061	4.3023	0.328397	0.566605	1	ns	-0.632934	4.24619	1.64934	0.199049	0.895632	ns	-0.849441	4.32341	18.8154	1.44002149626755e-05	0.00265107	down	-0.501034	4.36949	11.6263	0.000650242	0.0239604	down	H3K4me3H2AK119ubDPPA2+4
peak34259	chr19	916101	929799	Intergenic	AluJb|SINE|Alu	-3085	NM_005224	1820	Hs.501296	NM_005224	ENSG00000116017	ARID3A	BRIGHT|DRIL1|DRIL3|E2FBP1	AT-rich interaction domain 3A	protein-coding	Intergenic	-0.286627	4.48985	0.328694	0.566429	1	ns	-0.656867	4.38985	1.75138	0.185703	0.888634	ns	-0.781963	4.51285	16.3461	5.27656141226557e-05	0.00455768	down	-0.71619	4.49965	24.0855	9.21535347604064e-07	0.000810326	down	H3K4me3H2AK119ubDPPA2+4
peak36639	chr19	55366701	55380299	Intergenic	MSR1|Satellite|Satellite	-3037	NM_000641	3589	Hs.467304	NM_000641	ENSG00000095752	IL11	AGIF|IL-11	interleukin 11	protein-coding	Intergenic	-0.295193	4.46575	0.356946	0.550207	1	ns	-0.379519	4.39188	0.594679	0.440616	0.951689	ns	-0.852201	4.50761	19.3967	1.06189752172593e-05	0.00222796	down	-0.53611	4.56717	13.7513	0.000208673	0.0134605	down	H3K4me3H2AK119ubDPPA2+4
peak14707	chr6	108111601	108125099	Intergenic	CpG	-5283	NR_145458	100287366	Hs.221513	NR_145458	ENSG00000225174	OSTM1-AS1	-	OSTM1 antisense RNA 1	ncRNA	Intergenic	-0.240547	4.62509	0.241326	0.62325	1	ns	-0.696134	4.58346	1.99772	0.157536	0.872457	ns	-0.874432	4.68648	20.7847	5.13920714967217e-06	0.00169113	down	-0.562654	4.61999	15.2003	9.66884399071003e-05	0.00904013	down	H3K4me3H2AK119ubDPPA4
peak34297	chr19	1307201	1320599	Intergenic	Intergenic	28027	NM_001405	1943		NM_001405	ENSG00000099617	EFNA2	ELF-1|EPLG6|HEK7-L|LERK-6|LERK6	ephrin A2	protein-coding	Intergenic	-0.267586	4.4177	0.298643	0.584735	1	ns	-0.460134	4.29842	0.881148	0.347887	0.932523	ns	-0.801137	4.53034	17.1872	3.38715555181353e-05	0.00368629	down	-0.560788	4.56015	14.9655	0.000109495	0.00964232	down	H3K4me3H2AK119ubDPPA2+4
peak37910	chr20	50184701	50197999	promoter-TSS (NM_005194)	promoter-TSS (NM_005194)	520	NM_005194	1051	Hs.517106	NM_005194	ENSG00000172216	CEBPB	C/EBP-beta|IL6DBP|NF-IL6|TCF5	CCAAT enhancer binding protein beta	protein-coding	promoter-TSS	-0.326354	4.53204	0.433643	0.510207	1	ns	-0.58588	4.45896	1.44499	0.229333	0.904989	ns	-0.706995	4.67684	13.484	0.000240601	0.00942652	down	-0.521063	4.60593	13.0131	0.000309316	0.0162453	down	H3K4me3H2AK119ubDPPA4
peak34922	chr19	14468401	14481699	promoter-TSS (NM_000955)	promoter-TSS (NM_000955)	304	NM_000955	5731	Hs.159360	NM_000955	ENSG00000160951	PTGER1	EP1	prostaglandin E receptor 1	protein-coding	promoter-TSS	-0.324343	4.34019	0.416086	0.518897	1	ns	-0.57859	4.37432	1.36505	0.242665	0.910222	ns	-0.975292	4.54498	25.3896	4.68443346309764e-07	0.000672218	down	-0.594457	4.52373	16.7484	4.26771314403657e-05	0.00609504	down	H3K4me3H2AK119ubDPPA2+4
peak34875	chr19	13832301	13845599	non-coding (NR_036515, exon 1 of 1)	non-coding (NR_036515, exon 1 of 1)	-2291	NR_029495	407010		NR_029495	ENSG00000207980	MIR23A	MIRN23A|hsa-mir-23a|miRNA23A|mir-23a	microRNA 23a	ncRNA	non-coding	-0.422222	4.03816	0.729275	0.393118	1	ns	-0.683362	4.14986	1.93589	0.164116	0.87574	ns	-0.732076	4.21115	13.7438	0.000209516	0.0089361	down	-0.727605	4.1675	23.2224	1.44310300934874e-06	0.00106797	down	H3K4me3H2AK119ubDPPA4
peak32134	chr17	43710601	43723899	Intergenic	Intergenic	41541	NM_025237	50964	Hs.349204	NM_025237	ENSG00000167941	SOST	CDD|DAND6|SOST1|VBCH	sclerostin	protein-coding	Intergenic	-0.243846	4.03066	0.252817	0.615098	1	ns	-0.699395	4.01099	2.03479	0.153735	0.871787	ns	-0.620733	4.11605	9.84829	0.0016999	0.0272855	down	-0.53907	4.13554	12.8798	0.000332152	0.0170058	down	H3K4me3H2AK119ubDPPA2
peak21174	chr10	22334101	22347299	Intergenic	CpG	-4745	NM_001253855	9576	Hs.655170	NM_012443	ENSG00000077327	SPAG6	CT141|Repro-SA-1|pf16	sperm associated antigen 6	protein-coding	Intergenic	-0.499249	4.14381	1.02104	0.312273	1	ns	-0.73516	4.00177	2.18681	0.139197	0.866004	ns	-0.781253	4.12458	15.3993	8.70196623476815e-05	0.00585448	down	-0.661436	4.08427	19.17	1.19580919075269e-05	0.00328661	down	H3K4me3H3K27me3H2AK119ubDPPA2
peak22488	chr11	31807101	31820299	promoter-TSS (NM_001368890)	promoter-TSS (NM_001368890)	-980	NM_001368890	5080	Hs.270303	NM_000280	ENSG00000007372	PAX6	AN|AN2|ASGD5|D11S812E|FVH1|MGDA|WAGR	paired box 6	protein-coding	promoter-TSS	-0.391405	4.27222	0.623556	0.429729	1	ns	-0.74588	4.09355	2.27345	0.131606	0.859973	ns	-0.761291	4.14301	14.7109	0.000125322	0.0070165	down	-0.618103	4.17629	17.0872	3.57014999699549e-05	0.00578947	down	H3K4me3H2AK119ubDPPA2+4
peak34351	chr19	1850401	1863599	intron (NM_031918, intron 1 of 1)	CpG	6579	NM_031918	83855	Hs.136280	NM_031918	ENSG00000129911	KLF16	BTEB4|DRRF|NSLP2	Kruppel like factor 16	protein-coding	intron	-0.363365	4.37393	0.534674	0.464648	1	ns	-0.55491	4.3876	1.2344	0.266553	0.919093	ns	-0.862232	4.48871	19.7576	8.79131386234661e-06	0.00208689	down	-0.60108	4.44823	16.8886	3.96383612540041e-05	0.00593566	down	H3K4me3H2AK119ubDPPA2
peak22833	chr11	63760001	63773099	intron (NM_001144936, intron 1 of 4)	intron (NM_001144936, intron 1 of 4)	2225	NM_001144936	65998	Hs.191073	NM_001144936	ENSG00000188070	C11orf95	-	chromosome 11 open reading frame 95	protein-coding	intron	-0.286204	4.85777	0.3436	0.557759	1	ns	-0.611097	4.83903	1.53254	0.215731	0.900698	ns	-0.835598	4.93665	19.4558	1.02955734239212e-05	0.00222796	down	-0.59726	4.99018	18.0792	2.1190626450388e-05	0.00442247	down	H3K4me3H2AK119ubDPPA2+4
peak5329	chr2	111113301	111126299	promoter-TSS (NM_138627)	promoter-TSS (NM_138627)	-1114	NM_138627	10018	Hs.469658	NM_006538	ENSG00000153094	BCL2L11	BAM|BIM|BOD	BCL2 like 11	protein-coding	promoter-TSS	-0.342523	4.7609	0.479524	0.488638	1	ns	-0.518348	4.69854	1.10826	0.292461	0.924157	ns	-0.779507	4.79773	16.7998	4.15382303676455e-05	0.00410275	down	-0.632034	4.73176	19.5477	9.81162566901394e-06	0.00295824	down	H3K4me3H3K27me3H2AK119ubDPPA2+4
peak20516	chr9	127746401	127759399	intron (NM_001252334, intron 3 of 11)	L2b|LINE|L2	2382	NM_001142534	10044	Hs.306412	NM_005489	ENSG00000095370	SH2D3C	CHAT|NSP3|PRO34088|SHEP1	SH2 domain containing 3C	protein-coding	intron	-0.189343	4.66222	0.148603	0.699874	1	ns	-0.607511	4.62959	1.54526	0.213837	0.899619	ns	-0.73875	4.72379	14.9703	0.000109215	0.0064409	down	-0.533099	4.75327	13.9784	0.000184924	0.0123191	down	H3K4me3H2AK119ubDPPA2
peak36371	chr19	49418701	49431699	promoter-TSS (NM_001195256)	promoter-TSS (NM_001195256)	-1231	NM_001195256	100507003	Hs.553831	NM_001195256	ENSG00000261949	GFY	Goofy	golgi associated olfactory signaling regulator	protein-coding	promoter-TSS	-0.420515	4.4335	0.72394	0.394854	1	ns	-0.725041	4.29921	2.13261	0.144195	0.866808	ns	-0.933501	4.49029	23.057	1.57266490368907e-06	0.000876879	down	-0.648825	4.47308	19.8082	8.56153152346945e-06	0.00283687	down	H3K4me3H3K27me3H2AK119ubDPPA2
peak11806	chr5	55223801	55236799	TTS (NM_021147)	TTS (NM_021147)	2691	NR_125348	10309	Hs.3041	NM_021147	ENSG00000152669	CCNO	CCNU|CILD29|UDG2	cyclin O	protein-coding	TTS	-0.325411	4.3001	0.439571	0.50733	1	ns	-0.610397	4.32667	1.57366	0.209676	0.89949	ns	-0.803161	4.45271	17.1043	3.53812173294855e-05	0.00378678	down	-0.508326	4.3534	11.9466	0.00054746	0.0221083	down	H3K4me3H2AK119ubDPPA2+4
peak37883	chr20	49978501	49991499	intron (NM_005985, intron 2 of 2)	intron (NM_005985, intron 2 of 2)	2020	NM_005985	6615	Hs.48029	NM_005985	ENSG00000124216	SNAI1	SLUGH2|SNA|SNAH|SNAIL|SNAIL1|dJ710H13.1	snail family transcriptional repressor 1	protein-coding	intron	-0.259704	4.50243	0.285052	0.593409	1	ns	-0.519133	4.50406	1.14138	0.285362	0.922962	ns	-0.751445	4.55451	15.1631	9.86098854900529e-05	0.00614558	down	-0.505884	4.51789	12.136	0.000494587	0.0209264	down	H3K4me3H2AK119ubDPPA2
peak30729	chr16	85605001	85617899	promoter-TSS (NM_001134473)	promoter-TSS (NM_001134473)	41	NM_001134473	23199	Hs.461647	NM_014615	ENSG00000131149	GSE1	CRHSP24|KIAA0182	Gse1 coiled-coil protein	protein-coding	promoter-TSS	-0.208232	4.54177	0.171534	0.678752	1	ns	-0.570219	4.50942	1.32483	0.249727	0.913483	ns	-0.743005	4.64581	15.0147	0.000106679	0.00635344	down	-0.511124	4.57297	12.5048	0.00040591	0.0188979	down	H3K4me3H2AK119ubDPPA2+4
peak33109	chr17	76071801	76084699	promoter-TSS (NM_180990)	promoter-TSS (NM_180990)	-932	NM_180990	353174	Hs.714919	NM_180990	ENSG00000186919	ZACN	L2|LGICZ|LGICZ1|ZAC|ZAC1	zinc activated ion channel	protein-coding	promoter-TSS	-0.264879	4.71602	0.29752	0.585442	1	ns	-0.372765	4.66627	0.586018	0.443963	0.952076	ns	-0.658394	4.79265	12.0255	0.000524788	0.0143233	down	-0.543418	4.70081	14.4357	0.00014503	0.0108627	down	H3K4me3H3K27me3H2AK119ubDPPA2+4
peak16217	chr7	27121301	27134199	promoter-TSS (NM_153631)	promoter-TSS (NM_153631)	-730	NM_153631	3200	Hs.659337	NM_030661	ENSG00000105997	HOXA3	HOX1|HOX1E	homeobox A3	protein-coding	promoter-TSS	-0.28372	4.07783	0.339771	0.559961	1	ns	-0.471509	4.08927	0.940692	0.3321	0.93106	ns	-0.594658	4.11519	9.04787	0.00263001	0.0348923	down	-0.540034	3.98357	12.4701	0.000413525	0.0189974	down	H3K4me3H3K27me3H2AK119ubDPPA2
peak31086	chr17	1482901	1495699	intron (NM_001080779, intron 1 of 31)	intron (NM_001080779, intron 1 of 31)	2379	NM_033375	4641	Hs.286226	NM_033375	ENSG00000197879	MYO1C	MMI-beta|MMIb|NMI|myr2	myosin IC	protein-coding	intron	-0.321694	4.33064	0.414198	0.519846	1	ns	-0.638757	4.2677	1.67301	0.195856	0.893694	ns	-0.934107	4.42515	22.8956	1.71043678110261e-06	0.000928265	down	-0.732686	4.35362	24.5579	7.21093601654959e-07	0.000733767	down	H3K4me3H2AK119ubDPPA2+4
peak12378	chr5	139740601	139753399	promoter-TSS (NR_105053)	promoter-TSS (NR_105053)	-777	NR_105053	101929696	Hs.147408	NR_105052	ENSG00000249131	PSD2-AS1	-	PSD2 antisense RNA 1	ncRNA	promoter-TSS	-0.206372	4.16444	0.177167	0.67382	1	ns	-0.428383	3.99026	0.782981	0.376231	0.939649	ns	-0.819731	4.18913	17.2695	3.24350961633477e-05	0.00367347	down	-0.590946	4.19163	15.6557	7.59850073328366e-05	0.00803519	down	H3K4me3H2AK119ubDPPA2
peak12446	chr5	146335301	146347999	TTS (NM_002700)	TTS (NM_002700)	2811	NM_002700	5459	Hs.553499	NM_002700	ENSG00000091010	POU4F3	BRN3C|DFNA15|DFNA42|DFNA52	POU class 4 homeobox 3	protein-coding	TTS	-0.295976	4.88837	0.374026	0.540818	1	ns	-0.262607	4.78382	0.29715	0.585675	0.963608	ns	-0.63624	4.74721	11.16	0.000835821	0.0183696	down	-0.522813	4.77351	13.5068	0.000237696	0.0143507	down	H3K4me3H3K27me3H2AK119ub
peak22788	chr11	62498801	62511499	intron (NM_024060, intron 4 of 5)	intron (NM_024060, intron 4 of 5)	40514	NM_001346446	79026	Hs.502756	NM_001620	ENSG00000124942	AHNAK	AHNAKRS|PM227	AHNAK nucleoprotein	protein-coding	intron	-0.387263	3.76577	0.630512	0.427168	1	ns	-0.986987	3.7857	4.12434	0.0422706	0.783678	ns	-0.85812	4.05094	18.3413	1.84664251416841e-05	0.00286444	down	-0.712747	3.92798	21.1619	4.22068303743224e-06	0.00193027	down	H3K4me3H2AK119ubDPPA2+4
peak29849	chr16	4313301	4325899	intron (NM_001318918, intron 1 of 7)	intron (NM_001318918, intron 1 of 7)	4839	NM_001318918	84662	Hs.592087	NM_032575	ENSG00000126603	GLIS2	NKL|NPHP7	GLIS family zinc finger 2	protein-coding	intron	-0.186751	4.0836	0.144399	0.703946	1	ns	-0.366266	4.10677	0.550728	0.45802	0.952803	ns	-0.753045	4.28294	14.7161	0.000124977	0.00700683	down	-0.543836	4.29495	13.4927	0.000239496	0.0143507	down	H3K4me3H2AK119ubDPPA2+4
peak28764	chr15	37092801	37105399	promoter-TSS (NM_172316)	promoter-TSS (NM_172316)	296	NM_172316	4212	Hs.510989	NM_002399	ENSG00000134138	MEIS2	CPCMR|HsT18361|MRG1	Meis homeobox 2	protein-coding	promoter-TSS	-0.37932	4.19124	0.593733	0.440979	1	ns	-0.616472	4.05773	1.60324	0.205445	0.89949	ns	-0.758584	4.1202	14.6241	0.000131223	0.00716937	down	-0.521517	4.10321	11.9899	0.000534884	0.0218808	down	H3K4me3H2AK119ubDPPA2+4
peak25818	chr12	89344001	89356599	intron (NM_022652, intron 1 of 1)	intron (NM_022652, intron 1 of 1)	2201	NM_001946	1848	Hs.298654	NM_001946	ENSG00000139318	DUSP6	HH19|MKP3|PYST1	dual specificity phosphatase 6	protein-coding	intron	-0.526532	3.86508	1.16252	0.280943	1	ns	-0.796134	4.03067	2.56488	0.109261	0.849492	ns	-0.75187	4.13211	14.2483	0.000160207	0.00774455	down	-0.69642	3.86515	19.7283	8.92675334120954e-06	0.00283864	down	H3K4me3H2AK119ubDPPA2+4
peak32146	chr17	43898101	43910599	intron (NM_001278371, intron 1 of 11)	intron (NM_001278371, intron 1 of 11)	-2788	NM_001278375	4355	Hs.514208	NM_005374	ENSG00000108852	MPP2	DLG2	membrane palmitoylated protein 2	protein-coding	intron	-0.291199	4.38905	0.346097	0.556331	1	ns	-0.479712	4.27266	0.978398	0.322595	0.93106	ns	-0.738184	4.48412	14.5635	0.000135513	0.00725066	down	-0.54925	4.41327	14.0817	0.000175036	0.012055	down	H3K4me3H2AK119ubDPPA2+4
peak20585	chr9	129171001	129183499	promoter-TSS (NM_203434)	promoter-TSS (NM_203434)	1011	NM_203434	389792	Hs.529857	NM_203434	ENSG00000188483	IER5L	bA247A12.2	immediate early response 5 like	protein-coding	promoter-TSS	-0.39077	4.42736	0.590203	0.442341	1	ns	-0.549599	4.27699	1.24468	0.264572	0.918688	ns	-0.779511	4.38656	15.9244	6.59231282235889e-05	0.00513225	down	-0.568891	4.35522	14.9195	0.000112195	0.00971632	down	H3K4me3H2AK119ubDPPA2+4
peak28524	chr14	103516501	103528999	promoter-TSS (NM_001362531)	promoter-TSS (NM_001362531)	80	NM_001362531	1152	Hs.173724	NM_001823	ENSG00000166165	CKB	B-CK|BCK|CKBB|CPK-B|HEL-211|HEL-S-29	creatine kinase B	protein-coding	promoter-TSS	-0.430313	4.76418	0.730949	0.392576	1	ns	-0.645418	4.64255	1.7269	0.188807	0.891105	ns	-0.895368	4.70256	21.817	2.99929525128008e-06	0.00125639	down	-0.576774	4.71654	16.2412	5.57676928224268e-05	0.00699885	down	H3K4me3H2AK119ubDPPA2
peak40674	chrX	154366401	154378799	intron (NM_001110556, intron 1 of 47)	intron (NM_001110556, intron 1 of 47)	2034	NM_001110556	2316	Hs.195464	NM_001456	ENSG00000196924	FLNA	ABP-280|ABPX|CSBS|CVD1|FGS2|FLN|FLN-A|FLN1|FMD|MNS|NHBP|OPD|OPD1|OPD2|XLVD|XMVD	filamin A	protein-coding	intron	-0.41755	4.38156	0.695443	0.404319	1	ns	-0.686808	4.47457	1.91906	0.16596	0.876324	ns	-0.979802	4.51362	25.3907	4.68172019126918e-07	0.000672218	down	-0.631811	4.47786	18.7362	1.50106569263801e-05	0.00368059	down	H3K4me3H2AK119ubDPPA2+4
peak11970	chr5	77635201	77647599	Intergenic	Intergenic	-2703	NM_032109	23440	Hs.202247	NM_032109	ENSG00000171540	OTP	-	orthopedia homeobox	protein-coding	Intergenic	-0.392464	4.19984	0.629234	0.427637	1	ns	-0.377635	4.20029	0.604262	0.436956	0.950901	ns	-0.69793	4.28769	12.6878	0.000368046	0.0119653	down	-0.612119	4.26252	17.0397	3.66058618621729e-05	0.00580461	down	H3K4me3H3K27me3H2AK119ubDPPA2
peak36941	chr20	31602201	31614599	promoter-TSS (NR_036161)	promoter-TSS (NR_036161)	1214	NR_036161	100422904		NR_036161	ENSG00000264395	MIR3193	-	microRNA 3193	ncRNA	promoter-TSS	-0.459619	4.09791	0.864166	0.352575	1	ns	-0.70917	4.1206	2.09502	0.14778	0.869207	ns	-0.716327	4.23059	13.1388	0.000289249	0.0104257	down	-0.538498	4.30745	13.1862	0.000282011	0.0155498	down	H3K4me3H2AK119ubDPPA2+4
peak12799	chr5	177488101	177500499	intron (NR_103804, intron 2 of 12)	intron (NR_103804, intron 2 of 12)	3304	NM_203352	9260	Hs.533040	NM_005451	ENSG00000196923	PDLIM7	LMP1|LMP3	PDZ and LIM domain 7	protein-coding	intron	-0.184105	3.91973	0.136455	0.711831	1	ns	-0.406996	3.88927	0.703446	0.401628	0.945301	ns	-0.68476	4.00268	11.7675	0.000602724	0.01541	down	-0.54403	4.1246	13.1086	0.00029395	0.0159447	down	H3K4me3H2AK119ubDPPA2
peak31860	chr17	38665601	38677899	TTS (NM_001130677).2	TTS (NM_001130677).2	3207	NM_001130677	100170841		NM_001130677	ENSG00000273604	EPOP	C17orf96|PRR28	elongin BC and polycomb repressive complex 2 associated protein	protein-coding	TTS	-0.255665	4.48149	0.268614	0.604263	1	ns	-0.604675	4.36519	1.51917	0.217745	0.900722	ns	-0.848864	4.47976	19.066	1.26273356884896e-05	0.002495	down	-0.601677	4.51673	17.1499	3.45421258967955e-05	0.00570889	down	H3K4me3H2AK119ubDPPA2+4
peak36640	chr19	55381601	55393899	promoter-TSS (NR_106863)	promoter-TSS (NR_106863)	-431	NR_106863	102465483		NR_106863	ENSG00000284029	MIR6805	hsa-mir-6805	microRNA 6805	ncRNA	promoter-TSS	-0.271776	3.81513	0.308168	0.578807	1	ns	-0.78628	3.88412	2.54236	0.110829	0.849969	ns	-0.72156	3.89068	12.7106	0.000363587	0.0118964	down	-0.707235	4.03363	21.5273	3.48826770928625e-06	0.00189311	down	H3K4me3H2AK119ubDPPA4
peak9895	chr4	112513301	112525599	intron (NR_161159, intron 1 of 3)	L1PA8|LINE|L1	-3270	NM_024019	63973	Hs.744415	NM_024019	ENSG00000178403	NEUROG2	Atoh4|Math4A|NGN2|bHLHa8|ngn-2	neurogenin 2	protein-coding	intron	-0.363341	4.20337	0.539725	0.462547	1	ns	-0.567749	4.16938	1.36027	0.243491	0.910839	ns	-0.761089	4.26045	15.0491	0.000104752	0.00629794	down	-0.533713	4.15946	12.7519	0.000355639	0.0175249	down	H3K4me3H3K27me3H2AK119ubDPPA4
peak21457	chr10	71208301	71220499	intron (NM_001244889, intron 1 of 15)	intron (NM_001244889, intron 1 of 15)	1830	NM_170744	219699	Hs.522997	NM_170744	ENSG00000107731	UNC5B	UNC5H2|p53RDL1	unc-5 netrin receptor B	protein-coding	intron	-0.12222	4.28382	0.0616783	0.803863	1	ns	-0.315479	4.1307	0.418096	0.517889	0.956978	ns	-0.57423	4.22112	8.56054	0.00343528	0.0405059	down	-0.537811	4.40995	13.505	0.000237923	0.0143507	down	H3K4me3H3K27me3H2AK119ubDPPA2
peak37119	chr20	34700401	34712499	intron (NM_001329429, intron 2 of 4)	intron (NM_001329429, intron 2 of 4)	1731	NM_001329431	58476	Hs.516994	NM_021202	ENSG00000078804	TP53INP2	C20orf110|DOR|PIG-U|PIGU|PINH|dJ1181N3.1	tumor protein p53 inducible nuclear protein 2	protein-coding	intron	-0.343887	4.24605	0.484929	0.486198	1	ns	-0.483359	4.16393	1.00242	0.316726	0.930463	ns	-0.709913	4.37061	13.224	0.000276389	0.0101278	down	-0.541123	4.26289	13.3005	0.000265337	0.0150929	down	H3K4me3H2AK119ubDPPA4
peak28015	chr14	60645801	60657899	Intergenic	Intergenic	-2373	NM_005982	6495	Hs.633506	NM_005982	ENSG00000126778	SIX1	BOS3|DFNA23|TIP39	SIX homeobox 1	protein-coding	Intergenic	-0.33965	4.16434	0.481727	0.487641	1	ns	-0.464868	4.17202	0.906922	0.340932	0.931512	ns	-0.847504	4.27338	18.5736	1.63465592326429e-05	0.00277071	down	-0.558747	4.27701	14.2567	0.000159493	0.0114293	down	H3K4me3H2AK119ubDPPA2+4
peak32194	chr17	44532901	44544899	Intergenic	Intergenic	-18584	NM_001466	2535	Hs.142912	NM_001466	ENSG00000180340	FZD2	Fz2|OMOD2|fz-2|fzE2|hFz2	frizzled class receptor 2	protein-coding	Intergenic	-0.396455	3.84181	0.647309	0.421077	1	ns	-0.930729	3.81851	3.55439	0.0593881	0.79637	ns	-0.814637	3.94063	16.2073	5.67742567001934e-05	0.00470648	down	-0.61347	3.83411	15.3601	8.88431385116873e-05	0.00861929	down	H3K4me3H2AK119ubDPPA2+4
peak29758	chr16	2525701	2537699	promoter-TSS (NM_001048212)	promoter-TSS (NM_001048212)	-292	NM_001048212	752014	Hs.433499	NM_001048212	ENSG00000205923	CEMP1	CP-23|CP23	cementum protein 1	protein-coding	promoter-TSS	-0.210162	3.91873	0.184616	0.667436	1	ns	-0.751257	3.8485	2.32345	0.127437	0.858233	ns	-0.773789	3.96486	14.8423	0.000116882	0.00668879	down	-0.544009	4.01631	12.7587	0.000354356	0.0175041	down	H3K4me3H2AK119ubDPPA2
peak39338	chr22	20012201	20023999	promoter-TSS (NM_001283179)	promoter-TSS (NM_001283179)	1100	NM_001283179	128989	Hs.474233	NM_152906	ENSG00000183597	TANGO2	C22orf25|MECRCN	transport and golgi organization 2 homolog	protein-coding	promoter-TSS	-0.127757	4.4784	0.0679229	0.794385	1	ns	-0.311389	4.44007	0.416634	0.518621	0.956978	ns	-0.627385	4.43369	10.485	0.00120344	0.022542	down	-0.571638	4.49487	15.4753	8.35903896997553e-05	0.00843644	down	H3K4me3H2AK119ubDPPA4
peak40367	chrX	25011101	25022899	promoter-TSS (NM_139058)	promoter-TSS (NM_139058)	-1035	NM_139058	170302	Hs.300304	NM_139058	ENSG00000004848	ARX	CT121|EIEE1|ISSX|MRX29|MRX32|MRX33|MRX36|MRX38|MRX43|MRX54|MRX76|MRX87|MRXS1|PRTS	aristaless related homeobox	protein-coding	promoter-TSS	-0.307908	3.73011	0.390707	0.531928	1	ns	-0.363391	3.65842	0.543384	0.461034	0.952803	ns	-0.682455	3.73561	11.0278	0.000897542	0.0190871	down	-0.526851	3.66267	10.9627	0.000929653	0.0292198	down	H3K4me3H2AK119ubDPPA4
peak31712	chr17	29586801	29598599	promoter-TSS (NM_152345)	promoter-TSS (NM_152345)	-432	NM_152345	124930	Hs.662164	NM_152345	ENSG00000198720	ANKRD13B	-	ankyrin repeat domain 13B	protein-coding	promoter-TSS	-0.245572	4.0986	0.242857	0.62215	1	ns	-0.65074	4.09864	1.74967	0.185918	0.888723	ns	-0.656939	4.12801	11.0476	0.000888018	0.0189891	down	-0.512933	4.17482	11.7483	0.000608998	0.0232315	down	H3K4me3H2AK119ubDPPA2+4
peak32443	chr17	49490101	49501799	promoter-TSS (NM_002507)	promoter-TSS (NM_002507)	657	NM_002507	4804	Hs.415768	NM_002507	ENSG00000064300	NGFR	CD271|Gp80-LNGFR|TNFRSF16|p75(NTR)|p75NTR	nerve growth factor receptor	protein-coding	promoter-TSS	-0.0245469	4.48106	0.00253944	0.959809	1	ns	-0.391922	4.35918	0.639992	0.423714	0.947948	ns	-0.697537	4.4924	13.0309	0.000306393	0.0107695	down	-0.560483	4.51498	14.9222	0.000112039	0.00971632	down	H3K4me3H3K27me3H2AK119ubDPPA2+4
peak26258	chr12	121802701	121814299	intron (NM_001353345, intron 4 of 15)	intron (NM_001353345, intron 4 of 15)	3776	NM_001353345	23067	Hs.507122	NM_015048	ENSG00000139718	SETD1B	KMT2G|Set1B	SET domain containing 1B, histone lysine methyltransferase	protein-coding	intron	-0.377897	4.19969	0.581455	0.445743	1	ns	-0.612196	4.12951	1.54948	0.213212	0.89949	ns	-0.821873	4.24016	17.3724	3.072627164706e-05	0.00360851	down	-0.501711	4.20672	11.3252	0.000764641	0.02622	down	H3K4me3H2AK119ubDPPA2+4
peak27221	chr13	78592001	78603599	TTS (NM_006237)	TTS (NM_006237)	1678	NR_158457	780529	Hs.587755	NR_158457		LOC780529	-	uncharacterized LOC780529	ncRNA	TTS	-0.635068	3.84306	1.64431	0.199735	1	ns	-0.370922	3.79629	0.591591	0.441805	0.951912	ns	-0.716926	3.73683	12.1647	0.000487016	0.0138429	down	-0.575943	3.69076	13.188	0.000281741	0.0155498	down	H3K4me3H3K27me3H2AK119ubDPPA4
peak25636	chr12	57085901	57097399	exon (NM_001330305, exon 2 of 6)	exon (NM_001330305, exon 2 of 6)	2536	NM_001330305	4665	Hs.159223	NM_005967	ENSG00000166886	NAB2	MADER	NGFI-A binding protein 2	protein-coding	exon	-0.239866	4.40353	0.233931	0.628624	1	ns	-0.509477	4.3978	1.09751	0.294814	0.924848	ns	-0.783776	4.40111	16.2208	5.63723339778135e-05	0.0046827	down	-0.554274	4.54431	14.6274	0.000130997	0.0104981	down	H3K4me3H2AK119ubDPPA2+4
peak34378	chr19	2284801	2296299	exon (NM_001101391, exon 2 of 2)	exon (NM_001101391, exon 2 of 2)	-8375	NM_198532	374872	Hs.511803	NM_198532	ENSG00000188305	PEAK3	C19orf35	PEAK family member 3	protein-coding	exon	-0.0833236	3.78473	0.0289293	0.864942	1	ns	-0.339567	3.71244	0.495526	0.481473	0.952815	ns	-0.67968	3.80107	11.1077	0.000859716	0.0187129	down	-0.583943	3.82811	14.0509	0.00017793	0.0120906	down	H3K4me3H2AK119ubDPPA2+4
peak2533	chr1	155076601	155088099	intron (NM_004952, intron 1 of 4)	CpG	3513	NM_004952	1944	Hs.516656	NM_004952	ENSG00000143590	EFNA3	EFL2|EPLG3|Ehk1-L|LERK3	ephrin A3	protein-coding	intron	-0.404884	4.59764	0.657215	0.417545	1	ns	-0.731095	4.51319	2.1789	0.139915	0.866004	ns	-0.995303	4.62185	26.621	2.47539446301228e-07	0.00050378	down	-0.680043	4.55382	21.9785	2.75720866238354e-06	0.00167502	down	H3K4me3H3K27me3H2AK119ubDPPA2+4
peak29489	chr15	89359001	89370299	intron (NR_133002, intron 1 of 5)	intron (NR_133002, intron 1 of 5)	2129	NR_133002	254559	Hs.136313	NR_015411	ENSG00000255571	MIR9-3HG	LINC00925	MIR9-3 host gene	ncRNA	intron	-0.330687	4.08524	0.450286	0.502199	1	ns	-0.257118	4.0043	0.283035	0.594719	0.964761	ns	-0.601596	4.06943	9.18889	0.00243489	0.0335502	down	-0.501817	4.22687	11.4205	0.000726382	0.0254221	down	H3K4me3H2AK119ubDPPA2+4
peak34246	chr19	842401	853699	3' UTR (NM_002777, exon 5 of 5)	3' UTR (NM_002777, exon 5 of 5)	-4253	NM_001972	1991	Hs.99863	NM_001972	ENSG00000197561	ELANE	ELA2|GE|HLE|HNE|NE|PMN-E|SCN1	elastase, neutrophil expressed	protein-coding	3' UTR	-0.413133	4.0581	0.686199	0.40746	1	ns	-0.868121	3.96005	3.07797	0.0793596	0.8157	ns	-0.787767	4.05228	15.6119	7.77643536073461e-05	0.00553364	down	-0.557201	4.11376	13.6705	0.00021785	0.0137475	down	H3K4me3H2AK119ubDPPA2
peak34311	chr19	1505801	1516899	intron (NM_213604, intron 1 of 11)	AluSx1|SINE|Alu	1669	NM_001367197	339366	Hs.371674	NM_213604	ENSG00000185761	ADAMTSL5	THSD6	ADAMTS like 5	protein-coding	intron	-0.238546	3.73683	0.233461	0.628969	1	ns	-0.651666	3.66295	1.80169	0.179508	0.885573	ns	-0.669389	3.97909	11.1373	0.000846096	0.0185608	down	-0.551611	3.93425	12.855	0.000336577	0.0171594	down	H3K4me3H2AK119ubDPPA2+4
peak27236	chr13	94704301	94715299	promoter-TSS (NR_120417)	promoter-TSS (NR_120417)	-1314	NR_120417	101927248		NR_120417		LOC101927248	-	uncharacterized LOC101927248	ncRNA	promoter-TSS	-0.453111	3.9545	0.833348	0.361306	1	ns	-0.395498	3.89971	0.667189	0.414034	0.945858	ns	-0.829448	3.82644	16.576	4.67375689341755e-05	0.00434329	down	-0.618503	3.88977	15.9838	6.38855747962253e-05	0.00755381	down	H3K4me3H3K27me3H2AK119ubDPPA2+4
peak32127	chr17	43655901	43666699	promoter-TSS (NM_013999)	promoter-TSS (NM_013999)	263	NM_013999	4222	Hs.438	NM_004527	ENSG00000005102	MEOX1	KFS2|MOX1	mesenchyme homeobox 1	protein-coding	promoter-TSS	-0.412534	3.55289	0.695733	0.404221	1	ns	-0.527	3.55109	1.1875	0.275835	0.920691	ns	-0.671788	3.65461	10.4775	0.00120836	0.0225821	down	-0.522929	3.72326	10.8817	0.00097118	0.0297218	down	H3K4me3H2AK119ubDPPA2+4
peak14698	chr6	107485201	107495999	promoter-TSS (NM_018013)	promoter-TSS (NM_018013)	483	NM_018013	55084	Hs.445244	NM_018013	ENSG00000112320	SOBP	JXC1|MRAMS	sine oculis binding protein homolog	protein-coding	promoter-TSS	-0.413902	4.10556	0.69069	0.40593	1	ns	-0.586555	4.05863	1.45482	0.227756	0.904989	ns	-0.81224	4.09287	16.7383	4.29068010684384e-05	0.0041356	down	-0.67934	4.14776	20.5017	5.9577915484997e-06	0.00236941	down	H3K4me3H2AK119ubDPPA2
peak31018	chr16	89193201	89203999	intron (NM_001366322, intron 5 of 8)	intron (NM_001366322, intron 5 of 8)	1937	NM_001366322	146429	Hs.447544	NM_001242757	ENSG00000259803	SLC22A31	-	solute carrier family 22 member 31	protein-coding	intron	-0.166332	4.27547	0.114067	0.73556	1	ns	-0.488363	4.20896	0.989363	0.319898	0.93106	ns	-0.642098	4.20941	10.6736	0.00108674	0.021338	down	-0.570602	4.35562	15.0762	0.000103257	0.00931563	down	H3K4me3H3K27me3H2AK119ubDPPA2+4
peak1972	chr1	87327101	87337799	promoter-TSS (NM_001369491)	promoter-TSS (NM_001369491)	706	NM_001369491	8543	Hs.436792	NM_006769	ENSG00000143013	LMO4	-	LIM domain only 4	protein-coding	promoter-TSS	-0.399839	4.12058	0.657682	0.417379	1	ns	-0.57227	3.90174	1.38328	0.239544	0.909713	ns	-0.814093	3.98651	16.3924	5.14909506853949e-05	0.00454018	down	-0.722067	3.90973	21.8256	2.98589018524038e-06	0.00172999	down	H3K4me3H2AK119ubDPPA2
peak4813	chr2	74547201	74557899	promoter-TSS (NM_032603)	promoter-TSS (NM_032603)	1392	NM_032603	84695	Hs.469045	NM_032603	ENSG00000115318	LOXL3	LOXL	lysyl oxidase like 3	protein-coding	promoter-TSS	-0.196852	4.01028	0.160524	0.688674	1	ns	-0.411984	3.90767	0.707374	0.400317	0.944439	ns	-0.594404	3.90892	8.68682	0.0032052	0.0388509	down	-0.599107	4.06237	15.6574	7.59157649817859e-05	0.00803519	down	H3K4me3H2AK119ubDPPA4
peak894	chr1	23550301	23560899	Intergenic	MIRb|SINE|MIR	3901	NM_002167	3399	Hs.76884	NM_002167	ENSG00000117318	ID3	HEIR-1|bHLHb25	inhibitor of DNA binding 3, HLH protein	protein-coding	Intergenic	-0.380792	4.02519	0.597073	0.439697	1	ns	-0.782174	4.01067	2.52247	0.112235	0.850387	ns	-0.792168	4.14587	15.9238	6.59451878278051e-05	0.00513225	down	-0.609416	4.06713	16.0762	6.08444666753341e-05	0.00737953	down	H3K4me3H2AK119ubDPPA4
peak15702	chr7	5524401	5534999	promoter-TSS (NM_001101)	promoter-TSS (NM_001101)	901	NM_001101	60	Hs.520640	NM_001101	ENSG00000075624	ACTB	BRWS1|PS1TP5BP1	actin beta	protein-coding	promoter-TSS	-0.353713	4.63272	0.516204	0.472465	1	ns	-0.512939	4.56322	1.12675	0.28847	0.923489	ns	-0.76336	4.63019	15.8052	7.02100431484581e-05	0.00528763	down	-0.630857	4.60608	19.0465	1.27570545557245e-05	0.00341479	down	H3K4me3H2AK119ubDPPA2+4
peak16755	chr7	48101001	48111599	intron (NM_001362774, intron 7 of 9)	AluSq|SINE|Alu	17035	NM_001287429	7378	Hs.488240	NM_003364	ENSG00000183696	UPP1	UDRPASE|UP|UPASE|UPP	uridine phosphorylase 1	protein-coding	intron	-0.252879	3.91615	0.268062	0.604635	1	ns	-0.874323	3.94087	3.13291	0.0767269	0.811115	ns	-0.733724	4.07273	13.5942	0.000226891	0.00918304	down	-0.516076	3.98481	11.2935	0.00077779	0.0265146	down	H3K4me3H2AK119ubDPPA2+4
peak31933	chr17	40105301	40115799	Intergenic	Intergenic	-9961	NM_021724	9572	Hs.724	NM_021724	ENSG00000126368	NR1D1	EAR1|REVERBA|REVERBalpha|THRA1|THRAL|ear-1|hRev	nuclear receptor subfamily 1 group D member 1	protein-coding	Intergenic	-0.418145	3.33287	0.727861	0.393577	1	ns	-0.777411	3.4254	2.57198	0.108772	0.849492	ns	-0.627773	3.65874	9.09181	0.00256756	0.0344531	down	-0.622947	3.56368	14.788	0.000120299	0.0101	down	H3K4me3H2AK119ubDPPA2+4
peak34391	chr19	2486801	2497299	Intergenic	AluY|SINE|Alu	15923	NM_015675	4616	Hs.110571	NM_015675	ENSG00000099860	GADD45B	GADD45BETA|MYD118	growth arrest and DNA damage inducible beta	protein-coding	Intergenic	-0.254995	3.88721	0.267846	0.60478	1	ns	-0.694414	3.78989	1.95332	0.16223	0.873745	ns	-0.700397	3.90939	12.0402	0.000520654	0.0142877	down	-0.683309	3.97184	19.8216	8.50151781192591e-06	0.00283687	down	H3K4me3H2AK119ubDPPA2+4
peak14714	chr6	108554801	108565299	promoter-TSS (NM_201559)	promoter-TSS (NM_201559)	225	NM_201559	2309	Hs.220950	NM_001455	ENSG00000118689	FOXO3	AF6q21|FKHRL1|FKHRL1P2|FOXO2|FOXO3A	forkhead box O3	protein-coding	promoter-TSS	-0.437802	4.12395	0.758237	0.383881	1	ns	-0.665639	4.14723	1.81579	0.177815	0.882283	ns	-0.874579	4.14977	19.3976	1.06141403755176e-05	0.00222796	down	-0.6462	4.17456	18.5802	1.62905029571332e-05	0.00381076	down	H3K4me3H2AK119ubDPPA2+4
peak35131	chr19	18786801	18797299	promoter-TSS (NM_000095)	promoter-TSS (NM_000095)	-745	NM_000095	1311	Hs.1584	NM_000095	ENSG00000105664	COMP	EDM1|EPD1|MED|PSACH|THBS5|TSP5	cartilage oligomeric matrix protein	protein-coding	promoter-TSS	-0.358061	4.06887	0.533554	0.465116	1	ns	-0.45551	3.94481	0.874992	0.349577	0.932582	ns	-0.831529	4.09259	17.5339	2.82229995590795e-05	0.00346844	down	-0.510635	4.06285	11.412	0.000729725	0.0254457	down	H3K4me3H2AK119ubDPPA2
peak39567	chr22	27796201	27806699	promoter-TSS (NM_002430)	promoter-TSS (NM_002430)	306	NM_002430	4330	Hs.268515	NM_002430	ENSG00000169184	MN1	MGCR|MGCR1|MGCR1-PEN|dJ353E16.2	MN1 proto-oncogene, transcriptional regulator	protein-coding	promoter-TSS	-0.285634	4.14172	0.33111	0.565006	1	ns	-0.392789	4.15347	0.651192	0.419687	0.947142	ns	-0.745283	4.15502	14.1885	0.00016538	0.00789151	down	-0.552404	4.35872	14.1421	0.000169512	0.0119578	down	H3K4me3H2AK119ubDPPA2+4
peak7049	chr2	207620401	207630799	promoter-TSS (NM_001330130)	promoter-TSS (NM_001330130)	-206	NM_001330130	151194	Hs.664764	NM_145280	ENSG00000144401	METTL21A	FAM119A|HCA557b|HSPA-KMT	methyltransferase like 21A	protein-coding	promoter-TSS	-0.361642	4.12975	0.546298	0.459834	1	ns	-0.469181	4.17402	0.937755	0.332856	0.93106	ns	-0.683987	4.34407	12.2701	0.000460261	0.0134487	down	-0.533465	4.26022	12.8115	0.00034449	0.0173227	down	H3K4me3H2AK119ubDPPA2
peak11707	chr5	43033201	43043599	TTS (NM_001014279)	TTS (NM_001014279)	1945	NM_001014279	389289	Hs.529385	NM_001014279	ENSG00000177721	ANXA2R	AX2R|AXIIR|C5orf39	annexin A2 receptor	protein-coding	TTS	-0.502711	4.64169	1.04179	0.307406	1	ns	-0.841338	4.66323	2.95661	0.0855271	0.820989	ns	-0.872268	4.75174	20.4453	6.13588316248278e-06	0.00183639	down	-0.666126	4.61949	21.1351	4.2800697175557e-06	0.00193569	down	H3K4me3H2AK119ubDPPA2+4
peak15858	chr7	20790301	20800599	Intergenic	Intergenic	-8564	NM_182700	221833	Hs.195922	NM_182700	ENSG00000164651	SP8	BTD	Sp8 transcription factor	protein-coding	Intergenic	-0.436094	3.9234	0.794438	0.372762	1	ns	-0.918852	3.76093	3.55987	0.0591925	0.79601	ns	-0.754752	3.8548	13.6775	0.000217042	0.00901379	down	-0.77307	3.91662	24.9659	5.83528158256083e-07	0.000641928	down	H3K4me3H3K27me3H2AK119ubDPPA2+4
peak4049	chr1	245149901	245160099	promoter-TSS (NM_018012)	promoter-TSS (NM_018012)	15	NM_018012	55083	Hs.143134	NM_018012	ENSG00000162849	KIF26B	-	kinesin family member 26B	protein-coding	promoter-TSS	-0.404845	4.1981	0.668127	0.413705	1	ns	-0.564659	3.98188	1.33667	0.247622	0.912913	ns	-0.729964	4.27853	13.8349	0.000199595	0.00867033	down	-0.523399	4.20455	12.359	0.000438855	0.0195435	down	H3K4me3H3K27me3H2AK119ubDPPA2+4
peak7169	chr2	218396101	218406299	promoter-TSS (NM_021198)	promoter-TSS (NM_021198)	1332	NM_021198	58190	Hs.444468	NM_021198	ENSG00000144579	CTDSP1	NIF3|NLI-IF|NLIIF|SCP1	CTD small phosphatase 1	protein-coding	promoter-TSS	-0.152619	4.01192	0.0926648	0.760816	1	ns	-0.600767	3.95839	1.49131	0.222013	0.903345	ns	-0.666067	4.1289	11.3471	0.000755665	0.017486	down	-0.539359	4.12378	12.8922	0.000329948	0.0170058	down	H3K4me3H2AK119ubDPPA2+4
peak20622	chr9	129594701	129604899	Intergenic	MER41A|LTR|ERV1	-9084	NM_001286796	28989	Hs.744027	NM_014064	ENSG00000148335	NTMT1	AD-003|C9orf32|HOMT1A|METTL11A|NRMT|NRMT1|NTM1A	N-terminal Xaa-Pro-Lys N-methyltransferase 1	protein-coding	Intergenic	-0.321134	3.48946	0.424727	0.514587	1	ns	-0.65351	3.44793	1.74265	0.186803	0.888723	ns	-0.750727	3.50835	12.629	0.000379813	0.0121346	down	-0.704502	3.55837	18.7726	1.47270879596759e-05	0.00368059	down	H3K4me3H2AK119ubDPPA2
peak31040	chr16	89698801	89708899	Intergenic	Intergenic	-2145	NM_152339	124044	Hs.374556	NM_152339	ENSG00000158792	SPATA2L	C16orf76|tamo	spermatogenesis associated 2 like	protein-coding	Intergenic	-0.147133	3.70997	0.0900113	0.764163	1	ns	-0.611887	3.72323	1.58346	0.208263	0.89949	ns	-0.876894	3.77436	18.2165	1.97161891766783e-05	0.00294946	down	-0.535449	3.86977	11.8523	0.00057589	0.0225174	down	H3K4me3H2AK119ubDPPA2
peak31870	chr17	38744901	38754999	promoter-TSS (NR_149004)	promoter-TSS (NR_149004)	916	NR_149004	100287808	Hs.371617	NR_149004		LOC100287808	-	uncharacterized LOC100287808	ncRNA	promoter-TSS	-0.267622	4.0554	0.288557	0.591147	1	ns	-1.04621	4.08535	4.30181	0.0380719	0.775576	ns	-0.958702	4.20126	23.2372	1.43203355735524e-06	0.000876879	down	-0.620991	4.13071	16.9607	3.81609683308622e-05	0.00588686	down	H3K4me3H2AK119ubDPPA2+4
peak21376	chr10	62811601	62821699	promoter-TSS (NM_001321037)	promoter-TSS (NM_001321037)	-284	NM_001321037	1959	Hs.1395	NM_000399	ENSG00000122877	EGR2	AT591|CHN1|CMT1D|CMT4E|KROX20	early growth response 2	protein-coding	promoter-TSS	-0.105566	4.43121	0.0460468	0.830091	1	ns	-0.369034	4.28427	0.574397	0.448517	0.952076	ns	-0.575177	4.31122	8.68456	0.00320918	0.0388644	down	-0.55055	4.51657	14.3867	0.000148852	0.0109901	down	H3K4me3H3K27me3H2AK119ubDPPA2+4
peak39860	chr22	39146001	39156099	intron (NM_001346744, intron 1 of 5)	L2a|LINE|L2	1630	NM_001346744	23492	Hs.356416	NM_175709	ENSG00000100307	CBX7	-	chromobox 7	protein-coding	intron	-0.275765	3.70193	0.308229	0.578769	1	ns	-0.758968	3.73386	2.37558	0.123246	0.855923	ns	-0.67765	3.90023	11.2621	0.00079106	0.017898	down	-0.711359	3.93411	21.2608	4.00842827773506e-06	0.00193027	down	H3K4me3H2AK119ubDPPA2+4
peak18853	chr8	22688601	22698699	promoter-TSS (NM_004430)	promoter-TSS (NM_004430)	-170	NM_004430	1960	Hs.534313	NM_004430	ENSG00000179388	EGR3	EGR-3|PILOT	early growth response 3	protein-coding	promoter-TSS	-0.165683	4.14288	0.112355	0.737479	1	ns	-0.376582	3.95717	0.592083	0.441615	0.951912	ns	-0.655658	4.09285	10.9447	0.000938717	0.0195541	down	-0.618242	4.10908	16.8885	3.96406050461303e-05	0.00593566	down	H3K4me3H3K27me3H2AK119ubDPPA2+4
peak9277	chr4	4853601	4863699	promoter-TSS (NM_002448)	promoter-TSS (NM_002448)	-1015	NM_002448	4487	Hs.424414	NM_002448	ENSG00000163132	MSX1	ECTD3|HOX7|HYD1|STHAG1	msh homeobox 1	protein-coding	promoter-TSS	-0.281405	3.52353	0.32933	0.566054	1	ns	-0.449102	3.33889	0.841412	0.358993	0.935007	ns	-0.80734	3.40499	14.3055	0.000155412	0.0076398	down	-0.589214	3.33599	12.2373	0.000468447	0.0202186	down	H3K4me3H3K27me3H2AK119ub
peak40582	chrX	140500001	140509999	promoter-TSS (NM_005634)	promoter-TSS (NM_005634)	60	NM_005634	6658	Hs.157429	NM_005634	ENSG00000134595	SOX3	GHDX|MRGH|PHP|PHPX|SOXB	SRY-box transcription factor 3	protein-coding	promoter-TSS	-0.423833	4.13698	0.726265	0.394097	1	ns	-0.704131	4.01941	2.04999	0.152207	0.871787	ns	-0.840931	4.12517	17.9701	2.24399654935851e-05	0.00306841	down	-0.569142	4.17536	14.5335	0.000137692	0.0106754	down	H3K4me3H2AK119ubDPPA2
peak33124	chr17	76378601	76388499	promoter-TSS (NM_001355139)	promoter-TSS (NM_001355139)	346	NM_001355139	8877	Hs.68061	NM_021972	ENSG00000176170	SPHK1	SPHK	sphingosine kinase 1	protein-coding	promoter-TSS	-0.209669	4.36763	0.175767	0.675037	1	ns	-0.617123	4.339	1.5691	0.210338	0.89949	ns	-0.861811	4.58521	20.0045	7.72606675915928e-06	0.00200389	down	-0.555089	4.51831	14.6308	0.000130761	0.0104981	down	H3K4me3H2AK119ubDPPA2+4
peak39861	chr22	39168401	39178299	Intergenic	Intergenic	-20670	NM_001346743	23492	Hs.356416	NM_175709	ENSG00000100307	CBX7	-	chromobox 7	protein-coding	Intergenic	-0.422419	3.75898	0.739321	0.389879	1	ns	-0.303556	3.72115	0.389795	0.532407	0.960149	ns	-0.79604	3.87719	15.407	8.66665878123486e-05	0.00584038	down	-0.528798	3.95747	11.8223	0.000585248	0.0226224	down	H3K4me3H2AK119ubDPPA2+4
peak5892	chr2	172094001	172103899	TTS (NM_004405)	TTS (NM_004405)	3950	NM_004405	1746	Hs.419	NM_004405	ENSG00000115844	DLX2	TES-1|TES1	distal-less homeobox 2	protein-coding	TTS	-0.52982	4.62655	1.11394	0.291227	1	ns	-0.905863	4.58649	3.35239	0.0671074	0.804083	ns	-1.08624	4.66145	31.5894	1.90468261468674e-08	0.000196089	down	-0.767213	4.62504	28.1038	1.14977810197995e-07	0.000389995	down	H3K4me3H2AK119ubDPPA2
peak1286	chr1	32197901	32207699	intron (NM_024296, intron 2 of 5)	intron (NM_024296, intron 2 of 5)	2205	NM_001301011	79140	Hs.534482	NM_024296	ENSG00000160050	CCDC28B	-	coiled-coil domain containing 28B	protein-coding	intron	-0.308206	3.49609	0.397053	0.528615	1	ns	-0.479399	3.53942	0.974389	0.323588	0.93106	ns	-0.707745	3.52875	11.3059	0.000772604	0.0176472	down	-0.503757	3.64828	9.92455	0.00163089	0.0394896	down	H3K4me3H2AK119ubDPPA2+4
peak12017	chr5	93591301	93601099	Intergenic	Intergenic	12978	NM_005654	7025	Hs.519445	NM_005654	ENSG00000175745	NR2F1	BBOAS|BBSOAS|COUP-TFI|COUPTF1|EAR-3|EAR3|ERBAL3|SVP44|TCFCOUP1|TFCOUP1	nuclear receptor subfamily 2 group F member 1	protein-coding	Intergenic	-0.543846	3.94606	1.19236	0.274854	1	ns	-0.814722	3.83259	2.74267	0.0977015	0.835749	ns	-1.10734	3.96623	29.7063	5.02712963933967e-08	0.000224954	down	-0.745699	3.90813	22.8892	1.7161769485271e-06	0.00114514	down	H3K4me3H2AK119ubDPPA2+4
peak34396	chr19	2543001	2552699	intron (NM_052847, intron 3 of 4)	intron (NM_052847, intron 3 of 4)	71723	NM_015675	4616	Hs.110571	NM_015675	ENSG00000099860	GADD45B	GADD45BETA|MYD118	growth arrest and DNA damage inducible beta	protein-coding	intron	-0.362457	3.70333	0.540034	0.462419	1	ns	-0.813542	3.66124	2.69193	0.100858	0.839143	ns	-0.814097	3.82434	15.8357	6.90858457257504e-05	0.00521707	down	-0.579859	3.76992	13.5853	0.000227967	0.0140498	down	H3K4me3H2AK119ubDPPA4
peak36093	chr19	42277501	42287199	intron (NM_001304815, intron 2 of 20)	intron (NM_001304815, intron 2 of 20)	-2315	NM_015125	23152	Hs.388236	NM_015125	ENSG00000079432	CIC	MRD45	capicua transcriptional repressor	protein-coding	intron	-0.180901	3.53274	0.136053	0.712237	1	ns	-0.431046	3.47702	0.761121	0.382978	0.940298	ns	-0.752703	3.57746	12.8708	0.000333752	0.0113017	down	-0.547636	3.6665	11.7897	0.000595593	0.0228702	down	H3K4me3H2AK119ubDPPA2
peak32105	chr17	43019401	43029099	promoter-TSS (NM_005440)	promoter-TSS (NM_005440)	-981	NM_005440	8153	Hs.603111	NM_005440	ENSG00000108830	RND2	ARHN|RHO7|RhoN	Rho family GTPase 2	protein-coding	promoter-TSS	-0.210875	3.68909	0.183002	0.668806	1	ns	-0.6847	3.61614	1.95956	0.161561	0.873457	ns	-0.71481	3.87511	12.4111	0.000426783	0.0130122	down	-0.520629	3.76623	10.9645	0.000928763	0.0292198	down	H3K4me3H2AK119ubDPPA2+4
peak31050	chr16	89917301	89926999	promoter-TSS (NM_001197181)	promoter-TSS (NM_001197181)	225	NM_001197181	10381	Hs.511743	NM_006086	ENSG00000258947	TUBB3	CDCBM|CDCBM1|CFEOM3|CFEOM3A|FEOM3|TUBB4|beta-4	tubulin beta 3 class III	protein-coding	promoter-TSS	-0.145825	3.61449	0.0862151	0.769045	1	ns	-0.823944	3.58694	2.73744	0.0980216	0.836255	ns	-0.732316	3.75232	12.6494	0.00037569	0.0120858	down	-0.593076	3.83847	14.3707	0.000150124	0.0109901	down	H3K4me3H2AK119ubDPPA2
peak22911	chr11	64738901	64748599	promoter-TSS (NM_001098671)	promoter-TSS (NM_001098671)	392	NM_001098671	10235	Hs.99491	NM_005825	ENSG00000068831	RASGRP2	CALDAG-GEFI|CDC25L	RAS guanyl releasing protein 2	protein-coding	promoter-TSS	-0.265685	4.47235	0.287653	0.591728	1	ns	-0.448529	4.24717	0.829461	0.362429	0.935458	ns	-0.806663	4.51443	17.4039	3.02208734924822e-05	0.00359037	down	-0.703761	4.63694	23.8102	1.06315113252433e-06	0.00090153	down	H3K4me3H2AK119ubDPPA4
peak40689	chrX	154482501	154492099	promoter-TSS (NM_014235)	promoter-TSS (NM_014235)	-685	NM_014235	8266	Hs.76480	NM_014235	ENSG00000102178	UBL4A	DX254E|DXS254E|G6PD|GDX|GET5|MDY2|TMA24|UBL4	ubiquitin like 4A	protein-coding	promoter-TSS	-0.256896	3.63333	0.266369	0.605778	1	ns	-0.608688	3.61477	1.51977	0.217655	0.900722	ns	-0.885075	3.73101	18.3297	1.85791532738771e-05	0.0028645	down	-0.552403	3.80246	12.464	0.000414875	0.0190165	down	H3K4me3H2AK119ubDPPA2+4
peak35008	chr19	17239801	17249399	promoter-TSS (NM_005234)	promoter-TSS (NM_005234)	742	NM_005234	2063	Hs.466148	NM_005234	ENSG00000160113	NR2F6	EAR-2|EAR2|ERBAL2	nuclear receptor subfamily 2 group F member 6	protein-coding	promoter-TSS	-0.356163	3.77994	0.498021	0.480371	1	ns	-0.588699	3.64107	1.41715	0.233872	0.905682	ns	-0.904029	3.8717	19.6292	9.40226180893685e-06	0.00212611	down	-0.572278	3.88251	13.5742	0.000229313	0.0140568	down	H3K4me3H2AK119ubDPPA2
peak34275	chr19	1035201	1044799	promoter-TSS (NM_019112)	promoter-TSS (NM_019112)	-103	NM_019112	10347	Hs.134514	NM_019112	ENSG00000064687	ABCA7	ABCA-SSN|ABCX|AD9	ATP binding cassette subfamily A member 7	protein-coding	promoter-TSS	-0.546248	3.71751	1.20855	0.27162	1	ns	-0.828508	3.6833	2.73338	0.0982714	0.836791	ns	-0.848135	3.67016	16.6527	4.48853198353986e-05	0.00425866	down	-0.856839	3.68258	28.5988	8.90372119019333e-08	0.000329462	down	H3K4me3H2AK119ubDPPA2+4
peak32229	chr17	45014501	45023999	Intergenic	CpG	32382	NM_001128631	79877	Hs.463148	NM_024819	ENSG00000172992	DCAKD	-	dephospho-CoA kinase domain containing	protein-coding	Intergenic	-0.328555	4.18072	0.446789	0.503864	1	ns	-0.602454	4.32077	1.45785	0.227272	0.904989	ns	-0.739092	4.30321	14.2515	0.000159933	0.00774455	down	-0.569011	4.26882	14.7595	0.000122134	0.0101869	down	H3K4me3H2AK119ubDPPA2+4
peak34686	chr19	7920901	7930399	promoter-TSS (NM_206833)	promoter-TSS (NM_206833)	485	NM_206833	404217	Hs.657978	NM_206833	ENSG00000178531	CTXN1	CTXN	cortexin 1	protein-coding	promoter-TSS	-0.214892	3.88735	0.183155	0.668676	1	ns	-0.679555	3.8443	1.88841	0.169381	0.87779	ns	-0.978197	3.88406	23.0852	1.54979402510551e-06	0.000876879	down	-0.507033	3.99058	11.0013	0.000910466	0.0288825	down	H3K4me3H2AK119ubDPPA2
peak17333	chr7	100124401	100133899	TTS (NM_203397)	TTS (NM_203397)	2183	NM_203397	255374	Hs.632319	NM_203397	ENSG00000214309	MBLAC1	-	metallo-beta-lactamase domain containing 1	protein-coding	TTS	-0.24803	3.7905	0.253836	0.614387	1	ns	-0.769246	3.77338	2.50828	0.11325	0.851079	ns	-1.02844	3.91153	25.3888	4.68640771360641e-07	0.000672218	down	-0.641604	3.71875	16.2567	5.53139981652254e-05	0.00699207	down	H3K4me3H2AK119ubDPPA2+4
peak30274	chr16	30393201	30402599	exon (NM_001324494, exon 2 of 2)	exon (NM_001324494, exon 2 of 2)	2480	NM_001324494	197407	Hs.513501	NM_152652	ENSG00000180035	ZNF48	ZNF553	zinc finger protein 48	protein-coding	exon	-0.0563442	3.59809	0.0131189	0.908811	1	ns	-0.514525	3.56305	1.11796	0.290357	0.923489	ns	-0.882455	3.78198	18.5287	1.67366535979519e-05	0.00277071	down	-0.709396	3.6696	19.7302	8.91798312562561e-06	0.00283864	down	H3K4me3H2AK119ubDPPA2+4
peak34563	chr19	4578001	4587199	Intergenic	AluSx1|SINE|Alu	-22916	NM_032108	10501	Hs.465642	NM_020241	ENSG00000167680	SEMA6B	SEM-SEMA-Y|SEMA-VIB|SEMAN|semaZ	semaphorin 6B	protein-coding	Intergenic	-0.471968	3.91777	0.893309	0.344582	1	ns	-0.682087	3.90779	1.92013	0.165842	0.876324	ns	-0.9052	4.08165	20.6294	5.57330007040413e-06	0.0017183	down	-0.510684	3.92688	10.9854	0.000918316	0.0290881	down	H3K4me3H2AK119ubDPPA2
peak20608	chr9	129433301	129442499	Intergenic	MIR3|SINE|MIR	-50760	NR_038955	100506190	Hs.529860	NR_038955		LINC00963	MetaLnc9	long intergenic non-protein coding RNA 963	ncRNA	Intergenic	-0.44332	3.81988	0.805455	0.369467	1	ns	-0.450505	3.64802	0.843587	0.358373	0.934815	ns	-0.794166	3.74354	14.9449	0.000110699	0.00649247	down	-0.600299	3.83262	14.8398	0.000117039	0.00996616	down	H3K4me3H2AK119ubDPPA2+4
peak21692	chr10	100993901	101003099	promoter-TSS (NM_001318099)	promoter-TSS (NM_001318099)	221	NM_001318099	84445	Hs.523221	NM_032429	ENSG00000107816	LZTS2	LAPSER1	leucine zipper tumor suppressor 2	protein-coding	promoter-TSS	-0.312717	3.59472	0.393825	0.530296	1	ns	-0.470408	3.57045	0.93364	0.333919	0.93106	ns	-0.845025	3.66343	16.5286	4.79211504606334e-05	0.00441297	down	-0.566167	3.685	12.6397	0.000377649	0.0180953	down	H3K4me3H2AK119ubDPPA2+4
peak33316	chr17	79787901	79797099	3' UTR (NM_020649, exon 5 of 5)	3' UTR (NM_020649, exon 5 of 5)	4577	NM_020649	57332	Hs.387258	NM_020649	ENSG00000141570	CBX8	PC3|RC1	chromobox 8	protein-coding	3' UTR	-0.33505	4.06927	0.459821	0.497708	1	ns	-0.519966	4.07389	1.15339	0.282841	0.921359	ns	-0.722678	4.15188	13.3325	0.000260841	0.00979431	down	-0.53436	4.14965	12.7436	0.000357228	0.0175661	down	H3K4me3H2AK119ubDPPA2+4
peak15690	chr7	5424301	5433499	promoter-TSS (NM_001354886)	promoter-TSS (NM_001354886)	27	NM_001354886	100129484	Hs.147507	NM_001354886		LOC100129484	-	uncharacterized LOC100129484	protein-coding	promoter-TSS	-0.274131	3.65554	0.306718	0.579701	1	ns	-0.488446	3.69651	1.01875	0.312815	0.929671	ns	-0.85898	3.90639	17.8436	2.39828610262165e-05	0.00317092	down	-0.732007	3.72723	21.1813	4.17818860680445e-06	0.00193027	down	H3K4me3H2AK119ubDPPA2
peak7259	chr2	226793801	226802899	promoter-TSS (NM_005544)	promoter-TSS (NM_005544)	440	NM_005544	3667	Hs.471508	NM_005544	ENSG00000169047	IRS1	HIRS-1	insulin receptor substrate 1	protein-coding	promoter-TSS	-0.347823	4.05904	0.493358	0.482433	1	ns	-0.626039	3.88349	1.63963	0.200376	0.897335	ns	-0.75412	3.96631	14.0498	0.00017803	0.00817913	down	-0.608102	3.94691	15.5036	8.23482764903722e-05	0.00837997	down	H3K4me3H2AK119ubDPPA2+4
peak36572	chr19	54413901	54422899	intron (NM_020659, intron 1 of 13).4	intron (NM_020659, intron 1 of 13).4	2936	NM_020659	57348	Hs.268728	NM_020659	ENSG00000167614	TTYH1	-	tweety family member 1	protein-coding	intron	-0.359452	3.84632	0.513852	0.473476	1	ns	-0.586291	3.83234	1.42543	0.232512	0.905354	ns	-0.928243	3.92575	21.1164	4.3220347828663e-06	0.00154316	down	-0.547248	3.91457	12.6063	0.000384457	0.0182166	down	H3K4me3H2AK119ubDPPA4
peak35109	chr19	18413501	18422499	promoter-TSS (NM_032627)	promoter-TSS (NM_032627)	-1398	NM_032627	170463	Hs.515259	NM_032627	ENSG00000130511	SSBP4	-	single stranded DNA binding protein 4	protein-coding	promoter-TSS	-0.378475	3.68488	0.564699	0.452373	1	ns	-0.950167	3.7965	3.59026	0.058119	0.793111	ns	-0.885314	3.84388	18.6393	1.57932724490579e-05	0.00274653	down	-0.531958	3.7771	11.4352	0.000720649	0.0252867	down	H3K4me3H2AK119ubDPPA2+4
peak24019	chr11	118905601	118914599	promoter-TSS (NM_182557)	promoter-TSS (NM_182557)	442	NM_182557	283149	Hs.414740	NM_182557	ENSG00000186174	BCL9L	B9L|BCL9-2|DLNB11	BCL9 like	protein-coding	promoter-TSS	-0.43577	4.18303	0.760684	0.383115	1	ns	-0.490796	4.02297	1.00348	0.316469	0.930463	ns	-0.71009	4.21048	13.0134	0.000309262	0.0107926	down	-0.61074	4.14473	16.5335	4.77985679901022e-05	0.00642094	down	H3K4me3H2AK119ubDPPA2+4
peak1313	chr1	32753001	32761999	intron (NM_001369553, intron 1 of 6)	L2|LINE|L2	3501	NM_001369553	57648	Hs.591502	NM_020888	ENSG00000162522	KIAA1522	-	KIAA1522	protein-coding	intron	-0.199664	3.76264	0.165603	0.684049	1	ns	-0.357316	3.69178	0.539072	0.462818	0.952803	ns	-0.85546	3.83756	17.649	2.65656590872451e-05	0.00334252	down	-0.556769	3.77552	12.6041	0.000384892	0.0182166	down	H3K4me3H2AK119ubDPPA2
peak21705	chr10	101210601	101219499	Intergenic	Intergenic	13910	NM_006562	10660	Hs.37128	NM_006562	ENSG00000138136	LBX1	HPX-6|HPX6|LBX1H|homeobox	ladybird homeobox 1	protein-coding	Intergenic	-0.0569943	3.64008	0.0136562	0.906971	1	ns	-0.272949	3.48365	0.31371	0.575412	0.963151	ns	-0.699563	3.63415	11.3371	0.000759726	0.0175018	down	-0.512786	3.58966	10.1828	0.00141755	0.0367039	down	H3K4me3H2AK119ubDPPA2
peak9207	chr4	1039801	1048699	Intergenic	Intergenic	31786	NM_021923	53834	Hs.193326	NM_021923	ENSG00000127418	FGFRL1	FGFR-5|FGFR5|FHFR	fibroblast growth factor receptor like 1	protein-coding	Intergenic	-0.0894768	3.66841	0.0338791	0.853964	1	ns	-0.405859	3.48498	0.696423	0.403988	0.945485	ns	-0.676688	3.59646	10.5332	0.00117251	0.0222371	down	-0.575725	3.56376	12.6836	0.000368881	0.0178807	down	H3K4me3H3K27me3H2AK119ubDPPA2
peak28763	chr15	36880901	36889799	promoter-TSS (NR_024264)	promoter-TSS (NR_024264)	1183	NR_024264	145845	Hs.302693	NM_001101327		LOC145845	-	uncharacterized LOC145845	ncRNA	promoter-TSS	-0.425771	3.41751	0.753739	0.385295	1	ns	-0.558177	3.27613	1.3131	0.251834	0.913831	ns	-0.636189	3.42168	8.92383	0.00281474	0.0362903	down	-0.802388	3.40323	23.1175	1.52399683701167e-06	0.00107441	down	H3K4me3H2AK119ubDPPA4
peak34572	chr19	4633001	4641899	Intergenic	MIR3|SINE|MIR	-2066	NM_152362	126282	Hs.465643	NM_152362	ENSG00000185361	TNFAIP8L1	TIPE1	TNF alpha induced protein 8 like 1	protein-coding	Intergenic	-0.397937	3.52864	0.647516	0.421002	1	ns	-0.811323	3.54987	2.763	0.0964672	0.835452	ns	-1.01966	3.69317	23.9278	1.00015759789093e-06	0.000830804	down	-0.565949	3.68268	12.6186	0.000381931	0.0181552	down	H3K4me3H2AK119ubDPPA4
peak12061	chr5	98768001	98776899	promoter-TSS (NR_033932)	promoter-TSS (NR_033932)	634	NR_033932	503569	Hs.586188	NR_033932	ENSG00000246763	RGMB-AS1	-	RGMB antisense RNA 1	ncRNA	promoter-TSS	-0.50889	4.1641	1.05363	0.304673	1	ns	-0.715883	4.12297	2.14295	0.143227	0.86662	ns	-0.821009	4.2725	17.4017	3.02556729168383e-05	0.00359037	down	-0.661234	4.12413	19.244	1.15031117084418e-05	0.00318511	down	H3K4me3H2AK119ubDPPA4
peak7873	chr3	32814401	32823299	promoter-TSS (NM_001039111)	promoter-TSS (NM_001039111)	853	NM_001039111	131405	Hs.113170	NM_001039111	ENSG00000206557	TRIM71	LIN-41|LIN41	tripartite motif containing 71	protein-coding	promoter-TSS	-0.532321	3.82966	1.12334	0.289201	1	ns	-0.78202	3.67323	2.47428	0.115723	0.851652	ns	-0.75434	3.80338	13.5926	0.000227084	0.00918304	down	-0.54044	3.7361	11.694	0.000627009	0.0235996	down	H3K4me3H2AK119ubDPPA2+4
peak13551	chr6	30459401	30468299	Intergenic	CpG	-25659	NM_005516	3133	Hs.650174	NM_005516	ENSG00000204592	HLA-E	HLA-6.2|QA1	major histocompatibility complex, class I, E	protein-coding	Intergenic	-0.313962	4.91573	0.416847	0.518515	1	ns	-0.381008	4.80779	0.617194	0.432092	0.949602	ns	-0.589255	4.7169	9.55759	0.00199125	0.0299906	down	-0.540368	4.82258	14.5336	0.000137685	0.0106754	down	H3K4me3H3K27me3H2AK119ubDPPA4
peak21164	chr10	21493501	21502399	promoter-TSS (NR_160800)	promoter-TSS (NR_160800)	-690	NR_160800	399726	Hs.315568	NM_001010911	ENSG00000204682	MIR1915HG	C10orf114|CASC10|bA418C1.3	MIR1915 host gene	ncRNA	promoter-TSS	-0.428798	3.63764	0.740762	0.389417	1	ns	-0.908119	3.55814	3.25614	0.0711566	0.80495	ns	-1.01827	3.58346	23.1404	1.50597061902692e-06	0.000876879	down	-0.955711	3.41512	32.2362	1.36524780529417e-08	7.93852591698409e-05	down	H3K4me3H2AK119ubDPPA2+4
peak30261	chr16	30085501	30094399	intron (NM_004608, intron 3 of 8)	AluSx4|SINE|Alu	1934	NM_004608	6911	Hs.198301	NM_004608	ENSG00000149922	TBX6	SCDO5	T-box transcription factor 6	protein-coding	intron	-0.259449	3.50681	0.278837	0.597465	1	ns	-0.387551	3.51775	0.646381	0.421409	0.94724	ns	-0.863805	3.69063	17.3652	3.08424591764505e-05	0.00360851	down	-0.575673	3.78878	13.4778	0.000241403	0.0144096	down	H3K4me3H2AK119ubDPPA2+4
peak5655	chr2	144512001	144520899	intron (NR_033258, intron 2 of 2)	CpG	-3164	NR_040248	100303491	Hs.560789	NR_040248	ENSG00000238057	ZEB2-AS1	ZEB2-AS|ZEB2AS|ZEB2NAT	ZEB2 antisense RNA 1	ncRNA	intron	-0.337655	3.47271	0.468367	0.49374	1	ns	-0.826638	3.51751	2.83923	0.0919884	0.834084	ns	-0.953161	3.6664	20.8913	4.86095755102034e-06	0.00166265	down	-0.687713	3.47491	17.4514	2.94743708488132e-05	0.00533198	down	H3K4me3H2AK119ubDPPA2+4
peak13756	chr6	34241901	34250799	TTS (NM_001319077)	TTS (NM_001319077)	2656	NM_001008703	221491	Hs.381300	NM_178508	ENSG00000186577	SMIM29	C6orf1|LBH	small integral membrane protein 29	protein-coding	TTS	-0.320176	3.32773	0.426337	0.513792	1	ns	-0.46845	3.42107	0.925206	0.336112	0.93106	ns	-0.715678	3.57872	11.7244	0.000616859	0.0156122	down	-0.531153	3.60505	10.9266	0.000947924	0.0292964	down	H3K4me3H2AK119ubDPPA2+4
peak21817	chr10	117160801	117169599	intron (NR_121650, intron 1 of 1)	intron (NR_121650, intron 1 of 1)	2574	NR_037436	100500893		NR_037436	ENSG00000266782	MIR3663	-	microRNA 3663	ncRNA	intron	-0.326202	3.58543	0.444737	0.504845	1	ns	-0.231844	3.45828	0.228503	0.632636	0.96742	ns	-0.74137	3.46858	12.2795	0.000457957	0.0134102	down	-0.543334	3.51581	11.1812	0.000826309	0.0273219	down	H3K4me3H3K27me3H2AK119ubDPPA2+4
peak11940	chr5	73445801	73454599	promoter-TSS (NM_004472)	promoter-TSS (NM_004472)	-1423	NM_004472	2297	Hs.519385	NM_004472	ENSG00000251493	FOXD1	FKHL8|FREAC-4|FREAC4	forkhead box D1	protein-coding	promoter-TSS	-0.397007	3.55374	0.622617	0.430077	1	ns	-0.941801	3.49998	3.57246	0.0587452	0.794123	ns	-0.751925	3.62354	13.0405	0.000304831	0.0107578	down	-0.640735	3.55166	15.609	7.78831709367433e-05	0.00807735	down	H3K4me3H3K27me3H2AK119ubDPPA4
peak32310	chr17	46846901	46855699	promoter-TSS (NM_003396)	promoter-TSS (NM_003396)	-283	NM_003396	7484	Hs.326420	NM_003396	ENSG00000158955	WNT9B	WNT14B|WNT15	Wnt family member 9B	protein-coding	promoter-TSS	-0.302152	3.80267	0.389937	0.532333	1	ns	-0.241698	3.70446	0.250427	0.616774	0.96586	ns	-0.636546	3.7721	9.70089	0.00184179	0.0286622	down	-0.582732	3.86228	14.12	0.000171512	0.0120008	down	H3K4me3H3K27me3H2AK119ubDPPA2+4
peak22401	chr11	10301301	10310099	promoter-TSS (NM_001124)	promoter-TSS (NM_001124)	627	NM_001124	133	Hs.441047	NM_001124	ENSG00000148926	ADM	AM|PAMP	adrenomedullin	protein-coding	promoter-TSS	-0.423478	3.85152	0.731263	0.392474	1	ns	-0.814045	3.75374	2.76576	0.0963008	0.835452	ns	-0.88366	3.90657	19.0255	1.28980802510211e-05	0.00252399	down	-0.68244	3.81262	18.8904	1.38445197494904e-05	0.00356654	down	H3K4me3H2AK119ubDPPA2+4
peak18303	chr7	151752101	151760899	intron (NM_016203, intron 3 of 15)	intron (NM_016203, intron 3 of 15)	-20186	NM_001304527	51422	Hs.647072	NM_016203	ENSG00000106617	PRKAG2	AAKG|AAKG2|CMH6|H91620p|WPWS	protein kinase AMP-activated non-catalytic subunit gamma 2	protein-coding	intron	-0.253592	3.6046	0.264301	0.607181	1	ns	-0.802719	3.57614	2.67908	0.101675	0.840964	ns	-0.622055	3.59051	8.87277	0.00289456	0.0368182	down	-0.617256	3.6102	14.6814	0.000127297	0.0104455	down	H3K4me3H2AK119ubDPPA2
peak23145	chr11	68309501	68318199	promoter-TSS (NM_002335)	promoter-TSS (NM_002335)	1259	NM_002335	4041	Hs.6347	NM_002335	ENSG00000162337	LRP5	BMND1|EVR1|EVR4|HBM|LR3|LRP-5|LRP-7|LRP7|OPPG|OPS|OPTA1|PCLD4|VBCH2	LDL receptor related protein 5	protein-coding	promoter-TSS	-0.272095	3.7503	0.297202	0.585642	1	ns	-0.191443	3.66501	0.153283	0.695417	0.974307	ns	-0.818825	3.76891	15.9344	6.55751301096013e-05	0.00512486	down	-0.502624	3.82493	10.4107	0.00125284	0.0344865	down	H3K4me3H2AK119ubDPPA2
peak36310	chr19	48506201	48514899	exon (NM_001080434, exon 3 of 16)	exon (NM_001080434, exon 3 of 16)	2639	NM_001080434	114783	Hs.207426	NM_001080434	ENSG00000142235	LMTK3	LMR3|PPP1R101|TYKLM3	lemur tyrosine kinase 3	protein-coding	exon	-0.415144	3.37122	0.68885	0.406556	1	ns	-0.662505	3.38541	1.78664	0.181336	0.885641	ns	-0.868772	3.44776	16.4611	4.96581492072523e-05	0.00449163	down	-0.678804	3.52737	17.2914	3.20639434970896e-05	0.00548361	down	H3K4me3H2AK119ubDPPA2+4
peak32120	chr17	43542401	43551099	promoter-TSS (NM_001079675)	promoter-TSS (NM_001079675)	-410	NM_001079675	2118	Hs.434059	NM_001986	ENSG00000175832	ETV4	E1A-F|E1AF|PEA3|PEAS3	ETS variant 4	protein-coding	promoter-TSS	-0.201776	3.7332	0.169968	0.680141	1	ns	-0.490044	3.58746	1.02524	0.311278	0.929671	ns	-0.717401	3.65489	11.9717	0.000540158	0.0145507	down	-0.538303	3.68572	11.4119	0.00072976	0.0254457	down	H3K4me3H2AK119ubDPPA2+4
peak1504	chr1	39896001	39904699	3' UTR (NM_005376, exon 2 of 2)	3' UTR (NM_005376, exon 2 of 2)	1567	NM_005376	4610	Hs.437922	NM_005376	ENSG00000116990	MYCL	L-Myc|LMYC|MYCL1|bHLHe38	MYCL proto-oncogene, bHLH transcription factor	protein-coding	3' UTR	-0.159793	3.55798	0.107062	0.743514	1	ns	-0.56298	3.51883	1.29881	0.254431	0.915496	ns	-0.790325	3.62397	14.3595	0.000151017	0.00753754	down	-0.527378	3.57825	10.6888	0.00107787	0.0316085	down	H3K4me3H2AK119ubDPPA2+4
peak28816	chr15	40319301	40327999	promoter-TSS (NM_001301268)	promoter-TSS (NM_001301268)	-42	NM_001301268	100505573	Hs.530791	NM_001301268	ENSG00000259330	INAFM2	LINC00984|OGU1	InaF motif containing 2	protein-coding	promoter-TSS	-0.348314	3.78315	0.485549	0.48592	1	ns	-0.40749	3.64405	0.698212	0.403385	0.945485	ns	-0.643356	3.7917	9.93039	0.00162572	0.0265739	down	-0.52762	3.85175	11.5489	0.000677887	0.0245831	down	H3K4me3H2AK119ubDPPA2+4
peak9037	chr3	187736801	187745499	intron (NM_001706, intron 1 of 9)	intron (NM_001706, intron 1 of 9)	4318	NM_001706	604	Hs.478588	NM_001706	ENSG00000113916	BCL6	BCL5|BCL6A|LAZ3|ZBTB27|ZNF51	BCL6 transcription repressor	protein-coding	intron	-0.359192	3.44038	0.539836	0.4625	1	ns	-0.484795	3.33042	1.00099	0.31707	0.930463	ns	-0.753497	3.35873	12.2481	0.000465723	0.0135723	down	-0.572519	3.46295	12.0784	0.000510094	0.0212947	down	H3K4me3H2AK119ubDPPA2
peak34616	chr19	5799201	5807899	Intergenic	MIR|SINE|MIR	-12387	NM_001161619	56931	Hs.284297	NM_020175	ENSG00000141994	DUS3L	DUS3	dihydrouridine synthase 3 like	protein-coding	Intergenic	0.0851618	3.5081	0.0298442	0.862844	1	ns	-0.544935	3.56708	1.22622	0.268143	0.920523	ns	-0.604033	3.63085	8.47471	0.00360117	0.0414649	down	-0.633455	3.64421	15.6637	7.56626392284842e-05	0.00803519	down	H3K4me3H2AK119ubDPPA2+4
peak2550	chr1	155318301	155326899	promoter-TSS (NR_145425)	promoter-TSS (NR_145425)	1245	NR_145425	284618	Hs.650801	NM_173639	ENSG00000225855	RUSC1-AS1	C1orf104	RUSC1 antisense RNA 1	ncRNA	promoter-TSS	-0.362673	3.65645	0.540447	0.462248	1	ns	-0.532512	3.51174	1.19184	0.274958	0.920691	ns	-0.778071	3.58735	13.8226	0.000200904	0.00869053	down	-0.718522	3.53216	19.4658	1.02417264751719e-05	0.0030006	down	H3K4me3H2AK119ubDPPA2+4
peak25652	chr12	57457701	57466299	intron (NM_001160045, intron 1 of 9)	intron (NM_001160045, intron 1 of 9)	1849	NM_001167609	2735	Hs.632702	NM_005269	ENSG00000111087	GLI1	GLI|PAPA8|PPD1	GLI family zinc finger 1	protein-coding	intron	-0.312342	3.37656	0.393182	0.530632	1	ns	-0.894083	3.47171	3.2671	0.0706825	0.80495	ns	-0.940477	3.60655	19.8823	8.23575243202003e-06	0.00204729	down	-0.666047	3.57238	16.9525	3.83268532040537e-05	0.00588686	down	H3K4me3H2AK119ubDPPA2+4
peak34464	chr19	3363301	3371899	promoter-TSS (NM_001245004)	promoter-TSS (NM_001245004)	1017	NM_001245004	4782	Hs.170131	NM_005597	ENSG00000141905	NFIC	CTF|CTF5|NF-I|NFI	nuclear factor I C	protein-coding	promoter-TSS	-0.38962	3.76441	0.605904	0.436334	1	ns	-0.542484	3.7799	1.19121	0.275086	0.920691	ns	-0.855947	3.75354	17.2172	3.33412487907408e-05	0.00368629	down	-0.502186	3.71237	10.0257	0.00154369	0.0383128	down	H3K4me3H2AK119ubDPPA2+4
peak4367	chr2	26843601	26852199	promoter-TSS (NM_020134)	promoter-TSS (NM_020134)	-232	NM_020134	56896	Hs.299315	NM_020134	ENSG00000157851	DPYSL5	CRAM|CRMP-5|CRMP5|Ulip6	dihydropyrimidinase like 5	protein-coding	promoter-TSS	-0.166669	3.95561	0.115021	0.734499	1	ns	-0.624588	3.91734	1.56887	0.210371	0.89949	ns	-0.786021	3.93343	15.2421	9.45736124433716e-05	0.00608282	down	-0.546527	3.99361	12.8275	0.000341569	0.0172615	down	H3K4me3H3K27me3H2AK119ubDPPA2+4
peak26322	chr12	124695201	124703799	Intergenic	Intergenic	-131888	NM_001206654	9612	Hs.137510	NM_006312	ENSG00000196498	NCOR2	CTG26|N-CoR2|SMAP270|SMRT|SMRTE|SMRTE-tau|TNRC14|TRAC|TRAC-1|TRAC1	nuclear receptor corepressor 2	protein-coding	Intergenic	-0.398204	3.10753	0.669053	0.413382	1	ns	-0.611887	3.10561	1.57302	0.209769	0.89949	ns	-0.718446	3.14016	10.3244	0.00131286	0.0236134	down	-0.75324	3.13552	18.2788	1.90822745306132e-05	0.00415351	down	H3K4me3H2AK119ubDPPA2+4
peak3338	chr1	212603101	212611699	promoter-TSS (NM_001674)	promoter-TSS (NM_001674)	-1361	NM_001674	467	Hs.460	NM_001674	ENSG00000162772	ATF3	-	activating transcription factor 3	protein-coding	promoter-TSS	-0.550533	4.38208	1.16851	0.279708	1	ns	-0.466325	4.13448	0.909278	0.340306	0.931432	ns	-0.813892	4.34081	17.2809	3.22414362432275e-05	0.00367347	down	-0.640383	4.22461	18.4956	1.70296032290196e-05	0.00385533	down	H3K4me3H3K27me3H2AK119ubDPPA4
peak6997	chr2	206439701	206448299	promoter-TSS (NM_003812)	promoter-TSS (NM_003812)	468	NM_003812	8745	Hs.370287	NM_003812	ENSG00000114948	ADAM23	MDC-3|MDC3	ADAM metallopeptidase domain 23	protein-coding	promoter-TSS	-0.309937	4.32349	0.40257	0.525765	1	ns	-0.378824	4.29169	0.608068	0.435516	0.950849	ns	-0.668862	4.34201	11.7619	0.000604561	0.0154279	down	-0.501721	4.31628	11.5956	0.000661076	0.0241576	down	H3K4me3H3K27me3H2AK119ubDPPA2+4
peak26248	chr12	121575701	121584299	promoter-TSS (NM_001005366)	promoter-TSS (NM_001005366)	246	NM_001005366	84678	Hs.524800	NM_032590	ENSG00000089094	KDM2B	CXXC2|FBXL10|Fbl10|JHDM1B|PCCX2	lysine demethylase 2B	protein-coding	promoter-TSS	-0.201029	3.33387	0.157527	0.691444	1	ns	-0.865447	3.17367	3.14092	0.0763509	0.811115	ns	-0.714085	3.43871	11.2212	0.00080868	0.0180685	down	-0.641498	3.3943	14.627	0.000131024	0.0104981	down	H3K4me3H2AK119ubDPPA2
peak12025	chr5	95279701	95288299	promoter-TSS (NM_024717)	promoter-TSS (NM_024717)	575	NM_024717	79772	Hs.591248	NM_024717	ENSG00000175471	MCTP1	-	multiple C2 and transmembrane domain containing 1	protein-coding	promoter-TSS	-0.523065	3.79863	1.14833	0.283899	1	ns	-0.430614	3.68801	0.782938	0.376244	0.939649	ns	-0.632587	3.70283	9.42019	0.00214609	0.0313046	down	-0.512655	3.64767	10.3315	0.00130776	0.0352206	down	H3K4me3H3K27me3H2AK119ubDPPA2+4
peak17137	chr7	92829801	92838399	promoter-TSS (NM_001259)	promoter-TSS (NM_001259)	-141	NM_001259	1021	Hs.119882	NM_001259	ENSG00000105810	CDK6	MCPH12|PLSTIRE	cyclin dependent kinase 6	protein-coding	promoter-TSS	-0.546757	3.93624	1.17041	0.279318	1	ns	-0.91328	3.8801	3.32414	0.0682697	0.804083	ns	-0.963284	3.80994	21.8837	2.89679686552711e-06	0.00125434	down	-0.571614	3.7846	13.2339	0.000274927	0.0153855	down	H3K4me3H2AK119ubDPPA2+4
peak36172	chr19	45595301	45603799	intron (NM_005282, intron 1 of 1)	intron (NM_005282, intron 1 of 1)	2662	NM_005282	2828	Hs.17170	NM_005282	ENSG00000177464	GPR4	-	G protein-coupled receptor 4	protein-coding	intron	-0.169711	3.37198	0.117421	0.731849	1	ns	-0.50891	3.25385	1.10062	0.29413	0.924848	ns	-0.655548	3.3319	9.24529	0.00236102	0.032945	down	-0.536525	3.33571	10.1378	0.00145258	0.0372319	down	H3K4me3H2AK119ubDPPA2
peak14624	chr6	100460001	100468499	promoter-TSS (NM_005068)	promoter-TSS (NM_005068)	-575	NM_005068	6492	Hs.520293	NM_005068	ENSG00000112246	SIM1	bHLHe14	SIM bHLH transcription factor 1	protein-coding	promoter-TSS	-0.311097	4.193	0.411738	0.521088	1	ns	-0.485495	4.07829	0.98557	0.320827	0.93106	ns	-0.864612	4.03839	18.7903	1.45908278777575e-05	0.0026513	down	-0.56063	4.0529	13.7019	0.000214236	0.0136312	down	H3K4me3H3K27me3H2AK119ubDPPA2+4
peak8669	chr3	129312301	129320799	promoter-TSS (NM_006026)	promoter-TSS (NM_006026)	-264	NM_006026	8971	Hs.75307	NM_006026	ENSG00000184897	H1FX	H1.10|H1X	H1 histone family member X	protein-coding	promoter-TSS	-0.0709489	3.62334	0.0205346	0.886054	1	ns	-0.461272	3.54117	0.897249	0.34352	0.931512	ns	-0.787488	3.63654	14.3537	0.00015148	0.00753754	down	-0.623985	3.72596	15.5069	8.22027524688189e-05	0.00837997	down	H3K4me3H2AK119ubDPPA2+4
peak18958	chr8	38462801	38471199	promoter-TSS (NM_001174066)	promoter-TSS (NM_001174066)	724	NM_001174066	2260	Hs.264887	NM_015850	ENSG00000077782	FGFR1	BFGFR|CD331|CEK|ECCL|FGFBR|FGFR-1|FLG|FLT-2|FLT2|HBGFR|HH2|HRTFDS|KAL2|N-SAM|OGD|bFGF-R-1	fibroblast growth factor receptor 1	protein-coding	promoter-TSS	-0.308743	3.82128	0.397265	0.528505	1	ns	-0.621028	3.77593	1.61914	0.203211	0.897988	ns	-0.673765	3.82935	10.9724	0.00092477	0.0193925	down	-0.516723	3.94357	11.3454	0.00075635	0.0259795	down	H3K4me3H2AK119ubDPPA2+4
peak37122	chr20	34870401	34878799	promoter-TSS (NM_001242393)	promoter-TSS (NM_001242393)	-363	NM_001242393	55902	Hs.517034	NM_018677	ENSG00000131069	ACSS2	ACAS2|ACECS|ACS|ACSA|dJ1161H23.1	acyl-CoA synthetase short chain family member 2	protein-coding	promoter-TSS	-0.392	3.98621	0.633193	0.426187	1	ns	-0.742924	4.04018	2.28474	0.130652	0.859445	ns	-0.642873	4.06746	10.4153	0.00124979	0.0229917	down	-0.518491	4.11119	11.8182	0.00058656	0.0226303	down	H3K4me3H2AK119ubDPPA2+4
peak31943	chr17	40315201	40323599	promoter-TSS (NM_001145301)	promoter-TSS (NM_001145301)	1155	NM_001145301	5914	Hs.654583	NM_000964	ENSG00000131759	RARA	NR1B1|RAR	retinoic acid receptor alpha	protein-coding	promoter-TSS	-0.150598	3.9685	0.0946662	0.758327	1	ns	-0.53425	3.93596	1.18528	0.276284	0.920691	ns	-0.653675	3.98982	10.6939	0.00107487	0.0212072	down	-0.513124	3.97449	11.2634	0.000790485	0.026768	down	H3K4me3H2AK119ubDPPA2+4
peak23153	chr11	68838001	68846399	promoter-TSS (NM_001031847)	promoter-TSS (NM_001031847)	-269	NM_001031847	1374	Hs.503043	NM_001876	ENSG00000110090	CPT1A	CPT1|CPT1-L|L-CPT1	carnitine palmitoyltransferase 1A	protein-coding	promoter-TSS	-0.284774	3.79954	0.32338	0.569584	1	ns	-0.657681	3.68154	1.80908	0.178619	0.883931	ns	-0.872515	3.80537	18.2225	1.96539693724693e-05	0.00294946	down	-0.609296	3.92404	15.6218	7.7356156201566e-05	0.00807735	down	H3K4me3H2AK119ubDPPA2+4
peak20910	chr9	137025001	137033399	promoter-TSS (NM_212533)	promoter-TSS (NM_212533)	-278	NM_212533	20	Hs.421202	NM_001606	ENSG00000107331	ABCA2	ABC2	ATP binding cassette subfamily A member 2	protein-coding	promoter-TSS	-0.155577	3.70356	0.0981405	0.754073	1	ns	-0.321557	3.59373	0.439194	0.507512	0.956571	ns	-0.967485	3.80241	22.2997	2.33241001905466e-06	0.00112779	down	-0.518231	3.77899	10.8987	0.000962321	0.0296022	down	H3K4me3H2AK119ubDPPA2+4
peak3891	chr1	234719301	234727699	promoter-TSS (NR_038856)	promoter-TSS (NR_038856)	-542	NR_038856	100506810	Hs.586634	NR_038856	ENSG00000227630	LINC01132	-	long intergenic non-protein coding RNA 1132	ncRNA	promoter-TSS	-0.459995	3.24624	0.886459	0.346439	1	ns	-0.551823	3.09083	1.28655	0.256684	0.91634	ns	-0.789235	3.1491	12.4914	0.000408828	0.012653	down	-0.578135	3.26557	11.3791	0.000742768	0.0257472	down	H3K4me3H2AK119ubDPPA4
peak32177	chr17	44216701	44225099	promoter-TSS (NM_001076683)	promoter-TSS (NM_001076683)	-18	NM_001076683	7343	Hs.89781	NM_014233	ENSG00000108312	UBTF	CONDBA|NOR-90|UBF|UBF-1|UBF1|UBF2	upstream binding transcription factor	protein-coding	promoter-TSS	-0.25961	3.87872	0.271529	0.602308	1	ns	-0.727783	3.82089	2.21978	0.136253	0.863425	ns	-0.646247	3.97964	10.4065	0.00125573	0.0230338	down	-0.544063	3.89071	12.3169	0.000448874	0.0197414	down	H3K4me3H2AK119ubDPPA2+4
peak40516	chrX	129977201	129985599	Intergenic	CpG	-23788	NM_021946	63035	Hs.496748	NM_021946	ENSG00000085185	BCORL1	BCoR-L1|CXorf10	BCL6 corepressor like 1	protein-coding	Intergenic	-0.286651	3.75587	0.334308	0.563134	1	ns	-0.715917	3.71725	2.12279	0.145122	0.868169	ns	-0.866852	3.81355	17.9285	2.29366314422896e-05	0.00310163	down	-0.697651	3.74919	19.5598	9.74982509750395e-06	0.00295824	down	H3K4me3H2AK119ubDPPA2+4
peak36363	chr19	49145201	49153499	intron (NR_103842, intron 26 of 28)	CpG-14897	6046	NM_002152	3270	Hs.436885	NM_002152	ENSG00000130528	HRC	-	histidine rich calcium binding protein	protein-coding	intron	-0.100002	3.1002	0.0404001	0.8407	1	ns	-1.15887	3.10719	5.37059	0.020479	0.723614	ns	-1.22086	3.37222	31.7117	1.78844312361044e-08	0.000196089	down	-0.606015	3.17872	11.9539	0.000545328	0.0220641	down	H3K4me3H2AK119ubDPPA2+4
peak37518	chr20	45287801	45296099	Intergenic	AluSp|SINE|Alu	-14890	NM_001281448	11317	Hs.248217	NM_014276	ENSG00000124232	RBPJL	RBPL|RBPSUHL|SUHL	recombination signal binding protein for immunoglobulin kappa J region like	protein-coding	Intergenic	-0.319411	3.58573	0.429907	0.512035	1	ns	-0.357624	3.59719	0.556828	0.455541	0.952803	ns	-0.730677	3.63156	12.326	0.000446687	0.0132518	down	-0.504165	3.65849	10.0117	0.00155551	0.0384886	down	H3K4me3H2AK119ubDPPA2+4
peak31357	chr17	8119801	8128099	promoter-TSS (NM_032580)	promoter-TSS (NM_032580)	156	NM_032580	84667	Hs.434828	NM_032580	ENSG00000179111	HES7	SCDO4|bHLHb37	hes family bHLH transcription factor 7	protein-coding	promoter-TSS	-0.540235	4.10091	1.16892	0.279624	1	ns	-0.96973	3.91182	3.77971	0.0518777	0.788954	ns	-1.09042	4.07026	29.4899	5.62089597716613e-08	0.000224954	down	-0.798967	4.02656	27.1553	1.87750910537495e-07	0.000425566	down	H3K4me3H2AK119ubDPPA2+4
peak31024	chr16	89560301	89568599	3' UTR (NM_000977, exon 6 of 6)	3' UTR (NM_000977, exon 6 of 6)	3020	NR_002450	606500		NR_002450		SNORD68	HBII-202	small nucleolar RNA, C/D box 68	snoRNA	3' UTR	-0.186663	3.74307	0.144834	0.703522	1	ns	-0.52965	3.76706	1.18961	0.275408	0.920691	ns	-0.795981	3.93132	15.5652	7.97062990685265e-05	0.00562268	down	-0.516497	3.84581	11.0372	0.000892993	0.0285379	down	H3K4me3H2AK119ubDPPA2+4
peak1770	chr1	61048801	61057099	Intergenic	Intergenic	-24277	NM_001145511	4774	Hs.740757	NM_005595	ENSG00000162599	NFIA	BRMUTD|CTF|NF-I/A|NF1-A|NFI-A|NFI-L	nuclear factor I A	protein-coding	Intergenic	-0.313929	3.65559	0.412155	0.520877	1	ns	-0.793501	3.67536	2.53648	0.111242	0.850207	ns	-0.885342	3.70365	18.3395	1.84834300005216e-05	0.00286444	down	-0.693164	3.69193	19.0207	1.29306102336581e-05	0.00341763	down	H3K4me3H2AK119ubDPPA2
peak12676	chr5	173324601	173332899	promoter-TSS (NM_003714)	promoter-TSS (NM_003714)	753	NM_003714	8614	Hs.233160	NM_003714	ENSG00000113739	STC2	STC-2|STCRP	stanniocalcin 2	protein-coding	promoter-TSS	-0.153751	3.79336	0.0999616	0.751876	1	ns	-0.402264	3.70124	0.666104	0.414413	0.945932	ns	-0.831206	3.78938	16.4711	4.93962404774864e-05	0.0044779	down	-0.684068	3.86975	19.3863	1.06771703617549e-05	0.00305192	down	H3K4me3H3K27me3H2AK119ubDPPA2
peak32965	chr17	74209801	74218099	promoter-TSS (NM_032646)	promoter-TSS (NM_032646)	379	NM_032646	94015	Hs.27935	NM_032646	ENSG00000141540	TTYH2	C17orf29	tweety family member 2	protein-coding	promoter-TSS	0.00402416	3.64476	6.62085271585511e-05	0.993508	1	ns	-0.255155	3.54435	0.277675	0.598229	0.964761	ns	-0.657627	3.67083	10.1269	0.00146124	0.0252128	down	-0.595251	3.79759	14.4485	0.000144046	0.0108375	down	H3K4me3H2AK119ubDPPA2
peak14642	chr6	105989001	105997299	Intergenic	Intergenic	-93186	NM_001198	639	Hs.436023	NM_001198	ENSG00000057657	PRDM1	BLIMP1|PRDI-BF1	PR/SET domain 1	protein-coding	Intergenic	-0.621591	3.41912	1.59649	0.206402	1	ns	-0.815506	3.43532	2.80881	0.0937477	0.83418	ns	-0.759664	3.55776	12.9896	0.000313222	0.010878	down	-0.812551	3.60145	25.3264	4.84031475689161e-07	0.000587947	down	H3K4me3H2AK119ubDPPA2
peak12120	chr5	116570701	116578999	promoter-TSS (NM_020796)	promoter-TSS (NM_020796)	-27	NM_020796	57556	Hs.156967	NM_020681	ENSG00000092421	SEMA6A	HT018|SEMA|SEMA6A1|SEMAQ|VIA	semaphorin 6A	protein-coding	promoter-TSS	-0.384456	3.86565	0.607864	0.435593	1	ns	-0.398637	3.77817	0.673059	0.411987	0.945485	ns	-0.683095	3.80464	11.232	0.000803989	0.0180527	down	-0.514887	3.77534	10.7802	0.00102594	0.0306599	down	H3K4me3H3K27me3H2AK119ubDPPA2
peak26320	chr12	124650501	124658699	Intergenic	Intergenic	-86988	NM_001206654	9612	Hs.137510	NM_006312	ENSG00000196498	NCOR2	CTG26|N-CoR2|SMAP270|SMRT|SMRTE|SMRTE-tau|TNRC14|TRAC|TRAC-1|TRAC1	nuclear receptor corepressor 2	protein-coding	Intergenic	-0.35359	2.96549	0.516443	0.472363	1	ns	-0.530183	3.12636	1.1963	0.274063	0.920691	ns	-0.74461	3.1772	11.1445	0.000842796	0.0185061	down	-0.571754	3.25977	11.0382	0.000892552	0.0285379	down	H3K4me3H2AK119ubDPPA2
peak2995	chr1	202806001	202814199	promoter-TSS (NM_001314042)	promoter-TSS (NM_001314042)	-630	NM_001314042	10765	Hs.18891	NM_006618	ENSG00000117139	KDM5B	CT31|JARID1B|MRT65|PLU-1|PLU1|PPP1R98|PUT1|RBBP2H1A|RBP2-H1	lysine demethylase 5B	protein-coding	promoter-TSS	-0.368271	3.88184	0.545941	0.459981	1	ns	-0.751806	3.73195	2.36598	0.124006	0.855923	ns	-0.674092	3.81862	10.8905	0.000966584	0.0199321	down	-0.702252	3.80931	20.1076	7.32063750706934e-06	0.00268443	down	H3K4me3H2AK119ubDPPA2+4
peak31320	chr17	7475801	7483999	promoter-TSS (NM_001128833)	promoter-TSS (NM_001128833)	-269	NM_001128833	57659	Hs.35096	NM_020899	ENSG00000174282	ZBTB4	KAISO-L1|ZNF903	zinc finger and BTB domain containing 4	protein-coding	promoter-TSS	-0.412894	3.09441	0.686895	0.407222	1	ns	-0.72671	3.20895	2.2012	0.137904	0.864385	ns	-0.937537	3.18882	17.7867	2.47107066671647e-05	0.00320972	down	-0.59301	3.08172	11.1079	0.000859604	0.0279238	down	H3K4me3H2AK119ubDPPA4
peak31693	chr17	28720601	28728799	promoter-TSS (NR_000009)	promoter-TSS (NR_000009)	1019	NR_000009	26772		NR_000009	ENSG00000238597	SNORD4B	RNU101B|Z17B	small nucleolar RNA, C/D box 4B	snoRNA	promoter-TSS	-0.555486	3.21343	1.20151	0.273019	1	ns	-0.54164	3.32866	1.22642	0.268104	0.920523	ns	-0.933674	3.35519	18.54	1.66373842900527e-05	0.00277071	down	-0.590533	3.44341	12.6525	0.000375064	0.0180528	down	H3K4me3H2AK119ubDPPA2+4
peak24722	chr12	6865701	6873899	intron (NM_000365, intron 5 of 6)	intron (NM_000365, intron 5 of 6)	1686	NM_001258026	7167	Hs.524219	NM_000365	ENSG00000111669	TPI1	HEL-S-49|TIM|TPI|TPID	triosephosphate isomerase 1	protein-coding	intron	-0.298135	3.66858	0.353195	0.55231	1	ns	-0.76809	3.63221	2.42087	0.119728	0.853843	ns	-0.797516	3.77587	15.147	9.94538335073958e-05	0.00615151	down	-0.646032	3.72159	16.6171	4.57375728698028e-05	0.00637329	down	H3K4me3H2AK119ubDPPA2
peak4390	chr2	27259401	27267499	promoter-TSS (NM_003459)	promoter-TSS (NM_003459)	-403	NM_003459	7781	Hs.467981	NM_003459	ENSG00000115194	SLC30A3	ZNT3	solute carrier family 30 member 3	protein-coding	promoter-TSS	-0.40355	4.20562	0.662783	0.415579	1	ns	-0.564104	4.14782	1.32716	0.249312	0.913384	ns	-0.772724	4.11181	15.2102	9.61828267726659e-05	0.00608282	down	-0.597599	4.16118	15.9742	6.42119435087968e-05	0.00755381	down	H3K4me3H3K27me3H2AK119ubDPPA2+4
peak39974	chr22	42364201	42372299	promoter-TSS (NR_120597)	promoter-TSS (NR_120597)	958	NR_120597	102723775	Hs.335413	NR_120595	ENSG00000229891	LINC01315	C22orf32-1|lnc-C22orf32-1	long intergenic non-protein coding RNA 1315	ncRNA	promoter-TSS	-0.218914	3.70673	0.19443	0.659255	1	ns	-0.342856	3.51212	0.497852	0.480445	0.952803	ns	-0.856969	3.73095	17.3239	3.15191967634194e-05	0.00362408	down	-0.686876	3.73047	18.7829	1.46470792418059e-05	0.00368059	down	H3K4me3H3K27me3H2AK119ubDPPA2+4
peak1937	chr1	85576001	85584099	promoter-TSS (NM_001554)	promoter-TSS (NM_001554)	-711	NM_001554	3491	Hs.8867	NM_001554	ENSG00000142871	CCN1	CYR61|GIG1|IGFBP10	cellular communication network factor 1	protein-coding	promoter-TSS	-0.512969	3.47174	1.04596	0.30644	1	ns	-0.906375	3.55781	3.32183	0.0683655	0.804083	ns	-0.896184	3.62639	18.104	2.09159933581423e-05	0.00295605	down	-0.62866	3.54242	14.8575	0.000115948	0.0099148	down	H3K4me3H2AK119ubDPPA4
peak36129	chr19	44750701	44758699	intron (NM_005178, intron 2 of 8)	intron (NM_005178, intron 2 of 8)	-3957	NR_107052	102465879		NR_107052	ENSG00000284258	MIR8085	hsa-mir-8085	microRNA 8085	ncRNA	intron	-0.272474	3.09777	0.307467	0.579238	1	ns	-0.307406	2.91945	0.399351	0.527425	0.959167	ns	-0.911696	3.14567	16.5955	4.62605041872211e-05	0.004311	down	-0.531586	3.22924	9.49698	0.00205811	0.0441065	down	H3K4me3H2AK119ubDPPA2
peak9185	chr3	198078101	198086099	promoter-TSS (NR_003291)	promoter-TSS (NR_003291)	-1429	NR_003291	348840	Hs.512227	NM_182631	ENSG00000226435	ANKRD18DP	-	ankyrin repeat domain 18D, pseudogene	pseudo	promoter-TSS	-0.312264	4.03287	0.40105	0.526547	1	ns	-0.584478	4.0754	1.4341	0.231097	0.904989	ns	-0.858498	3.94754	18.1656	2.02504013749887e-05	0.00294946	down	-0.564554	3.93883	13.5031	0.000238167	0.0143507	down	H3K4me3H3K27me3H2AK119ubDPPA2+4
peak17630	chr7	107041501	107049399	promoter-TSS (NM_002736)	promoter-TSS (NM_002736)	745	NM_002736	5577	Hs.433068	NM_002736	ENSG00000005249	PRKAR2B	PRKAR2|RII-BETA	protein kinase cAMP-dependent type II regulatory subunit beta	protein-coding	promoter-TSS	-0.259678	3.67599	0.281178	0.59593	1	ns	-0.215184	3.55647	0.195917	0.658037	0.969912	ns	-0.611019	3.46256	8.2997	0.00396515	0.0440846	down	-0.585744	3.53145	13.0603	0.000301621	0.0160692	down	H3K4me3H3K27me3H2AK119ub
peak23186	chr11	69639201	69647099	exon (NM_053056, exon 2 of 5)	exon (NM_053056, exon 2 of 5)	2045	NM_053056	595	Hs.523852	NM_053056	ENSG00000110092	CCND1	BCL1|D11S287E|PRAD1|U21B31	cyclin D1	protein-coding	exon	-0.35141	3.86442	0.486781	0.485367	1	ns	-0.452561	3.77597	0.841665	0.358921	0.935007	ns	-0.750892	3.77122	13.4498	0.000245029	0.00948602	down	-0.569819	3.88614	13.5523	0.000232003	0.0141577	down	H3K4me3H2AK119ubDPPA2+4
peak28791	chr15	39578001	39585899	promoter-TSS (NM_003246)	promoter-TSS (NM_003246)	871	NM_003246	7057	Hs.164226	NM_003246	ENSG00000137801	THBS1	THBS|THBS-1|TSP|TSP-1|TSP1	thrombospondin 1	protein-coding	promoter-TSS	-0.338527	3.70022	0.47349	0.491386	1	ns	-0.697322	3.67409	2.05138	0.152068	0.871787	ns	-0.731178	3.73642	12.5992	0.000385902	0.0122037	down	-0.62518	3.76664	15.708	7.39114093777124e-05	0.00797988	down	H3K4me3H2AK119ubDPPA2+4
peak22623	chr11	46912201	46920099	intron (NM_002334, intron 1 of 37)	intron (NM_002334, intron 1 of 37)	2400	NM_002334	4038	Hs.4930	NM_002334	ENSG00000134569	LRP4	CLSS|CMS17|LRP-4|LRP10|MEGF7|SOST2	LDL receptor related protein 4	protein-coding	intron	-0.417709	3.53162	0.688355	0.406725	1	ns	-0.485275	3.48478	0.964776	0.325987	0.93106	ns	-0.756424	3.60294	13.1199	0.000292173	0.0104963	down	-0.519213	3.55053	10.3038	0.00132757	0.0353661	down	H3K4me3H2AK119ubDPPA4
peak34742	chr19	10285801	10293699	promoter-TSS (NM_003259)	promoter-TSS (NM_003259)	-202	NM_003259	7087	Hs.465862	NM_003259	ENSG00000105376	ICAM5	TLCN|TLN	intercellular adhesion molecule 5	protein-coding	promoter-TSS	-0.318682	3.43453	0.417372	0.518251	1	ns	-0.500053	3.43035	1.03159	0.309785	0.929621	ns	-0.597944	3.52646	8.11206	0.00439717	0.0468776	down	-0.550343	3.47642	11.2135	0.000812048	0.0270481	down	H3K4me3H2AK119ubDPPA2
peak971	chr1	26155501	26163399	promoter-TSS (NM_024869)	promoter-TSS (NM_024869)	371	NM_024869	79927	Hs.694119	NM_024869	ENSG00000197245	FAM110D	GRRP1	family with sequence similarity 110 member D	protein-coding	promoter-TSS	-0.259913	3.60688	0.280506	0.59637	1	ns	-0.460811	3.52743	0.894984	0.34413	0.931512	ns	-0.729694	3.58576	12.1967	0.000478736	0.0137129	down	-0.526946	3.72325	11.1453	0.000842437	0.0275767	down	H3K4me3H2AK119ubDPPA2
peak34492	chr19	3603001	3610899	promoter-TSS (NM_201636)	promoter-TSS (NM_201636)	-75	NM_201636	6915	Hs.442530	NM_001060	ENSG00000006638	TBXA2R	BDPLT13|TXA2-R	thromboxane A2 receptor	protein-coding	promoter-TSS	-0.322101	3.23992	0.424835	0.514534	1	ns	-0.632974	3.23487	1.64951	0.199025	0.895632	ns	-0.638984	3.25611	8.52837	0.00349652	0.0408493	down	-0.518682	3.33008	9.42781	0.00213719	0.0449355	down	H3K4me3H2AK119ubDPPA2+4
peak8181	chr3	52530601	52538399	promoter-TSS (NM_022908)	promoter-TSS (NM_022908)	527	NM_022908	64943	Hs.84753	NM_022908	ENSG00000168268	NT5DC2	-	5'-nucleotidase domain containing 2	protein-coding	promoter-TSS	-0.3496	3.67053	0.491427	0.483292	1	ns	-0.678039	3.53799	1.90666	0.167335	0.876324	ns	-0.62621	3.56356	8.96026	0.00275916	0.0358576	down	-0.60472	3.72575	14.5964	0.000133172	0.0105457	down	H3K4me3H2AK119ubDPPA2+4
peak19959	chr8	144473401	144481199	promoter-TSS (NM_001329442)	promoter-TSS (NM_001329442)	-682	NM_001329442	84988	Hs.521937	NM_032902	ENSG00000160972	PPP1R16A	MYPT3	protein phosphatase 1 regulatory subunit 16A	protein-coding	promoter-TSS	-0.221872	2.89652	0.194757	0.658986	1	ns	-0.386354	3.00562	0.625157	0.429137	0.949483	ns	-0.658641	2.9851	8.24606	0.00408404	0.0449521	down	-0.538595	3.09598	9.22762	0.00238391	0.0474184	down	H3K4me3H2AK119ubDPPA2+4
peak34475	chr19	3453101	3460899	intron (NM_001245002, intron 10 of 10)	MIR1_Amn|SINE|MIR	23525	NM_001136503	284422	Hs.130714	NM_001136503	ENSG00000095932	SMIM24	C19orf77|HSPC323|MARDI	small integral membrane protein 24	protein-coding	intron	-0.301466	3.59583	0.363054	0.546815	1	ns	-0.399328	3.44047	0.662977	0.415511	0.946075	ns	-0.940485	3.60283	20.2028	6.96506860239933e-06	0.00191554	down	-0.571445	3.65719	12.8518	0.000337146	0.0171594	down	H2AK119ubDPPA2+4
peak31141	chr17	3888101	3895899	promoter-TSS (NM_172207)	promoter-TSS (NM_172207)	1043	NM_172207	84254	Hs.8417	NM_032294	ENSG00000004660	CAMKK1	CAMKKA	calcium/calmodulin dependent protein kinase kinase 1	protein-coding	promoter-TSS	0.0485289	3.26877	0.0096568	0.921719	1	ns	-0.359774	3.18802	0.545271	0.460256	0.952803	ns	-0.649135	3.25906	8.83906	0.0029485	0.0372577	down	-0.761708	3.27889	19.9134	8.10297001582568e-06	0.00283687	down	H3K4me3H2AK119ubDPPA2+4
peak12073	chr5	107667501	107675299	promoter-TSS (NM_001962)	promoter-TSS (NM_001962)	-463	NM_001962	1946	Hs.288741	NM_001962	ENSG00000184349	EFNA5	AF1|EFL5|EPLG7|GLC1M|LERK7|RAGS	ephrin A5	protein-coding	promoter-TSS	-0.3845	3.64115	0.612934	0.433685	1	ns	-0.185929	3.55542	0.148024	0.700431	0.975176	ns	-0.637149	3.51072	9.11749	0.00253177	0.034202	down	-0.500394	3.7466	10.1082	0.00147611	0.0375983	down	H3K4me3H3K27me3H2AK119ubDPPA2
peak2795	chr1	182610901	182618699	promoter-TSS (NR_036490)	promoter-TSS (NR_036490)	-340	NR_036490	284648	Hs.253475	NR_036490	ENSG00000261504	LINC01686	-	long intergenic non-protein coding RNA 1686	ncRNA	promoter-TSS	-0.418139	3.32907	0.734673	0.391373	1	ns	-0.438263	3.34872	0.82025	0.365107	0.935818	ns	-0.96595	3.50047	20.7414	5.25667132522537e-06	0.00169113	down	-0.578645	3.42759	12.2397	0.000467836	0.0202186	down	H3K4me3H3K27me3H2AK119ubDPPA2+4
peak12995	chr6	3225801	3233599	Intergenic	Intergenic	-1703	NR_147505	100422781	Hs.664539	NR_147505		LOC100422781	-	uncharacterized LOC100422781	ncRNA	Intergenic	-0.644128	3.71326	1.61279	0.2041	1	ns	-0.710265	3.54835	2.07445	0.149784	0.870433	ns	-0.980821	3.75461	22.3096	2.320380035372e-06	0.00112779	down	-0.796662	3.58179	24.166	8.83792713967236e-07	0.0007994	down	H3K4me3H2AK119ubDPPA2+4
peak17472	chr7	101812601	101820399	promoter-TSS (NM_001202546)	promoter-TSS (NM_001202546)	493	NM_001202546	1523	Hs.191482	NM_001913	ENSG00000257923	CUX1	CASP|CDP|CDP/Cut|CDP1|COY1|CUTL1|CUX|Clox|Cux/CDP|GDDI|GOLIM6|Nbla10317|p100|p110|p200|p75	cut like homeobox 1	protein-coding	promoter-TSS	-0.246276	3.63797	0.24472	0.620818	1	ns	-0.54542	3.54844	1.24141	0.265199	0.918688	ns	-0.810485	3.72053	15.4145	8.6325564901523e-05	0.00584038	down	-0.501621	3.60707	9.71351	0.00182919	0.0418043	down	H3K4me3H2AK119ubDPPA2+4
peak21712	chr10	101564301	101572099	Intergenic	Intergenic	20057	NM_001174084	27343	Hs.523230	NM_013274	ENSG00000166169	POLL	BETAN|POLKAPPA	DNA polymerase lambda	protein-coding	Intergenic	-0.13823	3.37073	0.0800616	0.777214	1	ns	-0.241217	3.24195	0.24868	0.618006	0.96586	ns	-0.664049	3.33291	9.49397	0.00206149	0.0306013	down	-0.541078	3.48476	10.9559	0.000933066	0.0292467	down	H3K4me3H2AK119ubDPPA2+4
peak34751	chr19	10415401	10423199	promoter-TSS (NM_001111307)	promoter-TSS (NM_001111307)	-1238	NM_001111307	5141	Hs.89901	NM_006202	ENSG00000065989	PDE4A	DPDE2|PDE4|PDE46	phosphodiesterase 4A	protein-coding	promoter-TSS	-0.392818	3.37388	0.610752	0.434505	1	ns	-1.04153	3.37463	4.1241	0.0422764	0.783678	ns	-0.76268	3.45689	12.7729	0.000351668	0.0116468	down	-0.646232	3.56395	15.8359	6.90796832273082e-05	0.00776615	down	H3K4me3H2AK119ubDPPA2+4
peak33752	chr18	8702201	8709999	intron (NR_120598, intron 1 of 1)	CpG	1521	NR_120598	100287082	Hs.439434	NR_120598	ENSG00000265962	GACAT2	MTCL1-AS1|MTCL1AS1	gastric cancer associated transcript 2	ncRNA	intron	-0.196396	4.1364	0.157052	0.691886	1	ns	-0.563986	4.04995	1.33097	0.248633	0.912913	ns	-0.737253	4.16946	13.9057	0.000192217	0.00850412	down	-0.535663	4.11029	12.6745	0.000370677	0.0178976	down	H3K4me3H2AK119ubDPPA2+4
peak22350	chr11	2926301	2934099	promoter-TSS (NM_003311)	promoter-TSS (NM_003311)	-780	NM_003311	7262	Hs.154036	NM_003311	ENSG00000181649	PHLDA2	BRW1C|BWR1C|HLDA2|IPL|TSSC3	pleckstrin homology like domain family A member 2	protein-coding	promoter-TSS	-0.318451	3.82222	0.410362	0.521786	1	ns	-0.35893	3.68932	0.546237	0.459859	0.952803	ns	-0.72907	3.75241	12.6369	0.000378205	0.012118	down	-0.522115	3.84334	11.2694	0.000787937	0.0267039	down	H3K4me3H2AK119ubDPPA4
peak34817	chr19	12790001	12797699	TTS (NM_002229)	TTS (NM_002229)	2364	NM_002229	3726	Hs.25292	NM_002229	ENSG00000171223	JUNB	AP-1	JunB proto-oncogene, AP-1 transcription factor subunit	protein-coding	TTS	-0.46161	3.32753	0.834381	0.361009	1	ns	-1.13472	3.32477	5.19997	0.0225873	0.725615	ns	-1.00331	3.51487	22.0051	2.71920937380703e-06	0.00122978	down	-0.599918	3.50593	13.4294	0.000247707	0.014528	down	H3K4me3H2AK119ubDPPA2+4
peak21236	chr10	35637001	35644699	promoter-TSS (NR_039831)	promoter-TSS (NR_039831)	402	NR_039831	100616500		NR_039831	ENSG00000284265	MIR4683	-	microRNA 4683	ncRNA	promoter-TSS	-0.307789	3.46	0.384014	0.535463	1	ns	-0.728886	3.35148	2.1641	0.141267	0.866004	ns	-0.789392	3.66553	14.3643	0.000150631	0.00753754	down	-0.617143	3.57369	14.5552	0.000136114	0.0106543	down	H3K4me3H2AK119ubDPPA2+4
peak21604	chr10	93069601	93077299	promoter-TSS (NM_057157)	promoter-TSS (NM_057157)	-25	NM_057157	1592	Hs.150595	NM_000783	ENSG00000095596	CYP26A1	CP26|CYP26|P450RAI|P450RAI1	cytochrome P450 family 26 subfamily A member 1	protein-coding	promoter-TSS	-0.207393	3.77839	0.176759	0.674173	1	ns	-0.532879	3.671	1.16273	0.280901	0.921359	ns	-0.933515	3.79486	20.7023	5.36518884731855e-06	0.00169113	down	-0.559305	3.76473	12.6484	0.000375895	0.0180638	down	H3K4me3H2AK119ubDPPA2
peak31886	chr17	39147001	39154699	promoter-TSS (NM_020405)	promoter-TSS (NM_020405)	787	NM_020405	57125	Hs.125036	NM_020405	ENSG00000161381	PLXDC1	TEM3|TEM7	plexin domain containing 1	protein-coding	promoter-TSS	0.0125985	3.52244	0.000657253	0.979547	1	ns	-0.452277	3.44453	0.857777	0.354362	0.934087	ns	-0.882845	3.56153	17.665	2.63423280130277e-05	0.00334022	down	-0.58955	3.63519	13.5678	0.000230102	0.0140705	down	H3K4me3H2AK119ubDPPA4
peak33144	chr17	76582301	76589999	promoter-TSS (NM_006456)	promoter-TSS (NM_006456)	-290	NM_006456	10610	Hs.592105	NM_006456	ENSG00000070731	ST6GALNAC2	SAITL1|SIAT7|SIAT7B|SIATL1|ST6GalNAII|STHM	ST6 N-acetylgalactosaminide alpha-2,6-sialyltransferase 2	protein-coding	promoter-TSS	-0.327445	3.66991	0.437818	0.508178	1	ns	-0.472136	3.63231	0.928864	0.335158	0.93106	ns	-0.747999	3.81161	13.4512	0.000244847	0.00948602	down	-0.513147	3.66767	10.4143	0.00125045	0.0344865	down	H3K4me3H2AK119ubDPPA2+4
peak2535	chr1	155123301	155130999	promoter-TSS (NM_004428)	promoter-TSS (NM_004428)	-726	NM_004428	1942	Hs.516664	NM_004428	ENSG00000169242	EFNA1	B61|ECKLG|EFL1|EPLG1|LERK-1|LERK1|TNFAIP4	ephrin A1	protein-coding	promoter-TSS	-0.551044	3.59965	1.23339	0.266748	1	ns	-0.478512	3.5828	0.961624	0.326778	0.93106	ns	-0.935793	3.45924	19.2283	1.15983854084466e-05	0.00238429	down	-0.627386	3.65904	15.4074	8.66495292350044e-05	0.00854223	down	H3K4me3H2AK119ubDPPA4
peak36165	chr19	45467601	45475199	intron (NM_006732, intron 3 of 3)	intron (NM_006732, intron 3 of 3)	3404	NM_006732	2354	Hs.590958	NM_006732	ENSG00000125740	FOSB	AP-1|G0S3|GOS3|GOSB	FosB proto-oncogene, AP-1 transcription factor subunit	protein-coding	intron	-0.502385	3.20819	1.00983	0.314945	1	ns	-0.916778	3.25145	3.35154	0.0671422	0.804083	ns	-1.00363	3.41481	21.9674	2.77317704365594e-06	0.0012404	down	-0.758753	3.29363	19.6212	9.44174874395322e-06	0.00291142	down	H3K4me3H2AK119ubDPPA2+4
peak16754	chr7	48087401	48094999	intron (NR_109837, intron 2 of 6)	intron (NR_109837, intron 2 of 6)	1935	NM_001287429	7378	Hs.488240	NM_003364	ENSG00000183696	UPP1	UDRPASE|UP|UPASE|UPP	uridine phosphorylase 1	protein-coding	intron	-0.374575	3.60107	0.58399	0.444753	1	ns	-0.506033	3.53936	1.08163	0.298333	0.927045	ns	-0.76857	3.62431	13.5728	0.000229481	0.00922981	down	-0.512965	3.44758	9.70225	0.00184042	0.0419198	down	H3K4me3H2AK119ubDPPA2+4
peak12016	chr5	93583101	93590699	intron (NM_005654, intron 1 of 2)	intron (NM_005654, intron 1 of 2)	3678	NM_005654	7025	Hs.519445	NM_005654	ENSG00000175745	NR2F1	BBOAS|BBSOAS|COUP-TFI|COUPTF1|EAR-3|EAR3|ERBAL3|SVP44|TCFCOUP1|TFCOUP1	nuclear receptor subfamily 2 group F member 1	protein-coding	intron	-0.362497	3.83936	0.509359	0.475416	1	ns	-0.52837	3.73831	1.17498	0.278379	0.92122	ns	-0.625277	3.74858	9.26445	0.00233644	0.0328264	down	-0.549404	3.67661	11.8996	0.000561466	0.022404	down	H3K4me3H2AK119ubDPPA2+4
peak17744	chr7	114081501	114089099	promoter-TSS (NR_033766)	promoter-TSS (NR_033766)	-1027	NR_033766	93986	Hs.282787	NM_014491	ENSG00000128573	FOXP2	CAGH44|SPCH1|TNRC10	forkhead box P2	protein-coding	promoter-TSS	-0.504999	3.84427	1.04199	0.307359	1	ns	-1.18807	3.71847	5.51603	0.018843	0.712795	ns	-0.813626	3.86726	15.7804	7.11344378872548e-05	0.0053322	down	-0.675848	3.78349	18.4728	1.72346063700743e-05	0.00387444	down	H3K4me3H3K27me3H2AK119ubDPPA2+4
peak20621	chr9	129565601	129573199	Intergenic	Intergenic	-39484	NM_001286796	28989	Hs.744027	NM_014064	ENSG00000148335	NTMT1	AD-003|C9orf32|HOMT1A|METTL11A|NRMT|NRMT1|NTM1A	N-terminal Xaa-Pro-Lys N-methyltransferase 1	protein-coding	Intergenic	-0.199087	3.3118	0.163619	0.685846	1	ns	-0.775854	3.26686	2.48423	0.114993	0.851652	ns	-0.774225	3.33431	12.8739	0.000333199	0.0112924	down	-0.589027	3.46404	12.8215	0.000342661	0.0172615	down	H3K4me3H2AK119ubDPPA2
peak16113	chr7	25850701	25858299	Intergenic	Intergenic	-64381	NR_157808	646588	Hs.72068	NR_157808	ENSG00000223561	LOC646588	-	uncharacterized LOC646588	ncRNA	Intergenic	-0.399481	4.04765	0.66929	0.413299	1	ns	-0.633538	3.9293	1.65351	0.198482	0.895164	ns	-0.891972	4.02005	19.7305	8.9169177074309e-06	0.00208689	down	-0.659103	4.07801	18.9615	1.33383201778867e-05	0.00348019	down	H3K4me3H3K27me3H2AK119ubDPPA4
peak34877	chr19	13860701	13868299	promoter-TSS (NR_146097)	promoter-TSS (NR_146097)	-703	NR_146097	342977	Hs.127982	NM_001098622	ENSG00000187556	NANOS3	NANOS1L|NOS3|ZC2HC12C	nanos C2HC-type zinc finger 3	protein-coding	promoter-TSS	-0.510469	3.43773	1.02206	0.31203	1	ns	-0.905547	3.41988	3.3838	0.0658402	0.804083	ns	-0.759844	3.36034	12.4604	0.000415677	0.0127673	down	-0.567769	3.59444	12.3159	0.000449121	0.0197414	down	H3K4me3H2AK119ubDPPA2+4
peak34204	chr19	492601	500199	promoter-TSS (NM_130760)	promoter-TSS (NM_130760)	-86	NM_130760	8174	Hs.102598	NM_130760	ENSG00000099866	MADCAM1	MACAM1	mucosal vascular addressin cell adhesion molecule 1	protein-coding	promoter-TSS	-0.452841	3.15617	0.824007	0.364011	1	ns	-0.678851	3.13283	1.86749	0.171763	0.879517	ns	-0.812501	3.11428	13.0192	0.000308307	0.0107902	down	-0.545358	3.23947	10.1025	0.00148065	0.0376903	down	H3K4me3H2AK119ubDPPA2+4
peak2440	chr1	145957101	145964599	exon (NM_001039888, exon 4 of 4)	exon (NM_001039888, exon 4 of 4)	-2833	NM_153713	128077	Hs.740619	NM_153713	ENSG00000271601	LIX1L	-	limb and CNS expressed 1 like	protein-coding	exon	-0.414128	3.39873	0.69974	0.402871	1	ns	-0.941457	3.38331	3.55644	0.059315	0.79601	ns	-0.873111	3.41445	16.6624	4.46579132202757e-05	0.00424699	down	-0.667007	3.32439	15.4586	8.433382688004e-05	0.00843644	down	H3K4me3H2AK119ubDPPA2+4
peak9347	chr4	30717101	30724599	promoter-TSS (NM_001173523)	promoter-TSS (NM_001173523)	481	NM_001173523	5099	Hs.479439	NM_002589	ENSG00000169851	PCDH7	BH-Pcdh|BHPCDH|PPP1R120	protocadherin 7	protein-coding	promoter-TSS	-0.349282	3.34344	0.476424	0.490047	1	ns	-0.569092	3.41962	1.35162	0.244995	0.911872	ns	-0.696877	3.46917	10.8241	0.00100186	0.0203579	down	-0.52274	3.30578	9.49629	0.00205887	0.0441065	down	H3K4me3H2AK119ubDPPA2+4
peak31332	chr17	7648701	7656199	intron (NM_001678, intron 1 of 6)	intron (NM_001678, intron 1 of 6)	1524	NM_001678	482	Hs.643540	NM_001678	ENSG00000129244	ATP1B2	AMOG	ATPase Na+/K+ transporting subunit beta 2	protein-coding	intron	-0.256168	3.68581	0.271302	0.60246	1	ns	-0.450281	3.51946	0.856725	0.354657	0.934113	ns	-0.711324	3.6831	11.8552	0.000574993	0.0150547	down	-0.56357	3.65582	12.499	0.00040718	0.0188979	down	H3K4me3H3K27me3H2AK119ubDPPA4
peak14314	chr6	45418501	45425999	promoter-TSS (NM_001369405)	promoter-TSS (NM_001369405)	-25	NM_001369405	860	Hs.535845	NM_004348	ENSG00000124813	RUNX2	AML3|CBF-alpha-1|CBFA1|CCD|CCD1|CLCD|OSF-2|OSF2|PEA2aA|PEBP2aA	RUNX family transcription factor 2	protein-coding	promoter-TSS	-0.63505	3.99245	1.56005	0.211657	1	ns	-0.536624	3.97671	1.20592	0.272141	0.920523	ns	-0.838573	3.99243	17.5293	2.82908797751852e-05	0.00346844	down	-0.520933	3.94506	11.5041	0.000694423	0.0248346	down	H3K4me3H3K27me3H2AK119ubDPPA2
peak35140	chr19	18937801	18945299	promoter-TSS (NM_004838)	promoter-TSS (NM_004838)	-333	NM_004838	9454	Hs.720208	NM_004838	ENSG00000051128	HOMER3	HOMER-3|VESL3	homer scaffold protein 3	protein-coding	promoter-TSS	-0.243683	3.43791	0.243683	0.621559	1	ns	-0.422172	3.36847	0.744552	0.388207	0.942026	ns	-0.69004	3.45493	10.6139	0.00112238	0.0217235	down	-0.587014	3.44837	12.6846	0.000368672	0.0178807	down	H3K4me3H2AK119ubDPPA2
peak34791	chr19	11477701	11485199	promoter-TSS (NM_001420)	promoter-TSS (NM_001420)	-404	NM_001420	1995	Hs.1701	NM_001420	ENSG00000196361	ELAVL3	HUC|HUCL|PLE21	ELAV like RNA binding protein 3	protein-coding	promoter-TSS	-0.44691	3.70814	0.762637	0.382504	1	ns	-0.629742	3.58327	1.60363	0.205389	0.89949	ns	-1.06414	3.84958	26.8056	2.24984118863909e-07	0.00050378	down	-0.62897	3.66352	15.4569	8.44103771674068e-05	0.00843644	down	H3K4me3H2AK119ubDPPA2+4
peak20511	chr9	127606601	127613999	Intergenic	Intergenic	-1977	NM_001032221	6812	Hs.288229	NM_003165	ENSG00000136854	STXBP1	MUNC18-1|NSEC1|P67|RBSEC1|UNC18	syntaxin binding protein 1	protein-coding	Intergenic	-0.482719	3.00585	0.956656	0.328031	1	ns	-0.512851	2.86226	1.06277	0.302583	0.927471	ns	-0.820813	3.10695	13.2389	0.0002742	0.0101	down	-0.676942	3.09556	14.6588	0.00012883	0.0104981	down	H3K4me3H2AK119ubDPPA2+4
peak13707	chr6	33273901	33281299	promoter-TSS (NM_003782)	promoter-TSS (NM_003782)	477	NM_003782	8705	Hs.534375	NM_003782	ENSG00000235863	B3GALT4	BETA3GALT4|GALT2|GALT4	beta-1,3-galactosyltransferase 4	protein-coding	promoter-TSS	-0.160255	3.44915	0.101188	0.750408	1	ns	-0.473072	3.43777	0.924862	0.336202	0.93106	ns	-0.793121	3.4589	13.8899	0.00019384	0.00852959	down	-0.638637	3.47318	15.0207	0.000106336	0.00947085	down	H3K4me3H2AK119ubDPPA2+4
peak8991	chr3	181722201	181729599	intron (NR_075091, intron 7 of 7)	intron (NR_075091, intron 7 of 7)	13975	NM_003106	6657	Hs.518438	NM_003106	ENSG00000181449	SOX2	ANOP3|MCOPS3	SRY-box transcription factor 2	protein-coding	intron	-0.463172	2.92141	0.881779	0.347715	1	ns	-0.860226	2.99554	3.13144	0.076796	0.811115	ns	-1.08884	3.03324	22.2895	2.34479164942164e-06	0.00112779	down	-0.627448	2.97102	11.9245	0.000554003	0.0222602	down	H3K4me3H2AK119ubDPPA2+4
peak36131	chr19	44806201	44813599	promoter-TSS (NM_001013257)	promoter-TSS (NM_001013257)	841	NM_001013257	4059	Hs.625725	NM_005581	ENSG00000187244	BCAM	AU|CD239|LU|MSK19	basal cell adhesion molecule (Lutheran blood group)	protein-coding	promoter-TSS	-0.277255	3.37469	0.310106	0.577615	1	ns	-0.686377	3.30133	1.93764	0.163925	0.875724	ns	-0.804577	3.3455	13.9272	0.000190028	0.00845326	down	-0.537022	3.36122	10.2754	0.00134817	0.0356131	down	H3K4me3H2AK119ubDPPA2
peak28765	chr15	37105601	37112999	Intergenic	Intergenic	-7989	NM_001220482	4212	Hs.510989	NM_002399	ENSG00000134138	MEIS2	CPCMR|HsT18361|MRG1	Meis homeobox 2	protein-coding	Intergenic	-0.708036	3.17186	1.99592	0.157723	1	ns	-0.621199	2.98914	1.67448	0.19566	0.893581	ns	-0.700823	3.26084	10.2361	0.00137717	0.0243216	down	-0.70853	3.186	16.5833	4.65599360590427e-05	0.00637329	down	H3K4me3H2AK119ubDPPA2+4
peak8863	chr3	151081501	151088899	Intergenic	Intergenic	-1598	NM_053002	116931	Hs.744234	NM_053002	ENSG00000144893	MED12L	NOPAR|TNRC11L|TRALP|TRALPUSH	mediator complex subunit 12L	protein-coding	Intergenic	-0.216689	3.6045	0.190147	0.662794	1	ns	-0.480191	3.56751	0.976804	0.322989	0.93106	ns	-0.649541	3.65149	9.77163	0.00177225	0.0279922	down	-0.644626	3.59598	16.0757	6.08589040629752e-05	0.00737953	down	H3K4me3H3K27me3H2AK119ubDPPA2
peak24710	chr12	6532101	6539499	promoter-TSS (NM_001256799)	promoter-TSS (NM_001256799)	536	NM_001256799	2597	Hs.544577	NM_002046	ENSG00000111640	GAPDH	G3PD|GAPD|HEL-S-162eP	glyceraldehyde-3-phosphate dehydrogenase	protein-coding	promoter-TSS	-0.377203	3.39985	0.583715	0.44486	1	ns	-0.509325	3.27089	1.11749	0.290459	0.923489	ns	-0.842798	3.43229	15.6377	7.67103584174735e-05	0.00549708	down	-0.564782	3.44303	11.6547	0.000640421	0.0237592	down	H3K4me3H2AK119ubDPPA2+4
peak29593	chr16	422601	429999	promoter-TSS (NM_014700)	promoter-TSS (NM_014700)	651	NM_014700	9727	Hs.531642	NM_014700	ENSG00000090565	RAB11FIP3	CART1|FIP3-Rab11|Rab11-FIP3	RAB11 family interacting protein 3	protein-coding	promoter-TSS	-0.423056	3.54872	0.711097	0.39908	1	ns	-0.625422	3.47631	1.5673	0.210599	0.89949	ns	-0.792912	3.535	14.23	0.000161772	0.00779243	down	-0.50384	3.59875	9.84187	0.00170584	0.0404149	down	H3K4me3H2AK119ubDPPA2+4
peak24715	chr12	6697101	6704499	promoter-TSS (NM_001244014)	promoter-TSS (NM_001244014)	15	NM_001244014	196500	Hs.44067	NM_153685	ENSG00000139200	PIANP	C12orf53|LEDA1|PANP|leda-1	PILR alpha associated neural protein	protein-coding	promoter-TSS	-0.359147	3.34273	0.537363	0.463528	1	ns	-0.374517	3.25947	0.590687	0.442154	0.952076	ns	-0.670527	3.30825	9.5662	0.00198192	0.0298889	down	-0.585748	3.28425	11.8615	0.000573064	0.0225174	down	H3K4me3H2AK119ubDPPA2
peak14826	chr6	119345501	119352799	promoter-TSS (NM_005907)	promoter-TSS (NM_005907)	611	NM_005907	4121	Hs.102788	NM_005907	ENSG00000111885	MAN1A1	HUMM3|HUMM9|MAN9	mannosidase alpha class 1A member 1	protein-coding	promoter-TSS	-0.1991	3.67799	0.165008	0.684587	1	ns	-0.292632	3.60464	0.363161	0.546756	0.96248	ns	-0.661993	3.56968	10.0344	0.00153642	0.025822	down	-0.684032	3.67995	18.5052	1.69439848328175e-05	0.00385533	down	H3K4me3H3K27me3H2AK119ub
peak499	chr1	15754901	15762199	promoter-TSS (NM_017556)	promoter-TSS (NM_017556)	-245	NM_017556	54751	Hs.530101	NM_017556	ENSG00000162458	FBLIM1	CAL|FBLP-1|FBLP1	filamin binding LIM protein 1	protein-coding	promoter-TSS	-0.13328	3.62914	0.0717576	0.788795	1	ns	-0.495302	3.52224	1.02043	0.312418	0.929671	ns	-0.732846	3.60916	12.3431	0.000442609	0.0132032	down	-0.566771	3.83422	13.1898	0.000281471	0.0155498	down	H3K4me3H2AK119ubDPPA2+4
peak8969	chr3	172444201	172451499	promoter-TSS (NM_198407)	promoter-TSS (NM_198407)	606	NM_198407	2693	Hs.130212	NM_004122	ENSG00000121853	GHSR	GHDP	growth hormone secretagogue receptor	protein-coding	promoter-TSS	-0.35757	3.85689	0.540987	0.462024	1	ns	-0.320513	3.83223	0.439294	0.507463	0.956571	ns	-0.643992	3.82661	10.0025	0.00156332	0.0261	down	-0.506976	3.80863	10.5559	0.00115816	0.0328965	down	H3K4me3H3K27me3H2AK119ub
peak39769	chr22	37515601	37522899	promoter-TSS (NM_014550)	promoter-TSS (NM_014550)	165	NM_014550	29775	Hs.57973	NM_014550	ENSG00000100065	CARD10	BIMP1|CARMA3	caspase recruitment domain family member 10	protein-coding	promoter-TSS	-0.389699	3.44977	0.625036	0.429182	1	ns	-0.163158	3.34138	0.113691	0.735981	0.976859	ns	-0.645477	3.56516	9.53393	0.00201707	0.0302064	down	-0.559617	3.44179	11.5063	0.000693622	0.0248346	down	H3K4me3H2AK119ubDPPA2+4
peak35939	chr19	40463201	40470499	promoter-TSS (NM_020971)	promoter-TSS (NM_020971)	-151	NM_020971	57731	Hs.32706	NM_020971	ENSG00000160460	SPTBN4	CMND|NEDHND|QV|SPNB4|SPTBN3	spectrin beta, non-erythrocytic 4	protein-coding	promoter-TSS	-0.331764	4.036	0.441835	0.506238	1	ns	-0.675474	3.94354	1.82466	0.176759	0.882283	ns	-0.788735	4.13463	15.8543	6.84102511905083e-05	0.0052132	down	-0.501722	4.12945	11.1715	0.000830651	0.0273507	down	H3K4me3H2AK119ubDPPA2+4
peak33487	chr17	82492501	82499799	Intergenic	Intergenic	-23582	NM_004514	3607	Hs.591140	NM_004514	ENSG00000141568	FOXK2	ILF|ILF-1|ILF1|nGTBP	forkhead box K2	protein-coding	Intergenic	-0.282445	3.27224	0.329804	0.565775	1	ns	-0.694581	3.22851	1.97225	0.160209	0.873457	ns	-0.760995	3.39856	12.6829	0.000369008	0.011987	down	-0.683524	3.39958	16.7335	4.30156452748612e-05	0.00610535	down	H3K4me3H2AK119ubDPPA2+4
peak36163	chr19	45439701	45446999	intron (NM_001369412, intron 1 of 9)	intron (NM_001369412, intron 1 of 9)	6696	NR_106736	102464836		NR_106736	ENSG00000275726	MIR6088	hsa-mir-6088	microRNA 6088	ncRNA	intron	-0.375727	2.86159	0.575442	0.448104	1	ns	-0.659055	2.78758	1.85112	0.173653	0.880495	ns	-0.796923	2.92869	11.5757	0.000668189	0.0162469	down	-0.592291	2.95988	10.3429	0.00129974	0.0351285	down	H3K4me3H2AK119ubDPPA2+4
peak25567	chr12	55739801	55747099	promoter-TSS (NM_005811)	promoter-TSS (NM_005811)	328	NM_005811	10220	Hs.600883	NM_005811	ENSG00000135414	GDF11	BMP-11|BMP11	growth differentiation factor 11	protein-coding	promoter-TSS	-0.142149	3.75902	0.0846163	0.771136	1	ns	-0.42563	3.77199	0.769864	0.380259	0.939949	ns	-0.911071	3.7882	19.7288	8.92465781897474e-06	0.00208689	down	-0.690711	3.80964	19.4648	1.02470021499891e-05	0.0030006	down	H3K4me3H2AK119ubDPPA2+4
peak15173	chr6	149919901	149927199	promoter-TSS (NR_130110)	promoter-TSS (NR_130110)	-429	NR_130110	353091	Hs.535023	NM_001001788	ENSG00000203722	RAET1G	ULBP5	retinoic acid early transcript 1G	protein-coding	promoter-TSS	-0.25697	3.49595	0.276055	0.599298	1	ns	-0.463949	3.56181	0.916416	0.338418	0.93134	ns	-0.640598	3.58903	9.43688	0.00212665	0.0311483	down	-0.548787	3.64142	11.8238	0.000584798	0.0226224	down	H3K4me3H2AK119ubDPPA2
peak34532	chr19	4193301	4200499	intron (NM_133475, intron 2 of 21)	L2a|LINE|L2	13546	NM_133475	170961	Hs.197872	NM_133475	ENSG00000089847	ANKRD24	-	ankyrin repeat domain 24	protein-coding	intron	-0.165621	3.00346	0.114502	0.735076	1	ns	-0.793542	2.92328	2.56133	0.109506	0.849492	ns	-0.911426	2.95367	15.2479	9.42813001310963e-05	0.00608282	down	-0.615888	3.14493	12.3851	0.000432771	0.0194381	down	H3K4me3H2AK119ubDPPA2
peak35576	chr19	35641001	35648199	intron (NM_014209, intron 6 of 6)	CpG-14290	2855	NM_001300974	2116	Hs.194061	NM_014209	ENSG00000105672	ETV2	ER71|ETSRP71	ETS variant 2	protein-coding	intron	-0.43996	3.66871	0.775657	0.378473	1	ns	-0.862866	3.68177	3.07204	0.0796493	0.815766	ns	-0.708179	3.75182	11.8965	0.000562382	0.0148641	down	-0.585562	3.79699	13.9454	0.000188195	0.0124961	down	H3K4me3H2AK119ubDPPA2+4
peak21721	chr10	102226101	102233299	TTS (NM_005029)	TTS (NM_005029)	3401	NM_152310	83401	Hs.302130	NM_152310	ENSG00000119915	ELOVL3	CIG-30|CIG30	ELOVL fatty acid elongase 3	protein-coding	TTS	-0.206581	3.26832	0.171907	0.678422	1	ns	-0.659207	3.29844	1.7894	0.180999	0.885573	ns	-0.728773	3.28872	11.2141	0.000811803	0.0180858	down	-0.834733	3.48686	25.8761	3.64045611061294e-07	0.000497266	down	H3K4me3H2AK119ubDPPA2+4
peak35071	chr19	17996301	18003499	promoter-TSS (NM_001025604)	promoter-TSS (NM_001025604)	-1224	NM_001025604	27106	Hs.515249	NM_015683	ENSG00000105643	ARRDC2	CLONE24945|PP2703	arrestin domain containing 2	protein-coding	promoter-TSS	-0.194176	3.1014	0.153611	0.695108	1	ns	-0.713344	3.11664	2.08326	0.148922	0.869962	ns	-0.72343	3.39339	11.4104	0.000730346	0.0171537	down	-0.602076	3.27977	12.4073	0.000427649	0.0193031	down	H3K4me3H2AK119ubDPPA2+4
peak36253	chr19	47238401	47245599	Intergenic	Intergenic	-9333	NM_001127242	27113	Hs.467020	NM_014417	ENSG00000105327	BBC3	JFY-1|JFY1|PUMA	BCL2 binding component 3	protein-coding	Intergenic	-0.186906	2.94739	0.145329	0.70304	1	ns	-0.760705	3.11049	2.39871	0.121435	0.854731	ns	-1.01711	3.39973	22.3269	2.29966870322064e-06	0.00112779	down	-0.821173	3.16064	21.752	3.10269416667314e-06	0.00172999	down	H3K4me3H2AK119ubDPPA2
peak34463	chr19	3355901	3363099	promoter-TSS (NM_205843)	promoter-TSS (NM_205843)	-130	NM_205843	4782	Hs.170131	NM_005597	ENSG00000141905	NFIC	CTF|CTF5|NF-I|NFI	nuclear factor I C	protein-coding	promoter-TSS	-0.257352	3.84672	0.266435	0.605733	1	ns	-0.71245	3.70528	2.03767	0.153445	0.871787	ns	-0.943919	3.76909	20.9561	4.69925102829611e-06	0.00162782	down	-0.502968	3.76733	10.2113	0.00139582	0.0363839	down	H3K4me3H2AK119ubDPPA2+4
peak34270	chr19	997401	1004599	promoter-TSS (NM_138690)	promoter-TSS (NM_138690)	581	NM_138690	116444	Hs.660378	NM_138690	ENSG00000116032	GRIN3B	GluN3B|NR3B	glutamate ionotropic receptor NMDA type subunit 3B	protein-coding	promoter-TSS	-0.12043	3.329	0.0576463	0.810255	1	ns	-0.454928	3.27262	0.840635	0.359215	0.935007	ns	-0.735401	3.40735	11.8999	0.000561378	0.0148602	down	-0.542343	3.57096	11.3062	0.000772466	0.0264216	down	H3K4me3H2AK119ubDPPA2+4
peak19649	chr8	127735601	127742799	intron (NM_002467, intron 2 of 2)	intron (NM_002467, intron 2 of 2)	2969	NM_002467	4609	Hs.202453	NM_002467	ENSG00000136997	MYC	MRTL|MYCC|bHLHe39|c-Myc	MYC proto-oncogene, bHLH transcription factor	protein-coding	intron	-0.514649	3.42099	1.08658	0.29723	1	ns	-0.638763	3.22699	1.6966	0.192733	0.892045	ns	-0.684592	3.36916	10.184	0.00141668	0.0247633	down	-0.605644	3.40999	13.314	0.000263437	0.0150178	down	H3K4me3H2AK119ubDPPA2+4
peak14199	chr6	42449501	42456699	promoter-TSS (NM_033502)	promoter-TSS (NM_033502)	-876	NM_033502	55809	Hs.485392	NM_018415	ENSG00000124496	TRERF1	BCAR2|HSA277276|RAPA|TREP132|TReP-132|dJ139D8.5	transcriptional regulating factor 1	protein-coding	promoter-TSS	-0.358864	3.39666	0.524224	0.469045	1	ns	-0.825654	3.47727	2.76896	0.0961087	0.835452	ns	-0.66138	3.65345	10.1563	0.00143812	0.0250261	down	-0.613428	3.49365	14.0595	0.000177122	0.0120558	down	H3K4me3H2AK119ubDPPA2+4
peak32191	chr17	44358401	44365499	intron (NM_198475, intron 1 of 7)	intron (NM_198475, intron 1 of 7)	1903	NM_198475	284069	Hs.154001	NM_198475	ENSG00000161682	FAM171A2	-	family with sequence similarity 171 member A2	protein-coding	intron	-0.0972645	3.54623	0.037622	0.846204	1	ns	-0.622646	3.50938	1.62276	0.202707	0.897988	ns	-0.691963	3.5854	10.9806	0.000920717	0.0193474	down	-0.566728	3.59177	12.4164	0.000425579	0.0192992	down	H3K4me3H2AK119ubDPPA2+4
peak3342	chr1	212696101	212703199	promoter-TSS (NM_018664)	promoter-TSS (NM_018664)	190	NM_018664	55509	Hs.62919	NM_018664	ENSG00000123685	BATF3	JDP1|JUNDM1|SNFT	basic leucine zipper ATF-like transcription factor 3	protein-coding	promoter-TSS	-0.254545	3.59045	0.256689	0.612404	1	ns	-0.652325	3.52934	1.74249	0.186824	0.888723	ns	-0.603159	3.56919	8.29014	0.00398609	0.0442087	down	-0.634229	3.53551	15.2628	9.35425553576096e-05	0.00893227	down	H3K4me3H2AK119ubDPPA2+4
peak34685	chr19	7913201	7920299	promoter-TSS (NM_001195259)	promoter-TSS (NM_001195259)	603	NM_001195259	100507588	Hs.646773	NM_001195259	ENSG00000260001	TGFBR3L	TGFR-3L	transforming growth factor beta receptor 3 like	protein-coding	promoter-TSS	-0.140787	3.36101	0.0780106	0.780012	1	ns	-0.822136	3.36761	2.67695	0.10181	0.840964	ns	-0.906829	3.50012	18.3789	1.81047651619822e-05	0.00284655	down	-0.67338	3.65236	17.6755	2.61975194866434e-05	0.00494571	down	H3K4me3H2AK119ubDPPA2
peak26445	chr12	131926101	131933199	promoter-TSS (NM_001002020)	promoter-TSS (NM_001002020)	374	NM_001002020	80324	Hs.592004	NM_025215	ENSG00000177192	PUS1	MLASA1	pseudouridine synthase 1	protein-coding	promoter-TSS	-0.425137	3.08056	0.753692	0.38531	1	ns	-0.386384	3.09463	0.620716	0.430781	0.949499	ns	-0.718935	3.19162	10.5346	0.00117162	0.0222371	down	-0.780531	3.25408	20.6299	5.57198816331075e-06	0.00233811	down	H3K4me3H2AK119ubDPPA2+4
peak18846	chr8	22560701	22567799	promoter-TSS (NM_001018003)	promoter-TSS (NM_001018003)	-1479	NM_001018003	10174	Hs.528572	NM_005775	ENSG00000120896	SORBS3	SCAM-1|SCAM1|SH3D4	sorbin and SH3 domain containing 3	protein-coding	promoter-TSS	-0.152977	3.36873	0.0970859	0.755355	1	ns	-0.347185	3.20505	0.504752	0.477419	0.952803	ns	-0.739023	3.25537	11.3916	0.000737776	0.0172731	down	-0.614075	3.25261	12.8092	0.00034492	0.0173227	down	H3K4me3H2AK119ubDPPA2
peak40379	chrX	40101901	40108999	intron (NM_001123384, intron 1 of 13)	CpG-29594	-7492	NM_017745	54880	Hs.659681	NM_017745	ENSG00000183337	BCOR	ANOP2|MAA2|MCOPS2	BCL6 corepressor	protein-coding	intron	-0.316328	2.90212	0.390048	0.532274	1	ns	-0.780407	2.6061	2.54392	0.11072	0.849667	ns	-0.677741	2.8341	8.16742	0.00426496	0.0461693	down	-0.902374	2.70724	21.3773	3.77208827228735e-06	0.00193027	down	H3K4me3H2AK119ubDPPA2+4
peak18021	chr7	139479501	139486599	promoter-TSS (NM_198508)	promoter-TSS (NM_198508)	623	NM_198508	346689	Hs.17572	NM_198508	ENSG00000188883	KLRG2	CLEC15B	killer cell lectin like receptor G2	protein-coding	promoter-TSS	-0.34371	3.41768	0.477532	0.489543	1	ns	-0.435471	3.38928	0.800267	0.371013	0.939086	ns	-0.807536	3.5762	14.8929	0.000113788	0.00655096	down	-0.550101	3.52467	11.4907	0.000699441	0.0248857	down	H3K4me3H2AK119ubDPPA2+4
peak27224	chr13	80336701	80343799	promoter-TSS (NM_001318536)	promoter-TSS (NM_001318536)	-142	NM_001318536	10253	Hs.18676	NM_005842	ENSG00000136158	SPRY2	IGAN3|hSPRY2	sprouty RTK signaling antagonist 2	protein-coding	promoter-TSS	-0.40696	3.18138	0.670084	0.413022	1	ns	-0.658267	3.18439	1.82049	0.177255	0.882283	ns	-0.690728	3.26549	9.88722	0.00166431	0.0269461	down	-0.729284	3.11691	17.0395	3.66107331491347e-05	0.00580461	down	H3K4me3H2AK119ubDPPA2+4
peak1311	chr1	32739001	32746099	promoter-TSS (NM_020888)	promoter-TSS (NM_020888)	720	NM_020888	57648	Hs.591502	NM_020888	ENSG00000162522	KIAA1522	-	KIAA1522	protein-coding	promoter-TSS	-0.21988	3.50986	0.200208	0.654553	1	ns	-0.317849	3.50702	0.416124	0.518878	0.956978	ns	-0.621626	3.57946	8.87167	0.00289629	0.0368182	down	-0.69076	3.60513	18.4629	1.73242460834149e-05	0.00387444	down	H3K4me3H2AK119ubDPPA2+4
peak34274	chr19	1024101	1031199	promoter-TSS (NM_004368)	promoter-TSS (NM_004368)	1042	NM_004368	1265	Hs.651512	NM_004368	ENSG00000064666	CNN2	-	calponin 2	protein-coding	promoter-TSS	-0.251819	3.46131	0.253887	0.614351	1	ns	-0.764299	3.45788	2.3899	0.122121	0.855125	ns	-0.846929	3.5904	16.1166	5.95600366243386e-05	0.00484525	down	-0.723305	3.55149	19.8218	8.50079223701869e-06	0.00283687	down	H3K4me3H2AK119ubDPPA2+4
peak12431	chr5	142319001	142326099	intron (NM_030964, intron 1 of 2)	intron (NM_030964, intron 1 of 2)	1697	NM_001293289	81848	Hs.323308	NM_030964	ENSG00000187678	SPRY4	HH17	sprouty RTK signaling antagonist 4	protein-coding	intron	-0.637805	3.33021	1.61317	0.204047	1	ns	-0.587704	3.11841	1.49696	0.22114	0.902295	ns	-0.692025	3.15887	9.64166	0.00190213	0.0291061	down	-0.695824	3.20226	16.0428	6.19270387681706e-05	0.00745421	down	H3K4me3H2AK119ubDPPA2
peak9104	chr3	194136101	194143099	TTS (NM_005524)	TTS (NM_005524)	3452	NM_005524	3280	Hs.250666	NM_005524	ENSG00000114315	HES1	HES-1|HHL|HRY|bHLHb39	hes family bHLH transcription factor 1	protein-coding	TTS	-0.707179	3.46765	1.99387	0.157937	1	ns	-1.04712	3.37648	4.32758	0.0374996	0.775198	ns	-1.15369	3.55222	29.3379	6.07939168966936e-08	0.000224954	down	-0.634041	3.45676	14.5696	0.000135074	0.0106137	down	H3K4me3H2AK119ubDPPA2+4
peak28165	chr14	72889501	72896499	promoter-TSS (NM_001280544)	promoter-TSS (NM_001280544)	-351	NM_001280544	8110	Hs.162868	NM_012074	ENSG00000205683	DPF3	BAF45C|CERD4	double PHD fingers 3	protein-coding	promoter-TSS	-0.131772	3.67104	0.073571	0.786207	1	ns	-0.378043	3.47012	0.603528	0.437235	0.950901	ns	-0.637088	3.52893	9.21238	0.00240385	0.0333028	down	-0.533602	3.48863	10.6649	0.00109189	0.0318216	down	H3K4me3H3K27me3H2AK119ubDPPA2
peak4873	chr2	88449401	88456399	promoter-TSS (NM_001135649)	promoter-TSS (NM_001135649)	-207	NM_001135649	344167	Hs.131262	NM_001135649	ENSG00000214336	FOXI3	-	forkhead box I3	protein-coding	promoter-TSS	-0.302525	3.53369	0.384858	0.535015	1	ns	-0.286999	3.35798	0.339239	0.560269	0.96295	ns	-0.624122	3.44087	8.65804	0.00325622	0.0391314	down	-0.532933	3.35043	10.0857	0.00149425	0.0378599	down	H3K4me3H3K27me3H2AK119ubDPPA2
peak3909	chr1	235088501	235095499	Intergenic	AluJr|SINE|Alu	-22182	NR_027454	731656	Hs.702477	NR_027454		LINC01348	-	long intergenic non-protein coding RNA 1348	ncRNA	Intergenic	-0.561881	3.32806	1.26702	0.260327	1	ns	-0.507431	3.13499	1.07973	0.298758	0.927045	ns	-0.772075	3.32275	12.4442	0.000419284	0.012851	down	-0.642261	3.19259	13.5963	0.000226637	0.0140408	down	H3K4me3H2AK119ubDPPA2+4
peak29510	chr15	90930001	90936999	promoter-TSS (NM_001286451)	promoter-TSS (NM_001286451)	-931	NM_001286451	374659	Hs.349979	NM_198527	ENSG00000184508	HDDC3	(ppGpp)ase|MESH1	HD domain containing 3	protein-coding	promoter-TSS	-0.539483	3.04686	1.18718	0.275898	1	ns	-0.813938	3.07773	2.70601	0.099971	0.837599	ns	-0.762901	3.14575	11.6559	0.000639996	0.0159034	down	-0.573752	3.01378	10.1868	0.00141446	0.0366472	down	H3K4me3H2AK119ubDPPA2+4
peak19610	chr8	122777601	122784599	promoter-TSS (NM_014943)	promoter-TSS (NM_014943)	-555	NM_014943	22882	Hs.377090	NM_014943	ENSG00000178764	ZHX2	AFR1|RAF	zinc fingers and homeoboxes 2	protein-coding	promoter-TSS	-0.243117	3.49342	0.242722	0.622247	1	ns	-0.462077	3.42262	0.895812	0.343907	0.931512	ns	-0.780859	3.49041	13.6757	0.000217245	0.00901379	down	-0.731633	3.48296	19.9281	8.04112479281915e-06	0.00283687	down	H3K4me3H3K27me3H2AK119ubDPPA2+4
peak20178	chr9	38064701	38071699	promoter-TSS (NM_003028)	promoter-TSS (NM_003028)	1027	NM_003028	6461	Hs.521482	NM_003028	ENSG00000107338	SHB	bA3J10.2	SH2 domain containing adaptor protein B	protein-coding	promoter-TSS	-0.170746	3.48975	0.11997	0.729068	1	ns	-0.508015	3.31939	1.09138	0.296166	0.926257	ns	-0.752067	3.50241	12.7046	0.000364763	0.0119234	down	-0.51114	3.45774	9.65694	0.00188637	0.0424205	down	H3K4me3H2AK119ubDPPA2+4
peak2463	chr1	150146701	150153699	promoter-TSS (NM_016274)	promoter-TSS (NM_016274)	284	NM_016274	51177	Hs.438824	NM_016274	ENSG00000023902	PLEKHO1	CKIP-1|CKIP1|JBP|OC120	pleckstrin homology domain containing O1	protein-coding	promoter-TSS	-0.222475	3.20282	0.204627	0.651012	1	ns	-0.381839	3.21307	0.610374	0.434647	0.950849	ns	-0.695397	3.22425	9.99096	0.00157311	0.0261454	down	-0.523231	3.23551	9.29246	0.00230099	0.0464964	down	H3K4me3H2AK119ubDPPA2+4
peak1028	chr1	27389601	27396599	promoter-TSS (NM_005281)	promoter-TSS (NM_005281)	478	NM_005281	2827	Hs.66542	NM_005281	ENSG00000181773	GPR3	ACCA	G protein-coupled receptor 3	protein-coding	promoter-TSS	-0.381272	3.2883	0.602138	0.437763	1	ns	-0.407377	3.30278	0.711447	0.398964	0.943927	ns	-0.712118	3.25774	10.6118	0.00112368	0.0217268	down	-0.56032	3.4524	11.5479	0.000678251	0.0245831	down	H3K4me3H2AK119ubDPPA2
peak20357	chr9	107485401	107492399	promoter-TSS (NM_001314052)	promoter-TSS (NM_001314052)	869	NM_001314052	9314	Hs.376206	NM_004235	ENSG00000136826	KLF4	EZF|GKLF	Kruppel like factor 4	protein-coding	promoter-TSS	-0.353707	3.55838	0.512489	0.474063	1	ns	-0.486328	3.34855	0.98892	0.320007	0.93106	ns	-0.896698	3.46673	17.8666	2.36937784269403e-05	0.00316199	down	-0.526709	3.50624	10.4733	0.00121113	0.03385	down	H3K4me3H3K27me3H2AK119ubDPPA4
peak9139	chr3	195891501	195898499	promoter-TSS (NM_001010938)	promoter-TSS (NM_001010938)	348	NM_001010938	10188	Hs.518513	NM_005781	ENSG00000061938	TNK2	ACK|ACK-1|ACK1|p21cdc42Hs	tyrosine kinase non receptor 2	protein-coding	promoter-TSS	-0.100194	3.20696	0.0409413	0.839651	1	ns	-0.678531	3.18994	1.89749	0.168359	0.876635	ns	-0.771121	3.20542	12.1674	0.000486308	0.0138421	down	-0.76614	3.255	19.858	8.3414315979933e-06	0.00283687	down	H3K4me3H2AK119ubDPPA2+4
peak15706	chr7	5568201	5575199	Intergenic	AluJr|SINE|Alu	-21116	NM_003088	6624	Hs.118400	NM_003088	ENSG00000075618	FSCN1	FAN1|HSN|SNL|p55	fascin actin-bundling protein 1	protein-coding	Intergenic	-0.496819	3.12804	0.984243	0.321154	1	ns	-0.61574	3.03712	1.60194	0.205628	0.89949	ns	-0.930508	3.17339	16.9434	3.85101055205396e-05	0.00397846	down	-0.950144	3.28566	30.344	3.6182584673935e-08	0.000163638	down	H3K4me3H2AK119ubDPPA2+4
peak6303	chr2	190176701	190183699	promoter-TSS (NM_001042519)	promoter-TSS (NM_001042519)	-663	NM_001042519	84281	Hs.389311	NM_032321	ENSG00000187699	C2orf88	smAKAP	chromosome 2 open reading frame 88	protein-coding	promoter-TSS	-0.30581	3.49167	0.385469	0.534691	1	ns	-0.542739	3.6023	1.25354	0.262877	0.918586	ns	-0.633477	3.64842	9.34174	0.00223993	0.0321339	down	-0.546401	3.49556	11.1879	0.000823313	0.0272671	down	H3K4me3H2AK119ubDPPA2+4
peak29592	chr16	396301	403299	intron (NM_005009, intron 4 of 4)	intron (NM_005009, intron 4 of 4)	2058	NM_001286440	4833	Hs.9235	NM_005009	ENSG00000103202	NME4	NDPK-D|NM23H4|nm23-H4	NME/NM23 nucleoside diphosphate kinase 4	protein-coding	intron	-0.218714	3.65456	0.193501	0.660018	1	ns	-0.738266	3.61487	2.18887	0.139011	0.866004	ns	-1.01035	3.70748	23.6961	1.12811921581395e-06	0.000852792	down	-0.615839	3.73326	15.1176	0.000101016	0.00927246	down	H3K4me3H2AK119ubDPPA2+4
peak26247	chr12	121534301	121541299	intron (NM_001005366, intron 6 of 22)	CpG	42446	NM_001005366	84678	Hs.524800	NM_032590	ENSG00000089094	KDM2B	CXXC2|FBXL10|Fbl10|JHDM1B|PCCX2	lysine demethylase 2B	protein-coding	intron	-0.267455	3.68782	0.289431	0.590586	1	ns	-0.553772	3.69647	1.2617	0.26133	0.918586	ns	-0.605801	3.8099	8.84703	0.00293567	0.037155	down	-0.581515	3.77571	13.6034	0.000225779	0.014009	down	H3K4me3H2AK119ubDPPA2
peak31316	chr17	7435401	7442399	promoter-TSS (NR_130156)	promoter-TSS (NR_130156)	602	NR_130156	2256	Hs.655193	NM_004112	ENSG00000161958	FGF11	FGF-11|FHF-3|FHF3	fibroblast growth factor 11	protein-coding	promoter-TSS	-0.369575	3.83314	0.53844	0.46308	1	ns	-0.9058	3.66378	3.38831	0.0656604	0.804083	ns	-0.938057	3.88922	21.1536	4.23912209001223e-06	0.00152695	down	-0.817869	3.82087	27.0462	1.98652307936153e-07	0.000425566	down	H3K4me3H2AK119ubDPPA2+4
peak7852	chr3	27711101	27717999	Intergenic	Intergenic	7773	NM_001278182	8320	Hs.591663	NM_005442	ENSG00000163508	EOMES	TBR2	eomesodermin	protein-coding	Intergenic	-0.215008	3.46994	0.191843	0.661387	1	ns	-0.618031	3.4681	1.57443	0.209565	0.89949	ns	-0.707456	3.43299	11.086	0.000869834	0.0188123	down	-0.646397	3.46451	15.4757	8.35725443985167e-05	0.00843644	down	H3K4me3H3K27me3H2AK119ubDPPA2
peak31117	chr17	2392901	2399799	intron (NM_020310, intron 1 of 5)	intron (NM_020310, intron 1 of 5)	4710	NM_020310	4335	Hs.626579	NM_020310	ENSG00000070444	MNT	MAD6|MXD6|ROX|bHLHd3	MAX network transcriptional repressor	protein-coding	intron	-0.568742	3.31254	1.20106	0.273111	1	ns	-0.749329	3.24453	2.35389	0.124971	0.85678	ns	-0.80833	3.24535	13.4692	0.000242515	0.00946042	down	-0.556301	3.1668	10.0862	0.00149383	0.0378599	down	H3K4me3H2AK119ubDPPA2
peak20042	chr9	20618401	20625299	promoter-TSS (NM_001286691)	promoter-TSS (NM_001286691)	88	NM_001286691	4300	Hs.317248	NM_004529	ENSG00000171843	MLLT3	AF9|YEATS3	MLLT3 super elongation complex subunit	protein-coding	promoter-TSS	-0.430341	3.59538	0.759551	0.383469	1	ns	-0.440761	3.35787	0.820661	0.364987	0.935818	ns	-0.814209	3.30947	14.0008	0.000182732	0.00827724	down	-0.62472	3.38509	14.0149	0.000181367	0.0121617	down	H3K4me3H3K27me3H2AK119ubDPPA4
peak1045	chr1	27655301	27662199	Intergenic	L2c|LINE|L2	3972	NR_151722	111216282	Hs.297628	NR_151722	ENSG00000233975	LINC02574	-	long intergenic non-protein coding RNA 2574	ncRNA	Intergenic	-0.426511	2.81112	0.773219	0.379223	1	ns	-0.407533	2.81533	0.704638	0.40123	0.945158	ns	-0.83896	2.93678	12.8157	0.000343727	0.0114846	down	-0.64104	2.96389	12.3464	0.00044183	0.0196301	down	H3K4me3H2AK119ubDPPA2+4
peak17792	chr7	123527901	123534799	intron (NR_104245, intron 1 of 11)	intron (NR_104245, intron 1 of 11)	1598	NR_104244	154865	Hs.159650	NM_178827	ENSG00000164675	IQUB	-	IQ motif and ubiquitin domain containing	protein-coding	intron	-0.423541	3.96208	0.743715	0.388474	1	ns	-0.625421	3.70091	1.6674	0.196606	0.894781	ns	-0.861501	3.83179	17.8356	2.40829782799028e-05	0.00317233	down	-0.751797	3.69351	22.3661	2.25312399704885e-06	0.00141091	down	H3K4me3H3K27me3H2AK119ubDPPA4
peak36312	chr19	48550401	48557299	intron (NM_177973, intron 1 of 6)	intron (NM_177973, intron 1 of 6)	1678	NM_177973	6820	Hs.369331	NM_004605	ENSG00000088002	SULT2B1	ARCI14|HSST2	sulfotransferase family 2B member 1	protein-coding	intron	-0.297232	2.90572	0.35909	0.549012	1	ns	-0.910785	2.88446	3.38493	0.065795	0.804083	ns	-0.798479	2.92135	11.7817	0.000598173	0.0153903	down	-0.574741	2.9163	9.78244	0.00176187	0.04112	down	H3K4me3H2AK119ubDPPA2
peak7308	chr2	231610501	231617399	Intergenic	CpG	21086	NM_152614	165100	Hs.98104	NM_152614	ENSG00000177673	TEX44	C2orf57	testis expressed 44	protein-coding	Intergenic	-0.265156	3.07106	0.279315	0.59715	1	ns	-0.652013	3.09575	1.74857	0.186057	0.888723	ns	-0.910638	3.31754	17.4857	2.89478588797871e-05	0.00352687	down	-0.596363	3.32139	12.3648	0.000437495	0.0195052	down	H3K4me3H2AK119ubDPPA2+4
peak37487	chr20	44742101	44748999	promoter-TSS (NM_022358)	promoter-TSS (NM_022358)	-315	NM_022358	60598	Hs.528664	NM_022358	ENSG00000124249	KCNK15	K2p15.1|KCNK11|KCNK14|KT3.3|TASK-5|TASK5|dJ781B1.1	potassium two pore domain channel subfamily K member 15	protein-coding	promoter-TSS	-0.202171	3.72376	0.171772	0.678542	1	ns	-0.469682	3.65547	0.943919	0.331272	0.93106	ns	-0.58112	3.82779	8.1868	0.00421964	0.0458862	down	-0.591309	3.7874	14.1846	0.000165722	0.0117515	down	H3K4me3H2AK119ubDPPA4
peak38104	chr20	52101101	52107999	promoter-TSS (NM_001319146)	promoter-TSS (NM_001319146)	934	NM_001319146	55734	Hs.473082	NM_018197	ENSG00000020256	ZFP64	ZNF338	ZFP64 zinc finger protein	protein-coding	promoter-TSS	-0.399833	3.7539	0.638093	0.424402	1	ns	-0.662013	3.89382	1.78918	0.181026	0.885573	ns	-0.649495	3.88028	10.3078	0.0013247	0.0237424	down	-0.723094	3.80021	21.1945	4.14956751521029e-06	0.00193027	down	H3K4me3H2AK119ubDPPA2+4
peak32393	chr17	48540901	48547799	promoter-TSS (NR_102279)	promoter-TSS (NR_102279)	-1	NR_102279	100874362	Hs.171806	NR_102279	ENSG00000230148	HOXB-AS1	HOXB3OS	HOXB cluster antisense RNA 1	ncRNA	promoter-TSS	-0.204772	3.11793	0.168757	0.681219	1	ns	-0.402187	3.07758	0.686355	0.407407	0.945485	ns	-0.779543	3.3247	12.9792	0.000314965	0.0109199	down	-0.685831	3.21737	15.688	7.46955801018598e-05	0.00800088	down	H3K4me3H2AK119ubDPPA2
peak36224	chr19	46634401	46641299	Intergenic	AluJr|SINE|Alu	-3168	NM_033258	94235	Hs.283961	NM_033258	ENSG00000167414	GNG8	-	G protein subunit gamma 8	protein-coding	Intergenic	-0.575383	3.03331	1.34636	0.245915	1	ns	-0.502869	3.11149	1.05488	0.304386	0.92802	ns	-0.777633	3.13794	12.0972	0.000504963	0.0141	down	-0.629764	3.10236	12.5639	0.000393276	0.0185058	down	H3K4me3H2AK119ubDPPA2+4
peak22295	chr11	1543801	1550599	Intergenic	CpG	25071	NM_004420	1850	Hs.41688	NM_004420	ENSG00000184545	DUSP8	C11orf81|HB5|HVH-5|HVH8	dual specificity phosphatase 8	protein-coding	Intergenic	-0.0590664	3.13017	0.0141233	0.905401	1	ns	-0.332929	3.09725	0.466172	0.494753	0.95391	ns	-0.665829	3.16982	8.99388	0.00270886	0.0354643	down	-0.530355	3.30125	9.79983	0.00174528	0.0409206	down	H3K4me3H2AK119ubDPPA2+4
peak14916	chr6	135178601	135185399	promoter-TSS (NM_001130172)	promoter-TSS (NM_001130172)	692	NM_001130172	4602	Hs.606320	NM_005375	ENSG00000118513	MYB	Cmyb|c-myb|c-myb_CDS|efg	MYB proto-oncogene, transcription factor	protein-coding	promoter-TSS	-0.382835	3.60177	0.599983	0.438585	1	ns	-0.795536	3.59255	2.57951	0.108255	0.849411	ns	-0.752744	3.51404	12.7701	0.00035221	0.011653	down	-0.641344	3.50592	15.4603	8.42578116261411e-05	0.00843644	down	H3K4me3H3K27me3H2AK119ubDPPA2+4
peak27964	chr14	54563801	54570599	promoter-TSS (NM_001161576)	promoter-TSS (NM_001161576)	-412	NM_001161576	23034	Hs.98259	NM_015589	ENSG00000020577	SAMD4A	SAMD4|SMAUG|SMAUG1|SMG|SMGA	sterile alpha motif domain containing 4A	protein-coding	promoter-TSS	-0.278392	3.68182	0.302402	0.582381	1	ns	-0.685988	3.57329	1.93216	0.164522	0.875921	ns	-0.930383	3.73125	20.0845	7.40954907540844e-06	0.00197118	down	-0.611922	3.61634	14.4248	0.000145869	0.0108627	down	H3K4me3H2AK119ubDPPA2
peak13599	chr6	31398501	31405299	promoter-TSS (NM_001289152)	promoter-TSS (NM_001289152)	1189	NM_001289152	100507436	Hs.130838	NM_000247	ENSG00000204520	MICA	MIC-A|PERB11.1	MHC class I polypeptide-related sequence A	protein-coding	promoter-TSS	-0.531382	3.38727	1.12141	0.289616	1	ns	-0.326852	3.18107	0.4572	0.498936	0.954092	ns	-0.700003	3.46024	10.8554	0.000985091	0.0201091	down	-0.553072	3.30724	10.6157	0.00112129	0.032277	down	H3K4me3H2AK119ubDPPA4
peak23028	chr11	66367001	66373799	promoter-TSS (NM_001532)	promoter-TSS (NM_001532)	1360	NM_001532	3177	Hs.569017	NM_001532	ENSG00000174669	SLC29A2	DER12|ENT2|HNP36	solute carrier family 29 member 2	protein-coding	promoter-TSS	-0.172755	3.12891	0.121758	0.727135	1	ns	-0.435488	2.99379	0.798553	0.371526	0.939086	ns	-0.664793	3.10097	8.74284	0.00310819	0.0381753	down	-0.677226	3.12001	14.7785	0.000120904	0.010105	down	H3K4me3H2AK119ubDPPA2+4
peak2588	chr1	156857301	156864099	promoter-TSS (NM_001012331)	promoter-TSS (NM_001012331)	-179	NM_001012331	4914	Hs.406293	NM_002529	ENSG00000198400	NTRK1	MTC|TRK|TRK1|TRKA|Trk-A|p140-TrkA	neurotrophic receptor tyrosine kinase 1	protein-coding	promoter-TSS	-0.322215	3.43914	0.431537	0.511236	1	ns	-0.509227	3.2917	1.06377	0.302357	0.927471	ns	-0.611121	3.3386	8.06405	0.00451522	0.0475429	down	-0.50271	3.41779	9.211	0.00240566	0.0476484	down	H3K4me3H2AK119ubDPPA2+4
peak20993	chr10	3064501	3071299	promoter-TSS (NM_001323067)	promoter-TSS (NM_001323067)	-70	NM_001323067	5214	Hs.26010	NM_002627	ENSG00000067057	PFKP	ATP-PFK|PFK-C|PFK-P|PFKF	phosphofructokinase, platelet	protein-coding	promoter-TSS	-0.195752	3.22922	0.158889	0.690181	1	ns	-0.293155	2.98124	0.36856	0.54379	0.9618	ns	-0.755711	3.25857	11.9483	0.000546981	0.0146472	down	-0.66872	3.32681	15.6959	7.43857168734066e-05	0.00799752	down	H3K4me3H2AK119ubDPPA2+4
peak4790	chr2	73109201	73115999	promoter-TSS (NM_001371272)	promoter-TSS (NM_001371272)	348	NM_001371272	NA								promoter-TSS	-0.174058	3.14502	0.12622	0.722384	1	ns	-0.338629	3.17342	0.476281	0.490112	0.95333	ns	-0.799079	3.34579	13.6995	0.000214506	0.00900108	down	-0.639014	3.29127	14.0436	0.000178624	0.0120974	down	H3K4me3H2AK119ubDPPA2+4
peak26940	chr13	41453801	41460499	promoter-TSS (NM_014059)	promoter-TSS (NM_014059)	-400	NM_014059	28984	Hs.507866	NM_014059	ENSG00000102760	RGCC	C13orf15|RGC-32|RGC32|bA157L14.2	regulator of cell cycle	protein-coding	promoter-TSS	-0.558945	3.81377	1.26094	0.261473	1	ns	-0.770991	3.68439	2.43628	0.118557	0.853843	ns	-0.860271	3.76574	17.5818	2.7520753090032e-05	0.00342562	down	-0.626408	3.60963	15.2234	9.55124341168322e-05	0.00902005	down	H3K4me3H3K27me3H2AK119ubDPPA2+4
peak36358	chr19	49069501	49076199	promoter-TSS (NM_031886)	promoter-TSS (NM_031886)	91	NM_031886	3743	Hs.306973	NM_031886	ENSG00000104848	KCNA7	HAK6|KV1.7	potassium voltage-gated channel subfamily A member 7	protein-coding	promoter-TSS	-0.337855	3.35304	0.466073	0.494799	1	ns	-0.601461	3.29707	1.49453	0.221515	0.902908	ns	-0.912468	3.3111	17.6538	2.64985680607931e-05	0.00334252	down	-0.702738	3.46899	18.223	1.96487068677428e-05	0.0042164	down	H3K4me3H2AK119ubDPPA2+4
peak8918	chr3	165192301	165198999	promoter-TSS (NM_001318810)	promoter-TSS (NM_001318810)	734	NM_001318810	22865	Hs.101745	NM_014926	ENSG00000121871	SLITRK3	-	SLIT and NTRK like family member 3	protein-coding	promoter-TSS	-0.559338	3.5908	1.2709	0.259599	1	ns	-0.811358	3.45312	2.73403	0.0982311	0.836791	ns	-0.919451	3.42067	18.5312	1.67147236812099e-05	0.00277071	down	-0.751602	3.46957	20.8719	4.91046893797634e-06	0.00212629	down	H3K4me3H3K27me3H2AK119ub
peak36182	chr19	45762601	45769299	exon (NM_175875, exon 3 of 3)	exon (NM_175875, exon 3 of 3)	-1846	NR_147193	109729182	Hs.664071	NR_147193	ENSG00000267395	DM1-AS	-	DM1 locus antisense RNA	ncRNA	exon	-0.269917	3.49627	0.298585	0.584771	1	ns	-0.429685	3.59496	0.774603	0.378797	0.939949	ns	-0.600125	3.54296	8.18396	0.00422624	0.0459335	down	-0.548506	3.69922	11.9759	0.000538918	0.0219587	down	H3K4me3H2AK119ubDPPA2+4
peak40103	chr22	46069001	46075699	promoter-TSS (NR_148973)	promoter-TSS (NR_148973)	-1329	NR_148973	642648	Hs.631363	NR_148973		LOC642648	-	uncharacterized LOC642648	ncRNA	promoter-TSS	-0.103327	2.91567	0.0426825	0.836324	1	ns	-0.529321	2.94367	1.16107	0.281244	0.921359	ns	-0.644108	3.03212	7.9707	0.00475405	0.0491128	down	-0.569338	2.94234	9.59463	0.00195147	0.0430299	down	H3K4me3H2AK119ubDPPA2+4
peak32079	chr17	42419001	42425699	promoter-TSS (NM_012232)	promoter-TSS (NM_012232)	906	NM_012232	284119	Hs.437191	NM_012232	ENSG00000177469	CAVIN1	CAVIN|CGL4|FKSG13|PTRF|cavin-1	caveolae associated protein 1	protein-coding	promoter-TSS	-0.361248	3.72514	0.511008	0.474703	1	ns	-0.64166	3.83083	1.68266	0.194572	0.893118	ns	-0.842116	3.85335	17.1292	3.49217366865884e-05	0.00376037	down	-0.611738	3.73695	14.9782	0.000108762	0.00963736	down	H3K4me3H2AK119ubDPPA2+4
peak3447	chr1	218162401	218169099	Intergenic	Intergenic	-119543	NM_016052	51018	Hs.660109	NM_016052	ENSG00000067533	RRP15	CGI-115|KIAA0507	ribosomal RNA processing 15 homolog	protein-coding	Intergenic	-0.511358	3.55883	1.09401	0.295584	1	ns	-0.435075	3.49644	0.772255	0.37952	0.939949	ns	-0.626305	3.39786	8.63619	0.0032955	0.0394972	down	-0.678825	3.50452	17.3096	3.175819752563e-05	0.00548361	down	H3K4me3H3K27me3H2AK119ubDPPA4
peak8059	chr3	47575301	47581999	promoter-TSS (NM_006574)	promoter-TSS (NM_006574)	215	NM_006574	10675	Hs.45127	NM_006574	ENSG00000114646	CSPG5	NGC	chondroitin sulfate proteoglycan 5	protein-coding	promoter-TSS	-0.301038	3.44596	0.366556	0.544888	1	ns	-0.584568	3.36928	1.45262	0.228108	0.904989	ns	-0.606857	3.36619	8.0296	0.00460191	0.048115	down	-0.517389	3.51001	10.1187	0.00146769	0.0374307	down	H3K4me3H2AK119ubDPPA2+4
peak15086	chr6	142943501	142950099	Intergenic	CpG-24066	-1624	NM_006734	3097	Hs.510172	NM_006734	ENSG00000010818	HIVEP2	HIV-EP2|MBP-2|MIBP1|MRD43|SHN2|ZAS2|ZNF40B	human immunodeficiency virus type I enhancer binding protein 2	protein-coding	Intergenic	-0.353913	3.14004	0.507104	0.476395	1	ns	-0.808867	2.91062	2.71775	0.0992377	0.837346	ns	-0.732458	3.14539	10.7305	0.00105386	0.0209603	down	-0.651573	3.1277	13.6509	0.000220139	0.0138421	down	H3K4me3H2AK119ubDPPA2+4
peak14223	chr6	43169201	43175799	promoter-TSS (NM_001292001)	promoter-TSS (NM_001292001)	104	NM_001292001	6722	Hs.520140	NM_003131	ENSG00000112658	SRF	MCM1	serum response factor	protein-coding	promoter-TSS	-0.193442	3.51228	0.153259	0.69544	1	ns	-0.51347	3.4928	1.08269	0.298097	0.92702	ns	-0.838134	3.65666	16.2437	5.56932015840246e-05	0.0046827	down	-0.554445	3.57071	11.763	0.00060419	0.0230962	down	H3K4me3H2AK119ubDPPA2
peak1750	chr1	58780701	58787299	promoter-TSS (NM_002228)	promoter-TSS (NM_002228)	47	NM_002228	3725	Hs.696684	NM_002228	ENSG00000177606	JUN	AP-1|AP1|c-Jun|p39	Jun proto-oncogene, AP-1 transcription factor subunit	protein-coding	promoter-TSS	-0.56905	3.32642	1.25574	0.262459	1	ns	-0.727458	3.32615	2.1443	0.1431	0.866498	ns	-0.971573	3.37042	20.3168	6.5620531379204e-06	0.0018678	down	-0.657373	3.14253	13.9885	0.000183932	0.0122731	down	H3K4me3H2AK119ubDPPA2+4
peak31918	chr17	39923001	39929599	promoter-TSS (NM_001320801)	promoter-TSS (NM_001320801)	546	NM_001320801	94103	Hs.514151	NM_016471	ENSG00000172057	ORMDL3	-	ORMDL sphingolipid biosynthesis regulator 3	protein-coding	promoter-TSS	-0.0669847	3.01873	0.0188566	0.890778	1	ns	-0.362471	3.12107	0.56344	0.452878	0.952076	ns	-0.65939	3.04119	8.38855	0.00377592	0.0426802	down	-0.603123	3.36156	12.8527	0.00033699	0.0171594	down	H3K4me3H2AK119ubDPPA4
peak30637	chr16	84526601	84533199	Intergenic	Intergenic	-25241	NM_020947	57707	Hs.288274	NM_020947	ENSG00000140950	MEAK7	KIAA1609|TLDC1|mEAK-7	MTOR associated protein, eak-7 homolog	protein-coding	Intergenic	-0.461354	2.84019	0.877699	0.348833	1	ns	-0.789037	2.80943	2.5713	0.108818	0.849492	ns	-0.969026	2.97925	17.4738	2.9129033236399e-05	0.00352687	down	-0.797975	2.88607	18.4456	1.74826065138942e-05	0.00388849	down	H3K4me3H2AK119ubDPPA2+4
peak26223	chr12	120365601	120372199	promoter-TSS (NM_002442)	promoter-TSS (NM_002442)	264	NM_002442	4440	Hs.158311	NM_002442	ENSG00000135097	MSI1	-	musashi RNA binding protein 1	protein-coding	promoter-TSS	-0.11857	3.82855	0.0580393	0.809622	1	ns	-0.477255	3.73163	0.93891	0.332558	0.93106	ns	-0.866377	3.85915	18.1653	2.02533388719714e-05	0.00294946	down	-0.772831	3.9057	24.9807	5.7906165581098e-07	0.000641928	down	H3K4me3H3K27me3H2AK119ubDPPA4
peak28201	chr14	75275401	75281999	promoter-TSS (NM_005252)	promoter-TSS (NM_005252)	-128	NM_005252	2353	Hs.25647	NM_005252	ENSG00000170345	FOS	AP-1|C-FOS|p55	Fos proto-oncogene, AP-1 transcription factor subunit	protein-coding	promoter-TSS	-0.417307	3.41574	0.719309	0.396371	1	ns	-0.647319	3.4617	1.74965	0.185921	0.888723	ns	-0.939678	3.48764	19.412	1.05341810516198e-05	0.00222796	down	-0.8472	3.46365	26.1899	3.09438524431553e-07	0.000469994	down	H3K4me3H2AK119ubDPPA2
peak25985	chr12	109305601	109312199	promoter-TSS (NM_213596)	promoter-TSS (NM_213596)	384	NM_213596	121643	Hs.528316	NM_213596	ENSG00000139445	FOXN4	-	forkhead box N4	protein-coding	promoter-TSS	-0.134997	2.91799	0.0772571	0.78105	1	ns	-0.0667669	2.8716	0.0191059	0.890063	0.992549	ns	-0.739224	3.03429	10.5337	0.00117216	0.0222371	down	-0.547082	3.04577	9.40168	0.00216787	0.0452225	down	H3K4me3H3K27me3H2AK119ubDPPA2+4
peak19115	chr8	53878001	53884599	promoter-TSS (NM_003702)	promoter-TSS (NM_003702)	428	NM_003702	8601	Hs.368733	NM_003702	ENSG00000147509	RGS20	RGSZ1|ZGAP1|g(z)GAP|gz-GAP	regulator of G protein signaling 20	protein-coding	promoter-TSS	-0.233552	3.45763	0.224967	0.635281	1	ns	-0.906054	3.29268	3.32733	0.0681374	0.804083	ns	-0.761778	3.52146	13.0361	0.000305546	0.0107578	down	-0.533387	3.49128	10.5774	0.0011448	0.03268	down	H3K4me3H2AK119ubDPPA4
peak29968	chr16	14299101	14305699	promoter-TSS (NR_132984)	promoter-TSS (NR_132984)	-105	NR_132984	100129781	Hs.190748	NR_132983		MIR193BHG	-	MIR193B host gene	ncRNA	promoter-TSS	-0.350537	3.02837	0.508191	0.475923	1	ns	-0.602438	3.16079	1.47742	0.224178	0.904851	ns	-0.718058	3.16311	10.3875	0.00126874	0.0231979	down	-0.607174	3.2453	12.4994	0.000407072	0.0188979	down	H3K4me3H2AK119ubDPPA2+4
peak14696	chr6	107112901	107119499	promoter-TSS (NM_001367314)	promoter-TSS (NM_001367314)	-685	NM_001367314	57673	Hs.418045	NM_001080450	ENSG00000178409	BEND3	KIAA1553	BEN domain containing 3	protein-coding	promoter-TSS	-0.335857	3.10337	0.444597	0.504912	1	ns	-0.87912	3.22777	3.0883	0.0788573	0.814859	ns	-0.938783	3.38571	18.7793	1.46750691310556e-05	0.00265475	down	-0.852464	3.2729	24.3915	7.86150238300036e-07	0.000756934	down	H3K4me3H2AK119ubDPPA2
peak7346	chr2	232631701	232638299	promoter-TSS (NM_025202)	promoter-TSS (NM_025202)	1396	NM_025202	80303	Hs.516769	NM_025202	ENSG00000115468	EFHD1	MST133|MSTP133|PP3051|SWS2	EF-hand domain family member D1	protein-coding	promoter-TSS	-0.431811	3.21808	0.755037	0.384886	1	ns	-0.443384	3.23611	0.833186	0.361353	0.935377	ns	-0.678183	3.25182	9.59746	0.00194847	0.0295955	down	-0.622013	3.3741	13.8388	0.000199183	0.0129718	down	H3K4me3H2AK119ubDPPA2
peak29832	chr16	3948601	3955199	promoter-TSS (NR_120311)	promoter-TSS (NR_120311)	-1456	NR_120311	102724927	Hs.364739	NR_120311	ENSG00000262185	LOC102724927	-	uncharacterized LOC102724927	ncRNA	promoter-TSS	-0.637879	2.85378	1.66041	0.197548	1	ns	-0.936229	2.88213	3.57682	0.0585911	0.793779	ns	-0.938875	2.77112	15.2091	9.62387398633583e-05	0.00608282	down	-0.767421	2.98678	17.8135	2.43654436237959e-05	0.00478269	down	H3K4me3H2AK119ubDPPA2+4
peak37975	chr20	50789801	50796399	Intergenic	Intergenic	-1794	NM_017843	55653	Hs.381178	NM_017843	ENSG00000124243	BCAS4	CNOL	breast carcinoma amplified sequence 4	protein-coding	Intergenic	-0.520736	3.41046	1.10132	0.293977	1	ns	-0.745997	3.45944	2.25243	0.133405	0.860943	ns	-0.982676	3.51246	21.3527	3.82079747133487e-06	0.00143998	down	-0.641586	3.46023	14.9582	0.000109919	0.00964232	down	H3K4me3H2AK119ubDPPA2+4
peak35067	chr19	17948201	17954799	promoter-TSS (NM_002248)	promoter-TSS (NM_002248)	198	NM_002248	3780	Hs.158173	NM_002248	ENSG00000105642	KCNN1	KCa2.1|SK1|SKCA1|hSK1	potassium calcium-activated channel subfamily N member 1	protein-coding	promoter-TSS	-0.553332	3.93754	1.20743	0.271843	1	ns	-0.899198	3.87899	3.23751	0.0719701	0.806997	ns	-0.931689	3.92362	21.2063	4.12402065738156e-06	0.00149875	down	-0.733969	3.98614	23.0008	1.6193559752155e-06	0.00111716	down	H3K4me3H2AK119ubDPPA2+4
peak3613	chr1	225807501	225813999	promoter-TSS (NM_001291163)	promoter-TSS (NM_001291163)	616	NM_001291163	2052	Hs.89649	NM_000120	ENSG00000143819	EPHX1	EPHX|EPOX|HYL1|MEH	epoxide hydrolase 1	protein-coding	promoter-TSS	-0.194651	3.27983	0.157378	0.691582	1	ns	-0.52713	3.18518	1.17374	0.278634	0.92129	ns	-0.743027	3.32889	11.8392	0.000579961	0.0151225	down	-0.557754	3.26198	10.6532	0.00109881	0.0319464	down	H3K4me3H2AK119ubDPPA2+4
peak39527	chr22	26655301	26661799	promoter-TSS (NR_033320)	promoter-TSS (NR_033320)	1068	NR_033320	440823	Hs.517502	NR_003491	ENSG00000225783	MIAT	C22orf35|GOMAFU|LINC00066|NCRNA00066|RNCR2|lncRNA-MIAT	myocardial infarction associated transcript	ncRNA	promoter-TSS	-0.482043	2.98722	0.959107	0.327412	1	ns	-0.538954	2.90932	1.21782	0.269789	0.920523	ns	-0.879667	3.07486	15.0838	0.000102842	0.00625578	down	-0.601361	3.09563	11.5754	0.000668312	0.0243312	down	H3K4me3H2AK119ubDPPA2+4
peak19521	chr8	102804301	102810799	promoter-TSS (NR_149020)	promoter-TSS (NR_149020)	728	NR_149020	401472		NR_149020		GASAL1	GASL1	growth arrest associated lncRNA 1	ncRNA	promoter-TSS	-0.601276	3.1597	1.38062	0.239996	1	ns	-0.792181	3.09778	2.63571	0.104485	0.845185	ns	-1.22606	3.25847	30.1484	4.00222628531591e-08	0.000224954	down	-0.789031	3.2549	20.8445	4.98132183974994e-06	0.00213426	down	H3K4me3H2AK119ubDPPA2+4
peak26931	chr13	40662301	40668799	promoter-TSS (NM_002015)	promoter-TSS (NM_002015)	1091	NM_002015	2308	Hs.370666	NM_002015	ENSG00000150907	FOXO1	FKH1|FKHR|FOXO1A	forkhead box O1	protein-coding	promoter-TSS	-0.221109	3.60377	0.18807	0.664528	1	ns	-0.584788	3.43675	1.41951	0.233485	0.905619	ns	-0.835685	3.56796	15.8033	7.02799662156026e-05	0.00528763	down	-0.633708	3.42285	14.4816	0.000141537	0.0107281	down	H3K4me3H2AK119ubDPPA2+4
peak36248	chr19	47154001	47160499	intron (NM_005500, intron 5 of 8)	intron (NM_005500, intron 5 of 8)	26415	NR_027280	10055	Hs.515500	NM_005500	ENSG00000142230	SAE1	AOS1|HSPC140|SUA1|UBLE1A	SUMO1 activating enzyme subunit 1	protein-coding	intron	-0.65446	3.18174	1.72632	0.188882	1	ns	-0.989711	3.11835	3.92759	0.0475	0.786531	ns	-1.27131	3.35764	33.2695	8.02319594267801e-09	0.000196089	down	-0.915583	3.19662	26.6565	2.4303419142065e-07	0.000464458	down	H3K4me3H2AK119ubDPPA4
peak2048	chr1	94923901	94930399	promoter-TSS (NM_001839)	promoter-TSS (NM_001839)	-40	NM_001839	1266	Hs.483454	NM_001839	ENSG00000117519	CNN3	-	calponin 3	protein-coding	promoter-TSS	-0.433058	3.00138	0.719531	0.396298	1	ns	-0.553415	2.99092	1.24395	0.26471	0.918688	ns	-0.662262	3.02937	8.33956	0.00387911	0.0434723	down	-0.559437	2.90397	9.23314	0.00237674	0.0473986	down	H3K4me3H2AK119ubDPPA2+4
peak6040	chr2	174679801	174686299	promoter-TSS (NM_001077269)	promoter-TSS (NM_001077269)	-151	NM_001077269	7456	Hs.128067	NM_003387	ENSG00000115935	WIPF1	PRPL-2|WAS2|WASPIP|WIP	WAS/WASL interacting protein family member 1	protein-coding	promoter-TSS	-0.308167	3.55709	0.397206	0.528536	1	ns	-0.243377	3.51361	0.255057	0.613537	0.965812	ns	-0.62677	3.67401	9.20917	0.00240806	0.0333302	down	-0.558019	3.57257	11.9934	0.000533892	0.0218808	down	H3K4me3H3K27me3H2AK119ubDPPA2+4
peak26324	chr12	124710701	124717199	Intergenic	L1MB4|LINE|L1	125721	NM_001367982	949	Hs.731377	NM_005505	ENSG00000073060	SCARB1	CD36L1|CLA-1|CLA1|HDLQTL6|SR-BI|SRB1	scavenger receptor class B member 1	protein-coding	Intergenic	-0.505154	2.65985	1.05509	0.304338	1	ns	-0.811237	2.71198	2.6523	0.1034	0.844647	ns	-0.925797	2.74534	14.6989	0.000126122	0.00705158	down	-0.664239	2.7234	11.8608	0.000573279	0.0225174	down	H3K4me3H2AK119ubDPPA2+4
peak25195	chr12	49105801	49112299	intron (NM_018113, intron 1 of 16)	intron (NM_018113, intron 1 of 16)	1850	NM_001352162	55716	Hs.272838	NM_018113	ENSG00000139636	LMBR1L	LIMR	limb development membrane protein 1 like	protein-coding	intron	-0.224627	3.10786	0.20526	0.650508	1	ns	-0.50542	3.02551	1.08363	0.297888	0.92702	ns	-0.62511	3.22088	8.06764	0.00450628	0.0475056	down	-0.753256	3.19198	18.7575	1.48438648206878e-05	0.00368059	down	H3K4me3H2AK119ubDPPA2+4
peak35474	chr19	33794101	33800599	promoter-TSS (NM_024076)	promoter-TSS (NM_024076)	480	NM_024076	79047	Hs.221873	NM_024076	ENSG00000153885	KCTD15	-	potassium channel tetramerization domain containing 15	protein-coding	promoter-TSS	-0.129666	2.88256	0.068808	0.79308	1	ns	-0.540529	2.86898	1.23175	0.267067	0.919753	ns	-0.969911	2.92493	17.2205	3.32825841390667e-05	0.00368629	down	-0.612975	3.03336	11.6679	0.000635862	0.0236793	down	H3K4me3H2AK119ubDPPA2+4
peak29530	chr15	96341401	96347899	Intergenic	CpG	10885	NM_001145157	7026	Hs.347991	NM_021005	ENSG00000185551	NR2F2	ARP-1|ARP1|CHTD4|COUPTF2|COUPTFB|COUPTFII|NF-E3|SVP40|TFCOUP2	nuclear receptor subfamily 2 group F member 2	protein-coding	Intergenic	-0.462827	2.83215	0.862226	0.353116	1	ns	-0.694432	2.62446	2.02935	0.154286	0.872457	ns	-0.825134	2.95424	12.6195	0.000381744	0.0121772	down	-0.630162	2.60395	9.89085	0.00166103	0.0397697	down	H3K4me3H2AK119ubDPPA2
[truncated: 4,557 more rows]
