# Supplementary material for: Embryonic stem cell factors DPPA2/4 amplify active H3K4me3–H2AK119ub chromatin domains in non-small cell lung cancer
Source: Genes Dev. 2026 May 1;40(9-10):756–76. doi: 10.1101/gad.353102.125 (PMC13138344; doi:10.1101/gad.353102.125)
Supplement: Supplement 5 [file Supplemental_Table_3_IP-MS_processed_data_and_stats.xlsx]

## Sheet: Sheet1
PG.Genes	PG.ProteinNames	PG.ProteinGroups	PG.ProteinAccessions.x	PG.ProteinDescriptions	PG.FASTAHeader	# peptides	PG.Qvalue	PG.Cscore	PG.ProteinAccessions.y	PG.Gene	IgG_Ms_3_log2LFQAUC	IgG_Ms_4_log2LFQAUC	IgG_Ms_5_log2LFQAUC	IgG_Ms_6_log2LFQAUC	IgG_Rb_3_log2LFQAUC	IgG_Rb_4_log2LFQAUC	IgG_Rb_5_log2LFQAUC	IgG_Rb_6_log2LFQAUC	DPPA2_3_log2LFQAUC	DPPA2_4_log2LFQAUC	DPPA2_5_log2LFQAUC	DPPA2_6_log2LFQAUC	DPPA4_3_log2LFQAUC	DPPA4_4_log2LFQAUC	DPPA4_5_log2LFQAUC	DPPA4_6_log2LFQAUC	DPPA2vsIgGMsPairedPval_LFQAUC	DPPA4vsIgGRbPairedPval_LFQAUC	DPPA2vsIgGMsBHPval_LFQAUC	DPPA4vsIgGRbBHPval_LFQAUC	DPPA2vsIgGMsl2FC_LFQAUC	DPPA4vsIgGRbl2FC_LFQAUC	category	HPA_nuclear	DPPA2_3_riBAQ	DPPA2_4_riBAQ	DPPA2_5_riBAQ	DPPA2_6_riBAQ	DPPA4_3_riBAQ	DPPA4_4_riBAQ	DPPA4_5_riBAQ	DPPA4_6_riBAQ	DPPA2_riBAQ_mean	DPPA4_riBAQ_mean
C1R;C1R;C1R;C1R;C1RL;C1R;C1RL	A0A3B3ISR2_HUMAN;A0A3B3ITU4_HUMAN;B4DPQ0_HUMAN;F5H2D0_HUMAN;H0YFL7_HUMAN;C1R_HUMAN;C1RL_HUMAN	A0A3B3ISR2;A0A3B3ITU4;B4DPQ0;F5H2D0;H0YFL7;P00736;Q9NZP8	A0A3B3ISR2;A0A3B3ITU4;B4DPQ0;F5H2D0;H0YFL7;P00736;Q9NZP8	Isoform of P00736, Complement C1r;Isoform of P00736, Complement C1r (Fragment);Isoform of P00736, Complement C1r;Isoform of P00736, Complement C1r;Isoform of Q9NZP8, Complement C1r subcomponent like (Fragment);Complement C1r subcomponent;Complement C1r subcomponent-like protein	>tr|A0A3B3ISR2|A0A3B3ISR2_HUMAN Isoform of P00736, Complement C1r OS=Homo sapiens OX=9606 GN=C1R PE=1 SV=1;>tr|A0A3B3ITU4|A0A3B3ITU4_HUMAN Isoform of P00736, Complement C1r (Fragment) OS=Homo sapiens OX=9606 GN=C1R PE=1 SV=1;>tr|B4DPQ0|B4DPQ0_HUMAN Isoform of P00736, Complement C1r OS=Homo sapiens OX=9606 GN=C1R PE=1 SV=1;>tr|F5H2D0|F5H2D0_HUMAN Isoform of P00736, Complement C1r OS=Homo sapiens O…	1	0	50.1819	A0A3B3ISR2;A0A3B3ITU4;B4DPQ0;F5H2D0;H0YFL7;P00736;Q9NZP8	C1R;C1R;C1R;C1R;C1RL;C1R;C1RL	-6.33783	-6.48416	-5.67769	-3.98953	-7.24945	-5.51986	-5.63997	-4.82552	-3.72112	-3.74187	-2.62765	-3.53413	-1.44084	-2.35131	-1.77876	-2.20799	0.00282421	2.85069e-05	0.0393733	0.00781712	2.21611	3.86397	Enriched in DPPA2-IP & DPPA4-IP	other	0	0	0	0	0.00406822	0.00254611	0.0042214	0.00339043	0	0.00355654
MFAP4	K7ES70_HUMAN;MFAP4_HUMAN;MFAP4_HUMAN	K7ES70;P55083;P55083-2	K7ES70;P55083;P55083-2	Isoform of P55083, Microfibril associated protein 4;Microfibril-associated glycoprotein 4;Isoform of P55083, Isoform 2 of Microfibril-associated glycoprotein 4	>tr|K7ES70|K7ES70_HUMAN Isoform of P55083, Microfibril associated protein 4 OS=Homo sapiens OX=9606 GN=MFAP4 PE=1 SV=1;>sp|P55083|MFAP4_HUMAN Microfibril-associated glycoprotein 4 OS=Homo sapiens OX=9606 GN=MFAP4 PE=1 SV=2;>sp|P55083-2|MFAP4_HUMAN Isoform of P55083, Isoform 2 of Microfibril-associated glycoprotein 4 OS=Homo sapiens OX=9606 GN=MFAP4	2	0	49.9187	K7ES70;P55083;P55083-2	MFAP4	-8.39363	-7.34042	-6.97374	-6.0194	-6.11259	-5.4052	-7.43749	-5.1918	-3.75133	-3.92364	-3.01904	-3.5087	0.542368	-0.70901	-1.69791	-1.72518	0.000105081	3.68707e-06	0.00510376	0.00151404	3.63112	5.13933	Enriched in DPPA2-IP & DPPA4-IP	other	0	0	0	0	0.020945	0.0204287	0.0172626	0.0146635	0	0.018325
PON1	PON1_HUMAN	P27169	P27169	Serum paraoxonase/arylesterase 1	>sp|P27169|PON1_HUMAN Serum paraoxonase/arylesterase 1 OS=Homo sapiens OX=9606 GN=PON1 PE=1 SV=3	3	0	53.2899	P27169	PON1	-5.28279	-5.26475	-6.78759	-6.12045	-5.33926	-7.42584	-6.89068	-5.57902	-3.57279	-3.73423	-3.13986	-2.69775	-1.21925	-0.866234	-0.984507	-1.29952	0.000157295	1.33281e-07	0.00710503	0.000127042	2.57773	5.21632	Enriched in DPPA2-IP & DPPA4-IP	other	0	0	0	0	0.00585025	0.0063436	0.00588677	0.00552259	0	0.0059008
DPPA4	DPPA4_HUMAN	Q7L190	Q7L190	Developmental pluripotency-associated protein 4	>sp|Q7L190|DPPA4_HUMAN Developmental pluripotency-associated protein 4 OS=Homo sapiens OX=9606 GN=DPPA4 PE=1 SV=2	29	0	53.5399	Q7L190	DPPA4	-1.63599	-1.48179	-1.48795	-1.6003	-1.34161	-1.67039	-1.47337	-1.32442	3.33662	4.49682	4.24965	4.52624	4.68188	4.40774	4.35375	4.10814	7.8065e-12	5.90526e-12	7.28614e-09	2.66741e-08	5.70384	5.84032	Enriched in DPPA2-IP & DPPA4-IP	nuclear	1.28315	1.53812	1.40508	1.58454	1	1	1	1	1.45272	1
DPPA2	DPPA2_HUMAN	Q7Z7J5	Q7Z7J5	Developmental pluripotency-associated protein 2	>sp|Q7Z7J5|DPPA2_HUMAN Developmental pluripotency-associated protein 2 OS=Homo sapiens OX=9606 GN=DPPA2 PE=1 SV=2	21	0	55.4257	Q7Z7J5	DPPA2	-0.589103	-1.09063	-0.667963	-1.12853	-2.40975	-1.53701	-1.23135	-1.03845	3.18987	4.02355	3.94102	3.99386	0.49749	0.696948	0.251081	-0.0878758	2.62932e-09	3.87822e-05	1.18766e-06	0.00929054	4.65613	1.89355	Enriched in DPPA2-IP & DPPA4-IP	nuclear	1	1	1	1	0.0536877	0.0569027	0.0734663	0.047785	1	0.0579604
IGKV2D-29;IGKV2-29	KVD29_HUMAN;KV229_HUMAN	A0A075B6S2;A2NJV5	A0A075B6S2;A2NJV5	Immunoglobulin kappa variable 2D-29;Immunoglobulin kappa variable 2-29	>sp|A0A075B6S2|KVD29_HUMAN Immunoglobulin kappa variable 2D-29 OS=Homo sapiens OX=9606 GN=IGKV2D-29 PE=3 SV=1;>sp|A2NJV5|KV229_HUMAN Immunoglobulin kappa variable 2-29 OS=Homo sapiens OX=9606 GN=IGKV2-29 PE=3 SV=2	7	0	53.4151	A0A075B6S2;A2NJV5	IGKV2D-29;IGKV2-29	9.63651	9.45825	9.44968	9.57184	-0.506849	-0.992846	0.0140553	0.335681	12.0546	11.817	11.1924	11.5507	0.653376	2.10518	0.140575	-0.952164	0.00135261	0.156562	0.026564	0.561708	2.12459	0.774232	Enriched in DPPA2-IP Only	other	227.715	138.634	101.11	129.479	0.0471769	0.141991	0.0359149	0.0205904	149.235	0.0614182
RMC1	A0A087WZD4_HUMAN;K7EIS6_HUMAN;K7ENL9_HUMAN;RMC1_HUMAN	A0A087WZD4;K7EIS6;K7ENL9;Q96DM3	A0A087WZD4;K7EIS6;K7ENL9;Q96DM3	Isoform of Q96DM3, Regulator of MON1-CCZ1;Isoform of Q96DM3, Regulator of MON1-CCZ1;Isoform of Q96DM3, Regulator of MON1-CCZ1;Regulator of MON1-CCZ1 complex	>tr|A0A087WZD4|A0A087WZD4_HUMAN Isoform of Q96DM3, Regulator of MON1-CCZ1 OS=Homo sapiens OX=9606 GN=RMC1 PE=1 SV=1;>tr|K7EIS6|K7EIS6_HUMAN Isoform of Q96DM3, Regulator of MON1-CCZ1 OS=Homo sapiens OX=9606 GN=RMC1 PE=1 SV=1;>tr|K7ENL9|K7ENL9_HUMAN Isoform of Q96DM3, Regulator of MON1-CCZ1 OS=Homo sapiens OX=9606 GN=RMC1 PE=1 SV=1;>sp|Q96DM3|RMC1_HUMAN Regulator of MON1-CCZ1 complex OS=Homo sapien…	1	0	49.2001	A0A087WZD4;K7EIS6;K7ENL9;Q96DM3	RMC1	-2.78021	-3.7227	-3.63526	-1.78328	-1.19102	-1.2945	-1.22385	-1.75088	-1.15745	-1.37229	-1.06544	-1.63144	-1.14091	-1.06267	-1.22064	-1.262	0.000405462	0.586103	0.0129973	0.86588	1.67371	0.193508	Enriched in DPPA2-IP Only	other	0.00872198	0.0047162	0.00595351	0.00387152	0.00326777	0.00405824	0.00405517	0.00426087	0.0058158	0.00391051
HP	A0A0C4DGL8_HUMAN;H0Y300_HUMAN;J3QR68_HUMAN;HPT_HUMAN;HPT_HUMAN	A0A0C4DGL8;H0Y300;J3QR68;P00738;P00738-2	A0A0C4DGL8;H0Y300;J3QR68;P00738;P00738-2	Isoform of P00738, Haptoglobin;Isoform of P00738, Haptoglobin;Isoform of P00738, Haptoglobin (Fragment);Haptoglobin;Isoform of P00738, Isoform 2 of Haptoglobin	>tr|A0A0C4DGL8|A0A0C4DGL8_HUMAN Isoform of P00738, Haptoglobin OS=Homo sapiens OX=9606 GN=HP PE=1 SV=1;>tr|H0Y300|H0Y300_HUMAN Isoform of P00738, Haptoglobin OS=Homo sapiens OX=9606 GN=HP PE=1 SV=4;>tr|J3QR68|J3QR68_HUMAN Isoform of P00738, Haptoglobin (Fragment) OS=Homo sapiens OX=9606 GN=HP PE=1 SV=1;>sp|P00738|HPT_HUMAN Haptoglobin OS=Homo sapiens OX=9606 GN=HP PE=1 SV=1;>sp|P00738-2|HPT_HUMAN…	3	0	45.1381	A0A0C4DGL8;H0Y300;J3QR68;P00738;P00738-2	HP	-2.90787	-1.53669	-1.67697	-1.56559	-2.17804	-3.07554	-1.73202	-2.53252	0.501484	0.799291	0.653621	0.754167	-1.73375	-3.60447	-2.55104	-3.46359	6.91124e-05	0.315817	0.00390226	0.707462	2.59892	-0.458687	Enriched in DPPA2-IP Only	other	0.0665364	0.051454	0.0481866	0.0507063	0.00266533	0.00100846	0	0	0.0542208	0.00091845
MED17;MED17;MED17;MED17;MED17;;MED17;MED17;MED17;MED17;MED17	A0A1W2PNF3_HUMAN;A0A1W2PNW7_HUMAN;A0A1W2PPP8_HUMAN;A0A1W2PQ48_HUMAN;A0A1W2PR99_HUMAN;A0A1W2PRB8_HUMAN;A0A1W2PRX4_HUMAN;A0A1W2PS27_HUMAN;A0A1W2PS69_HUMAN;E9PM72_HUMAN;MED17_HUMAN	A0A1W2PNF3;A0A1W2PNW7;A0A1W2PPP8;A0A1W2PQ48;A0A1W2PR99;A0A1W2PRB8;A0A1W2PRX4;A0A1W2PS27;A0A1W2PS69;E9PM72;Q9NVC6	A0A1W2PNF3;A0A1W2PNW7;A0A1W2PPP8;A0A1W2PQ48;A0A1W2PR99;A0A1W2PRB8;A0A1W2PRX4;A0A1W2PS27;A0A1W2PS69;E9PM72;Q9NVC6	Isoform of Q9NVC6, Cofactor required for Sp1 transcriptional activation subunit 6 (Fragment);Isoform of Q9NVC6, Mediator of RNA polymerase II transcription subunit 17;Isoform of Q9NVC6, Cofactor required for Sp1 transcriptional activation subunit 6 (Fragment);Isoform of Q9NVC6, Mediator of RNA polymerase II transcription subunit 17;Isoform of Q9NVC6, Cofactor required for Sp1 transcriptional acti…	>tr|A0A1W2PNF3|A0A1W2PNF3_HUMAN Isoform of Q9NVC6, Cofactor required for Sp1 transcriptional activation subunit 6 (Fragment) OS=Homo sapiens OX=9606 GN=MED17 PE=3 SV=1;>tr|A0A1W2PNW7|A0A1W2PNW7_HUMAN Isoform of Q9NVC6, Mediator of RNA polymerase II transcription subunit 17 OS=Homo sapiens OX=9606 GN=MED17 PE=1 SV=1;>tr|A0A1W2PPP8|A0A1W2PPP8_HUMAN Isoform of Q9NVC6, Cofactor required for Sp1 trans…	2	0	47.2495	A0A1W2PNF3;A0A1W2PNW7;A0A1W2PPP8;A0A1W2PQ48;A0A1W2PR99;A0A1W2PRB8;A0A1W2PRX4;A0A1W2PS27;A0A1W2PS69;E9PM72;Q9NVC6	MED17;MED17;MED17;MED17;MED17;;MED17;MED17;MED17;MED17;MED17	-2.62511	-2.98788	-3.37247	-3.23893	-2.08014	-2.35884	-2.04692	-1.90167	-1.86851	-1.91953	-1.81271	-2.34944	-1.57829	-1.72101	-1.99348	-1.85278	4.46018e-05	0.095881	0.00283756	0.474364	1.06855	0.310503	Enriched in DPPA2-IP Only	nuclear	0.026667	0.0194292	0.0197834	0.0136984	0.0114612	0.0149148	0.0128546	0.0164134	0.0198945	0.013911
CFAP20DC	A0A2U3TZK7_HUMAN;H0Y8H3_HUMAN;H7C4Q4_HUMAN;H7C5H9_HUMAN;CF20D_HUMAN;CF20D_HUMAN	A0A2U3TZK7;H0Y8H3;H7C4Q4;H7C5H9;Q6ZVT6;Q6ZVT6-2	A0A2U3TZK7;H0Y8H3;H7C4Q4;H7C5H9;Q6ZVT6;Q6ZVT6-2	Isoform of Q6ZVT6, CFAP20 domain containing;Isoform of Q6ZVT6, CFAP20 domain containing (Fragment);Isoform of Q6ZVT6, CFAP20 domain containing (Fragment);Isoform of Q6ZVT6, CFAP20 domain containing (Fragment);Protein CFAP20DC;Isoform of Q6ZVT6, Isoform 2 of Protein CFAP20DC	>tr|A0A2U3TZK7|A0A2U3TZK7_HUMAN Isoform of Q6ZVT6, CFAP20 domain containing OS=Homo sapiens OX=9606 GN=CFAP20DC PE=4 SV=1;>tr|H0Y8H3|H0Y8H3_HUMAN Isoform of Q6ZVT6, CFAP20 domain containing (Fragment) OS=Homo sapiens OX=9606 GN=CFAP20DC PE=4 SV=1;>tr|H7C4Q4|H7C4Q4_HUMAN Isoform of Q6ZVT6, CFAP20 domain containing (Fragment) OS=Homo sapiens OX=9606 GN=CFAP20DC PE=4 SV=1;>tr|H7C5H9|H7C5H9_HUMAN Iso…	1	0	36.4174	A0A2U3TZK7;H0Y8H3;H7C4Q4;H7C5H9;Q6ZVT6;Q6ZVT6-2	CFAP20DC	-2.42789	-2.9747	-3.12612	-4.09225	-2.63021	-3.06307	-3.33913	-3.61588	-1.50982	-0.950957	-1.00067	-0.544015	-3.4703	-2.23909	-4.09921	-3.38388	0.00025166	0.751775	0.00963346	0.928834	2.15387	-0.13605	Enriched in DPPA2-IP Only	other	0.0352394	0.032576	0.032116	0.0424323	0	0	0	0	0.0355909	0
OGFRL1	A0A3B3IRI0_HUMAN;OGRL1_HUMAN	A0A3B3IRI0;Q5TC84	A0A3B3IRI0;Q5TC84	Isoform of Q5TC84, Opioid growth factor receptor like 1;Opioid growth factor receptor-like protein 1	>tr|A0A3B3IRI0|A0A3B3IRI0_HUMAN Isoform of Q5TC84, Opioid growth factor receptor like 1 OS=Homo sapiens OX=9606 GN=OGFRL1 PE=1 SV=1;>sp|Q5TC84|OGRL1_HUMAN Opioid growth factor receptor-like protein 1 OS=Homo sapiens OX=9606 GN=OGFRL1 PE=2 SV=1	1	0	46.0712	A0A3B3IRI0;Q5TC84	OGFRL1	-2.58807	-3.6343	-2.40292	-3.49418	-1.5083	-2.31503	-1.07639	-1.50375	-1.177	-1.07324	-1.15091	-0.846156	-2.26564	-1.11475	-1.01361	-1.05711	0.000148198	0.522304	0.0069322	0.840518	1.96804	0.238089	Enriched in DPPA2-IP Only	other	0.00477455	0.00321949	0.00311316	0.00370204	0.000831477	0.0021718	0.00259735	0.00272489	0.00370231	0.00208138
;KTI12	A0A3B3IU88_HUMAN;KTI12_HUMAN	A0A3B3IU88;Q96EK9	A0A3B3IU88;Q96EK9	readthrough, Uncharacterized protein (Fragment);Protein KTI12 homolog	>tr|A0A3B3IU88|A0A3B3IU88_HUMAN readthrough, Uncharacterized protein (Fragment) OS=Homo sapiens OX=9606 PE=4 SV=1;>sp|Q96EK9|KTI12_HUMAN Protein KTI12 homolog OS=Homo sapiens OX=9606 GN=KTI12 PE=1 SV=1	1	0	50.3855	A0A3B3IU88;Q96EK9	;KTI12	-1.16729	-0.786552	-2.8443	-1.26247	-0.0813465	-0.514921	-0.670409	-0.60416	0.0676503	-0.583074	-0.124067	-0.278329	-0.250354	-0.0391293	-0.239414	-0.236667	0.00322861	0.44601	0.0423943	0.801976	1.2857	0.276318	Enriched in DPPA2-IP Only	nuclear	0.0144535	0.00577752	0.00810389	0.00701071	0.00429429	0.00584828	0.00567474	0.00614815	0.0088364	0.00549137
TAF3	A0A8I5KR98_HUMAN;TAF3_HUMAN	A0A8I5KR98;Q5VWG9	A0A8I5KR98;Q5VWG9	Isoform of Q5VWG9, TATA-box binding protein associated factor 3;Transcription initiation factor TFIID subunit 3	>tr|A0A8I5KR98|A0A8I5KR98_HUMAN Isoform of Q5VWG9, TATA-box binding protein associated factor 3 OS=Homo sapiens OX=9606 GN=TAF3 PE=1 SV=1;>sp|Q5VWG9|TAF3_HUMAN Transcription initiation factor TFIID subunit 3 OS=Homo sapiens OX=9606 GN=TAF3 PE=1 SV=1	1	0	41.1795	A0A8I5KR98;Q5VWG9	TAF3	-7.26772	-6.09596	-6.22029	-4.67415	-3.93792	-4.26627	-5.27173	-3.6589	-4.0276	-2.70347	-3.61532	-3.28433	-2.5331	-2.57612	-3.96395	-2.80766	0.000395799	0.0335464	0.0129552	0.313492	2.65685	1.3135	Enriched in DPPA2-IP Only	nuclear	0	0	0	0	0.000364096	0.000415848	0.000177188	0.000427278	0	0.000346103
AFTPH	A0A8Q3SI61_HUMAN;A0A8Q3SIA4_HUMAN;A0A8Q3WKU6_HUMAN;A0A8Q3WM48_HUMAN;B8ZZI9_HUMAN;AFTIN_HUMAN;AFTIN_HUMAN;AFTIN_HUMAN;AFTIN_HUMAN	A0A8Q3SI61;A0A8Q3SIA4;A0A8Q3WKU6;A0A8Q3WM48;B8ZZI9;Q6ULP2;Q6ULP2-6;Q6ULP2-8;Q6ULP2-9	A0A8Q3SI61;A0A8Q3SIA4;A0A8Q3WKU6;A0A8Q3WM48;B8ZZI9;Q6ULP2;Q6ULP2-6;Q6ULP2-8;Q6ULP2-9	Isoform of Q6ULP2, Aftiphilin;Isoform of Q6ULP2, Aftiphilin;Isoform of Q6ULP2, Aftiphilin;Isoform of Q6ULP2, Aftiphilin;Isoform of Q6ULP2, Aftiphilin (Fragment);Aftiphilin;Isoform of Q6ULP2, Isoform 2 of Aftiphilin;Isoform of Q6ULP2, Isoform 4 of Aftiphilin;Isoform of Q6ULP2, Isoform 5 of Aftiphilin	>tr|A0A8Q3SI61|A0A8Q3SI61_HUMAN Isoform of Q6ULP2, Aftiphilin OS=Homo sapiens OX=9606 GN=AFTPH PE=1 SV=1;>tr|A0A8Q3SIA4|A0A8Q3SIA4_HUMAN Isoform of Q6ULP2, Aftiphilin OS=Homo sapiens OX=9606 GN=AFTPH PE=1 SV=1;>tr|A0A8Q3WKU6|A0A8Q3WKU6_HUMAN Isoform of Q6ULP2, Aftiphilin OS=Homo sapiens OX=9606 GN=AFTPH PE=1 SV=1;>tr|A0A8Q3WM48|A0A8Q3WM48_HUMAN Isoform of Q6ULP2, Aftiphilin OS=Homo sapiens OX=960…	1	0	40.2893	A0A8Q3SI61;A0A8Q3SIA4;A0A8Q3WKU6;A0A8Q3WM48;B8ZZI9;Q6ULP2;Q6ULP2-6;Q6ULP2-8;Q6ULP2-9	AFTPH	-3.05609	-2.70667	-3.93558	-1.44178	-0.836909	-0.841153	-0.622545	-0.877397	-0.680338	-0.57158	-0.721117	-1.00188	-1.24227	-0.767307	-0.779402	-0.65483	0.000186529	0.865744	0.00802431	0.964162	2.0413	-0.066452	Enriched in DPPA2-IP Only	other	0.0151832	0.0102732	0.0094524	0.00748976	0.00380871	0.00622756	0.00688545	0.00811644	0.0105997	0.00625954
AP3B1	A0A8Q3WKJ9_HUMAN;AP3B1_HUMAN;AP3B1_HUMAN	A0A8Q3WKJ9;O00203;O00203-3	A0A8Q3WKJ9;O00203;O00203-3	Isoform of O00203, AP-3 complex subunit beta;AP-3 complex subunit beta-1;Isoform of O00203, Isoform 2 of AP-3 complex subunit beta-1	>tr|A0A8Q3WKJ9|A0A8Q3WKJ9_HUMAN Isoform of O00203, AP-3 complex subunit beta OS=Homo sapiens OX=9606 GN=AP3B1 PE=1 SV=1;>sp|O00203|AP3B1_HUMAN AP-3 complex subunit beta-1 OS=Homo sapiens OX=9606 GN=AP3B1 PE=1 SV=3;>sp|O00203-3|AP3B1_HUMAN Isoform of O00203, Isoform 2 of AP-3 complex subunit beta-1 OS=Homo sapiens OX=9606 GN=AP3B1	42	0	55.4728	A0A8Q3WKJ9;O00203;O00203-3	AP3B1	1.64945	1.57246	1.72698	1.5068	1.76639	1.8498	1.78734	1.66114	2.59567	2.77398	2.94185	2.75652	2.0411	1.98977	1.91309	1.8937	1.47922e-09	0.018111	7.42402e-07	0.237812	1.15308	0.193249	Enriched in DPPA2-IP Only	nuclear	0.339387	0.250303	0.281882	0.239807	0.0913336	0.101492	0.110917	0.114871	0.277845	0.104653
MCOLN3	B1ANB7_HUMAN;MCLN3_HUMAN;MCLN3_HUMAN;S4R386_HUMAN	B1ANB7;Q8TDD5;Q8TDD5-2;S4R386	B1ANB7;Q8TDD5;Q8TDD5-2;S4R386	Isoform of Q8TDD5, Mucolipin 3, isoform CRA_d;Mucolipin-3;Isoform of Q8TDD5, Isoform 2 of Mucolipin-3;Isoform of Q8TDD5, Mucolipin TRP cation channel 3	>tr|B1ANB7|B1ANB7_HUMAN Isoform of Q8TDD5, Mucolipin 3, isoform CRA_d OS=Homo sapiens OX=9606 GN=MCOLN3 PE=1 SV=1;>sp|Q8TDD5|MCLN3_HUMAN Mucolipin-3 OS=Homo sapiens OX=9606 GN=MCOLN3 PE=1 SV=1;>sp|Q8TDD5-2|MCLN3_HUMAN Isoform of Q8TDD5, Isoform 2 of Mucolipin-3 OS=Homo sapiens OX=9606 GN=MCOLN3;>tr|S4R386|S4R386_HUMAN Isoform of Q8TDD5, Mucolipin TRP cation channel 3 OS=Homo sapiens OX=9606 GN=MC…	1	0	43.9934	B1ANB7;Q8TDD5;Q8TDD5-2;S4R386	MCOLN3	-3.63322	-3.29329	-3.49253	-2.87259	-2.46994	-2.09116	-2.60957	-2.73519	-2.39891	-2.18518	-2.30603	-2.21632	-2.7496	-2.15428	-2.47122	-2.2945	8.78578e-05	0.749961	0.00452351	0.928834	1.0463	0.0590639	Enriched in DPPA2-IP Only	nuclear	0.0049845	0.00362724	0.00340423	0.00348722	0.00144784	0.0025732	0.00230295	0.00281437	0.0038758	0.00228459
SLC66A3	B5MC27_HUMAN;C9J4B6_HUMAN;G5E9P4_HUMAN;S66A3_HUMAN;S66A3_HUMAN	B5MC27;C9J4B6;G5E9P4;Q8N755;Q8N755-2	B5MC27;C9J4B6;G5E9P4;Q8N755;Q8N755-2	Isoform of Q8N755, Solute carrier family 66 member 3;Isoform of Q8N755, Solute carrier family 66 member 3 (Fragment);Isoform of Q8N755, PQ loop repeat containing 3, isoform CRA_b;Solute carrier family 66 member 3;Isoform of Q8N755, Isoform 2 of Solute carrier family 66 member 3	>tr|B5MC27|B5MC27_HUMAN Isoform of Q8N755, Solute carrier family 66 member 3 OS=Homo sapiens OX=9606 GN=SLC66A3 PE=1 SV=1;>tr|C9J4B6|C9J4B6_HUMAN Isoform of Q8N755, Solute carrier family 66 member 3 (Fragment) OS=Homo sapiens OX=9606 GN=SLC66A3 PE=1 SV=1;>tr|G5E9P4|G5E9P4_HUMAN Isoform of Q8N755, PQ loop repeat containing 3, isoform CRA_b OS=Homo sapiens OX=9606 GN=SLC66A3 PE=1 SV=1;>sp|Q8N755|S6…	1	0	40.7696	B5MC27;C9J4B6;G5E9P4;Q8N755;Q8N755-2	SLC66A3	-1.47579	-1.18675	-0.576341	-1.17411	-0.148705	-0.702905	-0.18805	-0.529221	-0.0190063	0.192509	0.521122	-0.0217619	0.107885	-0.289459	-0.0679126	-0.345457	3.84072e-05	0.249585	0.00262857	0.660682	1.27146	0.243484	Enriched in DPPA2-IP Only	other	0.0566343	0.0411521	0.0527361	0.0348487	0.0229037	0.0204576	0.0265921	0.0237232	0.0463428	0.0234192
MFSD10	D6RA47_HUMAN;D6RE79_HUMAN;D6RIZ4_HUMAN;MFS10_HUMAN	D6RA47;D6RE79;D6RIZ4;Q14728	D6RA47;D6RE79;D6RIZ4;Q14728	Isoform of Q14728, Major facilitator superfamily domain containing 10;Isoform of Q14728, Major facilitator superfamily domain containing 10;Isoform of Q14728, Major facilitator superfamily domain containing 10;Major facilitator superfamily domain-containing protein 10	>tr|D6RA47|D6RA47_HUMAN Isoform of Q14728, Major facilitator superfamily domain containing 10 OS=Homo sapiens OX=9606 GN=MFSD10 PE=1 SV=1;>tr|D6RE79|D6RE79_HUMAN Isoform of Q14728, Major facilitator superfamily domain containing 10 OS=Homo sapiens OX=9606 GN=MFSD10 PE=1 SV=1;>tr|D6RIZ4|D6RIZ4_HUMAN Isoform of Q14728, Major facilitator superfamily domain containing 10 OS=Homo sapiens OX=9606 GN=MF…	2	0.00180018	34.9794	D6RA47;D6RE79;D6RIZ4;Q14728	MFSD10	-2.46668	-4.32819	-8.33887	-4.62779	-0.79482	-0.322538	-0.483714	-0.516985	-0.780421	-0.927085	-0.447141	-1.10172	-2.41193	-1.20652	-0.149678	-3.75397	0.00180953	0.216433	0.0310077	0.63442	4.12629	-1.35101	Enriched in DPPA2-IP Only	nuclear	0.0221085	0.014631	0.0199372	0.0121943	0.00143447	0.00200271	0.0182872	0.000850321	0.0172178	0.00564367
RWDD4	E7EV43_HUMAN;K4DI92_HUMAN;RWDD4_HUMAN;RWDD4_HUMAN	E7EV43;K4DI92;Q6NW29;Q6NW29-2	E7EV43;K4DI92;Q6NW29;Q6NW29-2	Isoform of Q6NW29, RWD domain containing 4;Isoform of Q6NW29, RWD domain containing 4;RWD domain-containing protein 4;Isoform of Q6NW29, Isoform 2 of RWD domain-containing protein 4	>tr|E7EV43|E7EV43_HUMAN Isoform of Q6NW29, RWD domain containing 4 OS=Homo sapiens OX=9606 GN=RWDD4 PE=1 SV=1;>tr|K4DI92|K4DI92_HUMAN Isoform of Q6NW29, RWD domain containing 4 OS=Homo sapiens OX=9606 GN=RWDD4 PE=1 SV=1;>sp|Q6NW29|RWDD4_HUMAN RWD domain-containing protein 4 OS=Homo sapiens OX=9606 GN=RWDD4 PE=1 SV=3;>sp|Q6NW29-2|RWDD4_HUMAN Isoform of Q6NW29, Isoform 2 of RWD domain-containing pr…	1	0	41.3923	E7EV43;K4DI92;Q6NW29;Q6NW29-2	RWDD4	-3.246	-2.14149	-3.1187	-2.07946	-1.18045	-0.991035	-1.7756	-1.42576	-0.204061	-0.792917	-0.478663	-0.437519	-2.61021	-2.28413	-1.70515	-1.9953	9.78422e-06	0.0191901	0.000960768	0.246254	2.16812	-0.805486	Enriched in DPPA2-IP Only	other	0.0614596	0.0256424	0.0325356	0.0322292	0.00429429	0.00633321	0.0105467	0.00932653	0.0379667	0.00762518
GSTM2	E9PHN6_HUMAN;F6XZQ7_HUMAN;GSTM2_HUMAN;GSTM2_HUMAN	E9PHN6;F6XZQ7;P28161;P28161-2	E9PHN6;F6XZQ7;P28161;P28161-2	Isoform of P28161, Glutathione S-transferase;Isoform of P28161, Glutathione S-transferase;Glutathione S-transferase Mu 2;Isoform of P28161, Isoform 2 of Glutathione S-transferase Mu 2	>tr|E9PHN6|E9PHN6_HUMAN Isoform of P28161, Glutathione S-transferase OS=Homo sapiens OX=9606 GN=GSTM2 PE=1 SV=1;>tr|F6XZQ7|F6XZQ7_HUMAN Isoform of P28161, Glutathione S-transferase OS=Homo sapiens OX=9606 GN=GSTM2 PE=1 SV=1;>sp|P28161|GSTM2_HUMAN Glutathione S-transferase Mu 2 OS=Homo sapiens OX=9606 GN=GSTM2 PE=1 SV=2;>sp|P28161-2|GSTM2_HUMAN Isoform of P28161, Isoform 2 of Glutathione S-transfe…	2	0	45.8247	E9PHN6;F6XZQ7;P28161;P28161-2	GSTM2	-3.79798	-3.51907	-3.80221	-2.6604	-1.5181	-1.61365	-0.975476	-2.14886	-1.98253	-1.38867	-1.16139	-1.48497	-1.84474	-2.17371	-0.7822	-0.841884	0.000243384	0.691453	0.00943911	0.908487	1.94053	0.15339	Enriched in DPPA2-IP Only	other	0.00604235	0.0116376	0.0140483	0.0114232	0.00602115	0.00245829	0.0133384	0.0142275	0.0107879	0.00901133
TCP11L1	E9PJ55_HUMAN;T11L1_HUMAN	E9PJ55;Q9NUJ3	E9PJ55;Q9NUJ3	Isoform of Q9NUJ3, T-complex 11 like 1;T-complex protein 11-like protein 1	>tr|E9PJ55|E9PJ55_HUMAN Isoform of Q9NUJ3, T-complex 11 like 1 OS=Homo sapiens OX=9606 GN=TCP11L1 PE=1 SV=1;>sp|Q9NUJ3|T11L1_HUMAN T-complex protein 11-like protein 1 OS=Homo sapiens OX=9606 GN=TCP11L1 PE=1 SV=1	1	0	50.3983	E9PJ55;Q9NUJ3	TCP11L1	-3.17887	-2.88638	-3.16677	-2.76845	-1.69119	-1.78972	-1.86417	-2.25486	-1.2362	-1.45206	-1.39678	-1.50203	-2.31189	-2.36303	-1.85682	-1.07788	2.49188e-05	0.992209	0.00188053	0.998122	1.60335	-0.00241733	Enriched in DPPA2-IP Only	other	0.00271969	0.00146939	0.0015581	0.00139464	0.000477784	0.000542498	0.000859312	0.00159396	0.00178546	0.000868387
MST1	G3XAK1_HUMAN;HGFL_HUMAN	G3XAK1;P26927	G3XAK1;P26927	Isoform of P26927, Macrophage stimulating 1;Hepatocyte growth factor-like protein	>tr|G3XAK1|G3XAK1_HUMAN Isoform of P26927, Macrophage stimulating 1 OS=Homo sapiens OX=9606 GN=MST1 PE=1 SV=1;>sp|P26927|HGFL_HUMAN Hepatocyte growth factor-like protein OS=Homo sapiens OX=9606 GN=MST1 PE=1 SV=2	1	0.00135196	35.0302	G3XAK1;P26927	MST1	-5.3869	-8.1727	-5.22267	-3.9788	-7.73719	-5.83757	-5.26765	-6.31733	-0.855796	-1.49969	-1.1825	-1.89094	-3.32797	-4.23555	-2.85141	-4.55419	0.000149018	0.00761767	0.0069322	0.157472	4.33304	2.54765	Enriched in DPPA2-IP Only	other	0.00280489	0.00112648	0.00143235	0.000843974	0	0	0	0	0.00155192	0
USP3	H0YKU8_HUMAN;H0YLB7_HUMAN;H0YM72_HUMAN;H0YMI4_HUMAN;Q6JHV3_HUMAN;UBP3_HUMAN;UBP3_HUMAN	H0YKU8;H0YLB7;H0YM72;H0YMI4;Q6JHV3;Q9Y6I4;Q9Y6I4-2	H0YKU8;H0YLB7;H0YM72;H0YMI4;Q6JHV3;Q9Y6I4;Q9Y6I4-2	Isoform of Q9Y6I4, Ubiquitin carboxyl-terminal hydrolase (Fragment);Isoform of Q9Y6I4, Ubiquitin carboxyl-terminal hydrolase;Isoform of Q9Y6I4, Ubiquitin specific peptidase 3 (Fragment);Isoform of Q9Y6I4, Ubiquitin carboxyl-terminal hydrolase;Isoform of Q9Y6I4, Ubiquitin carboxyl-terminal hydrolase;Ubiquitin carboxyl-terminal hydrolase 3;Isoform of Q9Y6I4, Isoform 2 of Ubiquitin carboxyl-terminal…	>tr|H0YKU8|H0YKU8_HUMAN Isoform of Q9Y6I4, Ubiquitin carboxyl-terminal hydrolase (Fragment) OS=Homo sapiens OX=9606 GN=USP3 PE=1 SV=1;>tr|H0YLB7|H0YLB7_HUMAN Isoform of Q9Y6I4, Ubiquitin carboxyl-terminal hydrolase OS=Homo sapiens OX=9606 GN=USP3 PE=1 SV=1;>tr|H0YM72|H0YM72_HUMAN Isoform of Q9Y6I4, Ubiquitin specific peptidase 3 (Fragment) OS=Homo sapiens OX=9606 GN=USP3 PE=1 SV=1;>tr|H0YMI4|H0YM…	1	0	42.1142	H0YKU8;H0YLB7;H0YM72;H0YMI4;Q6JHV3;Q9Y6I4;Q9Y6I4-2	USP3	-3.39051	-3.56031	-3.5504	-4.18845	-2.13258	-1.48617	-1.92467	-2.37323	-1.64873	-1.62453	-1.99245	-1.97913	-1.55585	-1.30071	-1.32513	-1.34046	7.83759e-07	0.0112786	0.00014751	0.185256	1.86121	0.598624	Enriched in DPPA2-IP Only	nuclear	0.0147359	0.00940344	0.00743589	0.00722553	0.00582053	0.00817179	0.0089577	0.00958385	0.0097002	0.00813347
CDC42BPB	H0YLY0_HUMAN;MRCKB_HUMAN	H0YLY0;Q9Y5S2	H0YLY0;Q9Y5S2	Isoform of Q9Y5S2, non-specific serine/threonine protein kinase;Serine/threonine-protein kinase MRCK beta	>tr|H0YLY0|H0YLY0_HUMAN Isoform of Q9Y5S2, non-specific serine/threonine protein kinase OS=Homo sapiens OX=9606 GN=CDC42BPB PE=1 SV=9;>sp|Q9Y5S2|MRCKB_HUMAN Serine/threonine-protein kinase MRCK beta OS=Homo sapiens OX=9606 GN=CDC42BPB PE=1 SV=2	1	0	39.8773	H0YLY0;Q9Y5S2	CDC42BPB	-3.89687	-2.66226	-3.24593	-2.12801	-1.84686	-1.55807	-1.8314	-1.74594	-1.87247	-1.83582	-1.42644	-1.72742	-2.17044	-1.654	-1.43894	-1.8286	0.00126155	0.929317	0.0257633	0.981695	1.26773	-0.0274293	Enriched in DPPA2-IP Only	other	0.00065013	0.000418274	0.000566921	0.000443407	0.000195795	0.000329608	0.000426545	0.000352094	0.000519683	0.000326011
EEF2K	H3BRH4_HUMAN;EF2K_HUMAN	H3BRH4;O00418	H3BRH4;O00418	Isoform of O00418, Eukaryotic elongation factor 2 kinase;Eukaryotic elongation factor 2 kinase	>tr|H3BRH4|H3BRH4_HUMAN Isoform of O00418, Eukaryotic elongation factor 2 kinase OS=Homo sapiens OX=9606 GN=EEF2K PE=1 SV=1;>sp|O00418|EF2K_HUMAN Eukaryotic elongation factor 2 kinase OS=Homo sapiens OX=9606 GN=EEF2K PE=1 SV=2	1	0.00112765	35.1165	H3BRH4;O00418	EEF2K	-3.4979	-3.67827	-2.33295	-2.70452	-0.210022	-0.631167	0.494233	-0.238147	-0.550483	-0.59734	-0.348056	-0.473602	-0.71608	-0.372306	-1.2728	0.0780911	8.59559e-06	0.245206	0.000862806	0.657004	2.56104	-0.424498	Enriched in DPPA2-IP Only	nuclear	0.00463053	0.00281307	0.003412	0.00301129	0.00152902	0.00228287	0.0013635	0.00376026	0.00346672	0.00223391
PEX11B	H7C3V6_HUMAN;PX11B_HUMAN;PX11B_HUMAN	H7C3V6;O96011;O96011-2	H7C3V6;O96011;O96011-2	Isoform of O96011, Peroxisomal biogenesis factor 11 beta (Fragment);Peroxisomal membrane protein 11B;Isoform of O96011, Isoform 2 of Peroxisomal membrane protein 11B	>tr|H7C3V6|H7C3V6_HUMAN Isoform of O96011, Peroxisomal biogenesis factor 11 beta (Fragment) OS=Homo sapiens OX=9606 GN=PEX11B PE=1 SV=1;>sp|O96011|PX11B_HUMAN Peroxisomal membrane protein 11B OS=Homo sapiens OX=9606 GN=PEX11B PE=1 SV=1;>sp|O96011-2|PX11B_HUMAN Isoform of O96011, Isoform 2 of Peroxisomal membrane protein 11B OS=Homo sapiens OX=9606 GN=PEX11B	1	0	45.9736	H7C3V6;O96011;O96011-2	PEX11B	-3.56344	-3.36544	-2.93755	-2.51089	-1.42442	-2.36315	-1.44436	-1.99088	-1.60844	-1.96836	-1.17747	-2.1352	-1.49638	-1.91939	-2.15538	-2.08087	0.000551539	0.721896	0.0158682	0.918019	1.37196	-0.107301	Enriched in DPPA2-IP Only	other	0.011678	0.00571005	0.0100812	0.00499693	0.00467437	0.00410136	0.00388246	0.00442077	0.00811654	0.00426974
ZC3H7A	I3L2K5_HUMAN;I3L2N8_HUMAN;Z3H7A_HUMAN	I3L2K5;I3L2N8;Q8IWR0	I3L2K5;I3L2N8;Q8IWR0	Isoform of Q8IWR0, Zinc finger CCCH-type containing 7A (Fragment);Isoform of Q8IWR0, Zinc finger CCCH-type containing 7A (Fragment);Zinc finger CCCH domain-containing protein 7A	>tr|I3L2K5|I3L2K5_HUMAN Isoform of Q8IWR0, Zinc finger CCCH-type containing 7A (Fragment) OS=Homo sapiens OX=9606 GN=ZC3H7A PE=1 SV=1;>tr|I3L2N8|I3L2N8_HUMAN Isoform of Q8IWR0, Zinc finger CCCH-type containing 7A (Fragment) OS=Homo sapiens OX=9606 GN=ZC3H7A PE=1 SV=1;>sp|Q8IWR0|Z3H7A_HUMAN Zinc finger CCCH domain-containing protein 7A OS=Homo sapiens OX=9606 GN=ZC3H7A PE=1 SV=1	1	0	51.0021	I3L2K5;I3L2N8;Q8IWR0	ZC3H7A	-2.75873	-4.01223	-2.61624	-3.40681	-2.30501	-2.36915	-1.93457	-2.9791	-1.83114	-1.78631	-2.19107	-2.05629	-2.54054	-1.96469	-2.3222	-2.03435	0.00136023	0.552954	0.0265981	0.856548	1.2323	0.181512	Enriched in DPPA2-IP Only	other	0.00382572	0.00247674	0.00190934	0.00201785	0.000866772	0.00151936	0.00132219	0.00174538	0.00255741	0.00136343
KDM2A	I3VM54_HUMAN;KDM2A_HUMAN	I3VM54;Q9Y2K7	I3VM54;Q9Y2K7	Isoform of Q9Y2K7, Lysine demethylase 2A;Lysine-specific demethylase 2A	>tr|I3VM54|I3VM54_HUMAN Isoform of Q9Y2K7, Lysine demethylase 2A OS=Homo sapiens OX=9606 GN=KDM2A PE=1 SV=1;>sp|Q9Y2K7|KDM2A_HUMAN Lysine-specific demethylase 2A OS=Homo sapiens OX=9606 GN=KDM2A PE=1 SV=3	32	0	57.1982	I3VM54;Q9Y2K7	KDM2A	-1.75903	-0.337433	-0.747722	-2.60053	-1.86378	-1.22066	-0.579329	-0.680424	0.612596	1.47492	1.58164	1.18524	-0.856783	-0.548323	-0.778535	-0.536565	9.1225e-05	0.382199	0.00462992	0.755476	2.57478	0.405995	Enriched in DPPA2-IP Only	nuclear	0.0668863	0.0886317	0.0934618	0.0708754	0.00593013	0.0106603	0.0104971	0.0094544	0.0799638	0.0091355
JPT1	J3KSH8_HUMAN;J3KT51_HUMAN;JUPI1_HUMAN;JUPI1_HUMAN;JUPI1_HUMAN	J3KSH8;J3KT51;Q9UK76;Q9UK76-2;Q9UK76-3	J3KSH8;J3KT51;Q9UK76;Q9UK76-2;Q9UK76-3	Isoform of Q9UK76, Jupiter microtubule associated homolog 1 (Fragment);Isoform of Q9UK76, Jupiter microtubule associated homolog 1;Jupiter microtubule associated homolog 1;Isoform of Q9UK76, Isoform 2 of Jupiter microtubule associated homolog 1;Isoform of Q9UK76, Isoform 3 of Jupiter microtubule associated homolog 1	>tr|J3KSH8|J3KSH8_HUMAN Isoform of Q9UK76, Jupiter microtubule associated homolog 1 (Fragment) OS=Homo sapiens OX=9606 GN=JPT1 PE=1 SV=8;>tr|J3KT51|J3KT51_HUMAN Isoform of Q9UK76, Jupiter microtubule associated homolog 1 OS=Homo sapiens OX=9606 GN=JPT1 PE=1 SV=1;>sp|Q9UK76|JUPI1_HUMAN Jupiter microtubule associated homolog 1 OS=Homo sapiens OX=9606 GN=JPT1 PE=1 SV=3;>sp|Q9UK76-2|JUPI1_HUMAN Isofo…	1	0	47.9524	J3KSH8;J3KT51;Q9UK76;Q9UK76-2;Q9UK76-3	JPT1	-1.76131	-4.00134	-3.0872	-2.21488	-3.03648	-0.785045	-0.249814	-0.151971	-0.481406	-0.64261	-0.278306	-0.236174	-0.760671	-0.512118	-0.54564	0.649523	0.00303086	0.253591	0.0408858	0.663724	2.35656	0.763602	Enriched in DPPA2-IP Only	other	0.0518486	0.0290966	0.0382213	0.0378872	0.0158233	0.0221144	0.0240881	0.05964	0.0392634	0.0304165
C18orf21	K7EM84_HUMAN;L7N2F3_HUMAN;CR021_HUMAN;CR021_HUMAN	K7EM84;L7N2F3;Q32NC0;Q32NC0-2	K7EM84;L7N2F3;Q32NC0;Q32NC0-2	Isoform of Q32NC0, Chromosome 18 open reading frame 21 (Fragment);Isoform of Q32NC0, Chromosome 18 open reading frame 21 (Fragment);UPF0711 protein C18orf21;Isoform of Q32NC0, Isoform 2 of UPF0711 protein C18orf21	>tr|K7EM84|K7EM84_HUMAN Isoform of Q32NC0, Chromosome 18 open reading frame 21 (Fragment) OS=Homo sapiens OX=9606 GN=C18orf21 PE=1 SV=8;>tr|L7N2F3|L7N2F3_HUMAN Isoform of Q32NC0, Chromosome 18 open reading frame 21 (Fragment) OS=Homo sapiens OX=9606 GN=C18orf21 PE=1 SV=8;>sp|Q32NC0|CR021_HUMAN UPF0711 protein C18orf21 OS=Homo sapiens OX=9606 GN=C18orf21 PE=1 SV=1;>sp|Q32NC0-2|CR021_HUMAN Isoform …	1	0	44.8137	K7EM84;L7N2F3;Q32NC0;Q32NC0-2	C18orf21	-5.4445	-6.16606	-7.40405	-6.42775	-3.33356	-3.21289	-5.76767	-3.66846	-3.80029	-3.6787	-3.19022	-5.0283	-3.22347	-3.56958	-2.85511	-4.39873	0.00214297	0.454489	0.0339642	0.807051	2.43621	0.48392	Enriched in DPPA2-IP Only	nuclear	0.0038668	0.00263931	0	0.00101721	0.00213591	0.00197674	0	0.00134114	0.00188083	0.00136345
MED26	M0R064_HUMAN	M0R064	M0R064	Isoform of O95402, Mediator of RNA polymerase II transcription subunit 26 (Fragment)	>tr|M0R064|M0R064_HUMAN Isoform of O95402, Mediator of RNA polymerase II transcription subunit 26 (Fragment) OS=Homo sapiens OX=9606 GN=MED26 PE=3 SV=1	1	0	36.9034	M0R064	MED26	-2.03671	-3.40238	-2.26229	-3.04565	-0.476573	-0.970287	-0.43714	-1.24556	-0.631327	-0.88218	-0.851133	-0.395697	-0.905096	-0.530884	-0.107444	-1.12889	4.34783e-05	0.727301	0.0028283	0.920885	1.99667	0.11431	Enriched in DPPA2-IP Only	nuclear	0.00566607	0.00298814	0.00311553	0.00411293	0.00173577	0.00264657	0.00395712	0.0021078	0.00397067	0.00261182
URB1	NPA1P_HUMAN	O60287	O60287	Nucleolar pre-ribosomal-associated protein 1	>sp|O60287|NPA1P_HUMAN Nucleolar pre-ribosomal-associated protein 1 OS=Homo sapiens OX=9606 GN=URB1 PE=1 SV=4	2	0	42.2717	O60287	URB1	-3.74559	-2.87186	-3.66263	-2.70163	-2.37191	-1.8295	-2.30206	-2.67931	-2.12779	-1.65999	-2.02026	-1.65724	-2.68501	-3.18142	-1.975	-1.75772	0.00142853	0.761333	0.0275755	0.933196	1.37911	-0.104092	Enriched in DPPA2-IP Only	nuclear	0.000368677	0.000371543	0.000315069	0.000143841	4.94131e-05	0.000131617	0.0002073	0.000298883	0.000299783	0.000171803
MPC2	MPC2_HUMAN;Q5R3B4_HUMAN	O95563;Q5R3B4	O95563;Q5R3B4	Mitochondrial pyruvate carrier 2;Isoform of O95563, Mitochondrial pyruvate carrier (Fragment)	>sp|O95563|MPC2_HUMAN Mitochondrial pyruvate carrier 2 OS=Homo sapiens OX=9606 GN=MPC2 PE=1 SV=1;>tr|Q5R3B4|Q5R3B4_HUMAN Isoform of O95563, Mitochondrial pyruvate carrier (Fragment) OS=Homo sapiens OX=9606 GN=MPC2 PE=1 SV=1	1	0	46.2398	O95563;Q5R3B4	MPC2	-1.74647	-1.84345	-2.33377	-2.1649	-1.00023	-0.926786	-0.868938	-1.52015	-1.04896	-0.816529	-0.597746	-0.862115	-0.67529	-1.26167	-1.31806	-0.668808	7.32952e-05	0.636173	0.00403749	0.886365	1.19081	0.0980706	Enriched in DPPA2-IP Only	other	0.0127257	0.00938172	0.0111417	0.00893005	0.00610642	0.00478428	0.00512949	0.00869911	0.0105448	0.00617983
IGHV3-33	HV333_HUMAN	P01772	P01772	Immunoglobulin heavy variable 3-33	>sp|P01772|HV333_HUMAN Immunoglobulin heavy variable 3-33 OS=Homo sapiens OX=9606 GN=IGHV3-33 PE=1 SV=2	3	0	48.0873	P01772	IGHV3-33	-0.668469	-0.338786	0.0590515	-1.1278	-3.80781	-4.04255	-4.24429	-3.93748	3.56671	1.58542	1.46952	0.702526	-3.44556	-3.32836	-3.37014	-3.20041	0.000326384	0.180945	0.0114285	0.599214	2.35005	0.671914	Enriched in DPPA2-IP Only	other	0.144122	0.0229054	0.0215697	0.0122028	0	0	0	0	0.0501999	0
TF	TRFE_HUMAN	P02787	P02787	Serotransferrin	>sp|P02787|TRFE_HUMAN Serotransferrin OS=Homo sapiens OX=9606 GN=TF PE=1 SV=4	2	0	49.4714	P02787	TF	-3.72849	-2.75476	-1.52363	-1.1573	-4.33164	-2.48396	-3.66428	-2.65184	0.495422	-0.337617	-0.521872	-0.00563908	-2.54676	-3.59146	-2.5878	-2.39221	0.00242349	0.398531	0.0363801	0.767333	2.19862	0.503373	Enriched in DPPA2-IP Only	other	0.00446216	0.00204365	0.00172138	0.0023515	0	4.53775e-05	3.78266e-05	0.000304707	0.00264467	9.69779e-05
GAP43	NEUM_HUMAN	P17677;P17677-2	P17677;P17677-2	Neuromodulin;Isoform of P17677, Isoform 2 of Neuromodulin	>sp|P17677|NEUM_HUMAN Neuromodulin OS=Homo sapiens OX=9606 GN=GAP43 PE=1 SV=1;>sp|P17677-2|NEUM_HUMAN Isoform of P17677, Isoform 2 of Neuromodulin OS=Homo sapiens OX=9606 GN=GAP43	1	0	50.5245	P17677;P17677-2	GAP43	-1.1191	-1.95599	-1.56734	-1.21197	-0.613953	0.0760221	-0.430645	-0.122832	-0.595412	-0.0544786	-0.172527	-0.110506	-0.109537	-0.419424	-0.0402827	-0.170775	5.54045e-05	0.672151	0.00329292	0.90206	1.23037	0.0878472	Enriched in DPPA2-IP Only	other	0.0107875	0.00984936	0.00926106	0.00930779	0.00559538	0.00531007	0.00769922	0.00760524	0.00980142	0.00655248
TGM2	TGM2_HUMAN	P21980;P21980-2	P21980;P21980-2	Protein-glutamine gamma-glutamyltransferase 2;Isoform of P21980, Isoform 2 of Protein-glutamine gamma-glutamyltransferase 2	>sp|P21980|TGM2_HUMAN Protein-glutamine gamma-glutamyltransferase 2 OS=Homo sapiens OX=9606 GN=TGM2 PE=1 SV=2;>sp|P21980-2|TGM2_HUMAN Isoform of P21980, Isoform 2 of Protein-glutamine gamma-glutamyltransferase 2 OS=Homo sapiens OX=9606 GN=TGM2	1	0	39.3184	P21980;P21980-2	TGM2	-3.6652	-3.80009	-3.41847	-3.99993	-1.17829	-0.622002	-1.19833	-0.474934	-0.710291	-0.690434	-3.3852	-0.584163	-1.04772	-0.544967	-1.58975	-0.679562	0.000779868	0.858555	0.0196739	0.962747	2.3784	-0.0971129	Enriched in DPPA2-IP Only	other	0.00383942	0.00244284	0	0.00258352	0.00112554	0.00187606	0.0010136	0.00206015	0.00221644	0.00151884
HIBADH	3HIDH_HUMAN	P31937	P31937	3-hydroxyisobutyrate dehydrogenase, mitochondrial	>sp|P31937|3HIDH_HUMAN 3-hydroxyisobutyrate dehydrogenase, mitochondrial OS=Homo sapiens OX=9606 GN=HIBADH PE=1 SV=2	1	0	47.9577	P31937	HIBADH	-4.25645	-6.63997	-5.82444	-4.56333	-4.51997	-4.78228	-3.20112	-4.58696	-3.80182	-2.7045	-2.93695	-3.90057	-2.68309	-3.32864	-3.12071	-2.70703	0.00268618	0.0283744	0.0381556	0.295316	1.98509	1.31271	Enriched in DPPA2-IP Only	other	0	0	0	0	0	0	0.000392203	0.000564675	0	0.000239219
COIL	COIL_HUMAN	P38432	P38432	Coilin	>sp|P38432|COIL_HUMAN Coilin OS=Homo sapiens OX=9606 GN=COIL PE=1 SV=1	6	0	54.1051	P38432	COIL	-0.691591	-0.71707	-0.339469	-0.276087	-0.797197	-0.469471	-0.788638	-0.18045	-0.174999	0.463685	0.81065	1.26363	-0.45671	-0.328619	-0.520829	-0.218373	0.00107524	0.50131	0.0236351	0.834404	1.0968	0.177807	Enriched in DPPA2-IP Only	nuclear	0.00995682	0.00930833	0.012381	0.0163701	0.00338015	0.00404447	0.0042234	0.00571161	0.0120041	0.00433991
USP8	UBP8_HUMAN	P40818;P40818-2	P40818;P40818-2	Ubiquitin carboxyl-terminal hydrolase 8;Isoform of P40818, Isoform 2 of Ubiquitin carboxyl-terminal hydrolase 8	>sp|P40818|UBP8_HUMAN Ubiquitin carboxyl-terminal hydrolase 8 OS=Homo sapiens OX=9606 GN=USP8 PE=1 SV=1;>sp|P40818-2|UBP8_HUMAN Isoform of P40818, Isoform 2 of Ubiquitin carboxyl-terminal hydrolase 8 OS=Homo sapiens OX=9606 GN=USP8	2	0	37.7511	P40818;P40818-2	USP8	-3.09827	-3.35931	-3.82516	-2.41804	-1.64947	-1.75513	-1.92621	-1.43698	-2.69375	-1.87163	-2.15563	-1.71077	-1.77498	-1.97953	-1.96873	-1.18795	0.00379638	0.906327	0.0468531	0.973343	1.06725	-0.0358484	Enriched in DPPA2-IP Only	other	0.000894055	0.00110344	0.000831281	0.0011745	0.000360195	0.000639123	0.000717711	0.00134617	0.00100082	0.000765799
PI4KA	PI4KA_HUMAN	P42356	P42356	Phosphatidylinositol 4-kinase alpha	>sp|P42356|PI4KA_HUMAN Phosphatidylinositol 4-kinase alpha OS=Homo sapiens OX=9606 GN=PI4KA PE=1 SV=4	1	0	38.915	P42356	PI4KA	-2.49026	-2.30672	-1.48596	-2.82716	-1.38947	-1.72495	-1.28729	-1.13863	-1.21007	-1.09968	-1.46355	-1.25816	-0.345619	-0.885101	-1.57398	-1.11381	0.00421333	0.18677	0.0495615	0.606935	1.01966	0.405458	Enriched in DPPA2-IP Only	nuclear	0.000367156	0.000248793	0.000197087	0.000218889	0.000247623	0.000200474	0.000138615	0.000206227	0.000257981	0.000198234
ITPR3	ITPR3_HUMAN	Q14573	Q14573	Inositol 1,4,5-trisphosphate receptor type 3	>sp|Q14573|ITPR3_HUMAN Inositol 1,4,5-trisphosphate receptor type 3 OS=Homo sapiens OX=9606 GN=ITPR3 PE=1 SV=2	2	0	49.4947	Q14573	ITPR3	-2.14608	-3.05626	-3.53431	-3.83968	-2.34046	-2.43858	-2.20467	-2.67306	-1.96184	-2.14675	-1.93106	-2.21576	-1.86273	-1.78234	-2.02267	-2.21864	0.00247001	0.144183	0.0367008	0.53869	1.08023	0.442596	Enriched in DPPA2-IP Only	other	0.000377298	0.000210618	0.000249486	0.000199815	0.000146939	0.000154419	0.000174699	0.000164664	0.000259304	0.00016018
NAB2	NAB2_HUMAN	Q15742;Q15742-3	Q15742;Q15742-3	NGFI-A-binding protein 2;Isoform of Q15742, Isoform 3 of NGFI-A-binding protein 2	>sp|Q15742|NAB2_HUMAN NGFI-A-binding protein 2 OS=Homo sapiens OX=9606 GN=NAB2 PE=1 SV=1;>sp|Q15742-3|NAB2_HUMAN Isoform of Q15742, Isoform 3 of NGFI-A-binding protein 2 OS=Homo sapiens OX=9606 GN=NAB2	1	0	53.156	Q15742;Q15742-3	NAB2	-3.50664	-3.70349	-3.17395	-5.18648	-2.15748	-1.75431	-2.42966	-2.68048	-2.74743	-1.80098	-2.02644	-2.20452	-2.61573	-2.14511	-2.71726	-2.59689	0.000825945	0.505508	0.0201479	0.836466	1.6978	-0.263263	Enriched in DPPA2-IP Only	nuclear	0.00126273	0.00152731	0.00133296	0.00113416	0.000512336	0.000835307	0.000626379	0.000736221	0.00131429	0.000677561
VIRMA	VIR_HUMAN	Q69YN4;Q69YN4-3	Q69YN4;Q69YN4-3	Protein virilizer homolog;Isoform of Q69YN4, Isoform 3 of Protein virilizer homolog	>sp|Q69YN4|VIR_HUMAN Protein virilizer homolog OS=Homo sapiens OX=9606 GN=VIRMA PE=1 SV=2;>sp|Q69YN4-3|VIR_HUMAN Isoform of Q69YN4, Isoform 3 of Protein virilizer homolog OS=Homo sapiens OX=9606 GN=VIRMA	2	0	52.9216	Q69YN4;Q69YN4-3	VIRMA	-2.58895	-2.86202	-3.65157	-3.24222	-2.57688	-2.23023	-1.99249	-2.18976	-2.43527	-1.82282	-2.05626	-1.95922	-2.26824	-1.55711	-1.83933	-1.95962	0.000869816	0.166137	0.0208987	0.578765	1.0178	0.341265	Enriched in DPPA2-IP Only	nuclear	0.000466045	0.000447234	0.000388089	0.000399629	0.000153812	0.000296195	0.000342182	0.000391804	0.000425249	0.000295998
METTL2B	MET2B_HUMAN	Q6P1Q9;Q6P1Q9-2	Q6P1Q9;Q6P1Q9-2	tRNA N(3)-methylcytidine methyltransferase METTL2B;Isoform of Q6P1Q9, Isoform 2 of tRNA N(3)-methylcytidine methyltransferase METTL2B	>sp|Q6P1Q9|MET2B_HUMAN tRNA N(3)-methylcytidine methyltransferase METTL2B OS=Homo sapiens OX=9606 GN=METTL2B PE=1 SV=3;>sp|Q6P1Q9-2|MET2B_HUMAN Isoform of Q6P1Q9, Isoform 2 of tRNA N(3)-methylcytidine methyltransferase METTL2B OS=Homo sapiens OX=9606 GN=METTL2B	1	0	50.3549	Q6P1Q9;Q6P1Q9-2	METTL2B	-1.75212	-2.0093	-1.60988	-1.18863	-0.889558	-0.866511	-1.17102	-1.00448	-0.147967	0.0204659	-0.24424	-0.0224228	-1.69428	-1.70724	-1.22921	-1.05373	1.93664e-06	0.032012	0.000273368	0.307244	1.54144	-0.438221	Enriched in DPPA2-IP Only	other	0.00913529	0.00644261	0.00547246	0.00614422	0.00115842	0.00135049	0.00209714	0.00256102	0.00679864	0.00179177
RHBDF2	RHDF2_HUMAN	Q6PJF5;Q6PJF5-2	Q6PJF5;Q6PJF5-2	Inactive rhomboid protein 2;Isoform of Q6PJF5, Isoform 2 of Inactive rhomboid protein 2	>sp|Q6PJF5|RHDF2_HUMAN Inactive rhomboid protein 2 OS=Homo sapiens OX=9606 GN=RHBDF2 PE=1 SV=2;>sp|Q6PJF5-2|RHDF2_HUMAN Isoform of Q6PJF5, Isoform 2 of Inactive rhomboid protein 2 OS=Homo sapiens OX=9606 GN=RHBDF2	1	0	41.6059	Q6PJF5;Q6PJF5-2	RHBDF2	-3.63021	-3.48823	-3.65053	-2.59137	-1.89654	-2.3983	-2.43242	-1.80938	-2.4003	-1.80407	-1.80299	-2.64109	-1.81953	-2.10804	-1.76633	-2.38807	0.00120029	0.6914	0.0250305	0.908487	1.17797	0.113666	Enriched in DPPA2-IP Only	other	0.000917383	0.000870116	0.00088875	0	0.000508063	0.000489445	0.000691332	0.000485784	0.000669062	0.000543656
PDZD8	PDZD8_HUMAN	Q8NEN9	Q8NEN9	PDZ domain-containing protein 8	>sp|Q8NEN9|PDZD8_HUMAN PDZ domain-containing protein 8 OS=Homo sapiens OX=9606 GN=PDZD8 PE=1 SV=1	1	0	44.9282	Q8NEN9	PDZD8	-7.17145	-5.54991	-8.6911	-5.59586	-5.83263	-1.49584	-6.24177	-8.62333	-2.7448	-1.7393	-2.13292	-2.17008	-1.40572	-1.93572	-2.22276	-1.59259	0.00242427	0.0082939	0.0363801	0.159724	4.55531	3.75919	Enriched in DPPA2-IP Only	nuclear	0.000249504	0.000314282	0.000244077	0.000228896	0.00023369	0.000190315	0.000173953	0.000291206	0.000259189	0.000222291
VANGL1	VANG1_HUMAN	Q8TAA9;Q8TAA9-2	Q8TAA9;Q8TAA9-2	Vang-like protein 1;Isoform of Q8TAA9, Isoform 2 of Vang-like protein 1	>sp|Q8TAA9|VANG1_HUMAN Vang-like protein 1 OS=Homo sapiens OX=9606 GN=VANGL1 PE=1 SV=1;>sp|Q8TAA9-2|VANG1_HUMAN Isoform of Q8TAA9, Isoform 2 of Vang-like protein 1 OS=Homo sapiens OX=9606 GN=VANGL1	4	0	48.6139	Q8TAA9;Q8TAA9-2	VANGL1	-2.64393	-1.99054	-2.30374	-1.89222	-2.01558	-1.9363	-1.76057	-2.25679	-1.0107	-0.736121	-0.74708	-0.691463	-1.40006	-1.56313	-1.70128	-1.87029	1.93348e-06	0.0509712	0.000273368	0.362578	1.41127	0.358618	Enriched in DPPA2-IP Only	other	0.0139803	0.0104894	0.00987598	0.0104592	0.003664	0.00352274	0.00419179	0.00334146	0.0112012	0.00368
BRK1	BRK1_HUMAN	Q8WUW1;Q8WUW1-2	Q8WUW1;Q8WUW1-2	Protein BRICK1;Isoform of Q8WUW1, Isoform 2 of Protein BRICK1	>sp|Q8WUW1|BRK1_HUMAN Protein BRICK1 OS=Homo sapiens OX=9606 GN=BRK1 PE=1 SV=1;>sp|Q8WUW1-2|BRK1_HUMAN Isoform of Q8WUW1, Isoform 2 of Protein BRICK1 OS=Homo sapiens OX=9606 GN=BRK1	3	0	50.9118	Q8WUW1;Q8WUW1-2	BRK1	-2.73677	-2.22032	-1.48849	-1.50953	-0.978396	-0.335176	-0.971115	-1.01235	-1.12652	-0.810455	-0.96936	-0.999103	-1.37328	-1.02621	-0.744446	-1.04941	0.00232198	0.411168	0.0359191	0.777567	1.01242	-0.224076	Enriched in DPPA2-IP Only	nuclear	0.0352262	0.022188	0.026244	0.0204536	0.0112842	0.0124057	0.0175543	0.0222818	0.0260279	0.0158815
AHCTF1	ELYS_HUMAN	Q8WYP5;Q8WYP5-2;Q8WYP5-3	Q8WYP5;Q8WYP5-2;Q8WYP5-3	Protein ELYS;Isoform of Q8WYP5, Isoform 2 of Protein ELYS;Isoform of Q8WYP5, Isoform 3 of Protein ELYS	>sp|Q8WYP5|ELYS_HUMAN Protein ELYS OS=Homo sapiens OX=9606 GN=AHCTF1 PE=1 SV=3;>sp|Q8WYP5-2|ELYS_HUMAN Isoform of Q8WYP5, Isoform 2 of Protein ELYS OS=Homo sapiens OX=9606 GN=AHCTF1;>sp|Q8WYP5-3|ELYS_HUMAN Isoform of Q8WYP5, Isoform 3 of Protein ELYS OS=Homo sapiens OX=9606 GN=AHCTF1	1	0	46.1419	Q8WYP5;Q8WYP5-2;Q8WYP5-3	AHCTF1	-2.70872	-3.40655	-3.96506	-3.47969	-1.4825	-1.26604	-1.05474	-1.86911	-1.44998	-1.0234	-1.1237	-1.24991	-0.955298	-0.879906	-1.21393	-1.09658	8.34537e-07	0.131375	0.000150784	0.524294	2.17826	0.381668	Enriched in DPPA2-IP Only	nuclear	0.000980266	0.000826347	0.000787333	0.000694191	0.000511593	0.000633931	0.000560432	0.000657596	0.000822034	0.000590888
OR8D1	OR8D1_HUMAN	Q8WZ84	Q8WZ84	Olfactory receptor 8D1	>sp|Q8WZ84|OR8D1_HUMAN Olfactory receptor 8D1 OS=Homo sapiens OX=9606 GN=OR8D1 PE=2 SV=1	1	0	37.0647	Q8WZ84	OR8D1	-1.7294	-1.40767	-2.13525	-1.47289	-3.52219	-2.72289	-2.73705	-3.56645	1.65741	1.36364	0.919592	1.65582	-3.47175	-3.31706	-2.21989	-4.16179	2.48314e-06	0.682109	0.000329892	0.906499	3.08542	-0.155482	Enriched in DPPA2-IP Only	other	0.0553711	0.0283456	0.0212624	0.0340989	0	0.000767354	0	0.00051517	0.0347695	0.000320631
PGAP4	PGAP4_HUMAN	Q9BRR3	Q9BRR3	Post-GPI attachment to proteins factor 4	>sp|Q9BRR3|PGAP4_HUMAN Post-GPI attachment to proteins factor 4 OS=Homo sapiens OX=9606 GN=PGAP4 PE=1 SV=1	1	0	39.2916	Q9BRR3	PGAP4	-4.37005	-2.58807	-4.252	-3.36377	-1.58743	-0.857852	-1.72199	-1.22869	-1.45969	-1.3146	-0.96047	-1.05257	-1.42031	-1.23618	-1.35082	-0.728295	1.59354e-05	0.648668	0.00141138	0.890902	2.44664	0.165091	Enriched in DPPA2-IP Only	other	0.0015954	0.00110706	0.00144418	0.00130427	0.000607261	0.000811603	0.00083567	0.00139117	0.00136273	0.000911426
PACC1	PACC1_HUMAN	Q9H813;Q9H813-2	Q9H813;Q9H813-2	Proton-activated chloride channel;Isoform of Q9H813, Isoform 2 of Proton-activated chloride channel	>sp|Q9H813|PACC1_HUMAN Proton-activated chloride channel OS=Homo sapiens OX=9606 GN=PACC1 PE=1 SV=1;>sp|Q9H813-2|PACC1_HUMAN Isoform of Q9H813, Isoform 2 of Proton-activated chloride channel OS=Homo sapiens OX=9606 GN=PACC1	1	0	41.913	Q9H813;Q9H813-2	PACC1	-2.07099	-2.44334	-1.8562	-2.53283	-1.56814	-1.04492	-0.78731	-2.03984	-0.0865741	-1.13702	-1.04751	-1.59797	-0.40972	-0.891494	-1.28493	-1.32376	0.0038733	0.299538	0.0472699	0.696489	1.25857	0.382574	Enriched in DPPA2-IP Only	other	0.0115715	0.00350613	0.00380685	0.00250253	0.00342566	0.00288565	0.00244928	0.00257823	0.00534675	0.0028347
B4GALT7	B4GT7_HUMAN	Q9UBV7	Q9UBV7	Beta-1,4-galactosyltransferase 7	>sp|Q9UBV7|B4GT7_HUMAN Beta-1,4-galactosyltransferase 7 OS=Homo sapiens OX=9606 GN=B4GALT7 PE=1 SV=1	1	0	50.1298	Q9UBV7	B4GALT7	-4.07223	-3.07239	-3.37195	-3.66861	-1.55145	-0.891962	-1.45337	-1.28806	-1.35422	-1.44328	-1.28075	-1.60845	-1.48924	-1.5193	-1.36518	-1.5718	1.17182e-07	0.340962	3.10048e-05	0.729571	2.12462	-0.190172	Enriched in DPPA2-IP Only	other	0.00242303	0.00142957	0.00163281	0.00125267	0.000817359	0.00094164	0.00116815	0.00109467	0.00168452	0.00100545
EPB41L3	E41L3_HUMAN	Q9Y2J2-2	Q9Y2J2-2	Isoform of Q9Y2J2, Isoform 2 of Band 4.1-like protein 3	>sp|Q9Y2J2-2|E41L3_HUMAN Isoform of Q9Y2J2, Isoform 2 of Band 4.1-like protein 3 OS=Homo sapiens OX=9606 GN=EPB41L3	62	0	57.9733	Q9Y2J2-2	EPB41L3	1.63479	1.42739	1.58751	1.79609	1.84131	1.65523	1.94273	2.03128	2.4146	2.66854	2.75838	2.83659	1.96099	1.86942	2.1241	2.00482	4.62064e-07	0.281408	0.000104357	0.683029	1.05808	0.122196	Enriched in DPPA2-IP Only	other	0.168537	0.126452	0.128276	0.135505	0.0447597	0.0489181	0.0659995	0.0670539	0.139693	0.0566828
MTF2	MTF2_HUMAN	Q9Y483;Q9Y483-2;Q9Y483-3;Q9Y483-4	Q9Y483;Q9Y483-2;Q9Y483-3;Q9Y483-4	Metal-response element-binding transcription factor 2;Isoform of Q9Y483, Isoform 2 of Metal-response element-binding transcription factor 2;Isoform of Q9Y483, Isoform 3 of Metal-response element-binding transcription factor 2;Isoform of Q9Y483, Isoform 4 of Metal-response element-binding transcription factor 2	>sp|Q9Y483|MTF2_HUMAN Metal-response element-binding transcription factor 2 OS=Homo sapiens OX=9606 GN=MTF2 PE=1 SV=3;>sp|Q9Y483-2|MTF2_HUMAN Isoform of Q9Y483, Isoform 2 of Metal-response element-binding transcription factor 2 OS=Homo sapiens OX=9606 GN=MTF2;>sp|Q9Y483-3|MTF2_HUMAN Isoform of Q9Y483, Isoform 3 of Metal-response element-binding transcription factor 2 OS=Homo sapiens OX=9606 GN=MT…	1	0	45.3088	Q9Y483;Q9Y483-2;Q9Y483-3;Q9Y483-4	MTF2	-2.16387	-3.98116	-3.45825	-2.10332	-1.00292	-1.37934	-1.60081	-1.46085	-1.34515	-0.564259	-0.790471	-0.5465	-1.20886	-1.0582	-1.04759	-0.834661	0.000103713	0.402491	0.0050921	0.77133	2.11506	0.323658	Enriched in DPPA2-IP Only	nuclear	0.00707942	0.00763359	0.00665904	0.00759202	0.00288175	0.0037634	0.00422663	0.00529704	0.00724101	0.0040422
HBB	A0A2R8Y7R2_HUMAN;HBB_HUMAN	A0A2R8Y7R2;P68871	A0A2R8Y7R2;P68871	Isoform of P68871, Hemoglobin subunit beta;Hemoglobin subunit beta	>tr|A0A2R8Y7R2|A0A2R8Y7R2_HUMAN Isoform of P68871, Hemoglobin subunit beta OS=Homo sapiens OX=9606 GN=HBB PE=1 SV=1;>sp|P68871|HBB_HUMAN Hemoglobin subunit beta OS=Homo sapiens OX=9606 GN=HBB PE=1 SV=2	4	0	50.1265	A0A2R8Y7R2;P68871	HBB	1.18602	0.750422	0.627486	2.76114	-0.180799	-0.724019	0.194426	-0.420751	1.22018	1.29361	0.895712	1.51527	1.51868	2.07769	1.20138	2.32289	0.817791	0.000395141	0.914121	0.0396634	-0.100075	2.06295	Enriched in DPPA4-IP Only	other	0.119546	0.0867855	0.0736243	0.115259	0.0490421	0.0952731	0.054444	0.167684	0.0988035	0.0916107
C19orf12	A0A8C8PZE2_HUMAN;K7EPS8_HUMAN;CS012_HUMAN;CS012_HUMAN;CS012_HUMAN;CS012_HUMAN	A0A8C8PZE2;K7EPS8;Q9NSK7;Q9NSK7-2;Q9NSK7-3;Q9NSK7-4	A0A8C8PZE2;K7EPS8;Q9NSK7;Q9NSK7-2;Q9NSK7-3;Q9NSK7-4	Isoform of Q9NSK7, Chromosome 19 open reading frame 12 (Fragment);Isoform of Q9NSK7, Chromosome 19 open reading frame 12 (Fragment);Protein C19orf12;Isoform of Q9NSK7, Isoform 2 of Protein C19orf12;Isoform of Q9NSK7, Isoform 3 of Protein C19orf12;Isoform of Q9NSK7, Isoform 1 of Protein C19orf12	>tr|A0A8C8PZE2|A0A8C8PZE2_HUMAN Isoform of Q9NSK7, Chromosome 19 open reading frame 12 (Fragment) OS=Homo sapiens OX=9606 GN=C19orf12 PE=1 SV=1;>tr|K7EPS8|K7EPS8_HUMAN Isoform of Q9NSK7, Chromosome 19 open reading frame 12 (Fragment) OS=Homo sapiens OX=9606 GN=C19orf12 PE=1 SV=1;>sp|Q9NSK7|CS012_HUMAN Protein C19orf12 OS=Homo sapiens OX=9606 GN=C19orf12 PE=1 SV=3;>sp|Q9NSK7-2|CS012_HUMAN Isoform …	1	0	53.7606	A0A8C8PZE2;K7EPS8;Q9NSK7;Q9NSK7-2;Q9NSK7-3;Q9NSK7-4	C19orf12	-0.84559	-0.564738	0.0485249	-0.355036	-1.59282	-2.87133	-2.17624	-3.25424	-0.440426	-0.319463	-0.198654	-0.580199	-0.671956	-0.43965	-0.352033	-0.394338	0.885493	2.40149e-05	0.940665	0.0072317	0.0445243	2.00916	Enriched in DPPA4-IP Only	other	0.069572	0.0474776	0.0526807	0.0389316	0.021947	0.0303289	0.0359291	0.0377292	0.0521655	0.0314835
SMG9	M0QX70_HUMAN;M0QYR7_HUMAN;M0QZC7_HUMAN;M0QZH1_HUMAN;M0R2N0_HUMAN;SMG9_HUMAN;SMG9_HUMAN	M0QX70;M0QYR7;M0QZC7;M0QZH1;M0R2N0;Q9H0W8;Q9H0W8-2	M0QX70;M0QYR7;M0QZC7;M0QZH1;M0R2N0;Q9H0W8;Q9H0W8-2	Isoform of Q9H0W8, SMG9 nonsense mediated mRNA decay factor (Fragment);Isoform of Q9H0W8, SMG9 nonsense mediated mRNA decay factor (Fragment);Isoform of Q9H0W8, SMG9 nonsense mediated mRNA decay factor (Fragment);Isoform of Q9H0W8, SMG9 nonsense mediated mRNA decay factor (Fragment);Isoform of Q9H0W8, SMG9 nonsense mediated mRNA decay factor (Fragment);Nonsense-mediated mRNA decay factor SMG9;Iso…	>tr|M0QX70|M0QX70_HUMAN Isoform of Q9H0W8, SMG9 nonsense mediated mRNA decay factor (Fragment) OS=Homo sapiens OX=9606 GN=SMG9 PE=1 SV=1;>tr|M0QYR7|M0QYR7_HUMAN Isoform of Q9H0W8, SMG9 nonsense mediated mRNA decay factor (Fragment) OS=Homo sapiens OX=9606 GN=SMG9 PE=1 SV=1;>tr|M0QZC7|M0QZC7_HUMAN Isoform of Q9H0W8, SMG9 nonsense mediated mRNA decay factor (Fragment) OS=Homo sapiens OX=9606 GN=SMG…	1	0	39.4066	M0QX70;M0QYR7;M0QZC7;M0QZH1;M0R2N0;Q9H0W8;Q9H0W8-2	SMG9	-1.31788	-1.13505	-1.54136	-1.24867	-1.97724	-2.20955	-3.06733	-3.79329	-1.15892	-0.953916	-0.893247	-1.06265	-0.819104	-0.9032	-0.862226	-1.0996	0.356948	6.14451e-05	0.597772	0.0115645	0.293557	1.84082	Enriched in DPPA4-IP Only	other	0.0307686	0.0222564	0.0236883	0.0202779	0.0144225	0.0160058	0.0183581	0.0168396	0.0242478	0.0164065
KRT6A	K2C6A_HUMAN	P02538	P02538	Keratin, type II cytoskeletal 6A	>sp|P02538|K2C6A_HUMAN Keratin, type II cytoskeletal 6A OS=Homo sapiens OX=9606 GN=KRT6A PE=1 SV=3	6	0	49.6802	P02538	KRT6A	2.70835	3.11225	1.66073	2.33299	-0.486346	1.27295	-0.559061	-1.15851	1.18242	-1.58102	-0.394815	0.310281	3.97114	3.29301	2.52869	1.77873	0.00269989	0.000643111	0.0382301	0.0497778	-2.57436	3.12563	Enriched in DPPA4-IP Only	other	0.0275326	0.00263042	0.00750857	0.0113782	0.0652704	0.0524444	0.0297116	0.0190655	0.0122625	0.041623
KRT6B	K2C6B_HUMAN	P04259	P04259	Keratin, type II cytoskeletal 6B	>sp|P04259|K2C6B_HUMAN Keratin, type II cytoskeletal 6B OS=Homo sapiens OX=9606 GN=KRT6B PE=1 SV=5	45	0	54.3968	P04259	KRT6B	7.96721	8.62798	7.38243	8.21367	5.98717	7.10535	5.51375	5.82575	7.09554	5.82691	5.71029	6.42352	9.76415	9.10448	8.33164	7.70068	0.00365729	0.000194716	0.0459437	0.0266525	-1.78376	2.61723	Enriched in DPPA4-IP Only	other	1.5904	0.424686	0.357437	0.545976	1.19763	0.68322	1.1247	1.06164	0.729625	1.0168
H2AC8;H2AC25;H2AC6	H2A1B_HUMAN;H2A3_HUMAN;H2A1C_HUMAN	P04908;Q7L7L0;Q93077	P04908;Q7L7L0;Q93077	Histone H2A type 1-B/E;Histone H2A type 3;Histone H2A type 1-C	>sp|P04908|H2A1B_HUMAN Histone H2A type 1-B/E OS=Homo sapiens OX=9606 GN=H2AC8 PE=1 SV=2;>sp|Q7L7L0|H2A3_HUMAN Histone H2A type 3 OS=Homo sapiens OX=9606 GN=H2AC25 PE=1 SV=3;>sp|Q93077|H2A1C_HUMAN Histone H2A type 1-C OS=Homo sapiens OX=9606 GN=H2AC6 PE=1 SV=3	1	0.00689502	32.3825	P04908;Q7L7L0;Q93077	H2AC8;H2AC25;H2AC6	-4.50565	-4.55177	-4.75503	-4.91928	-5.30205	-7.37093	-7.15674	-4.47478	-2.77913	-3.3175	-1.9257	-3.58104	-3.23608	-3.49588	-3.39569	-2.54575	0.0103553	0.000334492	0.0832291	0.0377725	1.78209	2.90778	Enriched in DPPA4-IP Only	nuclear	0	0	0	0	0	0	0	0	0	0
KRT17	K1C17_HUMAN	Q04695	Q04695	Keratin, type I cytoskeletal 17	>sp|Q04695|K1C17_HUMAN Keratin, type I cytoskeletal 17 OS=Homo sapiens OX=9606 GN=KRT17 PE=1 SV=2	22	0	54.2509	Q04695	KRT17	0.925341	2.03222	0.889742	0.942749	-0.629025	-0.586662	-1.20328	-2.03752	0.180388	-1.66257	-1.72092	-1.02956	2.80177	2.1214	1.59232	0.297067	0.00209775	0.000381731	0.0335112	0.0396634	-2.25568	2.81726	Enriched in DPPA4-IP Only	other	0.0359549	0.00923725	0.00501135	0.0088278	0.0792315	0.0560604	0.046535	0.0218426	0.0147578	0.0509174
RPL7L1	RL7L_HUMAN;RL7L_HUMAN;R4GMU7_HUMAN	Q6DKI1;Q6DKI1-2;R4GMU7	Q6DKI1;Q6DKI1-2;R4GMU7	60S ribosomal protein L7-like 1;Isoform of Q6DKI1, Isoform 2 of 60S ribosomal protein L7-like 1;Isoform of Q6DKI1, Ribosomal protein L7 like 1 (Fragment)	>sp|Q6DKI1|RL7L_HUMAN 60S ribosomal protein L7-like 1 OS=Homo sapiens OX=9606 GN=RPL7L1 PE=1 SV=2;>sp|Q6DKI1-2|RL7L_HUMAN Isoform of Q6DKI1, Isoform 2 of 60S ribosomal protein L7-like 1 OS=Homo sapiens OX=9606 GN=RPL7L1;>tr|R4GMU7|R4GMU7_HUMAN Isoform of Q6DKI1, Ribosomal protein L7 like 1 (Fragment) OS=Homo sapiens OX=9606 GN=RPL7L1 PE=1 SV=2	2	0	49.737	Q6DKI1;Q6DKI1-2;R4GMU7	RPL7L1	-2.28801	-2.14305	-1.96566	-2.11211	-4.5695	-4.21542	-4.5266	-2.15798	-1.70667	-1.67594	-2.23005	-1.95576	-1.08451	-1.4419	-1.53991	-1.91226	0.599897	0.000150678	0.781296	0.021723	0.235103	2.37273	Enriched in DPPA4-IP Only	nuclear	0.0156432	0.0103371	0.00936923	0.00990599	0.00778553	0.00753267	0.00802273	0.0077707	0.0113139	0.00777791
AS3MT	AS3MT_HUMAN	Q9HBK9	Q9HBK9	Arsenite methyltransferase	>sp|Q9HBK9|AS3MT_HUMAN Arsenite methyltransferase OS=Homo sapiens OX=9606 GN=AS3MT PE=1 SV=3	3	0	42.4482	Q9HBK9	AS3MT	-1.33217	-1.74456	-1.37894	-1.05594	-2.43278	-2.2179	-2.40679	-1.80341	-1.89334	-1.60196	-1.04136	-1.80037	-0.956289	-1.30538	-0.797706	-1.44591	0.374689	0.000388109	0.612425	0.0396634	-0.206358	1.0889	Enriched in DPPA4-IP Only	other	0.00249047	0.00227007	0.00355433	0.00201941	0.0015723	0.0015776	0.00261203	0.002035	0.00258357	0.00194923
CDK1	A0A024QZP7_HUMAN;CDK1_HUMAN	A0A024QZP7;P06493	A0A024QZP7;P06493	Isoform of P06493, Cell division cycle 2, G1 to S and G2 to M, isoform CRA_a;Cyclin-dependent kinase 1	>tr|A0A024QZP7|A0A024QZP7_HUMAN Isoform of P06493, Cell division cycle 2, G1 to S and G2 to M, isoform CRA_a OS=Homo sapiens OX=9606 GN=CDK1 PE=1 SV=1;>sp|P06493|CDK1_HUMAN Cyclin-dependent kinase 1 OS=Homo sapiens OX=9606 GN=CDK1 PE=1 SV=3	11	0	56.5669	A0A024QZP7;P06493	CDK1	-0.616425	0.076992	-0.18034	0.970298	-0.136024	0.668558	0.0659609	1.06413	-0.103552	0.508017	0.162274	1.17403	-0.0707483	0.473233	-0.0481868	1.14244	0.387774	0.922181	0.625563	0.97849	0.37256	-0.041472	Not enriched	nuclear	0.0641428	0.0630722	0.0498052	0.0981843	0.0243558	0.041503	0.0314733	0.0818267	0.0688011	0.0447897
SERPINB6	A0A024QZX5_HUMAN;A0A087X1N8_HUMAN;SPB6_HUMAN	A0A024QZX5;A0A087X1N8;P35237	A0A024QZX5;A0A087X1N8;P35237	Isoform of P35237, Serpin family B member 6;Isoform of P35237, Serpin family B member 6;Serpin B6	>tr|A0A024QZX5|A0A024QZX5_HUMAN Isoform of P35237, Serpin family B member 6 OS=Homo sapiens OX=9606 GN=SERPINB6 PE=1 SV=1;>tr|A0A087X1N8|A0A087X1N8_HUMAN Isoform of P35237, Serpin family B member 6 OS=Homo sapiens OX=9606 GN=SERPINB6 PE=1 SV=1;>sp|P35237|SPB6_HUMAN Serpin B6 OS=Homo sapiens OX=9606 GN=SERPINB6 PE=1 SV=3	13	0	53.4701	A0A024QZX5;A0A087X1N8;P35237	SERPINB6	0.804896	0.852139	0.85924	0.79274	1.52756	1.01834	1.63497	1.13347	1.2107	1.05359	1.28463	0.990643	1.20772	1.0265	1.46547	1.33883	0.0407874	0.616762	0.175966	0.87715	0.307637	-0.0689566	Not enriched	other	0.156273	0.0838961	0.0990049	0.0775725	0.0524542	0.0577563	0.084074	0.0862555	0.104187	0.070135
DNAJC25-GNG10;GNG10;DNAJC25	A0A024R161_HUMAN;GBG10_HUMAN;DJC25_HUMAN	A0A024R161;P50151;Q9H1X3-3	A0A024R161;P50151;Q9H1X3-3	DNAJC25-GNG10 readthrough, Guanine nucleotide-binding protein subunit gamma;Guanine nucleotide-binding protein G(I)/G(S)/G(O) subunit gamma-10;Isoform of Q9H1X3, Isoform 3 of DnaJ homolog subfamily C member 25	>tr|A0A024R161|A0A024R161_HUMAN DNAJC25-GNG10 readthrough, Guanine nucleotide-binding protein subunit gamma OS=Homo sapiens OX=9606 GN=DNAJC25-GNG10 PE=3 SV=1;>sp|P50151|GBG10_HUMAN Guanine nucleotide-binding protein G(I)/G(S)/G(O) subunit gamma-10 OS=Homo sapiens OX=9606 GN=GNG10 PE=1 SV=1;>sp|Q9H1X3-3|DJC25_HUMAN Isoform of Q9H1X3, Isoform 3 of DnaJ homolog subfamily C member 25 OS=Homo sapiens…	1	0	42.0032	A0A024R161;P50151;Q9H1X3-3	DNAJC25-GNG10;GNG10;DNAJC25	-1.63465	-2.08071	-1.77099	-1.47329	-1.18804	-0.932273	-0.920791	-1.50088	-0.477136	-0.862393	-0.681744	-0.948539	-1.03395	-0.959332	-1.18875	-0.882331	4.05699e-05	0.466555	0.00273514	0.816255	0.997455	0.119405	Not enriched	nuclear	0.0319451	0.0153491	0.017752	0.0142053	0.008043	0.00996431	0.00947558	0.0126704	0.0198129	0.0100383
HDLBP	A0A024R4E5_HUMAN	A0A024R4E5	A0A024R4E5	Isoform of Q00341, High density lipoprotein binding protein	>tr|A0A024R4E5|A0A024R4E5_HUMAN Isoform of Q00341, High density lipoprotein binding protein OS=Homo sapiens OX=9606 GN=HDLBP PE=1 SV=1	49	0	55.4853	A0A024R4E5	HDLBP	1.67153	2.03875	2.01037	2.31189	1.8968	2.16596	1.9522	2.35363	1.92384	2.04159	2.11001	2.41484	1.81436	2.12261	2.05532	2.4114	0.50033	0.958372	0.720862	0.988866	0.114434	0.00877643	Not enriched	other	0.0679401	0.0472884	0.0510807	0.0617824	0.0241621	0.0352985	0.0379551	0.05313	0.0570229	0.0376364
EHD1	A0A024R571_HUMAN;EHD1_HUMAN	A0A024R571;Q9H4M9	A0A024R571;Q9H4M9	Isoform of Q9H4M9, EH domain containing 1;EH domain-containing protein 1	>tr|A0A024R571|A0A024R571_HUMAN Isoform of Q9H4M9, EH domain containing 1 OS=Homo sapiens OX=9606 GN=EHD1 PE=1 SV=1;>sp|Q9H4M9|EHD1_HUMAN EH domain-containing protein 1 OS=Homo sapiens OX=9606 GN=EHD1 PE=1 SV=2	29	0	53.5697	A0A024R571;Q9H4M9	EHD1	0.789476	0.859018	0.849197	0.764015	0.879348	0.920598	0.729538	0.666637	0.977148	0.895724	0.821122	0.856562	1.0557	0.88012	0.832727	0.91988	0.263702	0.0688243	0.502342	0.416501	0.0722121	0.123077	Not enriched	other	0.185708	0.108371	0.107726	0.114403	0.0757783	0.0766485	0.0804949	0.0964702	0.129052	0.082348
YTHDF3	A0A024R7W5_HUMAN;A0A087WY31_HUMAN;A0A087X0Q1_HUMAN;YTHD3_HUMAN	A0A024R7W5;A0A087WY31;A0A087X0Q1;Q7Z739	A0A024R7W5;A0A087WY31;A0A087X0Q1;Q7Z739	Isoform of Q7Z739, YTH N6-methyladenosine RNA binding protein 3;Isoform of Q7Z739, YTH N6-methyladenosine RNA binding protein 3;Isoform of Q7Z739, YTH N6-methyladenosine RNA binding protein 3;YTH domain-containing family protein 3	>tr|A0A024R7W5|A0A024R7W5_HUMAN Isoform of Q7Z739, YTH N6-methyladenosine RNA binding protein 3 OS=Homo sapiens OX=9606 GN=YTHDF3 PE=1 SV=1;>tr|A0A087WY31|A0A087WY31_HUMAN Isoform of Q7Z739, YTH N6-methyladenosine RNA binding protein 3 OS=Homo sapiens OX=9606 GN=YTHDF3 PE=1 SV=1;>tr|A0A087X0Q1|A0A087X0Q1_HUMAN Isoform of Q7Z739, YTH N6-methyladenosine RNA binding protein 3 OS=Homo sapiens OX=9606…	5	0	50.091	A0A024R7W5;A0A087WY31;A0A087X0Q1;Q7Z739	YTHDF3	-0.642375	-0.816268	-0.501706	-0.385493	-0.97718	-0.833602	-0.984346	-0.862055	-0.633884	-0.763847	-0.846934	-0.576157	-1.54353	-1.01474	-0.869952	-0.613276	0.477194	0.563743	0.702321	0.859429	-0.118745	-0.0960789	Not enriched	other	0.0591517	0.0355135	0.0352904	0.0444304	0.0124207	0.0217162	0.025474	0.0330087	0.0435965	0.0231549
PSMA2;;PSMA2	A0A024RA52_HUMAN;A0A7I2V2H3_HUMAN;PSA2_HUMAN	A0A024RA52;A0A7I2V2H3;P25787	A0A024RA52;A0A7I2V2H3;P25787	Isoform of P25787, Proteasome subunit alpha type;Isoform of P25787, Proteasome subunit alpha type;Proteasome subunit alpha type-2	>tr|A0A024RA52|A0A024RA52_HUMAN Isoform of P25787, Proteasome subunit alpha type OS=Homo sapiens OX=9606 GN=PSMA2 PE=1 SV=1;>tr|A0A7I2V2H3|A0A7I2V2H3_HUMAN Isoform of P25787, Proteasome subunit alpha type OS=Homo sapiens OX=9606 PE=1 SV=1;>sp|P25787|PSA2_HUMAN Proteasome subunit alpha type-2 OS=Homo sapiens OX=9606 GN=PSMA2 PE=1 SV=2	2	0	51.028	A0A024RA52;A0A7I2V2H3;P25787	PSMA2;;PSMA2	-2.09031	-2.20593	-4.00907	-1.74873	-3.6992	-4.1172	-3.01515	-2.99968	-2.39502	-3.93536	-4.30185	-4.21891	-3.16242	-3.38882	-2.81333	-1.9395	0.0544337	0.283499	0.207666	0.684793	-1.19927	0.63179	Not enriched	other	0.0098554	0.00375065	0.0026676	0.00440718	0.00187733	0.00061587	0.00610975	0.00912851	0.00517021	0.00443286
SLC22A18	A0A024RCG2_HUMAN;A0A0J9YWM3_HUMAN;E9PRM7_HUMAN;S22AI_HUMAN	A0A024RCG2;A0A0J9YWM3;E9PRM7;Q96BI1	A0A024RCG2;A0A0J9YWM3;E9PRM7;Q96BI1	Isoform of Q96BI1, Solute carrier family 22 (Organic cation transporter), member 18, isoform CRA_a;Isoform of Q96BI1, Solute carrier family 22 member 18;Isoform of Q96BI1, Solute carrier family 22 member 18;Solute carrier family 22 member 18	>tr|A0A024RCG2|A0A024RCG2_HUMAN Isoform of Q96BI1, Solute carrier family 22 (Organic cation transporter), member 18, isoform CRA_a OS=Homo sapiens OX=9606 GN=SLC22A18 PE=1 SV=1;>tr|A0A0J9YWM3|A0A0J9YWM3_HUMAN Isoform of Q96BI1, Solute carrier family 22 member 18 OS=Homo sapiens OX=9606 GN=SLC22A18 PE=1 SV=1;>tr|E9PRM7|E9PRM7_HUMAN Isoform of Q96BI1, Solute carrier family 22 member 18 OS=Homo sapi…	1	0	51.0006	A0A024RCG2;A0A0J9YWM3;E9PRM7;Q96BI1	SLC22A18	-0.482044	-0.531719	-0.411529	-0.86878	-0.424265	-0.244786	-0.465528	-0.755797	4.43459e-05	-0.160308	-0.0892663	-0.712683	-0.152311	-0.206516	-0.367508	-0.525173	0.0665022	0.35212	0.23033	0.730889	0.332965	0.159717	Not enriched	other	0.0369854	0.0207683	0.0222627	0.0139126	0.0123252	0.0139648	0.0139247	0.0134985	0.0234822	0.0134283
MICA	A0A024RCL3_HUMAN;A0A0G2JK11_HUMAN;Q96QC4_HUMAN	A0A024RCL3;A0A0G2JK11;Q96QC4	A0A024RCL3;A0A0G2JK11;Q96QC4	Isoform of Q29983, MHC class I polypeptide-related sequence A;Isoform of Q29983, MHC class I polypeptide-related sequence A;Isoform of Q29983, MHC class I chain-related protein A	>tr|A0A024RCL3|A0A024RCL3_HUMAN Isoform of Q29983, MHC class I polypeptide-related sequence A OS=Homo sapiens OX=9606 GN=MICA PE=1 SV=1;>tr|A0A0G2JK11|A0A0G2JK11_HUMAN Isoform of Q29983, MHC class I polypeptide-related sequence A OS=Homo sapiens OX=9606 GN=MICA PE=1 SV=1;>tr|Q96QC4|Q96QC4_HUMAN Isoform of Q29983, MHC class I chain-related protein A OS=Homo sapiens OX=9606 GN=MICA PE=1 SV=1	2	0	53.9629	A0A024RCL3;A0A0G2JK11;Q96QC4	MICA	-1.13974	-0.349418	-0.973242	-1.10253	-1.0877	-0.924254	-0.664999	-0.662911	-3.25854	-0.39562	-0.805109	-2.25399	-0.717035	-0.406839	-0.245018	-0.516172	0.138126	0.476992	0.353382	0.822356	-0.787081	0.3637	Not enriched	other	0	0.0132436	0.0163302	0.0139723	0.00751748	0.0114947	0.0144125	0.0123688	0.0108865	0.0114484
PPT2;PPT2;PPT2;PPT2;PPT2;PPT2;PPT2;PPT2;;;PPT2;PPT2;PPT2;PPT2;PPT2;PPT2;PPT2	A0A024RCQ8_HUMAN;A0A0G2JH76_HUMAN;A0A0G2JHB6_HUMAN;A0A0G2JID8_HUMAN;A0A0G2JIU6_HUMAN;A0A0G2JK02_HUMAN;A0A0G2JK07_HUMAN;A0A0G2JKR3_HUMAN;A0A0G2JLA3_HUMAN;A0A0G2JLL3_HUMAN;A0A140T8X7_HUMAN;A0A140T9Y1_HUMAN;A2ABN7_HUMAN;G8JLL2_HUMAN;PPT2_HUMAN;PPT2_HUMAN;PPT2_HUMAN	A0A024RCQ8;A0A0G2JH76;A0A0G2JHB6;A0A0G2JID8;A0A0G2JIU6;A0A0G2JK02;A0A0G2JK07;A0A0G2JKR3;A0A0G2JLA3;A0A0G2JLL3;A0A140T8X7;A0A140T9Y1;A2ABN7;G8JLL2;Q9UMR5;Q9UMR5-2;Q9UMR5-3	A0A024RCQ8;A0A0G2JH76;A0A0G2JHB6;A0A0G2JID8;A0A0G2JIU6;A0A0G2JK02;A0A0G2JK07;A0A0G2JKR3;A0A0G2JLA3;A0A0G2JLL3;A0A140T8X7;A0A140T9Y1;A2ABN7;G8JLL2;Q9UMR5;Q9UMR5-2;Q9UMR5-3	Isoform of Q9UMR5, HCG1999928, isoform CRA_a;Isoform of Q9UMR5, Lysosomal thioesterase PPT2;Isoform of Q9UMR5, Lysosomal thioesterase PPT2 (Fragment);Isoform of Q9UMR5, Lysosomal thioesterase PPT2 (Fragment);Isoform of Q9UMR5, Lysosomal thioesterase PPT2 (Fragment);Isoform of Q9UMR5, Lysosomal thioesterase PPT2 (Fragment);Isoform of Q9UMR5, Lysosomal thioesterase PPT2 (Fragment);Isoform of Q9UMR5…	>tr|A0A024RCQ8|A0A024RCQ8_HUMAN Isoform of Q9UMR5, HCG1999928, isoform CRA_a OS=Homo sapiens OX=9606 GN=PPT2 PE=1 SV=1;>tr|A0A0G2JH76|A0A0G2JH76_HUMAN Isoform of Q9UMR5, Lysosomal thioesterase PPT2 OS=Homo sapiens OX=9606 GN=PPT2 PE=1 SV=1;>tr|A0A0G2JHB6|A0A0G2JHB6_HUMAN Isoform of Q9UMR5, Lysosomal thioesterase PPT2 (Fragment) OS=Homo sapiens OX=9606 GN=PPT2 PE=1 SV=1;>tr|A0A0G2JID8|A0A0G2JID8_H…	1	0	45.2163	A0A024RCQ8;A0A0G2JH76;A0A0G2JHB6;A0A0G2JID8;A0A0G2JIU6;A0A0G2JK02;A0A0G2JK07;A0A0G2JKR3;A0A0G2JLA3;A0A0G2JLL3;A0A140T8X7;A0A140T9Y1;A2ABN7;G8JLL2;Q9UMR5;Q9UMR5-2;Q9UMR5-3	PPT2;PPT2;PPT2;PPT2;PPT2;PPT2;PPT2;PPT2;;;PPT2;PPT2;PPT2;PPT2;PPT2;PPT2;PPT2	-2.48348	-4.30853	-1.70043	-2.51937	-3.36874	-3.71904	-1.92998	-1.95019	-3.71575	-1.94633	-2.76728	-2.39637	-2.89407	-3.90057	-1.8228	-2.48824	0.944439	0.958859	0.97398	0.988866	0.0465181	-0.0344307	Not enriched	other	0.0112231	0.0240095	0.0138705	0.0172657	0.00734694	0.00430093	0.0202457	0.0138042	0.0165922	0.0114245
BAG6	A0A024RCR6_HUMAN;A0A0G2JK23_HUMAN;A0A7I2V508_HUMAN;A0A7P0MQS5_HUMAN;BAG6_HUMAN;BAG6_HUMAN;BAG6_HUMAN	A0A024RCR6;A0A0G2JK23;A0A7I2V508;A0A7P0MQS5;P46379;P46379-2;P46379-3	A0A024RCR6;A0A0G2JK23;A0A7I2V508;A0A7P0MQS5;P46379;P46379-2;P46379-3	Isoform of P46379, Large proline-rich protein BAG6;Isoform of P46379, Large proline-rich protein BAG6;Isoform of P46379, Large proline-rich protein BAG6;Isoform of P46379, Large proline-rich protein BAG6;Large proline-rich protein BAG6;Isoform of P46379, Isoform 2 of Large proline-rich protein BAG6;Isoform of P46379, Isoform 3 of Large proline-rich protein BAG6	>tr|A0A024RCR6|A0A024RCR6_HUMAN Isoform of P46379, Large proline-rich protein BAG6 OS=Homo sapiens OX=9606 GN=BAG6 PE=1 SV=1;>tr|A0A0G2JK23|A0A0G2JK23_HUMAN Isoform of P46379, Large proline-rich protein BAG6 OS=Homo sapiens OX=9606 GN=BAG6 PE=1 SV=1;>tr|A0A7I2V508|A0A7I2V508_HUMAN Isoform of P46379, Large proline-rich protein BAG6 OS=Homo sapiens OX=9606 GN=BAG6 PE=1 SV=1;>tr|A0A7P0MQS5|A0A7P0MQS…	26	0	54.252	A0A024RCR6;A0A0G2JK23;A0A7I2V508;A0A7P0MQS5;P46379;P46379-2;P46379-3	BAG6	1.90989	1.95849	2.05897	2.04667	2.18175	2.2354	2.02325	2.16321	2.1989	2.11962	2.1369	2.08622	2.21292	2.20097	2.1109	2.14359	0.0109685	0.737655	0.0856095	0.924012	0.141906	0.0161908	Not enriched	nuclear	0.724245	0.428185	0.443949	0.418941	0.270498	0.31706	0.32587	0.372533	0.50383	0.32149
DNAH8	A0A075B6F3_HUMAN;H0Y7V4_HUMAN;DYH8_HUMAN;DYH8_HUMAN	A0A075B6F3;H0Y7V4;Q96JB1;Q96JB1-2	A0A075B6F3;H0Y7V4;Q96JB1;Q96JB1-2	Isoform of Q96JB1, Dynein axonemal heavy chain 8;Isoform of Q96JB1, Dynein axonemal heavy chain 8;Dynein axonemal heavy chain 8;Isoform of Q96JB1, Isoform 2 of Dynein axonemal heavy chain 8	>tr|A0A075B6F3|A0A075B6F3_HUMAN Isoform of Q96JB1, Dynein axonemal heavy chain 8 OS=Homo sapiens OX=9606 GN=DNAH8 PE=1 SV=2;>tr|H0Y7V4|H0Y7V4_HUMAN Isoform of Q96JB1, Dynein axonemal heavy chain 8 OS=Homo sapiens OX=9606 GN=DNAH8 PE=1 SV=1;>sp|Q96JB1|DYH8_HUMAN Dynein axonemal heavy chain 8 OS=Homo sapiens OX=9606 GN=DNAH8 PE=1 SV=2;>sp|Q96JB1-2|DYH8_HUMAN Isoform of Q96JB1, Isoform 2 of Dynein a…	1	0	41.5168	A0A075B6F3;H0Y7V4;Q96JB1;Q96JB1-2	DNAH8	-3.18164	-4.94027	-3.38464	-3.20906	-3.24593	-2.96569	-3.46177	-2.79596	-3.85983	-3.90448	-2.86463	-3.01848	-7.4591	-8.13107	-3.33856	-4.92608	0.764398	0.00672788	0.88533	0.155035	0.267047	-2.84637	Not enriched	other	0	0	0	0	1.95052e-05	1.44486e-05	0	0.000160957	0	4.87278e-05
IGKV3-7;IGKV3D-7;IGKV3OR2-268;IGKV3-15	KV37_HUMAN;KVD07_HUMAN;A0A0C4DH90_HUMAN;KV315_HUMAN	A0A075B6H7;A0A0C4DH55;A0A0C4DH90;P01624	A0A075B6H7;A0A0C4DH55;A0A0C4DH90;P01624	Probable non-functional immunoglobulin kappa variable 3-7;Immunoglobulin kappa variable 3D-7;Immunoglobulin kappa variable 3/OR2-268 (non-functional) (Fragment);Immunoglobulin kappa variable 3-15	>sp|A0A075B6H7|KV37_HUMAN Probable non-functional immunoglobulin kappa variable 3-7 OS=Homo sapiens OX=9606 GN=IGKV3-7 PE=1 SV=1;>sp|A0A0C4DH55|KVD07_HUMAN Immunoglobulin kappa variable 3D-7 OS=Homo sapiens OX=9606 GN=IGKV3D-7 PE=3 SV=5;>tr|A0A0C4DH90|A0A0C4DH90_HUMAN Immunoglobulin kappa variable 3/OR2-268 (non-functional) (Fragment) OS=Homo sapiens OX=9606 GN=IGKV3OR2-268 PE=1 SV=5;>sp|P01624|K…	2	0	48.0922	A0A075B6H7;A0A0C4DH55;A0A0C4DH90;P01624	IGKV3-7;IGKV3D-7;IGKV3OR2-268;IGKV3-15	7.34262	7.1909	6.81086	7.03975	-0.456666	-0.18048	0.0609074	0.343253	1.58252	1.73225	1.37568	1.74376	-0.270752	-0.351214	-0.604588	-0.741923	7.01022e-13	0.0290658	3.10351e-09	0.296482	-5.48748	-0.433873	Not enriched	other	0.213285	0.148481	0.118339	0.147039	0.0218625	0.0243235	0.0227495	0.0223662	0.156786	0.0228254
IGLV4-60	LV460_HUMAN	A0A075B6I1	A0A075B6I1	Immunoglobulin lambda variable 4-60	>sp|A0A075B6I1|LV460_HUMAN Immunoglobulin lambda variable 4-60 OS=Homo sapiens OX=9606 GN=IGLV4-60 PE=3 SV=1	2	0	47.1484	A0A075B6I1	IGLV4-60	-1.12524	-1.5459	-0.0621576	0.124645	0.688105	0.0981941	3.46311	0.687568	-1.07686	-3.48687	-1.96635	-3.11743	-3.82283	-3.32986	-1.47274	-1.8727	0.0539759	0.000528726	0.206443	0.045928	-1.75971	-3.85878	Not enriched	other	0	0.000654232	0.00191509	0.00239465	0.000892408	0	0.00364828	0	0.00124099	0.00113517
IGLV5-48	LV548_HUMAN	A0A075B6I7	A0A075B6I7	Probable non-functional immunoglobulin lambda variable 5-48	>sp|A0A075B6I7|LV548_HUMAN Probable non-functional immunoglobulin lambda variable 5-48 OS=Homo sapiens OX=9606 GN=IGLV5-48 PE=1 SV=2	1	0	50.1521	A0A075B6I7	IGLV5-48	-2.01207	-3.84442	-3.89456	-3.16104	-2.03631	-3.37243	1.40258	-1.87659	-3.93189	-3.09688	-3.49031	-3.11416	-0.63591	-0.392376	0.962351	-1.84082	0.843201	0.286913	0.923045	0.688622	-0.180285	0.993998	Not enriched	other	5.07122e-07	0	0	0	0.00358839	0.00499762	0.0142494	0.00220761	1.2678e-07	0.00626077
IGLV2-33	LV233_HUMAN	A0A075B6J2	A0A075B6J2	Probable non-functional immunoglobulin lambda variable 2-33	>sp|A0A075B6J2|LV233_HUMAN Probable non-functional immunoglobulin lambda variable 2-33 OS=Homo sapiens OX=9606 GN=IGLV2-33 PE=1 SV=2	1	0	36.9719	A0A075B6J2	IGLV2-33	2.42054	2.20266	2.16586	2.21086	-3.10528	-2.65659	-3.25546	-2.98499	-3.61038	-2.21655	-3.66097	-3.40743	-1.76841	-2.20885	-3.19683	-3.29003	4.65965e-09	0.320093	1.54601e-06	0.709027	-5.47381	0.384552	Not enriched	other	0	0.00355484	0	0	0	0.00248131	0	0	0.000888709	0.000620329
IGLV3-12	LV312_HUMAN	A0A075B6K2	A0A075B6K2	Immunoglobulin lambda variable 3-12	>sp|A0A075B6K2|LV312_HUMAN Immunoglobulin lambda variable 3-12 OS=Homo sapiens OX=9606 GN=IGLV3-12 PE=3 SV=2	2	0	42.634	A0A075B6K2	IGLV3-12	-3.4181	-4.81108	-2.841	-2.95498	1.40297	0.690791	2.86611	0.278691	-2.35041	-2.82729	-4.14984	-3.52837	-3.01642	-0.0391321	0.0459609	-0.983847	0.711412	0.0112464	0.853409	0.185256	0.292312	-2.308	Not enriched	other	0	0	0	0	0.00398444	0.0119776	0.005618	0.00433606	0	0.00647903
IGLV3-9;IGLV3-21	LV39_HUMAN;LV321_HUMAN	A0A075B6K5;P80748	A0A075B6K5;P80748	Immunoglobulin lambda variable 3-9;Immunoglobulin lambda variable 3-21	>sp|A0A075B6K5|LV39_HUMAN Immunoglobulin lambda variable 3-9 OS=Homo sapiens OX=9606 GN=IGLV3-9 PE=3 SV=1;>sp|P80748|LV321_HUMAN Immunoglobulin lambda variable 3-21 OS=Homo sapiens OX=9606 GN=IGLV3-21 PE=1 SV=2	1	0	46.6277	A0A075B6K5;P80748	IGLV3-9;IGLV3-21	-3.28751	-3.13896	-6.14012	-4.13587	-2.96877	-2.71874	-2.14921	-2.64945	-3.21666	-2.91134	-2.58665	-2.83653	-2.70308	-3.83686	-2.92748	-3.26045	0.0345735	0.320173	0.160173	0.709027	1.28782	-0.560426	Not enriched	other	0.00283177	0.00219635	0.00280654	0.0022727	0.00149763	0.000802798	0.0016813	0.00144332	0.00252684	0.00135626
FNBP1L	A0A075B6Q2_HUMAN;FBP1L_HUMAN;FBP1L_HUMAN;FBP1L_HUMAN;FBP1L_HUMAN;FBP1L_HUMAN	A0A075B6Q2;Q5T0N5;Q5T0N5-2;Q5T0N5-3;Q5T0N5-4;Q5T0N5-5	A0A075B6Q2;Q5T0N5;Q5T0N5-2;Q5T0N5-3;Q5T0N5-4;Q5T0N5-5	Isoform of Q5T0N5, Formin binding protein 1 like (Fragment);Formin-binding protein 1-like;Isoform of Q5T0N5, Isoform 2 of Formin-binding protein 1-like;Isoform of Q5T0N5, Isoform 3 of Formin-binding protein 1-like;Isoform of Q5T0N5, Isoform 4 of Formin-binding protein 1-like;Isoform of Q5T0N5, Isoform 5 of Formin-binding protein 1-like	>tr|A0A075B6Q2|A0A075B6Q2_HUMAN Isoform of Q5T0N5, Formin binding protein 1 like (Fragment) OS=Homo sapiens OX=9606 GN=FNBP1L PE=1 SV=1;>sp|Q5T0N5|FBP1L_HUMAN Formin-binding protein 1-like OS=Homo sapiens OX=9606 GN=FNBP1L PE=1 SV=3;>sp|Q5T0N5-2|FBP1L_HUMAN Isoform of Q5T0N5, Isoform 2 of Formin-binding protein 1-like OS=Homo sapiens OX=9606 GN=FNBP1L;>sp|Q5T0N5-3|FBP1L_HUMAN Isoform of Q5T0N5, I…	1	0	41.8691	A0A075B6Q2;Q5T0N5;Q5T0N5-2;Q5T0N5-3;Q5T0N5-4;Q5T0N5-5	FNBP1L	-3.65872	-5.00499	-2.79781	-3.28458	-2.10938	-2.82626	-2.3546	-2.65041	-2.95388	-2.99068	-3.14042	-2.97492	-3.79825	-2.40138	-2.70687	-3.82898	0.152908	0.13832	0.372371	0.532021	0.671552	-0.69871	Not enriched	other	0.0027699	0.00169416	0.0015581	0.00168201	0.000571408	0.00176927	0.00159643	0.000792345	0.00192604	0.00118236
IGKV2D-24	KVD24_HUMAN	A0A075B6R9	A0A075B6R9	Probable non-functional immunoglobulin kappa variable 2D-24	>sp|A0A075B6R9|KVD24_HUMAN Probable non-functional immunoglobulin kappa variable 2D-24 OS=Homo sapiens OX=9606 GN=IGKV2D-24 PE=1 SV=1	6	0	46.1649	A0A075B6R9	IGKV2D-24	2.15308	2.97955	2.54969	3.13513	-1.85403	-3.13772	-2.04725	-1.07347	4.41997	0.943667	0.173163	0.594479	-1.96219	0.343089	-0.248492	0.471562	0.200354	0.0759582	0.430338	0.430259	-1.17154	1.67911	Not enriched	other	0.346306	0.191824	0.0765478	0.157589	0.00222024	0.00624607	0.00337404	0.00751258	0.193067	0.00483823
IGKV1-27;IGKV1-8;IGKV1-9	KV127_HUMAN;KV108_HUMAN;KV109_HUMAN	A0A075B6S5;A0A0C4DH67;A0A0C4DH69	A0A075B6S5;A0A0C4DH67;A0A0C4DH69	Immunoglobulin kappa variable 1-27;Immunoglobulin kappa variable 1-8;Immunoglobulin kappa variable 1-9	>sp|A0A075B6S5|KV127_HUMAN Immunoglobulin kappa variable 1-27 OS=Homo sapiens OX=9606 GN=IGKV1-27 PE=3 SV=1;>sp|A0A0C4DH67|KV108_HUMAN Immunoglobulin kappa variable 1-8 OS=Homo sapiens OX=9606 GN=IGKV1-8 PE=3 SV=1;>sp|A0A0C4DH69|KV109_HUMAN Immunoglobulin kappa variable 1-9 OS=Homo sapiens OX=9606 GN=IGKV1-9 PE=3 SV=1	1	0	36.7728	A0A075B6S5;A0A0C4DH67;A0A0C4DH69	IGKV1-27;IGKV1-8;IGKV1-9	2.77919	-3.4883	2.44901	2.85755	3.35492	2.84367	4.78712	3.79577	-3.17522	-2.72832	-2.77074	-3.02847	0.347383	0.973269	-1.02535	-0.42468	0.00469677	0.00811115	0.0522942	0.159724	-4.07505	-3.72772	Not enriched	other	0	0	0	0	0.0297755	0.0540534	0.0150794	0.0247274	0	0.0309089
RPS17;RPS17;;RPS17	A0A075B716_HUMAN;H0YN88_HUMAN;H3BNC9_HUMAN;RS17_HUMAN	A0A075B716;H0YN88;H3BNC9;P08708	A0A075B716;H0YN88;H3BNC9;P08708	Isoform of P08708, 40S ribosomal protein S17;Isoform of P08708, 40S ribosomal protein S17;readthrough, 40S ribosomal protein S17;40S ribosomal protein S17	>tr|A0A075B716|A0A075B716_HUMAN Isoform of P08708, 40S ribosomal protein S17 OS=Homo sapiens OX=9606 GN=RPS17 PE=1 SV=1;>tr|H0YN88|H0YN88_HUMAN Isoform of P08708, 40S ribosomal protein S17 OS=Homo sapiens OX=9606 GN=RPS17 PE=1 SV=1;>tr|H3BNC9|H3BNC9_HUMAN readthrough, 40S ribosomal protein S17 OS=Homo sapiens OX=9606 PE=3 SV=2;>sp|P08708|RS17_HUMAN 40S ribosomal protein S17 OS=Homo sapiens OX=960…	17	0	52.5447	A0A075B716;H0YN88;H3BNC9;P08708	RPS17;RPS17;;RPS17	2.4624	2.65201	2.55266	2.44536	2.71147	2.63973	2.74085	2.56831	2.95029	2.92546	2.89273	2.82047	3.1615	2.76401	2.78094	2.56373	0.00314898	0.154446	0.0418352	0.559074	0.369133	0.152456	Not enriched	other	3.32718	2.16457	2.19199	1.91878	1.50409	1.32928	1.43864	1.47442	2.40063	1.43661
EPPK1	A0A075B730_HUMAN;EPIPL_HUMAN	A0A075B730;P58107	A0A075B730;P58107	Isoform of P58107, Epiplakin 1;Epiplakin	>tr|A0A075B730|A0A075B730_HUMAN Isoform of P58107, Epiplakin 1 OS=Homo sapiens OX=9606 GN=EPPK1 PE=1 SV=2;>sp|P58107|EPIPL_HUMAN Epiplakin OS=Homo sapiens OX=9606 GN=EPPK1 PE=1 SV=3	18	0	54.258	A0A075B730;P58107	EPPK1	0.823841	1.20201	0.799345	0.794323	1.00461	1.25891	0.615734	0.871672	0.706154	0.976678	0.817176	0.882549	0.769926	1.13988	0.782115	0.884787	0.676675	0.758757	0.831797	0.930658	-0.0592407	-0.0435543	Not enriched	other	0.00716613	0.00667593	0.0053183	0.00522707	0.00309946	0.0046504	0.00391605	0.00467227	0.00609686	0.00408455
SYNM	A0A075B7B1_HUMAN;C9JIE4_HUMAN;SYNEM_HUMAN;SYNEM_HUMAN;SYNEM_HUMAN	A0A075B7B1;C9JIE4;O15061;O15061-2;O15061-3	A0A075B7B1;C9JIE4;O15061;O15061-2;O15061-3	Isoform of O15061, Desmuslin, isoform CRA_a;Isoform of O15061, Synemin;Synemin;Isoform of O15061, Isoform 2 of Synemin;Isoform of O15061, Isoform 3 of Synemin	>tr|A0A075B7B1|A0A075B7B1_HUMAN Isoform of O15061, Desmuslin, isoform CRA_a OS=Homo sapiens OX=9606 GN=SYNM PE=1 SV=1;>tr|C9JIE4|C9JIE4_HUMAN Isoform of O15061, Synemin OS=Homo sapiens OX=9606 GN=SYNM PE=1 SV=2;>sp|O15061|SYNEM_HUMAN Synemin OS=Homo sapiens OX=9606 GN=SYNM PE=1 SV=3;>sp|O15061-2|SYNEM_HUMAN Isoform of O15061, Isoform 2 of Synemin OS=Homo sapiens OX=9606 GN=SYNM;>sp|O15061-3|SYNEM…	3	0	47.5474	A0A075B7B1;C9JIE4;O15061;O15061-2;O15061-3	SYNM	-1.16728	-1.0194	-1.34939	-0.89124	-2.05537	-1.61865	-2.22617	-2.18461	-1.21543	-1.47168	-1.51285	-1.80732	-1.78039	-1.50209	-1.81991	-2.03257	0.0354995	0.179963	0.163124	0.598595	-0.39499	0.237459	Not enriched	other	0.0121973	0.00892757	0.00868467	0.00689845	0.00331978	0.00495405	0.00471415	0.00496241	0.00917699	0.0044876
CAPNS1	A0A075B7C0_HUMAN;A0A0C4DGQ5_HUMAN;CPNS1_HUMAN;U3KQE2_HUMAN	A0A075B7C0;A0A0C4DGQ5;P04632;U3KQE2	A0A075B7C0;A0A0C4DGQ5;P04632;U3KQE2	Isoform of P04632, Calpain small subunit 1 (Fragment);Isoform of P04632, Calpain small subunit 1;Calpain small subunit 1;Isoform of P04632, Calpain small subunit 1 (Fragment)	>tr|A0A075B7C0|A0A075B7C0_HUMAN Isoform of P04632, Calpain small subunit 1 (Fragment) OS=Homo sapiens OX=9606 GN=CAPNS1 PE=1 SV=1;>tr|A0A0C4DGQ5|A0A0C4DGQ5_HUMAN Isoform of P04632, Calpain small subunit 1 OS=Homo sapiens OX=9606 GN=CAPNS1 PE=1 SV=1;>sp|P04632|CPNS1_HUMAN Calpain small subunit 1 OS=Homo sapiens OX=9606 GN=CAPNS1 PE=1 SV=1;>tr|U3KQE2|U3KQE2_HUMAN Isoform of P04632, Calpain small su…	13	0	53.6815	A0A075B7C0;A0A0C4DGQ5;P04632;U3KQE2	CAPNS1	1.90813	2.02325	2.28225	2.11163	2.11187	2.19216	1.90996	1.87993	2.54369	2.07193	1.9655	1.92016	3.176	2.20707	2.15152	2.08405	0.846707	0.112739	0.923231	0.500238	0.0440034	0.381177	Not enriched	nuclear	1.36065	0.657276	0.647331	0.492256	0.843529	0.50533	0.53284	0.542507	0.789379	0.606051
IGHV1OR15-1	A0A075B7D0_HUMAN	A0A075B7D0	A0A075B7D0	Immunoglobulin heavy variable 1/OR15-1 (non-functional) (Fragment)	>tr|A0A075B7D0|A0A075B7D0_HUMAN Immunoglobulin heavy variable 1/OR15-1 (non-functional) (Fragment) OS=Homo sapiens OX=9606 GN=IGHV1OR15-1 PE=1 SV=1	1	0	37.8436	A0A075B7D0	IGHV1OR15-1	5.2315	5.07456	5.27175	5.46618	-2.57735	-3.19155	-4.13757	-3.51873	-2.16612	-3.2216	-4.12687	-4.29923	-2.71634	-2.80778	-3.65884	-3.33758	1.95025e-10	0.623147	1.46822e-07	0.880765	-8.71446	0.226164	Not enriched	other	0	0	0	0	0	0	0	0	0	0
IGKV3D-15	KVD15_HUMAN	A0A087WSY6	A0A087WSY6	Immunoglobulin kappa variable 3D-15	>sp|A0A087WSY6|KVD15_HUMAN Immunoglobulin kappa variable 3D-15 OS=Homo sapiens OX=9606 GN=IGKV3D-15 PE=3 SV=6	1	0	40.9985	A0A087WSY6	IGKV3D-15	6.14344	5.96128	5.85511	6.16878	-3.09233	-2.7336	-3.55411	-3.1533	-2.38531	-3.36721	-2.75755	-1.99644	-3.99805	-3.18353	-2.5476	-3.17614	4.29357e-12	0.777632	6.46469e-09	0.941959	-8.65878	-0.0929968	Not enriched	other	0.00335968	0	0.00166222	0.00271204	0	0	0	0	0.00193349	0
DCAF13	A0A087WT20_HUMAN;B3KME9_HUMAN;E5RHM4_HUMAN;DCA13_HUMAN;DCA13_HUMAN	A0A087WT20;B3KME9;E5RHM4;Q9NV06;Q9NV06-2	A0A087WT20;B3KME9;E5RHM4;Q9NV06;Q9NV06-2	Isoform of Q9NV06, DDB1- and CUL4-associated factor 13;Isoform of Q9NV06, DDB1 and CUL4 associated factor 13;Isoform of Q9NV06, DDB1 and CUL4 associated factor 13;DDB1- and CUL4-associated factor 13;Isoform of Q9NV06, Isoform 2 of DDB1- and CUL4-associated factor 13	>tr|A0A087WT20|A0A087WT20_HUMAN Isoform of Q9NV06, DDB1- and CUL4-associated factor 13 OS=Homo sapiens OX=9606 GN=DCAF13 PE=1 SV=1;>tr|B3KME9|B3KME9_HUMAN Isoform of Q9NV06, DDB1 and CUL4 associated factor 13 OS=Homo sapiens OX=9606 GN=DCAF13 PE=1 SV=1;>tr|E5RHM4|E5RHM4_HUMAN Isoform of Q9NV06, DDB1 and CUL4 associated factor 13 OS=Homo sapiens OX=9606 GN=DCAF13 PE=1 SV=2;>sp|Q9NV06|DCA13_HUMAN D…	1	0	39.4535	A0A087WT20;B3KME9;E5RHM4;Q9NV06;Q9NV06-2	DCAF13	-1.65278	-1.78112	-1.75472	-1.92245	-1.39591	-1.11544	-1.42288	-1.60058	-1.00908	-2.15933	-1.57129	-1.25895	-0.767137	-1.43601	-1.50216	-1.20941	0.242439	0.506129	0.481785	0.837124	0.278103	0.155024	Not enriched	nuclear	0.0225558	0.00637712	0.009782	0.0116943	0.00987909	0.00730984	0.00778433	0.0103111	0.0126023	0.00882108
GRIPAP1	A0A087WT45_HUMAN;A0A087WXA6_HUMAN;GRAP1_HUMAN;GRAP1_HUMAN;GRAP1_HUMAN	A0A087WT45;A0A087WXA6;Q4V328;Q4V328-2;Q4V328-4	A0A087WT45;A0A087WXA6;Q4V328;Q4V328-2;Q4V328-4	Isoform of Q4V328, GRIP1 associated protein 1;Isoform of Q4V328, GRIP1 associated protein 1;GRIP1-associated protein 1;Isoform of Q4V328, Isoform 2 of GRIP1-associated protein 1;Isoform of Q4V328, Isoform 3 of GRIP1-associated protein 1	>tr|A0A087WT45|A0A087WT45_HUMAN Isoform of Q4V328, GRIP1 associated protein 1 OS=Homo sapiens OX=9606 GN=GRIPAP1 PE=1 SV=1;>tr|A0A087WXA6|A0A087WXA6_HUMAN Isoform of Q4V328, GRIP1 associated protein 1 OS=Homo sapiens OX=9606 GN=GRIPAP1 PE=1 SV=1;>sp|Q4V328|GRAP1_HUMAN GRIP1-associated protein 1 OS=Homo sapiens OX=9606 GN=GRIPAP1 PE=1 SV=2;>sp|Q4V328-2|GRAP1_HUMAN Isoform of Q4V328, Isoform 2 of G…	1	0	43.5613	A0A087WT45;A0A087WXA6;Q4V328;Q4V328-2;Q4V328-4	GRIPAP1	-1.03622	-2.19619	-2.56327	-1.96512	-1.65072	-1.74219	-1.60038	-3.02231	-2.13561	-1.69797	-1.62666	-1.56622	-4.04839	-1.97679	-1.94757	-1.67404	0.730232	0.448208	0.865224	0.803713	0.183586	-0.407799	Not enriched	other	0.00383384	0.00325866	0.00349314	0.00350723	0.0003771	0.00186499	0.00212153	0.00277254	0.00352322	0.00178404
TNNI1	A0A087WT47_HUMAN;G3V3L5_HUMAN;G3V489_HUMAN;G3V4F8_HUMAN;TNNI1_HUMAN	A0A087WT47;G3V3L5;G3V489;G3V4F8;P19237	A0A087WT47;G3V3L5;G3V489;G3V4F8;P19237	Isoform of P19237, Troponin I1, slow skeletal type;Isoform of P19237, Troponin I1, slow skeletal type;Isoform of P19237, Troponin I1, slow skeletal type (Fragment);Isoform of P19237, Troponin I1, slow skeletal type (Fragment);Troponin I, slow skeletal muscle	>tr|A0A087WT47|A0A087WT47_HUMAN Isoform of P19237, Troponin I1, slow skeletal type OS=Homo sapiens OX=9606 GN=TNNI1 PE=1 SV=1;>tr|G3V3L5|G3V3L5_HUMAN Isoform of P19237, Troponin I1, slow skeletal type OS=Homo sapiens OX=9606 GN=TNNI1 PE=1 SV=1;>tr|G3V489|G3V489_HUMAN Isoform of P19237, Troponin I1, slow skeletal type (Fragment) OS=Homo sapiens OX=9606 GN=TNNI1 PE=1 SV=1;>tr|G3V4F8|G3V4F8_HUMAN Is…	1	0	47.0379	A0A087WT47;G3V3L5;G3V489;G3V4F8;P19237	TNNI1	0.171029	0.0816422	0.440187	0.56764	0.580484	0.668067	0.405134	0.713169	0.0436053	0.14636	0.0542884	0.216179	0.422153	0.215897	-0.13625	-0.00620985	0.152885	0.00385571	0.372371	0.136784	-0.200016	-0.467816	Not enriched	other	0.0961442	0.0647874	0.0620252	0.0668047	0.0462921	0.0472032	0.0412271	0.0487855	0.0724404	0.045877
CNTNAP4;CNTNAP4;;CNTNAP4;CNTNAP4;CNTNAP4;CNTNAP4	A0A087WTA1_HUMAN;A0A0A0MR20_HUMAN;A0A590UJB1_HUMAN;E9PDN6_HUMAN;F5H107_HUMAN;CNTP4_HUMAN;CNTP4_HUMAN	A0A087WTA1;A0A0A0MR20;A0A590UJB1;E9PDN6;F5H107;Q9C0A0;Q9C0A0-2	A0A087WTA1;A0A0A0MR20;A0A590UJB1;E9PDN6;F5H107;Q9C0A0;Q9C0A0-2	Isoform of Q9C0A0, Contactin associated protein family member 4;Isoform of Q9C0A0, Contactin associated protein family member 4;readthrough, Contactin-associated protein-like 4;Isoform of Q9C0A0, Contactin associated protein family member 4;Isoform of Q9C0A0, Contactin associated protein family member 4;Contactin-associated protein-like 4;Isoform of Q9C0A0, Isoform 2 of Contactin-associated prote…	>tr|A0A087WTA1|A0A087WTA1_HUMAN Isoform of Q9C0A0, Contactin associated protein family member 4 OS=Homo sapiens OX=9606 GN=CNTNAP4 PE=1 SV=1;>tr|A0A0A0MR20|A0A0A0MR20_HUMAN Isoform of Q9C0A0, Contactin associated protein family member 4 OS=Homo sapiens OX=9606 GN=CNTNAP4 PE=1 SV=1;>tr|A0A590UJB1|A0A590UJB1_HUMAN readthrough, Contactin-associated protein-like 4 OS=Homo sapiens OX=9606 PE=3 SV=1;>t…	1	0	47.3534	A0A087WTA1;A0A0A0MR20;A0A590UJB1;E9PDN6;F5H107;Q9C0A0;Q9C0A0-2	CNTNAP4;CNTNAP4;;CNTNAP4;CNTNAP4;CNTNAP4;CNTNAP4	0.549819	1.87969	0.675692	0.518813	0.426792	0.489227	0.453074	0.319173	0.686988	1.00957	1.02937	0.926224	0.28992	0.985636	0.367372	0.773896	0.979334	0.506413	0.993377	0.837186	0.00703347	0.182139	Not enriched	other	0.0185581	0.0145636	0.0150679	0.0135042	0.00521958	0.00994535	0.0072229	0.0103529	0.0154234	0.00818518
UCHL3	A0A087WTB8_HUMAN;UCHL3_HUMAN;Q5TBK7_HUMAN	A0A087WTB8;P15374;Q5TBK7	A0A087WTB8;P15374;Q5TBK7	Isoform of P15374, Ubiquitin carboxyl-terminal hydrolase;Ubiquitin carboxyl-terminal hydrolase isozyme L3;Isoform of P15374, Ubiquitin C-terminal hydrolase L3 (Fragment)	>tr|A0A087WTB8|A0A087WTB8_HUMAN Isoform of P15374, Ubiquitin carboxyl-terminal hydrolase OS=Homo sapiens OX=9606 GN=UCHL3 PE=1 SV=1;>sp|P15374|UCHL3_HUMAN Ubiquitin carboxyl-terminal hydrolase isozyme L3 OS=Homo sapiens OX=9606 GN=UCHL3 PE=1 SV=1;>tr|Q5TBK7|Q5TBK7_HUMAN Isoform of P15374, Ubiquitin C-terminal hydrolase L3 (Fragment) OS=Homo sapiens OX=9606 GN=UCHL3 PE=1 SV=1	1	0	49.2142	A0A087WTB8;P15374;Q5TBK7	UCHL3	-2.10315	-2.60949	-2.99643	-2.9202	-1.99484	-4.6546	-2.05473	-2.97897	-2.94697	-2.98878	-4.95908	-3.18856	-2.95255	-3.45539	-2.43808	-2.66163	0.171966	0.942386	0.396514	0.984506	-0.86353	0.0438707	Not enriched	nuclear	0.00332672	0.00202786	0.000527706	0.00173485	0.00122734	0.00101885	0.00229946	0.00212951	0.00190428	0.00166879
ZNG1A;ZNG1C;ZNG1C;ZNG1A;ZNG1A;ZNG1C;CBWD5;ZNG1F;ZNG1B;ZNG1E;ZNG1A;ZNG1B;ZNG1F;ZNG1F;ZNG1E;ZNG1C;ZNG1C;ZNG1E;ZNG1E;ZNG1E;ZNG1C;ZNG1E;ZNG1B;ZNG1A;ZNG1A;ZNG1A	A0A087WTC0_HUMAN;A0A087WWG3_HUMAN;A0A087WYD2_HUMAN;A0A087WZQ3_HUMAN;A0A087X140_HUMAN;A0A0A0MRU4_HUMAN;A0A0A6YYH9_HUMAN;A0A0B4J2E3_HUMAN;C9J3G2_HUMAN;E7EUZ7_HUMAN;F2Z2T4_HUMAN;F8WEU0_HUMAN;H0Y5V3_HUMAN;ZNG1F_HUMAN;Q5JTY2_HUMAN;ZNG1C_HUMAN;ZNG1C_HUMAN;ZNG1E_HUMAN;ZNG1E_HUMAN;Q5RIB0_HUMAN;Q5RIB5_HUMAN;Q6NVZ8_HUMAN;ZNG1B_HUMAN;ZNG1A_HUMAN;ZNG1A_HUMAN;ZNG1A_HUMAN	A0A087WTC0;A0A087WWG3;A0A087WYD2;A0A087WZQ3;A0A087X140;A0A0A0MRU4;A0A0A6YYH9;A0A0B4J2E3;C9J3G2;E7EUZ7;F2Z2T4;F8WEU0;H0Y5V3;Q4V339;Q5JTY2;Q5JTY5;Q5JTY5-2;Q5RIA9;Q5RIA9-3;Q5RIB0;Q5RIB5;Q6NVZ8;Q8IUF1;Q9BRT8;Q9BRT8-3;Q9BRT8-4	A0A087WTC0;A0A087WWG3;A0A087WYD2;A0A087WZQ3;A0A087X140;A0A0A0MRU4;A0A0A6YYH9;A0A0B4J2E3;C9J3G2;E7EUZ7;F2Z2T4;F8WEU0;H0Y5V3;Q4V339;Q5JTY2;Q5JTY5;Q5JTY5-2;Q5RIA9;Q5RIA9-3;Q5RIB0;Q5RIB5;Q6NVZ8;Q8IUF1;Q9BRT8;Q9BRT8-3;Q9BRT8-4	Isoform of Q9BRT8, COBW domain containing 1;Isoform of Q4V339, COBW domain containing 3;Isoform of Q4V339, COBW domain containing 3;Isoform of Q9BRT8, COBW domain containing 1;Isoform of Q9BRT8, COBW domain containing 1;Isoform of Q4V339, COBW domain containing 3;Isoform of Q4V339, COBW domain-containing protein 5;Isoform of Q4V339, COBW domain containing 3;Isoform of Q8IUF1, COBW domain containi…	>tr|A0A087WTC0|A0A087WTC0_HUMAN Isoform of Q9BRT8, COBW domain containing 1 OS=Homo sapiens OX=9606 GN=ZNG1A PE=1 SV=1;>tr|A0A087WWG3|A0A087WWG3_HUMAN Isoform of Q4V339, COBW domain containing 3 OS=Homo sapiens OX=9606 GN=ZNG1C PE=3 SV=1;>tr|A0A087WYD2|A0A087WYD2_HUMAN Isoform of Q4V339, COBW domain containing 3 OS=Homo sapiens OX=9606 GN=ZNG1C PE=4 SV=1;>tr|A0A087WZQ3|A0A087WZQ3_HUMAN Isoform of…	1	0	41.412	A0A087WTC0;A0A087WWG3;A0A087WYD2;A0A087WZQ3;A0A087X140;A0A0A0MRU4;A0A0A6YYH9;A0A0B4J2E3;C9J3G2;E7EUZ7;F2Z2T4;F8WEU0;H0Y5V3;Q4V339;Q5JTY2;Q5JTY5;Q5JTY5-2;Q5RIA9;Q5RIA9-3;Q5RIB0;Q5RIB5;Q6NVZ8;Q8IUF1;Q9BRT8;Q9BRT8-3;Q9BRT8-4	ZNG1A;ZNG1C;ZNG1C;ZNG1A;ZNG1A;ZNG1C;CBWD5;ZNG1F;ZNG1B;ZNG1E;ZNG1A;ZNG1B;ZNG1F;ZNG1F;ZNG1E;ZNG1C;ZNG1C;ZNG1E;ZNG1E;ZNG1E;ZNG1C;ZNG1E;ZNG1B;ZNG1A;ZNG1A;ZNG1A	-2.99499	-3.44612	-1.48879	-2.60896	-1.95152	-0.944152	-1.36227	-2.2766	-0.813097	-3.34789	-0.901595	-0.942736	-1.63807	-1.83947	-0.820378	-1.851	0.0800643	0.87352	0.254452	0.966627	1.13338	0.0964074	Not enriched	other	0.122024	0	0.0734931	0.0687634	0.0255115	0.0261025	0.0589712	0.0312154	0.0660702	0.0354501
AKAP13	A0A087WTD7_HUMAN;A8MYJ1_HUMAN;AKP13_HUMAN;AKP13_HUMAN;AKP13_HUMAN	A0A087WTD7;A8MYJ1;Q12802;Q12802-2;Q12802-4	A0A087WTD7;A8MYJ1;Q12802;Q12802-2;Q12802-4	Isoform of Q12802, A-kinase anchoring protein 13;Isoform of Q12802, A-kinase anchoring protein 13;A-kinase anchor protein 13;Isoform of Q12802, Isoform 2 of A-kinase anchor protein 13;Isoform of Q12802, Isoform 3 of A-kinase anchor protein 13	>tr|A0A087WTD7|A0A087WTD7_HUMAN Isoform of Q12802, A-kinase anchoring protein 13 OS=Homo sapiens OX=9606 GN=AKAP13 PE=1 SV=1;>tr|A8MYJ1|A8MYJ1_HUMAN Isoform of Q12802, A-kinase anchoring protein 13 OS=Homo sapiens OX=9606 GN=AKAP13 PE=1 SV=3;>sp|Q12802|AKP13_HUMAN A-kinase anchor protein 13 OS=Homo sapiens OX=9606 GN=AKAP13 PE=1 SV=2;>sp|Q12802-2|AKP13_HUMAN Isoform of Q12802, Isoform 2 of A-kina…	1	0	53.8067	A0A087WTD7;A8MYJ1;Q12802;Q12802-2;Q12802-4	AKAP13	-3.68158	-3.06396	-4.43488	-2.95599	-1.77642	-2.55667	-1.78858	-3.82792	-1.9456	-3.07089	-1.95709	-1.94501	-2.02476	-1.6802	-2.85973	-1.57514	0.0241925	0.388844	0.130873	0.759847	1.30446	0.452439	Not enriched	other	0.00139509	0.000401162	0.00088706	0.000860547	0.000489301	0.000731007	0.000359851	0.000947478	0.000885965	0.000631909
AATF	A0A087WTH8_HUMAN;A0A7P0T868_HUMAN;A0A7P0TAR0_HUMAN;A0A7P0Z434_HUMAN;A0A7P0Z4N2_HUMAN;AATF_HUMAN	A0A087WTH8;A0A7P0T868;A0A7P0TAR0;A0A7P0Z434;A0A7P0Z4N2;Q9NY61	A0A087WTH8;A0A7P0T868;A0A7P0TAR0;A0A7P0Z434;A0A7P0Z4N2;Q9NY61	Isoform of Q9NY61, Apoptosis antagonizing transcription factor;Isoform of Q9NY61, Apoptosis antagonizing transcription factor;Isoform of Q9NY61, Apoptosis antagonizing transcription factor;Isoform of Q9NY61, Apoptosis antagonizing transcription factor;Isoform of Q9NY61, Apoptosis antagonizing transcription factor;Protein AATF	>tr|A0A087WTH8|A0A087WTH8_HUMAN Isoform of Q9NY61, Apoptosis antagonizing transcription factor OS=Homo sapiens OX=9606 GN=AATF PE=3 SV=2;>tr|A0A7P0T868|A0A7P0T868_HUMAN Isoform of Q9NY61, Apoptosis antagonizing transcription factor OS=Homo sapiens OX=9606 GN=AATF PE=1 SV=1;>tr|A0A7P0TAR0|A0A7P0TAR0_HUMAN Isoform of Q9NY61, Apoptosis antagonizing transcription factor OS=Homo sapiens OX=9606 GN=AAT…	2	0	43.0579	A0A087WTH8;A0A7P0T868;A0A7P0TAR0;A0A7P0Z434;A0A7P0Z4N2;Q9NY61	AATF	-0.283743	-0.318708	0.268388	-0.338031	-0.348413	-0.514784	-0.217021	-0.429956	0.0502067	-0.138282	-0.173093	-0.471244	-0.0194101	-0.0984621	-0.107579	-0.488813	0.924083	0.223344	0.962937	0.642166	-0.0150794	0.198978	Not enriched	nuclear	0.0569097	0.0344127	0.0339916	0.0266326	0.0188725	0.0218726	0.0233921	0.0222624	0.0379866	0.0215999
UBR1	A0A087WTJ9_HUMAN;UBR1_HUMAN	A0A087WTJ9;Q8IWV7	A0A087WTJ9;Q8IWV7	Isoform of Q8IWV7, E3 ubiquitin-protein ligase;E3 ubiquitin-protein ligase UBR1	>tr|A0A087WTJ9|A0A087WTJ9_HUMAN Isoform of Q8IWV7, E3 ubiquitin-protein ligase OS=Homo sapiens OX=9606 GN=UBR1 PE=1 SV=1;>sp|Q8IWV7|UBR1_HUMAN E3 ubiquitin-protein ligase UBR1 OS=Homo sapiens OX=9606 GN=UBR1 PE=1 SV=1	5	0	51.41	A0A087WTJ9;Q8IWV7	UBR1	-1.25206	-1.29758	-1.51827	-0.800813	-1.20666	-1.16012	-1.16528	-1.23312	-1.2592	-1.22953	-1.07562	-0.863071	-1.08093	-0.833016	-1.48769	-0.988793	0.501521	0.567125	0.721916	0.859759	0.110322	0.0936863	Not enriched	other	0.007833	0.00327182	0.0037433	0.00454101	0.00180302	0.00248944	0.00205757	0.00297242	0.00484728	0.00233061
TMEM230	A0A087WTT2_HUMAN;Q5JWB9_HUMAN;TM230_HUMAN;TM230_HUMAN	A0A087WTT2;Q5JWB9;Q96A57;Q96A57-2	A0A087WTT2;Q5JWB9;Q96A57;Q96A57-2	Isoform of Q96A57, Transmembrane protein 230;Isoform of Q96A57, Transmembrane protein 230 (Fragment);Transmembrane protein 230;Isoform of Q96A57, Isoform 1 of Transmembrane protein 230	>tr|A0A087WTT2|A0A087WTT2_HUMAN Isoform of Q96A57, Transmembrane protein 230 OS=Homo sapiens OX=9606 GN=TMEM230 PE=1 SV=1;>tr|Q5JWB9|Q5JWB9_HUMAN Isoform of Q96A57, Transmembrane protein 230 (Fragment) OS=Homo sapiens OX=9606 GN=TMEM230 PE=1 SV=1;>sp|Q96A57|TM230_HUMAN Transmembrane protein 230 OS=Homo sapiens OX=9606 GN=TMEM230 PE=1 SV=1;>sp|Q96A57-2|TM230_HUMAN Isoform of Q96A57, Isoform 1 of T…	2	0	59.2527	A0A087WTT2;Q5JWB9;Q96A57;Q96A57-2	TMEM230	0.00382853	-0.0995998	0.303767	0.0889578	-0.248562	-0.251367	0.0416641	-0.0251646	0.028625	0.0176888	0.0359406	-0.0686445	0.0504217	-0.0390663	0.121593	-0.0454793	0.433148	0.128184	0.667074	0.520691	-0.0708359	0.142725	Not enriched	other	0.162616	0.102834	0.106037	0.0982287	0.0559012	0.0656152	0.0818845	0.0811236	0.117429	0.0711311
TEX264	A0A087WTU3_HUMAN;TX264_HUMAN	A0A087WTU3;Q9Y6I9	A0A087WTU3;Q9Y6I9	Isoform of Q9Y6I9, Testis expressed 264, ER-phagy receptor;Testis-expressed protein 264	>tr|A0A087WTU3|A0A087WTU3_HUMAN Isoform of Q9Y6I9, Testis expressed 264, ER-phagy receptor OS=Homo sapiens OX=9606 GN=TEX264 PE=1 SV=1;>sp|Q9Y6I9|TX264_HUMAN Testis-expressed protein 264 OS=Homo sapiens OX=9606 GN=TEX264 PE=1 SV=1	6	0	52.5881	A0A087WTU3;Q9Y6I9	TEX264	-0.261321	0.0581341	0.0117035	-0.206707	-0.137529	0.0896378	-0.0848207	-0.0649872	-0.0682197	0.0978851	0.101071	-0.253382	0.0084753	0	0.0628114	-0.207975	0.495962	0.87903	0.716924	0.967254	0.0688862	0.0152528	Not enriched	other	0.0546555	0.0355033	0.039627	0.0300338	0.0203829	0.0250606	0.029194	0.0262223	0.0399549	0.0252149
PYCR2	A0A087WTV6_HUMAN;P5CR2_HUMAN	A0A087WTV6;Q96C36	A0A087WTV6;Q96C36	Isoform of Q96C36, pyrroline-5-carboxylate reductase;Pyrroline-5-carboxylate reductase 2	>tr|A0A087WTV6|A0A087WTV6_HUMAN Isoform of Q96C36, pyrroline-5-carboxylate reductase OS=Homo sapiens OX=9606 GN=PYCR2 PE=1 SV=1;>sp|Q96C36|P5CR2_HUMAN Pyrroline-5-carboxylate reductase 2 OS=Homo sapiens OX=9606 GN=PYCR2 PE=1 SV=1	12	0	54.4905	A0A087WTV6;Q96C36	PYCR2	0.00300455	0.265036	-0.135169	-0.118941	0.491951	0.668036	0.396319	0.576149	0.120678	0.61495	0.359932	0.362192	0.36786	0.656423	0.311827	0.344484	0.0105283	0.362179	0.0838736	0.737918	0.360956	-0.112966	Not enriched	other	0.116547	0.100233	0.0853315	0.0858902	0.0492771	0.0711402	0.0650036	0.0697184	0.0970004	0.0637848
UHRF1	A0A087WTW0_HUMAN;A0A087WVR3_HUMAN;UHRF1_HUMAN;UHRF1_HUMAN	A0A087WTW0;A0A087WVR3;Q96T88;Q96T88-2	A0A087WTW0;A0A087WVR3;Q96T88;Q96T88-2	Isoform of Q96T88, RING-type E3 ubiquitin transferase;Isoform of Q96T88, RING-type E3 ubiquitin transferase;E3 ubiquitin-protein ligase UHRF1;Isoform of Q96T88, Isoform 2 of E3 ubiquitin-protein ligase UHRF1	>tr|A0A087WTW0|A0A087WTW0_HUMAN Isoform of Q96T88, RING-type E3 ubiquitin transferase OS=Homo sapiens OX=9606 GN=UHRF1 PE=1 SV=1;>tr|A0A087WVR3|A0A087WVR3_HUMAN Isoform of Q96T88, RING-type E3 ubiquitin transferase OS=Homo sapiens OX=9606 GN=UHRF1 PE=1 SV=1;>sp|Q96T88|UHRF1_HUMAN E3 ubiquitin-protein ligase UHRF1 OS=Homo sapiens OX=9606 GN=UHRF1 PE=1 SV=1;>sp|Q96T88-2|UHRF1_HUMAN Isoform of Q96T8…	3	0	50.7383	A0A087WTW0;A0A087WVR3;Q96T88;Q96T88-2	UHRF1	-2.4799	-1.13503	-2.30291	-1.83868	-2.50759	-2.21998	-3.14066	-2.54933	-1.43663	-2.36417	-2.45773	-2.26303	-2.23354	-2.2492	-2.51241	-2.06152	0.547696	0.292693	0.75173	0.69136	-0.191262	0.340224	Not enriched	nuclear	0.0079897	0.00257875	0.00251784	0.00379398	0.0015149	0.00066802	0.00184504	0.00396517	0.00422007	0.00199828
MICOS10	A0A087WU07_HUMAN;MIC10_HUMAN;MIC10_HUMAN	A0A087WU07;Q5TGZ0;Q5TGZ0-2	A0A087WU07;Q5TGZ0;Q5TGZ0-2	Isoform of Q5TGZ0, MICOS complex subunit MIC10;MICOS complex subunit MIC10;Isoform of Q5TGZ0, Isoform 2 of MICOS complex subunit MIC10	>tr|A0A087WU07|A0A087WU07_HUMAN Isoform of Q5TGZ0, MICOS complex subunit MIC10 OS=Homo sapiens OX=9606 GN=MICOS10 PE=1 SV=1;>sp|Q5TGZ0|MIC10_HUMAN MICOS complex subunit MIC10 OS=Homo sapiens OX=9606 GN=MICOS10 PE=1 SV=1;>sp|Q5TGZ0-2|MIC10_HUMAN Isoform of Q5TGZ0, Isoform 2 of MICOS complex subunit MIC10 OS=Homo sapiens OX=9606 GN=MICOS10	2	0	49.1897	A0A087WU07;Q5TGZ0;Q5TGZ0-2	MICOS10	-1.72157	-2.00073	-1.9058	-1.96542	-1.95102	-2.05006	-1.4942	-0.454743	-1.42168	-1.81408	-1.90464	-2.2496	-1.61582	-1.63042	-1.80329	-2.12443	0.868134	0.327814	0.930975	0.715311	0.0508794	-0.305984	Not enriched	other	0.0618916	0.0313512	0.0311336	0.0253696	0.0181392	0.022896	0.0228734	0.021298	0.0374365	0.0213017
CD9	A0A087WU13_HUMAN;A0A2R8Y478_HUMAN;A0A7I2V3T0_HUMAN;A0A7I2V3T7_HUMAN;A6NNI4_HUMAN;F5GXT1_HUMAN;G8JLH6_HUMAN;CD9_HUMAN	A0A087WU13;A0A2R8Y478;A0A7I2V3T0;A0A7I2V3T7;A6NNI4;F5GXT1;G8JLH6;P21926	A0A087WU13;A0A2R8Y478;A0A7I2V3T0;A0A7I2V3T7;A6NNI4;F5GXT1;G8JLH6;P21926	Isoform of P21926, Tetraspanin;Isoform of P21926, CD9 molecule;Isoform of P21926, CD9 molecule;Isoform of P21926, Tetraspanin;Isoform of P21926, CD9 molecule;Isoform of P21926, Tetraspanin;Isoform of P21926, Tetraspanin;CD9 antigen	>tr|A0A087WU13|A0A087WU13_HUMAN Isoform of P21926, Tetraspanin OS=Homo sapiens OX=9606 GN=CD9 PE=1 SV=2;>tr|A0A2R8Y478|A0A2R8Y478_HUMAN Isoform of P21926, CD9 molecule OS=Homo sapiens OX=9606 GN=CD9 PE=1 SV=1;>tr|A0A7I2V3T0|A0A7I2V3T0_HUMAN Isoform of P21926, CD9 molecule OS=Homo sapiens OX=9606 GN=CD9 PE=1 SV=1;>tr|A0A7I2V3T7|A0A7I2V3T7_HUMAN Isoform of P21926, Tetraspanin OS=Homo sapiens OX=960…	2	0	50.1243	A0A087WU13;A0A2R8Y478;A0A7I2V3T0;A0A7I2V3T7;A6NNI4;F5GXT1;G8JLH6;P21926	CD9	-0.595365	0.51455	0.0717487	-0.191973	-0.516039	-0.139381	0.93414	0.401481	-0.049665	0.17692	-0.0317292	-0.25287	0.279127	0.585538	0.084393	0.0168843	0.971436	0.815068	0.98806	0.950638	0.0109237	0.0714355	Not enriched	other	0.183125	0.152222	0.15186	0.12048	0.0812953	0.13669	0.111757	0.121458	0.151921	0.1128
MAGT1	A0A087WU53_HUMAN;A0A8I5KYH1_HUMAN;MAGT1_HUMAN	A0A087WU53;A0A8I5KYH1;Q9H0U3	A0A087WU53;A0A8I5KYH1;Q9H0U3	Isoform of Q9H0U3, Magnesium transporter 1;Isoform of Q9H0U3, Magnesium transporter 1;Magnesium transporter protein 1	>tr|A0A087WU53|A0A087WU53_HUMAN Isoform of Q9H0U3, Magnesium transporter 1 OS=Homo sapiens OX=9606 GN=MAGT1 PE=1 SV=1;>tr|A0A8I5KYH1|A0A8I5KYH1_HUMAN Isoform of Q9H0U3, Magnesium transporter 1 OS=Homo sapiens OX=9606 GN=MAGT1 PE=1 SV=1;>sp|Q9H0U3|MAGT1_HUMAN Magnesium transporter protein 1 OS=Homo sapiens OX=9606 GN=MAGT1 PE=1 SV=1	11	0	52.8647	A0A087WU53;A0A8I5KYH1;Q9H0U3	MAGT1	0.923838	0.671154	1.04149	0.787539	0.947529	0.970221	1.14039	0.91432	1.16542	0.982821	1.2437	0.955738	1.11269	0.941436	1.07524	0.941323	0.0237657	0.787871	0.130121	0.945524	0.230914	0.0245559	Not enriched	other	0.314803	0.168394	0.210841	0.172723	0.111893	0.118403	0.143762	0.141114	0.21669	0.128793
CTNNBL1	A0A087WUB9_HUMAN;CTBL1_HUMAN;CTBL1_HUMAN	A0A087WUB9;Q8WYA6;Q8WYA6-4	A0A087WUB9;Q8WYA6;Q8WYA6-4	Isoform of Q8WYA6, Catenin beta like 1;Beta-catenin-like protein 1;Isoform of Q8WYA6, Isoform 4 of Beta-catenin-like protein 1	>tr|A0A087WUB9|A0A087WUB9_HUMAN Isoform of Q8WYA6, Catenin beta like 1 OS=Homo sapiens OX=9606 GN=CTNNBL1 PE=1 SV=1;>sp|Q8WYA6|CTBL1_HUMAN Beta-catenin-like protein 1 OS=Homo sapiens OX=9606 GN=CTNNBL1 PE=1 SV=1;>sp|Q8WYA6-4|CTBL1_HUMAN Isoform of Q8WYA6, Isoform 4 of Beta-catenin-like protein 1 OS=Homo sapiens OX=9606 GN=CTNNBL1	12	0	57.3998	A0A087WUB9;Q8WYA6;Q8WYA6-4	CTNNBL1	1.36699	1.1734	1.25267	1.38185	1.29492	1.40458	1.1704	1.09108	1.25402	1.34178	1.26683	1.0364	1.42105	1.52149	1.25184	1.22026	0.463517	0.236828	0.692363	0.652167	-0.0689698	0.113413	Not enriched	nuclear	0.121923	0.0792901	0.0746388	0.0654469	0.0447352	0.0573335	0.0566093	0.0589411	0.0853248	0.0544048
LENG8	A0A087WUE4_HUMAN;A0A0G2JNN3_HUMAN;C9JMY0_HUMAN;LENG8_HUMAN;LENG8_HUMAN	A0A087WUE4;A0A0G2JNN3;C9JMY0;Q96PV6;Q96PV6-1	A0A087WUE4;A0A0G2JNN3;C9JMY0;Q96PV6;Q96PV6-1	Isoform of Q96PV6, Leukocyte receptor cluster member 8;Isoform of Q96PV6, Leukocyte receptor cluster member 8 (Fragment);Isoform of Q96PV6, Leukocyte receptor cluster member 8;Leukocyte receptor cluster member 8;Isoform of Q96PV6, Isoform 2 of Leukocyte receptor cluster member 8	>tr|A0A087WUE4|A0A087WUE4_HUMAN Isoform of Q96PV6, Leukocyte receptor cluster member 8 OS=Homo sapiens OX=9606 GN=LENG8 PE=1 SV=1;>tr|A0A0G2JNN3|A0A0G2JNN3_HUMAN Isoform of Q96PV6, Leukocyte receptor cluster member 8 (Fragment) OS=Homo sapiens OX=9606 GN=LENG8 PE=1 SV=1;>tr|C9JMY0|C9JMY0_HUMAN Isoform of Q96PV6, Leukocyte receptor cluster member 8 OS=Homo sapiens OX=9606 GN=LENG8 PE=1 SV=2;>sp|Q9…	4	0	44.9441	A0A087WUE4;A0A0G2JNN3;C9JMY0;Q96PV6;Q96PV6-1	LENG8	-0.233368	-0.260946	-0.394702	-0.565204	-0.695445	-0.619977	-0.675667	-0.477506	0.0522275	-0.701885	-0.197946	-0.394361	-0.0759706	-0.412268	-0.328747	-0.33274	0.710201	0.0357592	0.852959	0.319939	0.0530638	0.329717	Not enriched	nuclear	0.0419623	0.0242616	0.0260611	0.021271	0.0174196	0.0173647	0.019807	0.0217983	0.028389	0.0190974
HNRNPDL	A0A087WUK2_HUMAN;HNRDL_HUMAN	A0A087WUK2;O14979	A0A087WUK2;O14979	Isoform of O14979, Heterogeneous nuclear ribonucleoprotein D like;Heterogeneous nuclear ribonucleoprotein D-like	>tr|A0A087WUK2|A0A087WUK2_HUMAN Isoform of O14979, Heterogeneous nuclear ribonucleoprotein D like OS=Homo sapiens OX=9606 GN=HNRNPDL PE=1 SV=1;>sp|O14979|HNRDL_HUMAN Heterogeneous nuclear ribonucleoprotein D-like OS=Homo sapiens OX=9606 GN=HNRNPDL PE=1 SV=3	8	0	51.9774	A0A087WUK2;O14979	HNRNPDL	0.619239	0.770372	0.848353	0.626661	0.81458	0.378036	0.840268	0.741158	0.354481	0.322599	0.331509	0.741406	0.455553	0.192281	0.608438	0.668156	0.0606489	0.140524	0.220572	0.536456	-0.278658	-0.212404	Not enriched	nuclear	0.0546195	0.0327333	0.0331677	0.039855	0.0182109	0.0179415	0.0274609	0.0320949	0.0400939	0.0239271
PSMB3	A0A087WUL2_HUMAN;PSB3_HUMAN	A0A087WUL2;P49720	A0A087WUL2;P49720	Isoform of P49720, Proteasome subunit beta type-3 (Fragment);Proteasome subunit beta type-3	>tr|A0A087WUL2|A0A087WUL2_HUMAN Isoform of P49720, Proteasome subunit beta type-3 (Fragment) OS=Homo sapiens OX=9606 GN=PSMB3 PE=1 SV=1;>sp|P49720|PSB3_HUMAN Proteasome subunit beta type-3 OS=Homo sapiens OX=9606 GN=PSMB3 PE=1 SV=2	2	0	43.7555	A0A087WUL2;P49720	PSMB3	0.0874391	-0.27297	-1.14205	-0.718612	-0.676147	-0.929031	-0.0937357	0.305643	-0.698164	-0.766749	-1.27442	-0.853518	-0.00713348	0.221921	0.355457	-0.61124	0.257861	0.319474	0.496441	0.709027	-0.386666	0.338069	Not enriched	other	0.0256563	0.0047988	0.0116697	0.0152034	0.014072	0.0198943	0.0251234	0.0144851	0.0143321	0.0183937
EIF5B	A0A087WUT6_HUMAN;IF2P_HUMAN	A0A087WUT6;O60841	A0A087WUT6;O60841	Isoform of O60841, Eukaryotic translation initiation factor 5B;Eukaryotic translation initiation factor 5B	>tr|A0A087WUT6|A0A087WUT6_HUMAN Isoform of O60841, Eukaryotic translation initiation factor 5B OS=Homo sapiens OX=9606 GN=EIF5B PE=1 SV=1;>sp|O60841|IF2P_HUMAN Eukaryotic translation initiation factor 5B OS=Homo sapiens OX=9606 GN=EIF5B PE=1 SV=4	55	0	53.4179	A0A087WUT6;O60841	EIF5B	1.0407	1.21765	1.14177	1.01289	1.23844	1.33494	1.13454	1.18185	1.31006	1.42288	1.51787	1.36101	1.58167	1.7324	1.32564	1.11011	0.0200748	0.078674	0.118235	0.432454	0.299705	0.215014	Not enriched	other	0.18876	0.126482	0.142389	0.118595	0.0831555	0.107403	0.0913419	0.0885218	0.144057	0.0926056
IKBKG	A0A087WUW6_HUMAN;A0A087X0G7_HUMAN;A0A087X1B1_HUMAN;A0A8I5KQX1_HUMAN;C9J2V2_HUMAN;D3DWY0_HUMAN;NEMO_HUMAN;NEMO_HUMAN	A0A087WUW6;A0A087X0G7;A0A087X1B1;A0A8I5KQX1;C9J2V2;D3DWY0;Q9Y6K9;Q9Y6K9-2	A0A087WUW6;A0A087X0G7;A0A087X1B1;A0A8I5KQX1;C9J2V2;D3DWY0;Q9Y6K9;Q9Y6K9-2	Isoform of Q9Y6K9, Inhibitor of nuclear factor kappa B kinase regulatory subunit gamma;Isoform of Q9Y6K9, Inhibitor of nuclear factor kappa B kinase regulatory subunit gamma;Isoform of Q9Y6K9, Inhibitor of nuclear factor kappa B kinase regulatory subunit gamma;Isoform of Q9Y6K9, Inhibitor of nuclear factor kappa B kinase regulatory subunit gamma;Isoform of Q9Y6K9, Inhibitor of nuclear factor kapp…	>tr|A0A087WUW6|A0A087WUW6_HUMAN Isoform of Q9Y6K9, Inhibitor of nuclear factor kappa B kinase regulatory subunit gamma OS=Homo sapiens OX=9606 GN=IKBKG PE=1 SV=1;>tr|A0A087X0G7|A0A087X0G7_HUMAN Isoform of Q9Y6K9, Inhibitor of nuclear factor kappa B kinase regulatory subunit gamma OS=Homo sapiens OX=9606 GN=IKBKG PE=1 SV=1;>tr|A0A087X1B1|A0A087X1B1_HUMAN Isoform of Q9Y6K9, Inhibitor of nuclear fac…	5	0	47.9968	A0A087WUW6;A0A087X0G7;A0A087X1B1;A0A8I5KQX1;C9J2V2;D3DWY0;Q9Y6K9;Q9Y6K9-2	IKBKG	0.900568	0.572977	1.17262	1.46967	0.528672	0.580753	0.595514	0.481956	0.715946	0.516779	0.630387	0.412622	0.636167	0.823185	0.763687	0.598114	0.00943886	0.308459	0.0783737	0.701382	-0.460026	0.158564	Not enriched	other	0.188043	0.104222	0.115936	0.0980977	0.0650846	0.0819292	0.0939945	0.0914937	0.126575	0.0831255
;MYCBP	A0A087WV05_HUMAN;MYCBP_HUMAN	A0A087WV05;Q99417	A0A087WV05;Q99417	readthrough, Uncharacterized protein;c-Myc-binding protein	>tr|A0A087WV05|A0A087WV05_HUMAN readthrough, Uncharacterized protein OS=Homo sapiens OX=9606 PE=3 SV=1;>sp|Q99417|MYCBP_HUMAN c-Myc-binding protein OS=Homo sapiens OX=9606 GN=MYCBP PE=1 SV=3	6	0	51.4449	A0A087WV05;Q99417	;MYCBP	-0.318325	-0.0241213	0.297255	0.177238	-0.129127	-0.0127459	-0.0366211	-0.220182	0.252839	0.237815	0.0893941	0.205539	-0.513351	0.102616	-0.137712	0.155038	0.297037	0.993134	0.537977	0.998122	0.163385	0.00131679	Not enriched	nuclear	0.119894	0.073818	0.0717376	0.0715699	0.0220462	0.0454035	0.0432227	0.0564857	0.0842548	0.0417895
EI24	A0A087WV44_HUMAN;E9PK61_HUMAN;E9PL33_HUMAN;E9PLB8_HUMAN;E9PM05_HUMAN;E9PQN7_HUMAN;E9PS58_HUMAN;EI24_HUMAN;EI24_HUMAN	A0A087WV44;E9PK61;E9PL33;E9PLB8;E9PM05;E9PQN7;E9PS58;O14681;O14681-3	A0A087WV44;E9PK61;E9PL33;E9PLB8;E9PM05;E9PQN7;E9PS58;O14681;O14681-3	Isoform of O14681, EI24 autophagy associated transmembrane protein;Isoform of O14681, EI24 autophagy associated transmembrane protein;Isoform of O14681, EI24 autophagy associated transmembrane protein (Fragment);Isoform of O14681, EI24 autophagy associated transmembrane protein (Fragment);Isoform of O14681, EI24 autophagy associated transmembrane protein (Fragment);Isoform of O14681, EI24 autopha…	>tr|A0A087WV44|A0A087WV44_HUMAN Isoform of O14681, EI24 autophagy associated transmembrane protein OS=Homo sapiens OX=9606 GN=EI24 PE=1 SV=1;>tr|E9PK61|E9PK61_HUMAN Isoform of O14681, EI24 autophagy associated transmembrane protein OS=Homo sapiens OX=9606 GN=EI24 PE=1 SV=2;>tr|E9PL33|E9PL33_HUMAN Isoform of O14681, EI24 autophagy associated transmembrane protein (Fragment) OS=Homo sapiens OX=9606…	1	0	41.4214	A0A087WV44;E9PK61;E9PL33;E9PLB8;E9PM05;E9PQN7;E9PS58;O14681;O14681-3	EI24	0.776407	0.828744	0.743051	0.702003	0.948774	1.16858	0.668936	1.01582	0.831432	0.892964	0.911145	0.851981	0.999787	0.928378	0.984491	1.10846	0.206395	0.516186	0.436464	0.839494	0.10933	0.0547512	Not enriched	other	0.439979	0.288132	0.297755	0.27514	0.183122	0.205021	0.237632	0.280017	0.325251	0.226448
AK6	A0A087WVD7_HUMAN;A0A087WY94_HUMAN;KAD6_HUMAN;KAD6_HUMAN	A0A087WVD7;A0A087WY94;Q9Y3D8;Q9Y3D8-2	A0A087WVD7;A0A087WY94;Q9Y3D8;Q9Y3D8-2	Isoform of Q9Y3D8, Adenylate kinase 6;Isoform of Q9Y3D8, Adenylate kinase 6;Adenylate kinase isoenzyme 6;Isoform of Q9Y3D8, Isoform 2 of Adenylate kinase isoenzyme 6	>tr|A0A087WVD7|A0A087WVD7_HUMAN Isoform of Q9Y3D8, Adenylate kinase 6 OS=Homo sapiens OX=9606 GN=AK6 PE=1 SV=1;>tr|A0A087WY94|A0A087WY94_HUMAN Isoform of Q9Y3D8, Adenylate kinase 6 OS=Homo sapiens OX=9606 GN=AK6 PE=1 SV=1;>sp|Q9Y3D8|KAD6_HUMAN Adenylate kinase isoenzyme 6 OS=Homo sapiens OX=9606 GN=AK6 PE=1 SV=1;>sp|Q9Y3D8-2|KAD6_HUMAN Isoform of Q9Y3D8, Isoform 2 of Adenylate kinase isoenzyme 6 …	1	0	50.9645	A0A087WVD7;A0A087WY94;Q9Y3D8;Q9Y3D8-2	AK6	-0.46964	-0.402052	-0.409572	-0.519802	-1.01239	-0.567863	-0.972774	-0.592919	-0.909032	-0.494885	-0.863913	-0.431798	-1.27951	-1.06869	-0.761578	-0.455842	0.228149	0.564081	0.465176	0.859429	-0.224641	-0.104919	Not enriched	nuclear	0.0354787	0.0296675	0.0234415	0.0304491	0.010164	0.0138386	0.0190878	0.0255125	0.0297592	0.0171507
MTHFD1L	A0A087WVM4_HUMAN;B7ZM99_HUMAN	A0A087WVM4;B7ZM99	A0A087WVM4;B7ZM99	Isoform of Q6UB35, formate--tetrahydrofolate ligase;Isoform of Q6UB35, formate--tetrahydrofolate ligase	>tr|A0A087WVM4|A0A087WVM4_HUMAN Isoform of Q6UB35, formate--tetrahydrofolate ligase OS=Homo sapiens OX=9606 GN=MTHFD1L PE=1 SV=1;>tr|B7ZM99|B7ZM99_HUMAN Isoform of Q6UB35, formate--tetrahydrofolate ligase OS=Homo sapiens OX=9606 GN=MTHFD1L PE=1 SV=1	1	0	40.751	A0A087WVM4;B7ZM99	MTHFD1L	-2.47688	-3.90769	-2.17672	-2.22693	-0.586511	-0.268017	-0.469311	-0.500039	-1.86305	-1.03071	-1.8989	-1.74101	-0.455873	-0.607183	-0.582886	-0.648235	0.00702574	0.726077	0.0670912	0.92084	1.06364	-0.117575	Not enriched	other	0.00112682	0.0012591	0.000704172	0.000756106	0.00110696	0.00117259	0.00132941	0.00137396	0.000961551	0.00124573
POLR2E	A0A087WVN5_HUMAN;A0A087WVZ9_HUMAN;A0A087WWX0_HUMAN;A0A0A0MQR7_HUMAN;RPAB1_HUMAN	A0A087WVN5;A0A087WVZ9;A0A087WWX0;A0A0A0MQR7;P19388	A0A087WVN5;A0A087WVZ9;A0A087WWX0;A0A0A0MQR7;P19388	Isoform of P19388, RNA polymerase II, I and III subunit E (Fragment);Isoform of P19388, DNA-directed RNA polymerase II subunit E;Isoform of P19388, RNA polymerase II, I and III subunit E (Fragment);Isoform of P19388, DNA-directed RNA polymerase II subunit E;DNA-directed RNA polymerases I, II, and III subunit RPABC1	>tr|A0A087WVN5|A0A087WVN5_HUMAN Isoform of P19388, RNA polymerase II, I and III subunit E (Fragment) OS=Homo sapiens OX=9606 GN=POLR2E PE=1 SV=1;>tr|A0A087WVZ9|A0A087WVZ9_HUMAN Isoform of P19388, DNA-directed RNA polymerase II subunit E OS=Homo sapiens OX=9606 GN=POLR2E PE=1 SV=1;>tr|A0A087WWX0|A0A087WWX0_HUMAN Isoform of P19388, RNA polymerase II, I and III subunit E (Fragment) OS=Homo sapiens O…	1	0	53.541	A0A087WVN5;A0A087WVZ9;A0A087WWX0;A0A0A0MQR7;P19388	POLR2E	-1.14048	-1.15166	-1.54664	-1.13503	-0.773741	-0.665448	-0.986584	-0.647226	-1.01803	-0.603784	-0.981546	-0.655725	-1.19084	-0.858384	-1.03777	-0.860883	0.00663816	0.120557	0.064483	0.507572	0.428682	-0.21872	Not enriched	nuclear	0.031226	0.026113	0.0205085	0.024746	0.0102593	0.0151972	0.0149612	0.0182885	0.0256484	0.0146766
CLTC	A0A087WVQ6_HUMAN;A0A8V8TQ14_HUMAN;A0A8V8TR47_HUMAN;A0A8V8TRF0_HUMAN;K7EJJ5_HUMAN;CLH1_HUMAN;CLH1_HUMAN	A0A087WVQ6;A0A8V8TQ14;A0A8V8TR47;A0A8V8TRF0;K7EJJ5;Q00610;Q00610-2	A0A087WVQ6;A0A8V8TQ14;A0A8V8TR47;A0A8V8TRF0;K7EJJ5;Q00610;Q00610-2	Isoform of Q00610, Clathrin heavy chain;Isoform of Q00610, Clathrin heavy chain;Isoform of Q00610, Clathrin heavy chain;Isoform of Q00610, Clathrin heavy chain;Isoform of Q00610, Clathrin heavy chain;Clathrin heavy chain 1;Isoform of Q00610, Isoform 2 of Clathrin heavy chain 1	>tr|A0A087WVQ6|A0A087WVQ6_HUMAN Isoform of Q00610, Clathrin heavy chain OS=Homo sapiens OX=9606 GN=CLTC PE=1 SV=1;>tr|A0A8V8TQ14|A0A8V8TQ14_HUMAN Isoform of Q00610, Clathrin heavy chain OS=Homo sapiens OX=9606 GN=CLTC PE=1 SV=1;>tr|A0A8V8TR47|A0A8V8TR47_HUMAN Isoform of Q00610, Clathrin heavy chain OS=Homo sapiens OX=9606 GN=CLTC PE=1 SV=1;>tr|A0A8V8TRF0|A0A8V8TRF0_HUMAN Isoform of Q00610, Clathr…	147	0	57.0405	A0A087WVQ6;A0A8V8TQ14;A0A8V8TR47;A0A8V8TRF0;K7EJJ5;Q00610;Q00610-2	CLTC	4.19557	4.2246	4.11036	4.15411	4.48818	4.49248	4.2826	4.41941	4.19986	4.52565	4.50609	4.42962	4.21938	4.46189	4.46682	4.42337	0.00843476	0.726357	0.0739802	0.92084	0.244143	-0.0278027	Not enriched	other	3.63525	2.88495	2.855	2.60902	1.38495	1.95275	2.18483	2.28486	2.99606	1.95185
SH3GLB1	A0A087WW40_HUMAN;SHLB1_HUMAN;SHLB1_HUMAN	A0A087WW40;Q9Y371;Q9Y371-2	A0A087WW40;Q9Y371;Q9Y371-2	Isoform of Q9Y371, Endophilin-B1;Endophilin-B1;Isoform of Q9Y371, Isoform 2 of Endophilin-B1	>tr|A0A087WW40|A0A087WW40_HUMAN Isoform of Q9Y371, Endophilin-B1 OS=Homo sapiens OX=9606 GN=SH3GLB1 PE=1 SV=1;>sp|Q9Y371|SHLB1_HUMAN Endophilin-B1 OS=Homo sapiens OX=9606 GN=SH3GLB1 PE=1 SV=1;>sp|Q9Y371-2|SHLB1_HUMAN Isoform of Q9Y371, Isoform 2 of Endophilin-B1 OS=Homo sapiens OX=9606 GN=SH3GLB1	8	0	53.3778	A0A087WW40;Q9Y371;Q9Y371-2	SH3GLB1	0.0400987	-0.185471	-0.0985069	-0.192818	0.266425	0.253133	0.193302	-0.27685	0.419374	0.0258932	-0.00468683	-0.314787	0.0604534	0.157274	0.0655847	-0.0406537	0.361829	0.750136	0.601307	0.928834	0.140622	-0.0483379	Not enriched	other	0.108234	0.0527003	0.0534673	0.0425136	0.0303296	0.0390885	0.0413129	0.04128	0.0642288	0.0380028
PSMD1	A0A087WW66_HUMAN;PSMD1_HUMAN	A0A087WW66;Q99460	A0A087WW66;Q99460	Isoform of Q99460, 26S proteasome non-ATPase regulatory subunit 1;26S proteasome non-ATPase regulatory subunit 1	>tr|A0A087WW66|A0A087WW66_HUMAN Isoform of Q99460, 26S proteasome non-ATPase regulatory subunit 1 OS=Homo sapiens OX=9606 GN=PSMD1 PE=1 SV=2;>sp|Q99460|PSMD1_HUMAN 26S proteasome non-ATPase regulatory subunit 1 OS=Homo sapiens OX=9606 GN=PSMD1 PE=1 SV=2	48	0	55.2356	A0A087WW66;Q99460	PSMD1	2.49403	2.51295	2.67067	2.48794	2.69513	2.74718	2.59053	2.63545	2.62054	2.6465	2.67319	2.58366	2.37426	2.7442	2.62991	2.58479	0.215892	0.24517	0.449393	0.657004	0.0895718	-0.0837829	Not enriched	nuclear	0.295267	0.197694	0.199943	0.174554	0.0955924	0.14138	0.142057	0.150599	0.216865	0.132407
ARHGAP21	A0A087WW76_HUMAN;A0A7P0TAS2_HUMAN;A0A805TBS0_HUMAN;RHG21_HUMAN	A0A087WW76;A0A7P0TAS2;A0A805TBS0;Q5T5U3	A0A087WW76;A0A7P0TAS2;A0A805TBS0;Q5T5U3	Isoform of Q5T5U3, Rho GTPase activating protein 21;Isoform of Q5T5U3, Rho GTPase activating protein 21;Isoform of Q5T5U3, Rho GTPase activating protein 21;Rho GTPase-activating protein 21	>tr|A0A087WW76|A0A087WW76_HUMAN Isoform of Q5T5U3, Rho GTPase activating protein 21 OS=Homo sapiens OX=9606 GN=ARHGAP21 PE=1 SV=1;>tr|A0A7P0TAS2|A0A7P0TAS2_HUMAN Isoform of Q5T5U3, Rho GTPase activating protein 21 OS=Homo sapiens OX=9606 GN=ARHGAP21 PE=1 SV=1;>tr|A0A805TBS0|A0A805TBS0_HUMAN Isoform of Q5T5U3, Rho GTPase activating protein 21 OS=Homo sapiens OX=9606 GN=ARHGAP21 PE=1 SV=1;>sp|Q5T5U…	2	0	39.3119	A0A087WW76;A0A7P0TAS2;A0A805TBS0;Q5T5U3	ARHGAP21	-1.65548	-1.6399	-1.7505	-2.32928	-2.10439	-2.32958	-1.82189	-1.70495	-1.87569	-2.11038	-2.14128	-2.04324	-1.39439	-2.01225	-1.94577	-1.81168	0.306563	0.305825	0.54702	0.699328	-0.19886	0.199178	Not enriched	other	0.00235609	0.00133512	0.00135425	0.00139214	0.00111922	0.000914774	0.00107756	0.00132419	0.0016094	0.00110894
LLGL1	A0A087WW77_HUMAN;L2GL1_HUMAN	A0A087WW77;Q15334	A0A087WW77;Q15334	Isoform of Q15334, Lethal(2) giant larvae protein homolog 1;Lethal(2) giant larvae protein homolog 1	>tr|A0A087WW77|A0A087WW77_HUMAN Isoform of Q15334, Lethal(2) giant larvae protein homolog 1 OS=Homo sapiens OX=9606 GN=LLGL1 PE=1 SV=1;>sp|Q15334|L2GL1_HUMAN Lethal(2) giant larvae protein homolog 1 OS=Homo sapiens OX=9606 GN=LLGL1 PE=1 SV=3	6	0	52.2582	A0A087WW77;Q15334	LLGL1	0.216835	0.225801	0.186396	0.357213	0.423702	0.384723	0.594622	0.283844	0.110655	0.120895	0.51147	0.169598	0.31055	0.336043	0.560343	0.279941	0.852564	0.615309	0.92484	0.876767	-0.0184063	-0.0500033	Not enriched	other	0.0194207	0.00958246	0.0164025	0.014139	0.00813718	0.00995596	0.0120438	0.0117261	0.0148862	0.0104658
KIF1B	A0A087WWA3_HUMAN;A0A8Q3WLB2_HUMAN;A0A8Q3WLB3_HUMAN;KIF1B_HUMAN;KIF1B_HUMAN;KIF1B_HUMAN;Q4R9M9_HUMAN	A0A087WWA3;A0A8Q3WLB2;A0A8Q3WLB3;O60333;O60333-2;O60333-4;Q4R9M9	A0A087WWA3;A0A8Q3WLB2;A0A8Q3WLB3;O60333;O60333-2;O60333-4;Q4R9M9	Isoform of O60333, Kinesin family member 1B;Isoform of O60333, Kinesin family member 1B;Isoform of O60333, Kinesin family member 1B;Kinesin-like protein KIF1B;Isoform of O60333, Isoform 2 of Kinesin-like protein KIF1B;Isoform of O60333, Isoform 4 of Kinesin-like protein KIF1B;Isoform of O60333, Kinesin family member 1B	>tr|A0A087WWA3|A0A087WWA3_HUMAN Isoform of O60333, Kinesin family member 1B OS=Homo sapiens OX=9606 GN=KIF1B PE=1 SV=1;>tr|A0A8Q3WLB2|A0A8Q3WLB2_HUMAN Isoform of O60333, Kinesin family member 1B OS=Homo sapiens OX=9606 GN=KIF1B PE=1 SV=1;>tr|A0A8Q3WLB3|A0A8Q3WLB3_HUMAN Isoform of O60333, Kinesin family member 1B OS=Homo sapiens OX=9606 GN=KIF1B PE=1 SV=1;>sp|O60333|KIF1B_HUMAN Kinesin-like protei…	4	0	51.1888	A0A087WWA3;A0A8Q3WLB2;A0A8Q3WLB3;O60333;O60333-2;O60333-4;Q4R9M9	KIF1B	-1.07544	-0.543479	-0.88347	-0.450635	-0.873055	-0.600047	-0.913671	-0.600579	-0.937596	-0.643523	-1.01084	-0.544559	-0.857305	-0.700088	-0.903006	-0.798634	0.760045	0.651898	0.883571	0.89258	-0.0458735	-0.0679197	Not enriched	other	0.0142643	0.0108231	0.00870664	0.0113441	0.00498645	0.00380245	0.00658582	0.00697491	0.0112845	0.00558741
CFC1B;CFC1;CFC1B;CFC1	A0A087WWE4_HUMAN;A0A087WX98_HUMAN;CFC1B_HUMAN;CFC1_HUMAN	A0A087WWE4;A0A087WX98;P0CG36;P0CG37	A0A087WWE4;A0A087WX98;P0CG36;P0CG37	Isoform of P0CG36, Cripto, FRL-1, cryptic family 1B;Isoform of P0CG37, Cripto, FRL-1, cryptic family 1;Cryptic family protein 1B;Cryptic protein	>tr|A0A087WWE4|A0A087WWE4_HUMAN Isoform of P0CG36, Cripto, FRL-1, cryptic family 1B OS=Homo sapiens OX=9606 GN=CFC1B PE=4 SV=1;>tr|A0A087WX98|A0A087WX98_HUMAN Isoform of P0CG37, Cripto, FRL-1, cryptic family 1 OS=Homo sapiens OX=9606 GN=CFC1 PE=4 SV=1;>sp|P0CG36|CFC1B_HUMAN Cryptic family protein 1B OS=Homo sapiens OX=9606 GN=CFC1B PE=3 SV=1;>sp|P0CG37|CFC1_HUMAN Cryptic protein OS=Homo sapiens O…	1	0.00601336	32.7316	A0A087WWE4;A0A087WX98;P0CG36;P0CG37	CFC1B;CFC1;CFC1B;CFC1	-2.45266	-2.35678	-1.72045	-1.7783	-1.84491	-1.64994	-2.0232	-1.35929	-1.24329	-1.13767	-1.00142	-1.51248	-0.920728	-0.64833	-2.13201	-1.12963	0.0132668	0.107364	0.0944904	0.490853	0.853333	0.51166	Not enriched	other	0.025704	0.0173556	0.0194646	0.0131493	0.011905	0.0169154	0.00674335	0.0146074	0.0189184	0.0125428
POLD2	A0A087WWF6_HUMAN;A0A8V8TMJ0_HUMAN;A0A8V8TMJ5_HUMAN;A0A8V8TPB6_HUMAN;C9JLE1_HUMAN;H7C1B3_HUMAN;DPOD2_HUMAN	A0A087WWF6;A0A8V8TMJ0;A0A8V8TMJ5;A0A8V8TPB6;C9JLE1;H7C1B3;P49005	A0A087WWF6;A0A8V8TMJ0;A0A8V8TMJ5;A0A8V8TPB6;C9JLE1;H7C1B3;P49005	Isoform of P49005, DNA polymerase delta subunit 2;Isoform of P49005, DNA polymerase delta subunit 2;Isoform of P49005, DNA polymerase delta subunit 2;Isoform of P49005, DNA polymerase delta subunit 2;Isoform of P49005, DNA polymerase delta subunit 2;Isoform of P49005, DNA polymerase delta subunit 2;DNA polymerase delta subunit 2	>tr|A0A087WWF6|A0A087WWF6_HUMAN Isoform of P49005, DNA polymerase delta subunit 2 OS=Homo sapiens OX=9606 GN=POLD2 PE=1 SV=1;>tr|A0A8V8TMJ0|A0A8V8TMJ0_HUMAN Isoform of P49005, DNA polymerase delta subunit 2 OS=Homo sapiens OX=9606 GN=POLD2 PE=1 SV=1;>tr|A0A8V8TMJ5|A0A8V8TMJ5_HUMAN Isoform of P49005, DNA polymerase delta subunit 2 OS=Homo sapiens OX=9606 GN=POLD2 PE=1 SV=1;>tr|A0A8V8TPB6|A0A8V8TPB…	5	0	56.0972	A0A087WWF6;A0A8V8TMJ0;A0A8V8TMJ5;A0A8V8TPB6;C9JLE1;H7C1B3;P49005	POLD2	-0.182178	0.237095	-0.180943	-0.0275288	-0.0929947	-0.174589	-0.516449	0.0417862	0.133533	0.189082	0.045114	0.0451651	0.193124	0.0624819	-0.0457273	0.294551	0.275296	0.027119	0.515611	0.289781	0.141612	0.311669	Not enriched	nuclear	0.163349	0.113301	0.103671	0.0913703	0.0655284	0.0714472	0.0770208	0.107633	0.117923	0.0804074
DCAF7	A0A087WWI6_HUMAN;A0A8I5KRG1_HUMAN;DCAF7_HUMAN	A0A087WWI6;A0A8I5KRG1;P61962	A0A087WWI6;A0A8I5KRG1;P61962	Isoform of P61962, DDB1 and CUL4 associated factor 7;Isoform of P61962, DDB1 and CUL4 associated factor 7;DDB1- and CUL4-associated factor 7	>tr|A0A087WWI6|A0A087WWI6_HUMAN Isoform of P61962, DDB1 and CUL4 associated factor 7 OS=Homo sapiens OX=9606 GN=DCAF7 PE=1 SV=7;>tr|A0A8I5KRG1|A0A8I5KRG1_HUMAN Isoform of P61962, DDB1 and CUL4 associated factor 7 OS=Homo sapiens OX=9606 GN=DCAF7 PE=1 SV=1;>sp|P61962|DCAF7_HUMAN DDB1- and CUL4-associated factor 7 OS=Homo sapiens OX=9606 GN=DCAF7 PE=1 SV=1	5	0	49.4015	A0A087WWI6;A0A8I5KRG1;P61962	DCAF7	0.055243	0.248788	-0.0613737	0.322053	0.423788	0.234833	0.458615	0.149208	0.221887	0.277895	0.303722	0.382669	0.026845	0.189638	0.0432582	0.342043	0.144285	0.120683	0.362479	0.507572	0.155366	-0.166165	Not enriched	nuclear	0.0690228	0.0548489	0.048097	0.0506563	0.0257307	0.0239309	0.0284909	0.0423752	0.0556562	0.0301319
RBM15	A0A087WWP4_HUMAN;A0A494C001_HUMAN;A0A499FJY3_HUMAN;RBM15_HUMAN;RBM15_HUMAN;RBM15_HUMAN;RBM15_HUMAN	A0A087WWP4;A0A494C001;A0A499FJY3;Q96T37;Q96T37-2;Q96T37-3;Q96T37-4	A0A087WWP4;A0A494C001;A0A499FJY3;Q96T37;Q96T37-2;Q96T37-3;Q96T37-4	Isoform of Q96T37, RNA binding motif protein 15;Isoform of Q96T37, RNA binding motif protein 15;Isoform of Q96T37, RNA binding motif protein 15;RNA-binding protein 15;Isoform of Q96T37, Isoform 2 of RNA-binding protein 15;Isoform of Q96T37, Isoform 3 of RNA-binding protein 15;Isoform of Q96T37, Isoform 4 of RNA-binding protein 15	>tr|A0A087WWP4|A0A087WWP4_HUMAN Isoform of Q96T37, RNA binding motif protein 15 OS=Homo sapiens OX=9606 GN=RBM15 PE=1 SV=1;>tr|A0A494C001|A0A494C001_HUMAN Isoform of Q96T37, RNA binding motif protein 15 OS=Homo sapiens OX=9606 GN=RBM15 PE=1 SV=2;>tr|A0A499FJY3|A0A499FJY3_HUMAN Isoform of Q96T37, RNA binding motif protein 15 OS=Homo sapiens OX=9606 GN=RBM15 PE=1 SV=1;>sp|Q96T37|RBM15_HUMAN RNA-bin…	12	0	55.3811	A0A087WWP4;A0A494C001;A0A499FJY3;Q96T37;Q96T37-2;Q96T37-3;Q96T37-4	RBM15	-1.2351	-1.06016	-0.968033	-0.969963	-1.19841	-1.03307	-0.904824	-1.15907	-0.885145	-0.821849	-0.717944	-1.04985	-0.916839	-1.00976	-0.886033	-1.11086	0.0539364	0.315518	0.206443	0.707462	0.189617	0.0929697	Not enriched	nuclear	0.0849322	0.0633865	0.068256	0.0504959	0.033654	0.0358354	0.0462866	0.0388633	0.0667676	0.0386598
MLH1	A0A087WX20_HUMAN;A0A669KAW3_HUMAN;A0A669KBB4_HUMAN;A0A669KBK2_HUMAN;E7EUC9_HUMAN;H0Y818_HUMAN;MLH1_HUMAN;MLH1_HUMAN;MLH1_HUMAN	A0A087WX20;A0A669KAW3;A0A669KBB4;A0A669KBK2;E7EUC9;H0Y818;P40692;P40692-2;P40692-3	A0A087WX20;A0A669KAW3;A0A669KBB4;A0A669KBK2;E7EUC9;H0Y818;P40692;P40692-2;P40692-3	Isoform of P40692, MutL homolog 1 (Fragment);Isoform of P40692, MutL homolog 1 (Fragment);Isoform of P40692, MutL homolog 1;Isoform of P40692, MutL homolog 1;Isoform of P40692, MutL homolog 1;Isoform of P40692, MutL homolog 1 (Fragment);DNA mismatch repair protein Mlh1;Isoform of P40692, Isoform 2 of DNA mismatch repair protein Mlh1;Isoform of P40692, Isoform 3 of DNA mismatch repair protein Mlh1	>tr|A0A087WX20|A0A087WX20_HUMAN Isoform of P40692, MutL homolog 1 (Fragment) OS=Homo sapiens OX=9606 GN=MLH1 PE=1 SV=2;>tr|A0A669KAW3|A0A669KAW3_HUMAN Isoform of P40692, MutL homolog 1 (Fragment) OS=Homo sapiens OX=9606 GN=MLH1 PE=1 SV=1;>tr|A0A669KBB4|A0A669KBB4_HUMAN Isoform of P40692, MutL homolog 1 OS=Homo sapiens OX=9606 GN=MLH1 PE=1 SV=1;>tr|A0A669KBK2|A0A669KBK2_HUMAN Isoform of P40692, Mu…	5	0	53.9216	A0A087WX20;A0A669KAW3;A0A669KBB4;A0A669KBK2;E7EUC9;H0Y818;P40692;P40692-2;P40692-3	MLH1	-1.90823	-1.89951	-2.12648	-1.92707	-2.34654	-1.8793	-2.31604	-1.51299	-2.26994	-1.72989	-1.96451	-1.32868	-1.99934	-2.06889	-2.27792	-2.11898	0.504023	0.627957	0.722294	0.881716	0.142068	-0.102566	Not enriched	nuclear	0.0162862	0.0178463	0.0163717	0.0252185	0.00816802	0.0102637	0.00980084	0.0148854	0.0189307	0.0107795
MTHFSD	A0A087WX22_HUMAN;H3BNE5_HUMAN;H3BP93_HUMAN;H3BPD2_HUMAN;H3BQU0_HUMAN;H3BSD1_HUMAN;H3BUU0_HUMAN;H3BVG2_HUMAN;MTHSD_HUMAN;MTHSD_HUMAN;MTHSD_HUMAN;MTHSD_HUMAN	A0A087WX22;H3BNE5;H3BP93;H3BPD2;H3BQU0;H3BSD1;H3BUU0;H3BVG2;Q2M296;Q2M296-2;Q2M296-3;Q2M296-4	A0A087WX22;H3BNE5;H3BP93;H3BPD2;H3BQU0;H3BSD1;H3BUU0;H3BVG2;Q2M296;Q2M296-2;Q2M296-3;Q2M296-4	Isoform of Q2M296, Methenyltetrahydrofolate synthetase domain containing (Fragment);Isoform of Q2M296, Methenyltetrahydrofolate synthetase domain containing (Fragment);Isoform of Q2M296, Methenyltetrahydrofolate synthetase domain containing (Fragment);Isoform of Q2M296, Methenyltetrahydrofolate synthetase domain containing;Isoform of Q2M296, Methenyltetrahydrofolate synthetase domain containing (…	>tr|A0A087WX22|A0A087WX22_HUMAN Isoform of Q2M296, Methenyltetrahydrofolate synthetase domain containing (Fragment) OS=Homo sapiens OX=9606 GN=MTHFSD PE=1 SV=1;>tr|H3BNE5|H3BNE5_HUMAN Isoform of Q2M296, Methenyltetrahydrofolate synthetase domain containing (Fragment) OS=Homo sapiens OX=9606 GN=MTHFSD PE=1 SV=1;>tr|H3BP93|H3BP93_HUMAN Isoform of Q2M296, Methenyltetrahydrofolate synthetase domain c…	1	0	44.2264	A0A087WX22;H3BNE5;H3BP93;H3BPD2;H3BQU0;H3BSD1;H3BUU0;H3BVG2;Q2M296;Q2M296-2;Q2M296-3;Q2M296-4	MTHFSD	-3.22366	-2.71597	-2.81503	-2.90972	-2.48388	-3.22861	-2.97713	-3.39471	-2.72528	-3.09771	-2.6341	-3.29729	-2.30812	-2.50343	-2.0571	-2.50663	0.91594	0.00702762	0.959263	0.155035	-0.0225011	0.677263	Not enriched	nuclear	0.0187498	0.00908916	0.0127904	0.00777557	0.00927294	0.00952725	0.0144732	0.0114592	0.0121012	0.0111831
PEG10	A0A087WX23_HUMAN;PEG10_HUMAN	A0A087WX23;Q86TG7-4	A0A087WX23;Q86TG7-4	Isoform of Q86TG7, Paternally expressed 10;Isoform of Q86TG7, Isoform 4 of Retrotransposon-derived protein PEG10	>tr|A0A087WX23|A0A087WX23_HUMAN Isoform of Q86TG7, Paternally expressed 10 OS=Homo sapiens OX=9606 GN=PEG10 PE=1 SV=1;>sp|Q86TG7-4|PEG10_HUMAN Isoform of Q86TG7, Isoform 4 of Retrotransposon-derived protein PEG10 OS=Homo sapiens OX=9606 GN=PEG10	14	0	55.1139	A0A087WX23;Q86TG7-4	PEG10	0.0123849	0.466722	-0.194261	0.751605	0.325503	0.611159	0.0373135	0.871874	0.0968862	0.498664	0.194258	0.860321	0.113862	0.608667	-0.0258069	0.869971	0.588073	0.804427	0.774598	0.949362	0.15342	-0.0697892	Not enriched	other	0.0439847	0.0356274	0.0297057	0.0469699	0.0154689	0.0270423	0.020184	0.0387918	0.0390719	0.0253717
ESF1	A0A087WX71_HUMAN;ESF1_HUMAN	A0A087WX71;Q9H501	A0A087WX71;Q9H501	Isoform of Q9H501, ESF1 homolog;ESF1 homolog	>tr|A0A087WX71|A0A087WX71_HUMAN Isoform of Q9H501, ESF1 homolog OS=Homo sapiens OX=9606 GN=ESF1 PE=1 SV=1;>sp|Q9H501|ESF1_HUMAN ESF1 homolog OS=Homo sapiens OX=9606 GN=ESF1 PE=1 SV=1	1	0.00224366	34.6329	A0A087WX71;Q9H501	ESF1	-2.91668	-3.79296	-2.98846	-3.68161	-0.383376	0.287363	-0.0386333	0.178622	-3.49378	-0.569077	-0.883964	-0.437094	-2.61725	-0.276615	-0.423857	-3.24558	0.0225531	0.0515574	0.125613	0.363883	1.99895	-1.65182	Not enriched	nuclear	0	0.00296971	0.00243637	0.00319703	0	0.00252534	0.00254235	0	0.00215078	0.00126692
BCL2L13	A0A087WX97_HUMAN;B2L13_HUMAN;B2L13_HUMAN	A0A087WX97;Q9BXK5;Q9BXK5-2	A0A087WX97;Q9BXK5;Q9BXK5-2	Isoform of Q9BXK5, BCL2 like 13;Bcl-2-like protein 13;Isoform of Q9BXK5, Isoform 1 of Bcl-2-like protein 13	>tr|A0A087WX97|A0A087WX97_HUMAN Isoform of Q9BXK5, BCL2 like 13 OS=Homo sapiens OX=9606 GN=BCL2L13 PE=1 SV=1;>sp|Q9BXK5|B2L13_HUMAN Bcl-2-like protein 13 OS=Homo sapiens OX=9606 GN=BCL2L13 PE=1 SV=1;>sp|Q9BXK5-2|B2L13_HUMAN Isoform of Q9BXK5, Isoform 1 of Bcl-2-like protein 13 OS=Homo sapiens OX=9606 GN=BCL2L13	1	0	49.0597	A0A087WX97;Q9BXK5;Q9BXK5-2	BCL2L13	-0.89729	-1.22905	-0.653096	-0.892904	-0.952148	-1.33768	-1.09564	-0.825627	-0.932442	-0.762383	-0.873246	-1.2076	-0.831423	-0.865044	-0.975325	-0.637392	0.858072	0.136743	0.929197	0.531098	-0.025833	0.225477	Not enriched	other	0.00929706	0.00656437	0.006203	0.00473645	0.00369335	0.00424449	0.00438366	0.00599143	0.00670022	0.00457823
CDH4;CDH4;CDH2;CDH2;CDH2;CDH2;CDH2;CDH2;CDH2;CDH4;CDH4	A0A087WX99_HUMAN;A0A0G2JRA4_HUMAN;A0A6Q8PF58_HUMAN;A0A6Q8PG20_HUMAN;A0A6Q8PHJ8_HUMAN;C9J126_HUMAN;C9JMH2_HUMAN;CADH2_HUMAN;CADH2_HUMAN;CADH4_HUMAN;CADH4_HUMAN	A0A087WX99;A0A0G2JRA4;A0A6Q8PF58;A0A6Q8PG20;A0A6Q8PHJ8;C9J126;C9JMH2;P19022;P19022-2;P55283;P55283-2	A0A087WX99;A0A0G2JRA4;A0A6Q8PF58;A0A6Q8PG20;A0A6Q8PHJ8;C9J126;C9JMH2;P19022;P19022-2;P55283;P55283-2	Isoform of P55283, Cadherin 4;Isoform of P55283, Cadherin-4 (Fragment);Isoform of P19022, Cadherin 2;Isoform of P19022, Cadherin 2 (Fragment);Isoform of P19022, Cadherin 2 (Fragment);Isoform of P19022, Cadherin 2;Isoform of P19022, Cadherin 2 (Fragment);Cadherin-2;Isoform of P19022, Isoform 2 of Cadherin-2;Cadherin-4;Isoform of P55283, Isoform 2 of Cadherin-4	>tr|A0A087WX99|A0A087WX99_HUMAN Isoform of P55283, Cadherin 4 OS=Homo sapiens OX=9606 GN=CDH4 PE=1 SV=1;>tr|A0A0G2JRA4|A0A0G2JRA4_HUMAN Isoform of P55283, Cadherin-4 (Fragment) OS=Homo sapiens OX=9606 GN=CDH4 PE=1 SV=1;>tr|A0A6Q8PF58|A0A6Q8PF58_HUMAN Isoform of P19022, Cadherin 2 OS=Homo sapiens OX=9606 GN=CDH2 PE=1 SV=1;>tr|A0A6Q8PG20|A0A6Q8PG20_HUMAN Isoform of P19022, Cadherin 2 (Fragment) OS=…	1	0	36.1378	A0A087WX99;A0A0G2JRA4;A0A6Q8PF58;A0A6Q8PG20;A0A6Q8PHJ8;C9J126;C9JMH2;P19022;P19022-2;P55283;P55283-2	CDH4;CDH4;CDH2;CDH2;CDH2;CDH2;CDH2;CDH2;CDH2;CDH4;CDH4	-1.19984	-0.684134	-1.60379	-1.47166	-1.32821	-0.335598	-1.31571	-1.25165	-1.00565	-1.1849	-1.42064	-1.10265	-1.33089	-0.935698	-1.21724	-1.40905	0.804901	0.509132	0.90712	0.837976	0.0613955	-0.16543	Not enriched	other	0.0240928	0.0133525	0.0115717	0.0138873	0.00712217	0.0110191	0.0101062	0.00956797	0.0157261	0.00945385
SCAMP1	A0A087WXB0_HUMAN;SCAM1_HUMAN	A0A087WXB0;O15126	A0A087WXB0;O15126	Isoform of O15126, Secretory carrier-associated membrane protein;Secretory carrier-associated membrane protein 1	>tr|A0A087WXB0|A0A087WXB0_HUMAN Isoform of O15126, Secretory carrier-associated membrane protein OS=Homo sapiens OX=9606 GN=SCAMP1 PE=1 SV=1;>sp|O15126|SCAM1_HUMAN Secretory carrier-associated membrane protein 1 OS=Homo sapiens OX=9606 GN=SCAMP1 PE=1 SV=2	2	0	48.3408	A0A087WXB0;O15126	SCAMP1	-1.955	-1.92159	-2.64127	-2.20234	-2.38716	-2.38943	-1.90914	-2.67429	-1.83044	-2.27022	-2.33685	-2.77621	-1.81496	-2.30517	-2.03649	-2.22418	0.594979	0.299824	0.77854	0.696658	-0.123381	0.244807	Not enriched	other	0.00737304	0.00342715	0.00376967	0.00259227	0.00229139	0.00209436	0.00294948	0.00293112	0.00429053	0.00256659
NDUFA10	A0A087WXC5_HUMAN;A0A7I2V594_HUMAN;A0A7I2YQU0_HUMAN;E7ESZ7_HUMAN;NDUAA_HUMAN	A0A087WXC5;A0A7I2V594;A0A7I2YQU0;E7ESZ7;O95299	A0A087WXC5;A0A7I2V594;A0A7I2YQU0;E7ESZ7;O95299	Isoform of O95299, NADH dehydrogenase [ubiquinone] 1 alpha subcomplex subunit 10, mitochondrial;Isoform of O95299, NADH dehydrogenase [ubiquinone] 1 alpha subcomplex subunit 10, mitochondrial;Isoform of O95299, NADH dehydrogenase [ubiquinone] 1 alpha subcomplex subunit 10, mitochondrial;Isoform of O95299, NADH dehydrogenase [ubiquinone] 1 alpha subcomplex subunit 10, mitochondrial;NADH dehydrogen…	>tr|A0A087WXC5|A0A087WXC5_HUMAN Isoform of O95299, NADH dehydrogenase [ubiquinone] 1 alpha subcomplex subunit 10, mitochondrial OS=Homo sapiens OX=9606 GN=NDUFA10 PE=1 SV=2;>tr|A0A7I2V594|A0A7I2V594_HUMAN Isoform of O95299, NADH dehydrogenase [ubiquinone] 1 alpha subcomplex subunit 10, mitochondrial OS=Homo sapiens OX=9606 GN=NDUFA10 PE=1 SV=1;>tr|A0A7I2YQU0|A0A7I2YQU0_HUMAN Isoform of O95299, NA…	11	0	53.8354	A0A087WXC5;A0A7I2V594;A0A7I2YQU0;E7ESZ7;O95299	NDUFA10	0.366398	0.3315	0.102345	0.250322	0.459821	0.563236	0.125775	0.494707	0.526989	0.552231	0.518116	0.644897	0.587811	0.497932	0.39692	0.533741	0.00531745	0.309008	0.0562081	0.701485	0.297917	0.0932159	Not enriched	other	0.244865	0.157461	0.155564	0.164445	0.0960089	0.103048	0.10588	0.130662	0.180584	0.1089
ZCCHC17	A0A087WXF8_HUMAN;A0A0D9SEW3_HUMAN;ZCC17_HUMAN;ZCC17_HUMAN;ZCC17_HUMAN	A0A087WXF8;A0A0D9SEW3;Q9NP64;Q9NP64-2;Q9NP64-3	A0A087WXF8;A0A0D9SEW3;Q9NP64;Q9NP64-2;Q9NP64-3	Isoform of Q9NP64, Zinc finger CCHC-type containing 17;Isoform of Q9NP64, Zinc finger CCHC-type containing 17;Zinc finger CCHC domain-containing protein 17;Isoform of Q9NP64, Isoform 2 of Zinc finger CCHC domain-containing protein 17;Isoform of Q9NP64, Isoform 3 of Zinc finger CCHC domain-containing protein 17	>tr|A0A087WXF8|A0A087WXF8_HUMAN Isoform of Q9NP64, Zinc finger CCHC-type containing 17 OS=Homo sapiens OX=9606 GN=ZCCHC17 PE=1 SV=1;>tr|A0A0D9SEW3|A0A0D9SEW3_HUMAN Isoform of Q9NP64, Zinc finger CCHC-type containing 17 OS=Homo sapiens OX=9606 GN=ZCCHC17 PE=1 SV=1;>sp|Q9NP64|ZCC17_HUMAN Zinc finger CCHC domain-containing protein 17 OS=Homo sapiens OX=9606 GN=ZCCHC17 PE=1 SV=1;>sp|Q9NP64-2|ZCC17_HU…	2	0	48.8427	A0A087WXF8;A0A0D9SEW3;Q9NP64;Q9NP64-2;Q9NP64-3	ZCCHC17	-0.109643	-0.303067	-0.494471	0.093112	-1.06626	-0.803803	-0.409636	-0.156568	-0.687409	-0.477031	-0.384727	-0.211813	-0.610661	-0.37603	-0.531093	-0.639178	0.230369	0.715858	0.467465	0.917466	-0.236728	0.0698261	Not enriched	other	0.0565075	0.0434327	0.047836	0.0525888	0.0195546	0.0262533	0.0306319	0.0300715	0.0500913	0.0266278
FAM83D	A0A087WXK8_HUMAN;FA83D_HUMAN;FA83D_HUMAN	A0A087WXK8;Q9H4H8;Q9H4H8-2	A0A087WXK8;Q9H4H8;Q9H4H8-2	Isoform of Q9H4H8, Chromosome 20 open reading frame 129;Protein FAM83D;Isoform of Q9H4H8, Isoform 2 of Protein FAM83D	>tr|A0A087WXK8|A0A087WXK8_HUMAN Isoform of Q9H4H8, Chromosome 20 open reading frame 129 OS=Homo sapiens OX=9606 GN=FAM83D PE=1 SV=1;>sp|Q9H4H8|FA83D_HUMAN Protein FAM83D OS=Homo sapiens OX=9606 GN=FAM83D PE=1 SV=3;>sp|Q9H4H8-2|FA83D_HUMAN Isoform of Q9H4H8, Isoform 2 of Protein FAM83D OS=Homo sapiens OX=9606 GN=FAM83D	1	0	47.6613	A0A087WXK8;Q9H4H8;Q9H4H8-2	FAM83D	-2.88688	-2.21273	-2.56337	-1.68946	-2.17317	-1.5565	-2.0121	-1.48395	-3.15835	-1.96655	-3.36006	-1.68345	-2.33948	-1.71233	-3.21111	-1.53616	0.661928	0.404305	0.822284	0.772964	-0.203988	-0.39334	Not enriched	other	0.00110806	0.00158852	0.000617291	0.00189902	0.00072392	0.00131572	0.000519121	0.00179171	0.00130322	0.00108762
VPS11	A0A087WXL6_HUMAN;B7Z879_HUMAN;VPS11_HUMAN	A0A087WXL6;B7Z879;Q9H270	A0A087WXL6;B7Z879;Q9H270	Isoform of Q9H270, Vacuolar protein sorting-associated protein 11 homolog;Isoform of Q9H270, Vacuolar protein sorting-associated protein 11 homolog;Vacuolar protein sorting-associated protein 11 homolog	>tr|A0A087WXL6|A0A087WXL6_HUMAN Isoform of Q9H270, Vacuolar protein sorting-associated protein 11 homolog OS=Homo sapiens OX=9606 GN=VPS11 PE=1 SV=1;>tr|B7Z879|B7Z879_HUMAN Isoform of Q9H270, Vacuolar protein sorting-associated protein 11 homolog OS=Homo sapiens OX=9606 GN=VPS11 PE=1 SV=1;>sp|Q9H270|VPS11_HUMAN Vacuolar protein sorting-associated protein 11 homolog OS=Homo sapiens OX=9606 GN=VPS1…	8	0	48.844	A0A087WXL6;B7Z879;Q9H270	VPS11	0.090282	1.02693	-0.393905	0.227689	0.452278	0.27977	0.269423	-0.17876	0.379998	0.170508	0.585732	0.167104	0.687554	0.347409	0.656376	0.446846	0.727413	0.20754	0.864078	0.626763	0.0880877	0.328869	Not enriched	other	0.034859	0.0180825	0.0252677	0.0161102	0.0153784	0.0130324	0.0178375	0.0172614	0.0235799	0.0158774
RPL17;RPL17-C18orf32;RPL17;RPL17;RPL17;RPL17	A0A087WXM6_HUMAN;A0A0A6YYL6_HUMAN;J3KRX5_HUMAN;J3QQT2_HUMAN;RL17_HUMAN;RL17_HUMAN	A0A087WXM6;A0A0A6YYL6;J3KRX5;J3QQT2;P18621;P18621-3	A0A087WXM6;A0A0A6YYL6;J3KRX5;J3QQT2;P18621;P18621-3	Isoform of P18621, 60S ribosomal protein L17 (Fragment);RPL17-C18orf32 readthrough, 60S ribosomal protein L17;Isoform of P18621, 60S ribosomal protein L17 (Fragment);Isoform of P18621, 60S ribosomal protein L17 (Fragment);60S ribosomal protein L17;Isoform of P18621, Isoform 3 of 60S ribosomal protein L17	>tr|A0A087WXM6|A0A087WXM6_HUMAN Isoform of P18621, 60S ribosomal protein L17 (Fragment) OS=Homo sapiens OX=9606 GN=RPL17 PE=1 SV=1;>tr|A0A0A6YYL6|A0A0A6YYL6_HUMAN RPL17-C18orf32 readthrough, 60S ribosomal protein L17 OS=Homo sapiens OX=9606 GN=RPL17-C18orf32 PE=3 SV=1;>tr|J3KRX5|J3KRX5_HUMAN Isoform of P18621, 60S ribosomal protein L17 (Fragment) OS=Homo sapiens OX=9606 GN=RPL17 PE=1 SV=1;>tr|J3Q…	29	0	56.765	A0A087WXM6;A0A0A6YYL6;J3KRX5;J3QQT2;P18621;P18621-3	RPL17;RPL17-C18orf32;RPL17;RPL17;RPL17;RPL17	4.44586	4.55138	4.48365	4.01539	4.51858	4.49523	4.68721	4.32772	4.69776	4.71204	4.71966	4.5109	4.83989	4.62779	4.67555	4.2779	0.0562249	0.482508	0.212188	0.825252	0.286021	0.098099	Not enriched	other	9.80319	6.76412	6.83948	5.76133	4.35121	4.95429	5.20109	4.63501	7.29203	4.7854
BCAM	A0A087WXM8_HUMAN;BCAM_HUMAN	A0A087WXM8;P50895	A0A087WXM8;P50895	Isoform of P50895, Basal cell adhesion molecule (Lutheran blood group);Basal cell adhesion molecule	>tr|A0A087WXM8|A0A087WXM8_HUMAN Isoform of P50895, Basal cell adhesion molecule (Lutheran blood group) OS=Homo sapiens OX=9606 GN=BCAM PE=1 SV=1;>sp|P50895|BCAM_HUMAN Basal cell adhesion molecule OS=Homo sapiens OX=9606 GN=BCAM PE=1 SV=2	7	0	47.9334	A0A087WXM8;P50895	BCAM	-0.175046	-0.0520277	-0.296118	-0.126016	-0.405497	-0.365665	-0.145778	-0.429597	-0.0495858	-0.218958	-0.0217414	-0.195263	-0.313174	-0.451813	0.0368352	-0.225444	0.689224	0.34466	0.839144	0.730889	0.0409149	0.0982351	Not enriched	nuclear	0.0330263	0.0134295	0.0170549	0.0141596	0.0070148	0.00829641	0.0131888	0.0114928	0.0194176	0.00999821
RNASEH2B	A0A087WXR7_HUMAN;A0A2R8Y459_HUMAN;A0A2R8Y6Q6_HUMAN;A0A2R8YCX2_HUMAN;A0A2R8YGP2_HUMAN;RNH2B_HUMAN	A0A087WXR7;A0A2R8Y459;A0A2R8Y6Q6;A0A2R8YCX2;A0A2R8YGP2;Q5TBB1	A0A087WXR7;A0A2R8Y459;A0A2R8Y6Q6;A0A2R8YCX2;A0A2R8YGP2;Q5TBB1	Isoform of Q5TBB1, Ribonuclease H2 subunit B;Isoform of Q5TBB1, Ribonuclease H2 subunit B (Fragment);Isoform of Q5TBB1, Ribonuclease H2 subunit B;Isoform of Q5TBB1, Ribonuclease H2 subunit B;Isoform of Q5TBB1, Ribonuclease H2 subunit B;Ribonuclease H2 subunit B	>tr|A0A087WXR7|A0A087WXR7_HUMAN Isoform of Q5TBB1, Ribonuclease H2 subunit B OS=Homo sapiens OX=9606 GN=RNASEH2B PE=1 SV=3;>tr|A0A2R8Y459|A0A2R8Y459_HUMAN Isoform of Q5TBB1, Ribonuclease H2 subunit B (Fragment) OS=Homo sapiens OX=9606 GN=RNASEH2B PE=1 SV=1;>tr|A0A2R8Y6Q6|A0A2R8Y6Q6_HUMAN Isoform of Q5TBB1, Ribonuclease H2 subunit B OS=Homo sapiens OX=9606 GN=RNASEH2B PE=1 SV=1;>tr|A0A2R8YCX2|A0A2…	3	0	48.4493	A0A087WXR7;A0A2R8Y459;A0A2R8Y6Q6;A0A2R8YCX2;A0A2R8YGP2;Q5TBB1	RNASEH2B	-0.645212	-0.965752	-1.09009	-1.02898	-0.764612	-1.74744	-0.533695	-0.904057	-1.08229	-1.00908	-1.21632	-1.13451	-0.790456	-1.14618	-0.925992	-1.04879	0.411727	0.964193	0.646203	0.989056	-0.178043	0.00959659	Not enriched	nuclear	0.0648735	0.0435236	0.0405147	0.0384338	0.029534	0.0275631	0.0353868	0.0340679	0.0468364	0.031638
RMND1	A0A087WXU0_HUMAN;A0A2R8Y4J4_HUMAN;A0A804HHW6_HUMAN;A0A804HKF8_HUMAN;A0A804HLE1_HUMAN;RMND1_HUMAN;RMND1_HUMAN	A0A087WXU0;A0A2R8Y4J4;A0A804HHW6;A0A804HKF8;A0A804HLE1;Q9NWS8;Q9NWS8-2	A0A087WXU0;A0A2R8Y4J4;A0A804HHW6;A0A804HKF8;A0A804HLE1;Q9NWS8;Q9NWS8-2	Isoform of Q9NWS8, Required for meiotic nuclear division 1 homolog;Isoform of Q9NWS8, Required for meiotic nuclear division 1 homolog;Isoform of Q9NWS8, Required for meiotic nuclear division 1 homolog;Isoform of Q9NWS8, Required for meiotic nuclear division 1 homolog;Isoform of Q9NWS8, Required for meiotic nuclear division 1 homolog;Required for meiotic nuclear division protein 1 homolog;Isoform …	>tr|A0A087WXU0|A0A087WXU0_HUMAN Isoform of Q9NWS8, Required for meiotic nuclear division 1 homolog OS=Homo sapiens OX=9606 GN=RMND1 PE=1 SV=1;>tr|A0A2R8Y4J4|A0A2R8Y4J4_HUMAN Isoform of Q9NWS8, Required for meiotic nuclear division 1 homolog OS=Homo sapiens OX=9606 GN=RMND1 PE=1 SV=1;>tr|A0A804HHW6|A0A804HHW6_HUMAN Isoform of Q9NWS8, Required for meiotic nuclear division 1 homolog OS=Homo sapiens …	1	0	49.9263	A0A087WXU0;A0A2R8Y4J4;A0A804HHW6;A0A804HKF8;A0A804HLE1;Q9NWS8;Q9NWS8-2	RMND1	-1.01111	-1.64857	-0.903245	-1.13944	-0.726247	-1.37922	-0.804408	-1.21263	-0.791382	-0.917441	-0.802099	-1.20025	-0.956032	-0.994527	-1.04413	-0.941666	0.183512	0.79545	0.409704	0.947902	0.247801	0.0465381	Not enriched	other	0.0184024	0.0105809	0.0116957	0.0085445	0.00608041	0.00696421	0.00750162	0.00870838	0.0123059	0.00731365
SALL3	A0A087WXW6_HUMAN;A0A140TA70_HUMAN;A0A140TA74_HUMAN;A9JR48_HUMAN;SALL3_HUMAN;SALL3_HUMAN;SALL3_HUMAN;SALL3_HUMAN	A0A087WXW6;A0A140TA70;A0A140TA74;A9JR48;Q9BXA9;Q9BXA9-2;Q9BXA9-3;Q9BXA9-4	A0A087WXW6;A0A140TA70;A0A140TA74;A9JR48;Q9BXA9;Q9BXA9-2;Q9BXA9-3;Q9BXA9-4	Isoform of Q9BXA9, Sal-like protein 3;Isoform of Q9BXA9, Sal-like protein 3;Isoform of Q9BXA9, Sal-like protein 3 (Fragment);Isoform of Q9BXA9, SALL3 protein;Sal-like protein 3;Isoform of Q9BXA9, Isoform 1 of Sal-like protein 3;Isoform of Q9BXA9, Isoform 2 of Sal-like protein 3;Isoform of Q9BXA9, Isoform 4 of Sal-like protein 3	>tr|A0A087WXW6|A0A087WXW6_HUMAN Isoform of Q9BXA9, Sal-like protein 3 OS=Homo sapiens OX=9606 GN=SALL3 PE=1 SV=1;>tr|A0A140TA70|A0A140TA70_HUMAN Isoform of Q9BXA9, Sal-like protein 3 OS=Homo sapiens OX=9606 GN=SALL3 PE=1 SV=1;>tr|A0A140TA74|A0A140TA74_HUMAN Isoform of Q9BXA9, Sal-like protein 3 (Fragment) OS=Homo sapiens OX=9606 GN=SALL3 PE=1 SV=1;>tr|A9JR48|A9JR48_HUMAN Isoform of Q9BXA9, SALL3 …	1	0	37.2724	A0A087WXW6;A0A140TA70;A0A140TA74;A9JR48;Q9BXA9;Q9BXA9-2;Q9BXA9-3;Q9BXA9-4	SALL3	-0.4513	0.0407887	0.333698	-2.57157	-0.242273	-0.0142145	0.193694	-0.506402	-0.270736	-0.135323	-0.0586848	-0.171454	-0.49954	-0.236992	-0.12194	-0.20872	0.316166	0.800116	0.556241	0.948789	0.503047	-0.124499	Not enriched	other	0.0137516	0.00947913	0.0102019	0.00908296	0.00434649	0.00613387	0.00740606	0.00754064	0.0106289	0.00635677
VTA1	A0A087WY55_HUMAN;VTA1_HUMAN	A0A087WY55;Q9NP79	A0A087WY55;Q9NP79	Isoform of Q9NP79, Chromosome 6 open reading frame 55, isoform CRA_b;Vacuolar protein sorting-associated protein VTA1 homolog	>tr|A0A087WY55|A0A087WY55_HUMAN Isoform of Q9NP79, Chromosome 6 open reading frame 55, isoform CRA_b OS=Homo sapiens OX=9606 GN=VTA1 PE=1 SV=1;>sp|Q9NP79|VTA1_HUMAN Vacuolar protein sorting-associated protein VTA1 homolog OS=Homo sapiens OX=9606 GN=VTA1 PE=1 SV=1	8	0	52.509	A0A087WY55;Q9NP79	VTA1	1.29222	1.28777	1.6839	1.26328	1.57604	1.44306	1.73178	1.40603	1.46542	1.41582	1.55758	1.48174	1.11049	1.51026	1.5593	1.5847	0.429125	0.430523	0.661278	0.792917	0.0983454	-0.0980396	Not enriched	nuclear	0.170777	0.10808	0.12587	0.112173	0.0476602	0.0772781	0.092947	0.100695	0.129225	0.0796452
NEK3	A0A087WY58_HUMAN;NEK3_HUMAN;NEK3_HUMAN	A0A087WY58;P51956;P51956-2	A0A087WY58;P51956;P51956-2	Isoform of P51956, NIMA related kinase 3;Serine/threonine-protein kinase Nek3;Isoform of P51956, Isoform 2 of Serine/threonine-protein kinase Nek3	>tr|A0A087WY58|A0A087WY58_HUMAN Isoform of P51956, NIMA related kinase 3 OS=Homo sapiens OX=9606 GN=NEK3 PE=1 SV=1;>sp|P51956|NEK3_HUMAN Serine/threonine-protein kinase Nek3 OS=Homo sapiens OX=9606 GN=NEK3 PE=1 SV=2;>sp|P51956-2|NEK3_HUMAN Isoform of P51956, Isoform 2 of Serine/threonine-protein kinase Nek3 OS=Homo sapiens OX=9606 GN=NEK3	4	0	50.043	A0A087WY58;P51956;P51956-2	NEK3	-0.688588	-0.487899	-0.509925	-1.16099	-0.598125	-0.955515	-0.724015	-0.706994	-0.724081	-0.552354	-0.757568	-1.07523	-0.726974	-0.616879	-0.810946	-1.09206	0.692683	0.692262	0.842167	0.908727	-0.0654579	-0.0655532	Not enriched	other	0.0234518	0.018539	0.0162125	0.0132009	0.00885813	0.0102492	0.0117601	0.0101919	0.0178511	0.0102649
AP2M1	A0A087WY71_HUMAN;AP2M1_HUMAN;AP2M1_HUMAN	A0A087WY71;Q96CW1;Q96CW1-2	A0A087WY71;Q96CW1;Q96CW1-2	Isoform of Q96CW1, AP-2 complex subunit mu;AP-2 complex subunit mu;Isoform of Q96CW1, Isoform 2 of AP-2 complex subunit mu	>tr|A0A087WY71|A0A087WY71_HUMAN Isoform of Q96CW1, AP-2 complex subunit mu OS=Homo sapiens OX=9606 GN=AP2M1 PE=1 SV=1;>sp|Q96CW1|AP2M1_HUMAN AP-2 complex subunit mu OS=Homo sapiens OX=9606 GN=AP2M1 PE=1 SV=2;>sp|Q96CW1-2|AP2M1_HUMAN Isoform of Q96CW1, Isoform 2 of AP-2 complex subunit mu OS=Homo sapiens OX=9606 GN=AP2M1	20	0	52.8663	A0A087WY71;Q96CW1;Q96CW1-2	AP2M1	1.25706	1.26928	1.21247	1.28797	1.48281	1.46799	1.44997	1.42784	1.34028	1.5014	1.61161	1.51686	1.45222	1.55422	1.59908	1.48601	0.000375576	0.198424	0.012383	0.618576	0.235843	0.0657289	Not enriched	other	0.248594	0.166281	0.192724	0.165643	0.101103	0.121898	0.139603	0.140961	0.19331	0.125891
UBE2D3;UBE2D3;UBE2D3;UBE2D2;UBE2D3;UBE2D3;UBE2D3;UBE2D3;UBE2D2;UBE2D2	A0A087WY85_HUMAN;D6RAH7_HUMAN;D6RAW0_HUMAN;D6RFM0_HUMAN;H9KV45_HUMAN;UB2D3_HUMAN;UB2D3_HUMAN;UB2D3_HUMAN;UB2D2_HUMAN;UB2D2_HUMAN	A0A087WY85;D6RAH7;D6RAW0;D6RFM0;H9KV45;P61077;P61077-2;P61077-3;P62837;P62837-2	A0A087WY85;D6RAH7;D6RAW0;D6RFM0;H9KV45;P61077;P61077-2;P61077-3;P62837;P62837-2	Isoform of P61077, Ubiquitin conjugating enzyme E2 D3;Isoform of P61077, Ubiquitin conjugating enzyme E2 D3;Isoform of P61077, Ubiquitin conjugating enzyme E2 D3 (Fragment);Isoform of P62837, Ubiquitin conjugating enzyme E2 D2 (Fragment);Isoform of P61077, Ubiquitin conjugating enzyme E2 D3;Ubiquitin-conjugating enzyme E2 D3;Isoform of P61077, Isoform 2 of Ubiquitin-conjugating enzyme E2 D3;Isofo…	>tr|A0A087WY85|A0A087WY85_HUMAN Isoform of P61077, Ubiquitin conjugating enzyme E2 D3 OS=Homo sapiens OX=9606 GN=UBE2D3 PE=1 SV=1;>tr|D6RAH7|D6RAH7_HUMAN Isoform of P61077, Ubiquitin conjugating enzyme E2 D3 OS=Homo sapiens OX=9606 GN=UBE2D3 PE=1 SV=1;>tr|D6RAW0|D6RAW0_HUMAN Isoform of P61077, Ubiquitin conjugating enzyme E2 D3 (Fragment) OS=Homo sapiens OX=9606 GN=UBE2D3 PE=3 SV=1;>tr|D6RFM0|D6R…	2	0	51.5421	A0A087WY85;D6RAH7;D6RAW0;D6RFM0;H9KV45;P61077;P61077-2;P61077-3;P62837;P62837-2	UBE2D3;UBE2D3;UBE2D3;UBE2D2;UBE2D3;UBE2D3;UBE2D3;UBE2D3;UBE2D2;UBE2D2	1.54944	1.13498	1.18516	1.43372	2.14702	1.45336	2.58052	2.22424	1.93316	1.9296	2.24911	2.26895	2.70306	2.75611	2.18152	2.54137	0.00361954	0.05953	0.0459255	0.385298	0.769377	0.444229	Not enriched	other	1.61107	1.09449	1.47382	1.38386	0.846822	1.07961	0.945585	1.29736	1.39081	1.04234
TAP2	A0A087WYD6_HUMAN;A0A8V8TNI0_HUMAN;A0A8V8TNJ0_HUMAN;TAP2_HUMAN;X5CMH5_HUMAN	A0A087WYD6;A0A8V8TNI0;A0A8V8TNJ0;Q03519;X5CMH5	A0A087WYD6;A0A8V8TNI0;A0A8V8TNJ0;Q03519;X5CMH5	Isoform of Q03519, ABC-type antigen peptide transporter;Isoform of Q03519, Transporter 2, ATP binding cassette subfamily B member;Isoform of Q03519, ABC-type antigen peptide transporter;Antigen peptide transporter 2;Isoform of Q03519, ABC-type antigen peptide transporter	>tr|A0A087WYD6|A0A087WYD6_HUMAN Isoform of Q03519, ABC-type antigen peptide transporter OS=Homo sapiens OX=9606 GN=TAP2 PE=1 SV=1;>tr|A0A8V8TNI0|A0A8V8TNI0_HUMAN Isoform of Q03519, Transporter 2, ATP binding cassette subfamily B member OS=Homo sapiens OX=9606 GN=TAP2 PE=1 SV=1;>tr|A0A8V8TNJ0|A0A8V8TNJ0_HUMAN Isoform of Q03519, ABC-type antigen peptide transporter OS=Homo sapiens OX=9606 GN=TAP2 P…	4	0	52.1132	A0A087WYD6;A0A8V8TNI0;A0A8V8TNJ0;Q03519;X5CMH5	TAP2	-1.07795	-0.655097	-0.835456	-0.929308	-0.650815	-0.486258	-0.704881	-0.940506	-0.891827	-0.454632	-0.646332	-0.878728	-0.639106	-0.360876	-0.72903	-0.880457	0.286822	0.763451	0.526921	0.933249	0.156574	0.0432475	Not enriched	other	0.0305728	0.0263361	0.0233756	0.0194161	0.0128348	0.018505	0.0163172	0.0169781	0.0249252	0.0161588
IGHV1OR21-1;IGHV1OR15-9	A0A087WYE8_HUMAN;A0A0B4J2B8_HUMAN	A0A087WYE8;A0A0B4J2B8	A0A087WYE8;A0A0B4J2B8	Immunoglobulin heavy variable 1/OR21-1 (non-functional) (Fragment);Immunoglobulin heavy variable 1/OR15-9 (non-functional) (Fragment)	>tr|A0A087WYE8|A0A087WYE8_HUMAN Immunoglobulin heavy variable 1/OR21-1 (non-functional) (Fragment) OS=Homo sapiens OX=9606 GN=IGHV1OR21-1 PE=1 SV=1;>tr|A0A0B4J2B8|A0A0B4J2B8_HUMAN Immunoglobulin heavy variable 1/OR15-9 (non-functional) (Fragment) OS=Homo sapiens OX=9606 GN=IGHV1OR15-9 PE=1 SV=1	2	0	52.9101	A0A087WYE8;A0A0B4J2B8	IGHV1OR21-1;IGHV1OR15-9	3.21007	2.59451	2.59319	2.34538	-4.39724	-3.28536	-4.24395	-3.44405	-0.204785	-0.453739	-3.69571	0.0224361	-3.54318	-2.91688	-2.45833	-3.93346	0.000169642	0.387738	0.0075125	0.75928	-3.76874	0.629688	Not enriched	other	0.00908153	0.00655417	0	0.00895632	0	0	0	0	0.00614801	0
POLD1	A0A087WYJ2_HUMAN;A0A2R8Y705_HUMAN;M0R2B7_HUMAN;DPOD1_HUMAN	A0A087WYJ2;A0A2R8Y705;M0R2B7;P28340	A0A087WYJ2;A0A2R8Y705;M0R2B7;P28340	Isoform of P28340, DNA polymerase;Isoform of P28340, DNA polymerase;Isoform of P28340, DNA polymerase;DNA polymerase delta catalytic subunit	>tr|A0A087WYJ2|A0A087WYJ2_HUMAN Isoform of P28340, DNA polymerase OS=Homo sapiens OX=9606 GN=POLD1 PE=1 SV=1;>tr|A0A2R8Y705|A0A2R8Y705_HUMAN Isoform of P28340, DNA polymerase OS=Homo sapiens OX=9606 GN=POLD1 PE=1 SV=2;>tr|M0R2B7|M0R2B7_HUMAN Isoform of P28340, DNA polymerase OS=Homo sapiens OX=9606 GN=POLD1 PE=1 SV=1;>sp|P28340|DPOD1_HUMAN DNA polymerase delta catalytic subunit OS=Homo sapiens OX…	16	0	52.1916	A0A087WYJ2;A0A2R8Y705;M0R2B7;P28340	POLD1	0.188077	0.422859	0.136672	0.446016	0.438255	0.712095	0.14935	0.581267	0.483869	0.655966	0.294368	0.707349	0.497006	0.722758	0.183926	0.685796	0.139224	0.73358	0.354295	0.922784	0.236982	0.0521297	Not enriched	nuclear	0.0734429	0.0509564	0.0413213	0.0531253	0.0267505	0.0363257	0.0289327	0.0431294	0.0547115	0.0337846
SEZ6L2	A0A087WYL5_HUMAN;SE6L2_HUMAN;SE6L2_HUMAN;SE6L2_HUMAN;SE6L2_HUMAN	A0A087WYL5;Q6UXD5;Q6UXD5-2;Q6UXD5-3;Q6UXD5-5	A0A087WYL5;Q6UXD5;Q6UXD5-2;Q6UXD5-3;Q6UXD5-5	Isoform of Q6UXD5, Seizure related 6 homolog like 2;Seizure 6-like protein 2;Isoform of Q6UXD5, Isoform 2 of Seizure 6-like protein 2;Isoform of Q6UXD5, Isoform 3 of Seizure 6-like protein 2;Isoform of Q6UXD5, Isoform 5 of Seizure 6-like protein 2	>tr|A0A087WYL5|A0A087WYL5_HUMAN Isoform of Q6UXD5, Seizure related 6 homolog like 2 OS=Homo sapiens OX=9606 GN=SEZ6L2 PE=1 SV=1;>sp|Q6UXD5|SE6L2_HUMAN Seizure 6-like protein 2 OS=Homo sapiens OX=9606 GN=SEZ6L2 PE=1 SV=2;>sp|Q6UXD5-2|SE6L2_HUMAN Isoform of Q6UXD5, Isoform 2 of Seizure 6-like protein 2 OS=Homo sapiens OX=9606 GN=SEZ6L2;>sp|Q6UXD5-3|SE6L2_HUMAN Isoform of Q6UXD5, Isoform 3 of Seizur…	4	0	46.9849	A0A087WYL5;Q6UXD5;Q6UXD5-2;Q6UXD5-3;Q6UXD5-5	SEZ6L2	-0.380203	-0.554614	-0.237416	-0.827387	-0.684222	-0.865224	-0.705756	-1.26903	-0.527419	-0.73163	-0.732197	-0.951313	-0.821447	-0.611922	-0.764059	-1.43651	0.246583	0.889652	0.487019	0.96926	-0.235735	-0.027426	Not enriched	other	0.0319689	0.0187473	0.0175519	0.0149529	0.00903349	0.0122822	0.0136796	0.0106679	0.0208053	0.0114158
UGP2	A0A087WYS1_HUMAN;A0A7I2YQ74_HUMAN;E7EUC7_HUMAN;UGPA_HUMAN;UGPA_HUMAN	A0A087WYS1;A0A7I2YQ74;E7EUC7;Q16851;Q16851-2	A0A087WYS1;A0A7I2YQ74;E7EUC7;Q16851;Q16851-2	Isoform of Q16851, UTP--glucose-1-phosphate uridylyltransferase;Isoform of Q16851, UTP--glucose-1-phosphate uridylyltransferase;Isoform of Q16851, UTP--glucose-1-phosphate uridylyltransferase;UTP--glucose-1-phosphate uridylyltransferase;Isoform of Q16851, Isoform 2 of UTP--glucose-1-phosphate uridylyltransferase	>tr|A0A087WYS1|A0A087WYS1_HUMAN Isoform of Q16851, UTP--glucose-1-phosphate uridylyltransferase OS=Homo sapiens OX=9606 GN=UGP2 PE=1 SV=2;>tr|A0A7I2YQ74|A0A7I2YQ74_HUMAN Isoform of Q16851, UTP--glucose-1-phosphate uridylyltransferase OS=Homo sapiens OX=9606 GN=UGP2 PE=1 SV=1;>tr|E7EUC7|E7EUC7_HUMAN Isoform of Q16851, UTP--glucose-1-phosphate uridylyltransferase OS=Homo sapiens OX=9606 GN=UGP2 PE=…	14	0	54.0451	A0A087WYS1;A0A7I2YQ74;E7EUC7;Q16851;Q16851-2	UGP2	1.33198	1.05	0.914083	1.07807	1.81964	1.31675	1.69163	1.3862	1.01881	1.16101	1.39384	1.24629	0.885436	0.925319	1.56906	1.29039	0.512273	0.0374597	0.727424	0.32477	0.111452	-0.386003	Not enriched	other	0.168045	0.119407	0.147611	0.119679	0.0560786	0.0699143	0.124104	0.107156	0.138685	0.0893133
ZMYND8	A0A087WYS3_HUMAN;H7C4X9_HUMAN;ZMYD8_HUMAN;ZMYD8_HUMAN;ZMYD8_HUMAN;ZMYD8_HUMAN;ZMYD8_HUMAN;ZMYD8_HUMAN;ZMYD8_HUMAN;ZMYD8_HUMAN;ZMYD8_HUMAN;ZMYD8_HUMAN;ZMYD8_HUMAN;ZMYD8_HUMAN;ZMYD8_HUMAN;ZMYD8_HUMAN;ZMYD8_HUMAN;ZMYD8_HUMAN;ZMYD8_HUMAN;ZMYD8_HUMAN;ZMYD8_HUMAN;ZMYD8_HUMAN	A0A087WYS3;H7C4X9;Q9ULU4;Q9ULU4-10;Q9ULU4-11;Q9ULU4-12;Q9ULU4-13;Q9ULU4-14;Q9ULU4-15;Q9ULU4-16;Q9ULU4-17;Q9ULU4-18;Q9ULU4-19;Q9ULU4-20;Q9ULU4-21;Q9ULU4-23;Q9ULU4-3;Q9ULU4-5;Q9ULU4-6;Q9ULU4-7;Q9ULU4-8;Q9ULU4-9	A0A087WYS3;H7C4X9;Q9ULU4;Q9ULU4-10;Q9ULU4-11;Q9ULU4-12;Q9ULU4-13;Q9ULU4-14;Q9ULU4-15;Q9ULU4-16;Q9ULU4-17;Q9ULU4-18;Q9ULU4-19;Q9ULU4-20;Q9ULU4-21;Q9ULU4-23;Q9ULU4-3;Q9ULU4-5;Q9ULU4-6;Q9ULU4-7;Q9ULU4-8;Q9ULU4-9	Isoform of Q9ULU4, Zinc finger MYND-type containing 8;Isoform of Q9ULU4, Zinc finger MYND-type containing 8 (Fragment);MYND-type zinc finger-containing chromatin reader ZMYND8;Isoform of Q9ULU4, Isoform 10 of MYND-type zinc finger-containing chromatin reader ZMYND8;Isoform of Q9ULU4, Isoform 11 of MYND-type zinc finger-containing chromatin reader ZMYND8;Isoform of Q9ULU4, Isoform 12 of MYND-type …	>tr|A0A087WYS3|A0A087WYS3_HUMAN Isoform of Q9ULU4, Zinc finger MYND-type containing 8 OS=Homo sapiens OX=9606 GN=ZMYND8 PE=1 SV=1;>tr|H7C4X9|H7C4X9_HUMAN Isoform of Q9ULU4, Zinc finger MYND-type containing 8 (Fragment) OS=Homo sapiens OX=9606 GN=ZMYND8 PE=1 SV=2;>sp|Q9ULU4|ZMYD8_HUMAN MYND-type zinc finger-containing chromatin reader ZMYND8 OS=Homo sapiens OX=9606 GN=ZMYND8 PE=1 SV=2;>sp|Q9ULU4-1…	4	0	52.2512	A0A087WYS3;H7C4X9;Q9ULU4;Q9ULU4-10;Q9ULU4-11;Q9ULU4-12;Q9ULU4-13;Q9ULU4-14;Q9ULU4-15;Q9ULU4-16;Q9ULU4-17;Q9ULU4-18;Q9ULU4-19;Q9ULU4-20;Q9ULU4-21;Q9ULU4-23;Q9ULU4-3;Q9ULU4-5;Q9ULU4-6;Q9ULU4-7;Q9ULU4-8;Q9ULU4-9	ZMYND8	-1.39817	-1.2752	-1.35705	-1.84669	-1.22295	-1.45511	-1.20667	-1.20003	-1.22156	-1.27463	-1.09883	-1.35056	-2.07886	-1.26606	-1.2284	-1.209	0.229826	0.362124	0.466992	0.737918	0.232883	-0.17439	Not enriched	nuclear	0.0473981	0.0286181	0.0339578	0.0276126	0.0100593	0.0188025	0.0221107	0.0333682	0.0343966	0.0210852
PTGES3	A0A087WYT3_HUMAN;TEBP_HUMAN;TEBP_HUMAN;TEBP_HUMAN	A0A087WYT3;Q15185;Q15185-3;Q15185-4	A0A087WYT3;Q15185;Q15185-3;Q15185-4	Isoform of Q15185, Prostaglandin E synthase 3;Prostaglandin E synthase 3;Isoform of Q15185, Isoform 3 of Prostaglandin E synthase 3;Isoform of Q15185, Isoform 4 of Prostaglandin E synthase 3	>tr|A0A087WYT3|A0A087WYT3_HUMAN Isoform of Q15185, Prostaglandin E synthase 3 OS=Homo sapiens OX=9606 GN=PTGES3 PE=1 SV=1;>sp|Q15185|TEBP_HUMAN Prostaglandin E synthase 3 OS=Homo sapiens OX=9606 GN=PTGES3 PE=1 SV=1;>sp|Q15185-3|TEBP_HUMAN Isoform of Q15185, Isoform 3 of Prostaglandin E synthase 3 OS=Homo sapiens OX=9606 GN=PTGES3;>sp|Q15185-4|TEBP_HUMAN Isoform of Q15185, Isoform 4 of Prostagland…	9	0	53.0662	A0A087WYT3;Q15185;Q15185-3;Q15185-4	PTGES3	0.820179	0.505119	0.326177	-0.152932	1.17965	0.270121	1.33898	1.10047	0.745875	0.786574	0.826779	0.725456	0.752728	0.63903	1.04798	1.2161	0.126562	0.813197	0.333535	0.950638	0.396536	-0.0583439	Not enriched	other	0.354004	0.257172	0.254665	0.227803	0.13738	0.148697	0.239948	0.253338	0.273411	0.194841
SYNJ2BP-COX16;SYNJ2BP-COX16;SYNJ2BP	A0A087WYV9_HUMAN;A0A087X1F5_HUMAN;SYJ2B_HUMAN	A0A087WYV9;A0A087X1F5;P57105	A0A087WYV9;A0A087X1F5;P57105	SYNJ2BP-COX16 readthrough, Cytochrome c oxidase assembly protein COX16 homolog, mitochondrial;SYNJ2BP-COX16 readthrough, Cytochrome c oxidase assembly protein COX16 homolog, mitochondrial (Fragment);Synaptojanin-2-binding protein	>tr|A0A087WYV9|A0A087WYV9_HUMAN SYNJ2BP-COX16 readthrough, Cytochrome c oxidase assembly protein COX16 homolog, mitochondrial OS=Homo sapiens OX=9606 GN=SYNJ2BP-COX16 PE=3 SV=1;>tr|A0A087X1F5|A0A087X1F5_HUMAN SYNJ2BP-COX16 readthrough, Cytochrome c oxidase assembly protein COX16 homolog, mitochondrial (Fragment) OS=Homo sapiens OX=9606 GN=SYNJ2BP-COX16 PE=3 SV=6;>sp|P57105|SYJ2B_HUMAN Synaptojani…	4	0	47.4974	A0A087WYV9;A0A087X1F5;P57105	SYNJ2BP-COX16;SYNJ2BP-COX16;SYNJ2BP	0.731016	0.59126	1.09331	0.947857	0.760256	0.939557	0.997128	0.994014	0.858145	0.815234	0.956901	1.0032	0.931547	0.904708	1.02166	1.0759	0.501993	0.54525	0.722294	0.851329	0.0675093	0.060714	Not enriched	other	0.215633	0.142167	0.153427	0.15303	0.083489	0.0953858	0.110769	0.136174	0.166064	0.106455
RAVER1	A0A087WZ13_HUMAN;E9PAU2_HUMAN;RAVR1_HUMAN	A0A087WZ13;E9PAU2;Q8IY67-2	A0A087WZ13;E9PAU2;Q8IY67-2	Isoform of Q8IY67, Ribonucleoprotein, PTB binding 1;Isoform of Q8IY67, Ribonucleoprotein, PTB binding 1;Isoform of Q8IY67, Isoform 2 of Ribonucleoprotein PTB-binding 1	>tr|A0A087WZ13|A0A087WZ13_HUMAN Isoform of Q8IY67, Ribonucleoprotein, PTB binding 1 OS=Homo sapiens OX=9606 GN=RAVER1 PE=1 SV=1;>tr|E9PAU2|E9PAU2_HUMAN Isoform of Q8IY67, Ribonucleoprotein, PTB binding 1 OS=Homo sapiens OX=9606 GN=RAVER1 PE=1 SV=1;>sp|Q8IY67-2|RAVR1_HUMAN Isoform of Q8IY67, Isoform 2 of Ribonucleoprotein PTB-binding 1 OS=Homo sapiens OX=9606 GN=RAVER1	19	0	54.9713	A0A087WZ13;E9PAU2;Q8IY67-2	RAVER1	1.15446	1.05171	1.26815	1.04799	1.40995	1.28172	1.12844	1.0191	1.73249	1.17186	1.27235	1.0597	2.53635	1.43232	1.30123	1.24487	0.488732	0.119592	0.710297	0.507049	0.178524	0.418888	Not enriched	nuclear	0.240499	0.104858	0.106188	0.106959	0.162483	0.0894452	0.089075	0.0914694	0.139626	0.108118
;ALG9;ALG9	A0A087WZ62_HUMAN;ALG9_HUMAN;ALG9_HUMAN	A0A087WZ62;Q9H6U8;Q9H6U8-3	A0A087WZ62;Q9H6U8;Q9H6U8-3	readthrough, Mannosyltransferase;Alpha-1,2-mannosyltransferase ALG9;Isoform of Q9H6U8, Isoform 3 of Alpha-1,2-mannosyltransferase ALG9	>tr|A0A087WZ62|A0A087WZ62_HUMAN readthrough, Mannosyltransferase OS=Homo sapiens OX=9606 PE=3 SV=1;>sp|Q9H6U8|ALG9_HUMAN Alpha-1,2-mannosyltransferase ALG9 OS=Homo sapiens OX=9606 GN=ALG9 PE=1 SV=2;>sp|Q9H6U8-3|ALG9_HUMAN Isoform of Q9H6U8, Isoform 3 of Alpha-1,2-mannosyltransferase ALG9 OS=Homo sapiens OX=9606 GN=ALG9	3	0	55.7541	A0A087WZ62;Q9H6U8;Q9H6U8-3	;ALG9;ALG9	-0.580152	-0.65684	-0.383201	-0.659157	-0.367459	-0.331982	-0.584079	-0.706903	-0.4574	-0.468316	-0.53682	-0.726282	-0.296099	-0.445328	-0.567222	-0.689264	0.836825	0.986394	0.920365	0.996543	0.022633	-0.0018723	Not enriched	other	0.0243261	0.014684	0.0147058	0.0120952	0.00975165	0.0102935	0.0106927	0.0104956	0.0164528	0.0103084
RUSC1	A0A087WZ68_HUMAN;A0A8Q3SIT1_HUMAN;Q68CX2_HUMAN;RUSC1_HUMAN;RUSC1_HUMAN;RUSC1_HUMAN;RUSC1_HUMAN	A0A087WZ68;A0A8Q3SIT1;Q68CX2;Q9BVN2;Q9BVN2-2;Q9BVN2-3;Q9BVN2-4	A0A087WZ68;A0A8Q3SIT1;Q68CX2;Q9BVN2;Q9BVN2-2;Q9BVN2-3;Q9BVN2-4	Isoform of Q9BVN2, RUN and SH3 domain containing 1;Isoform of Q9BVN2, RUN and SH3 domain containing 1;Isoform of Q9BVN2, RUN and SH3 domain containing 1;AP-4 complex accessory subunit RUSC1;Isoform of Q9BVN2, Isoform 2 of AP-4 complex accessory subunit RUSC1;Isoform of Q9BVN2, Isoform 3 of AP-4 complex accessory subunit RUSC1;Isoform of Q9BVN2, Isoform 4 of AP-4 complex accessory subunit RUSC1	>tr|A0A087WZ68|A0A087WZ68_HUMAN Isoform of Q9BVN2, RUN and SH3 domain containing 1 OS=Homo sapiens OX=9606 GN=RUSC1 PE=1 SV=1;>tr|A0A8Q3SIT1|A0A8Q3SIT1_HUMAN Isoform of Q9BVN2, RUN and SH3 domain containing 1 OS=Homo sapiens OX=9606 GN=RUSC1 PE=1 SV=1;>tr|Q68CX2|Q68CX2_HUMAN Isoform of Q9BVN2, RUN and SH3 domain containing 1 OS=Homo sapiens OX=9606 GN=RUSC1 PE=1 SV=2;>sp|Q9BVN2|RUSC1_HUMAN AP-4 c…	1	0.00601336	32.6627	A0A087WZ68;A0A8Q3SIT1;Q68CX2;Q9BVN2;Q9BVN2-2;Q9BVN2-3;Q9BVN2-4	RUSC1	-1.12796	-3.39081	-3.63833	-3.22466	-0.807694	-0.82486	-0.693269	-2.77498	-3.80323	-0.902836	-1.12077	-1.24094	-0.551743	-4.12986	-0.553753	-1.11657	0.276135	0.746422	0.516247	0.92811	1.0785	-0.312783	Not enriched	other	0	0.0129928	0.0113999	0.0100983	0.00978137	0	0.0128103	0.00937762	0.00862277	0.00799232
ROBO1	A0A087WZ85_HUMAN;A0A0A0MSX4_HUMAN;ROBO1_HUMAN;ROBO1_HUMAN;ROBO1_HUMAN;ROBO1_HUMAN;ROBO1_HUMAN;ROBO1_HUMAN	A0A087WZ85;A0A0A0MSX4;Q9Y6N7;Q9Y6N7-2;Q9Y6N7-3;Q9Y6N7-4;Q9Y6N7-5;Q9Y6N7-6	A0A087WZ85;A0A0A0MSX4;Q9Y6N7;Q9Y6N7-2;Q9Y6N7-3;Q9Y6N7-4;Q9Y6N7-5;Q9Y6N7-6	Isoform of Q9Y6N7, Roundabout guidance receptor 1;Isoform of Q9Y6N7, Roundabout guidance receptor 1;Roundabout homolog 1;Isoform of Q9Y6N7, Isoform 2 of Roundabout homolog 1;Isoform of Q9Y6N7, Isoform 3 of Roundabout homolog 1;Isoform of Q9Y6N7, Isoform 4 of Roundabout homolog 1;Isoform of Q9Y6N7, Isoform 5 of Roundabout homolog 1;Isoform of Q9Y6N7, Isoform 6 of Roundabout homolog 1	>tr|A0A087WZ85|A0A087WZ85_HUMAN Isoform of Q9Y6N7, Roundabout guidance receptor 1 OS=Homo sapiens OX=9606 GN=ROBO1 PE=1 SV=1;>tr|A0A0A0MSX4|A0A0A0MSX4_HUMAN Isoform of Q9Y6N7, Roundabout guidance receptor 1 OS=Homo sapiens OX=9606 GN=ROBO1 PE=1 SV=1;>sp|Q9Y6N7|ROBO1_HUMAN Roundabout homolog 1 OS=Homo sapiens OX=9606 GN=ROBO1 PE=1 SV=1;>sp|Q9Y6N7-2|ROBO1_HUMAN Isoform of Q9Y6N7, Isoform 2 of Round…	5	0	46.9712	A0A087WZ85;A0A0A0MSX4;Q9Y6N7;Q9Y6N7-2;Q9Y6N7-3;Q9Y6N7-4;Q9Y6N7-5;Q9Y6N7-6	ROBO1	-1.42121	-0.806124	-1.0754	-0.722227	-1.45874	-1.29533	-0.945948	-1.00309	-1.15055	-0.969457	-0.994017	-0.940637	-1.50966	-0.839583	-1.18181	-0.99788	0.967171	0.809572	0.985795	0.949998	-0.00742733	0.0435412	Not enriched	other	0.0142207	0.0129774	0.0129557	0.0125336	0.00522014	0.0100192	0.00908487	0.0112159	0.0131718	0.00888503
RXRG;RXRB;RXRA;RXRA;RXRA;RXRB;RXRB;RXRG	A0A087WZ88_HUMAN;A0A0G2JKR7_HUMAN;A0A5F9ZHH6_HUMAN;RXRA_HUMAN;RXRA_HUMAN;RXRB_HUMAN;RXRB_HUMAN;RXRG_HUMAN	A0A087WZ88;A0A0G2JKR7;A0A5F9ZHH6;P19793;P19793-2;P28702;P28702-3;P48443	A0A087WZ88;A0A0G2JKR7;A0A5F9ZHH6;P19793;P19793-2;P28702;P28702-3;P48443	Isoform of P48443, Retinoid X receptor gamma;Isoform of P28702, Retinoic acid receptor RXR-beta;Isoform of P19793, Retinoic acid receptor RXR;Retinoic acid receptor RXR-alpha;Isoform of P19793, Isoform 2 of Retinoic acid receptor RXR-alpha;Retinoic acid receptor RXR-beta;Isoform of P28702, Isoform 2 of Retinoic acid receptor RXR-beta;Retinoic acid receptor RXR-gamma	>tr|A0A087WZ88|A0A087WZ88_HUMAN Isoform of P48443, Retinoid X receptor gamma OS=Homo sapiens OX=9606 GN=RXRG PE=1 SV=1;>tr|A0A0G2JKR7|A0A0G2JKR7_HUMAN Isoform of P28702, Retinoic acid receptor RXR-beta OS=Homo sapiens OX=9606 GN=RXRB PE=1 SV=1;>tr|A0A5F9ZHH6|A0A5F9ZHH6_HUMAN Isoform of P19793, Retinoic acid receptor RXR OS=Homo sapiens OX=9606 GN=RXRA PE=1 SV=1;>sp|P19793|RXRA_HUMAN Retinoic acid…	1	0	52.3233	A0A087WZ88;A0A0G2JKR7;A0A5F9ZHH6;P19793;P19793-2;P28702;P28702-3;P48443	RXRG;RXRB;RXRA;RXRA;RXRA;RXRB;RXRB;RXRG	-1.94489	-1.21483	-2.02905	-1.72621	-1.2822	-1.50373	-1.49747	-2.50981	-1.127	-1.42386	-1.58057	-1.51704	-1.20166	-1.38683	-1.47783	-1.41229	0.225503	0.209447	0.461948	0.627521	0.316629	0.328647	Not enriched	nuclear	0.0154895	0.007912	0.00724286	0.00728713	0.00544733	0.00563652	0.00589996	0.00667603	0.00948288	0.00591496
DIPK1A	A0A087WZ97_HUMAN;A0A087WZK6_HUMAN;A0A087X2C2_HUMAN;DIK1A_HUMAN	A0A087WZ97;A0A087WZK6;A0A087X2C2;Q5T7M9	A0A087WZ97;A0A087WZK6;A0A087X2C2;Q5T7M9	Isoform of Q5T7M9, Divergent protein kinase domain 1A;Isoform of Q5T7M9, Divergent protein kinase domain 1A;Isoform of Q5T7M9, Divergent protein kinase domain 1A;Divergent protein kinase domain 1A	>tr|A0A087WZ97|A0A087WZ97_HUMAN Isoform of Q5T7M9, Divergent protein kinase domain 1A OS=Homo sapiens OX=9606 GN=DIPK1A PE=1 SV=1;>tr|A0A087WZK6|A0A087WZK6_HUMAN Isoform of Q5T7M9, Divergent protein kinase domain 1A OS=Homo sapiens OX=9606 GN=DIPK1A PE=1 SV=1;>tr|A0A087X2C2|A0A087X2C2_HUMAN Isoform of Q5T7M9, Divergent protein kinase domain 1A OS=Homo sapiens OX=9606 GN=DIPK1A PE=1 SV=1;>sp|Q5T7M…	1	0	37.0256	A0A087WZ97;A0A087WZK6;A0A087X2C2;Q5T7M9	DIPK1A	-0.584189	-0.349423	-0.702176	0.0153503	-0.0299091	-0.0468493	0.254318	-0.123571	-0.10513	-0.419506	-0.0129733	-0.0657845	-0.093297	0.127376	0.275112	0.0106378	0.121332	0.670725	0.32712	0.90206	0.254261	0.0664599	Not enriched	other	0.0185241	0.00934848	0.0126447	0.0117359	0.00691727	0.00948232	0.0117111	0.0105424	0.0130633	0.00966328
PARVB	A0A087WZB5_HUMAN;PARVB_HUMAN;PARVB_HUMAN;PARVB_HUMAN	A0A087WZB5;Q9HBI1;Q9HBI1-2;Q9HBI1-3	A0A087WZB5;Q9HBI1;Q9HBI1-2;Q9HBI1-3	Isoform of Q9HBI1, Parvin beta;Beta-parvin;Isoform of Q9HBI1, Isoform 2 of Beta-parvin;Isoform of Q9HBI1, Isoform 3 of Beta-parvin	>tr|A0A087WZB5|A0A087WZB5_HUMAN Isoform of Q9HBI1, Parvin beta OS=Homo sapiens OX=9606 GN=PARVB PE=1 SV=1;>sp|Q9HBI1|PARVB_HUMAN Beta-parvin OS=Homo sapiens OX=9606 GN=PARVB PE=1 SV=1;>sp|Q9HBI1-2|PARVB_HUMAN Isoform of Q9HBI1, Isoform 2 of Beta-parvin OS=Homo sapiens OX=9606 GN=PARVB;>sp|Q9HBI1-3|PARVB_HUMAN Isoform of Q9HBI1, Isoform 3 of Beta-parvin OS=Homo sapiens OX=9606 GN=PARVB	3	0	50.5765	A0A087WZB5;Q9HBI1;Q9HBI1-2;Q9HBI1-3	PARVB	-0.991431	-0.758718	-0.390924	-0.675255	-1.41714	-1.26349	-1.17934	-1.24343	-0.628932	-0.737801	-0.531961	-0.561893	-0.922388	-0.585246	-0.846973	-0.708484	0.44686	0.000713433	0.677522	0.051152	0.0889353	0.510076	Not enriched	other	0.0460492	0.0250645	0.0312439	0.0312821	0.0149926	0.0191398	0.0187909	0.0226293	0.0334099	0.0188882
LPP	A0A087WZF1_HUMAN;C9JUT4_HUMAN;C9JXK9_HUMAN;LPP_HUMAN	A0A087WZF1;C9JUT4;C9JXK9;Q93052	A0A087WZF1;C9JUT4;C9JXK9;Q93052	Isoform of Q93052, LIM domain containing preferred translocation partner in lipoma;Isoform of Q93052, LIM domain containing preferred translocation partner in lipoma;Isoform of Q93052, LIM domain containing preferred translocation partner in lipoma (Fragment);Lipoma-preferred partner	>tr|A0A087WZF1|A0A087WZF1_HUMAN Isoform of Q93052, LIM domain containing preferred translocation partner in lipoma OS=Homo sapiens OX=9606 GN=LPP PE=1 SV=1;>tr|C9JUT4|C9JUT4_HUMAN Isoform of Q93052, LIM domain containing preferred translocation partner in lipoma OS=Homo sapiens OX=9606 GN=LPP PE=1 SV=1;>tr|C9JXK9|C9JXK9_HUMAN Isoform of Q93052, LIM domain containing preferred translocation partne…	1	0	43.847	A0A087WZF1;C9JUT4;C9JXK9;Q93052	LPP	-2.5053	-1.43803	-1.94052	-3.78061	-1.40364	-1.65058	-1.68857	-1.80509	-3.02598	-2.55926	-2.96728	-1.84945	-2.2716	-2.97034	-1.87716	-3.08339	0.693676	0.068712	0.84243	0.416501	-0.184374	-0.913655	Not enriched	other	0.00240426	0.00208512	0.0016034	0.00335026	0.00150208	0.00108838	0.00258938	0.00121353	0.00236076	0.00159835
ARHGEF18	A0A087WZG4_HUMAN;A0A3B3IPE9_HUMAN;A0A590UK10_HUMAN;A0A804CAZ4_HUMAN;M0QZS0_HUMAN;ARHGI_HUMAN;ARHGI_HUMAN;ARHGI_HUMAN;ARHGI_HUMAN;ARHGI_HUMAN	A0A087WZG4;A0A3B3IPE9;A0A590UK10;A0A804CAZ4;M0QZS0;Q6ZSZ5;Q6ZSZ5-1;Q6ZSZ5-2;Q6ZSZ5-5;Q6ZSZ5-6	A0A087WZG4;A0A3B3IPE9;A0A590UK10;A0A804CAZ4;M0QZS0;Q6ZSZ5;Q6ZSZ5-1;Q6ZSZ5-2;Q6ZSZ5-5;Q6ZSZ5-6	Isoform of Q6ZSZ5, Rho guanine nucleotide exchange factor 18;Isoform of Q6ZSZ5, Rho/Rac guanine nucleotide exchange factor 18;Rho guanine nucleotide exchange factor 18 (Fragment);Isoform of Q6ZSZ5, Rho/Rac guanine nucleotide exchange factor 18;Isoform of Q6ZSZ5, Rho guanine nucleotide exchange factor 18 (Fragment);Rho guanine nucleotide exchange factor 18;Isoform of Q6ZSZ5, Isoform 5 of Rho guani…	>tr|A0A087WZG4|A0A087WZG4_HUMAN Isoform of Q6ZSZ5, Rho guanine nucleotide exchange factor 18 OS=Homo sapiens OX=9606 GN=ARHGEF18 PE=1 SV=3;>tr|A0A3B3IPE9|A0A3B3IPE9_HUMAN Isoform of Q6ZSZ5, Rho/Rac guanine nucleotide exchange factor 18 OS=Homo sapiens OX=9606 GN=ARHGEF18 PE=1 SV=2;>tr|A0A590UK10|A0A590UK10_HUMAN Rho guanine nucleotide exchange factor 18 (Fragment) OS=Homo sapiens OX=9606 GN=ARHGE…	2	0	49.5239	A0A087WZG4;A0A3B3IPE9;A0A590UK10;A0A804CAZ4;M0QZS0;Q6ZSZ5;Q6ZSZ5-1;Q6ZSZ5-2;Q6ZSZ5-5;Q6ZSZ5-6	ARHGEF18	-1.55482	-1.44141	-1.5918	-1.4207	-1.14637	-1.07097	-0.661877	-0.785484	-1.4649	-1.72808	-1.69368	-1.15376	-1.16839	-1.01051	-0.951085	-1.50138	0.959931	0.14368	0.981886	0.53869	-0.0079242	-0.241666	Not enriched	other	0.00466856	0.00766156	0.00829455	0.00357071	0.0062136	0.00752341	0.00967889	0.00741622	0.00604885	0.00770803
ALK	A0A087WZL3_HUMAN;A0A0K2YUJ3_HUMAN;ALK_HUMAN	A0A087WZL3;A0A0K2YUJ3;Q9UM73	A0A087WZL3;A0A0K2YUJ3;Q9UM73	Isoform of Q9UM73, Tyrosine-protein kinase receptor;Isoform of Q9UM73, Tyrosine-protein kinase receptor;ALK tyrosine kinase receptor	>tr|A0A087WZL3|A0A087WZL3_HUMAN Isoform of Q9UM73, Tyrosine-protein kinase receptor OS=Homo sapiens OX=9606 GN=ALK PE=1 SV=1;>tr|A0A0K2YUJ3|A0A0K2YUJ3_HUMAN Isoform of Q9UM73, Tyrosine-protein kinase receptor OS=Homo sapiens OX=9606 GN=ALK PE=1 SV=1;>sp|Q9UM73|ALK_HUMAN ALK tyrosine kinase receptor OS=Homo sapiens OX=9606 GN=ALK PE=1 SV=3	2	0	50.2943	A0A087WZL3;A0A0K2YUJ3;Q9UM73	ALK	-4.09543	-2.52601	-3.76227	-3.33555	1.22826	0.435922	2.3419	-0.419769	-2.23842	-2.55575	-2.34716	-3.51755	-2.69556	-3.66216	-3.1254	-4.53977	0.22129	8.01429e-06	0.456215	0.00258575	0.765096	-4.4023	Not enriched	other	0	0	0	0	0	0.000174512	0	0.000114364	0	7.2219e-05
IDH3B	A0A087WZN1_HUMAN;IDH3B_HUMAN	A0A087WZN1;O43837	A0A087WZN1;O43837	Isoform of O43837, Isocitrate dehydrogenase [NAD] subunit, mitochondrial;Isocitrate dehydrogenase [NAD] subunit beta, mitochondrial	>tr|A0A087WZN1|A0A087WZN1_HUMAN Isoform of O43837, Isocitrate dehydrogenase [NAD] subunit, mitochondrial OS=Homo sapiens OX=9606 GN=IDH3B PE=1 SV=1;>sp|O43837|IDH3B_HUMAN Isocitrate dehydrogenase [NAD] subunit beta, mitochondrial OS=Homo sapiens OX=9606 GN=IDH3B PE=1 SV=2	11	0	53.2588	A0A087WZN1;O43837	IDH3B	0.92361	0.941115	1.04393	0.625516	0.982738	0.884348	0.810011	0.807209	1.15787	1.05994	1.111	1.03136	1.12794	1.02573	0.889565	0.841236	0.0337191	0.268169	0.158243	0.675192	0.2065	0.100041	Not enriched	other	0.125006	0.0714061	0.0829712	0.0715805	0.0485099	0.0492371	0.0527174	0.0547086	0.0877411	0.0512932
PPIP5K2	A0A087WZV0_HUMAN;A0A8V8TMN4_HUMAN;VIP2_HUMAN;VIP2_HUMAN	A0A087WZV0;A0A8V8TMN4;O43314;O43314-2	A0A087WZV0;A0A8V8TMN4;O43314;O43314-2	Isoform of O43314, Inositol hexakisphosphate and diphosphoinositol-pentakisphosphate kinase;Isoform of O43314, Inositol hexakisphosphate and diphosphoinositol-pentakisphosphate kinase;Inositol hexakisphosphate and diphosphoinositol-pentakisphosphate kinase 2;Isoform of O43314, Isoform 2 of Inositol hexakisphosphate and diphosphoinositol-pentakisphosphate kinase 2	>tr|A0A087WZV0|A0A087WZV0_HUMAN Isoform of O43314, Inositol hexakisphosphate and diphosphoinositol-pentakisphosphate kinase OS=Homo sapiens OX=9606 GN=PPIP5K2 PE=1 SV=1;>tr|A0A8V8TMN4|A0A8V8TMN4_HUMAN Isoform of O43314, Inositol hexakisphosphate and diphosphoinositol-pentakisphosphate kinase OS=Homo sapiens OX=9606 GN=PPIP5K2 PE=1 SV=1;>sp|O43314|VIP2_HUMAN Inositol hexakisphosphate and diphospho…	6	0	53.5389	A0A087WZV0;A0A8V8TMN4;O43314;O43314-2	PPIP5K2	-0.573455	-0.696196	-0.410208	-0.281157	-0.713932	-0.67524	-0.560162	-0.630052	-0.522141	-0.550605	-0.406694	-0.60109	-0.573665	-0.553844	-0.628008	-0.589033	0.698257	0.450341	0.846037	0.80379	-0.0298787	0.0587087	Not enriched	other	0.0225857	0.0124692	0.0160803	0.0134242	0.0078955	0.0101777	0.00804762	0.0111439	0.0161399	0.00931618
COL4A6	A0A087WZY5_HUMAN;A8MXH5_HUMAN;F5H3Q5_HUMAN;CO4A6_HUMAN;CO4A6_HUMAN	A0A087WZY5;A8MXH5;F5H3Q5;Q14031;Q14031-2	A0A087WZY5;A8MXH5;F5H3Q5;Q14031;Q14031-2	Isoform of Q14031, Collagen type IV alpha 6 chain;Isoform of Q14031, Collagen type IV alpha 6 chain;Isoform of Q14031, Collagen type IV alpha 6 chain;Collagen alpha-6(IV) chain;Isoform of Q14031, Isoform B of Collagen alpha-6(IV) chain	>tr|A0A087WZY5|A0A087WZY5_HUMAN Isoform of Q14031, Collagen type IV alpha 6 chain OS=Homo sapiens OX=9606 GN=COL4A6 PE=1 SV=1;>tr|A8MXH5|A8MXH5_HUMAN Isoform of Q14031, Collagen type IV alpha 6 chain OS=Homo sapiens OX=9606 GN=COL4A6 PE=1 SV=2;>tr|F5H3Q5|F5H3Q5_HUMAN Isoform of Q14031, Collagen type IV alpha 6 chain OS=Homo sapiens OX=9606 GN=COL4A6 PE=1 SV=1;>sp|Q14031|CO4A6_HUMAN Collagen alpha…	3	0	45.7266	A0A087WZY5;A8MXH5;F5H3Q5;Q14031;Q14031-2	COL4A6	0.635085	-3.52879	-3.50089	0.592216	-3.75694	-0.0717373	-2.97079	-3.4523	-3.64389	-0.405843	-3.96597	-2.46181	-0.444698	-0.618374	-0.62986	-0.995778	0.342634	0.13594	0.582272	0.530146	-1.16878	1.89077	Not enriched	other	0	0.00204596	0	0.00194811	0.00676643	0.00546268	0.00718258	0.00619792	0.000998518	0.00640241
KIF3A	A0A087X011_HUMAN;E9PES4_HUMAN;J3KPF9_HUMAN;KIF3A_HUMAN	A0A087X011;E9PES4;J3KPF9;Q9Y496	A0A087X011;E9PES4;J3KPF9;Q9Y496	Isoform of Q9Y496, Kinesin-like protein;Isoform of Q9Y496, Kinesin-like protein;Isoform of Q9Y496, Kinesin-like protein;Kinesin-like protein KIF3A	>tr|A0A087X011|A0A087X011_HUMAN Isoform of Q9Y496, Kinesin-like protein OS=Homo sapiens OX=9606 GN=KIF3A PE=1 SV=1;>tr|E9PES4|E9PES4_HUMAN Isoform of Q9Y496, Kinesin-like protein OS=Homo sapiens OX=9606 GN=KIF3A PE=1 SV=1;>tr|J3KPF9|J3KPF9_HUMAN Isoform of Q9Y496, Kinesin-like protein OS=Homo sapiens OX=9606 GN=KIF3A PE=1 SV=1;>sp|Q9Y496|KIF3A_HUMAN Kinesin-like protein KIF3A OS=Homo sapiens OX=9…	8	0	50.9158	A0A087X011;E9PES4;J3KPF9;Q9Y496	KIF3A	-1.54431	-1.95205	-1.64334	-1.97685	-1.4498	-1.47476	-1.33656	-1.41493	-1.48873	-1.24845	-1.2489	-1.16873	-1.43244	-1.01213	-1.28471	-1.29171	0.000929389	0.171143	0.022095	0.586979	0.490435	0.163764	Not enriched	nuclear	0.0308685	0.0208933	0.0216971	0.0160977	0.00986924	0.0161743	0.0215134	0.0164076	0.0223892	0.0159911
SNAP47	A0A087X0B7_HUMAN;SNP47_HUMAN;SNP47_HUMAN	A0A087X0B7;Q5SQN1;Q5SQN1-4	A0A087X0B7;Q5SQN1;Q5SQN1-4	Isoform of Q5SQN1, Synaptosomal-associated protein 47;Synaptosomal-associated protein 47;Isoform of Q5SQN1, Isoform 4 of Synaptosomal-associated protein 47	>tr|A0A087X0B7|A0A087X0B7_HUMAN Isoform of Q5SQN1, Synaptosomal-associated protein 47 OS=Homo sapiens OX=9606 GN=SNAP47 PE=1 SV=1;>sp|Q5SQN1|SNP47_HUMAN Synaptosomal-associated protein 47 OS=Homo sapiens OX=9606 GN=SNAP47 PE=1 SV=3;>sp|Q5SQN1-4|SNP47_HUMAN Isoform of Q5SQN1, Isoform 4 of Synaptosomal-associated protein 47 OS=Homo sapiens OX=9606 GN=SNAP47	2	0	43.2015	A0A087X0B7;Q5SQN1;Q5SQN1-4	SNAP47	2.31437	2.55873	2.3105	2.52335	-2.2056	-3.44199	-3.25242	-2.73151	-3.75123	-4.37314	-2.87297	-4.1021	-3.57592	-3.01592	-3.45162	-2.40405	7.77282e-10	0.58083	4.87828e-07	0.865592	-6.20159	-0.204	Not enriched	other	0	0.000378125	0	0	0	0	0	0	9.45313e-05	0
RBM26	A0A087X0H9_HUMAN;RBM26_HUMAN;RBM26_HUMAN;RBM26_HUMAN	A0A087X0H9;Q5T8P6;Q5T8P6-2;Q5T8P6-3	A0A087X0H9;Q5T8P6;Q5T8P6-2;Q5T8P6-3	Isoform of Q5T8P6, RNA binding motif protein 26;RNA-binding protein 26;Isoform of Q5T8P6, Isoform 2 of RNA-binding protein 26;Isoform of Q5T8P6, Isoform 3 of RNA-binding protein 26	>tr|A0A087X0H9|A0A087X0H9_HUMAN Isoform of Q5T8P6, RNA binding motif protein 26 OS=Homo sapiens OX=9606 GN=RBM26 PE=1 SV=1;>sp|Q5T8P6|RBM26_HUMAN RNA-binding protein 26 OS=Homo sapiens OX=9606 GN=RBM26 PE=1 SV=3;>sp|Q5T8P6-2|RBM26_HUMAN Isoform of Q5T8P6, Isoform 2 of RNA-binding protein 26 OS=Homo sapiens OX=9606 GN=RBM26;>sp|Q5T8P6-3|RBM26_HUMAN Isoform of Q5T8P6, Isoform 3 of RNA-binding prote…	2	0	37.0418	A0A087X0H9;Q5T8P6;Q5T8P6-2;Q5T8P6-3	RBM26	-0.910378	-1.10216	-1.18404	-2.28737	-1.08467	-1.0759	-0.347849	-1.1481	-0.948672	-1.71472	-0.98745	-1.1506	-0.774401	-1.04193	-1.14247	-1.16298	0.571202	0.698415	0.764227	0.909513	0.170627	-0.116317	Not enriched	nuclear	0.0117936	0.00598024	0.00840544	0.00767988	0.00345334	0.00473777	0.00497968	0.00552709	0.00846479	0.00467447
OXA1L	A0A087X0L7_HUMAN;J3KNA0_HUMAN;OXA1L_HUMAN;OXA1L_HUMAN	A0A087X0L7;J3KNA0;Q15070;Q15070-2	A0A087X0L7;J3KNA0;Q15070;Q15070-2	Isoform of Q15070, OXA1L mitochondrial inner membrane protein;Isoform of Q15070, OXA1L mitochondrial inner membrane protein;Mitochondrial inner membrane protein OXA1L;Isoform of Q15070, Isoform 2 of Mitochondrial inner membrane protein OXA1L	>tr|A0A087X0L7|A0A087X0L7_HUMAN Isoform of Q15070, OXA1L mitochondrial inner membrane protein OS=Homo sapiens OX=9606 GN=OXA1L PE=1 SV=1;>tr|J3KNA0|J3KNA0_HUMAN Isoform of Q15070, OXA1L mitochondrial inner membrane protein OS=Homo sapiens OX=9606 GN=OXA1L PE=1 SV=1;>sp|Q15070|OXA1L_HUMAN Mitochondrial inner membrane protein OXA1L OS=Homo sapiens OX=9606 GN=OXA1L PE=1 SV=3;>sp|Q15070-2|OXA1L_HUMAN…	4	0	52.7697	A0A087X0L7;J3KNA0;Q15070;Q15070-2	OXA1L	-1.21064	-1.12487	-1.3045	-1.11075	-1.05681	-0.768768	-1.37923	-0.74832	-1.20097	-0.832445	-1.26792	-0.860476	-0.892678	-0.883012	-1.04118	-0.691322	0.328844	0.456795	0.569333	0.809153	0.147237	0.111234	Not enriched	other	0.0318122	0.0336594	0.0276074	0.0318155	0.0171084	0.0219133	0.0217648	0.0285858	0.0312236	0.0223431
SLC4A1AP	A0A087X0M4_HUMAN;A0A8Q3WKX9_HUMAN;NADAP_HUMAN	A0A087X0M4;A0A8Q3WKX9;Q9BWU0	A0A087X0M4;A0A8Q3WKX9;Q9BWU0	Isoform of Q9BWU0, Solute carrier family 4 member 1 adaptor protein;Isoform of Q9BWU0, Solute carrier family 4 member 1 adaptor protein;Kanadaptin	>tr|A0A087X0M4|A0A087X0M4_HUMAN Isoform of Q9BWU0, Solute carrier family 4 member 1 adaptor protein OS=Homo sapiens OX=9606 GN=SLC4A1AP PE=1 SV=1;>tr|A0A8Q3WKX9|A0A8Q3WKX9_HUMAN Isoform of Q9BWU0, Solute carrier family 4 member 1 adaptor protein OS=Homo sapiens OX=9606 GN=SLC4A1AP PE=1 SV=1;>sp|Q9BWU0|NADAP_HUMAN Kanadaptin OS=Homo sapiens OX=9606 GN=SLC4A1AP PE=1 SV=1	8	0	48.6269	A0A087X0M4;A0A8Q3WKX9;Q9BWU0	SLC4A1AP	0.726828	0.36086	0.47438	0.811669	1.05782	0.673827	0.516981	0.526381	0.14673	0.638957	0.725912	0.841306	-0.287535	0.0674543	0.388736	0.585597	0.980502	0.0322856	0.993377	0.308317	-0.00520813	-0.505189	Not enriched	nuclear	0.0321535	0.0252758	0.0277852	0.0269775	0.00899782	0.0109177	0.015447	0.0193379	0.028048	0.0136751
SNX12	A0A087X0R6_HUMAN;SNX12_HUMAN;SNX12_HUMAN	A0A087X0R6;Q9UMY4;Q9UMY4-1	A0A087X0R6;Q9UMY4;Q9UMY4-1	Isoform of Q9UMY4, Sorting nexin 12;Sorting nexin-12;Isoform of Q9UMY4, Isoform 1 of Sorting nexin-12	>tr|A0A087X0R6|A0A087X0R6_HUMAN Isoform of Q9UMY4, Sorting nexin 12 OS=Homo sapiens OX=9606 GN=SNX12 PE=1 SV=1;>sp|Q9UMY4|SNX12_HUMAN Sorting nexin-12 OS=Homo sapiens OX=9606 GN=SNX12 PE=1 SV=4;>sp|Q9UMY4-1|SNX12_HUMAN Isoform of Q9UMY4, Isoform 1 of Sorting nexin-12 OS=Homo sapiens OX=9606 GN=SNX12	3	0	42.5989	A0A087X0R6;Q9UMY4;Q9UMY4-1	SNX12	0.300186	-0.361959	-0.617774	-1.26648	0.203836	-0.555738	0.0323648	-0.325953	-0.284374	-1.05427	-0.825355	-0.968994	-0.593158	-1.0193	0.0165324	-0.825408	0.383138	0.200565	0.621636	0.61963	-0.296742	-0.443962	Not enriched	other	0.066329	0.0243231	0.0297192	0.0258111	0.0192126	0.017311	0.0375708	0.0240962	0.0365456	0.0245476
RELA	A0A087X0W8_HUMAN;E9PKH5_HUMAN;TF65_HUMAN;TF65_HUMAN;TF65_HUMAN;Q2TAM5_HUMAN	A0A087X0W8;E9PKH5;Q04206;Q04206-2;Q04206-4;Q2TAM5	A0A087X0W8;E9PKH5;Q04206;Q04206-2;Q04206-4;Q2TAM5	Isoform of Q04206, RELA proto-oncogene, NF-kB subunit;Isoform of Q04206, RELA proto-oncogene, NF-kB subunit (Fragment);Transcription factor p65;Isoform of Q04206, Isoform 2 of Transcription factor p65;Isoform of Q04206, Isoform 4 of Transcription factor p65;Isoform of Q04206, RELA protein	>tr|A0A087X0W8|A0A087X0W8_HUMAN Isoform of Q04206, RELA proto-oncogene, NF-kB subunit OS=Homo sapiens OX=9606 GN=RELA PE=1 SV=1;>tr|E9PKH5|E9PKH5_HUMAN Isoform of Q04206, RELA proto-oncogene, NF-kB subunit (Fragment) OS=Homo sapiens OX=9606 GN=RELA PE=1 SV=1;>sp|Q04206|TF65_HUMAN Transcription factor p65 OS=Homo sapiens OX=9606 GN=RELA PE=1 SV=2;>sp|Q04206-2|TF65_HUMAN Isoform of Q04206, Isoform …	6	0	50.5553	A0A087X0W8;E9PKH5;Q04206;Q04206-2;Q04206-4;Q2TAM5	RELA	0.0434031	-0.225663	-0.352307	-0.0767221	0.0514164	-0.158641	-0.251781	-0.363219	-0.684641	-0.194966	-0.265951	-0.196667	-1.2349	-0.365932	-0.490999	-0.509943	0.341123	0.025514	0.580141	0.280471	-0.182734	-0.469887	Not enriched	other	0.0722263	0.0791447	0.0801542	0.0760237	0.0262837	0.0470903	0.0480986	0.0557008	0.0768872	0.0442933
OTUD6B	A0A087X0W9_HUMAN;OTU6B_HUMAN;OTU6B_HUMAN	A0A087X0W9;Q8N6M0;Q8N6M0-2	A0A087X0W9;Q8N6M0;Q8N6M0-2	Isoform of Q8N6M0, ubiquitinyl hydrolase 1;Deubiquitinase OTUD6B;Isoform of Q8N6M0, Isoform 2 of Deubiquitinase OTUD6B	>tr|A0A087X0W9|A0A087X0W9_HUMAN Isoform of Q8N6M0, ubiquitinyl hydrolase 1 OS=Homo sapiens OX=9606 GN=OTUD6B PE=1 SV=1;>sp|Q8N6M0|OTU6B_HUMAN Deubiquitinase OTUD6B OS=Homo sapiens OX=9606 GN=OTUD6B PE=1 SV=1;>sp|Q8N6M0-2|OTU6B_HUMAN Isoform of Q8N6M0, Isoform 2 of Deubiquitinase OTUD6B OS=Homo sapiens OX=9606 GN=OTUD6B	1	0	42.9468	A0A087X0W9;Q8N6M0;Q8N6M0-2	OTUD6B	-0.547423	-0.736542	-3.96665	-1.02234	0.12694	-0.118739	0.139673	0.0669928	-0.224811	-0.0449953	-0.282691	-0.0584574	-0.0817041	-0.109077	0.00813532	-0.256515	0.0296937	0.780587	0.145948	0.942954	1.4155	-0.163507	Not enriched	nuclear	0.0198335	0.0140982	0.0122011	0.0137219	0.00811173	0.00936312	0.0113219	0.0101909	0.0149637	0.0097469
SEPTIN8	A0A087X142_HUMAN;A6NFQ9_HUMAN;A6NMH6_HUMAN;F8W8I8_HUMAN;SEPT8_HUMAN;SEPT8_HUMAN;SEPT8_HUMAN	A0A087X142;A6NFQ9;A6NMH6;F8W8I8;Q92599;Q92599-2;Q92599-4	A0A087X142;A6NFQ9;A6NMH6;F8W8I8;Q92599;Q92599-2;Q92599-4	Isoform of Q92599, Septin;Isoform of Q92599, Septin;Isoform of Q92599, Septin;Isoform of Q92599, Septin;Septin-8;Isoform of Q92599, Isoform 2 of Septin-8;Isoform of Q92599, Isoform 4 of Septin-8	>tr|A0A087X142|A0A087X142_HUMAN Isoform of Q92599, Septin OS=Homo sapiens OX=9606 GN=SEPTIN8 PE=1 SV=1;>tr|A6NFQ9|A6NFQ9_HUMAN Isoform of Q92599, Septin OS=Homo sapiens OX=9606 GN=SEPTIN8 PE=1 SV=1;>tr|A6NMH6|A6NMH6_HUMAN Isoform of Q92599, Septin OS=Homo sapiens OX=9606 GN=SEPTIN8 PE=1 SV=1;>tr|F8W8I8|F8W8I8_HUMAN Isoform of Q92599, Septin OS=Homo sapiens OX=9606 GN=SEPTIN8 PE=1 SV=1;>sp|Q92599|…	1	0	38.522	A0A087X142;A6NFQ9;A6NMH6;F8W8I8;Q92599;Q92599-2;Q92599-4	SEPTIN8	-3.81141	-1.74498	-3.92183	-2.23839	-1.2212	-1.8617	-1.50853	-1.34232	-3.91573	-2.03314	-3.00708	-4.63743	-3.02195	-2.41706	-2.60217	-3.4864	0.442461	0.035571	0.67429	0.319939	-0.469194	-1.39846	Not enriched	other	0	0.0051789	0	0	0	0	0.00270212	0	0.00129473	0.000675529
CD40	A0A087X1D0_HUMAN;A0A8Q3SI60_HUMAN;A0A8Q3WKP3_HUMAN;H0YE23_HUMAN;TNR5_HUMAN;TNR5_HUMAN	A0A087X1D0;A0A8Q3SI60;A0A8Q3WKP3;H0YE23;P25942;P25942-2	A0A087X1D0;A0A8Q3SI60;A0A8Q3WKP3;H0YE23;P25942;P25942-2	Isoform of P25942, CD40 antigen (TNF receptor superfamily member 5), isoform CRA_c;Isoform of P25942, Tumor necrosis factor receptor superfamily member 5;Isoform of P25942, Tumor necrosis factor receptor superfamily member 5;Isoform of P25942, CD40 molecule (Fragment);Tumor necrosis factor receptor superfamily member 5;Isoform of P25942, Isoform II of Tumor necrosis factor receptor superfamily me…	>tr|A0A087X1D0|A0A087X1D0_HUMAN Isoform of P25942, CD40 antigen (TNF receptor superfamily member 5), isoform CRA_c OS=Homo sapiens OX=9606 GN=CD40 PE=1 SV=1;>tr|A0A8Q3SI60|A0A8Q3SI60_HUMAN Isoform of P25942, Tumor necrosis factor receptor superfamily member 5 OS=Homo sapiens OX=9606 GN=CD40 PE=1 SV=1;>tr|A0A8Q3WKP3|A0A8Q3WKP3_HUMAN Isoform of P25942, Tumor necrosis factor receptor superfamily mem…	1	0	44.971	A0A087X1D0;A0A8Q3SI60;A0A8Q3WKP3;H0YE23;P25942;P25942-2	CD40	-1.12929	-1.03957	-0.580774	-0.983744	-0.987227	-1.38777	-0.876161	-0.361917	-0.577324	-0.293077	-0.468745	-0.428445	-0.593871	-0.9345	-0.725279	-1.17652	0.0293588	0.821922	0.144933	0.952931	0.491447	0.0457275	Not enriched	other	0.0409506	0.0312952	0.0282737	0.0279909	0.0149939	0.0139295	0.017953	0.0141987	0.0321276	0.0152688
ARFIP2	A0A087X1E4_HUMAN;ARFP2_HUMAN;ARFP2_HUMAN;ARFP2_HUMAN	A0A087X1E4;P53365;P53365-2;P53365-3	A0A087X1E4;P53365;P53365-2;P53365-3	Isoform of P53365, ADP ribosylation factor interacting protein 2;Arfaptin-2;Isoform of P53365, Isoform 2 of Arfaptin-2;Isoform of P53365, Isoform 3 of Arfaptin-2	>tr|A0A087X1E4|A0A087X1E4_HUMAN Isoform of P53365, ADP ribosylation factor interacting protein 2 OS=Homo sapiens OX=9606 GN=ARFIP2 PE=1 SV=1;>sp|P53365|ARFP2_HUMAN Arfaptin-2 OS=Homo sapiens OX=9606 GN=ARFIP2 PE=1 SV=1;>sp|P53365-2|ARFP2_HUMAN Isoform of P53365, Isoform 2 of Arfaptin-2 OS=Homo sapiens OX=9606 GN=ARFIP2;>sp|P53365-3|ARFP2_HUMAN Isoform of P53365, Isoform 3 of Arfaptin-2 OS=Homo sa…	1	0	44.6922	A0A087X1E4;P53365;P53365-2;P53365-3	ARFIP2	-1.40977	-0.618424	-0.611812	-1.59556	-0.862812	-0.63299	-1.22	-1.10871	-0.820893	-0.938898	-0.713302	-1.27238	-0.91657	-0.337263	-0.475007	-0.60063	0.617472	0.143798	0.793801	0.53869	0.122524	0.373762	Not enriched	nuclear	0.0146051	0.00844545	0.0100771	0.0065845	0.00506224	0.00889783	0.00901668	0.00893711	0.00992804	0.00797846
LYPLA1	A0A087X1K9_HUMAN;E5RGR0_HUMAN;LYPA1_HUMAN;LYPA1_HUMAN	A0A087X1K9;E5RGR0;O75608;O75608-2	A0A087X1K9;E5RGR0;O75608;O75608-2	Isoform of O75608, palmitoyl-protein hydrolase;Isoform of O75608, palmitoyl-protein hydrolase (Fragment);Acyl-protein thioesterase 1;Isoform of O75608, Isoform 2 of Acyl-protein thioesterase 1	>tr|A0A087X1K9|A0A087X1K9_HUMAN Isoform of O75608, palmitoyl-protein hydrolase OS=Homo sapiens OX=9606 GN=LYPLA1 PE=1 SV=1;>tr|E5RGR0|E5RGR0_HUMAN Isoform of O75608, palmitoyl-protein hydrolase (Fragment) OS=Homo sapiens OX=9606 GN=LYPLA1 PE=1 SV=1;>sp|O75608|LYPA1_HUMAN Acyl-protein thioesterase 1 OS=Homo sapiens OX=9606 GN=LYPLA1 PE=1 SV=1;>sp|O75608-2|LYPA1_HUMAN Isoform of O75608, Isoform 2 o…	4	0	45.7644	A0A087X1K9;E5RGR0;O75608;O75608-2	LYPLA1	0.531966	0.15364	0.501689	0.304039	0.454314	0.125775	0.556717	0.197157	0.423013	0.392952	0.418901	0.299072	0.419559	0.158737	0.563995	0.459333	0.928017	0.572912	0.964476	0.86204	0.0106512	0.066915	Not enriched	nuclear	0.156279	0.0839415	0.0844144	0.0751972	0.050557	0.0506973	0.0738329	0.0769692	0.099958	0.0630141
MTRF1	A0A087X1S1_HUMAN;RF1M_HUMAN;RF1M_HUMAN;Q8N6Z2_HUMAN;X6RFD4_HUMAN	A0A087X1S1;O75570;O75570-2;Q8N6Z2;X6RFD4	A0A087X1S1;O75570;O75570-2;Q8N6Z2;X6RFD4	Isoform of O75570, Mitochondrial translation release factor 1;Peptide chain release factor 1, mitochondrial;Isoform of O75570, Isoform 2 of Peptide chain release factor 1, mitochondrial;Isoform of O75570, MTRF1 protein;Isoform of O75570, Mitochondrial translation release factor 1 (Fragment)	>tr|A0A087X1S1|A0A087X1S1_HUMAN Isoform of O75570, Mitochondrial translation release factor 1 OS=Homo sapiens OX=9606 GN=MTRF1 PE=1 SV=1;>sp|O75570|RF1M_HUMAN Peptide chain release factor 1, mitochondrial OS=Homo sapiens OX=9606 GN=MTRF1 PE=1 SV=2;>sp|O75570-2|RF1M_HUMAN Isoform of O75570, Isoform 2 of Peptide chain release factor 1, mitochondrial OS=Homo sapiens OX=9606 GN=MTRF1;>tr|Q8N6Z2|Q8N6Z…	1	0	52.2541	A0A087X1S1;O75570;O75570-2;Q8N6Z2;X6RFD4	MTRF1	-0.774564	-0.875608	-0.556546	-0.45974	-0.738357	-0.401618	-0.879443	-0.275337	-2.6971	-0.547432	-1.03598	-0.79528	-0.667035	-0.342719	-0.94729	-1.21382	0.146262	0.582541	0.363809	0.86588	-0.602332	-0.219027	Not enriched	other	0	0.0167033	0.0121487	0.0138191	0.00907399	0.0133651	0.00979909	0.00880898	0.0106678	0.0102618
SMAP1	A0A087X1X9_HUMAN;SMAP1_HUMAN;SMAP1_HUMAN;SMAP1_HUMAN	A0A087X1X9;Q8IYB5;Q8IYB5-2;Q8IYB5-3	A0A087X1X9;Q8IYB5;Q8IYB5-2;Q8IYB5-3	Isoform of Q8IYB5, Small ArfGAP 1;Stromal membrane-associated protein 1;Isoform of Q8IYB5, Isoform 2 of Stromal membrane-associated protein 1;Isoform of Q8IYB5, Isoform 3 of Stromal membrane-associated protein 1	>tr|A0A087X1X9|A0A087X1X9_HUMAN Isoform of Q8IYB5, Small ArfGAP 1 OS=Homo sapiens OX=9606 GN=SMAP1 PE=1 SV=1;>sp|Q8IYB5|SMAP1_HUMAN Stromal membrane-associated protein 1 OS=Homo sapiens OX=9606 GN=SMAP1 PE=1 SV=2;>sp|Q8IYB5-2|SMAP1_HUMAN Isoform of Q8IYB5, Isoform 2 of Stromal membrane-associated protein 1 OS=Homo sapiens OX=9606 GN=SMAP1;>sp|Q8IYB5-3|SMAP1_HUMAN Isoform of Q8IYB5, Isoform 3 of S…	2	0	50.5661	A0A087X1X9;Q8IYB5;Q8IYB5-2;Q8IYB5-3	SMAP1	0.352376	0.100741	0.283154	0.381578	0.197904	0.0307884	0.250544	0.307862	-0.43627	-0.370203	-0.203973	0.0618124	-0.368308	0.0629501	-0.25231	-0.15377	0.000946799	0.0083191	0.0222744	0.159724	-0.516621	-0.374634	Not enriched	other	0.060209	0.04928	0.0490895	0.0578665	0.0215697	0.0360713	0.0330065	0.0405679	0.0541113	0.0328039
TUBGCP5	A0A087X1Z1_HUMAN;A0A0G2JPW5_HUMAN;A0A0G2JQX1_HUMAN;A0A0G2JSA7_HUMAN;GCP5_HUMAN;GCP5_HUMAN	A0A087X1Z1;A0A0G2JPW5;A0A0G2JQX1;A0A0G2JSA7;Q96RT8;Q96RT8-2	A0A087X1Z1;A0A0G2JPW5;A0A0G2JQX1;A0A0G2JSA7;Q96RT8;Q96RT8-2	Isoform of Q96RT8, Gamma-tubulin complex component;Isoform of Q96RT8, Gamma-tubulin complex component;Isoform of Q96RT8, Gamma-tubulin complex component;Isoform of Q96RT8, Gamma-tubulin complex component;Gamma-tubulin complex component 5;Isoform of Q96RT8, Isoform 2 of Gamma-tubulin complex component 5	>tr|A0A087X1Z1|A0A087X1Z1_HUMAN Isoform of Q96RT8, Gamma-tubulin complex component OS=Homo sapiens OX=9606 GN=TUBGCP5 PE=1 SV=1;>tr|A0A0G2JPW5|A0A0G2JPW5_HUMAN Isoform of Q96RT8, Gamma-tubulin complex component OS=Homo sapiens OX=9606 GN=TUBGCP5 PE=1 SV=1;>tr|A0A0G2JQX1|A0A0G2JQX1_HUMAN Isoform of Q96RT8, Gamma-tubulin complex component OS=Homo sapiens OX=9606 GN=TUBGCP5 PE=1 SV=1;>tr|A0A0G2JSA7|…	1	0	40.8446	A0A087X1Z1;A0A0G2JPW5;A0A0G2JQX1;A0A0G2JSA7;Q96RT8;Q96RT8-2	TUBGCP5	-3.99647	-3.2034	-1.95929	-3.28081	-4.12408	-3.71374	-1.72032	-3.14551	-3.20962	-4.08031	-3.31802	-4.71054	-3.49561	-4.33957	-1.67957	-3.42921	0.302025	0.929743	0.542912	0.981905	-0.719628	-0.0600785	Not enriched	other	0	0.000387011	0	0.000245156	0	0.000224404	0.00157976	0	0.000158042	0.000451041
PSME2	A0A087X1Z3_HUMAN;PSME2_HUMAN	A0A087X1Z3;Q9UL46	A0A087X1Z3;Q9UL46	Isoform of Q9UL46, Proteasome activator subunit 2;Proteasome activator complex subunit 2	>tr|A0A087X1Z3|A0A087X1Z3_HUMAN Isoform of Q9UL46, Proteasome activator subunit 2 OS=Homo sapiens OX=9606 GN=PSME2 PE=1 SV=1;>sp|Q9UL46|PSME2_HUMAN Proteasome activator complex subunit 2 OS=Homo sapiens OX=9606 GN=PSME2 PE=1 SV=4	16	0	50.938	A0A087X1Z3;Q9UL46	PSME2	1.50023	1.65518	1.79045	1.62804	1.73552	1.72286	1.73119	1.64402	1.93169	1.81459	1.80749	1.64902	1.78392	1.72613	1.7702	1.82825	0.0271767	0.293226	0.139585	0.691629	0.15722	0.0687277	Not enriched	nuclear	0.379114	0.231512	0.234878	0.207619	0.134089	0.154654	0.17161	0.19711	0.263281	0.164366
AGRN	A0A087X208_HUMAN;A0A494C0G5_HUMAN;A0A494C1I6_HUMAN;AGRIN_HUMAN;AGRIN_HUMAN;AGRIN_HUMAN;AGRIN_HUMAN;AGRIN_HUMAN;AGRIN_HUMAN;AGRIN_HUMAN	A0A087X208;A0A494C0G5;A0A494C1I6;O00468;O00468-2;O00468-3;O00468-4;O00468-5;O00468-6;O00468-7	A0A087X208;A0A494C0G5;A0A494C1I6;O00468;O00468-2;O00468-3;O00468-4;O00468-5;O00468-6;O00468-7	Isoform of O00468, Agrin;Isoform of O00468, Agrin;Isoform of O00468, Agrin;Agrin;Isoform of O00468, Isoform 2 of Agrin;Isoform of O00468, Isoform 3 of Agrin;Isoform of O00468, Isoform 4 of Agrin;Isoform of O00468, Isoform 5 of Agrin;Isoform of O00468, Isoform 6 of Agrin;Isoform of O00468, Isoform 7 of Agrin	>tr|A0A087X208|A0A087X208_HUMAN Isoform of O00468, Agrin OS=Homo sapiens OX=9606 GN=AGRN PE=1 SV=1;>tr|A0A494C0G5|A0A494C0G5_HUMAN Isoform of O00468, Agrin OS=Homo sapiens OX=9606 GN=AGRN PE=1 SV=1;>tr|A0A494C1I6|A0A494C1I6_HUMAN Isoform of O00468, Agrin OS=Homo sapiens OX=9606 GN=AGRN PE=1 SV=1;>sp|O00468|AGRIN_HUMAN Agrin OS=Homo sapiens OX=9606 GN=AGRN PE=1 SV=6;>sp|O00468-2|AGRIN_HUMAN Isofor…	1	0	52.9081	A0A087X208;A0A494C0G5;A0A494C1I6;O00468;O00468-2;O00468-3;O00468-4;O00468-5;O00468-6;O00468-7	AGRN	-3.39346	-2.28191	-4.17838	-3.50345	-1.89947	-2.23223	-2.72677	-2.23223	-2.63236	-2.87731	-2.29705	-2.29246	-2.76517	-3.1019	-2.90903	-2.22305	0.0363424	0.192805	0.165316	0.612448	0.814503	-0.477114	Not enriched	other	0.00179217	0.000950085	0.00144756	0.00139964	0.000605403	0.000564397	0.000718457	0.0012498	0.00139736	0.000784515
WASHC4	A0A087X256_HUMAN;WASC4_HUMAN	A0A087X256;Q2M389	A0A087X256;Q2M389	Isoform of Q2M389, WASH complex subunit 4;WASH complex subunit 4	>tr|A0A087X256|A0A087X256_HUMAN Isoform of Q2M389, WASH complex subunit 4 OS=Homo sapiens OX=9606 GN=WASHC4 PE=1 SV=1;>sp|Q2M389|WASC4_HUMAN WASH complex subunit 4 OS=Homo sapiens OX=9606 GN=WASHC4 PE=1 SV=2	15	0	54.2453	A0A087X256;Q2M389	WASHC4	0.488685	0.48263	0.416557	0.551465	0.612966	0.686716	0.473286	0.51226	0.52983	0.744729	0.642494	0.575899	0.433815	0.629476	0.522131	0.6106	0.0408935	0.7185	0.176256	0.917785	0.138404	-0.0223014	Not enriched	nuclear	0.0273257	0.0233069	0.019136	0.0190158	0.00974404	0.013821	0.0147748	0.0174522	0.0221961	0.013948
MRPL45	A0A087X2D5_HUMAN;RM45_HUMAN	A0A087X2D5;Q9BRJ2	A0A087X2D5;Q9BRJ2	Isoform of Q9BRJ2, Mitochondrial ribosomal protein L45;39S ribosomal protein L45, mitochondrial	>tr|A0A087X2D5|A0A087X2D5_HUMAN Isoform of Q9BRJ2, Mitochondrial ribosomal protein L45 OS=Homo sapiens OX=9606 GN=MRPL45 PE=1 SV=1;>sp|Q9BRJ2|RM45_HUMAN 39S ribosomal protein L45, mitochondrial OS=Homo sapiens OX=9606 GN=MRPL45 PE=1 SV=2	4	0	51.1406	A0A087X2D5;Q9BRJ2	MRPL45	0.469114	0.620898	0.568688	0.413228	0.466912	0.548752	0.695281	0.546963	0.424852	0.417632	0.465754	0.298591	0.401681	0.457004	0.643965	0.413307	0.107489	0.225081	0.305277	0.643474	-0.116275	-0.0854878	Not enriched	other	0.040945	0.0268808	0.0278173	0.0241841	0.014588	0.0189019	0.0232519	0.0216117	0.0299568	0.0195884
HECTD1	A0A087X2H1_HUMAN;A0A8I5QJU2_HUMAN;HECD1_HUMAN	A0A087X2H1;A0A8I5QJU2;Q9ULT8	A0A087X2H1;A0A8I5QJU2;Q9ULT8	Isoform of Q9ULT8, E3 ubiquitin-protein ligase;Isoform of Q9ULT8, E3 ubiquitin-protein ligase;E3 ubiquitin-protein ligase HECTD1	>tr|A0A087X2H1|A0A087X2H1_HUMAN Isoform of Q9ULT8, E3 ubiquitin-protein ligase OS=Homo sapiens OX=9606 GN=HECTD1 PE=1 SV=2;>tr|A0A8I5QJU2|A0A8I5QJU2_HUMAN Isoform of Q9ULT8, E3 ubiquitin-protein ligase OS=Homo sapiens OX=9606 GN=HECTD1 PE=1 SV=1;>sp|Q9ULT8|HECD1_HUMAN E3 ubiquitin-protein ligase HECTD1 OS=Homo sapiens OX=9606 GN=HECTD1 PE=1 SV=4	36	0	57.268	A0A087X2H1;A0A8I5QJU2;Q9ULT8	HECTD1	0.271306	0.25881	0.261495	0.743415	0.444921	0.527575	0.300655	0.860893	0.389361	0.560509	0.444067	0.889648	0.10016	0.584785	0.411983	0.926267	0.339375	0.885306	0.578874	0.96885	0.18714	-0.0277126	Not enriched	nuclear	0.0509393	0.033614	0.0314149	0.0404091	0.013982	0.0242867	0.0245398	0.0350967	0.0390943	0.0244763
PSMC6	A0A087X2I1_HUMAN;PRS10_HUMAN	A0A087X2I1;P62333	A0A087X2I1;P62333	Isoform of P62333, Proteasome 26S subunit, ATPase 6;26S proteasome regulatory subunit 10B	>tr|A0A087X2I1|A0A087X2I1_HUMAN Isoform of P62333, Proteasome 26S subunit, ATPase 6 OS=Homo sapiens OX=9606 GN=PSMC6 PE=1 SV=1;>sp|P62333|PRS10_HUMAN 26S proteasome regulatory subunit 10B OS=Homo sapiens OX=9606 GN=PSMC6 PE=1 SV=1	40	0	55.4724	A0A087X2I1;P62333	PSMC6	2.0851	2.1208	2.1465	1.93055	2.30943	2.28415	2.21496	2.03965	2.25274	2.16107	2.21677	2.08308	2.15054	2.18712	2.16575	2.11731	0.106707	0.375189	0.304098	0.747895	0.107674	-0.0568655	Not enriched	nuclear	0.671374	0.420825	0.418893	0.382104	0.238106	0.287339	0.316796	0.319564	0.473299	0.290451
DOCK1	A0A096LNH6_HUMAN;DOCK1_HUMAN	A0A096LNH6;Q14185	A0A096LNH6;Q14185	Isoform of Q14185, Dedicator of cytokinesis 1;Dedicator of cytokinesis protein 1	>tr|A0A096LNH6|A0A096LNH6_HUMAN Isoform of Q14185, Dedicator of cytokinesis 1 OS=Homo sapiens OX=9606 GN=DOCK1 PE=1 SV=1;>sp|Q14185|DOCK1_HUMAN Dedicator of cytokinesis protein 1 OS=Homo sapiens OX=9606 GN=DOCK1 PE=1 SV=2	9	0	48.8633	A0A096LNH6;Q14185	DOCK1	-0.943608	-1.08222	-0.940277	-1.06672	-0.885062	-1.0906	-0.929992	-0.872744	-0.943055	-0.936324	-0.762685	-0.804641	-0.817929	-0.785168	-0.76138	-0.79745	0.0222273	0.0172889	0.124567	0.234516	0.14653	0.154117	Not enriched	other	0.0087519	0.00511539	0.00646026	0.00580901	0.00341062	0.00393091	0.00484007	0.0053063	0.00653414	0.00437197
ATRX	A0A096LNL9_HUMAN;A0A096LP59_HUMAN;ATRX_HUMAN;ATRX_HUMAN;ATRX_HUMAN;ATRX_HUMAN;ATRX_HUMAN;ATRX_HUMAN	A0A096LNL9;A0A096LP59;P46100;P46100-2;P46100-3;P46100-4;P46100-5;P46100-6	A0A096LNL9;A0A096LP59;P46100;P46100-2;P46100-3;P46100-4;P46100-5;P46100-6	Isoform of P46100, DNA helicase (Fragment);Isoform of P46100, ATRX chromatin remodeler (Fragment);Transcriptional regulator ATRX;Isoform of P46100, Isoform 1 of Transcriptional regulator ATRX;Isoform of P46100, Isoform 2 of Transcriptional regulator ATRX;Isoform of P46100, Isoform 3 of Transcriptional regulator ATRX;Isoform of P46100, Isoform 5 of Transcriptional regulator ATRX;Isoform of P46100,…	>tr|A0A096LNL9|A0A096LNL9_HUMAN Isoform of P46100, DNA helicase (Fragment) OS=Homo sapiens OX=9606 GN=ATRX PE=1 SV=1;>tr|A0A096LP59|A0A096LP59_HUMAN Isoform of P46100, ATRX chromatin remodeler (Fragment) OS=Homo sapiens OX=9606 GN=ATRX PE=1 SV=1;>sp|P46100|ATRX_HUMAN Transcriptional regulator ATRX OS=Homo sapiens OX=9606 GN=ATRX PE=1 SV=6;>sp|P46100-2|ATRX_HUMAN Isoform of P46100, Isoform 1 of Tr…	1	0	51.14	A0A096LNL9;A0A096LP59;P46100;P46100-2;P46100-3;P46100-4;P46100-5;P46100-6	ATRX	-3.79204	-3.53499	-3.17221	-2.37475	-3.41323	-3.12957	-3.1775	-1.94496	-3.59681	-2.7299	-2.43252	-2.12565	-3.28339	-3.26373	-2.60896	-2.28544	0.26742	0.89809	0.506472	0.970572	0.497276	0.0559318	Not enriched	nuclear	0.00175718	0.00201074	0.00252258	0.00300441	0.000809	0.000964441	0.00169274	0.002291	0.00232373	0.0014393
ADSL	A0A096LNY6_HUMAN;A0A7P0T9A7_HUMAN;PUR8_HUMAN	A0A096LNY6;A0A7P0T9A7;P30566	A0A096LNY6;A0A7P0T9A7;P30566	Isoform of P30566, Adenylosuccinate lyase;Isoform of P30566, Adenylosuccinate lyase;Adenylosuccinate lyase	>tr|A0A096LNY6|A0A096LNY6_HUMAN Isoform of P30566, Adenylosuccinate lyase OS=Homo sapiens OX=9606 GN=ADSL PE=1 SV=2;>tr|A0A7P0T9A7|A0A7P0T9A7_HUMAN Isoform of P30566, Adenylosuccinate lyase OS=Homo sapiens OX=9606 GN=ADSL PE=1 SV=1;>sp|P30566|PUR8_HUMAN Adenylosuccinate lyase OS=Homo sapiens OX=9606 GN=ADSL PE=1 SV=2	20	0	55.2323	A0A096LNY6;A0A7P0T9A7;P30566	ADSL	1.17646	1.06898	1.24788	1.21773	1.48748	1.54253	1.45413	1.51011	1.39065	1.49742	1.50975	1.51274	1.4229	1.58201	1.52817	1.56903	2.25807e-05	0.559197	0.00178942	0.859429	0.299879	0.0269651	Not enriched	other	0.282307	0.209334	0.20569	0.193107	0.110992	0.144826	0.159122	0.17471	0.22261	0.147412
GPS1	A0A096LP07_HUMAN;A0A096LPJ3_HUMAN;A8K070_HUMAN;C9JFE4_HUMAN;CSN1_HUMAN;CSN1_HUMAN;CSN1_HUMAN	A0A096LP07;A0A096LPJ3;A8K070;C9JFE4;Q13098;Q13098-5;Q13098-7	A0A096LP07;A0A096LPJ3;A8K070;C9JFE4;Q13098;Q13098-5;Q13098-7	Isoform of Q13098, G protein pathway suppressor 1;Isoform of Q13098, G protein pathway suppressor 1;Isoform of Q13098, G protein pathway suppressor 1;Isoform of Q13098, G protein pathway suppressor 1;COP9 signalosome complex subunit 1;Isoform of Q13098, Isoform 4 of COP9 signalosome complex subunit 1;Isoform of Q13098, Isoform 2 of COP9 signalosome complex subunit 1	>tr|A0A096LP07|A0A096LP07_HUMAN Isoform of Q13098, G protein pathway suppressor 1 OS=Homo sapiens OX=9606 GN=GPS1 PE=1 SV=1;>tr|A0A096LPJ3|A0A096LPJ3_HUMAN Isoform of Q13098, G protein pathway suppressor 1 OS=Homo sapiens OX=9606 GN=GPS1 PE=1 SV=1;>tr|A8K070|A8K070_HUMAN Isoform of Q13098, G protein pathway suppressor 1 OS=Homo sapiens OX=9606 GN=GPS1 PE=1 SV=1;>tr|C9JFE4|C9JFE4_HUMAN Isoform of …	15	0	53.7482	A0A096LP07;A0A096LPJ3;A8K070;C9JFE4;Q13098;Q13098-5;Q13098-7	GPS1	1.6134	1.52042	1.61756	1.57027	1.87237	1.83355	1.61712	1.71978	1.51035	1.78616	1.72231	1.69381	1.47916	1.70161	1.6432	1.53008	0.191051	0.0310898	0.418922	0.303604	0.0977434	-0.172195	Not enriched	nuclear	0.677924	0.474624	0.449782	0.455933	0.200629	0.277914	0.27831	0.296902	0.514566	0.263439
LSM14A	A0A096LP11_HUMAN;A0A0G2JQ95_HUMAN	A0A096LP11;A0A0G2JQ95	A0A096LP11;A0A0G2JQ95	Isoform of Q8ND56, LSM14A mRNA processing body assembly factor (Fragment);Isoform of Q8ND56, Protein LSM14 homolog A (Fragment)	>tr|A0A096LP11|A0A096LP11_HUMAN Isoform of Q8ND56, LSM14A mRNA processing body assembly factor (Fragment) OS=Homo sapiens OX=9606 GN=LSM14A PE=1 SV=1;>tr|A0A0G2JQ95|A0A0G2JQ95_HUMAN Isoform of Q8ND56, Protein LSM14 homolog A (Fragment) OS=Homo sapiens OX=9606 GN=LSM14A PE=1 SV=1	1	0	38.5871	A0A096LP11;A0A0G2JQ95	LSM14A	0.745413	1.31424	0.788309	0.681374	-3.75697	-3.76912	-3.44698	-2.93912	-3.34656	-3.32112	-3.51183	-2.42184	-2.98237	-3.34061	-3.96222	-3.21141	7.89749e-09	0.722813	2.3782e-06	0.918668	-4.03267	0.103894	Not enriched	other	0	0	0	0	0	0	0	0	0	0
PTRH1	A0A096LP22_HUMAN;PTH_HUMAN	A0A096LP22;Q86Y79	A0A096LP22;Q86Y79	Isoform of Q86Y79, Peptidyl-tRNA hydrolase 1 homolog (Fragment);Probable peptidyl-tRNA hydrolase	>tr|A0A096LP22|A0A096LP22_HUMAN Isoform of Q86Y79, Peptidyl-tRNA hydrolase 1 homolog (Fragment) OS=Homo sapiens OX=9606 GN=PTRH1 PE=1 SV=1;>sp|Q86Y79|PTH_HUMAN Probable peptidyl-tRNA hydrolase OS=Homo sapiens OX=9606 GN=PTRH1 PE=1 SV=1	3	0	54.0138	A0A096LP22;Q86Y79	PTRH1	-2.60045	-1.91459	-1.68919	-1.79581	-1.53825	-1.47694	-1.82181	-1.91901	-1.21031	-1.35262	-1.68419	-1.75154	-1.09499	-1.38033	-1.67633	-1.68511	0.0364449	0.300844	0.165325	0.697234	0.500346	0.229815	Not enriched	other	0.0298411	0.0164591	0.0136923	0.0123216	0.0121361	0.0106974	0.00965874	0.00818897	0.0180785	0.0101703
AAK1	A0A096LP25_HUMAN	A0A096LP25	A0A096LP25	Isoform of Q2M2I8, AP2 associated kinase 1	>tr|A0A096LP25|A0A096LP25_HUMAN Isoform of Q2M2I8, AP2 associated kinase 1 OS=Homo sapiens OX=9606 GN=AAK1 PE=1 SV=2	5	0	49.2195	A0A096LP25	AAK1	-0.21682	-0.264485	-0.25149	-0.283719	0.0130949	0.195235	-0.168102	-0.170484	-0.285264	-0.180825	-0.197408	-0.107156	-0.348904	-0.0339851	-0.165313	0.00858927	0.49982	0.269209	0.720489	0.675192	0.0614654	-0.102339	Not enriched	other	0.00620717	0.00449768	0.00439507	0.00448535	0.00230755	0.00337464	0.00339395	0.00387251	0.00489632	0.00323716
WASHC2C	A0A096LPC5_HUMAN;J3KP36_HUMAN;WAC2C_HUMAN;WAC2C_HUMAN;WAC2C_HUMAN;WAC2C_HUMAN;WAC2C_HUMAN;WAC2C_HUMAN	A0A096LPC5;J3KP36;Q9Y4E1;Q9Y4E1-1;Q9Y4E1-2;Q9Y4E1-3;Q9Y4E1-5;Q9Y4E1-6	A0A096LPC5;J3KP36;Q9Y4E1;Q9Y4E1-1;Q9Y4E1-2;Q9Y4E1-3;Q9Y4E1-5;Q9Y4E1-6	Isoform of Q9Y4E1, WASH complex subunit 2C;Isoform of Q9Y4E1, WASH complex subunit 2C;WASH complex subunit 2C;Isoform of Q9Y4E1, Isoform 4 of WASH complex subunit 2C;Isoform of Q9Y4E1, Isoform 2 of WASH complex subunit 2C;Isoform of Q9Y4E1, Isoform 3 of WASH complex subunit 2C;Isoform of Q9Y4E1, Isoform 5 of WASH complex subunit 2C;Isoform of Q9Y4E1, Isoform 6 of WASH complex subunit 2C	>tr|A0A096LPC5|A0A096LPC5_HUMAN Isoform of Q9Y4E1, WASH complex subunit 2C OS=Homo sapiens OX=9606 GN=WASHC2C PE=1 SV=1;>tr|J3KP36|J3KP36_HUMAN Isoform of Q9Y4E1, WASH complex subunit 2C OS=Homo sapiens OX=9606 GN=WASHC2C PE=1 SV=3;>sp|Q9Y4E1|WAC2C_HUMAN WASH complex subunit 2C OS=Homo sapiens OX=9606 GN=WASHC2C PE=1 SV=4;>sp|Q9Y4E1-1|WAC2C_HUMAN Isoform of Q9Y4E1, Isoform 4 of WASH complex subun…	5	0	51.0074	A0A096LPC5;J3KP36;Q9Y4E1;Q9Y4E1-1;Q9Y4E1-2;Q9Y4E1-3;Q9Y4E1-5;Q9Y4E1-6	WASHC2C	-0.900208	-1.00909	-1.21348	-1.08605	-0.812445	-1.06027	-1.18287	-1.27782	-1.3256	-1.05048	-1.08763	-1.084	-1.85762	-1.42726	-1.32422	-1.28939	0.537691	0.0125988	0.743419	0.192621	-0.0847188	-0.391271	Not enriched	other	0.0258211	0.0179621	0.0182003	0.0184864	0.0069743	0.0107585	0.012712	0.0144819	0.0201175	0.0112317
PYCR3	A0A0A0MQS1_HUMAN;P5CR3_HUMAN;P5CR3_HUMAN	A0A0A0MQS1;Q53H96;Q53H96-2	A0A0A0MQS1;Q53H96;Q53H96-2	Isoform of Q53H96, Pyrroline-5-carboxylate reductase;Pyrroline-5-carboxylate reductase 3;Isoform of Q53H96, Isoform 2 of Pyrroline-5-carboxylate reductase 3	>tr|A0A0A0MQS1|A0A0A0MQS1_HUMAN Isoform of Q53H96, Pyrroline-5-carboxylate reductase OS=Homo sapiens OX=9606 GN=PYCR3 PE=1 SV=1;>sp|Q53H96|P5CR3_HUMAN Pyrroline-5-carboxylate reductase 3 OS=Homo sapiens OX=9606 GN=PYCR3 PE=1 SV=3;>sp|Q53H96-2|P5CR3_HUMAN Isoform of Q53H96, Isoform 2 of Pyrroline-5-carboxylate reductase 3 OS=Homo sapiens OX=9606 GN=PYCR3	7	0	54.9736	A0A0A0MQS1;Q53H96;Q53H96-2	PYCR3	-0.178298	-0.421175	-0.298553	-0.333093	-0.201299	-0.461615	-0.343274	-0.376287	-0.0398765	-0.344851	-0.0835052	-0.181999	-0.11146	-0.385749	-0.246156	-0.298726	0.100681	0.317936	0.292836	0.708395	0.145222	0.0850961	Not enriched	other	0.107531	0.0443101	0.0533017	0.049287	0.0295851	0.0280871	0.035996	0.0375399	0.0636073	0.032802
INF2	A0A0A0MQU1_HUMAN;A0A6Q8PFW4_HUMAN;A0A6Q8PGN3_HUMAN;A0A6Q8PH71_HUMAN;A0A6Q8PHA2_HUMAN;A0A6Q8PHG2_HUMAN;INF2_HUMAN;INF2_HUMAN	A0A0A0MQU1;A0A6Q8PFW4;A0A6Q8PGN3;A0A6Q8PH71;A0A6Q8PHA2;A0A6Q8PHG2;Q27J81;Q27J81-2	A0A0A0MQU1;A0A6Q8PFW4;A0A6Q8PGN3;A0A6Q8PH71;A0A6Q8PHA2;A0A6Q8PHG2;Q27J81;Q27J81-2	Isoform of Q27J81, Inverted formin 2 (Fragment);Isoform of Q27J81, Inverted formin 2 (Fragment);Isoform of Q27J81, Inverted formin 2;Isoform of Q27J81, Inverted formin 2;Isoform of Q27J81, Inverted formin 2;Isoform of Q27J81, Inverted formin 2;Inverted formin-2;Isoform of Q27J81, Isoform 2 of Inverted formin-2	>tr|A0A0A0MQU1|A0A0A0MQU1_HUMAN Isoform of Q27J81, Inverted formin 2 (Fragment) OS=Homo sapiens OX=9606 GN=INF2 PE=1 SV=1;>tr|A0A6Q8PFW4|A0A6Q8PFW4_HUMAN Isoform of Q27J81, Inverted formin 2 (Fragment) OS=Homo sapiens OX=9606 GN=INF2 PE=1 SV=1;>tr|A0A6Q8PGN3|A0A6Q8PGN3_HUMAN Isoform of Q27J81, Inverted formin 2 OS=Homo sapiens OX=9606 GN=INF2 PE=1 SV=1;>tr|A0A6Q8PH71|A0A6Q8PH71_HUMAN Isoform of Q…	6	0	49.0352	A0A0A0MQU1;A0A6Q8PFW4;A0A6Q8PGN3;A0A6Q8PH71;A0A6Q8PHA2;A0A6Q8PHG2;Q27J81;Q27J81-2	INF2	-0.840665	-0.960524	-0.786454	-0.565645	-0.494016	-0.472997	-0.676402	-0.747221	-0.421337	-0.584682	-0.635097	-0.516658	-0.20002	-0.270187	-0.406953	-0.419466	0.0176452	0.0106503	0.110633	0.180053	0.248879	0.273502	Not enriched	other	0.0555927	0.0309684	0.0307165	0.0341545	0.0194513	0.0277708	0.0237412	0.029272	0.037858	0.0250588
FGF2	A0A0A0MQV6_HUMAN;FGF2_HUMAN;FGF2_HUMAN;FGF2_HUMAN;FGF2_HUMAN	A0A0A0MQV6;P09038;P09038-1;P09038-2;P09038-3	A0A0A0MQV6;P09038;P09038-1;P09038-2;P09038-3	Isoform of P09038, Fibroblast growth factor;Fibroblast growth factor 2;Isoform of P09038, Isoform 2 of Fibroblast growth factor 2;Isoform of P09038, Isoform 3 of Fibroblast growth factor 2;Isoform of P09038, Isoform 4 of Fibroblast growth factor 2	>tr|A0A0A0MQV6|A0A0A0MQV6_HUMAN Isoform of P09038, Fibroblast growth factor OS=Homo sapiens OX=9606 GN=FGF2 PE=1 SV=1;>sp|P09038|FGF2_HUMAN Fibroblast growth factor 2 OS=Homo sapiens OX=9606 GN=FGF2 PE=1 SV=3;>sp|P09038-1|FGF2_HUMAN Isoform of P09038, Isoform 2 of Fibroblast growth factor 2 OS=Homo sapiens OX=9606 GN=FGF2;>sp|P09038-2|FGF2_HUMAN Isoform of P09038, Isoform 3 of Fibroblast growth f…	6	0	50.9659	A0A0A0MQV6;P09038;P09038-1;P09038-2;P09038-3	FGF2	0.299962	-0.016284	0.32998	-0.177246	0.392925	0.21363	1.0324	-0.0287304	0.300495	0.284282	0.386532	-0.0431194	0.309098	0.297324	0.563846	-0.225275	0.598162	0.478039	0.780328	0.822904	0.122944	-0.166308	Not enriched	nuclear	0.321861	0.182581	0.215676	0.145615	0.1179	0.116445	0.174313	0.106257	0.216433	0.128729
MBNL1;MBNL2;MBNL2;MBNL1;MBNL1;MBNL2;MBNL2;MBNL2;MBNL2;MBNL1;MBNL1;MBNL1;MBNL1;MBNL1;MBNL1;MBNL1	A0A0A0MQX8_HUMAN;A0A7P0T9I3_HUMAN;A0A8I5KU79_HUMAN;C9JP00_HUMAN;H7C4T5_HUMAN;O95205_HUMAN;MBNL2_HUMAN;MBNL2_HUMAN;MBNL2_HUMAN;MBNL1_HUMAN;MBNL1_HUMAN;MBNL1_HUMAN;MBNL1_HUMAN;MBNL1_HUMAN;MBNL1_HUMAN;MBNL1_HUMAN	A0A0A0MQX8;A0A7P0T9I3;A0A8I5KU79;C9JP00;H7C4T5;O95205;Q5VZF2;Q5VZF2-2;Q5VZF2-3;Q9NR56;Q9NR56-2;Q9NR56-3;Q9NR56-4;Q9NR56-5;Q9NR56-6;Q9NR56-7	A0A0A0MQX8;A0A7P0T9I3;A0A8I5KU79;C9JP00;H7C4T5;O95205;Q5VZF2;Q5VZF2-2;Q5VZF2-3;Q9NR56;Q9NR56-2;Q9NR56-3;Q9NR56-4;Q9NR56-5;Q9NR56-6;Q9NR56-7	Isoform of Q9NR56, Muscleblind like splicing regulator 1;Isoform of Q5VZF2, Muscleblind like splicing regulator 2;Isoform of Q5VZF2, Muscleblind like splicing regulator 2 (Fragment);Isoform of Q9NR56, Muscleblind like splicing regulator 1;Isoform of Q9NR56, Muscleblind like splicing regulator 1 (Fragment);Isoform of Q5VZF2, Muscleblind like splicing regulator 2;Muscleblind-like protein 2;Isoform …	>tr|A0A0A0MQX8|A0A0A0MQX8_HUMAN Isoform of Q9NR56, Muscleblind like splicing regulator 1 OS=Homo sapiens OX=9606 GN=MBNL1 PE=1 SV=1;>tr|A0A7P0T9I3|A0A7P0T9I3_HUMAN Isoform of Q5VZF2, Muscleblind like splicing regulator 2 OS=Homo sapiens OX=9606 GN=MBNL2 PE=1 SV=1;>tr|A0A8I5KU79|A0A8I5KU79_HUMAN Isoform of Q5VZF2, Muscleblind like splicing regulator 2 (Fragment) OS=Homo sapiens OX=9606 GN=MBNL2 PE…	3	0	48.9448	A0A0A0MQX8;A0A7P0T9I3;A0A8I5KU79;C9JP00;H7C4T5;O95205;Q5VZF2;Q5VZF2-2;Q5VZF2-3;Q9NR56;Q9NR56-2;Q9NR56-3;Q9NR56-4;Q9NR56-5;Q9NR56-6;Q9NR56-7	MBNL1;MBNL2;MBNL2;MBNL1;MBNL1;MBNL2;MBNL2;MBNL2;MBNL2;MBNL1;MBNL1;MBNL1;MBNL1;MBNL1;MBNL1;MBNL1	-0.992992	-0.960245	-0.698383	-1.56035	-0.725443	-0.530073	-0.492064	-0.886993	-0.92628	-0.484991	-0.596362	-0.39876	-1.66435	-0.667586	-0.826297	-0.763801	0.075591	0.190714	0.247424	0.610527	0.451394	-0.321866	Not enriched	nuclear	0.192777	0.171345	0.175706	0.177135	0.0658485	0.102687	0.0861494	0.108079	0.179241	0.0906909
NSA2	A0A0A0MQZ6_HUMAN;NSA2_HUMAN	A0A0A0MQZ6;O95478	A0A0A0MQZ6;O95478	Isoform of O95478, NSA2 ribosome biogenesis factor;Ribosome biogenesis protein NSA2 homolog	>tr|A0A0A0MQZ6|A0A0A0MQZ6_HUMAN Isoform of O95478, NSA2 ribosome biogenesis factor OS=Homo sapiens OX=9606 GN=NSA2 PE=1 SV=1;>sp|O95478|NSA2_HUMAN Ribosome biogenesis protein NSA2 homolog OS=Homo sapiens OX=9606 GN=NSA2 PE=1 SV=1	1	0	41.4133	A0A0A0MQZ6;O95478	NSA2	-0.410879	0.125821	-0.303479	0.337108	0.131465	0.673669	-0.0575581	0.162786	-0.209285	0.29376	0.0100751	0.0451965	0.367488	0.36619	0.119602	0.342904	0.610467	0.709016	0.790381	0.913991	0.0977939	0.0714552	Not enriched	nuclear	0.0189785	0.0168784	0.0141494	0.0139573	0.0104837	0.0123219	0.0115789	0.0146167	0.0159909	0.0122503
VDAC2	A0A0A0MR02_HUMAN;VDAC2_HUMAN;VDAC2_HUMAN;VDAC2_HUMAN	A0A0A0MR02;P45880;P45880-1;P45880-2	A0A0A0MR02;P45880;P45880-1;P45880-2	Isoform of P45880, Voltage dependent anion channel 2 (Fragment);Voltage-dependent anion-selective channel protein 2;Isoform of P45880, Isoform 1 of Voltage-dependent anion-selective channel protein 2;Isoform of P45880, Isoform 2 of Voltage-dependent anion-selective channel protein 2	>tr|A0A0A0MR02|A0A0A0MR02_HUMAN Isoform of P45880, Voltage dependent anion channel 2 (Fragment) OS=Homo sapiens OX=9606 GN=VDAC2 PE=1 SV=1;>sp|P45880|VDAC2_HUMAN Voltage-dependent anion-selective channel protein 2 OS=Homo sapiens OX=9606 GN=VDAC2 PE=1 SV=2;>sp|P45880-1|VDAC2_HUMAN Isoform of P45880, Isoform 1 of Voltage-dependent anion-selective channel protein 2 OS=Homo sapiens OX=9606 GN=VDAC2;…	19	0	52.3847	A0A0A0MR02;P45880;P45880-1;P45880-2	VDAC2	1.19405	1.35123	1.31802	1.84307	1.30343	1.51727	1.23452	1.94136	1.28616	1.57618	1.49509	1.93263	1.30387	1.58508	1.31016	1.95206	0.498154	0.85632	0.719065	0.962747	0.145922	0.0386453	Not enriched	other	0.43978	0.320988	0.327201	0.426032	0.166933	0.22757	0.215278	0.370055	0.3785	0.244959
USP19	A0A0A0MR08_HUMAN;A0A8I5KT08_HUMAN;A0A8I5KV50_HUMAN;A0A8I5KXK1_HUMAN;A0A8V8TN96_HUMAN;E7ESU0_HUMAN;UBP19_HUMAN;UBP19_HUMAN;UBP19_HUMAN;UBP19_HUMAN;UBP19_HUMAN;UBP19_HUMAN	A0A0A0MR08;A0A8I5KT08;A0A8I5KV50;A0A8I5KXK1;A0A8V8TN96;E7ESU0;O94966;O94966-3;O94966-4;O94966-5;O94966-6;O94966-7	A0A0A0MR08;A0A8I5KT08;A0A8I5KV50;A0A8I5KXK1;A0A8V8TN96;E7ESU0;O94966;O94966-3;O94966-4;O94966-5;O94966-6;O94966-7	Isoform of O94966, Ubiquitin specific peptidase 19;Isoform of O94966, Ubiquitin specific peptidase 19;Isoform of O94966, Ubiquitin specific peptidase 19;Isoform of O94966, Ubiquitin specific peptidase 19;Isoform of O94966, Ubiquitin specific peptidase 19;Isoform of O94966, Ubiquitin carboxyl-terminal hydrolase 19 (Fragment);Ubiquitin carboxyl-terminal hydrolase 19;Isoform of O94966, Isoform 3 of …	>tr|A0A0A0MR08|A0A0A0MR08_HUMAN Isoform of O94966, Ubiquitin specific peptidase 19 OS=Homo sapiens OX=9606 GN=USP19 PE=1 SV=7;>tr|A0A8I5KT08|A0A8I5KT08_HUMAN Isoform of O94966, Ubiquitin specific peptidase 19 OS=Homo sapiens OX=9606 GN=USP19 PE=1 SV=1;>tr|A0A8I5KV50|A0A8I5KV50_HUMAN Isoform of O94966, Ubiquitin specific peptidase 19 OS=Homo sapiens OX=9606 GN=USP19 PE=1 SV=1;>tr|A0A8I5KXK1|A0A8I5…	4	0	52.9464	A0A0A0MR08;A0A8I5KT08;A0A8I5KV50;A0A8I5KXK1;A0A8V8TN96;E7ESU0;O94966;O94966-3;O94966-4;O94966-5;O94966-6;O94966-7	USP19	-0.160413	-0.0494318	-0.453425	-0.595849	0.134232	-0.229624	-0.259982	0.200628	-0.156176	-0.052248	-0.117971	-0.434331	-0.179503	-0.090682	-0.0573173	-0.242943	0.391486	0.472664	0.628295	0.819483	0.124598	-0.103925	Not enriched	other	0.0565628	0.0426057	0.0416851	0.0387443	0.0231677	0.0287127	0.0313222	0.0315792	0.0448995	0.0286954
GNAS	A0A0A0MR13_HUMAN;A0A590UJQ9_HUMAN;A0A7I2V5R6_HUMAN;B0AZR9_HUMAN;GNAS2_HUMAN;GNAS2_HUMAN;GNAS1_HUMAN	A0A0A0MR13;A0A590UJQ9;A0A7I2V5R6;B0AZR9;P63092;P63092-4;Q5JWF2	A0A0A0MR13;A0A590UJQ9;A0A7I2V5R6;B0AZR9;P63092;P63092-4;Q5JWF2	Isoform of Q5JWF2, GNAS complex locus;Isoform of Q5JWF2, GNAS complex locus;Isoform of Q5JWF2, GNAS complex locus;Isoform of Q5JWF2, GNAS complex locus;Isoform of Q5JWF2, Guanine nucleotide-binding protein G(s) subunit alpha isoforms short;Isoform of Q5JWF2, Isoform 4 of Guanine nucleotide-binding protein G(s) subunit alpha isoforms short;Guanine nucleotide-binding protein G(s) subunit alpha isof…	>tr|A0A0A0MR13|A0A0A0MR13_HUMAN Isoform of Q5JWF2, GNAS complex locus OS=Homo sapiens OX=9606 GN=GNAS PE=1 SV=2;>tr|A0A590UJQ9|A0A590UJQ9_HUMAN Isoform of Q5JWF2, GNAS complex locus OS=Homo sapiens OX=9606 GN=GNAS PE=1 SV=2;>tr|A0A7I2V5R6|A0A7I2V5R6_HUMAN Isoform of Q5JWF2, GNAS complex locus OS=Homo sapiens OX=9606 GN=GNAS PE=1 SV=2;>tr|B0AZR9|B0AZR9_HUMAN Isoform of Q5JWF2, GNAS complex locus O…	11	0	53.6349	A0A0A0MR13;A0A590UJQ9;A0A7I2V5R6;B0AZR9;P63092;P63092-4;Q5JWF2	GNAS	1.38732	1.36535	1.40786	1.32438	1.4361	1.54236	1.42946	1.34411	1.3281	1.47239	1.48052	1.3212	1.37149	1.47642	1.43593	1.35333	0.556793	0.564913	0.756779	0.859429	0.0293261	-0.0287158	Not enriched	nuclear	0.480755	0.331677	0.34962	0.305068	0.189707	0.241257	0.259675	0.265091	0.36678	0.238932
GSTZ1	A0A0A0MR33_HUMAN;A0A0C4DFM0_HUMAN;G3V267_HUMAN;G3V4T6_HUMAN;G3V5T0_HUMAN	A0A0A0MR33;A0A0C4DFM0;G3V267;G3V4T6;G3V5T0	A0A0A0MR33;A0A0C4DFM0;G3V267;G3V4T6;G3V5T0	Isoform of O43708, Glutathione S-transferase zeta 1;Isoform of O43708, maleylacetoacetate isomerase;Isoform of O43708, maleylacetoacetate isomerase;Isoform of O43708, maleylacetoacetate isomerase;Isoform of O43708, maleylacetoacetate isomerase	>tr|A0A0A0MR33|A0A0A0MR33_HUMAN Isoform of O43708, Glutathione S-transferase zeta 1 OS=Homo sapiens OX=9606 GN=GSTZ1 PE=1 SV=1;>tr|A0A0C4DFM0|A0A0C4DFM0_HUMAN Isoform of O43708, maleylacetoacetate isomerase OS=Homo sapiens OX=9606 GN=GSTZ1 PE=1 SV=1;>tr|G3V267|G3V267_HUMAN Isoform of O43708, maleylacetoacetate isomerase OS=Homo sapiens OX=9606 GN=GSTZ1 PE=1 SV=1;>tr|G3V4T6|G3V4T6_HUMAN Isoform of…	2	0	43.5663	A0A0A0MR33;A0A0C4DFM0;G3V267;G3V4T6;G3V5T0	GSTZ1	-0.685476	-0.417732	1.00778	-1.20238	-0.118841	-0.60005	0.726347	-0.0173044	-1.50768	-0.650071	0.0289197	-0.517714	0.000254631	-0.567785	0.432888	-0.268387	0.488442	0.838443	0.710173	0.95904	-0.337186	-0.0982955	Not enriched	other	0.0476278	0.0452378	0.0707687	0.0492807	0.0322684	0.0292378	0.0597385	0.0486632	0.0532288	0.042477
MYEF2	A0A0A0MR39_HUMAN	A0A0A0MR39	A0A0A0MR39	Isoform of Q9P2K5, Myelin expression factor 2	>tr|A0A0A0MR39|A0A0A0MR39_HUMAN Isoform of Q9P2K5, Myelin expression factor 2 OS=Homo sapiens OX=9606 GN=MYEF2 PE=1 SV=1	18	0	56.3973	A0A0A0MR39	MYEF2	1.78347	1.70103	2.03465	1.75282	2.03793	1.93931	1.95587	1.81799	2.28555	1.92026	1.96989	1.85517	2.40791	2.03968	1.99373	1.93511	0.135391	0.211754	0.349863	0.627826	0.189726	0.156334	Not enriched	nuclear	0.114278	0.0591695	0.063679	0.0552348	0.0458434	0.0427057	0.0440795	0.046324	0.0730904	0.0447381
MED12	A0A0A0MR79_HUMAN;A0A8I5KQY2_HUMAN;A0A8I5KSA4_HUMAN;A0A8I5KUR0_HUMAN;A0A8I5KW86_HUMAN;A0A8I5KXK9_HUMAN;A0A8I5QJW8_HUMAN;MED12_HUMAN;MED12_HUMAN;MED12_HUMAN	A0A0A0MR79;A0A8I5KQY2;A0A8I5KSA4;A0A8I5KUR0;A0A8I5KW86;A0A8I5KXK9;A0A8I5QJW8;Q93074;Q93074-2;Q93074-3	A0A0A0MR79;A0A8I5KQY2;A0A8I5KSA4;A0A8I5KUR0;A0A8I5KW86;A0A8I5KXK9;A0A8I5QJW8;Q93074;Q93074-2;Q93074-3	Isoform of Q93074, Mediator complex subunit 12;Isoform of Q93074, Mediator complex subunit 12 (Fragment);Isoform of Q93074, Mediator complex subunit 12 (Fragment);Isoform of Q93074, Mediator complex subunit 12;Isoform of Q93074, Mediator complex subunit 12;Isoform of Q93074, Mediator complex subunit 12 (Fragment);Isoform of Q93074, Mediator complex subunit 12;Mediator of RNA polymerase II transcr…	>tr|A0A0A0MR79|A0A0A0MR79_HUMAN Isoform of Q93074, Mediator complex subunit 12 OS=Homo sapiens OX=9606 GN=MED12 PE=1 SV=1;>tr|A0A8I5KQY2|A0A8I5KQY2_HUMAN Isoform of Q93074, Mediator complex subunit 12 (Fragment) OS=Homo sapiens OX=9606 GN=MED12 PE=1 SV=1;>tr|A0A8I5KSA4|A0A8I5KSA4_HUMAN Isoform of Q93074, Mediator complex subunit 12 (Fragment) OS=Homo sapiens OX=9606 GN=MED12 PE=1 SV=1;>tr|A0A8I5K…	2	0	46.3995	A0A0A0MR79;A0A8I5KQY2;A0A8I5KSA4;A0A8I5KUR0;A0A8I5KW86;A0A8I5KXK9;A0A8I5QJW8;Q93074;Q93074-2;Q93074-3	MED12	-2.34686	-1.7287	-2.12602	-1.57417	-1.94256	-1.77763	-0.795772	-1.25483	-1.10835	-1.52351	-1.59424	-1.56736	-0.968723	-0.891196	-1.28262	-1.16969	0.0665853	0.163488	0.23033	0.573931	0.495573	0.364638	Not enriched	nuclear	0.00890607	0.00426765	0.00446674	0.00415483	0.00278106	0.00354983	0.00348005	0.00424737	0.00544882	0.00351458
TTN	A0A0A0MRA3_HUMAN;A0A0A0MTS7_HUMAN;TITIN_HUMAN;TITIN_HUMAN;TITIN_HUMAN;TITIN_HUMAN;TITIN_HUMAN;TITIN_HUMAN;TITIN_HUMAN;TITIN_HUMAN;TITIN_HUMAN;TITIN_HUMAN;TITIN_HUMAN	A0A0A0MRA3;A0A0A0MTS7;Q8WZ42;Q8WZ42-10;Q8WZ42-11;Q8WZ42-12;Q8WZ42-13;Q8WZ42-2;Q8WZ42-3;Q8WZ42-4;Q8WZ42-7;Q8WZ42-8;Q8WZ42-9	A0A0A0MRA3;A0A0A0MTS7;Q8WZ42;Q8WZ42-10;Q8WZ42-11;Q8WZ42-12;Q8WZ42-13;Q8WZ42-2;Q8WZ42-3;Q8WZ42-4;Q8WZ42-7;Q8WZ42-8;Q8WZ42-9	Isoform of Q8WZ42, Titin;Isoform of Q8WZ42, Titin;Titin;Isoform of Q8WZ42, Isoform 10 of Titin;Isoform of Q8WZ42, Isoform 11 of Titin;Isoform of Q8WZ42, Isoform 12 of Titin;Isoform of Q8WZ42, Isoform 13 of Titin;Isoform of Q8WZ42, Isoform 2 of Titin;Isoform of Q8WZ42, Isoform 3 of Titin;Isoform of Q8WZ42, Isoform 4 of Titin;Isoform of Q8WZ42, Isoform 7 of Titin;Isoform of Q8WZ42, Isoform 8 of Tit…	>tr|A0A0A0MRA3|A0A0A0MRA3_HUMAN Isoform of Q8WZ42, Titin OS=Homo sapiens OX=9606 GN=TTN PE=1 SV=1;>tr|A0A0A0MTS7|A0A0A0MTS7_HUMAN Isoform of Q8WZ42, Titin OS=Homo sapiens OX=9606 GN=TTN PE=1 SV=1;>sp|Q8WZ42|TITIN_HUMAN Titin OS=Homo sapiens OX=9606 GN=TTN PE=1 SV=4;>sp|Q8WZ42-10|TITIN_HUMAN Isoform of Q8WZ42, Isoform 10 of Titin OS=Homo sapiens OX=9606 GN=TTN;>sp|Q8WZ42-11|TITIN_HUMAN Isoform of …	2	0	44.8358	A0A0A0MRA3;A0A0A0MTS7;Q8WZ42;Q8WZ42-10;Q8WZ42-11;Q8WZ42-12;Q8WZ42-13;Q8WZ42-2;Q8WZ42-3;Q8WZ42-4;Q8WZ42-7;Q8WZ42-8;Q8WZ42-9	TTN	1.4266	1.54549	1.69167	1.78027	1.06117	1.65569	0.981405	1.68439	0.857929	1.481	0.71562	1.04426	1.78741	1.88648	1.01527	1.35102	0.0278466	0.496481	0.141175	0.832377	-0.586303	0.164385	Not enriched	other	0.00215679	0.0016991	0.00145669	0.00197594	0.00148444	0.00156248	0.000952385	0.00129904	0.00182213	0.00132459
HNRNPUL1	A0A0A0MRA5_HUMAN;B7Z4B8_HUMAN;HNRL1_HUMAN;HNRL1_HUMAN;HNRL1_HUMAN	A0A0A0MRA5;B7Z4B8;Q9BUJ2;Q9BUJ2-2;Q9BUJ2-4	A0A0A0MRA5;B7Z4B8;Q9BUJ2;Q9BUJ2-2;Q9BUJ2-4	Isoform of Q9BUJ2, Heterogeneous nuclear ribonucleoprotein U like 1;Isoform of Q9BUJ2, Heterogeneous nuclear ribonucleoprotein U like 1;Heterogeneous nuclear ribonucleoprotein U-like protein 1;Isoform of Q9BUJ2, Isoform 2 of Heterogeneous nuclear ribonucleoprotein U-like protein 1;Isoform of Q9BUJ2, Isoform 4 of Heterogeneous nuclear ribonucleoprotein U-like protein 1	>tr|A0A0A0MRA5|A0A0A0MRA5_HUMAN Isoform of Q9BUJ2, Heterogeneous nuclear ribonucleoprotein U like 1 OS=Homo sapiens OX=9606 GN=HNRNPUL1 PE=1 SV=1;>tr|B7Z4B8|B7Z4B8_HUMAN Isoform of Q9BUJ2, Heterogeneous nuclear ribonucleoprotein U like 1 OS=Homo sapiens OX=9606 GN=HNRNPUL1 PE=1 SV=1;>sp|Q9BUJ2|HNRL1_HUMAN Heterogeneous nuclear ribonucleoprotein U-like protein 1 OS=Homo sapiens OX=9606 GN=HNRNPUL1…	24	0	54.5979	A0A0A0MRA5;B7Z4B8;Q9BUJ2;Q9BUJ2-2;Q9BUJ2-4	HNRNPUL1	2.3084	2.35618	2.25203	2.26692	2.40899	2.45492	2.34018	2.46252	2.24695	2.55862	2.45014	2.46334	2.21281	2.43626	2.36534	2.2302	0.0629275	0.132274	0.224521	0.524579	0.133879	-0.105498	Not enriched	nuclear	0.624957	0.486433	0.470838	0.446065	0.222032	0.308549	0.334797	0.327325	0.507073	0.298176
SNX6	A0A0A0MRI2_HUMAN;SNX6_HUMAN	A0A0A0MRI2;Q9UNH7	A0A0A0MRI2;Q9UNH7	Isoform of Q9UNH7, Sorting nexin;Sorting nexin-6	>tr|A0A0A0MRI2|A0A0A0MRI2_HUMAN Isoform of Q9UNH7, Sorting nexin OS=Homo sapiens OX=9606 GN=SNX6 PE=1 SV=1;>sp|Q9UNH7|SNX6_HUMAN Sorting nexin-6 OS=Homo sapiens OX=9606 GN=SNX6 PE=1 SV=1	31	0	54.2445	A0A0A0MRI2;Q9UNH7	SNX6	1.47629	1.51701	1.65674	1.46966	1.6736	1.669	1.53857	1.47947	1.84279	1.6781	1.68988	1.55325	1.82446	1.67538	1.55973	1.58649	0.0534283	0.361488	0.205392	0.737918	0.161082	0.0713539	Not enriched	other	0.394993	0.204121	0.222934	0.184801	0.134904	0.148368	0.146721	0.167562	0.251712	0.149389
CDC42BPA	A0A0A0MRJ0_HUMAN;A0A0A0MRJ1_HUMAN;A0A8I5QJM2_HUMAN;H0Y5V1_HUMAN;H0Y7V8_HUMAN;MRCKA_HUMAN;MRCKA_HUMAN;MRCKA_HUMAN;MRCKA_HUMAN;MRCKA_HUMAN;MRCKA_HUMAN	A0A0A0MRJ0;A0A0A0MRJ1;A0A8I5QJM2;H0Y5V1;H0Y7V8;Q5VT25;Q5VT25-2;Q5VT25-3;Q5VT25-4;Q5VT25-5;Q5VT25-6	A0A0A0MRJ0;A0A0A0MRJ1;A0A8I5QJM2;H0Y5V1;H0Y7V8;Q5VT25;Q5VT25-2;Q5VT25-3;Q5VT25-4;Q5VT25-5;Q5VT25-6	Isoform of Q5VT25, non-specific serine/threonine protein kinase;Isoform of Q5VT25, non-specific serine/threonine protein kinase;Isoform of Q5VT25, non-specific serine/threonine protein kinase (Fragment);Isoform of Q5VT25, non-specific serine/threonine protein kinase (Fragment);Isoform of Q5VT25, non-specific serine/threonine protein kinase (Fragment);Serine/threonine-protein kinase MRCK alpha;Iso…	>tr|A0A0A0MRJ0|A0A0A0MRJ0_HUMAN Isoform of Q5VT25, non-specific serine/threonine protein kinase OS=Homo sapiens OX=9606 GN=CDC42BPA PE=1 SV=1;>tr|A0A0A0MRJ1|A0A0A0MRJ1_HUMAN Isoform of Q5VT25, non-specific serine/threonine protein kinase OS=Homo sapiens OX=9606 GN=CDC42BPA PE=1 SV=2;>tr|A0A8I5QJM2|A0A8I5QJM2_HUMAN Isoform of Q5VT25, non-specific serine/threonine protein kinase (Fragment) OS=Homo …	3	0	47.9459	A0A0A0MRJ0;A0A0A0MRJ1;A0A8I5QJM2;H0Y5V1;H0Y7V8;Q5VT25;Q5VT25-2;Q5VT25-3;Q5VT25-4;Q5VT25-5;Q5VT25-6	CDC42BPA	-2.60323	-1.93727	-1.69503	-2.26462	-2.88499	-2.66109	-1.97056	-2.02431	-2.59002	-2.12879	-2.11554	-1.94534	-2.63601	-2.21643	-1.90918	-2.3949	0.791674	0.716758	0.89962	0.917466	-0.0698832	0.0961134	Not enriched	other	0.0078046	0.00655878	0.00708938	0.00784624	0.00259196	0.0040106	0.00592659	0.00352094	0.00732475	0.00401252
GPATCH4	A0A0A0MRK1_HUMAN;E9PAV9_HUMAN;E9PPY4_HUMAN;F2Z3C6_HUMAN;GPTC4_HUMAN;GPTC4_HUMAN;GPTC4_HUMAN	A0A0A0MRK1;E9PAV9;E9PPY4;F2Z3C6;Q5T3I0;Q5T3I0-2;Q5T3I0-3	A0A0A0MRK1;E9PAV9;E9PPY4;F2Z3C6;Q5T3I0;Q5T3I0-2;Q5T3I0-3	Isoform of Q5T3I0, G patch domain-containing protein 4;Isoform of Q5T3I0, G patch domain-containing protein 4;Isoform of Q5T3I0, G-patch domain containing 4 (gene/pseudogene);Isoform of Q5T3I0, G-patch domain containing 4 (gene/pseudogene);G patch domain-containing protein 4;Isoform of Q5T3I0, Isoform 2 of G patch domain-containing protein 4;Isoform of Q5T3I0, Isoform 3 of G patch domain-containi…	>tr|A0A0A0MRK1|A0A0A0MRK1_HUMAN Isoform of Q5T3I0, G patch domain-containing protein 4 OS=Homo sapiens OX=9606 GN=GPATCH4 PE=1 SV=1;>tr|E9PAV9|E9PAV9_HUMAN Isoform of Q5T3I0, G patch domain-containing protein 4 OS=Homo sapiens OX=9606 GN=GPATCH4 PE=1 SV=1;>tr|E9PPY4|E9PPY4_HUMAN Isoform of Q5T3I0, G-patch domain containing 4 (gene/pseudogene) OS=Homo sapiens OX=9606 GN=GPATCH4 PE=1 SV=1;>tr|F2Z3C…	1	0	44.5656	A0A0A0MRK1;E9PAV9;E9PPY4;F2Z3C6;Q5T3I0;Q5T3I0-2;Q5T3I0-3	GPATCH4	-1.82112	-1.12256	-1.5061	-0.859076	-1.2753	-1.48975	-1.23188	-0.990056	-1.1454	-0.848319	-0.914701	-0.529365	-0.917911	-0.937808	-1.3775	-0.91482	0.0418097	0.327163	0.178501	0.715311	0.467771	0.209737	Not enriched	nuclear	0.0223925	0.0172654	0.0168264	0.0211585	0.00970986	0.011266	0.00926081	0.0137997	0.0194107	0.0110091
MYO6	A0A0A0MRM8_HUMAN;MYO6_HUMAN	A0A0A0MRM8;Q9UM54-6	A0A0A0MRM8;Q9UM54-6	Isoform of Q9UM54, Unconventional myosin-VI;Isoform of Q9UM54, Isoform 6 of Unconventional myosin-VI	>tr|A0A0A0MRM8|A0A0A0MRM8_HUMAN Isoform of Q9UM54, Unconventional myosin-VI OS=Homo sapiens OX=9606 GN=MYO6 PE=1 SV=1;>sp|Q9UM54-6|MYO6_HUMAN Isoform of Q9UM54, Isoform 6 of Unconventional myosin-VI OS=Homo sapiens OX=9606 GN=MYO6	56	0	54.9064	A0A0A0MRM8;Q9UM54-6	MYO6	1.17677	1.28984	1.19201	1.11649	1.32525	1.44955	1.21332	1.14487	1.45121	1.43451	1.40416	1.17549	1.58619	1.63986	1.39033	1.23801	0.0973211	0.0846863	0.286571	0.448714	0.172566	0.180351	Not enriched	nuclear	0.164386	0.0996599	0.104493	0.0830775	0.0663023	0.0806607	0.0755478	0.0739141	0.112904	0.0741062
NOLC1	A0A0A0MRM9_HUMAN;NOLC1_HUMAN;NOLC1_HUMAN;NOLC1_HUMAN	A0A0A0MRM9;Q14978;Q14978-2;Q14978-3	A0A0A0MRM9;Q14978;Q14978-2;Q14978-3	Isoform of Q14978, Nucleolar and coiled-body phosphoprotein 1 (Fragment);Nucleolar and coiled-body phosphoprotein 1;Isoform of Q14978, Isoform Beta of Nucleolar and coiled-body phosphoprotein 1;Isoform of Q14978, Isoform 3 of Nucleolar and coiled-body phosphoprotein 1	>tr|A0A0A0MRM9|A0A0A0MRM9_HUMAN Isoform of Q14978, Nucleolar and coiled-body phosphoprotein 1 (Fragment) OS=Homo sapiens OX=9606 GN=NOLC1 PE=1 SV=1;>sp|Q14978|NOLC1_HUMAN Nucleolar and coiled-body phosphoprotein 1 OS=Homo sapiens OX=9606 GN=NOLC1 PE=1 SV=2;>sp|Q14978-2|NOLC1_HUMAN Isoform of Q14978, Isoform Beta of Nucleolar and coiled-body phosphoprotein 1 OS=Homo sapiens OX=9606 GN=NOLC1;>sp|Q1…	11	0	55.4049	A0A0A0MRM9;Q14978;Q14978-2;Q14978-3	NOLC1	0.872314	1.05096	0.89607	1.17864	0.924851	1.19128	0.968981	1.27266	1.17467	1.4332	1.35349	1.89818	1.086	1.15233	0.814435	1.24302	0.00889201	0.919026	0.0758873	0.976762	0.465386	-0.0154974	Not enriched	nuclear	0.134875	0.0931014	0.0683317	0.136194	0.0451832	0.0570646	0.0367284	0.0510624	0.108126	0.0475097
MAP7D3	A0A0A0MRP0_HUMAN;MA7D3_HUMAN;MA7D3_HUMAN;MA7D3_HUMAN	A0A0A0MRP0;Q8IWC1;Q8IWC1-2;Q8IWC1-4	A0A0A0MRP0;Q8IWC1;Q8IWC1-2;Q8IWC1-4	Isoform of Q8IWC1, MAP7 domain containing 3 (Fragment);MAP7 domain-containing protein 3;Isoform of Q8IWC1, Isoform 2 of MAP7 domain-containing protein 3;Isoform of Q8IWC1, Isoform 4 of MAP7 domain-containing protein 3	>tr|A0A0A0MRP0|A0A0A0MRP0_HUMAN Isoform of Q8IWC1, MAP7 domain containing 3 (Fragment) OS=Homo sapiens OX=9606 GN=MAP7D3 PE=1 SV=1;>sp|Q8IWC1|MA7D3_HUMAN MAP7 domain-containing protein 3 OS=Homo sapiens OX=9606 GN=MAP7D3 PE=1 SV=2;>sp|Q8IWC1-2|MA7D3_HUMAN Isoform of Q8IWC1, Isoform 2 of MAP7 domain-containing protein 3 OS=Homo sapiens OX=9606 GN=MAP7D3;>sp|Q8IWC1-4|MA7D3_HUMAN Isoform of Q8IWC1, …	1	0	46.6052	A0A0A0MRP0;Q8IWC1;Q8IWC1-2;Q8IWC1-4	MAP7D3	-3.22263	-3.12135	-2.74673	-2.52364	-3.65842	-2.4116	-3.0004	-1.97048	-1.74119	-2.37136	-1.97929	-1.50703	-1.3573	-2.2707	-3.33726	-1.91647	0.0374955	0.232537	0.168357	0.64998	1.00387	0.539794	Not enriched	other	0.00283633	0.00115017	0.00154019	0.00205631	0.00137075	0.000856077	0.000455662	0.00131943	0.00189575	0.00100048
SNRPC	A0A0A0MRR7_HUMAN;RU1C_HUMAN	A0A0A0MRR7;P09234	A0A0A0MRR7;P09234	Isoform of P09234, U1 small nuclear ribonucleoprotein C;U1 small nuclear ribonucleoprotein C	>tr|A0A0A0MRR7|A0A0A0MRR7_HUMAN Isoform of P09234, U1 small nuclear ribonucleoprotein C OS=Homo sapiens OX=9606 GN=SNRPC PE=1 SV=1;>sp|P09234|RU1C_HUMAN U1 small nuclear ribonucleoprotein C OS=Homo sapiens OX=9606 GN=SNRPC PE=1 SV=1	5	0	49.0328	A0A0A0MRR7;P09234	SNRPC	-0.280391	-0.343035	-0.3351	-0.0506296	-0.129392	-0.547977	-0.31958	-0.0289984	-1.73654	-0.546393	-0.770557	-0.221559	-1.3702	-1.40289	-0.880281	-0.762919	0.0618102	0.00950712	0.223001	0.171775	-0.566473	-0.847587	Not enriched	nuclear	0.026523	0.0349458	0.0315156	0.0445196	0.0109541	0.0147791	0.0211894	0.0288736	0.034376	0.018949
ANKS6	A0A0A0MRS7_HUMAN;H7C163_HUMAN;ANKS6_HUMAN;ANKS6_HUMAN	A0A0A0MRS7;H7C163;Q68DC2;Q68DC2-4	A0A0A0MRS7;H7C163;Q68DC2;Q68DC2-4	Isoform of Q68DC2, Ankyrin repeat and sterile alpha motif domain containing 6;Isoform of Q68DC2, Ankyrin repeat and sterile alpha motif domain containing 6 (Fragment);Ankyrin repeat and SAM domain-containing protein 6;Isoform of Q68DC2, Isoform 3 of Ankyrin repeat and SAM domain-containing protein 6	>tr|A0A0A0MRS7|A0A0A0MRS7_HUMAN Isoform of Q68DC2, Ankyrin repeat and sterile alpha motif domain containing 6 OS=Homo sapiens OX=9606 GN=ANKS6 PE=1 SV=1;>tr|H7C163|H7C163_HUMAN Isoform of Q68DC2, Ankyrin repeat and sterile alpha motif domain containing 6 (Fragment) OS=Homo sapiens OX=9606 GN=ANKS6 PE=1 SV=1;>sp|Q68DC2|ANKS6_HUMAN Ankyrin repeat and SAM domain-containing protein 6 OS=Homo sapiens …	1	0	46.3227	A0A0A0MRS7;H7C163;Q68DC2;Q68DC2-4	ANKS6	-3.1016	-5.45089	-3.80266	-3.79412	-2.26749	-4.7816	-3.60628	-4.53386	-2.98301	-5.58998	-6.24064	-5.49112	-4.10703	-3.3688	-3.25691	-5.76506	0.241542	0.70484	0.481273	0.911209	-1.03887	-0.327142	Not enriched	other	0	0.000183304	0.000118996	0.000192935	0.000302423	0	0.000715471	0.000136073	0.000123809	0.000288492
ABI1	A0A0A0MRT6_HUMAN;B6VEX4_HUMAN;ABI1_HUMAN;ABI1_HUMAN;ABI1_HUMAN;ABI1_HUMAN;ABI1_HUMAN;ABI1_HUMAN;ABI1_HUMAN;ABI1_HUMAN;ABI1_HUMAN;ABI1_HUMAN	A0A0A0MRT6;B6VEX4;Q8IZP0;Q8IZP0-10;Q8IZP0-2;Q8IZP0-3;Q8IZP0-4;Q8IZP0-5;Q8IZP0-6;Q8IZP0-7;Q8IZP0-8;Q8IZP0-9	A0A0A0MRT6;B6VEX4;Q8IZP0;Q8IZP0-10;Q8IZP0-2;Q8IZP0-3;Q8IZP0-4;Q8IZP0-5;Q8IZP0-6;Q8IZP0-7;Q8IZP0-8;Q8IZP0-9	Isoform of Q8IZP0, Abl interactor 1;Isoform of Q8IZP0, Abl interactor 1;Abl interactor 1;Isoform of Q8IZP0, Isoform 10 of Abl interactor 1;Isoform of Q8IZP0, Isoform 2 of Abl interactor 1;Isoform of Q8IZP0, Isoform 3 of Abl interactor 1;Isoform of Q8IZP0, Isoform 4 of Abl interactor 1;Isoform of Q8IZP0, Isoform 5 of Abl interactor 1;Isoform of Q8IZP0, Isoform 6 of Abl interactor 1;Isoform of Q8IZ…	>tr|A0A0A0MRT6|A0A0A0MRT6_HUMAN Isoform of Q8IZP0, Abl interactor 1 OS=Homo sapiens OX=9606 GN=ABI1 PE=1 SV=1;>tr|B6VEX4|B6VEX4_HUMAN Isoform of Q8IZP0, Abl interactor 1 OS=Homo sapiens OX=9606 GN=ABI1 PE=1 SV=1;>sp|Q8IZP0|ABI1_HUMAN Abl interactor 1 OS=Homo sapiens OX=9606 GN=ABI1 PE=1 SV=4;>sp|Q8IZP0-10|ABI1_HUMAN Isoform of Q8IZP0, Isoform 10 of Abl interactor 1 OS=Homo sapiens OX=9606 GN=ABI1…	4	0	52.9775	A0A0A0MRT6;B6VEX4;Q8IZP0;Q8IZP0-10;Q8IZP0-2;Q8IZP0-3;Q8IZP0-4;Q8IZP0-5;Q8IZP0-6;Q8IZP0-7;Q8IZP0-8;Q8IZP0-9	ABI1	-0.0567603	0.0023241	-0.0804958	-0.144533	-0.148964	-0.139834	-0.0833063	-0.551668	-0.0551648	-0.116508	0.0111337	-0.348059	0.065815	-0.00323009	-0.0717359	-0.153133	0.585191	0.0869553	0.773337	0.452114	-0.0572833	0.190372	Not enriched	other	0.189641	0.1127	0.132564	0.0961577	0.0724067	0.0835325	0.0885495	0.0930122	0.132766	0.0843752
MPP2;MPP2;MPP2;PALS2;MPP2;MPP2;MPP2;MPP2;MPP2;MPP2;MPP2;MPP2;PALS2	A0A0A0MRU0_HUMAN;A0A0C4DH75_HUMAN;B4DZ84_HUMAN;B8ZZG1_HUMAN;D3DX48_HUMAN;D3DX49_HUMAN;MPP2_HUMAN;MPP2_HUMAN;MPP2_HUMAN;MPP2_HUMAN;MPP2_HUMAN;MPP2_HUMAN;PALS2_HUMAN	A0A0A0MRU0;A0A0C4DH75;B4DZ84;B8ZZG1;D3DX48;D3DX49;Q14168;Q14168-2;Q14168-3;Q14168-4;Q14168-5;Q14168-6;Q9NZW5	A0A0A0MRU0;A0A0C4DH75;B4DZ84;B8ZZG1;D3DX48;D3DX49;Q14168;Q14168-2;Q14168-3;Q14168-4;Q14168-5;Q14168-6;Q9NZW5	Isoform of Q14168, MAGUK p55 scaffold protein 2;Isoform of Q14168, MAGUK p55 scaffold protein 2;Isoform of Q14168, MAGUK p55 scaffold protein 2;Isoform of Q9NZW5, Membrane protein, palmitoylated 6 (MAGUK p55 subfamily member 6), isoform CRA_a;Isoform of Q14168, MAGUK p55 scaffold protein 2;Isoform of Q14168, MAGUK p55 scaffold protein 2;MAGUK p55 subfamily member 2;Isoform of Q14168, Isoform 2 of…	>tr|A0A0A0MRU0|A0A0A0MRU0_HUMAN Isoform of Q14168, MAGUK p55 scaffold protein 2 OS=Homo sapiens OX=9606 GN=MPP2 PE=1 SV=1;>tr|A0A0C4DH75|A0A0C4DH75_HUMAN Isoform of Q14168, MAGUK p55 scaffold protein 2 OS=Homo sapiens OX=9606 GN=MPP2 PE=1 SV=1;>tr|B4DZ84|B4DZ84_HUMAN Isoform of Q14168, MAGUK p55 scaffold protein 2 OS=Homo sapiens OX=9606 GN=MPP2 PE=1 SV=1;>tr|B8ZZG1|B8ZZG1_HUMAN Isoform of Q9NZW5…	1	0	44.3858	A0A0A0MRU0;A0A0C4DH75;B4DZ84;B8ZZG1;D3DX48;D3DX49;Q14168;Q14168-2;Q14168-3;Q14168-4;Q14168-5;Q14168-6;Q9NZW5	MPP2;MPP2;MPP2;PALS2;MPP2;MPP2;MPP2;MPP2;MPP2;MPP2;MPP2;MPP2;PALS2	-3.26767	-1.84409	-3.10401	-1.58175	-1.95976	-1.60292	-2.04199	-1.49359	-1.95077	-1.95047	-1.61493	-1.37846	-1.93639	-1.76949	-1.77521	-1.14333	0.0638674	0.744762	0.2268	0.92811	0.725724	0.118457	Not enriched	other	0.0104188	0.00653936	0.00842099	0.00955045	0.00389769	0.00514662	0.00571531	0.00957776	0.0087324	0.00608435
MARK2	A0A0A0MRU9_HUMAN;A0A7I2YQR3_HUMAN;E7ETY4_HUMAN;E9PC69_HUMAN;MARK2_HUMAN;MARK2_HUMAN;MARK2_HUMAN;MARK2_HUMAN	A0A0A0MRU9;A0A7I2YQR3;E7ETY4;E9PC69;Q7KZI7-13;Q7KZI7-14;Q7KZI7-15;Q7KZI7-16	A0A0A0MRU9;A0A7I2YQR3;E7ETY4;E9PC69;Q7KZI7-13;Q7KZI7-14;Q7KZI7-15;Q7KZI7-16	Isoform of Q7KZI7, non-specific serine/threonine protein kinase;Isoform of Q7KZI7, non-specific serine/threonine protein kinase;Isoform of Q7KZI7, non-specific serine/threonine protein kinase;Isoform of Q7KZI7, non-specific serine/threonine protein kinase;Isoform of Q7KZI7, Isoform 13 of Serine/threonine-protein kinase MARK2;Isoform of Q7KZI7, Isoform 14 of Serine/threonine-protein kinase MARK2;I…	>tr|A0A0A0MRU9|A0A0A0MRU9_HUMAN Isoform of Q7KZI7, non-specific serine/threonine protein kinase OS=Homo sapiens OX=9606 GN=MARK2 PE=1 SV=1;>tr|A0A7I2YQR3|A0A7I2YQR3_HUMAN Isoform of Q7KZI7, non-specific serine/threonine protein kinase OS=Homo sapiens OX=9606 GN=MARK2 PE=1 SV=1;>tr|E7ETY4|E7ETY4_HUMAN Isoform of Q7KZI7, non-specific serine/threonine protein kinase OS=Homo sapiens OX=9606 GN=MARK2 …	13	0	53.9065	A0A0A0MRU9;A0A7I2YQR3;E7ETY4;E9PC69;Q7KZI7-13;Q7KZI7-14;Q7KZI7-15;Q7KZI7-16	MARK2	0.273235	0.427972	0.429864	0.225837	0.541001	0.64521	0.392376	0.38227	0.56378	0.548943	0.576411	0.51263	0.664274	0.563977	0.46712	0.40055	0.0121807	0.645846	0.0899915	0.890426	0.211214	0.033766	Not enriched	other	0.172371	0.11609	0.115722	0.110638	0.0702375	0.081605	0.0812837	0.0868048	0.128705	0.0799828
NOL6	A0A0A0MRW6_HUMAN;NOL6_HUMAN;NOL6_HUMAN;NOL6_HUMAN	A0A0A0MRW6;Q9H6R4;Q9H6R4-2;Q9H6R4-4	A0A0A0MRW6;Q9H6R4;Q9H6R4-2;Q9H6R4-4	Isoform of Q9H6R4, Nucleolar protein 6;Nucleolar protein 6;Isoform of Q9H6R4, Isoform 2 of Nucleolar protein 6;Isoform of Q9H6R4, Isoform 4 of Nucleolar protein 6	>tr|A0A0A0MRW6|A0A0A0MRW6_HUMAN Isoform of Q9H6R4, Nucleolar protein 6 OS=Homo sapiens OX=9606 GN=NOL6 PE=1 SV=1;>sp|Q9H6R4|NOL6_HUMAN Nucleolar protein 6 OS=Homo sapiens OX=9606 GN=NOL6 PE=1 SV=2;>sp|Q9H6R4-2|NOL6_HUMAN Isoform of Q9H6R4, Isoform 2 of Nucleolar protein 6 OS=Homo sapiens OX=9606 GN=NOL6;>sp|Q9H6R4-4|NOL6_HUMAN Isoform of Q9H6R4, Isoform 4 of Nucleolar protein 6 OS=Homo sapiens OX…	6	0	52.7331	A0A0A0MRW6;Q9H6R4;Q9H6R4-2;Q9H6R4-4	NOL6	-0.91782	-0.445588	-0.689657	-0.565293	-0.608886	-0.205359	-0.773564	-0.495012	-0.518841	-0.462525	-0.46802	-0.412006	-0.277403	-0.312593	-0.519185	-0.672732	0.169717	0.572154	0.39525	0.86176	0.189242	0.0752273	Not enriched	nuclear	0.0233631	0.0151754	0.0151882	0.0146578	0.00932254	0.0105188	0.0108694	0.0104082	0.0170961	0.0102797
ELAVL2;ELAVL4;ELAVL4;ELAVL4;ELAVL4;ELAVL4;ELAVL4;ELAVL2;ELAVL4;ELAVL4;ELAVL4;ELAVL4;ELAVL4;ELAVL4;ELAVL4;ELAVL2;ELAVL2	A0A0A0MRX1_HUMAN;A0A0R4J2E6_HUMAN;A0A494C015_HUMAN;A0A494C0F8_HUMAN;A0A494C147_HUMAN;A0A494C173_HUMAN;A0A494C1D9_HUMAN;B1AM48_HUMAN;B1APY9_HUMAN;ELAV4_HUMAN;ELAV4_HUMAN;ELAV4_HUMAN;ELAV4_HUMAN;ELAV4_HUMAN;ELAV4_HUMAN;ELAV2_HUMAN;ELAV2_HUMAN	A0A0A0MRX1;A0A0R4J2E6;A0A494C015;A0A494C0F8;A0A494C147;A0A494C173;A0A494C1D9;B1AM48;B1APY9;P26378;P26378-1;P26378-2;P26378-3;P26378-4;P26378-5;Q12926;Q12926-2	A0A0A0MRX1;A0A0R4J2E6;A0A494C015;A0A494C0F8;A0A494C147;A0A494C173;A0A494C1D9;B1AM48;B1APY9;P26378;P26378-1;P26378-2;P26378-3;P26378-4;P26378-5;Q12926;Q12926-2	Isoform of Q12926, ELAV-like protein;Isoform of P26378, ELAV-like protein;Isoform of P26378, ELAV-like protein (Fragment);Isoform of P26378, ELAV-like protein;Isoform of P26378, ELAV-like protein;Isoform of P26378, ELAV-like protein (Fragment);Isoform of P26378, ELAV-like protein;Isoform of Q12926, ELAV-like protein (Fragment);Isoform of P26378, ELAV-like protein;ELAV-like protein 4;Isoform of P2…	>tr|A0A0A0MRX1|A0A0A0MRX1_HUMAN Isoform of Q12926, ELAV-like protein OS=Homo sapiens OX=9606 GN=ELAVL2 PE=1 SV=1;>tr|A0A0R4J2E6|A0A0R4J2E6_HUMAN Isoform of P26378, ELAV-like protein OS=Homo sapiens OX=9606 GN=ELAVL4 PE=1 SV=1;>tr|A0A494C015|A0A494C015_HUMAN Isoform of P26378, ELAV-like protein (Fragment) OS=Homo sapiens OX=9606 GN=ELAVL4 PE=1 SV=1;>tr|A0A494C0F8|A0A494C0F8_HUMAN Isoform of P26378…	1	0	42.1352	A0A0A0MRX1;A0A0R4J2E6;A0A494C015;A0A494C0F8;A0A494C147;A0A494C173;A0A494C1D9;B1AM48;B1APY9;P26378;P26378-1;P26378-2;P26378-3;P26378-4;P26378-5;Q12926;Q12926-2	ELAVL2;ELAVL4;ELAVL4;ELAVL4;ELAVL4;ELAVL4;ELAVL4;ELAVL2;ELAVL4;ELAVL4;ELAVL4;ELAVL4;ELAVL4;ELAVL4;ELAVL4;ELAVL2;ELAVL2	-2.57333	-1.88618	-3.73666	-2.91601	-0.923144	-1.27337	-1.52699	-3.38807	-1.7122	-1.15155	-2.38474	-2.50462	-0.723633	-0.840611	-1.12712	-2.41657	0.18179	0.414377	0.407388	0.778918	0.839769	0.500912	Not enriched	nuclear	0.031833	0.0294641	0.0127904	0	0.0233939	0.0253782	0.0231967	0	0.0185219	0.0179922
NFIB;NFIB;NFIB;NFIB;NFIB;NFIB;NFIA;NFIA;NFIA;NFIA;NFIA;NFIA;NFIA;NFIA;NFIA;NFIA;NFIA;NFIA;NFIA;NFIB;NFIB;NFIB;NFIB;NFIA;NFIA;NFIA;NFIA;NFIB;NFIB;NFIB;NFIB;NFIA;NFIA;NFIB;NFIB	A0A0A0MRX8_HUMAN;A0A1B0GU97_HUMAN;A0A1B0GW37_HUMAN;A0A1B0GWI9_HUMAN;A0A1B0GWJ4_HUMAN;A0A2R8Y7V8_HUMAN;A0A590UJ82_HUMAN;A0A590UK09_HUMAN;A0A590UK73_HUMAN;A0A8V8TP49_HUMAN;A0A8V8TP65_HUMAN;A0A8V8TPN0_HUMAN;A0A8V8TQG7_HUMAN;A0A8V8TQI3_HUMAN;A0A8V8TQV0_HUMAN;B1AKN5_HUMAN;B1AKN6_HUMAN;B1AKN7_HUMAN;B1AKN8_HUMAN;NFIB_HUMAN;NFIB_HUMAN;NFIB_HUMAN;NFIB_HUMAN;NFIA_HUMAN;NFIA_HUMAN;NFIA_HUMAN;NFIA_HUMAN;Q5VW…	A0A0A0MRX8;A0A1B0GU97;A0A1B0GW37;A0A1B0GWI9;A0A1B0GWJ4;A0A2R8Y7V8;A0A590UJ82;A0A590UK09;A0A590UK73;A0A8V8TP49;A0A8V8TP65;A0A8V8TPN0;A0A8V8TQG7;A0A8V8TQI3;A0A8V8TQV0;B1AKN5;B1AKN6;B1AKN7;B1AKN8;O00712;O00712-2;O00712-4;O00712-5;Q12857;Q12857-2;Q12857-3;Q12857-4;Q5VW26;Q5VW27;Q5VW30;Q5W0Y9;S4R3K4;S4R3W2;U3KPY9;U3KQE8	A0A0A0MRX8;A0A1B0GU97;A0A1B0GW37;A0A1B0GWI9;A0A1B0GWJ4;A0A2R8Y7V8;A0A590UJ82;A0A590UK09;A0A590UK73;A0A8V8TP49;A0A8V8TP65;A0A8V8TPN0;A0A8V8TQG7;A0A8V8TQI3;A0A8V8TQV0;B1AKN5;B1AKN6;B1AKN7;B1AKN8;O00712;O00712-2;O00712-4;O00712-5;Q12857;Q12857-2;Q12857-3;Q12857-4;Q5VW26;Q5VW27;Q5VW30;Q5W0Y9;S4R3K4;S4R3W2;U3KPY9;U3KQE8	Isoform of O00712, Nuclear factor 1;Isoform of O00712, Nuclear factor 1;Isoform of O00712, Nuclear factor 1;Isoform of O00712, Nuclear factor 1 (Fragment);Isoform of O00712, Nuclear factor 1;Isoform of O00712, Nuclear factor 1;Isoform of Q12857, CCAAT-box-binding transcription factor;Isoform of Q12857, Nuclear factor 1;Isoform of Q12857, Nuclear factor 1;Isoform of Q12857, Nuclear factor 1;Isofor…	>tr|A0A0A0MRX8|A0A0A0MRX8_HUMAN Isoform of O00712, Nuclear factor 1 OS=Homo sapiens OX=9606 GN=NFIB PE=1 SV=1;>tr|A0A1B0GU97|A0A1B0GU97_HUMAN Isoform of O00712, Nuclear factor 1 OS=Homo sapiens OX=9606 GN=NFIB PE=1 SV=1;>tr|A0A1B0GW37|A0A1B0GW37_HUMAN Isoform of O00712, Nuclear factor 1 OS=Homo sapiens OX=9606 GN=NFIB PE=1 SV=1;>tr|A0A1B0GWI9|A0A1B0GWI9_HUMAN Isoform of O00712, Nuclear factor 1 (…	2	0	48.5809	A0A0A0MRX8;A0A1B0GU97;A0A1B0GW37;A0A1B0GWI9;A0A1B0GWJ4;A0A2R8Y7V8;A0A590UJ82;A0A590UK09;A0A590UK73;A0A8V8TP49;A0A8V8TP65;A0A8V8TPN0;A0A8V8TQG7;A0A8V8TQI3;A0A8V8TQV0;B1AKN5;B1AKN6;B1AKN7;B1AKN8;O00712;O00712-2;O00712-4;O00712-5;Q12857;Q12857-2;Q12857-3;Q12857-4;Q5VW26;Q5VW27;Q5VW30;Q5W0Y9;S4R3K4;S4R3W2;U3KPY9;U3KQE8	NFIB;NFIB;NFIB;NFIB;NFIB;NFIB;NFIA;NFIA;NFIA;NFIA;NFIA;NFIA;NFIA;NFIA;NFIA;NFIA;NFIA;NFIA;NFIA;NFIB;NFIB;NFIB;NFIB;NFIA;NFIA;NFIA;NFIA;NFIB;NFIB;NFIB;NFIB;NFIA;NFIA;NFIB;NFIB	-1.30489	-1.57359	-1.42518	-1.21148	-1.25382	-1.52396	-0.813671	-1.23095	-1.301	-1.30659	-1.12549	-1.25649	-1.28611	-0.886352	-0.858403	-1.15962	0.373102	0.287734	0.611362	0.689493	0.131389	0.157984	Not enriched	nuclear	0.150216	0.0968853	0.120264	0.107686	0.0507829	0.0770684	0.0889347	0.0855759	0.118763	0.0755905
TBC1D22A	A0A0A0MRY0_HUMAN;B0QYI1_HUMAN;TB22A_HUMAN;TB22A_HUMAN;TB22A_HUMAN;TB22A_HUMAN	A0A0A0MRY0;B0QYI1;Q8WUA7;Q8WUA7-2;Q8WUA7-3;Q8WUA7-4	A0A0A0MRY0;B0QYI1;Q8WUA7;Q8WUA7-2;Q8WUA7-3;Q8WUA7-4	Isoform of Q8WUA7, TBC1 domain family member 22A;Isoform of Q8WUA7, TBC1 domain family member 22A;TBC1 domain family member 22A;Isoform of Q8WUA7, Isoform 2 of TBC1 domain family member 22A;Isoform of Q8WUA7, Isoform 3 of TBC1 domain family member 22A;Isoform of Q8WUA7, Isoform 4 of TBC1 domain family member 22A	>tr|A0A0A0MRY0|A0A0A0MRY0_HUMAN Isoform of Q8WUA7, TBC1 domain family member 22A OS=Homo sapiens OX=9606 GN=TBC1D22A PE=1 SV=1;>tr|B0QYI1|B0QYI1_HUMAN Isoform of Q8WUA7, TBC1 domain family member 22A OS=Homo sapiens OX=9606 GN=TBC1D22A PE=1 SV=1;>sp|Q8WUA7|TB22A_HUMAN TBC1 domain family member 22A OS=Homo sapiens OX=9606 GN=TBC1D22A PE=1 SV=2;>sp|Q8WUA7-2|TB22A_HUMAN Isoform of Q8WUA7, Isoform 2 …	1	0	46.3022	A0A0A0MRY0;B0QYI1;Q8WUA7;Q8WUA7-2;Q8WUA7-3;Q8WUA7-4	TBC1D22A	-0.800807	-2.98988	-0.903	-1.2385	-0.265286	-0.358351	-0.811154	-0.679505	-0.524973	-0.410875	-3.00194	-0.449181	-0.589231	-0.909457	-0.308998	-0.468741	0.525448	0.946422	0.735056	0.984506	0.386302	-0.0405326	Not enriched	other	0.0188456	0.0127997	0	0.0122453	0.00667541	0.00629032	0.0106323	0.0102915	0.0109726	0.00847237
IGHG1	A0A0A0MS08_HUMAN;IGHG1_HUMAN	A0A0A0MS08;P01857	A0A0A0MS08;P01857	Isoform of P01857, Immunoglobulin heavy constant gamma 1 (Fragment);Immunoglobulin heavy constant gamma 1	>tr|A0A0A0MS08|A0A0A0MS08_HUMAN Isoform of P01857, Immunoglobulin heavy constant gamma 1 (Fragment) OS=Homo sapiens OX=9606 GN=IGHG1 PE=1 SV=1;>sp|P01857|IGHG1_HUMAN Immunoglobulin heavy constant gamma 1 OS=Homo sapiens OX=9606 GN=IGHG1 PE=1 SV=1	15	0	55.8482	A0A0A0MS08;P01857	IGHG1	0.27397	0.0743256	-0.0491886	-0.0485554	0.185373	0.741425	1.3143	0.829119	-0.384865	-0.183484	-0.441671	-0.11263	0.190688	0.331013	-0.31687	-0.205159	0.130729	0.00346814	0.340709	0.132855	-0.3433	-0.767637	Not enriched	other	0.072601	0.0513441	0.0439419	0.0539887	0.832915	2.08957	1.09563	1.16901	0.0554689	1.29678
IGHV1-45	HV145_HUMAN	A0A0A0MS14	A0A0A0MS14	Immunoglobulin heavy variable 1-45	>sp|A0A0A0MS14|HV145_HUMAN Immunoglobulin heavy variable 1-45 OS=Homo sapiens OX=9606 GN=IGHV1-45 PE=3 SV=1	2	0	46.3163	A0A0A0MS14	IGHV1-45	2.42742	1.86617	1.89355	4.95225	-2.06015	-3.80016	-3.34931	-2.77973	0.447643	-0.0981112	-0.418145	-0.391891	-2.23852	-3.74854	-1.80653	-2.37509	0.000976836	0.50954	0.0225121	0.837976	-2.89997	0.455167	Not enriched	other	0.0380159	0.0289514	0.023666	0.0322396	0	0	0	0	0.0307182	0
COG4	A0A0A0MS45_HUMAN;A0A6I8PIQ6_HUMAN;J3KNI1_HUMAN;COG4_HUMAN	A0A0A0MS45;A0A6I8PIQ6;J3KNI1;Q9H9E3	A0A0A0MS45;A0A6I8PIQ6;J3KNI1;Q9H9E3	Isoform of Q9H9E3, Conserved oligomeric Golgi complex subunit 4;Isoform of Q9H9E3, Conserved oligomeric Golgi complex subunit 4;Isoform of Q9H9E3, Conserved oligomeric Golgi complex subunit 4;Conserved oligomeric Golgi complex subunit 4	>tr|A0A0A0MS45|A0A0A0MS45_HUMAN Isoform of Q9H9E3, Conserved oligomeric Golgi complex subunit 4 OS=Homo sapiens OX=9606 GN=COG4 PE=1 SV=1;>tr|A0A6I8PIQ6|A0A6I8PIQ6_HUMAN Isoform of Q9H9E3, Conserved oligomeric Golgi complex subunit 4 OS=Homo sapiens OX=9606 GN=COG4 PE=1 SV=1;>tr|J3KNI1|J3KNI1_HUMAN Isoform of Q9H9E3, Conserved oligomeric Golgi complex subunit 4 OS=Homo sapiens OX=9606 GN=COG4 PE=…	6	0	44.9381	A0A0A0MS45;A0A6I8PIQ6;J3KNI1;Q9H9E3	COG4	-1.10821	-0.840751	-0.73659	-0.881267	-0.650295	-0.730697	-0.804132	-0.909825	-0.748518	-0.779124	-0.650825	-0.987305	-0.948793	-0.865003	-0.718697	-0.73589	0.300676	0.648345	0.541744	0.890902	0.100263	-0.0433586	Not enriched	other	0.020187	0.0123389	0.0157977	0.0120946	0.00736868	0.00875425	0.011403	0.0138842	0.0151045	0.0103525
GSN	A0A0A0MS51_HUMAN;A0A0A0MT01_HUMAN;A0A8V8TND7_HUMAN;GELS_HUMAN;GELS_HUMAN;GELS_HUMAN;GELS_HUMAN	A0A0A0MS51;A0A0A0MT01;A0A8V8TND7;P06396;P06396-2;P06396-3;P06396-4	A0A0A0MS51;A0A0A0MT01;A0A8V8TND7;P06396;P06396-2;P06396-3;P06396-4	Isoform of P06396, Gelsolin;Isoform of P06396, Gelsolin;Isoform of P06396, Gelsolin;Gelsolin;Isoform of P06396, Isoform 2 of Gelsolin;Isoform of P06396, Isoform 3 of Gelsolin;Isoform of P06396, Isoform 4 of Gelsolin	>tr|A0A0A0MS51|A0A0A0MS51_HUMAN Isoform of P06396, Gelsolin OS=Homo sapiens OX=9606 GN=GSN PE=1 SV=1;>tr|A0A0A0MT01|A0A0A0MT01_HUMAN Isoform of P06396, Gelsolin OS=Homo sapiens OX=9606 GN=GSN PE=1 SV=1;>tr|A0A8V8TND7|A0A8V8TND7_HUMAN Isoform of P06396, Gelsolin OS=Homo sapiens OX=9606 GN=GSN PE=1 SV=1;>sp|P06396|GELS_HUMAN Gelsolin OS=Homo sapiens OX=9606 GN=GSN PE=1 SV=1;>sp|P06396-2|GELS_HUMAN …	18	0	55.3801	A0A0A0MS51;A0A0A0MT01;A0A8V8TND7;P06396;P06396-2;P06396-3;P06396-4	GSN	4.03651	4.11084	3.25363	3.54322	3.93954	3.88425	4.15266	3.94005	3.6223	3.85407	3.72296	3.55953	3.43747	4.57819	4.03231	3.86165	0.843216	0.994128	0.923045	0.998122	-0.0463344	-0.00172257	Not enriched	other	0.542148	0.731546	0.5044	0.61583	0.549819	0.678636	0.592461	0.679511	0.598481	0.625107
EIF4G3	A0A0A0MSA7_HUMAN;A0A0U1RQK7_HUMAN;A0A804HJV5_HUMAN;A0A8I5KT99_HUMAN;A0A8I5KV92_HUMAN;A0A8I5QJH9_HUMAN;A0A8J9G7U8_HUMAN;IF4G3_HUMAN;IF4G3_HUMAN	A0A0A0MSA7;A0A0U1RQK7;A0A804HJV5;A0A8I5KT99;A0A8I5KV92;A0A8I5QJH9;A0A8J9G7U8;O43432;O43432-3	A0A0A0MSA7;A0A0U1RQK7;A0A804HJV5;A0A8I5KT99;A0A8I5KV92;A0A8I5QJH9;A0A8J9G7U8;O43432;O43432-3	Isoform of O43432, Eukaryotic translation initiation factor 4 gamma 3;Isoform of O43432, Eukaryotic translation initiation factor 4 gamma 3;Isoform of O43432, Eukaryotic translation initiation factor 4 gamma 3;Isoform of O43432, Eukaryotic translation initiation factor 4 gamma 3;Isoform of O43432, Eukaryotic translation initiation factor 4 gamma 3;Isoform of O43432, Eukaryotic translation initiat…	>tr|A0A0A0MSA7|A0A0A0MSA7_HUMAN Isoform of O43432, Eukaryotic translation initiation factor 4 gamma 3 OS=Homo sapiens OX=9606 GN=EIF4G3 PE=1 SV=1;>tr|A0A0U1RQK7|A0A0U1RQK7_HUMAN Isoform of O43432, Eukaryotic translation initiation factor 4 gamma 3 OS=Homo sapiens OX=9606 GN=EIF4G3 PE=1 SV=2;>tr|A0A804HJV5|A0A804HJV5_HUMAN Isoform of O43432, Eukaryotic translation initiation factor 4 gamma 3 OS=Ho…	9	0	54.8494	A0A0A0MSA7;A0A0U1RQK7;A0A804HJV5;A0A8I5KT99;A0A8I5KV92;A0A8I5QJH9;A0A8J9G7U8;O43432;O43432-3	EIF4G3	0.0708385	-0.372804	-0.0249863	0.0547991	-0.167669	-0.0683355	0.0395584	0.0958824	-0.194033	-0.319944	-0.0885501	-0.104326	0.00212765	-0.116854	0.0859866	0.0862775	0.290309	0.694508	0.531405	0.908727	-0.108675	0.0395255	Not enriched	other	0.05312	0.0246999	0.0348851	0.0263665	0.0216394	0.0231355	0.0294722	0.0322548	0.0347678	0.0266255
HADH	A0A0A0MSE2_HUMAN;A0A0D9SFP2_HUMAN;A0A1W2PQV5_HUMAN;A0A804HKJ2_HUMAN;A0A804HLB5_HUMAN;E9PF18_HUMAN;HCDH_HUMAN;HCDH_HUMAN;HCDH_HUMAN	A0A0A0MSE2;A0A0D9SFP2;A0A1W2PQV5;A0A804HKJ2;A0A804HLB5;E9PF18;Q16836;Q16836-2;Q16836-3	A0A0A0MSE2;A0A0D9SFP2;A0A1W2PQV5;A0A804HKJ2;A0A804HLB5;E9PF18;Q16836;Q16836-2;Q16836-3	Isoform of Q16836, Hydroxyacyl-CoA dehydrogenase;Isoform of Q16836, Hydroxyacyl-CoA dehydrogenase;Isoform of Q16836, Hydroxyacyl-CoA dehydrogenase;Isoform of Q16836, Hydroxyacyl-CoA dehydrogenase;Isoform of Q16836, Hydroxyacyl-CoA dehydrogenase (Fragment);Isoform of Q16836, Hydroxyacyl-CoA dehydrogenase;Hydroxyacyl-coenzyme A dehydrogenase, mitochondrial;Isoform of Q16836, Isoform 2 of Hydroxyacy…	>tr|A0A0A0MSE2|A0A0A0MSE2_HUMAN Isoform of Q16836, Hydroxyacyl-CoA dehydrogenase OS=Homo sapiens OX=9606 GN=HADH PE=1 SV=2;>tr|A0A0D9SFP2|A0A0D9SFP2_HUMAN Isoform of Q16836, Hydroxyacyl-CoA dehydrogenase OS=Homo sapiens OX=9606 GN=HADH PE=1 SV=1;>tr|A0A1W2PQV5|A0A1W2PQV5_HUMAN Isoform of Q16836, Hydroxyacyl-CoA dehydrogenase OS=Homo sapiens OX=9606 GN=HADH PE=1 SV=1;>tr|A0A804HKJ2|A0A804HKJ2_HUMA…	4	0	51.4377	A0A0A0MSE2;A0A0D9SFP2;A0A1W2PQV5;A0A804HKJ2;A0A804HLB5;E9PF18;Q16836;Q16836-2;Q16836-3	HADH	-1.25903	-0.884048	-2.25212	-1.36686	-1.04704	-1.53712	-0.397165	-1.15869	-1.12731	-0.871	-1.00449	-0.768126	-1.19851	-0.908119	-0.48849	-0.925057	0.111252	0.602309	0.312668	0.873869	0.497785	0.154961	Not enriched	other	0.148664	0.118493	0.119896	0.0812088	0.0572425	0.0821719	0.116778	0.0911509	0.117066	0.0868358
INSC	A0A0A0MSI1_HUMAN;INSC_HUMAN;INSC_HUMAN;INSC_HUMAN;INSC_HUMAN;INSC_HUMAN	A0A0A0MSI1;Q1MX18;Q1MX18-2;Q1MX18-3;Q1MX18-4;Q1MX18-5	A0A0A0MSI1;Q1MX18;Q1MX18-2;Q1MX18-3;Q1MX18-4;Q1MX18-5	Isoform of Q1MX18, INSC spindle orientation adaptor protein;Protein inscuteable homolog;Isoform of Q1MX18, Isoform 2 of Protein inscuteable homolog;Isoform of Q1MX18, Isoform 3 of Protein inscuteable homolog;Isoform of Q1MX18, Isoform 4 of Protein inscuteable homolog;Isoform of Q1MX18, Isoform 5 of Protein inscuteable homolog	>tr|A0A0A0MSI1|A0A0A0MSI1_HUMAN Isoform of Q1MX18, INSC spindle orientation adaptor protein OS=Homo sapiens OX=9606 GN=INSC PE=4 SV=1;>sp|Q1MX18|INSC_HUMAN Protein inscuteable homolog OS=Homo sapiens OX=9606 GN=INSC PE=1 SV=1;>sp|Q1MX18-2|INSC_HUMAN Isoform of Q1MX18, Isoform 2 of Protein inscuteable homolog OS=Homo sapiens OX=9606 GN=INSC;>sp|Q1MX18-3|INSC_HUMAN Isoform of Q1MX18, Isoform 3 of P…	1	0.00224366	34.6069	A0A0A0MSI1;Q1MX18;Q1MX18-2;Q1MX18-3;Q1MX18-4;Q1MX18-5	INSC	-1.86642	-0.924705	-0.840841	-1.53257	-2.64455	-1.43049	-0.86292	-4.26756	-0.815694	-2.92625	-0.893423	-1.05973	-0.782971	-0.91074	-1.84003	-1.8914	0.852046	0.199484	0.92484	0.618576	-0.132639	0.945095	Not enriched	other	0.0142729	0	0.00866033	0.00742972	0.00540757	0.00582232	0.00340838	0.00355642	0.00759075	0.00454867
PHC2	A0A0A0MSI2_HUMAN;PHC2_HUMAN;PHC2_HUMAN;PHC2_HUMAN;PHC2_HUMAN	A0A0A0MSI2;Q8IXK0;Q8IXK0-2;Q8IXK0-4;Q8IXK0-5	A0A0A0MSI2;Q8IXK0;Q8IXK0-2;Q8IXK0-4;Q8IXK0-5	Isoform of Q8IXK0, Polyhomeotic homolog 2;Polyhomeotic-like protein 2;Isoform of Q8IXK0, Isoform 2 of Polyhomeotic-like protein 2;Isoform of Q8IXK0, Isoform 4 of Polyhomeotic-like protein 2;Isoform of Q8IXK0, Isoform 5 of Polyhomeotic-like protein 2	>tr|A0A0A0MSI2|A0A0A0MSI2_HUMAN Isoform of Q8IXK0, Polyhomeotic homolog 2 OS=Homo sapiens OX=9606 GN=PHC2 PE=1 SV=1;>sp|Q8IXK0|PHC2_HUMAN Polyhomeotic-like protein 2 OS=Homo sapiens OX=9606 GN=PHC2 PE=1 SV=1;>sp|Q8IXK0-2|PHC2_HUMAN Isoform of Q8IXK0, Isoform 2 of Polyhomeotic-like protein 2 OS=Homo sapiens OX=9606 GN=PHC2;>sp|Q8IXK0-4|PHC2_HUMAN Isoform of Q8IXK0, Isoform 4 of Polyhomeotic-like p…	1	0	46.7291	A0A0A0MSI2;Q8IXK0;Q8IXK0-2;Q8IXK0-4;Q8IXK0-5	PHC2	-1.78491	-1.63235	-1.78074	-2.19534	-1.35418	-1.43339	-2.24722	-1.7237	-1.11182	-1.9501	-1.8641	-1.62034	-1.06353	-1.39601	-1.83907	-1.62909	0.401616	0.410416	0.635189	0.777567	0.211748	0.207698	Not enriched	nuclear	0.0073847	0.00259225	0.00280722	0.00320016	0.00282806	0.00264183	0.00216657	0.00271007	0.00399608	0.00258663
EXOC5	A0A0A0MSI8_HUMAN;EXOC5_HUMAN	A0A0A0MSI8;O00471	A0A0A0MSI8;O00471	Isoform of O00471, Exocyst complex component 5;Exocyst complex component 5	>tr|A0A0A0MSI8|A0A0A0MSI8_HUMAN Isoform of O00471, Exocyst complex component 5 OS=Homo sapiens OX=9606 GN=EXOC5 PE=1 SV=1;>sp|O00471|EXOC5_HUMAN Exocyst complex component 5 OS=Homo sapiens OX=9606 GN=EXOC5 PE=1 SV=1	14	0	56.8944	A0A0A0MSI8;O00471	EXOC5	0.126214	0.0403099	0.362532	0.271423	0.0927563	0.0968151	0.045043	-0.073925	0.204756	0.0413685	0.142692	0.0436525	0.187118	0.188807	0.0823665	0.0549779	0.208961	0.22744	0.440217	0.646129	-0.0920023	0.0881448	Not enriched	other	0.0450689	0.0214686	0.0234415	0.0245606	0.0148354	0.0191014	0.0190636	0.0203452	0.0286349	0.0183364
TAPBP	A0A0A0MSV9_HUMAN;A0A0G2JH37_HUMAN;A0A0G2JKZ1_HUMAN;A0A8V8TNS3_HUMAN;A0A8V8TP24_HUMAN;A0A8V8TPY1_HUMAN;A0A8V8TQC5_HUMAN;A2AB90_HUMAN;C9JA35_HUMAN;TPSN_HUMAN;TPSN_HUMAN;TPSN_HUMAN;Q6P1N7_HUMAN	A0A0A0MSV9;A0A0G2JH37;A0A0G2JKZ1;A0A8V8TNS3;A0A8V8TP24;A0A8V8TPY1;A0A8V8TQC5;A2AB90;C9JA35;O15533;O15533-2;O15533-3;Q6P1N7	A0A0A0MSV9;A0A0G2JH37;A0A0G2JKZ1;A0A8V8TNS3;A0A8V8TP24;A0A8V8TPY1;A0A8V8TQC5;A2AB90;C9JA35;O15533;O15533-2;O15533-3;Q6P1N7	Isoform of O15533, Tapasin;Isoform of O15533, Tapasin;Isoform of O15533, Tapasin;Isoform of O15533, TAP binding protein;Isoform of O15533, TAP binding protein;Isoform of O15533, TAP binding protein;Isoform of O15533, TAP binding protein;Isoform of O15533, TAP binding protein;Isoform of O15533, TAP binding protein;Tapasin;Isoform of O15533, Isoform 2 of Tapasin;Isoform of O15533, Isoform 3 of Tapa…	>tr|A0A0A0MSV9|A0A0A0MSV9_HUMAN Isoform of O15533, Tapasin OS=Homo sapiens OX=9606 GN=TAPBP PE=1 SV=1;>tr|A0A0G2JH37|A0A0G2JH37_HUMAN Isoform of O15533, Tapasin OS=Homo sapiens OX=9606 GN=TAPBP PE=1 SV=1;>tr|A0A0G2JKZ1|A0A0G2JKZ1_HUMAN Isoform of O15533, Tapasin OS=Homo sapiens OX=9606 GN=TAPBP PE=1 SV=1;>tr|A0A8V8TNS3|A0A8V8TNS3_HUMAN Isoform of O15533, TAP binding protein OS=Homo sapiens OX=960…	3	0	50.5657	A0A0A0MSV9;A0A0G2JH37;A0A0G2JKZ1;A0A8V8TNS3;A0A8V8TP24;A0A8V8TPY1;A0A8V8TQC5;A2AB90;C9JA35;O15533;O15533-2;O15533-3;Q6P1N7	TAPBP	-0.59563	-0.272518	-0.106732	-0.583014	-0.0740585	0.0410213	-0.375467	-0.400272	-1.73638	0.0433855	-0.0903563	-0.536891	0.285527	0.182496	0.0235066	-0.417102	0.571352	0.512935	0.764227	0.838137	-0.190586	0.220801	Not enriched	nuclear	0.164687	0.139916	0.141638	0.0907477	0.0866198	0.113596	0.106837	0.0897647	0.134247	0.0992045
IARS1	A0A0A0MSX9_HUMAN;SYIC_HUMAN	A0A0A0MSX9;P41252	A0A0A0MSX9;P41252	Isoform of P41252, isoleucine--tRNA ligase;Isoleucine--tRNA ligase, cytoplasmic	>tr|A0A0A0MSX9|A0A0A0MSX9_HUMAN Isoform of P41252, isoleucine--tRNA ligase OS=Homo sapiens OX=9606 GN=IARS1 PE=1 SV=1;>sp|P41252|SYIC_HUMAN Isoleucine--tRNA ligase, cytoplasmic OS=Homo sapiens OX=9606 GN=IARS1 PE=1 SV=2	81	0	54.5686	A0A0A0MSX9;P41252	IARS1	3.59679	3.54558	3.63284	3.37408	3.76704	3.82672	3.61635	3.55276	3.76667	3.81977	3.84531	3.58919	3.79491	3.79061	3.73538	3.50357	0.0289012	0.863709	0.143774	0.964162	0.217916	0.0154035	Not enriched	nuclear	0.647715	0.421678	0.443998	0.355293	0.249412	0.288822	0.314749	0.28615	0.467171	0.284783
NFYC	A0A0A0MT00_HUMAN;E9PI99_HUMAN;NFYC_HUMAN;NFYC_HUMAN;NFYC_HUMAN;NFYC_HUMAN;NFYC_HUMAN;NFYC_HUMAN;Q5T6K5_HUMAN;Q5T6K7_HUMAN	A0A0A0MT00;E9PI99;Q13952;Q13952-2;Q13952-3;Q13952-5;Q13952-6;Q13952-7;Q5T6K5;Q5T6K7	A0A0A0MT00;E9PI99;Q13952;Q13952-2;Q13952-3;Q13952-5;Q13952-6;Q13952-7;Q5T6K5;Q5T6K7	Isoform of Q13952, Nuclear transcription factor Y subunit gamma (Fragment);Isoform of Q13952, Nuclear transcription factor Y subunit gamma (Fragment);Nuclear transcription factor Y subunit gamma;Isoform of Q13952, Isoform 1 of Nuclear transcription factor Y subunit gamma;Isoform of Q13952, Isoform 2 of Nuclear transcription factor Y subunit gamma;Isoform of Q13952, Isoform 5 of Nuclear transcript…	>tr|A0A0A0MT00|A0A0A0MT00_HUMAN Isoform of Q13952, Nuclear transcription factor Y subunit gamma (Fragment) OS=Homo sapiens OX=9606 GN=NFYC PE=1 SV=6;>tr|E9PI99|E9PI99_HUMAN Isoform of Q13952, Nuclear transcription factor Y subunit gamma (Fragment) OS=Homo sapiens OX=9606 GN=NFYC PE=1 SV=1;>sp|Q13952|NFYC_HUMAN Nuclear transcription factor Y subunit gamma OS=Homo sapiens OX=9606 GN=NFYC PE=1 SV=3;…	3	0	52.2329	A0A0A0MT00;E9PI99;Q13952;Q13952-2;Q13952-3;Q13952-5;Q13952-6;Q13952-7;Q5T6K5;Q5T6K7	NFYC	-0.691789	-0.629103	-0.585472	-0.526237	-0.137151	-0.304596	-0.38244	-0.553777	-0.209651	-0.24787	-0.390617	-0.282087	-0.273008	-0.425657	-0.382288	-0.316752	0.00100011	0.948893	0.022701	0.985143	0.325594	-0.0049355	Not enriched	nuclear	0.301591	0.183707	0.166352	0.171905	0.106994	0.110284	0.129519	0.146411	0.205889	0.123302
LIPA	A0A0A0MT32_HUMAN;LICH_HUMAN;LICH_HUMAN	A0A0A0MT32;P38571;P38571-2	A0A0A0MT32;P38571;P38571-2	Isoform of P38571, Lipase A, lysosomal acid type;Lysosomal acid lipase/cholesteryl ester hydrolase;Isoform of P38571, Isoform 2 of Lysosomal acid lipase/cholesteryl ester hydrolase	>tr|A0A0A0MT32|A0A0A0MT32_HUMAN Isoform of P38571, Lipase A, lysosomal acid type OS=Homo sapiens OX=9606 GN=LIPA PE=1 SV=1;>sp|P38571|LICH_HUMAN Lysosomal acid lipase/cholesteryl ester hydrolase OS=Homo sapiens OX=9606 GN=LIPA PE=1 SV=2;>sp|P38571-2|LICH_HUMAN Isoform of P38571, Isoform 2 of Lysosomal acid lipase/cholesteryl ester hydrolase OS=Homo sapiens OX=9606 GN=LIPA	1	0	44.0908	A0A0A0MT32;P38571;P38571-2	LIPA	-0.642388	-0.137502	-0.612998	-0.40076	-1.84853	-0.975138	-0.927444	-0.411733	-0.970706	-0.614422	-0.722202	-0.238508	-1.22256	-0.655383	-0.925656	-0.120611	0.542947	0.32284	0.747255	0.711698	-0.188048	0.309659	Not enriched	other	0.0125624	0.0100916	0.00955686	0.0128657	0.00390735	0.00681069	0.00629565	0.0118942	0.0112691	0.00722697
SCAF8	A0A0A0MT33_HUMAN;SCAF8_HUMAN;SCAF8_HUMAN	A0A0A0MT33;Q9UPN6;Q9UPN6-2	A0A0A0MT33;Q9UPN6;Q9UPN6-2	Isoform of Q9UPN6, SR-related CTD associated factor 8;SR-related and CTD-associated factor 8;Isoform of Q9UPN6, Isoform 2 of SR-related and CTD-associated factor 8	>tr|A0A0A0MT33|A0A0A0MT33_HUMAN Isoform of Q9UPN6, SR-related CTD associated factor 8 OS=Homo sapiens OX=9606 GN=SCAF8 PE=1 SV=1;>sp|Q9UPN6|SCAF8_HUMAN SR-related and CTD-associated factor 8 OS=Homo sapiens OX=9606 GN=SCAF8 PE=1 SV=1;>sp|Q9UPN6-2|SCAF8_HUMAN Isoform of Q9UPN6, Isoform 2 of SR-related and CTD-associated factor 8 OS=Homo sapiens OX=9606 GN=SCAF8	2	0	44.0061	A0A0A0MT33;Q9UPN6;Q9UPN6-2	SCAF8	-0.774498	-0.637296	-0.853607	-0.772867	-1.32816	-1.24803	-1.13289	-1.06861	-1.35719	-1.18787	-1.54627	-1.10211	-0.9039	-1.19709	-1.44241	-1.15746	0.000587239	0.871837	0.0163706	0.966614	-0.538795	0.0192084	Not enriched	nuclear	0.00532985	0.00392901	0.0031162	0.00412262	0.00225981	0.00239124	0.00230519	0.00317256	0.00412442	0.0025322
IGKV6D-21;IGKV6D-41	KVD21_HUMAN;KVD41_HUMAN	A0A0A0MT36;A0A0C4DH26	A0A0A0MT36;A0A0C4DH26	Immunoglobulin kappa variable 6D-21;Probable non-functional immunoglobulin kappa variable 6D-41	>sp|A0A0A0MT36|KVD21_HUMAN Immunoglobulin kappa variable 6D-21 OS=Homo sapiens OX=9606 GN=IGKV6D-21 PE=3 SV=1;>sp|A0A0C4DH26|KVD41_HUMAN Probable non-functional immunoglobulin kappa variable 6D-41 OS=Homo sapiens OX=9606 GN=IGKV6D-41 PE=1 SV=1	1	0	37.8594	A0A0A0MT36;A0A0C4DH26	IGKV6D-21;IGKV6D-41	1.8892	1.54877	1.765	1.64931	-3.70704	-3.5031	-3.51257	-3.37846	-3.28393	-2.67052	-3.05011	-3.39984	-3.90067	-3.38945	-3.40976	-3.78601	1.37415e-12	0.565105	3.10351e-09	0.859429	-4.81417	-0.0961799	Not enriched	other	0	0	0	0	0	0	0	0	0	0
IVD	A0A0A0MT83_HUMAN;A0A0S2Z4K7_HUMAN;H0YLC3_HUMAN;H7C4G6_HUMAN;IVD_HUMAN;IVD_HUMAN	A0A0A0MT83;A0A0S2Z4K7;H0YLC3;H7C4G6;P26440;P26440-2	A0A0A0MT83;A0A0S2Z4K7;H0YLC3;H7C4G6;P26440;P26440-2	Isoform of P26440, Isovaleryl-CoA dehydrogenase, mitochondrial;Isoform of P26440, Isovaleryl-CoA dehydrogenase, mitochondrial (Fragment);Isoform of P26440, Isovaleryl-CoA dehydrogenase (Fragment);Isoform of P26440, Isovaleryl-CoA dehydrogenase (Fragment);Isovaleryl-CoA dehydrogenase, mitochondrial;Isoform of P26440, Isoform 2 of Isovaleryl-CoA dehydrogenase, mitochondrial	>tr|A0A0A0MT83|A0A0A0MT83_HUMAN Isoform of P26440, Isovaleryl-CoA dehydrogenase, mitochondrial OS=Homo sapiens OX=9606 GN=IVD PE=1 SV=2;>tr|A0A0S2Z4K7|A0A0S2Z4K7_HUMAN Isoform of P26440, Isovaleryl-CoA dehydrogenase, mitochondrial (Fragment) OS=Homo sapiens OX=9606 GN=IVD PE=1 SV=1;>tr|H0YLC3|H0YLC3_HUMAN Isoform of P26440, Isovaleryl-CoA dehydrogenase (Fragment) OS=Homo sapiens OX=9606 GN=IVD PE…	1	0	45.3205	A0A0A0MT83;A0A0S2Z4K7;H0YLC3;H7C4G6;P26440;P26440-2	IVD	0.246165	0.561892	1.35133	0.427197	0.150645	-0.0707407	-0.194555	-0.304031	0.351049	0.4794	0.149114	0.174294	0.18318	0.0569353	0.304355	0.106468	0.0944949	0.200248	0.282671	0.619534	-0.358181	0.267405	Not enriched	other	0.0397091	0.0272369	0.0221075	0.0216575	0.0130911	0.0141104	0.0186734	0.0176039	0.0276778	0.0158697
WDR36	A0A0A0MTB8_HUMAN;WDR36_HUMAN	A0A0A0MTB8;Q8NI36	A0A0A0MTB8;Q8NI36	Isoform of Q8NI36, WD repeat domain 36;WD repeat-containing protein 36	>tr|A0A0A0MTB8|A0A0A0MTB8_HUMAN Isoform of Q8NI36, WD repeat domain 36 OS=Homo sapiens OX=9606 GN=WDR36 PE=1 SV=1;>sp|Q8NI36|WDR36_HUMAN WD repeat-containing protein 36 OS=Homo sapiens OX=9606 GN=WDR36 PE=1 SV=1	17	0	54.1605	A0A0A0MTB8;Q8NI36	WDR36	1.91013	1.85579	2.06398	1.81609	1.94502	2.12713	1.90511	1.65448	2.33245	2.17519	2.09409	2.01426	2.99434	2.22468	2.04125	1.89882	0.239139	0.0748697	0.478384	0.428386	0.242499	0.381835	Not enriched	nuclear	0.0914071	0.0521043	0.0583076	0.052121	0.0468297	0.052381	0.040904	0.0418974	0.063485	0.045503
RNF213	A0A0A0MTC1_HUMAN;A0A0A0MTR7_HUMAN;RN213_HUMAN;RN213_HUMAN	A0A0A0MTC1;A0A0A0MTR7;Q63HN8;Q63HN8-4	A0A0A0MTC1;A0A0A0MTR7;Q63HN8;Q63HN8-4	Isoform of Q63HN8, Ring finger protein 213;Isoform of Q63HN8, Ring finger protein 213;E3 ubiquitin-protein ligase RNF213;Isoform of Q63HN8, Isoform 2 of E3 ubiquitin-protein ligase RNF213	>tr|A0A0A0MTC1|A0A0A0MTC1_HUMAN Isoform of Q63HN8, Ring finger protein 213 OS=Homo sapiens OX=9606 GN=RNF213 PE=1 SV=1;>tr|A0A0A0MTR7|A0A0A0MTR7_HUMAN Isoform of Q63HN8, Ring finger protein 213 OS=Homo sapiens OX=9606 GN=RNF213 PE=1 SV=1;>sp|Q63HN8|RN213_HUMAN E3 ubiquitin-protein ligase RNF213 OS=Homo sapiens OX=9606 GN=RNF213 PE=1 SV=3;>sp|Q63HN8-4|RN213_HUMAN Isoform of Q63HN8, Isoform 2 of E3…	20	0	54.1754	A0A0A0MTC1;A0A0A0MTR7;Q63HN8;Q63HN8-4	RNF213	-0.338907	-0.477469	-0.183583	-0.234372	0.0985146	-0.0264683	-0.152308	-0.140825	-0.0503421	-0.0528946	0.0880008	0.0870295	0.0354376	-0.0889683	-0.145332	0.0677876	0.00112947	0.774666	0.0243685	0.940131	0.326531	0.0225029	Not enriched	other	0.0124224	0.0076869	0.00921745	0.00931905	0.00521067	0.00622101	0.00559038	0.00769737	0.00966146	0.00617986
TUSC3	A0A0A0MTC2_HUMAN;D6RA37_HUMAN;D6RDV0_HUMAN;D6RIY7_HUMAN;TUSC3_HUMAN;TUSC3_HUMAN	A0A0A0MTC2;D6RA37;D6RDV0;D6RIY7;Q13454;Q13454-2	A0A0A0MTC2;D6RA37;D6RDV0;D6RIY7;Q13454;Q13454-2	Isoform of Q13454, Tumor suppressor candidate 3 (Fragment);Isoform of Q13454, Tumor suppressor candidate 3;Isoform of Q13454, Tumor suppressor candidate 3;Isoform of Q13454, Tumor suppressor candidate 3;Tumor suppressor candidate 3;Isoform of Q13454, Isoform 2 of Tumor suppressor candidate 3	>tr|A0A0A0MTC2|A0A0A0MTC2_HUMAN Isoform of Q13454, Tumor suppressor candidate 3 (Fragment) OS=Homo sapiens OX=9606 GN=TUSC3 PE=1 SV=1;>tr|D6RA37|D6RA37_HUMAN Isoform of Q13454, Tumor suppressor candidate 3 OS=Homo sapiens OX=9606 GN=TUSC3 PE=1 SV=1;>tr|D6RDV0|D6RDV0_HUMAN Isoform of Q13454, Tumor suppressor candidate 3 OS=Homo sapiens OX=9606 GN=TUSC3 PE=1 SV=1;>tr|D6RIY7|D6RIY7_HUMAN Isoform of …	2	0	50.1141	A0A0A0MTC2;D6RA37;D6RDV0;D6RIY7;Q13454;Q13454-2	TUSC3	-1.44803	-1.2394	-0.849524	-1.29036	-2.91381	-3.20105	-1.38056	-1.86664	-0.699112	-1.30474	-1.20245	-1.2522	-1.04403	-0.878514	-1.22328	-0.894645	0.788905	0.00192585	0.898056	0.0906154	0.0922006	1.3304	Not enriched	other	0.0516179	0.0226447	0.024597	0.0237664	0.0136328	0.018598	0.0171887	0.0233187	0.0306565	0.0181846
VARS2	A0A0A0MTG1_HUMAN;A0A0G2JIA5_HUMAN;A0A0G2JL52_HUMAN;A0A140T8Y0_HUMAN;A0A140TA35_HUMAN;A0A140TA36_HUMAN;A0A140TA40_HUMAN;A0A140TA45_HUMAN;B4E0K6_HUMAN;B7ZL25_HUMAN;SYVM_HUMAN;SYVM_HUMAN;SYVM_HUMAN	A0A0A0MTG1;A0A0G2JIA5;A0A0G2JL52;A0A140T8Y0;A0A140TA35;A0A140TA36;A0A140TA40;A0A140TA45;B4E0K6;B7ZL25;Q5ST30;Q5ST30-3;Q5ST30-4	A0A0A0MTG1;A0A0G2JIA5;A0A0G2JL52;A0A140T8Y0;A0A140TA35;A0A140TA36;A0A140TA40;A0A140TA45;B4E0K6;B7ZL25;Q5ST30;Q5ST30-3;Q5ST30-4	Isoform of Q5ST30, valine--tRNA ligase;Isoform of Q5ST30, valine--tRNA ligase;Isoform of Q5ST30, valine--tRNA ligase;Isoform of Q5ST30, valine--tRNA ligase;Isoform of Q5ST30, valine--tRNA ligase;Isoform of Q5ST30, valine--tRNA ligase;Isoform of Q5ST30, valine--tRNA ligase;Isoform of Q5ST30, valine--tRNA ligase;Isoform of Q5ST30, valine--tRNA ligase;Isoform of Q5ST30, valine--tRNA ligase;Valine--t…	>tr|A0A0A0MTG1|A0A0A0MTG1_HUMAN Isoform of Q5ST30, valine--tRNA ligase OS=Homo sapiens OX=9606 GN=VARS2 PE=1 SV=1;>tr|A0A0G2JIA5|A0A0G2JIA5_HUMAN Isoform of Q5ST30, valine--tRNA ligase OS=Homo sapiens OX=9606 GN=VARS2 PE=1 SV=1;>tr|A0A0G2JL52|A0A0G2JL52_HUMAN Isoform of Q5ST30, valine--tRNA ligase OS=Homo sapiens OX=9606 GN=VARS2 PE=1 SV=1;>tr|A0A140T8Y0|A0A140T8Y0_HUMAN Isoform of Q5ST30, valine…	3	0	46.2006	A0A0A0MTG1;A0A0G2JIA5;A0A0G2JL52;A0A140T8Y0;A0A140TA35;A0A140TA36;A0A140TA40;A0A140TA45;B4E0K6;B7ZL25;Q5ST30;Q5ST30-3;Q5ST30-4	VARS2	-1.94125	-2.13574	-1.61993	-1.72259	-1.23812	-1.77418	-1.1283	-0.807661	-1.98099	-1.83296	-1.57735	-1.38543	-1.63636	-1.94403	-1.15389	-1.0934	0.510545	0.371814	0.726341	0.746704	0.160699	-0.219852	Not enriched	other	0.0160915	0.00933663	0.0277047	0.012805	0.0139915	0.00531346	0.0116835	0.0137552	0.0164845	0.0111859
ILK	A0A0A0MTH3_HUMAN;ILK_HUMAN	A0A0A0MTH3;Q13418	A0A0A0MTH3;Q13418	Isoform of Q13418, Integrin-linked protein kinase;Integrin-linked protein kinase	>tr|A0A0A0MTH3|A0A0A0MTH3_HUMAN Isoform of Q13418, Integrin-linked protein kinase OS=Homo sapiens OX=9606 GN=ILK PE=1 SV=1;>sp|Q13418|ILK_HUMAN Integrin-linked protein kinase OS=Homo sapiens OX=9606 GN=ILK PE=1 SV=2	14	0	52.5325	A0A0A0MTH3;Q13418	ILK	0.421306	0.268919	0.528143	0.422812	0.621102	0.760991	0.740609	0.776012	0.737613	0.593884	0.642934	0.712405	0.903993	0.686619	0.761792	0.678305	0.00132149	0.60902	0.0262959	0.875269	0.261414	0.0329983	Not enriched	other	0.0763299	0.0415289	0.0452269	0.0442372	0.0313881	0.0330599	0.0382669	0.0405621	0.0518307	0.0358192
DHCR24	A0A0A0MTI1_HUMAN;DHC24_HUMAN;DHC24_HUMAN	A0A0A0MTI1;Q15392;Q15392-2	A0A0A0MTI1;Q15392;Q15392-2	Isoform of Q15392, 24-dehydrocholesterol reductase;Delta(24)-sterol reductase;Isoform of Q15392, Isoform 2 of Delta(24)-sterol reductase	>tr|A0A0A0MTI1|A0A0A0MTI1_HUMAN Isoform of Q15392, 24-dehydrocholesterol reductase OS=Homo sapiens OX=9606 GN=DHCR24 PE=1 SV=1;>sp|Q15392|DHC24_HUMAN Delta(24)-sterol reductase OS=Homo sapiens OX=9606 GN=DHCR24 PE=1 SV=2;>sp|Q15392-2|DHC24_HUMAN Isoform of Q15392, Isoform 2 of Delta(24)-sterol reductase OS=Homo sapiens OX=9606 GN=DHCR24	4	0	50.2156	A0A0A0MTI1;Q15392;Q15392-2	DHCR24	0.45707	0.2426	0.980323	0.964797	0.778906	0.520784	1.0479	0.987746	0.583317	0.719047	1.29713	1.09337	0.971325	0.927843	1.15796	1.05309	0.209769	0.346526	0.441532	0.730889	0.262019	0.19372	Not enriched	other	0.0525515	0.0413805	0.0591606	0.0480646	0.0263526	0.029701	0.0361197	0.0415776	0.0502893	0.0334377
SKP2	A0A0A0MTL5_HUMAN;A0A7I2V2J7_HUMAN;A0A7I2V5B8_HUMAN;A0A7I2YQB7_HUMAN;A0A7I2YQC7_HUMAN;D6R9R7_HUMAN;D6RF40_HUMAN;SKP2_HUMAN;SKP2_HUMAN	A0A0A0MTL5;A0A7I2V2J7;A0A7I2V5B8;A0A7I2YQB7;A0A7I2YQC7;D6R9R7;D6RF40;Q13309;Q13309-2	A0A0A0MTL5;A0A7I2V2J7;A0A7I2V5B8;A0A7I2YQB7;A0A7I2YQC7;D6R9R7;D6RF40;Q13309;Q13309-2	Isoform of Q13309, S-phase kinase associated protein 2;Isoform of Q13309, S-phase kinase associated protein 2;Isoform of Q13309, S-phase kinase associated protein 2;Isoform of Q13309, S-phase kinase associated protein 2 (Fragment);Isoform of Q13309, S-phase kinase associated protein 2;Isoform of Q13309, S-phase kinase associated protein 2;Isoform of Q13309, S-phase kinase associated protein 2;S-p…	>tr|A0A0A0MTL5|A0A0A0MTL5_HUMAN Isoform of Q13309, S-phase kinase associated protein 2 OS=Homo sapiens OX=9606 GN=SKP2 PE=1 SV=2;>tr|A0A7I2V2J7|A0A7I2V2J7_HUMAN Isoform of Q13309, S-phase kinase associated protein 2 OS=Homo sapiens OX=9606 GN=SKP2 PE=1 SV=1;>tr|A0A7I2V5B8|A0A7I2V5B8_HUMAN Isoform of Q13309, S-phase kinase associated protein 2 OS=Homo sapiens OX=9606 GN=SKP2 PE=1 SV=1;>tr|A0A7I2YQ…	1	0.00402595	33.4952	A0A0A0MTL5;A0A7I2V2J7;A0A7I2V5B8;A0A7I2YQB7;A0A7I2YQC7;D6R9R7;D6RF40;Q13309;Q13309-2	SKP2	-3.52714	-2.63352	-3.22311	-1.47775	-3.0574	-1.68785	-2.48349	-0.612152	-2.63661	-3.30154	-3.98192	-1.25138	-1.57063	-1.74236	-3.37593	-0.935502	0.918328	0.9429	0.961095	0.984506	-0.0774838	0.0541167	Not enriched	nuclear	0	0	0	0.0138544	0.00667114	0.00696714	0	0.014694	0.00346361	0.00708307
RIPOR1	A0A0A0MTL6_HUMAN;H3BMG9_HUMAN;H3BSV5_HUMAN;RIPR1_HUMAN;RIPR1_HUMAN;RIPR1_HUMAN;RIPR1_HUMAN	A0A0A0MTL6;H3BMG9;H3BSV5;Q6ZS17;Q6ZS17-2;Q6ZS17-3;Q6ZS17-4	A0A0A0MTL6;H3BMG9;H3BSV5;Q6ZS17;Q6ZS17-2;Q6ZS17-3;Q6ZS17-4	Isoform of Q6ZS17, RHO family interacting cell polarization regulator 1;Isoform of Q6ZS17, RHO family interacting cell polarization regulator 1 (Fragment);Isoform of Q6ZS17, RHO family interacting cell polarization regulator 1 (Fragment);Rho family-interacting cell polarization regulator 1;Isoform of Q6ZS17, Isoform 2 of Rho family-interacting cell polarization regulator 1;Isoform of Q6ZS17, Isof…	>tr|A0A0A0MTL6|A0A0A0MTL6_HUMAN Isoform of Q6ZS17, RHO family interacting cell polarization regulator 1 OS=Homo sapiens OX=9606 GN=RIPOR1 PE=1 SV=1;>tr|H3BMG9|H3BMG9_HUMAN Isoform of Q6ZS17, RHO family interacting cell polarization regulator 1 (Fragment) OS=Homo sapiens OX=9606 GN=RIPOR1 PE=1 SV=1;>tr|H3BSV5|H3BSV5_HUMAN Isoform of Q6ZS17, RHO family interacting cell polarization regulator 1 (Fra…	1	0	39.8932	A0A0A0MTL6;H3BMG9;H3BSV5;Q6ZS17;Q6ZS17-2;Q6ZS17-3;Q6ZS17-4	RIPOR1	-2.33925	-2.94728	-1.75212	-2.81539	-3.41567	-2.58458	-3.33672	-3.21997	-2.93283	-1.87885	-1.73725	-1.91829	-2.62202	-2.30999	-2.60911	-2.06866	0.296897	0.0389431	0.537977	0.327231	0.346703	0.73679	Not enriched	other	0	0.00301908	0.00339882	0.00288652	0.00106424	0.00155457	0.00140904	0.00221555	0.00232611	0.00156085
CUL2	A0A0A0MTN0_HUMAN;A0A8I5KQQ5_HUMAN;A0A8I5KU22_HUMAN;A0A8I5KUA9_HUMAN;A0A8I5KYP8_HUMAN;A0A8I5QJI3_HUMAN;CUL2_HUMAN;CUL2_HUMAN;Q5T2B5_HUMAN	A0A0A0MTN0;A0A8I5KQQ5;A0A8I5KU22;A0A8I5KUA9;A0A8I5KYP8;A0A8I5QJI3;Q13617;Q13617-2;Q5T2B5	A0A0A0MTN0;A0A8I5KQQ5;A0A8I5KU22;A0A8I5KUA9;A0A8I5KYP8;A0A8I5QJI3;Q13617;Q13617-2;Q5T2B5	Isoform of Q13617, Cullin 2;Isoform of Q13617, Cullin 2;Isoform of Q13617, Cullin 2;Isoform of Q13617, Cullin 2;Isoform of Q13617, Cullin 2;Isoform of Q13617, Cullin 2;Cullin-2;Isoform of Q13617, Isoform 2 of Cullin-2;Isoform of Q13617, Cullin 2	>tr|A0A0A0MTN0|A0A0A0MTN0_HUMAN Isoform of Q13617, Cullin 2 OS=Homo sapiens OX=9606 GN=CUL2 PE=1 SV=1;>tr|A0A8I5KQQ5|A0A8I5KQQ5_HUMAN Isoform of Q13617, Cullin 2 OS=Homo sapiens OX=9606 GN=CUL2 PE=1 SV=1;>tr|A0A8I5KU22|A0A8I5KU22_HUMAN Isoform of Q13617, Cullin 2 OS=Homo sapiens OX=9606 GN=CUL2 PE=1 SV=1;>tr|A0A8I5KUA9|A0A8I5KUA9_HUMAN Isoform of Q13617, Cullin 2 OS=Homo sapiens OX=9606 GN=CUL2 P…	16	0	55.8415	A0A0A0MTN0;A0A8I5KQQ5;A0A8I5KU22;A0A8I5KUA9;A0A8I5KYP8;A0A8I5QJI3;Q13617;Q13617-2;Q5T2B5	CUL2	0.27514	0.349467	0.377328	0.361483	0.42535	0.579325	0.401867	0.183787	0.482126	0.50931	0.512119	0.330934	0.433917	0.509982	0.397407	0.4289	0.11436	0.527829	0.317885	0.842894	0.117767	0.0449693	Not enriched	nuclear	0.304122	0.197715	0.194645	0.170726	0.107025	0.134321	0.13726	0.153021	0.216802	0.132907
TMEM259	A0A0A0MTU3_HUMAN;MBRL_HUMAN;MBRL_HUMAN;U3KPY4_HUMAN	A0A0A0MTU3;Q4ZIN3;Q4ZIN3-2;U3KPY4	A0A0A0MTU3;Q4ZIN3;Q4ZIN3-2;U3KPY4	Isoform of Q4ZIN3, Transmembrane protein 259;Membralin;Isoform of Q4ZIN3, Isoform 2 of Membralin;Isoform of Q4ZIN3, Transmembrane protein 259	>tr|A0A0A0MTU3|A0A0A0MTU3_HUMAN Isoform of Q4ZIN3, Transmembrane protein 259 OS=Homo sapiens OX=9606 GN=TMEM259 PE=1 SV=2;>sp|Q4ZIN3|MBRL_HUMAN Membralin OS=Homo sapiens OX=9606 GN=TMEM259 PE=1 SV=1;>sp|Q4ZIN3-2|MBRL_HUMAN Isoform of Q4ZIN3, Isoform 2 of Membralin OS=Homo sapiens OX=9606 GN=TMEM259;>tr|U3KPY4|U3KPY4_HUMAN Isoform of Q4ZIN3, Transmembrane protein 259 OS=Homo sapiens OX=9606 GN=TME…	1	0	47.2851	A0A0A0MTU3;Q4ZIN3;Q4ZIN3-2;U3KPY4	TMEM259	-2.48858	-2.04387	-2.21152	-2.32757	-1.89137	-2.63727	-4.00922	-2.09147	-2.11546	-2.10247	-2.22198	-1.25199	-1.73841	-1.97262	-2.04587	-1.66482	0.387425	0.0590761	0.625446	0.384363	0.344911	0.801904	Not enriched	other	0.00458641	0.00290423	0.00272778	0.00514515	0.00220631	0.00220634	0.00233804	0.00329222	0.00384089	0.00251073
TMED7-TICAM2;TICAM2;TMED7;TMED7	A0A0A6YYA0_HUMAN;TCAM2_HUMAN;TMED7_HUMAN;TMED7_HUMAN	A0A0A6YYA0;Q86XR7-2;Q9Y3B3;Q9Y3B3-2	A0A0A6YYA0;Q86XR7-2;Q9Y3B3;Q9Y3B3-2	TMED7-TICAM2 readthrough, Protein TMED7-TICAM2;Isoform of Q86XR7, Isoform 2 of TIR domain-containing adapter molecule 2;Transmembrane emp24 domain-containing protein 7;Isoform of Q9Y3B3, Isoform 2 of Transmembrane emp24 domain-containing protein 7	>tr|A0A0A6YYA0|A0A0A6YYA0_HUMAN TMED7-TICAM2 readthrough, Protein TMED7-TICAM2 OS=Homo sapiens OX=9606 GN=TMED7-TICAM2 PE=3 SV=1;>sp|Q86XR7-2|TCAM2_HUMAN Isoform of Q86XR7, Isoform 2 of TIR domain-containing adapter molecule 2 OS=Homo sapiens OX=9606 GN=TICAM2;>sp|Q9Y3B3|TMED7_HUMAN Transmembrane emp24 domain-containing protein 7 OS=Homo sapiens OX=9606 GN=TMED7 PE=1 SV=2;>sp|Q9Y3B3-2|TMED7_HUMAN…	9	0	50.9391	A0A0A6YYA0;Q86XR7-2;Q9Y3B3;Q9Y3B3-2	TMED7-TICAM2;TICAM2;TMED7;TMED7	0.38995	0.403729	0.549218	0.279992	0.102024	0.189028	-0.00747395	-0.0811405	0.687207	0.451012	0.62635	0.374893	0.429165	0.321938	0.427241	0.225642	0.152905	0.00399903	0.372371	0.136789	0.129143	0.300387	Not enriched	other	0.360456	0.186801	0.219588	0.184305	0.108988	0.122738	0.144703	0.143979	0.237787	0.130102
PPAN-P2RY11;PPAN-P2RY11;PPAN;PPAN;PPAN;PPAN	A0A0A6YYI3_HUMAN;A0A0B4J1V8_HUMAN;A8MV53_HUMAN;SSF1_HUMAN;SSF1_HUMAN;SSF1_HUMAN	A0A0A6YYI3;A0A0B4J1V8;A8MV53;Q9NQ55;Q9NQ55-2;Q9NQ55-3	A0A0A6YYI3;A0A0B4J1V8;A8MV53;Q9NQ55;Q9NQ55-2;Q9NQ55-3	PPAN-P2RY11 readthrough, Protein PPAN-P2RY11;PPAN-P2RY11 readthrough, HCG2039996;Isoform of Q9NQ55, HCG2033702, isoform CRA_a;Suppressor of SWI4 1 homolog;Isoform of Q9NQ55, Isoform 2 of Suppressor of SWI4 1 homolog;Isoform of Q9NQ55, Isoform 3 of Suppressor of SWI4 1 homolog	>tr|A0A0A6YYI3|A0A0A6YYI3_HUMAN PPAN-P2RY11 readthrough, Protein PPAN-P2RY11 OS=Homo sapiens OX=9606 GN=PPAN-P2RY11 PE=4 SV=1;>tr|A0A0B4J1V8|A0A0B4J1V8_HUMAN PPAN-P2RY11 readthrough, HCG2039996 OS=Homo sapiens OX=9606 GN=PPAN-P2RY11 PE=3 SV=1;>tr|A8MV53|A8MV53_HUMAN Isoform of Q9NQ55, HCG2033702, isoform CRA_a OS=Homo sapiens OX=9606 GN=PPAN PE=1 SV=1;>sp|Q9NQ55|SSF1_HUMAN Suppressor of SWI4 1 ho…	2	0	44.3454	A0A0A6YYI3;A0A0B4J1V8;A8MV53;Q9NQ55;Q9NQ55-2;Q9NQ55-3	PPAN-P2RY11;PPAN-P2RY11;PPAN;PPAN;PPAN;PPAN	-0.336052	-0.554173	-0.429221	-1.12555	-0.37729	-1.10672	-0.27112	0.344028	-0.75586	-0.65469	-0.562424	-0.625798	-0.605537	-0.296964	-1.41361	-0.70281	0.899362	0.201766	0.947834	0.61963	-0.0384451	-0.401955	Not enriched	other	0.0301088	0.0236623	0.0228658	0.0210862	0.00946725	0.015911	0.00786272	0.016132	0.0244308	0.0123433
CORO7-PAM16;CORO7	A0A0A6YYL4_HUMAN;CORO7_HUMAN	A0A0A6YYL4;P57737-3	A0A0A6YYL4;P57737-3	Isoform of Q9Y3D7, Coronin;Isoform of P57737, Isoform 3 of Coronin-7	>tr|A0A0A6YYL4|A0A0A6YYL4_HUMAN Isoform of Q9Y3D7, Coronin OS=Homo sapiens OX=9606 GN=CORO7-PAM16 PE=1 SV=1;>sp|P57737-3|CORO7_HUMAN Isoform of P57737, Isoform 3 of Coronin-7 OS=Homo sapiens OX=9606 GN=CORO7	2	0	51.0572	A0A0A6YYL4;P57737-3	CORO7-PAM16;CORO7	-0.633713	-0.644639	-0.838337	-0.673754	-0.926764	-1.09661	-1.00538	-0.815742	-2.12697	-1.35674	-1.16082	-0.966847	-0.689061	-0.807413	-0.741843	-0.867269	0.00293296	0.349232	0.040146	0.730889	-0.705234	0.184727	Not enriched	nuclear	0.00217048	0.00250438	0.00287686	0.00321767	0.00192971	0.00210814	0.00251348	0.00258485	0.00269235	0.00228404
IGHV6-1	HV601_HUMAN	A0A0B4J1U7	A0A0B4J1U7	Immunoglobulin heavy variable 6-1	>sp|A0A0B4J1U7|HV601_HUMAN Immunoglobulin heavy variable 6-1 OS=Homo sapiens OX=9606 GN=IGHV6-1 PE=3 SV=1	2	0	42.5426	A0A0B4J1U7	IGHV6-1	3.0565	6.56748	6.65983	6.67037	0.663968	0.28793	-2.08701	-2.63826	-1.35686	-1.46562	-1.77821	-1.29667	-4.15637	-4.34874	-3.57178	-3.40578	2.96764e-06	0.00608273	0.000372356	0.151799	-7.21289	-2.92732	Not enriched	other	0.00528066	0.00307338	0.00252528	0.00339435	0	0	0	0	0.00356842	0
IGHV3-15	HV315_HUMAN	A0A0B4J1V0	A0A0B4J1V0	Immunoglobulin heavy variable 3-15	>sp|A0A0B4J1V0|HV315_HUMAN Immunoglobulin heavy variable 3-15 OS=Homo sapiens OX=9606 GN=IGHV3-15 PE=3 SV=1	4	0	40.3453	A0A0B4J1V0	IGHV3-15	2.384	2.32908	2.03347	3.81185	-1.45814	-2.87153	-3.66114	-3.89925	0.940729	0.236881	-0.37703	-0.298895	-1.63298	-1.87712	-3.14031	-3.89469	0.00218249	0.613141	0.0344696	0.875269	-2.51418	0.33624	Not enriched	other	0.0315135	0.0214205	0.00809544	0.0159914	0	0.0201971	0	0	0.0192552	0.00504926
IGHV2-26;IGHV2-70D;IGHV2-70;IGHV2-70	HV226_HUMAN;HV70D_HUMAN;A0A0J9YVU5_HUMAN;HV270_HUMAN	A0A0B4J1V2;A0A0C4DH43;A0A0J9YVU5;P01814	A0A0B4J1V2;A0A0C4DH43;A0A0J9YVU5;P01814	Immunoglobulin heavy variable 2-26;Immunoglobulin heavy variable 2-70D;Isoform of P01814, Immunoglobulin heavy variable 2-70 (Fragment);Immunoglobulin heavy variable 2-70	>sp|A0A0B4J1V2|HV226_HUMAN Immunoglobulin heavy variable 2-26 OS=Homo sapiens OX=9606 GN=IGHV2-26 PE=3 SV=1;>sp|A0A0C4DH43|HV70D_HUMAN Immunoglobulin heavy variable 2-70D OS=Homo sapiens OX=9606 GN=IGHV2-70D PE=3 SV=1;>tr|A0A0J9YVU5|A0A0J9YVU5_HUMAN Isoform of P01814, Immunoglobulin heavy variable 2-70 (Fragment) OS=Homo sapiens OX=9606 GN=IGHV2-70 PE=1 SV=1;>sp|P01814|HV270_HUMAN Immunoglobulin …	2	0	44.1274	A0A0B4J1V2;A0A0C4DH43;A0A0J9YVU5;P01814	IGHV2-26;IGHV2-70D;IGHV2-70;IGHV2-70	-6.21968	-3.59793	0.805378	0.890777	-3.08261	-4.11625	-3.91523	-4.1513	-2.71966	-2.15502	-4.03756	-2.09578	-3.44323	-3.69224	-3.29245	-3.30537	0.585884	0.771434	0.773586	0.937973	-0.721641	0.383024	Not enriched	other	0	0	0	0	0	0	0	0	0	0
IGHV3-73	HV373_HUMAN	A0A0B4J1V6	A0A0B4J1V6	Immunoglobulin heavy variable 3-73	>sp|A0A0B4J1V6|HV373_HUMAN Immunoglobulin heavy variable 3-73 OS=Homo sapiens OX=9606 GN=IGHV3-73 PE=3 SV=1	1	0	37.1709	A0A0B4J1V6	IGHV3-73	-0.60591	-0.520422	-0.451769	-0.239983	-3.36887	-3.6634	-3.31865	-3.17377	-2.5306	-4.3007	-4.02185	-4.0216	-4.05859	-3.01164	-1.74721	-3.29131	1.05794e-05	0.448843	0.00100273	0.80379	-3.26417	0.353987	Not enriched	other	0	0	0	0	0	0	0	0	0	0
MED24	A0A0B4J1W0_HUMAN;B4DDR8_HUMAN;F5H5K2_HUMAN;MED24_HUMAN;MED24_HUMAN	A0A0B4J1W0;B4DDR8;F5H5K2;O75448;O75448-2	A0A0B4J1W0;B4DDR8;F5H5K2;O75448;O75448-2	Isoform of O75448, Mediator of RNA polymerase II transcription subunit 24;Isoform of O75448, Mediator of RNA polymerase II transcription subunit 24;Isoform of O75448, Mediator of RNA polymerase II transcription subunit 24 (Fragment);Mediator of RNA polymerase II transcription subunit 24;Isoform of O75448, Isoform 2 of Mediator of RNA polymerase II transcription subunit 24	>tr|A0A0B4J1W0|A0A0B4J1W0_HUMAN Isoform of O75448, Mediator of RNA polymerase II transcription subunit 24 OS=Homo sapiens OX=9606 GN=MED24 PE=1 SV=1;>tr|B4DDR8|B4DDR8_HUMAN Isoform of O75448, Mediator of RNA polymerase II transcription subunit 24 OS=Homo sapiens OX=9606 GN=MED24 PE=1 SV=1;>tr|F5H5K2|F5H5K2_HUMAN Isoform of O75448, Mediator of RNA polymerase II transcription subunit 24 (Fragment) …	5	0	50.6266	A0A0B4J1W0;B4DDR8;F5H5K2;O75448;O75448-2	MED24	-0.342205	-0.419031	-0.54267	-0.384487	-0.473208	-0.482743	-0.367643	-0.65236	-0.305187	-0.572236	-0.231305	-0.700294	0.0360994	-0.495274	-0.582461	-0.375258	0.826543	0.319718	0.917997	0.709027	-0.0301572	0.139766	Not enriched	other	0.0317803	0.0162591	0.0234236	0.0145092	0.0133523	0.0117198	0.0110561	0.0141989	0.021493	0.0125818
NAA15	A0A0B4J1W3_HUMAN;NAA15_HUMAN	A0A0B4J1W3;Q9BXJ9	A0A0B4J1W3;Q9BXJ9	Isoform of Q9BXJ9, N-alpha-acetyltransferase 15, NatA auxiliary subunit;N-alpha-acetyltransferase 15, NatA auxiliary subunit	>tr|A0A0B4J1W3|A0A0B4J1W3_HUMAN Isoform of Q9BXJ9, N-alpha-acetyltransferase 15, NatA auxiliary subunit OS=Homo sapiens OX=9606 GN=NAA15 PE=1 SV=1;>sp|Q9BXJ9|NAA15_HUMAN N-alpha-acetyltransferase 15, NatA auxiliary subunit OS=Homo sapiens OX=9606 GN=NAA15 PE=1 SV=1	38	0	55.8187	A0A0B4J1W3;Q9BXJ9	NAA15	1.90494	1.84509	1.75808	1.85458	2.09138	1.97716	1.9614	1.91969	1.77985	1.80079	1.90365	1.87348	1.81286	1.93519	1.95269	1.95261	0.979246	0.135238	0.993377	0.529428	-0.00122845	-0.0740683	Not enriched	other	0.164857	0.103009	0.11695	0.111082	0.0652814	0.0809295	0.0890011	0.0997761	0.123975	0.083747
IGHV3-72	HV372_HUMAN;A0A4W8ZXM2_HUMAN	A0A0B4J1Y9;A0A4W8ZXM2	A0A0B4J1Y9;A0A4W8ZXM2	Immunoglobulin heavy variable 3-72;Isoform of A0A0B4J1Y9, Immunoglobulin heavy variable 3-72	>sp|A0A0B4J1Y9|HV372_HUMAN Immunoglobulin heavy variable 3-72 OS=Homo sapiens OX=9606 GN=IGHV3-72 PE=3 SV=1;>tr|A0A4W8ZXM2|A0A4W8ZXM2_HUMAN Isoform of A0A0B4J1Y9, Immunoglobulin heavy variable 3-72 OS=Homo sapiens OX=9606 GN=IGHV3-72 PE=4 SV=1	1	0	41.7925	A0A0B4J1Y9;A0A4W8ZXM2	IGHV3-72	6.47292	6.31508	6.51785	6.65432	-3.53331	-2.79202	-2.50212	-2.71809	0.0511613	0.0518942	-0.218652	0.264338	-3.4666	-2.85936	-3.32285	-2.35487	8.06524e-12	0.65895	7.28614e-09	0.895911	-6.45286	-0.114539	Not enriched	other	0.0337753	0.0212059	0.0179393	0.0241385	0	0	0	0	0.0242648	0
SRSF7	A0A0B4J1Z1_HUMAN;C9JAB2_HUMAN;SRSF7_HUMAN;SRSF7_HUMAN;SRSF7_HUMAN;SRSF7_HUMAN	A0A0B4J1Z1;C9JAB2;Q16629;Q16629-2;Q16629-3;Q16629-4	A0A0B4J1Z1;C9JAB2;Q16629;Q16629-2;Q16629-3;Q16629-4	Isoform of Q16629, Serine and arginine rich splicing factor 7;Isoform of Q16629, Serine and arginine rich splicing factor 7;Serine/arginine-rich splicing factor 7;Isoform of Q16629, Isoform 2 of Serine/arginine-rich splicing factor 7;Isoform of Q16629, Isoform 3 of Serine/arginine-rich splicing factor 7;Isoform of Q16629, Isoform 4 of Serine/arginine-rich splicing factor 7	>tr|A0A0B4J1Z1|A0A0B4J1Z1_HUMAN Isoform of Q16629, Serine and arginine rich splicing factor 7 OS=Homo sapiens OX=9606 GN=SRSF7 PE=1 SV=1;>tr|C9JAB2|C9JAB2_HUMAN Isoform of Q16629, Serine and arginine rich splicing factor 7 OS=Homo sapiens OX=9606 GN=SRSF7 PE=1 SV=1;>sp|Q16629|SRSF7_HUMAN Serine/arginine-rich splicing factor 7 OS=Homo sapiens OX=9606 GN=SRSF7 PE=1 SV=1;>sp|Q16629-2|SRSF7_HUMAN Iso…	6	0	56.7048	A0A0B4J1Z1;C9JAB2;Q16629;Q16629-2;Q16629-3;Q16629-4	SRSF7	3.13491	3.2651	3.26478	3.24131	3.08897	3.29145	3.22549	3.3446	3.15035	3.28615	3.50834	3.35549	3.03421	3.33096	3.28938	3.24354	0.260044	0.877708	0.498353	0.966746	0.0985564	-0.0131052	Not enriched	nuclear	2.15293	1.46085	1.88512	1.53762	0.748721	1.07984	1.17314	1.28271	1.75913	1.0711
IGLL5	A0A0B4J231_HUMAN;IGLL5_HUMAN	A0A0B4J231;B9A064	A0A0B4J231;B9A064	Isoform of B9A064, Immunoglobulin lambda like polypeptide 5;Immunoglobulin lambda-like polypeptide 5	>tr|A0A0B4J231|A0A0B4J231_HUMAN Isoform of B9A064, Immunoglobulin lambda like polypeptide 5 OS=Homo sapiens OX=9606 GN=IGLL5 PE=1 SV=1;>sp|B9A064|IGLL5_HUMAN Immunoglobulin lambda-like polypeptide 5 OS=Homo sapiens OX=9606 GN=IGLL5 PE=2 SV=2	4	0	48.724	A0A0B4J231;B9A064	IGLL5	5.9988	5.73811	5.31054	5.06284	2.13691	2.45932	3.5494	3.5722	2.7715	3.16863	2.79867	2.91505	3.7356	3.32569	3.01408	2.78127	5.75524e-06	0.41972	0.000604568	0.782068	-2.61411	0.284703	Not enriched	other	0.342855	0.324961	0.235915	0.276326	0.181808	0.207437	0.205028	0.185481	0.295014	0.194939
COMMD4	A0A0B4J287_HUMAN;COMD4_HUMAN	A0A0B4J287;Q9H0A8	A0A0B4J287;Q9H0A8	Isoform of Q9H0A8, COMM domain containing 4;COMM domain-containing protein 4	>tr|A0A0B4J287|A0A0B4J287_HUMAN Isoform of Q9H0A8, COMM domain containing 4 OS=Homo sapiens OX=9606 GN=COMMD4 PE=1 SV=1;>sp|Q9H0A8|COMD4_HUMAN COMM domain-containing protein 4 OS=Homo sapiens OX=9606 GN=COMMD4 PE=1 SV=1	2	0	46.1623	A0A0B4J287;Q9H0A8	COMMD4	-1.75137	-1.73194	-1.69953	-1.53853	-1.62645	-1.58785	-1.2738	-1.50847	-1.5978	-1.37217	-1.46839	-1.47153	-1.56664	-1.42204	-1.36312	-1.28659	0.0332778	0.309559	0.156579	0.701505	0.202873	0.0895431	Not enriched	other	0.0131811	0.00983553	0.0097482	0.00952512	0.0045213	0.00605553	0.00745135	0.00883916	0.0105725	0.00671683
;RNF31;RNF31;RNF31;RNF31;RNF31;RNF31;RNF31	A0A0B4J293_HUMAN;A0A8V8TQD3_HUMAN;H0YKX0_HUMAN;H0YMG4_HUMAN;H0YNK5_HUMAN;RNF31_HUMAN;RNF31_HUMAN;RNF31_HUMAN	A0A0B4J293;A0A8V8TQD3;H0YKX0;H0YMG4;H0YNK5;Q96EP0;Q96EP0-2;Q96EP0-3	A0A0B4J293;A0A8V8TQD3;H0YKX0;H0YMG4;H0YNK5;Q96EP0;Q96EP0-2;Q96EP0-3	readthrough, RBR-type E3 ubiquitin transferase (Fragment);Isoform of Q96EP0, RBR-type E3 ubiquitin transferase;Isoform of Q96EP0, RBR-type E3 ubiquitin transferase (Fragment);Isoform of Q96EP0, Ring finger protein 31 (Fragment);Isoform of Q96EP0, RBR-type E3 ubiquitin transferase;E3 ubiquitin-protein ligase RNF31;Isoform of Q96EP0, Isoform 2 of E3 ubiquitin-protein ligase RNF31;Isoform of Q96EP0,…	>tr|A0A0B4J293|A0A0B4J293_HUMAN readthrough, RBR-type E3 ubiquitin transferase (Fragment) OS=Homo sapiens OX=9606 PE=4 SV=1;>tr|A0A8V8TQD3|A0A8V8TQD3_HUMAN Isoform of Q96EP0, RBR-type E3 ubiquitin transferase OS=Homo sapiens OX=9606 GN=RNF31 PE=1 SV=1;>tr|H0YKX0|H0YKX0_HUMAN Isoform of Q96EP0, RBR-type E3 ubiquitin transferase (Fragment) OS=Homo sapiens OX=9606 GN=RNF31 PE=1 SV=1;>tr|H0YMG4|H0YMG…	3	0	41.2657	A0A0B4J293;A0A8V8TQD3;H0YKX0;H0YMG4;H0YNK5;Q96EP0;Q96EP0-2;Q96EP0-3	;RNF31;RNF31;RNF31;RNF31;RNF31;RNF31;RNF31	-1.83301	-1.55759	-1.71562	-2.28786	-1.24352	-1.62617	-1.23586	-1.65134	-1.57632	-1.51323	-1.5316	-2.05074	-1.58893	-1.26721	-1.53636	-1.74526	0.333803	0.605049	0.574176	0.875269	0.180544	-0.0952165	Not enriched	other	0.0188598	0.0126565	0.0138099	0.00898509	0.00612536	0.00924437	0.00904082	0.00918702	0.0135778	0.00839939
ACAA2	A0A0B4J2A4_HUMAN;THIM_HUMAN	A0A0B4J2A4;P42765	A0A0B4J2A4;P42765	Isoform of P42765, Acetyl-CoA acyltransferase 2;3-ketoacyl-CoA thiolase, mitochondrial	>tr|A0A0B4J2A4|A0A0B4J2A4_HUMAN Isoform of P42765, Acetyl-CoA acyltransferase 2 OS=Homo sapiens OX=9606 GN=ACAA2 PE=1 SV=1;>sp|P42765|THIM_HUMAN 3-ketoacyl-CoA thiolase, mitochondrial OS=Homo sapiens OX=9606 GN=ACAA2 PE=1 SV=2	5	0	52.3362	A0A0B4J2A4;P42765	ACAA2	-0.394447	-1.36772	-2.12936	-1.60735	-0.38781	-1.77654	0.0266228	-0.97455	-0.93817	-1.45931	-1.71366	-1.78158	-1.37982	-1.54557	-0.415465	-1.06935	0.825946	0.473115	0.917785	0.819483	-0.0984613	-0.32448	Not enriched	other	0.0208229	0.00947946	0.00696565	0.00614078	0.0054594	0.00520758	0.0120458	0.0101395	0.0108522	0.00821308
RPS15	A0A0B4J2B4_HUMAN;K7ELC2_HUMAN;K7EM56_HUMAN;RS15_HUMAN;S4R417_HUMAN	A0A0B4J2B4;K7ELC2;K7EM56;P62841;S4R417	A0A0B4J2B4;K7ELC2;K7EM56;P62841;S4R417	Isoform of P62841, 40S ribosomal protein S15;Isoform of P62841, 40S ribosomal protein S15;Isoform of P62841, 40S ribosomal protein S15;40S ribosomal protein S15;Isoform of P62841, 40S ribosomal protein S15	>tr|A0A0B4J2B4|A0A0B4J2B4_HUMAN Isoform of P62841, 40S ribosomal protein S15 OS=Homo sapiens OX=9606 GN=RPS15 PE=1 SV=1;>tr|K7ELC2|K7ELC2_HUMAN Isoform of P62841, 40S ribosomal protein S15 OS=Homo sapiens OX=9606 GN=RPS15 PE=1 SV=1;>tr|K7EM56|K7EM56_HUMAN Isoform of P62841, 40S ribosomal protein S15 OS=Homo sapiens OX=9606 GN=RPS15 PE=1 SV=2;>sp|P62841|RS15_HUMAN 40S ribosomal protein S15 OS=Homo…	9	0	48.252	A0A0B4J2B4;K7ELC2;K7EM56;P62841;S4R417	RPS15	1.47077	2.17141	1.62805	1.70115	2.17519	1.84082	2.08226	1.27079	2.46666	2.22967	2.44876	2.22333	2.37263	2.17823	2.08825	2.0892	0.00855707	0.100449	0.0743314	0.482176	0.599259	0.339812	Not enriched	other	3.05887	1.69711	1.93748	1.57867	1.01968	1.11706	1.18421	1.21142	2.06803	1.13309
DLGAP4	A0A0B4J2C2_HUMAN;F8WF49_HUMAN;DLGP4_HUMAN;DLGP4_HUMAN;DLGP4_HUMAN	A0A0B4J2C2;F8WF49;Q9Y2H0;Q9Y2H0-1;Q9Y2H0-3	A0A0B4J2C2;F8WF49;Q9Y2H0;Q9Y2H0-1;Q9Y2H0-3	Isoform of Q9Y2H0, DLG associated protein 4;Isoform of Q9Y2H0, DLG associated protein 4;Disks large-associated protein 4;Isoform of Q9Y2H0, Isoform 2 of Disks large-associated protein 4;Isoform of Q9Y2H0, Isoform 3 of Disks large-associated protein 4	>tr|A0A0B4J2C2|A0A0B4J2C2_HUMAN Isoform of Q9Y2H0, DLG associated protein 4 OS=Homo sapiens OX=9606 GN=DLGAP4 PE=1 SV=1;>tr|F8WF49|F8WF49_HUMAN Isoform of Q9Y2H0, DLG associated protein 4 OS=Homo sapiens OX=9606 GN=DLGAP4 PE=1 SV=1;>sp|Q9Y2H0|DLGP4_HUMAN Disks large-associated protein 4 OS=Homo sapiens OX=9606 GN=DLGAP4 PE=1 SV=3;>sp|Q9Y2H0-1|DLGP4_HUMAN Isoform of Q9Y2H0, Isoform 2 of Disks larg…	3	0	49.9797	A0A0B4J2C2;F8WF49;Q9Y2H0;Q9Y2H0-1;Q9Y2H0-3	DLGAP4	-2.65207	-1.60644	-1.9382	-2.63642	-1.40452	-1.92233	-1.87687	-2.32148	-1.61477	-1.76743	-1.77484	-2.0518	-2.38211	-1.91673	-1.94392	-2.11382	0.12734	0.418164	0.334273	0.780996	0.40607	-0.207847	Not enriched	other	0.0220157	0.0125186	0.012619	0.0101124	0.00474198	0.00793497	0.00898308	0.0082909	0.0143164	0.00748773
TPT1	A0A0B4J2C3_HUMAN;TCTP_HUMAN;Q5W0H4_HUMAN	A0A0B4J2C3;P13693;Q5W0H4	A0A0B4J2C3;P13693;Q5W0H4	Isoform of P13693, Tumor protein, translationally-controlled 1;Translationally-controlled tumor protein;Isoform of P13693, Tumor protein, translationally-controlled 1	>tr|A0A0B4J2C3|A0A0B4J2C3_HUMAN Isoform of P13693, Tumor protein, translationally-controlled 1 OS=Homo sapiens OX=9606 GN=TPT1 PE=1 SV=1;>sp|P13693|TCTP_HUMAN Translationally-controlled tumor protein OS=Homo sapiens OX=9606 GN=TPT1 PE=1 SV=1;>tr|Q5W0H4|Q5W0H4_HUMAN Isoform of P13693, Tumor protein, translationally-controlled 1 OS=Homo sapiens OX=9606 GN=TPT1 PE=1 SV=1	11	0	52.5149	A0A0B4J2C3;P13693;Q5W0H4	TPT1	-0.375602	-0.412455	-0.581344	-0.891595	0.213842	-0.169841	0.402076	0.0928946	-0.173067	-0.224118	0.0744042	-0.189921	-0.501808	-0.30494	0.347314	0.462526	0.0610784	0.538372	0.2212	0.846396	0.437073	-0.13397	Not enriched	other	0.169001	0.117549	0.138341	0.12024	0.0554452	0.0632434	0.118325	0.148888	0.136283	0.0964755
GATD3B;GATD3	GAL3B_HUMAN;GAL3A_HUMAN	A0A0B4J2D5;P0DPI2	A0A0B4J2D5;P0DPI2	Putative glutamine amidotransferase-like class 1 domain-containing protein 3B, mitochondrial;Glutamine amidotransferase-like class 1 domain-containing protein 3, mitochondrial	>sp|A0A0B4J2D5|GAL3B_HUMAN Putative glutamine amidotransferase-like class 1 domain-containing protein 3B, mitochondrial OS=Homo sapiens OX=9606 GN=GATD3B PE=5 SV=1;>sp|P0DPI2|GAL3A_HUMAN Glutamine amidotransferase-like class 1 domain-containing protein 3, mitochondrial OS=Homo sapiens OX=9606 GN=GATD3 PE=1 SV=1	5	0	53.8932	A0A0B4J2D5;P0DPI2	GATD3B;GATD3	0.503371	0.468562	0.580568	0.665891	0.745474	0.429905	0.58648	0.538605	1.04978	0.59783	0.758903	0.670749	0.816047	0.522568	0.649432	0.501009	0.0595064	0.655855	0.217928	0.894156	0.214718	0.0471478	Not enriched	other	0.112434	0.0520312	0.0622071	0.0567498	0.0373444	0.0345402	0.0413838	0.0433346	0.0708555	0.0391508
IGKV1D-13;IGKV1-13	KVD13_HUMAN;KV113_HUMAN	A0A0B4J2D9;P0DP09	A0A0B4J2D9;P0DP09	Immunoglobulin kappa variable 1D-13;Immunoglobulin kappa variable 1-13	>sp|A0A0B4J2D9|KVD13_HUMAN Immunoglobulin kappa variable 1D-13 OS=Homo sapiens OX=9606 GN=IGKV1D-13 PE=3 SV=1;>sp|P0DP09|KV113_HUMAN Immunoglobulin kappa variable 1-13 OS=Homo sapiens OX=9606 GN=IGKV1-13 PE=3 SV=1	2	0	42.6232	A0A0B4J2D9;P0DP09	IGKV1D-13;IGKV1-13	-3.35403	-3.66643	-3.54129	-2.68596	2.89814	2.52264	4.19555	3.13804	-3.03461	-4.20285	-2.80304	-2.82969	-3.22836	-2.00075	-2.56597	-3.50797	0.836702	1.37476e-08	0.920365	2.06993e-05	0.0943819	-6.01436	Not enriched	other	0	0	0	0	0	0	0	0	0	0
POLR2J3;POLR2J2;POLR2J3;POLR2J;POLR2J2;POLR2J3	A0A0B4J2F8_HUMAN;A6NFM0_HUMAN;E2QRJ6_HUMAN;RPB11_HUMAN;RPB1B_HUMAN;RPB1C_HUMAN	A0A0B4J2F8;A6NFM0;E2QRJ6;P52435;Q9GZM3;Q9H1A7	A0A0B4J2F8;A6NFM0;E2QRJ6;P52435;Q9GZM3;Q9H1A7	Isoform of Q9H1A7, RNA polymerase II subunit J3;Isoform of Q9GZM3, RNA polymerase II subunit J2;Isoform of Q9H1A7, RNA polymerase II subunit J3;DNA-directed RNA polymerase II subunit RPB11-a;DNA-directed RNA polymerase II subunit RPB11-b1;DNA-directed RNA polymerase II subunit RPB11-b2	>tr|A0A0B4J2F8|A0A0B4J2F8_HUMAN Isoform of Q9H1A7, RNA polymerase II subunit J3 OS=Homo sapiens OX=9606 GN=POLR2J3 PE=3 SV=1;>tr|A6NFM0|A6NFM0_HUMAN Isoform of Q9GZM3, RNA polymerase II subunit J2 OS=Homo sapiens OX=9606 GN=POLR2J2 PE=3 SV=1;>tr|E2QRJ6|E2QRJ6_HUMAN Isoform of Q9H1A7, RNA polymerase II subunit J3 OS=Homo sapiens OX=9606 GN=POLR2J3 PE=3 SV=1;>sp|P52435|RPB11_HUMAN DNA-directed RNA …	2	0	47.953	A0A0B4J2F8;A6NFM0;E2QRJ6;P52435;Q9GZM3;Q9H1A7	POLR2J3;POLR2J2;POLR2J3;POLR2J;POLR2J2;POLR2J3	-2.20782	-1.87573	-1.71048	-1.52789	-2.31907	-2.88531	-3.09297	-1.22677	-2.13421	-2.33593	-2.68677	-1.51844	-2.2081	-1.69604	-1.9942	-1.99729	0.372462	0.286782	0.611021	0.688622	-0.338357	0.407124	Not enriched	nuclear	0.0389632	0.022388	0.0192682	0.040173	0.0116442	0.0201447	0.0192179	0.0227993	0.0301981	0.0184515
TM9SF4	A0A0C4DFM1_HUMAN;TM9S4_HUMAN	A0A0C4DFM1;Q92544	A0A0C4DFM1;Q92544	Isoform of Q92544, Transmembrane 9 superfamily member;Transmembrane 9 superfamily member 4	>tr|A0A0C4DFM1|A0A0C4DFM1_HUMAN Isoform of Q92544, Transmembrane 9 superfamily member OS=Homo sapiens OX=9606 GN=TM9SF4 PE=1 SV=1;>sp|Q92544|TM9S4_HUMAN Transmembrane 9 superfamily member 4 OS=Homo sapiens OX=9606 GN=TM9SF4 PE=1 SV=2	13	0	52.5973	A0A0C4DFM1;Q92544	TM9SF4	1.05085	1.20992	1.01986	1.01295	1.08046	1.11347	1.11791	1.07785	1.14564	1.16334	1.16155	1.12898	1.2995	1.19869	1.17219	1.11295	0.10606	0.0441133	0.303018	0.343551	0.0764834	0.0984104	Not enriched	other	0.109928	0.0648835	0.0675978	0.0614334	0.04094	0.0466219	0.0513994	0.0527972	0.0759606	0.0479396
TUT4	A0A0C4DFM7_HUMAN;TUT4_HUMAN	A0A0C4DFM7;Q5TAX3	A0A0C4DFM7;Q5TAX3	Isoform of Q5TAX3, RNA uridylyltransferase;Terminal uridylyltransferase 4	>tr|A0A0C4DFM7|A0A0C4DFM7_HUMAN Isoform of Q5TAX3, RNA uridylyltransferase OS=Homo sapiens OX=9606 GN=TUT4 PE=1 SV=1;>sp|Q5TAX3|TUT4_HUMAN Terminal uridylyltransferase 4 OS=Homo sapiens OX=9606 GN=TUT4 PE=1 SV=3	4	0	43.3035	A0A0C4DFM7;Q5TAX3	TUT4	-1.16259	-0.830545	-1.97997	-0.801011	-1.49549	-1.58143	-1.60565	-1.70736	-1.30747	-1.42954	-1.6945	-1.33441	-1.4299	-1.49278	-1.68564	-1.17223	0.28074	0.500896	0.520141	0.834404	-0.247952	0.152343	Not enriched	other	0.00235609	0.00166586	0.00169028	0.00211322	0.00105551	0.00124574	0.00123086	0.00112247	0.00195636	0.00116364
NGLY1	A0A0C4DFP4_HUMAN;A0A6Q8PF23_HUMAN;NGLY1_HUMAN;NGLY1_HUMAN	A0A0C4DFP4;A0A6Q8PF23;Q96IV0;Q96IV0-2	A0A0C4DFP4;A0A6Q8PF23;Q96IV0;Q96IV0-2	Isoform of Q96IV0, Peptide-N(4)-(N-acetyl-beta-glucosaminyl)asparagine amidase (Fragment);Isoform of Q96IV0, N-glycanase 1;Peptide-N(4)-(N-acetyl-beta-glucosaminyl)asparagine amidase;Isoform of Q96IV0, Isoform 2 of Peptide-N(4)-(N-acetyl-beta-glucosaminyl)asparagine amidase	>tr|A0A0C4DFP4|A0A0C4DFP4_HUMAN Isoform of Q96IV0, Peptide-N(4)-(N-acetyl-beta-glucosaminyl)asparagine amidase (Fragment) OS=Homo sapiens OX=9606 GN=NGLY1 PE=1 SV=1;>tr|A0A6Q8PF23|A0A6Q8PF23_HUMAN Isoform of Q96IV0, N-glycanase 1 OS=Homo sapiens OX=9606 GN=NGLY1 PE=1 SV=1;>sp|Q96IV0|NGLY1_HUMAN Peptide-N(4)-(N-acetyl-beta-glucosaminyl)asparagine amidase OS=Homo sapiens OX=9606 GN=NGLY1 PE=1 SV=1;…	4	0	47.467	A0A0C4DFP4;A0A6Q8PF23;Q96IV0;Q96IV0-2	NGLY1	-0.154711	-0.0594463	0.0813684	-0.259339	0.0880527	0.0561447	-0.095789	-0.00728416	-0.42328	-0.155237	0.0215182	-0.0393057	0.356969	0.22078	0.0865502	0.146623	0.618825	0.078194	0.794552	0.432081	-0.0510441	0.19245	Not enriched	other	0.0257876	0.0189145	0.0243093	0.0225847	0.0144169	0.0163666	0.0180413	0.0197154	0.022899	0.0171351
RBM33	A0A0C4DFS3_HUMAN;H0Y3K3_HUMAN;RBM33_HUMAN	A0A0C4DFS3;H0Y3K3;Q96EV2	A0A0C4DFS3;H0Y3K3;Q96EV2	Isoform of Q96EV2, RNA binding motif protein 33;Isoform of Q96EV2, RNA binding motif protein 33 (Fragment);RNA-binding protein 33	>tr|A0A0C4DFS3|A0A0C4DFS3_HUMAN Isoform of Q96EV2, RNA binding motif protein 33 OS=Homo sapiens OX=9606 GN=RBM33 PE=1 SV=1;>tr|H0Y3K3|H0Y3K3_HUMAN Isoform of Q96EV2, RNA binding motif protein 33 (Fragment) OS=Homo sapiens OX=9606 GN=RBM33 PE=1 SV=1;>sp|Q96EV2|RBM33_HUMAN RNA-binding protein 33 OS=Homo sapiens OX=9606 GN=RBM33 PE=1 SV=3	1	0	46.4126	A0A0C4DFS3;H0Y3K3;Q96EV2	RBM33	-2.41051	-3.05239	-2.96988	-2.77975	-2.56588	-2.96998	-2.73158	-2.90309	-3.14009	-3.92955	-4.29711	-5.38291	-2.73435	-1.92621	-2.40617	-2.86553	0.00339608	0.431649	0.0438289	0.793784	-1.38428	0.30957	Not enriched	nuclear	0	0.00204826	0.0016203	0.000734842	0.00276788	0.00570131	0.00455736	0.00358422	0.00110085	0.00415269
SPRY4	A0A0C4DFS6_HUMAN;SPY4_HUMAN	A0A0C4DFS6;Q9C004	A0A0C4DFS6;Q9C004	Isoform of Q9C004, Sprouty RTK signaling antagonist 4;Protein sprouty homolog 4	>tr|A0A0C4DFS6|A0A0C4DFS6_HUMAN Isoform of Q9C004, Sprouty RTK signaling antagonist 4 OS=Homo sapiens OX=9606 GN=SPRY4 PE=1 SV=1;>sp|Q9C004|SPY4_HUMAN Protein sprouty homolog 4 OS=Homo sapiens OX=9606 GN=SPRY4 PE=1 SV=2	4	0	47.6704	A0A0C4DFS6;Q9C004	SPRY4	-0.390505	-0.460511	-0.44012	-0.897249	-0.307347	-0.378653	-0.352763	-0.888289	-0.406872	-0.318328	-0.412379	-1.11313	-0.322374	-0.567311	-0.423604	-1.0293	0.942958	0.634917	0.973341	0.88554	-0.0155805	-0.103884	Not enriched	other	0.0363424	0.0239325	0.0228222	0.0148413	0.0132919	0.0130879	0.0166176	0.0120175	0.0244846	0.0137537
DLG1	A0A0C4DFT3_HUMAN;A0A590UJ08_HUMAN;A0A590UJ18_HUMAN;A0A590UJ64_HUMAN;A0A590UJ68_HUMAN;A0A590UJC5_HUMAN;A0A590UJD9_HUMAN;A0A590UJR5_HUMAN;A0A590UJS9_HUMAN;A0A590UKA8_HUMAN;E7EQD7_HUMAN;DLG1_HUMAN;DLG1_HUMAN;DLG1_HUMAN;DLG1_HUMAN;DLG1_HUMAN;DLG1_HUMAN;DLG1_HUMAN	A0A0C4DFT3;A0A590UJ08;A0A590UJ18;A0A590UJ64;A0A590UJ68;A0A590UJC5;A0A590UJD9;A0A590UJR5;A0A590UJS9;A0A590UKA8;E7EQD7;Q12959;Q12959-2;Q12959-3;Q12959-4;Q12959-5;Q12959-6;Q12959-7	A0A0C4DFT3;A0A590UJ08;A0A590UJ18;A0A590UJ64;A0A590UJ68;A0A590UJC5;A0A590UJD9;A0A590UJR5;A0A590UJS9;A0A590UKA8;E7EQD7;Q12959;Q12959-2;Q12959-3;Q12959-4;Q12959-5;Q12959-6;Q12959-7	Isoform of Q12959, Discs large MAGUK scaffold protein 1;Isoform of Q12959, Discs large MAGUK scaffold protein 1;Isoform of Q12959, Discs large MAGUK scaffold protein 1;Isoform of Q12959, Discs large MAGUK scaffold protein 1 (Fragment);Isoform of Q12959, Discs large MAGUK scaffold protein 1;Isoform of Q12959, Discs large MAGUK scaffold protein 1;Isoform of Q12959, Discs large MAGUK scaffold protei…	>tr|A0A0C4DFT3|A0A0C4DFT3_HUMAN Isoform of Q12959, Discs large MAGUK scaffold protein 1 OS=Homo sapiens OX=9606 GN=DLG1 PE=1 SV=1;>tr|A0A590UJ08|A0A590UJ08_HUMAN Isoform of Q12959, Discs large MAGUK scaffold protein 1 OS=Homo sapiens OX=9606 GN=DLG1 PE=1 SV=1;>tr|A0A590UJ18|A0A590UJ18_HUMAN Isoform of Q12959, Discs large MAGUK scaffold protein 1 OS=Homo sapiens OX=9606 GN=DLG1 PE=1 SV=1;>tr|A0A59…	2	0	58.629	A0A0C4DFT3;A0A590UJ08;A0A590UJ18;A0A590UJ64;A0A590UJ68;A0A590UJC5;A0A590UJD9;A0A590UJR5;A0A590UJS9;A0A590UKA8;E7EQD7;Q12959;Q12959-2;Q12959-3;Q12959-4;Q12959-5;Q12959-6;Q12959-7	DLG1	-0.696887	-1.21172	-0.822208	-0.52788	-1.35953	-1.41142	-1.37519	-1.10654	-1.0894	-1.38122	-1.70196	-1.68637	-1.24159	-1.43603	-1.24284	-1.13538	0.00155592	0.76334	0.0288036	0.933249	-0.650061	0.0492089	Not enriched	other	0.0455902	0.0264793	0.0202208	0.0196	0.0134979	0.0125637	0.0194882	0.0240332	0.0279726	0.0173958
SET;SET;SET;SETSIP;SET;SET;SET;SET	A0A0C4DFV9_HUMAN;A0A8I5KS71_HUMAN;A0A8J8YYJ1_HUMAN;SETLP_HUMAN;SET_HUMAN;SET_HUMAN;SET_HUMAN;SET_HUMAN	A0A0C4DFV9;A0A8I5KS71;A0A8J8YYJ1;P0DME0;Q01105;Q01105-2;Q01105-3;Q01105-4	A0A0C4DFV9;A0A8I5KS71;A0A8J8YYJ1;P0DME0;Q01105;Q01105-2;Q01105-3;Q01105-4	Isoform of Q01105, SET nuclear proto-oncogene;Isoform of Q01105, SET nuclear proto-oncogene;Isoform of Q01105, SET nuclear proto-oncogene;Protein SETSIP;Protein SET;Isoform of Q01105, Isoform 2 of Protein SET;Isoform of Q01105, Isoform 3 of Protein SET;Isoform of Q01105, Isoform 4 of Protein SET	>tr|A0A0C4DFV9|A0A0C4DFV9_HUMAN Isoform of Q01105, SET nuclear proto-oncogene OS=Homo sapiens OX=9606 GN=SET PE=1 SV=2;>tr|A0A8I5KS71|A0A8I5KS71_HUMAN Isoform of Q01105, SET nuclear proto-oncogene OS=Homo sapiens OX=9606 GN=SET PE=1 SV=1;>tr|A0A8J8YYJ1|A0A8J8YYJ1_HUMAN Isoform of Q01105, SET nuclear proto-oncogene OS=Homo sapiens OX=9606 GN=SET PE=1 SV=1;>sp|P0DME0|SETLP_HUMAN Protein SETSIP OS=H…	4	0	54.0212	A0A0C4DFV9;A0A8I5KS71;A0A8J8YYJ1;P0DME0;Q01105;Q01105-2;Q01105-3;Q01105-4	SET;SET;SET;SETSIP;SET;SET;SET;SET	0.704025	0.654909	0.551158	0.101742	0.624007	0.0212431	0.67109	0.659323	0.122185	0.0984001	-0.028192	0.296846	0.0236578	0.0461864	0.202504	0.788524	0.0817832	0.276013	0.257086	0.678268	-0.380648	-0.228698	Not enriched	nuclear	0.357369	0.157575	0.157578	0.182505	0.0912988	0.113325	0.127159	0.233223	0.213756	0.141252
ING1	A0A0C4DFW2_HUMAN;ING1_HUMAN;ING1_HUMAN;ING1_HUMAN;ING1_HUMAN;ING1_HUMAN	A0A0C4DFW2;Q9UK53;Q9UK53-2;Q9UK53-3;Q9UK53-4;Q9UK53-5	A0A0C4DFW2;Q9UK53;Q9UK53-2;Q9UK53-3;Q9UK53-4;Q9UK53-5	Isoform of Q9UK53, Inhibitor of growth protein;Inhibitor of growth protein 1;Isoform of Q9UK53, Isoform 2 of Inhibitor of growth protein 1;Isoform of Q9UK53, Isoform 3 of Inhibitor of growth protein 1;Isoform of Q9UK53, Isoform 4 of Inhibitor of growth protein 1;Isoform of Q9UK53, Isoform 5 of Inhibitor of growth protein 1	>tr|A0A0C4DFW2|A0A0C4DFW2_HUMAN Isoform of Q9UK53, Inhibitor of growth protein OS=Homo sapiens OX=9606 GN=ING1 PE=1 SV=1;>sp|Q9UK53|ING1_HUMAN Inhibitor of growth protein 1 OS=Homo sapiens OX=9606 GN=ING1 PE=1 SV=2;>sp|Q9UK53-2|ING1_HUMAN Isoform of Q9UK53, Isoform 2 of Inhibitor of growth protein 1 OS=Homo sapiens OX=9606 GN=ING1;>sp|Q9UK53-3|ING1_HUMAN Isoform of Q9UK53, Isoform 3 of Inhibitor …	2	0.000452796	35.7077	A0A0C4DFW2;Q9UK53;Q9UK53-2;Q9UK53-3;Q9UK53-4;Q9UK53-5	ING1	-3.26976	-6.29723	-1.07222	-3.19554	-5.14797	-2.60697	-6.43553	-2.56755	-4.59414	-3.00849	-3.40356	-2.3538	-6.17819	-3.81654	-5.91974	-6.19119	0.919277	0.266332	0.961251	0.674339	0.118686	-1.33691	Not enriched	nuclear	0.000763725	1.31636e-06	1.35223e-06	1.2508e-06	0.00282286	9.03035e-07	0.00926454	0.00307381	0.000191911	0.00379053
NELFA	A0A0C4DFX9_HUMAN;NELFA_HUMAN	A0A0C4DFX9;Q9H3P2	A0A0C4DFX9;Q9H3P2	Isoform of Q9H3P2, Negative elongation factor complex member A;Negative elongation factor A	>tr|A0A0C4DFX9|A0A0C4DFX9_HUMAN Isoform of Q9H3P2, Negative elongation factor complex member A OS=Homo sapiens OX=9606 GN=NELFA PE=1 SV=1;>sp|Q9H3P2|NELFA_HUMAN Negative elongation factor A OS=Homo sapiens OX=9606 GN=NELFA PE=1 SV=3	9	0	55.2473	A0A0C4DFX9;Q9H3P2	NELFA	-0.157686	0.102332	-0.138888	-0.760098	-0.0238161	-0.00787449	-0.151068	-0.769744	0.125582	-0.354951	-0.0740132	-0.485034	0.898891	0.0523882	-0.154239	-0.497246	0.89029	0.308534	0.943114	0.701382	0.0414811	0.313074	Not enriched	nuclear	0.0488287	0.0198626	0.0270803	0.0174849	0.0289966	0.0187845	0.0338031	0.0162308	0.0283141	0.0244537
RPSA	A0A0C4DG17_HUMAN;A0A8V8TLA4_HUMAN;A0A8V8TMX1_HUMAN;C9J9K3_HUMAN;RSSA_HUMAN	A0A0C4DG17;A0A8V8TLA4;A0A8V8TMX1;C9J9K3;P08865	A0A0C4DG17;A0A8V8TLA4;A0A8V8TMX1;C9J9K3;P08865	Isoform of P08865, 40S ribosomal protein SA;Isoform of P08865, 40S ribosomal protein SA;Isoform of P08865, Ribosomal protein SA;Isoform of P08865, 40S ribosomal protein SA (Fragment);40S ribosomal protein SA	>tr|A0A0C4DG17|A0A0C4DG17_HUMAN Isoform of P08865, 40S ribosomal protein SA OS=Homo sapiens OX=9606 GN=RPSA PE=1 SV=1;>tr|A0A8V8TLA4|A0A8V8TLA4_HUMAN Isoform of P08865, 40S ribosomal protein SA OS=Homo sapiens OX=9606 GN=RPSA PE=1 SV=1;>tr|A0A8V8TMX1|A0A8V8TMX1_HUMAN Isoform of P08865, Ribosomal protein SA OS=Homo sapiens OX=9606 GN=RPSA PE=1 SV=1;>tr|C9J9K3|C9J9K3_HUMAN Isoform of P08865, 40S ri…	22	0	51.4982	A0A0C4DG17;A0A8V8TLA4;A0A8V8TMX1;C9J9K3;P08865	RPSA	3.03458	2.77275	2.17159	2.7267	3.20014	2.61872	2.88615	2.95951	2.63206	2.74511	2.39886	3.01231	2.875	2.358	2.65487	2.9992	0.920942	0.359541	0.962111	0.735964	0.0206779	-0.194364	Not enriched	other	1.56407	0.912253	0.714082	1.25323	0.60704	0.569823	0.749007	1.10746	1.11091	0.758333
ABI2	A0A0C4DG21_HUMAN;A0A7D9NKC8_HUMAN;E7EP65_HUMAN;E7EW77_HUMAN;F8WAL6_HUMAN;ABI2_HUMAN;ABI2_HUMAN;ABI2_HUMAN	A0A0C4DG21;A0A7D9NKC8;E7EP65;E7EW77;F8WAL6;Q9NYB9;Q9NYB9-2;Q9NYB9-4	A0A0C4DG21;A0A7D9NKC8;E7EP65;E7EW77;F8WAL6;Q9NYB9;Q9NYB9-2;Q9NYB9-4	Isoform of Q9NYB9, Abl interactor 2;Isoform of Q9NYB9, Abl interactor 2;Isoform of Q9NYB9, Abl interactor 2 (Fragment);Isoform of Q9NYB9, Abl interactor 2;Isoform of Q9NYB9, Abl interactor 2;Abl interactor 2;Isoform of Q9NYB9, Isoform 2 of Abl interactor 2;Isoform of Q9NYB9, Isoform 4 of Abl interactor 2	>tr|A0A0C4DG21|A0A0C4DG21_HUMAN Isoform of Q9NYB9, Abl interactor 2 OS=Homo sapiens OX=9606 GN=ABI2 PE=1 SV=1;>tr|A0A7D9NKC8|A0A7D9NKC8_HUMAN Isoform of Q9NYB9, Abl interactor 2 OS=Homo sapiens OX=9606 GN=ABI2 PE=1 SV=1;>tr|E7EP65|E7EP65_HUMAN Isoform of Q9NYB9, Abl interactor 2 (Fragment) OS=Homo sapiens OX=9606 GN=ABI2 PE=1 SV=1;>tr|E7EW77|E7EW77_HUMAN Isoform of Q9NYB9, Abl interactor 2 OS=Hom…	9	0	53.6474	A0A0C4DG21;A0A7D9NKC8;E7EP65;E7EW77;F8WAL6;Q9NYB9;Q9NYB9-2;Q9NYB9-4	ABI2	0.834843	0.823329	0.785599	0.678767	0.736074	0.619757	0.724641	0.620149	0.835474	0.776339	0.878832	0.768996	0.865425	0.613137	0.843177	0.759595	0.550433	0.113721	0.754036	0.502707	0.0342757	0.0951786	Not enriched	nuclear	0.420039	0.254284	0.274768	0.230961	0.146343	0.14205	0.18615	0.194488	0.295013	0.167258
HTRA2	A0A0C4DG44_HUMAN;A0A8Q3SIX7_HUMAN;A0A8Q3SJ36_HUMAN;HTRA2_HUMAN;HTRA2_HUMAN;HTRA2_HUMAN;HTRA2_HUMAN	A0A0C4DG44;A0A8Q3SIX7;A0A8Q3SJ36;O43464;O43464-2;O43464-3;O43464-4	A0A0C4DG44;A0A8Q3SIX7;A0A8Q3SJ36;O43464;O43464-2;O43464-3;O43464-4	Isoform of O43464, Serine protease HTRA2, mitochondrial (Fragment);Isoform of O43464, HtrA serine peptidase 2;Isoform of O43464, HtrA serine peptidase 2;Serine protease HTRA2, mitochondrial;Isoform of O43464, Isoform 2 of Serine protease HTRA2, mitochondrial;Isoform of O43464, Isoform 3 of Serine protease HTRA2, mitochondrial;Isoform of O43464, Isoform 4 of Serine protease HTRA2, mitochondrial	>tr|A0A0C4DG44|A0A0C4DG44_HUMAN Isoform of O43464, Serine protease HTRA2, mitochondrial (Fragment) OS=Homo sapiens OX=9606 GN=HTRA2 PE=1 SV=1;>tr|A0A8Q3SIX7|A0A8Q3SIX7_HUMAN Isoform of O43464, HtrA serine peptidase 2 OS=Homo sapiens OX=9606 GN=HTRA2 PE=1 SV=1;>tr|A0A8Q3SJ36|A0A8Q3SJ36_HUMAN Isoform of O43464, HtrA serine peptidase 2 OS=Homo sapiens OX=9606 GN=HTRA2 PE=1 SV=1;>sp|O43464|HTRA2_HUMA…	1	0	37.5984	A0A0C4DG44;A0A8Q3SIX7;A0A8Q3SJ36;O43464;O43464-2;O43464-3;O43464-4	HTRA2	-0.834581	-4.15295	-2.54132	-1.78446	-0.946731	-0.993571	-0.619678	-0.926017	-2.49785	-2.90998	-3.95458	-3.54321	-2.63391	-1.92842	-4.34505	-1.20562	0.240115	0.041671	0.479369	0.333737	-0.898077	-1.65675	Not enriched	other	0	0.00297728	0.00147224	0.00188589	0.00212755	0.00408127	0.000852344	0.00812014	0.00158385	0.00379533
PVR	A0A0C4DG49_HUMAN;PVR_HUMAN;PVR_HUMAN;PVR_HUMAN	A0A0C4DG49;P15151;P15151-2;P15151-3	A0A0C4DG49;P15151;P15151-2;P15151-3	Isoform of P15151, PVR cell adhesion molecule;Poliovirus receptor;Isoform of P15151, Isoform Beta of Poliovirus receptor;Isoform of P15151, Isoform Gamma of Poliovirus receptor	>tr|A0A0C4DG49|A0A0C4DG49_HUMAN Isoform of P15151, PVR cell adhesion molecule OS=Homo sapiens OX=9606 GN=PVR PE=1 SV=1;>sp|P15151|PVR_HUMAN Poliovirus receptor OS=Homo sapiens OX=9606 GN=PVR PE=1 SV=2;>sp|P15151-2|PVR_HUMAN Isoform of P15151, Isoform Beta of Poliovirus receptor OS=Homo sapiens OX=9606 GN=PVR;>sp|P15151-3|PVR_HUMAN Isoform of P15151, Isoform Gamma of Poliovirus receptor OS=Homo sa…	2	0	51.249	A0A0C4DG49;P15151;P15151-2;P15151-3	PVR	-0.307446	-4.63372	-3.93249	-4.10483	-2.41073	-2.62025	-0.757783	-0.314837	-0.601067	-1.1991	-1.08434	-0.765386	-0.256613	-0.505267	-0.89738	-0.802652	0.0151612	0.290833	0.102029	0.69136	2.33215	0.910423	Not enriched	nuclear	0.019941	0.00826742	0.00913496	0.0109707	0.00727041	0.007199	0.00900872	0.00910839	0.0120785	0.00814663
RABGAP1L	A0A0C4DG54_HUMAN;RBG1L_HUMAN;RBG1L_HUMAN;RBG1L_HUMAN;RBG1L_HUMAN	A0A0C4DG54;Q5R372;Q5R372-2;Q5R372-3;Q5R372-4	A0A0C4DG54;Q5R372;Q5R372-2;Q5R372-3;Q5R372-4	Isoform of Q5R372, RAB GTPase activating protein 1 like (Fragment);Rab GTPase-activating protein 1-like;Isoform of Q5R372, Isoform 2 of Rab GTPase-activating protein 1-like;Isoform of Q5R372, Isoform 3 of Rab GTPase-activating protein 1-like;Isoform of Q5R372, Isoform 4 of Rab GTPase-activating protein 1-like	>tr|A0A0C4DG54|A0A0C4DG54_HUMAN Isoform of Q5R372, RAB GTPase activating protein 1 like (Fragment) OS=Homo sapiens OX=9606 GN=RABGAP1L PE=1 SV=1;>sp|Q5R372|RBG1L_HUMAN Rab GTPase-activating protein 1-like OS=Homo sapiens OX=9606 GN=RABGAP1L PE=1 SV=1;>sp|Q5R372-2|RBG1L_HUMAN Isoform of Q5R372, Isoform 2 of Rab GTPase-activating protein 1-like OS=Homo sapiens OX=9606 GN=RABGAP1L;>sp|Q5R372-3|RBG1L…	2	0	52.0667	A0A0C4DG54;Q5R372;Q5R372-2;Q5R372-3;Q5R372-4	RABGAP1L	-2.10993	-0.928594	-1.02326	-0.928231	-1.53328	-1.36425	-1.21531	-1.58971	-1.41513	-1.52901	-1.03313	-2.14867	-1.07533	-1.14582	-1.02624	-1.03882	0.31177	0.212543	0.552874	0.627826	-0.283981	0.354083	Not enriched	other	0.010397	0.00713732	0.00939188	0.00561138	0.00441838	0.00512472	0.006492	0.00710066	0.0081344	0.00578394
POU2F1	A0A0C4DG88_HUMAN;PO2F1_HUMAN;PO2F1_HUMAN;PO2F1_HUMAN;PO2F1_HUMAN;PO2F1_HUMAN;PO2F1_HUMAN	A0A0C4DG88;P14859;P14859-2;P14859-3;P14859-4;P14859-5;P14859-6	A0A0C4DG88;P14859;P14859-2;P14859-3;P14859-4;P14859-5;P14859-6	Isoform of P14859, POU domain protein (Fragment);POU domain, class 2, transcription factor 1;Isoform of P14859, Isoform 2 of POU domain, class 2, transcription factor 1;Isoform of P14859, Isoform 3 of POU domain, class 2, transcription factor 1;Isoform of P14859, Isoform 4 of POU domain, class 2, transcription factor 1;Isoform of P14859, Isoform 5 of POU domain, class 2, transcription factor 1;Is…	>tr|A0A0C4DG88|A0A0C4DG88_HUMAN Isoform of P14859, POU domain protein (Fragment) OS=Homo sapiens OX=9606 GN=POU2F1 PE=1 SV=1;>sp|P14859|PO2F1_HUMAN POU domain, class 2, transcription factor 1 OS=Homo sapiens OX=9606 GN=POU2F1 PE=1 SV=2;>sp|P14859-2|PO2F1_HUMAN Isoform of P14859, Isoform 2 of POU domain, class 2, transcription factor 1 OS=Homo sapiens OX=9606 GN=POU2F1;>sp|P14859-3|PO2F1_HUMAN Iso…	3	0	48.1904	A0A0C4DG88;P14859;P14859-2;P14859-3;P14859-4;P14859-5;P14859-6	POU2F1	-1.37367	-1.12845	-1.01777	-0.89061	-0.913398	-0.966259	-0.927113	-1.26719	-0.74312	-1.14445	-1.02815	-1.06501	-1.57307	-0.82675	-0.972283	-0.870986	0.530201	0.80351	0.739172	0.949362	0.107442	-0.0422828	Not enriched	nuclear	0.099765	0.0444134	0.0520681	0.049049	0.0204329	0.0422925	0.041034	0.0481374	0.0613239	0.0379742
DDX46	A0A0C4DG89_HUMAN;DDX46_HUMAN	A0A0C4DG89;Q7L014	A0A0C4DG89;Q7L014	Isoform of Q7L014, RNA helicase;Probable ATP-dependent RNA helicase DDX46	>tr|A0A0C4DG89|A0A0C4DG89_HUMAN Isoform of Q7L014, RNA helicase OS=Homo sapiens OX=9606 GN=DDX46 PE=1 SV=1;>sp|Q7L014|DDX46_HUMAN Probable ATP-dependent RNA helicase DDX46 OS=Homo sapiens OX=9606 GN=DDX46 PE=1 SV=2	68	0	56.3745	A0A0C4DG89;Q7L014	DDX46	2.82099	2.79045	2.98219	2.76782	2.83657	2.85177	2.75308	2.83551	2.90611	2.89015	2.85827	2.83748	3.06491	2.87482	2.81242	2.6063	0.681226	0.797123	0.835012	0.947902	0.0326399	0.0203807	Not enriched	nuclear	0.48744	0.325246	0.309817	0.299911	0.21309	0.221216	0.231382	0.220391	0.355604	0.22152
THOC2	A0A0C4DG98_HUMAN;THOC2_HUMAN	A0A0C4DG98;Q8NI27	A0A0C4DG98;Q8NI27	Isoform of Q8NI27, THO complex subunit 2;THO complex subunit 2	>tr|A0A0C4DG98|A0A0C4DG98_HUMAN Isoform of Q8NI27, THO complex subunit 2 OS=Homo sapiens OX=9606 GN=THOC2 PE=1 SV=1;>sp|Q8NI27|THOC2_HUMAN THO complex subunit 2 OS=Homo sapiens OX=9606 GN=THOC2 PE=1 SV=2	11	0	49.3232	A0A0C4DG98;Q8NI27	THOC2	-0.564307	-0.474424	-0.43154	-0.457067	-0.293403	-0.151606	-0.340688	-0.168264	-0.493909	-0.123363	-0.0201402	-0.0828352	-0.231606	-0.0938911	-0.22001	-0.211855	0.0049225	0.585936	0.0535782	0.86588	0.301773	0.0491495	Not enriched	nuclear	0.0125817	0.010655	0.0113235	0.0103263	0.0050002	0.0069256	0.00759395	0.00815429	0.0112216	0.00691851
ECI2	A0A0C4DGA2_HUMAN;ECI2_HUMAN;ECI2_HUMAN	A0A0C4DGA2;O75521;O75521-2	A0A0C4DGA2;O75521;O75521-2	Isoform of O75521, Enoyl-CoA delta isomerase 2;Enoyl-CoA delta isomerase 2;Isoform of O75521, Isoform 2 of Enoyl-CoA delta isomerase 2	>tr|A0A0C4DGA2|A0A0C4DGA2_HUMAN Isoform of O75521, Enoyl-CoA delta isomerase 2 OS=Homo sapiens OX=9606 GN=ECI2 PE=1 SV=1;>sp|O75521|ECI2_HUMAN Enoyl-CoA delta isomerase 2 OS=Homo sapiens OX=9606 GN=ECI2 PE=1 SV=4;>sp|O75521-2|ECI2_HUMAN Isoform of O75521, Isoform 2 of Enoyl-CoA delta isomerase 2 OS=Homo sapiens OX=9606 GN=ECI2	21	0	54.6085	A0A0C4DGA2;O75521;O75521-2	ECI2	2.02382	1.90703	2.15581	1.81034	2.16022	2.09523	1.96191	1.72725	2.18102	1.98482	2.12423	1.86754	2.28039	2.04575	2.00118	1.84241	0.591294	0.642246	0.776641	0.88827	0.0651525	0.0562794	Not enriched	other	0.389727	0.232692	0.288081	0.244894	0.165573	0.170299	0.171033	0.179269	0.288849	0.171544
HLTF	A0A0C4DGA6_HUMAN;HLTF_HUMAN	A0A0C4DGA6;Q14527	A0A0C4DGA6;Q14527	Isoform of Q14527, Helicase like transcription factor;Helicase-like transcription factor	>tr|A0A0C4DGA6|A0A0C4DGA6_HUMAN Isoform of Q14527, Helicase like transcription factor OS=Homo sapiens OX=9606 GN=HLTF PE=1 SV=1;>sp|Q14527|HLTF_HUMAN Helicase-like transcription factor OS=Homo sapiens OX=9606 GN=HLTF PE=1 SV=2	13	0	57.4044	A0A0C4DGA6;Q14527	HLTF	-0.294058	0.215114	0.133284	0.523252	0.0160255	0.338079	-0.0562267	0.446465	0.212493	0.487754	0.149609	0.417211	0.261046	0.267737	-0.0541615	0.380556	0.333525	0.87402	0.573918	0.966627	0.172369	0.0277085	Not enriched	nuclear	0.0270275	0.0204036	0.0155986	0.0186719	0.0105633	0.0120176	0.00972444	0.0161699	0.0204254	0.0121188
CAST	A0A0C4DGB5_HUMAN;A0A6Q8PH20_HUMAN;ICAL_HUMAN;ICAL_HUMAN;ICAL_HUMAN	A0A0C4DGB5;A0A6Q8PH20;P20810-10;P20810-5;P20810-6	A0A0C4DGB5;A0A6Q8PH20;P20810-10;P20810-5;P20810-6	Isoform of P20810, Calpastatin;Isoform of P20810, Calpastatin;Isoform of P20810, Isoform 10 of Calpastatin;Isoform of P20810, Isoform 5 of Calpastatin;Isoform of P20810, Isoform 6 of Calpastatin	>tr|A0A0C4DGB5|A0A0C4DGB5_HUMAN Isoform of P20810, Calpastatin OS=Homo sapiens OX=9606 GN=CAST PE=1 SV=2;>tr|A0A6Q8PH20|A0A6Q8PH20_HUMAN Isoform of P20810, Calpastatin OS=Homo sapiens OX=9606 GN=CAST PE=1 SV=1;>sp|P20810-10|ICAL_HUMAN Isoform of P20810, Isoform 10 of Calpastatin OS=Homo sapiens OX=9606 GN=CAST;>sp|P20810-5|ICAL_HUMAN Isoform of P20810, Isoform 5 of Calpastatin OS=Homo sapiens OX=…	13	0	52.6138	A0A0C4DGB5;A0A6Q8PH20;P20810-10;P20810-5;P20810-6	CAST	-0.022841	0.126381	0.195314	0.0128956	0.158176	0.385991	-0.0561762	0.140306	0.357934	0.251676	0.123724	0.316641	0.346121	0.0900354	0.102967	0.23785	0.0685841	0.694099	0.234161	0.908727	0.184556	0.037169	Not enriched	other	0.138431	0.0786997	0.0758896	0.0785837	0.0472161	0.0463817	0.0543972	0.0649553	0.0929011	0.0532376
ERMP1	A0A0C4DGF0_HUMAN;A0A8I5KNY4_HUMAN;A0A8I5KUT1_HUMAN;A0A8I5KXJ0_HUMAN;A0A8I5KYJ3_HUMAN;A0A8I5QJH1_HUMAN;A0A8I5QJT4_HUMAN;A0A8I5QL16_HUMAN;E7ER77_HUMAN;ERMP1_HUMAN;ERMP1_HUMAN	A0A0C4DGF0;A0A8I5KNY4;A0A8I5KUT1;A0A8I5KXJ0;A0A8I5KYJ3;A0A8I5QJH1;A0A8I5QJT4;A0A8I5QL16;E7ER77;Q7Z2K6;Q7Z2K6-2	A0A0C4DGF0;A0A8I5KNY4;A0A8I5KUT1;A0A8I5KXJ0;A0A8I5KYJ3;A0A8I5QJH1;A0A8I5QJT4;A0A8I5QL16;E7ER77;Q7Z2K6;Q7Z2K6-2	Isoform of Q7Z2K6, Endoplasmic reticulum metallopeptidase 1;Isoform of Q7Z2K6, Endoplasmic reticulum metallopeptidase 1;Isoform of Q7Z2K6, Endoplasmic reticulum metallopeptidase 1;Isoform of Q7Z2K6, Endoplasmic reticulum metallopeptidase 1;Isoform of Q7Z2K6, Endoplasmic reticulum metallopeptidase 1;Isoform of Q7Z2K6, Endoplasmic reticulum metallopeptidase 1;Isoform of Q7Z2K6, Endoplasmic reticulu…	>tr|A0A0C4DGF0|A0A0C4DGF0_HUMAN Isoform of Q7Z2K6, Endoplasmic reticulum metallopeptidase 1 OS=Homo sapiens OX=9606 GN=ERMP1 PE=1 SV=1;>tr|A0A8I5KNY4|A0A8I5KNY4_HUMAN Isoform of Q7Z2K6, Endoplasmic reticulum metallopeptidase 1 OS=Homo sapiens OX=9606 GN=ERMP1 PE=1 SV=1;>tr|A0A8I5KUT1|A0A8I5KUT1_HUMAN Isoform of Q7Z2K6, Endoplasmic reticulum metallopeptidase 1 OS=Homo sapiens OX=9606 GN=ERMP1 PE=1…	1	0	49.8603	A0A0C4DGF0;A0A8I5KNY4;A0A8I5KUT1;A0A8I5KXJ0;A0A8I5KYJ3;A0A8I5QJH1;A0A8I5QJT4;A0A8I5QL16;E7ER77;Q7Z2K6;Q7Z2K6-2	ERMP1	-2.15987	-3.08286	-2.02567	-4.91795	-1.78849	-2.41137	-1.63277	-2.26643	-1.94472	-2.61159	-1.77175	-2.46298	-1.9205	-2.47975	-2.40668	-2.08819	0.127376	0.707676	0.334273	0.913307	0.848824	-0.199017	Not enriched	other	0.0109599	0.00433149	0.00791289	0.00471831	0.00412804	0.00329608	0.00386529	0.00521179	0.00698065	0.0041253
PIK3C2A	A0A0C4DGF9_HUMAN;E9PPP3_HUMAN;P3C2A_HUMAN;P3C2A_HUMAN	A0A0C4DGF9;E9PPP3;O00443;O00443-2	A0A0C4DGF9;E9PPP3;O00443;O00443-2	Isoform of O00443, Phosphatidylinositol-4-phosphate 3-kinase catalytic subunit type 2 alpha;Isoform of O00443, Phosphatidylinositol-4-phosphate 3-kinase catalytic subunit type 2 alpha (Fragment);Phosphatidylinositol 4-phosphate 3-kinase C2 domain-containing subunit alpha;Isoform of O00443, Isoform 2 of Phosphatidylinositol 4-phosphate 3-kinase C2 domain-containing subunit alpha	>tr|A0A0C4DGF9|A0A0C4DGF9_HUMAN Isoform of O00443, Phosphatidylinositol-4-phosphate 3-kinase catalytic subunit type 2 alpha OS=Homo sapiens OX=9606 GN=PIK3C2A PE=1 SV=1;>tr|E9PPP3|E9PPP3_HUMAN Isoform of O00443, Phosphatidylinositol-4-phosphate 3-kinase catalytic subunit type 2 alpha (Fragment) OS=Homo sapiens OX=9606 GN=PIK3C2A PE=1 SV=1;>sp|O00443|P3C2A_HUMAN Phosphatidylinositol 4-phosphate 3-…	1	0.00180018	34.8732	A0A0C4DGF9;E9PPP3;O00443;O00443-2	PIK3C2A	-2.44042	-2.85261	-1.91705	-1.01723	-2.68502	-2.04324	-2.66522	-1.97786	-1.34107	-3.13816	-2.05047	-2.87005	-1.81374	-2.08265	-2.06567	-1.91668	0.505352	0.399182	0.723281	0.767427	-0.293109	0.373152	Not enriched	nuclear	0.00679746	0	0.00266186	0.00145249	0.00181435	0	0.00199834	0.00239583	0.00272795	0.00155213
PACSIN3	A0A0C4DGG1_HUMAN;PACN3_HUMAN	A0A0C4DGG1;Q9UKS6	A0A0C4DGG1;Q9UKS6	Isoform of Q9UKS6, Protein kinase C and casein kinase substrate in neurons 3 (Fragment);Protein kinase C and casein kinase substrate in neurons protein 3	>tr|A0A0C4DGG1|A0A0C4DGG1_HUMAN Isoform of Q9UKS6, Protein kinase C and casein kinase substrate in neurons 3 (Fragment) OS=Homo sapiens OX=9606 GN=PACSIN3 PE=1 SV=1;>sp|Q9UKS6|PACN3_HUMAN Protein kinase C and casein kinase substrate in neurons protein 3 OS=Homo sapiens OX=9606 GN=PACSIN3 PE=1 SV=2	3	0	53.5285	A0A0C4DGG1;Q9UKS6	PACSIN3	-0.913146	-1.25362	-0.860149	-1.30369	-1.57427	-2.07801	-1.22422	-1.11797	-1.06086	-1.31109	-1.70022	-1.35068	-1.07653	-1.91614	-1.65965	-1.43392	0.264508	0.923281	0.503278	0.978633	-0.273061	-0.0229421	Not enriched	other	0.0133236	0.00710902	0.00594067	0.00646818	0.00455771	0.00259374	0.00435927	0.00518664	0.00821037	0.00417434
CHD4	A0A0C4DGG9_HUMAN;A0A2R8Y212_HUMAN;A0A2R8Y425_HUMAN;A0A2R8Y521_HUMAN;A0A2R8Y5J0_HUMAN;A0A2R8YFD8_HUMAN;A0A2R8YFK9_HUMAN;A0A2U3TZM0_HUMAN;F5GWX5_HUMAN;CHD4_HUMAN;CHD4_HUMAN	A0A0C4DGG9;A0A2R8Y212;A0A2R8Y425;A0A2R8Y521;A0A2R8Y5J0;A0A2R8YFD8;A0A2R8YFK9;A0A2U3TZM0;F5GWX5;Q14839;Q14839-2	A0A0C4DGG9;A0A2R8Y212;A0A2R8Y425;A0A2R8Y521;A0A2R8Y5J0;A0A2R8YFD8;A0A2R8YFK9;A0A2U3TZM0;F5GWX5;Q14839;Q14839-2	Isoform of Q14839, DNA helicase;Isoform of Q14839, DNA helicase;Isoform of Q14839, DNA helicase (Fragment);Isoform of Q14839, DNA helicase;Isoform of Q14839, DNA helicase;Isoform of Q14839, DNA helicase;Isoform of Q14839, DNA helicase;Isoform of Q14839, DNA helicase;Isoform of Q14839, DNA helicase;Chromodomain-helicase-DNA-binding protein 4;Isoform of Q14839, Isoform 2 of Chromodomain-helicase-DN…	>tr|A0A0C4DGG9|A0A0C4DGG9_HUMAN Isoform of Q14839, DNA helicase OS=Homo sapiens OX=9606 GN=CHD4 PE=1 SV=1;>tr|A0A2R8Y212|A0A2R8Y212_HUMAN Isoform of Q14839, DNA helicase OS=Homo sapiens OX=9606 GN=CHD4 PE=1 SV=1;>tr|A0A2R8Y425|A0A2R8Y425_HUMAN Isoform of Q14839, DNA helicase (Fragment) OS=Homo sapiens OX=9606 GN=CHD4 PE=1 SV=1;>tr|A0A2R8Y521|A0A2R8Y521_HUMAN Isoform of Q14839, DNA helicase OS=Hom…	42	0	57.6009	A0A0C4DGG9;A0A2R8Y212;A0A2R8Y425;A0A2R8Y521;A0A2R8Y5J0;A0A2R8YFD8;A0A2R8YFK9;A0A2U3TZM0;F5GWX5;Q14839;Q14839-2	CHD4	1.59728	1.69745	1.7125	1.79251	1.69612	1.80708	1.54126	1.83603	1.89001	1.87731	1.81698	1.99487	1.92462	1.90571	1.73761	1.88369	0.0142176	0.0575965	0.098197	0.383156	0.194856	0.142785	Not enriched	nuclear	0.464434	0.279497	0.273243	0.297798	0.180038	0.204282	0.184824	0.236013	0.328743	0.201289
CD276	A0A0C4DGH0_HUMAN;CD276_HUMAN	A0A0C4DGH0;Q5ZPR3	A0A0C4DGH0;Q5ZPR3	Isoform of Q5ZPR3, CD276 molecule;CD276 antigen	>tr|A0A0C4DGH0|A0A0C4DGH0_HUMAN Isoform of Q5ZPR3, CD276 molecule OS=Homo sapiens OX=9606 GN=CD276 PE=1 SV=1;>sp|Q5ZPR3|CD276_HUMAN CD276 antigen OS=Homo sapiens OX=9606 GN=CD276 PE=1 SV=1	4	0	57.6999	A0A0C4DGH0;Q5ZPR3	CD276	-2.10967	-2.0502	-1.5074	-1.46539	-1.9685	-1.87203	-1.74596	-1.77182	-2.09281	-1.69534	-1.59204	-1.50281	-1.85181	-1.50338	-1.72933	-1.63159	0.712088	0.350171	0.853409	0.730889	0.0624148	0.16055	Not enriched	other	0.0130376	0.00891638	0.00995238	0.0104907	0.00421144	0.00659915	0.00592609	0.00739081	0.0105993	0.00603187
NUMBL	A0A0C4DGH3_HUMAN;NUMBL_HUMAN	A0A0C4DGH3;Q9Y6R0	A0A0C4DGH3;Q9Y6R0	Isoform of Q9Y6R0, Numb-like protein;Numb-like protein	>tr|A0A0C4DGH3|A0A0C4DGH3_HUMAN Isoform of Q9Y6R0, Numb-like protein OS=Homo sapiens OX=9606 GN=NUMBL PE=1 SV=1;>sp|Q9Y6R0|NUMBL_HUMAN Numb-like protein OS=Homo sapiens OX=9606 GN=NUMBL PE=1 SV=1	8	0	52.3112	A0A0C4DGH3;Q9Y6R0	NUMBL	0.179485	0.70275	0.484962	0.397442	0.310277	0.619843	0.593347	0.318793	0.670877	0.526227	0.379144	0.395833	0.747197	0.586416	0.402112	0.502592	0.673252	0.42536	0.829989	0.786795	0.0518605	0.099014	Not enriched	other	0.0661717	0.0382713	0.0357789	0.0344816	0.0249309	0.0259399	0.0268345	0.0317348	0.0436759	0.02736
DUT	A0A0C4DGL3_HUMAN;H0YKC5_HUMAN;H0YKI0_HUMAN;H0YMM5_HUMAN;H0YMP1_HUMAN;H0YNJ9_HUMAN;H0YNW5_HUMAN;DUT_HUMAN;DUT_HUMAN	A0A0C4DGL3;H0YKC5;H0YKI0;H0YMM5;H0YMP1;H0YNJ9;H0YNW5;P33316;P33316-2	A0A0C4DGL3;H0YKC5;H0YKI0;H0YMM5;H0YMP1;H0YNJ9;H0YNW5;P33316;P33316-2	Isoform of P33316, Deoxyuridine 5'-triphosphate nucleotidohydrolase;Isoform of P33316, Deoxyuridine 5'-triphosphate nucleotidohydrolase (Fragment);Isoform of P33316, Deoxyuridine 5'-triphosphate nucleotidohydrolase;Isoform of P33316, Deoxyuridine 5'-triphosphate nucleotidohydrolase;Isoform of P33316, Deoxyuridine 5'-triphosphate nucleotidohydrolase (Fragment);Isoform of P33316, Deoxyuridine 5'-tr…	>tr|A0A0C4DGL3|A0A0C4DGL3_HUMAN Isoform of P33316, Deoxyuridine 5'-triphosphate nucleotidohydrolase OS=Homo sapiens OX=9606 GN=DUT PE=1 SV=1;>tr|H0YKC5|H0YKC5_HUMAN Isoform of P33316, Deoxyuridine 5'-triphosphate nucleotidohydrolase (Fragment) OS=Homo sapiens OX=9606 GN=DUT PE=1 SV=1;>tr|H0YKI0|H0YKI0_HUMAN Isoform of P33316, Deoxyuridine 5'-triphosphate nucleotidohydrolase OS=Homo sapiens OX=960…	2	0	48.2936	A0A0C4DGL3;H0YKC5;H0YKI0;H0YMM5;H0YMP1;H0YNJ9;H0YNW5;P33316;P33316-2	DUT	-0.750576	-0.476404	-1.11632	-0.791669	-0.338394	-0.55582	-0.249985	0.324048	-0.941849	-0.517036	-0.809613	-0.047513	0.127567	-0.255325	-0.295295	0.368542	0.413827	0.444069	0.648148	0.800422	0.204739	0.19141	Not enriched	nuclear	0.100731	0.0868428	0.0745472	0.121897	0.0632348	0.0554147	0.0736988	0.13465	0.0960045	0.0817496
ZG16B	A0A0C4DGN4_HUMAN;A0A0U1RQF6_HUMAN;A0A0U1RQZ6_HUMAN;A0A0U1RRM3_HUMAN;I3L1H9_HUMAN;I3L3X0_HUMAN;ZG16B_HUMAN	A0A0C4DGN4;A0A0U1RQF6;A0A0U1RQZ6;A0A0U1RRM3;I3L1H9;I3L3X0;Q96DA0	A0A0C4DGN4;A0A0U1RQF6;A0A0U1RQZ6;A0A0U1RRM3;I3L1H9;I3L3X0;Q96DA0	Isoform of Q96DA0, Zymogen granule protein 16B;Isoform of Q96DA0, Zymogen granule protein 16 homolog B (Fragment);Isoform of Q96DA0, Zymogen granule protein 16 homolog B;Isoform of Q96DA0, Zymogen granule protein 16 homolog B (Fragment);Isoform of Q96DA0, Zymogen granule protein 16B;Isoform of Q96DA0, Zymogen granule protein 16B;Zymogen granule protein 16 homolog B	>tr|A0A0C4DGN4|A0A0C4DGN4_HUMAN Isoform of Q96DA0, Zymogen granule protein 16B OS=Homo sapiens OX=9606 GN=ZG16B PE=4 SV=2;>tr|A0A0U1RQF6|A0A0U1RQF6_HUMAN Isoform of Q96DA0, Zymogen granule protein 16 homolog B (Fragment) OS=Homo sapiens OX=9606 GN=ZG16B PE=1 SV=1;>tr|A0A0U1RQZ6|A0A0U1RQZ6_HUMAN Isoform of Q96DA0, Zymogen granule protein 16 homolog B OS=Homo sapiens OX=9606 GN=ZG16B PE=1 SV=1;>tr|…	2	0	47.0627	A0A0C4DGN4;A0A0U1RQF6;A0A0U1RQZ6;A0A0U1RRM3;I3L1H9;I3L3X0;Q96DA0	ZG16B	-0.170155	-0.504631	-1.25353	-0.819856	-1.51584	-1.00257	-0.959083	-1.32069	-1.26055	-1.1534	-1.4669	-0.844007	0.409481	-0.890566	0.0116496	-0.574133	0.118336	0.00769852	0.322781	0.157472	-0.494171	0.938655	Not enriched	other	0.0741331	0.0352634	0.0447989	0.0716581	0.0751101	0.0356141	0.0772562	0.0646557	0.0564634	0.063159
GIT1	A0A0C4DGN6_HUMAN;J3QRU8_HUMAN;GIT1_HUMAN;GIT1_HUMAN	A0A0C4DGN6;J3QRU8;Q9Y2X7;Q9Y2X7-3	A0A0C4DGN6;J3QRU8;Q9Y2X7;Q9Y2X7-3	Isoform of Q9Y2X7, GIT ArfGAP 1;Isoform of Q9Y2X7, GIT ArfGAP 1;ARF GTPase-activating protein GIT1;Isoform of Q9Y2X7, Isoform 3 of ARF GTPase-activating protein GIT1	>tr|A0A0C4DGN6|A0A0C4DGN6_HUMAN Isoform of Q9Y2X7, GIT ArfGAP 1 OS=Homo sapiens OX=9606 GN=GIT1 PE=1 SV=1;>tr|J3QRU8|J3QRU8_HUMAN Isoform of Q9Y2X7, GIT ArfGAP 1 OS=Homo sapiens OX=9606 GN=GIT1 PE=1 SV=1;>sp|Q9Y2X7|GIT1_HUMAN ARF GTPase-activating protein GIT1 OS=Homo sapiens OX=9606 GN=GIT1 PE=1 SV=2;>sp|Q9Y2X7-3|GIT1_HUMAN Isoform of Q9Y2X7, Isoform 3 of ARF GTPase-activating protein GIT1 OS=Ho…	8	0	52.3241	A0A0C4DGN6;J3QRU8;Q9Y2X7;Q9Y2X7-3	GIT1	-0.740689	-0.484656	-0.621846	-0.340648	-0.485936	-0.393497	-0.536602	-0.309383	-0.747712	-0.368052	-0.517716	-0.54256	-0.577172	-0.43228	-0.434654	-0.474949	0.975176	0.611592	0.990749	0.875269	0.00295007	-0.0484092	Not enriched	other	0.0811988	0.0615897	0.0645062	0.052969	0.0332086	0.05206	0.0522356	0.0512014	0.0650659	0.0471764
EML2	A0A0C4DGQ7_HUMAN;C9JRL6_HUMAN;K7EII6_HUMAN;K7EIK7_HUMAN;K7EKG3_HUMAN;EMAL2_HUMAN;EMAL2_HUMAN;EMAL2_HUMAN	A0A0C4DGQ7;C9JRL6;K7EII6;K7EIK7;K7EKG3;O95834;O95834-2;O95834-3	A0A0C4DGQ7;C9JRL6;K7EII6;K7EIK7;K7EKG3;O95834;O95834-2;O95834-3	Isoform of O95834, EMAP like 2;Isoform of O95834, EMAP like 2;Isoform of O95834, EMAP like 2 (Fragment);Isoform of O95834, EMAP like 2;Isoform of O95834, EMAP like 2 (Fragment);Echinoderm microtubule-associated protein-like 2;Isoform of O95834, Isoform 2 of Echinoderm microtubule-associated protein-like 2;Isoform of O95834, Isoform 3 of Echinoderm microtubule-associated protein-like 2	>tr|A0A0C4DGQ7|A0A0C4DGQ7_HUMAN Isoform of O95834, EMAP like 2 OS=Homo sapiens OX=9606 GN=EML2 PE=1 SV=1;>tr|C9JRL6|C9JRL6_HUMAN Isoform of O95834, EMAP like 2 OS=Homo sapiens OX=9606 GN=EML2 PE=1 SV=2;>tr|K7EII6|K7EII6_HUMAN Isoform of O95834, EMAP like 2 (Fragment) OS=Homo sapiens OX=9606 GN=EML2 PE=1 SV=1;>tr|K7EIK7|K7EIK7_HUMAN Isoform of O95834, EMAP like 2 OS=Homo sapiens OX=9606 GN=EML2 PE…	1	0	41.1734	A0A0C4DGQ7;C9JRL6;K7EII6;K7EIK7;K7EKG3;O95834;O95834-2;O95834-3	EML2	0.322463	0.254747	-0.169575	1.21971	0.308236	-0.594421	-0.0173292	-0.894283	0.28669	-0.273714	-0.84913	-0.411049	-0.20044	-0.774936	-0.0637069	-0.271977	0.0594442	0.935981	0.217928	0.983719	-0.718636	-0.0283155	Not enriched	other	0.0463829	0.0197379	0.0135168	0.0176296	0.0122561	0.00968166	0.0176715	0.0165402	0.0243168	0.0140374
DHRS7B	A0A0C4DGQ8_HUMAN;DRS7B_HUMAN	A0A0C4DGQ8;Q6IAN0	A0A0C4DGQ8;Q6IAN0	Isoform of Q6IAN0, Dehydrogenase/reductase 7B;Dehydrogenase/reductase SDR family member 7B	>tr|A0A0C4DGQ8|A0A0C4DGQ8_HUMAN Isoform of Q6IAN0, Dehydrogenase/reductase 7B OS=Homo sapiens OX=9606 GN=DHRS7B PE=1 SV=1;>sp|Q6IAN0|DRS7B_HUMAN Dehydrogenase/reductase SDR family member 7B OS=Homo sapiens OX=9606 GN=DHRS7B PE=1 SV=2	7	0	52.3692	A0A0C4DGQ8;Q6IAN0	DHRS7B	-0.518761	-0.417245	-0.00335121	-0.458963	-0.240314	-0.0115538	-0.0943756	-0.163226	-0.105035	-0.166547	0.0662045	-0.331359	0.213398	0.212096	0.108689	-0.0286479	0.0840473	0.0465036	0.261641	0.350679	0.215396	0.253751	Not enriched	other	0.046075	0.0276759	0.0339111	0.027051	0.0220605	0.024926	0.0266439	0.026999	0.0336782	0.0251574
DDOST	A0A0C4DGS1_HUMAN;OST48_HUMAN;OST48_HUMAN	A0A0C4DGS1;P39656;P39656-3	A0A0C4DGS1;P39656;P39656-3	Isoform of P39656, Dolichyl-diphosphooligosaccharide--protein glycosyltransferase 48 kDa subunit;Dolichyl-diphosphooligosaccharide--protein glycosyltransferase 48 kDa subunit;Isoform of P39656, Isoform 3 of Dolichyl-diphosphooligosaccharide--protein glycosyltransferase 48 kDa subunit	>tr|A0A0C4DGS1|A0A0C4DGS1_HUMAN Isoform of P39656, Dolichyl-diphosphooligosaccharide--protein glycosyltransferase 48 kDa subunit OS=Homo sapiens OX=9606 GN=DDOST PE=1 SV=1;>sp|P39656|OST48_HUMAN Dolichyl-diphosphooligosaccharide--protein glycosyltransferase 48 kDa subunit OS=Homo sapiens OX=9606 GN=DDOST PE=1 SV=4;>sp|P39656-3|OST48_HUMAN Isoform of P39656, Isoform 3 of Dolichyl-diphosphooligosac…	17	0	51.4937	A0A0C4DGS1;P39656;P39656-3	DDOST	5.02084	5.01858	5.19057	4.91539	5.2127	5.14595	5.22354	5.05341	5.28112	5.15097	5.41666	5.10176	5.24137	5.18144	5.2711	5.1103	0.0189582	0.580825	0.115099	0.865592	0.201283	0.0421531	Not enriched	other	2.65817	1.47568	1.83629	1.40132	0.939866	1.04949	1.23657	1.195	1.84287	1.10523
NOP16	A0A0C4DGU5_HUMAN;D6RIC3_HUMAN;NOP16_HUMAN;NOP16_HUMAN;NOP16_HUMAN	A0A0C4DGU5;D6RIC3;Q9Y3C1;Q9Y3C1-2;Q9Y3C1-3	A0A0C4DGU5;D6RIC3;Q9Y3C1;Q9Y3C1-2;Q9Y3C1-3	Isoform of Q9Y3C1, Nucleolar protein 16;Isoform of Q9Y3C1, Nucleolar protein 16;Nucleolar protein 16;Isoform of Q9Y3C1, Isoform 2 of Nucleolar protein 16;Isoform of Q9Y3C1, Isoform 3 of Nucleolar protein 16	>tr|A0A0C4DGU5|A0A0C4DGU5_HUMAN Isoform of Q9Y3C1, Nucleolar protein 16 OS=Homo sapiens OX=9606 GN=NOP16 PE=1 SV=1;>tr|D6RIC3|D6RIC3_HUMAN Isoform of Q9Y3C1, Nucleolar protein 16 OS=Homo sapiens OX=9606 GN=NOP16 PE=1 SV=1;>sp|Q9Y3C1|NOP16_HUMAN Nucleolar protein 16 OS=Homo sapiens OX=9606 GN=NOP16 PE=1 SV=2;>sp|Q9Y3C1-2|NOP16_HUMAN Isoform of Q9Y3C1, Isoform 2 of Nucleolar protein 16 OS=Homo sapi…	2	0	49.3744	A0A0C4DGU5;D6RIC3;Q9Y3C1;Q9Y3C1-2;Q9Y3C1-3	NOP16	-0.935035	-0.714287	-1.12257	-0.98119	-1.85562	-2.82954	-1.21018	-1.26654	-0.878016	-0.726834	-1.02158	-1.10935	-1.54197	-0.652825	-1.1518	-1.12895	0.988991	0.0492654	0.995296	0.358223	0.00432599	0.671584	Not enriched	nuclear	0.0428431	0.0318639	0.0259002	0.0246244	0.0106762	0.0225824	0.0180289	0.0191169	0.0313079	0.0176011
POLR3E	A0A0C4DH01_HUMAN;RPC5_HUMAN;RPC5_HUMAN	A0A0C4DH01;Q9NVU0;Q9NVU0-5	A0A0C4DH01;Q9NVU0;Q9NVU0-5	Isoform of Q9NVU0, RNA polymerase III subunit E;DNA-directed RNA polymerase III subunit RPC5;Isoform of Q9NVU0, Isoform 5 of DNA-directed RNA polymerase III subunit RPC5	>tr|A0A0C4DH01|A0A0C4DH01_HUMAN Isoform of Q9NVU0, RNA polymerase III subunit E OS=Homo sapiens OX=9606 GN=POLR3E PE=1 SV=1;>sp|Q9NVU0|RPC5_HUMAN DNA-directed RNA polymerase III subunit RPC5 OS=Homo sapiens OX=9606 GN=POLR3E PE=1 SV=1;>sp|Q9NVU0-5|RPC5_HUMAN Isoform of Q9NVU0, Isoform 5 of DNA-directed RNA polymerase III subunit RPC5 OS=Homo sapiens OX=9606 GN=POLR3E	2	0	43.7704	A0A0C4DH01;Q9NVU0;Q9NVU0-5	POLR3E	1.42446	0.51016	1.29234	1.57405	0.897663	0.760836	3.57315	1.6381	0.834923	1.5739	1.21616	1.54885	3.12313	2.21187	2.54915	0.475841	0.887419	0.573935	0.941248	0.862525	0.0932077	0.372561	Not enriched	nuclear	0.0221911	0.0250135	0.0215126	0.0273314	0.0448896	0.0234297	0.0424333	0.00618786	0.0240122	0.0292351
BET1L	A0A0C4DH16_HUMAN;B8ZZS0_HUMAN;E9PQJ6_HUMAN;H7BXT7_HUMAN;BET1L_HUMAN	A0A0C4DH16;B8ZZS0;E9PQJ6;H7BXT7;Q9NYM9	A0A0C4DH16;B8ZZS0;E9PQJ6;H7BXT7;Q9NYM9	Isoform of Q9NYM9, Bet1 golgi vesicular membrane trafficking protein like;Isoform of Q9NYM9, Bet1 golgi vesicular membrane trafficking protein like;Isoform of Q9NYM9, Bet1 golgi vesicular membrane trafficking protein like;Isoform of Q9NYM9, Bet1 golgi vesicular membrane trafficking protein like;BET1-like protein	>tr|A0A0C4DH16|A0A0C4DH16_HUMAN Isoform of Q9NYM9, Bet1 golgi vesicular membrane trafficking protein like OS=Homo sapiens OX=9606 GN=BET1L PE=1 SV=1;>tr|B8ZZS0|B8ZZS0_HUMAN Isoform of Q9NYM9, Bet1 golgi vesicular membrane trafficking protein like OS=Homo sapiens OX=9606 GN=BET1L PE=1 SV=1;>tr|E9PQJ6|E9PQJ6_HUMAN Isoform of Q9NYM9, Bet1 golgi vesicular membrane trafficking protein like OS=Homo sap…	1	0	39.7464	A0A0C4DH16;B8ZZS0;E9PQJ6;H7BXT7;Q9NYM9	BET1L	-2.78596	-3.99025	-1.70021	-1.21009	-2.41814	-2.42966	-3.64704	-1.59738	-1.59247	-2.01994	-1.78813	-1.75058	-1.8791	-1.77278	-1.45517	-2.07286	0.263793	0.202968	0.502342	0.622406	0.633845	0.72808	Not enriched	other	0.0271077	0.0126489	0.0151578	0.0149773	0.00823081	0.0104231	0.0144814	0.0102057	0.0174729	0.0108352
EPB41L1	A0A0C4DH22_HUMAN;A0A1B0GTW6_HUMAN;Q4VXN0_HUMAN;E41L1_HUMAN;E41L1_HUMAN;E41L1_HUMAN;E41L1_HUMAN	A0A0C4DH22;A0A1B0GTW6;Q4VXN0;Q9H4G0;Q9H4G0-2;Q9H4G0-3;Q9H4G0-4	A0A0C4DH22;A0A1B0GTW6;Q4VXN0;Q9H4G0;Q9H4G0-2;Q9H4G0-3;Q9H4G0-4	Isoform of Q9H4G0, Erythrocyte membrane protein band 4.1 like 1;Isoform of Q9H4G0, Erythrocyte membrane protein band 4.1 like 1;Isoform of Q9H4G0, Erythrocyte membrane protein band 4.1 like 1 (Fragment);Band 4.1-like protein 1;Isoform of Q9H4G0, Isoform 2 of Band 4.1-like protein 1;Isoform of Q9H4G0, Isoform 3 of Band 4.1-like protein 1;Isoform of Q9H4G0, Isoform 4 of Band 4.1-like protein 1	>tr|A0A0C4DH22|A0A0C4DH22_HUMAN Isoform of Q9H4G0, Erythrocyte membrane protein band 4.1 like 1 OS=Homo sapiens OX=9606 GN=EPB41L1 PE=1 SV=1;>tr|A0A1B0GTW6|A0A1B0GTW6_HUMAN Isoform of Q9H4G0, Erythrocyte membrane protein band 4.1 like 1 OS=Homo sapiens OX=9606 GN=EPB41L1 PE=1 SV=2;>tr|Q4VXN0|Q4VXN0_HUMAN Isoform of Q9H4G0, Erythrocyte membrane protein band 4.1 like 1 (Fragment) OS=Homo sapiens OX…	1	0	44.9938	A0A0C4DH22;A0A1B0GTW6;Q4VXN0;Q9H4G0;Q9H4G0-2;Q9H4G0-3;Q9H4G0-4	EPB41L1	-0.673923	-1.32915	-0.86502	-0.575109	-0.388164	-0.284616	-0.151309	-0.581934	0.514405	-0.19521	-0.298518	-0.568705	-0.1666	-0.463104	0.0771623	-0.238728	0.00755673	0.509032	0.0693776	0.837976	0.723794	0.153688	Not enriched	other	0.0288659	0.0110765	0.0105223	0.00840003	0.00666835	0.00638717	0.0103553	0.00899535	0.0147162	0.00810154
IGKV3D-20	KVD20_HUMAN	A0A0C4DH25	A0A0C4DH25	Immunoglobulin kappa variable 3D-20	>sp|A0A0C4DH25|KVD20_HUMAN Immunoglobulin kappa variable 3D-20 OS=Homo sapiens OX=9606 GN=IGKV3D-20 PE=3 SV=1	1	0	39.7946	A0A0C4DH25	IGKV3D-20	1.31915	1.20456	1.3624	1.47747	-3.58789	-3.76341	-4.6087	-1.85532	-2.98783	-2.00642	-2.74644	-2.58417	-3.19758	-2.87271	-3.08589	-3.03821	1.18392e-06	0.373816	0.000184406	0.746704	-3.92211	0.405235	Not enriched	other	0	0	0	0	0	0	0	0	0	0
CDK11B	A0A0D9SEI3_HUMAN;A0A0D9SEN2_HUMAN;A0A0D9SER5_HUMAN;CD11B_HUMAN;CD11B_HUMAN;CD11B_HUMAN;CD11B_HUMAN;CD11B_HUMAN;CD11B_HUMAN;CD11B_HUMAN;CD11B_HUMAN;CD11B_HUMAN;CD11B_HUMAN	A0A0D9SEI3;A0A0D9SEN2;A0A0D9SER5;P21127;P21127-10;P21127-12;P21127-2;P21127-3;P21127-4;P21127-5;P21127-6;P21127-8;P21127-9	A0A0D9SEI3;A0A0D9SEN2;A0A0D9SER5;P21127;P21127-10;P21127-12;P21127-2;P21127-3;P21127-4;P21127-5;P21127-6;P21127-8;P21127-9	Isoform of P21127, Cyclin dependent kinase 11B;Isoform of P21127, Cyclin dependent kinase 11B;Isoform of P21127, Cyclin dependent kinase 11B;Cyclin-dependent kinase 11B;Isoform of P21127, Isoform SV11 of Cyclin-dependent kinase 11B;Isoform of P21127, Isoform 7 of Cyclin-dependent kinase 11B;Isoform of P21127, Isoform SV1 of Cyclin-dependent kinase 11B;Isoform of P21127, Isoform 2 of Cyclin-depend…	>tr|A0A0D9SEI3|A0A0D9SEI3_HUMAN Isoform of P21127, Cyclin dependent kinase 11B OS=Homo sapiens OX=9606 GN=CDK11B PE=1 SV=1;>tr|A0A0D9SEN2|A0A0D9SEN2_HUMAN Isoform of P21127, Cyclin dependent kinase 11B OS=Homo sapiens OX=9606 GN=CDK11B PE=1 SV=1;>tr|A0A0D9SER5|A0A0D9SER5_HUMAN Isoform of P21127, Cyclin dependent kinase 11B OS=Homo sapiens OX=9606 GN=CDK11B PE=1 SV=1;>sp|P21127|CD11B_HUMAN Cyclin-…	15	0	52.7269	A0A0D9SEI3;A0A0D9SEN2;A0A0D9SER5;P21127;P21127-10;P21127-12;P21127-2;P21127-3;P21127-4;P21127-5;P21127-6;P21127-8;P21127-9	CDK11B	0.895075	0.826779	0.788692	0.534308	0.883311	0.916965	0.694975	0.466422	0.863492	0.81777	0.973159	0.631299	0.969745	0.761627	0.673558	0.524393	0.635546	0.949002	0.804811	0.985143	0.0602163	-0.00808787	Not enriched	nuclear	0.513415	0.321795	0.349951	0.274722	0.206322	0.224813	0.223534	0.211293	0.364971	0.216491
ZNF280B;ZNF280A;ZNF280A;ZNF280B	A0A0D9SEJ8_HUMAN;A0A0G2JN84_HUMAN;Z280A_HUMAN;Z280B_HUMAN	A0A0D9SEJ8;A0A0G2JN84;P59817;Q86YH2	A0A0D9SEJ8;A0A0G2JN84;P59817;Q86YH2	Isoform of Q86YH2, Suppressor of hairy wing homolog 2 (Drosophila), isoform CRA_b;Isoform of P59817, Suppressor of hairy wing homolog 1 (Drosophila);Zinc finger protein 280A;Zinc finger protein 280B	>tr|A0A0D9SEJ8|A0A0D9SEJ8_HUMAN Isoform of Q86YH2, Suppressor of hairy wing homolog 2 (Drosophila), isoform CRA_b OS=Homo sapiens OX=9606 GN=ZNF280B PE=1 SV=1;>tr|A0A0G2JN84|A0A0G2JN84_HUMAN Isoform of P59817, Suppressor of hairy wing homolog 1 (Drosophila) OS=Homo sapiens OX=9606 GN=ZNF280A PE=1 SV=1;>sp|P59817|Z280A_HUMAN Zinc finger protein 280A OS=Homo sapiens OX=9606 GN=ZNF280A PE=1 SV=4;>sp…	1	0.00733333	32.2197	A0A0D9SEJ8;A0A0G2JN84;P59817;Q86YH2	ZNF280B;ZNF280A;ZNF280A;ZNF280B	-3.05999	-1.55815	-1.75721	-2.46826	-2.82664	-3.26466	-1.99009	-3.56638	-2.20524	-2.71524	-2.30511	-2.09521	-2.92004	-3.04633	-1.82165	-2.20612	0.776991	0.335245	0.891022	0.724468	-0.1193	0.413409	Not enriched	nuclear	0.00315328	0.00138942	0.001885	0.00209883	0.000711846	0.000767128	0.00199834	0.00165511	0.00213163	0.00128311
MAP4K4	A0A0D9SEY1_HUMAN;E7EN19_HUMAN;E7ENQ1_HUMAN;G5E948_HUMAN;H7C360_HUMAN;M4K4_HUMAN;M4K4_HUMAN;M4K4_HUMAN;M4K4_HUMAN;M4K4_HUMAN;M4K4_HUMAN	A0A0D9SEY1;E7EN19;E7ENQ1;G5E948;H7C360;O95819;O95819-2;O95819-3;O95819-4;O95819-5;O95819-6	A0A0D9SEY1;E7EN19;E7ENQ1;G5E948;H7C360;O95819;O95819-2;O95819-3;O95819-4;O95819-5;O95819-6	Isoform of O95819, Mitogen-activated protein kinase kinase kinase kinase 4;Isoform of O95819, Mitogen-activated protein kinase kinase kinase kinase 4;Isoform of O95819, Mitogen-activated protein kinase kinase kinase kinase 4;Isoform of O95819, Mitogen-activated protein kinase kinase kinase kinase 4;Isoform of O95819, Mitogen-activated protein kinase kinase kinase kinase 4 (Fragment);Mitogen-activ…	>tr|A0A0D9SEY1|A0A0D9SEY1_HUMAN Isoform of O95819, Mitogen-activated protein kinase kinase kinase kinase 4 OS=Homo sapiens OX=9606 GN=MAP4K4 PE=1 SV=1;>tr|E7EN19|E7EN19_HUMAN Isoform of O95819, Mitogen-activated protein kinase kinase kinase kinase 4 OS=Homo sapiens OX=9606 GN=MAP4K4 PE=1 SV=2;>tr|E7ENQ1|E7ENQ1_HUMAN Isoform of O95819, Mitogen-activated protein kinase kinase kinase kinase 4 OS=Hom…	5	0	52.5305	A0A0D9SEY1;E7EN19;E7ENQ1;G5E948;H7C360;O95819;O95819-2;O95819-3;O95819-4;O95819-5;O95819-6	MAP4K4	-0.551461	-0.478958	-0.512071	-0.389955	-0.261662	-0.228814	-0.307212	-0.345172	-0.659663	-0.321404	-0.283478	-0.343799	-0.664728	-0.429897	-0.377082	-0.306923	0.373666	0.0949594	0.611362	0.472548	0.0810252	-0.158943	Not enriched	other	0.0580669	0.044572	0.0442665	0.0432228	0.0202698	0.0281627	0.0334624	0.0372887	0.0475321	0.0297959
DDX3X	A0A0D9SF53_HUMAN;A0A0D9SFB3_HUMAN;A0A0D9SG12_HUMAN;A0A2R8Y4A4_HUMAN;A0A2R8Y645_HUMAN;A0A2R8YCW1_HUMAN;A0A2R8YF78_HUMAN;A0A2R8YFR4_HUMAN;A0A2R8YFS5_HUMAN;A0A2U3TZJ9_HUMAN;DDX3X_HUMAN	A0A0D9SF53;A0A0D9SFB3;A0A0D9SG12;A0A2R8Y4A4;A0A2R8Y645;A0A2R8YCW1;A0A2R8YF78;A0A2R8YFR4;A0A2R8YFS5;A0A2U3TZJ9;O00571	A0A0D9SF53;A0A0D9SFB3;A0A0D9SG12;A0A2R8Y4A4;A0A2R8Y645;A0A2R8YCW1;A0A2R8YF78;A0A2R8YFR4;A0A2R8YFS5;A0A2U3TZJ9;O00571	Isoform of O00571, RNA helicase;Isoform of O00571, RNA helicase;Isoform of O00571, RNA helicase;Isoform of O00571, RNA helicase;Isoform of O00571, RNA helicase;Isoform of O00571, RNA helicase;Isoform of O00571, RNA helicase;Isoform of O00571, RNA helicase;Isoform of O00571, RNA helicase;Isoform of O00571, RNA helicase;ATP-dependent RNA helicase DDX3X	>tr|A0A0D9SF53|A0A0D9SF53_HUMAN Isoform of O00571, RNA helicase OS=Homo sapiens OX=9606 GN=DDX3X PE=1 SV=1;>tr|A0A0D9SFB3|A0A0D9SFB3_HUMAN Isoform of O00571, RNA helicase OS=Homo sapiens OX=9606 GN=DDX3X PE=1 SV=1;>tr|A0A0D9SG12|A0A0D9SG12_HUMAN Isoform of O00571, RNA helicase OS=Homo sapiens OX=9606 GN=DDX3X PE=1 SV=1;>tr|A0A2R8Y4A4|A0A2R8Y4A4_HUMAN Isoform of O00571, RNA helicase OS=Homo sapien…	50	0	55.6352	A0A0D9SF53;A0A0D9SFB3;A0A0D9SG12;A0A2R8Y4A4;A0A2R8Y645;A0A2R8YCW1;A0A2R8YF78;A0A2R8YFR4;A0A2R8YFS5;A0A2U3TZJ9;O00571	DDX3X	3.0321	3.20485	3.18176	3.32909	3.17887	3.2859	3.26476	3.34673	3.02423	3.24748	3.18657	3.4709	3.13043	3.23683	3.25706	3.38208	0.622706	0.849029	0.796365	0.962498	0.0453442	-0.0174654	Not enriched	other	2.94811	2.08935	2.23653	2.5522	1.21701	1.57886	1.74031	2.13248	2.45655	1.66716
CHTF18	A0A0D9SF58_HUMAN;E7EXA6_HUMAN;CTF18_HUMAN	A0A0D9SF58;E7EXA6;Q8WVB6	A0A0D9SF58;E7EXA6;Q8WVB6	Isoform of Q8WVB6, Chromosome transmission fidelity factor 18;Isoform of Q8WVB6, Chromosome transmission fidelity factor 18;Chromosome transmission fidelity protein 18 homolog	>tr|A0A0D9SF58|A0A0D9SF58_HUMAN Isoform of Q8WVB6, Chromosome transmission fidelity factor 18 OS=Homo sapiens OX=9606 GN=CHTF18 PE=1 SV=1;>tr|E7EXA6|E7EXA6_HUMAN Isoform of Q8WVB6, Chromosome transmission fidelity factor 18 OS=Homo sapiens OX=9606 GN=CHTF18 PE=1 SV=2;>sp|Q8WVB6|CTF18_HUMAN Chromosome transmission fidelity protein 18 homolog OS=Homo sapiens OX=9606 GN=CHTF18 PE=1 SV=1	8	0	58.2735	A0A0D9SF58;E7EXA6;Q8WVB6	CHTF18	-1.00036	-1.06265	-1.00778	-1.34412	-0.983689	-1.06921	-1.14941	-0.956019	-0.91093	-1.01728	-1.10928	-1.13767	-0.813348	-0.918587	-1.12761	-1.19782	0.551734	0.80088	0.754978	0.948789	0.0599369	0.0252399	Not enriched	nuclear	0.0237495	0.0144421	0.0131947	0.0130489	0.00939146	0.0113602	0.0101356	0.00983296	0.0161088	0.01018
ARFGAP2	A0A0D9SF70_HUMAN;E9PN48_HUMAN;E9PQP3_HUMAN;G5E9L0_HUMAN;ARFG2_HUMAN	A0A0D9SF70;E9PN48;E9PQP3;G5E9L0;Q8N6H7	A0A0D9SF70;E9PN48;E9PQP3;G5E9L0;Q8N6H7	Isoform of Q8N6H7, ADP ribosylation factor GTPase activating protein 2;Isoform of Q8N6H7, ADP ribosylation factor GTPase activating protein 2;Isoform of Q8N6H7, ADP ribosylation factor GTPase activating protein 2 (Fragment);Isoform of Q8N6H7, ADP ribosylation factor GTPase activating protein 2;ADP-ribosylation factor GTPase-activating protein 2	>tr|A0A0D9SF70|A0A0D9SF70_HUMAN Isoform of Q8N6H7, ADP ribosylation factor GTPase activating protein 2 OS=Homo sapiens OX=9606 GN=ARFGAP2 PE=1 SV=1;>tr|E9PN48|E9PN48_HUMAN Isoform of Q8N6H7, ADP ribosylation factor GTPase activating protein 2 OS=Homo sapiens OX=9606 GN=ARFGAP2 PE=1 SV=2;>tr|E9PQP3|E9PQP3_HUMAN Isoform of Q8N6H7, ADP ribosylation factor GTPase activating protein 2 (Fragment) OS=Ho…	6	0	49.9569	A0A0D9SF70;E9PN48;E9PQP3;G5E9L0;Q8N6H7	ARFGAP2	-0.226014	0.0546913	0.0657387	-0.0485792	0.116458	0.229095	0.206716	0.197916	0.122536	0.0554895	0.126801	-0.0689154	-0.145985	0.158077	0.159468	0.176072	0.254845	0.240782	0.494687	0.655582	0.0975186	-0.100638	Not enriched	other	0.103496	0.0671812	0.06504	0.0653397	0.0347578	0.0508393	0.0533204	0.0618543	0.0752642	0.0501929
DNM1	A0A0D9SFB1_HUMAN;A0A0D9SFE4_HUMAN;A0A0U1RQP1_HUMAN;DYN1_HUMAN;DYN1_HUMAN;DYN1_HUMAN;DYN1_HUMAN	A0A0D9SFB1;A0A0D9SFE4;A0A0U1RQP1;Q05193;Q05193-2;Q05193-3;Q05193-5	A0A0D9SFB1;A0A0D9SFE4;A0A0U1RQP1;Q05193;Q05193-2;Q05193-3;Q05193-5	Isoform of Q05193, dynamin GTPase;Isoform of Q05193, dynamin GTPase;Isoform of Q05193, dynamin GTPase;Dynamin-1;Isoform of Q05193, Isoform 2 of Dynamin-1;Isoform of Q05193, Isoform 3 of Dynamin-1;Isoform of Q05193, Isoform 4 of Dynamin-1	>tr|A0A0D9SFB1|A0A0D9SFB1_HUMAN Isoform of Q05193, dynamin GTPase OS=Homo sapiens OX=9606 GN=DNM1 PE=1 SV=1;>tr|A0A0D9SFE4|A0A0D9SFE4_HUMAN Isoform of Q05193, dynamin GTPase OS=Homo sapiens OX=9606 GN=DNM1 PE=1 SV=1;>tr|A0A0U1RQP1|A0A0U1RQP1_HUMAN Isoform of Q05193, dynamin GTPase OS=Homo sapiens OX=9606 GN=DNM1 PE=1 SV=1;>sp|Q05193|DYN1_HUMAN Dynamin-1 OS=Homo sapiens OX=9606 GN=DNM1 PE=1 SV=2;>…	2	0.000226603	35.9649	A0A0D9SFB1;A0A0D9SFE4;A0A0U1RQP1;Q05193;Q05193-2;Q05193-3;Q05193-5	DNM1	-2.75473	-1.54043	-0.428869	-1.05368	-1.54416	-1.03403	-0.955088	-1.12584	-1.29502	-1.27699	-0.68675	-1.17419	-0.780754	-0.932735	-0.943182	-0.711431	0.389398	0.408055	0.627511	0.774772	0.336189	0.322752	Not enriched	other	0.0126791	0.00843789	0.0128718	0.00901448	0.00614171	0.00658132	0.00766313	0.00999604	0.0107508	0.00759555
CYTH2;CYTH3;CYTH3;CYTH1;CYTH1;CYTH1;CYTH2;CYTH2	A0A0D9SFG6_HUMAN;CYH3_HUMAN;CYH3_HUMAN;CYH1_HUMAN;CYH1_HUMAN;CYH1_HUMAN;CYH2_HUMAN;CYH2_HUMAN	A0A0D9SFG6;O43739;O43739-2;Q15438;Q15438-2;Q15438-3;Q99418;Q99418-2	A0A0D9SFG6;O43739;O43739-2;Q15438;Q15438-2;Q15438-3;Q99418;Q99418-2	Isoform of Q99418, Cytohesin 2;Cytohesin-3;Isoform of O43739, Isoform 2 of Cytohesin-3;Cytohesin-1;Isoform of Q15438, Isoform 2 of Cytohesin-1;Isoform of Q15438, Isoform 3 of Cytohesin-1;Cytohesin-2;Isoform of Q99418, Isoform 2 of Cytohesin-2	>tr|A0A0D9SFG6|A0A0D9SFG6_HUMAN Isoform of Q99418, Cytohesin 2 OS=Homo sapiens OX=9606 GN=CYTH2 PE=1 SV=1;>sp|O43739|CYH3_HUMAN Cytohesin-3 OS=Homo sapiens OX=9606 GN=CYTH3 PE=1 SV=2;>sp|O43739-2|CYH3_HUMAN Isoform of O43739, Isoform 2 of Cytohesin-3 OS=Homo sapiens OX=9606 GN=CYTH3;>sp|Q15438|CYH1_HUMAN Cytohesin-1 OS=Homo sapiens OX=9606 GN=CYTH1 PE=1 SV=1;>sp|Q15438-2|CYH1_HUMAN Isoform of Q15…	1	0	45.0351	A0A0D9SFG6;O43739;O43739-2;Q15438;Q15438-2;Q15438-3;Q99418;Q99418-2	CYTH2;CYTH3;CYTH3;CYTH1;CYTH1;CYTH1;CYTH2;CYTH2	0.29467	1.05812	0.0874519	0.047823	0.352974	0.375456	0.654999	0.600503	0.144131	0.497785	0.150965	0.344052	0.210745	0.256037	0.296134	0.39875	0.647298	0.293372	0.813309	0.691629	-0.087782	-0.205567	Not enriched	other	0.0451384	0.0361937	0.0290418	0.0319638	0.0175075	0.0212516	0.0243604	0.0282838	0.0355844	0.0228508
SHPRH	A0A0D9SFM0_HUMAN;SHPRH_HUMAN;SHPRH_HUMAN;SHPRH_HUMAN	A0A0D9SFM0;Q149N8;Q149N8-2;Q149N8-4	A0A0D9SFM0;Q149N8;Q149N8-2;Q149N8-4	Isoform of Q149N8, SNF2 histone linker PHD RING helicase;E3 ubiquitin-protein ligase SHPRH;Isoform of Q149N8, Isoform 2 of E3 ubiquitin-protein ligase SHPRH;Isoform of Q149N8, Isoform 3 of E3 ubiquitin-protein ligase SHPRH	>tr|A0A0D9SFM0|A0A0D9SFM0_HUMAN Isoform of Q149N8, SNF2 histone linker PHD RING helicase OS=Homo sapiens OX=9606 GN=SHPRH PE=1 SV=1;>sp|Q149N8|SHPRH_HUMAN E3 ubiquitin-protein ligase SHPRH OS=Homo sapiens OX=9606 GN=SHPRH PE=1 SV=2;>sp|Q149N8-2|SHPRH_HUMAN Isoform of Q149N8, Isoform 2 of E3 ubiquitin-protein ligase SHPRH OS=Homo sapiens OX=9606 GN=SHPRH;>sp|Q149N8-4|SHPRH_HUMAN Isoform of Q149N8,…	1	0	41.902	A0A0D9SFM0;Q149N8;Q149N8-2;Q149N8-4	SHPRH	0.0270801	-0.307538	0.129553	-0.0386553	0.135825	0.00925541	0.210297	0.110445	0.054317	-0.00627136	0.362414	0.19957	0.196873	-0.0490408	0.247171	0.0644031	0.0789087	0.987959	0.253454	0.997009	0.199897	-0.00160408	Not enriched	nuclear	0.0058608	0.00352588	0.00464557	0.00399598	0.00239579	0.00237679	0.00325334	0.00309975	0.00450706	0.00278142
PFDN5	A0A0D9SFR8_HUMAN;H3BPF6_HUMAN;PFD5_HUMAN;PFD5_HUMAN	A0A0D9SFR8;H3BPF6;Q99471;Q99471-3	A0A0D9SFR8;H3BPF6;Q99471;Q99471-3	Isoform of Q99471, Prefoldin subunit 5;Isoform of Q99471, Prefoldin subunit 5;Prefoldin subunit 5;Isoform of Q99471, Isoform 3 of Prefoldin subunit 5	>tr|A0A0D9SFR8|A0A0D9SFR8_HUMAN Isoform of Q99471, Prefoldin subunit 5 OS=Homo sapiens OX=9606 GN=PFDN5 PE=1 SV=1;>tr|H3BPF6|H3BPF6_HUMAN Isoform of Q99471, Prefoldin subunit 5 OS=Homo sapiens OX=9606 GN=PFDN5 PE=1 SV=2;>sp|Q99471|PFD5_HUMAN Prefoldin subunit 5 OS=Homo sapiens OX=9606 GN=PFDN5 PE=1 SV=2;>sp|Q99471-3|PFD5_HUMAN Isoform of Q99471, Isoform 3 of Prefoldin subunit 5 OS=Homo sapiens OX…	3	0	45.4315	A0A0D9SFR8;H3BPF6;Q99471;Q99471-3	PFDN5	-0.483217	-1.59239	-0.492502	0.103358	-0.475869	-1.22796	-0.414774	-0.380136	-0.867853	-1.08474	-1.36462	-1.27489	-1.0982	-1.10253	-0.70159	-0.480136	0.120032	0.500124	0.325832	0.834269	-0.531836	-0.22093	Not enriched	other	0.0445572	0.0314716	0.047146	0.045417	0.0214835	0.0282968	0.0450038	0.0610452	0.042148	0.0389573
CDK8	A0A0D9SFZ2_HUMAN;CDK8_HUMAN;CDK8_HUMAN	A0A0D9SFZ2;P49336;P49336-2	A0A0D9SFZ2;P49336;P49336-2	Isoform of P49336, Cyclin dependent kinase 8 (Fragment);Cyclin-dependent kinase 8;Isoform of P49336, Isoform 2 of Cyclin-dependent kinase 8	>tr|A0A0D9SFZ2|A0A0D9SFZ2_HUMAN Isoform of P49336, Cyclin dependent kinase 8 (Fragment) OS=Homo sapiens OX=9606 GN=CDK8 PE=1 SV=4;>sp|P49336|CDK8_HUMAN Cyclin-dependent kinase 8 OS=Homo sapiens OX=9606 GN=CDK8 PE=1 SV=1;>sp|P49336-2|CDK8_HUMAN Isoform of P49336, Isoform 2 of Cyclin-dependent kinase 8 OS=Homo sapiens OX=9606 GN=CDK8	3	0	50.746	A0A0D9SFZ2;P49336;P49336-2	CDK8	-1.10835	-2.56654	-2.34353	-2.70354	-2.30092	-1.65286	-2.77501	-3.50674	-2.09363	-2.09393	-2.01187	-2.06458	-2.43353	-1.51204	-2.53826	-2.02461	0.78618	0.316063	0.896308	0.707462	0.114488	0.431775	Not enriched	nuclear	0.0184045	0.00458752	0.00525576	0.00513358	0.00400004	0.00416051	0.00124156	0.00415101	0.00834533	0.00338828
STXBP1	A0A0D9SG72_HUMAN;A0A1B0GTP9_HUMAN;A0A1B0GVQ5_HUMAN;A0A1B0GW76_HUMAN;A0A1B0GWF2_HUMAN;A0A2R8Y5D4_HUMAN;STXB1_HUMAN;STXB1_HUMAN	A0A0D9SG72;A0A1B0GTP9;A0A1B0GVQ5;A0A1B0GW76;A0A1B0GWF2;A0A2R8Y5D4;P61764;P61764-2	A0A0D9SG72;A0A1B0GTP9;A0A1B0GVQ5;A0A1B0GW76;A0A1B0GWF2;A0A2R8Y5D4;P61764;P61764-2	Isoform of P61764, Syntaxin binding protein 1;Isoform of P61764, Syntaxin binding protein 1;Isoform of P61764, Syntaxin binding protein 1;Isoform of P61764, Syntaxin binding protein 1;Isoform of P61764, Syntaxin binding protein 1;Isoform of P61764, Syntaxin binding protein 1 (Fragment);Syntaxin-binding protein 1;Isoform of P61764, Isoform 2 of Syntaxin-binding protein 1	>tr|A0A0D9SG72|A0A0D9SG72_HUMAN Isoform of P61764, Syntaxin binding protein 1 OS=Homo sapiens OX=9606 GN=STXBP1 PE=1 SV=2;>tr|A0A1B0GTP9|A0A1B0GTP9_HUMAN Isoform of P61764, Syntaxin binding protein 1 OS=Homo sapiens OX=9606 GN=STXBP1 PE=1 SV=1;>tr|A0A1B0GVQ5|A0A1B0GVQ5_HUMAN Isoform of P61764, Syntaxin binding protein 1 OS=Homo sapiens OX=9606 GN=STXBP1 PE=1 SV=1;>tr|A0A1B0GW76|A0A1B0GW76_HUMAN I…	3	0	52.1394	A0A0D9SG72;A0A1B0GTP9;A0A1B0GVQ5;A0A1B0GW76;A0A1B0GWF2;A0A2R8Y5D4;P61764;P61764-2	STXBP1	-0.938958	-1.16324	-1.11955	-1.63929	-0.926827	-1.00662	-0.997444	-0.98727	-1.02544	-0.999226	-1.0878	-0.998491	-0.788572	-0.922843	-0.789144	-0.860812	0.11359	0.229219	0.317058	0.646154	0.18752	0.139197	Not enriched	nuclear	0.0409967	0.0209808	0.0201154	0.0270372	0.0184344	0.0172814	0.0224643	0.0189342	0.0272825	0.0192786
SLC9A6	A0A0D9SGH0_HUMAN;A0A1B0GV11_HUMAN;A0A7I2V2B0_HUMAN;SL9A6_HUMAN;SL9A6_HUMAN;SL9A6_HUMAN	A0A0D9SGH0;A0A1B0GV11;A0A7I2V2B0;Q92581;Q92581-1;Q92581-3	A0A0D9SGH0;A0A1B0GV11;A0A7I2V2B0;Q92581;Q92581-1;Q92581-3	Isoform of Q92581, Sodium/hydrogen exchanger;Isoform of Q92581, Sodium/hydrogen exchanger;Isoform of Q92581, Sodium/hydrogen exchanger;Sodium/hydrogen exchanger 6;Isoform of Q92581, Isoform 1 of Sodium/hydrogen exchanger 6;Isoform of Q92581, Isoform 3 of Sodium/hydrogen exchanger 6	>tr|A0A0D9SGH0|A0A0D9SGH0_HUMAN Isoform of Q92581, Sodium/hydrogen exchanger OS=Homo sapiens OX=9606 GN=SLC9A6 PE=1 SV=5;>tr|A0A1B0GV11|A0A1B0GV11_HUMAN Isoform of Q92581, Sodium/hydrogen exchanger OS=Homo sapiens OX=9606 GN=SLC9A6 PE=1 SV=1;>tr|A0A7I2V2B0|A0A7I2V2B0_HUMAN Isoform of Q92581, Sodium/hydrogen exchanger OS=Homo sapiens OX=9606 GN=SLC9A6 PE=1 SV=1;>sp|Q92581|SL9A6_HUMAN Sodium/hydrog…	2	0	46.9267	A0A0D9SGH0;A0A1B0GV11;A0A7I2V2B0;Q92581;Q92581-1;Q92581-3	SLC9A6	-1.36265	-1.14219	-0.704727	-1.94086	-1.05206	-0.850503	-1.10455	-1.08592	-1.13812	-1.02174	-1.21325	-1.15939	-0.794154	-0.72352	-0.975742	-1.20771	0.462507	0.638914	0.691311	0.888265	0.154481	0.097975	Not enriched	other	0.0229133	0.0175343	0.0175326	0.0148257	0.00862425	0.0123601	0.0114988	0.0109753	0.0182015	0.0108646
PTP4A1	A0A0D9SGK2_HUMAN;TP4A1_HUMAN	A0A0D9SGK2;Q93096	A0A0D9SGK2;Q93096	Isoform of Q93096, Protein tyrosine phosphatase 4A1;Protein tyrosine phosphatase type IVA 1	>tr|A0A0D9SGK2|A0A0D9SGK2_HUMAN Isoform of Q93096, Protein tyrosine phosphatase 4A1 OS=Homo sapiens OX=9606 GN=PTP4A1 PE=1 SV=1;>sp|Q93096|TP4A1_HUMAN Protein tyrosine phosphatase type IVA 1 OS=Homo sapiens OX=9606 GN=PTP4A1 PE=1 SV=2	3	0	52.5026	A0A0D9SGK2;Q93096	PTP4A1	-0.332092	-1.37352	-0.998561	-1.42236	-0.506095	-0.766662	-0.909996	-0.437288	-0.865608	-1.05268	-1.23328	-0.829087	-0.154154	-0.675318	-0.837256	-1.11623	0.88651	0.873377	0.940665	0.966627	0.0364712	-0.0407302	Not enriched	other	0.0620864	0.0288487	0.0132772	0.0110086	0.0257253	0.00993181	0.021068	0.0199598	0.0288052	0.0191712
EHMT2	A0A0G2JIR1_HUMAN;A0A0G2JIS2_HUMAN;A0A0G2JK64_HUMAN;A0A0G2JRN8_HUMAN;A0A0G2JRR0_HUMAN;A2ABF8_HUMAN;A2ABF9_HUMAN;H0Y4K5_HUMAN;EHMT2_HUMAN;EHMT2_HUMAN	A0A0G2JIR1;A0A0G2JIS2;A0A0G2JK64;A0A0G2JRN8;A0A0G2JRR0;A2ABF8;A2ABF9;H0Y4K5;Q96KQ7;Q96KQ7-2	A0A0G2JIR1;A0A0G2JIS2;A0A0G2JK64;A0A0G2JRN8;A0A0G2JRR0;A2ABF8;A2ABF9;H0Y4K5;Q96KQ7;Q96KQ7-2	Isoform of Q96KQ7, Histone-lysine N-methyltransferase EHMT2;Isoform of Q96KQ7, Histone-lysine N-methyltransferase EHMT2;Isoform of Q96KQ7, Histone-lysine N-methyltransferase EHMT2;Isoform of Q96KQ7, Histone-lysine N-methyltransferase EHMT2 (Fragment);Isoform of Q96KQ7, Histone-lysine N-methyltransferase EHMT2 (Fragment);Isoform of Q96KQ7, Euchromatic histone lysine methyltransferase 2;Isoform of …	>tr|A0A0G2JIR1|A0A0G2JIR1_HUMAN Isoform of Q96KQ7, Histone-lysine N-methyltransferase EHMT2 OS=Homo sapiens OX=9606 GN=EHMT2 PE=1 SV=1;>tr|A0A0G2JIS2|A0A0G2JIS2_HUMAN Isoform of Q96KQ7, Histone-lysine N-methyltransferase EHMT2 OS=Homo sapiens OX=9606 GN=EHMT2 PE=1 SV=1;>tr|A0A0G2JK64|A0A0G2JK64_HUMAN Isoform of Q96KQ7, Histone-lysine N-methyltransferase EHMT2 OS=Homo sapiens OX=9606 GN=EHMT2 PE=1…	1	0	53.1012	A0A0G2JIR1;A0A0G2JIS2;A0A0G2JK64;A0A0G2JRN8;A0A0G2JRR0;A2ABF8;A2ABF9;H0Y4K5;Q96KQ7;Q96KQ7-2	EHMT2	-2.79293	-2.24375	-1.44539	-1.57287	-1.37662	-0.833282	-1.55526	-1.1458	-1.47702	-1.04461	-1.10459	-0.931944	-1.29729	-1.06675	-1.50129	-0.989969	0.00771631	0.960287	0.0702713	0.988906	0.874195	0.0139151	Not enriched	nuclear	0.00887564	0.00751742	0.00735847	0.00798445	0.003724	0.00513962	0.00423932	0.00653466	0.007934	0.0049094
HSPA1B;HSPA1A;HSPA1B	A0A0G2JIW1_HUMAN;HS71A_HUMAN;HS71B_HUMAN	A0A0G2JIW1;P0DMV8;P0DMV9	A0A0G2JIW1;P0DMV8;P0DMV9	Isoform of P0DMV9, Heat shock 70 kDa protein 1B;Heat shock 70 kDa protein 1A;Heat shock 70 kDa protein 1B	>tr|A0A0G2JIW1|A0A0G2JIW1_HUMAN Isoform of P0DMV9, Heat shock 70 kDa protein 1B OS=Homo sapiens OX=9606 GN=HSPA1B PE=1 SV=1;>sp|P0DMV8|HS71A_HUMAN Heat shock 70 kDa protein 1A OS=Homo sapiens OX=9606 GN=HSPA1A PE=1 SV=1;>sp|P0DMV9|HS71B_HUMAN Heat shock 70 kDa protein 1B OS=Homo sapiens OX=9606 GN=HSPA1B PE=1 SV=1	44	0	53.5451	A0A0G2JIW1;P0DMV8;P0DMV9	HSPA1B;HSPA1A;HSPA1B	4.55658	5.23365	4.62438	5.22504	4.74737	5.3026	4.8319	5.3866	4.5787	5.30432	4.7138	5.37614	4.45976	5.28167	4.81553	5.42482	0.766419	0.798227	0.88608	0.94834	0.0833267	-0.0716732	Not enriched	nuclear	1.64325	1.62135	1.08249	1.79461	0.592997	1.15677	1.00217	1.62047	1.53543	1.0931
ABHD16A	A0A0G2JJD3_HUMAN;ABHGA_HUMAN	A0A0G2JJD3;O95870	A0A0G2JJD3;O95870	Isoform of O95870, HLA-B associated transcript 5, isoform CRA_b;Phosphatidylserine lipase ABHD16A	>tr|A0A0G2JJD3|A0A0G2JJD3_HUMAN Isoform of O95870, HLA-B associated transcript 5, isoform CRA_b OS=Homo sapiens OX=9606 GN=ABHD16A PE=1 SV=1;>sp|O95870|ABHGA_HUMAN Phosphatidylserine lipase ABHD16A OS=Homo sapiens OX=9606 GN=ABHD16A PE=1 SV=3	12	0	55.3514	A0A0G2JJD3;O95870	ABHD16A	0.654768	0.548659	0.567223	0.245922	0.681497	0.705958	0.533123	0.450555	0.66497	0.678452	0.709966	0.272502	0.862164	0.686131	0.682913	0.348353	0.563392	0.695891	0.759318	0.908742	0.0773295	0.0521069	Not enriched	other	0.0756433	0.049205	0.0521983	0.0362337	0.0318521	0.0330628	0.0372132	0.0322301	0.05332	0.0335896
GBA1	A0A0G2JLB3_HUMAN;A0A0G2JNZ5_HUMAN;GBA1_HUMAN;GBA1_HUMAN;GBA1_HUMAN	A0A0G2JLB3;A0A0G2JNZ5;P04062;P04062-2;P04062-4	A0A0G2JLB3;A0A0G2JNZ5;P04062;P04062-2;P04062-4	Isoform of P04062, Glucosylceramidase;Isoform of P04062, Glucosylceramidase;Lysosomal acid glucosylceramidase;Isoform of P04062, Isoform Short of Lysosomal acid glucosylceramidase;Isoform of P04062, Isoform 4 of Lysosomal acid glucosylceramidase	>tr|A0A0G2JLB3|A0A0G2JLB3_HUMAN Isoform of P04062, Glucosylceramidase OS=Homo sapiens OX=9606 GN=GBA1 PE=1 SV=1;>tr|A0A0G2JNZ5|A0A0G2JNZ5_HUMAN Isoform of P04062, Glucosylceramidase OS=Homo sapiens OX=9606 GN=GBA1 PE=1 SV=1;>sp|P04062|GBA1_HUMAN Lysosomal acid glucosylceramidase OS=Homo sapiens OX=9606 GN=GBA1 PE=1 SV=3;>sp|P04062-2|GBA1_HUMAN Isoform of P04062, Isoform Short of Lysosomal acid gl…	7	0	48.9746	A0A0G2JLB3;A0A0G2JNZ5;P04062;P04062-2;P04062-4	GBA1	-0.374072	-0.376061	-0.761254	-0.438313	-0.103888	-0.676042	-0.603539	-0.464078	-0.285357	-0.293722	-0.361622	-0.0284052	-0.175097	-0.513926	-0.386112	-0.184274	0.0961472	0.300163	0.284785	0.696731	0.245148	0.147035	Not enriched	other	0.0569421	0.0426436	0.0448476	0.0543283	0.0284454	0.0298774	0.0355984	0.0465998	0.0496904	0.0351302
SSBP1	A0A0G2JLD8_HUMAN;C9K0U8_HUMAN;E7EUY5_HUMAN;SSBP_HUMAN	A0A0G2JLD8;C9K0U8;E7EUY5;Q04837	A0A0G2JLD8;C9K0U8;E7EUY5;Q04837	Isoform of Q04837, Single-stranded DNA-binding protein, mitochondrial (Fragment);Isoform of Q04837, Single-stranded DNA-binding protein, mitochondrial (Fragment);Isoform of Q04837, Single-stranded DNA-binding protein, mitochondrial (Fragment);Single-stranded DNA-binding protein, mitochondrial	>tr|A0A0G2JLD8|A0A0G2JLD8_HUMAN Isoform of Q04837, Single-stranded DNA-binding protein, mitochondrial (Fragment) OS=Homo sapiens OX=9606 GN=SSBP1 PE=1 SV=1;>tr|C9K0U8|C9K0U8_HUMAN Isoform of Q04837, Single-stranded DNA-binding protein, mitochondrial (Fragment) OS=Homo sapiens OX=9606 GN=SSBP1 PE=1 SV=1;>tr|E7EUY5|E7EUY5_HUMAN Isoform of Q04837, Single-stranded DNA-binding protein, mitochondrial (…	3	0	50.6	A0A0G2JLD8;C9K0U8;E7EUY5;Q04837	SSBP1	0.661437	0.394973	-0.10288	-0.829957	0.853142	0.0536909	0.738006	0.516628	0.19104	0.18431	0.0499196	-0.165935	0.31959	-0.780071	0.14824	-0.0255694	0.917187	0.074296	0.960329	0.42751	0.0339404	-0.62482	Not enriched	other	0.173324	0.11667	0.110065	0.0892302	0.077157	0.0539125	0.0707672	0.086086	0.122322	0.0719807
NLRP7	A0A0G2JMB6_HUMAN;A0A0G2JNK1_HUMAN;A0A0G2JNK3_HUMAN;A0A0G2JPH3_HUMAN;NALP7_HUMAN;NALP7_HUMAN;NALP7_HUMAN	A0A0G2JMB6;A0A0G2JNK1;A0A0G2JNK3;A0A0G2JPH3;Q8WX94;Q8WX94-2;Q8WX94-3	A0A0G2JMB6;A0A0G2JNK1;A0A0G2JNK3;A0A0G2JPH3;Q8WX94;Q8WX94-2;Q8WX94-3	Isoform of Q8WX94, NACHT, LRR and PYD domains-containing protein 7;Isoform of Q8WX94, NACHT, LRR and PYD domains-containing protein 7;Isoform of Q8WX94, NACHT, LRR and PYD domains-containing protein 7;Isoform of Q8WX94, NACHT, LRR and PYD domains-containing protein 7;NACHT, LRR and PYD domains-containing protein 7;Isoform of Q8WX94, Isoform 2 of NACHT, LRR and PYD domains-containing protein 7;Iso…	>tr|A0A0G2JMB6|A0A0G2JMB6_HUMAN Isoform of Q8WX94, NACHT, LRR and PYD domains-containing protein 7 OS=Homo sapiens OX=9606 GN=NLRP7 PE=1 SV=1;>tr|A0A0G2JNK1|A0A0G2JNK1_HUMAN Isoform of Q8WX94, NACHT, LRR and PYD domains-containing protein 7 OS=Homo sapiens OX=9606 GN=NLRP7 PE=1 SV=1;>tr|A0A0G2JNK3|A0A0G2JNK3_HUMAN Isoform of Q8WX94, NACHT, LRR and PYD domains-containing protein 7 OS=Homo sapiens …	1	0.00909091	31.8015	A0A0G2JMB6;A0A0G2JNK1;A0A0G2JNK3;A0A0G2JPH3;Q8WX94;Q8WX94-2;Q8WX94-3	NLRP7	0.852099	-0.475246	0.227804	1.26596	-0.151638	-2.98929	0.165615	-0.329338	-0.586156	-0.897326	-0.886565	-1.04698	0.777465	-0.0834799	0.578396	-0.106966	0.0499077	0.0901884	0.197057	0.460318	-1.32191	1.11752	Not enriched	other	0.00764283	0.00386583	0.00397352	0.00342311	0.00728323	0.004717	0.00832112	0.00559565	0.00472632	0.00647925
NLRP2	A0A0G2JMG8_HUMAN;A0A0G2JNC8_HUMAN;A0A0G2JPQ2_HUMAN;NALP2_HUMAN;NALP2_HUMAN	A0A0G2JMG8;A0A0G2JNC8;A0A0G2JPQ2;Q9NX02;Q9NX02-5	A0A0G2JMG8;A0A0G2JNC8;A0A0G2JPQ2;Q9NX02;Q9NX02-5	Isoform of Q9NX02, NACHT, LRR and PYD domains-containing protein 2;Isoform of Q9NX02, NACHT, LRR and PYD domains-containing protein 2 (Fragment);Isoform of Q9NX02, NACHT, LRR and PYD domains-containing protein 2;NACHT, LRR and PYD domains-containing protein 2;Isoform of Q9NX02, Isoform 5 of NACHT, LRR and PYD domains-containing protein 2	>tr|A0A0G2JMG8|A0A0G2JMG8_HUMAN Isoform of Q9NX02, NACHT, LRR and PYD domains-containing protein 2 OS=Homo sapiens OX=9606 GN=NLRP2 PE=1 SV=1;>tr|A0A0G2JNC8|A0A0G2JNC8_HUMAN Isoform of Q9NX02, NACHT, LRR and PYD domains-containing protein 2 (Fragment) OS=Homo sapiens OX=9606 GN=NLRP2 PE=1 SV=1;>tr|A0A0G2JPQ2|A0A0G2JPQ2_HUMAN Isoform of Q9NX02, NACHT, LRR and PYD domains-containing protein 2 OS=Ho…	19	0	54.5119	A0A0G2JMG8;A0A0G2JNC8;A0A0G2JPQ2;Q9NX02;Q9NX02-5	NLRP2	0.286992	0.0878124	0.37019	0.511902	0.59077	0.708598	0.388213	0.704359	0.6958	0.613636	0.605537	0.716181	0.682372	0.686532	0.489544	0.844713	0.00459723	0.446699	0.0519142	0.802282	0.343565	0.0778053	Not enriched	other	0.116187	0.0706002	0.0683388	0.0720371	0.0432441	0.0479281	0.0472308	0.0690849	0.0817907	0.051872
OCLN	A0A0G2JMZ8_HUMAN;OCLN_HUMAN;OCLN_HUMAN;OCLN_HUMAN	A0A0G2JMZ8;Q16625;Q16625-3;Q16625-4	A0A0G2JMZ8;Q16625;Q16625-3;Q16625-4	Isoform of Q16625, Occludin;Occludin;Isoform of Q16625, Isoform 3 of Occludin;Isoform of Q16625, Isoform 4 of Occludin	>tr|A0A0G2JMZ8|A0A0G2JMZ8_HUMAN Isoform of Q16625, Occludin OS=Homo sapiens OX=9606 GN=OCLN PE=1 SV=1;>sp|Q16625|OCLN_HUMAN Occludin OS=Homo sapiens OX=9606 GN=OCLN PE=1 SV=1;>sp|Q16625-3|OCLN_HUMAN Isoform of Q16625, Isoform 3 of Occludin OS=Homo sapiens OX=9606 GN=OCLN;>sp|Q16625-4|OCLN_HUMAN Isoform of Q16625, Isoform 4 of Occludin OS=Homo sapiens OX=9606 GN=OCLN	10	0	55.8551	A0A0G2JMZ8;Q16625;Q16625-3;Q16625-4	OCLN	0.348423	0.553891	0.550421	0.48562	0.464038	0.644948	0.551811	0.472953	0.327945	0.426988	0.499035	0.356373	0.615432	0.646929	0.496935	0.350229	0.270394	0.933402	0.51082	0.983059	-0.0820035	-0.00605631	Not enriched	other	0.222419	0.129437	0.147138	0.093006	0.0846649	0.114107	0.113232	0.121817	0.148	0.108455
SLC12A7	A0A0G2JNW7_HUMAN;S12A7_HUMAN	A0A0G2JNW7;Q9Y666	A0A0G2JNW7;Q9Y666	Isoform of Q9Y666, Solute carrier family 12 member 7;Solute carrier family 12 member 7	>tr|A0A0G2JNW7|A0A0G2JNW7_HUMAN Isoform of Q9Y666, Solute carrier family 12 member 7 OS=Homo sapiens OX=9606 GN=SLC12A7 PE=1 SV=1;>sp|Q9Y666|S12A7_HUMAN Solute carrier family 12 member 7 OS=Homo sapiens OX=9606 GN=SLC12A7 PE=1 SV=3	6	0	53.5968	A0A0G2JNW7;Q9Y666	SLC12A7	-0.34113	-0.650084	0.0812254	-0.55964	-0.343361	-0.500644	-0.743579	-0.581203	-0.553758	-0.54437	-0.386031	-0.727952	-0.468805	-0.833839	-0.453969	-0.620073	0.245349	0.738245	0.48522	0.924237	-0.185621	-0.0519748	Not enriched	other	0.0101891	0.00675162	0.00721142	0.00543346	0.00393224	0.00366768	0.00599055	0.0052057	0.0073964	0.00469904
SCRIB	A0A0G2JNZ2_HUMAN;A0A0G2JPP5_HUMAN;A0A669KB89_HUMAN;SCRIB_HUMAN;SCRIB_HUMAN	A0A0G2JNZ2;A0A0G2JPP5;A0A669KB89;Q14160;Q14160-3	A0A0G2JNZ2;A0A0G2JPP5;A0A669KB89;Q14160;Q14160-3	Isoform of Q14160, Protein scribble homolog;Isoform of Q14160, Protein scribble homolog;Isoform of Q14160, Scribble planar cell polarity protein;Protein scribble homolog;Isoform of Q14160, Isoform 3 of Protein scribble homolog	>tr|A0A0G2JNZ2|A0A0G2JNZ2_HUMAN Isoform of Q14160, Protein scribble homolog OS=Homo sapiens OX=9606 GN=SCRIB PE=1 SV=1;>tr|A0A0G2JPP5|A0A0G2JPP5_HUMAN Isoform of Q14160, Protein scribble homolog OS=Homo sapiens OX=9606 GN=SCRIB PE=1 SV=1;>tr|A0A669KB89|A0A669KB89_HUMAN Isoform of Q14160, Scribble planar cell polarity protein OS=Homo sapiens OX=9606 GN=SCRIB PE=1 SV=1;>sp|Q14160|SCRIB_HUMAN Protei…	24	0	52.0223	A0A0G2JNZ2;A0A0G2JPP5;A0A669KB89;Q14160;Q14160-3	SCRIB	0.784658	0.791557	0.735064	0.767461	0.855603	1.00847	0.743093	0.929223	0.72147	0.834894	0.823813	0.86756	0.692843	0.850346	0.846317	0.915692	0.475178	0.333123	0.700973	0.722094	0.0422496	-0.0577986	Not enriched	other	0.127607	0.083666	0.0871878	0.0861191	0.0499618	0.0630655	0.0702633	0.0810143	0.0961451	0.0660762
C4A	A0A0G2JPR0_HUMAN;A0A140TA32_HUMAN;A0A140TA44_HUMAN;A0A140TA49_HUMAN;A0A8V8TLP6_HUMAN;CO4A_HUMAN;CO4A_HUMAN	A0A0G2JPR0;A0A140TA32;A0A140TA44;A0A140TA49;A0A8V8TLP6;P0C0L4;P0C0L4-2	A0A0G2JPR0;A0A140TA32;A0A140TA44;A0A140TA49;A0A8V8TLP6;P0C0L4;P0C0L4-2	Isoform of P0C0L4, Complement C4-A;Isoform of P0C0L4, Complement C4-A;Isoform of P0C0L4, Complement C4-A;Isoform of P0C0L4, Complement C4-A;Isoform of P0C0L4, Complement C4A (Rodgers blood group);Complement C4-A;Isoform of P0C0L4, Isoform 2 of Complement C4-A	>tr|A0A0G2JPR0|A0A0G2JPR0_HUMAN Isoform of P0C0L4, Complement C4-A OS=Homo sapiens OX=9606 GN=C4A PE=1 SV=1;>tr|A0A140TA32|A0A140TA32_HUMAN Isoform of P0C0L4, Complement C4-A OS=Homo sapiens OX=9606 GN=C4A PE=1 SV=1;>tr|A0A140TA44|A0A140TA44_HUMAN Isoform of P0C0L4, Complement C4-A OS=Homo sapiens OX=9606 GN=C4A PE=1 SV=1;>tr|A0A140TA49|A0A140TA49_HUMAN Isoform of P0C0L4, Complement C4-A OS=Homo …	4	0	51.2475	A0A0G2JPR0;A0A140TA32;A0A140TA44;A0A140TA49;A0A8V8TLP6;P0C0L4;P0C0L4-2	C4A	0.289798	0.271467	0.692965	0.690267	-1.92794	-2.01072	-2.54824	-5.03789	-2.48004	-3.72645	-3.88616	-3.87661	-3.9918	-1.42733	-2.50012	-2.85869	8.61422e-05	0.790467	0.00452351	0.946414	-3.97844	0.186712	Not enriched	other	0	0.00116926	0	0.000513764	0.00244428	0.00302088	0.00311522	0.00183513	0.000420756	0.00260388
ABR	A0A0G2JQ41_HUMAN;A0A1C7CYZ0_HUMAN;B7Z683_HUMAN;I3L4Y1_HUMAN;ABR_HUMAN;ABR_HUMAN;ABR_HUMAN	A0A0G2JQ41;A0A1C7CYZ0;B7Z683;I3L4Y1;Q12979;Q12979-2;Q12979-4	A0A0G2JQ41;A0A1C7CYZ0;B7Z683;I3L4Y1;Q12979;Q12979-2;Q12979-4	Isoform of Q12979, Active breakpoint cluster region-related protein (Fragment);Isoform of Q12979, Active breakpoint cluster region-related protein;Isoform of Q12979, Active breakpoint cluster region-related protein;Isoform of Q12979, Active breakpoint cluster region-related protein;Active breakpoint cluster region-related protein;Isoform of Q12979, Isoform Short of Active breakpoint cluster regio…	>tr|A0A0G2JQ41|A0A0G2JQ41_HUMAN Isoform of Q12979, Active breakpoint cluster region-related protein (Fragment) OS=Homo sapiens OX=9606 GN=ABR PE=1 SV=1;>tr|A0A1C7CYZ0|A0A1C7CYZ0_HUMAN Isoform of Q12979, Active breakpoint cluster region-related protein OS=Homo sapiens OX=9606 GN=ABR PE=1 SV=1;>tr|B7Z683|B7Z683_HUMAN Isoform of Q12979, Active breakpoint cluster region-related protein OS=Homo sapien…	8	0	52.0961	A0A0G2JQ41;A0A1C7CYZ0;B7Z683;I3L4Y1;Q12979;Q12979-2;Q12979-4	ABR	0.486965	0.0277624	0.593552	0.235945	0.602224	0.496857	0.632108	0.545584	0.425195	0.41083	0.528434	0.292238	0.520333	0.36729	0.472128	0.40936	0.455931	0.234522	0.686023	0.651571	0.0781184	-0.126915	Not enriched	other	0.128082	0.087319	0.0985323	0.0956161	0.0571579	0.0563067	0.0703894	0.0721182	0.102387	0.0639931
TAMM41	A0A0G2JQ92_HUMAN;H7C1A2_HUMAN;TAM41_HUMAN;TAM41_HUMAN;TAM41_HUMAN	A0A0G2JQ92;H7C1A2;Q96BW9;Q96BW9-2;Q96BW9-3	A0A0G2JQ92;H7C1A2;Q96BW9;Q96BW9-2;Q96BW9-3	Isoform of Q96BW9, Phosphatidate cytidylyltransferase, mitochondrial (Fragment);Isoform of Q96BW9, Phosphatidate cytidylyltransferase, mitochondrial (Fragment);Phosphatidate cytidylyltransferase, mitochondrial;Isoform of Q96BW9, Isoform 2 of Phosphatidate cytidylyltransferase, mitochondrial;Isoform of Q96BW9, Isoform 3 of Phosphatidate cytidylyltransferase, mitochondrial	>tr|A0A0G2JQ92|A0A0G2JQ92_HUMAN Isoform of Q96BW9, Phosphatidate cytidylyltransferase, mitochondrial (Fragment) OS=Homo sapiens OX=9606 GN=TAMM41 PE=1 SV=1;>tr|H7C1A2|H7C1A2_HUMAN Isoform of Q96BW9, Phosphatidate cytidylyltransferase, mitochondrial (Fragment) OS=Homo sapiens OX=9606 GN=TAMM41 PE=1 SV=1;>sp|Q96BW9|TAM41_HUMAN Phosphatidate cytidylyltransferase, mitochondrial OS=Homo sapiens OX=960…	2	0	44.7768	A0A0G2JQ92;H7C1A2;Q96BW9;Q96BW9-2;Q96BW9-3	TAMM41	1.83694	1.30442	0.950619	-1.103	-0.500768	-0.702918	-0.212317	-0.606768	-0.158495	-0.335018	-0.464229	-0.647159	0.281265	-0.263993	-0.411288	-0.405994	0.0342231	0.53686	0.159233	0.846396	-1.14847	0.30569	Not enriched	other	0.0898908	0.0508465	0.0487657	0.0415352	0.0350071	0.0294299	0.0329087	0.0356865	0.0577595	0.0332581
MUC4	A0A0G2JR46_HUMAN;A0A0G2JR58_HUMAN;A0A0G2JS91_HUMAN;A0A0G2JSE4_HUMAN;MUC4_HUMAN	A0A0G2JR46;A0A0G2JR58;A0A0G2JS91;A0A0G2JSE4;Q99102-11	A0A0G2JR46;A0A0G2JR58;A0A0G2JS91;A0A0G2JSE4;Q99102-11	Isoform of Q99102, Mucin-4;Isoform of Q99102, Mucin-4 (Fragment);Isoform of Q99102, Mucin-4 (Fragment);Isoform of Q99102, Mucin-4 (Fragment);Isoform of Q99102, Isoform 11 of Mucin-4	>tr|A0A0G2JR46|A0A0G2JR46_HUMAN Isoform of Q99102, Mucin-4 OS=Homo sapiens OX=9606 GN=MUC4 PE=1 SV=1;>tr|A0A0G2JR58|A0A0G2JR58_HUMAN Isoform of Q99102, Mucin-4 (Fragment) OS=Homo sapiens OX=9606 GN=MUC4 PE=1 SV=1;>tr|A0A0G2JS91|A0A0G2JS91_HUMAN Isoform of Q99102, Mucin-4 (Fragment) OS=Homo sapiens OX=9606 GN=MUC4 PE=1 SV=1;>tr|A0A0G2JSE4|A0A0G2JSE4_HUMAN Isoform of Q99102, Mucin-4 (Fragment) OS=H…	1	0.00951959	31.617	A0A0G2JR46;A0A0G2JR58;A0A0G2JS91;A0A0G2JSE4;Q99102-11	MUC4	-0.844501	-1.79444	-4.22901	-0.386871	-3.1353	0.0189781	-0.324741	-2.74586	-4.27064	-3.44404	-1.02596	-0.569662	-0.898728	-0.976231	-1.11642	-3.28348	0.656474	0.984753	0.81996	0.995945	-0.513868	-0.021984	Not enriched	other	0	0	0.0102448	0.0135317	0.00647144	0.0072148	0.0072983	0	0.00594413	0.00524614
RBFOX2	A0A0G2JRA5_HUMAN;A0A0G2JRD1_HUMAN;A0A8Q3SI75_HUMAN;A0A8Q3WKT3_HUMAN;B0QYV1_HUMAN;B0QYY4_HUMAN;RFOX2_HUMAN;RFOX2_HUMAN;RFOX2_HUMAN;RFOX2_HUMAN;RFOX2_HUMAN;RFOX2_HUMAN;RFOX2_HUMAN;RFOX2_HUMAN;RFOX2_HUMAN;RFOX2_HUMAN;S4R3K7_HUMAN;S4R469_HUMAN	A0A0G2JRA5;A0A0G2JRD1;A0A8Q3SI75;A0A8Q3WKT3;B0QYV1;B0QYY4;O43251;O43251-10;O43251-2;O43251-3;O43251-4;O43251-5;O43251-6;O43251-7;O43251-8;O43251-9;S4R3K7;S4R469	A0A0G2JRA5;A0A0G2JRD1;A0A8Q3SI75;A0A8Q3WKT3;B0QYV1;B0QYY4;O43251;O43251-10;O43251-2;O43251-3;O43251-4;O43251-5;O43251-6;O43251-7;O43251-8;O43251-9;S4R3K7;S4R469	Isoform of O43251, RNA-binding protein fox-1 homolog 2 (Fragment);Isoform of O43251, RNA-binding protein fox-1 homolog 2 (Fragment);Isoform of O43251, RNA binding protein fox-1 homolog 2;Isoform of O43251, RNA binding protein fox-1 homolog 2;Isoform of O43251, RNA binding protein fox-1 homolog 2;Isoform of O43251, RNA binding protein fox-1 homolog 2;RNA binding protein fox-1 homolog 2;Isoform of …	>tr|A0A0G2JRA5|A0A0G2JRA5_HUMAN Isoform of O43251, RNA-binding protein fox-1 homolog 2 (Fragment) OS=Homo sapiens OX=9606 GN=RBFOX2 PE=1 SV=1;>tr|A0A0G2JRD1|A0A0G2JRD1_HUMAN Isoform of O43251, RNA-binding protein fox-1 homolog 2 (Fragment) OS=Homo sapiens OX=9606 GN=RBFOX2 PE=1 SV=1;>tr|A0A8Q3SI75|A0A8Q3SI75_HUMAN Isoform of O43251, RNA binding protein fox-1 homolog 2 OS=Homo sapiens OX=9606 GN=R…	1	0	48.9351	A0A0G2JRA5;A0A0G2JRD1;A0A8Q3SI75;A0A8Q3WKT3;B0QYV1;B0QYY4;O43251;O43251-10;O43251-2;O43251-3;O43251-4;O43251-5;O43251-6;O43251-7;O43251-8;O43251-9;S4R3K7;S4R469	RBFOX2	0.840585	1.22883	0.935809	-3.93849	0.39348	-0.127609	-0.0620441	-0.519697	-0.0926986	-0.218534	-0.21564	-0.108246	-0.346588	-0.43579	-0.712632	-0.306448	0.93448	0.683124	0.96813	0.906499	0.0745388	-0.371397	Not enriched	nuclear	0.140839	0.0809994	0.0828231	0.0858968	0.0437441	0.0483749	0.0445143	0.0637881	0.0976395	0.0501054
NA	A0A0G2JRQ6_HUMAN	A0A0G2JRQ6	A0A0G2JRQ6	Ig-like domain-containing protein (Fragment)	>tr|A0A0G2JRQ6|A0A0G2JRQ6_HUMAN Ig-like domain-containing protein (Fragment) OS=Homo sapiens OX=9606 PE=1 SV=4	3	0	39.9645	A0A0G2JRQ6	NA	0.280811	-2.8612	-3.10888	0.389468	0.913628	0.174859	2.01081	0.337897	-2.4978	-3.86201	-2.78983	-3.62512	-2.96498	-3.02486	-4.00878	-2.69591	0.0378761	0.00029199	0.169392	0.0347084	-1.86874	-4.03293	Not enriched	other	0	0	0	0	0	0.000927191	0	0	0	0.000231798
TAF4;TAF4;TAF4B;TAF4;TAF4B;TAF4	A0A0G2JRY5_HUMAN;A0A8I5KRH3_HUMAN;J3KTH2_HUMAN;TAF4_HUMAN;TAF4B_HUMAN;V9GY03_HUMAN	A0A0G2JRY5;A0A8I5KRH3;J3KTH2;O00268;Q92750;V9GY03	A0A0G2JRY5;A0A8I5KRH3;J3KTH2;O00268;Q92750;V9GY03	Isoform of O00268, Transcription initiation factor TFIID subunit 4 (Fragment);Isoform of O00268, TATA-box binding protein associated factor 4 (Fragment);Isoform of Q92750, HCG38478, isoform CRA_a;Transcription initiation factor TFIID subunit 4;Transcription initiation factor TFIID subunit 4B;Isoform of O00268, TATA-box binding protein associated factor 4 (Fragment)	>tr|A0A0G2JRY5|A0A0G2JRY5_HUMAN Isoform of O00268, Transcription initiation factor TFIID subunit 4 (Fragment) OS=Homo sapiens OX=9606 GN=TAF4 PE=1 SV=1;>tr|A0A8I5KRH3|A0A8I5KRH3_HUMAN Isoform of O00268, TATA-box binding protein associated factor 4 (Fragment) OS=Homo sapiens OX=9606 GN=TAF4 PE=1 SV=1;>tr|J3KTH2|J3KTH2_HUMAN Isoform of Q92750, HCG38478, isoform CRA_a OS=Homo sapiens OX=9606 GN=TAF4…	1	0	46.8091	A0A0G2JRY5;A0A8I5KRH3;J3KTH2;O00268;Q92750;V9GY03	TAF4;TAF4;TAF4B;TAF4;TAF4B;TAF4	-1.75099	-2.0079	-1.69568	-1.72863	-0.943982	-1.02154	-1.58977	-1.54938	-0.941509	-1.26285	-1.33369	-1.48446	-1.27821	-0.826109	-1.21309	-1.18528	0.00787313	0.39257	0.0709998	0.761845	0.540173	0.150496	Not enriched	nuclear	0.0194517	0.00976939	0.00949127	0.00823055	0.0057048	0.00918071	0.00782713	0.00862843	0.0117357	0.00783527
SLC45A2	A0A0G2JSD6_HUMAN;S45A2_HUMAN;S45A2_HUMAN	A0A0G2JSD6;Q9UMX9;Q9UMX9-3	A0A0G2JSD6;Q9UMX9;Q9UMX9-3	Isoform of Q9UMX9, Membrane-associated transporter protein (Fragment);Membrane-associated transporter protein;Isoform of Q9UMX9, Isoform 3 of Membrane-associated transporter protein	>tr|A0A0G2JSD6|A0A0G2JSD6_HUMAN Isoform of Q9UMX9, Membrane-associated transporter protein (Fragment) OS=Homo sapiens OX=9606 GN=SLC45A2 PE=1 SV=1;>sp|Q9UMX9|S45A2_HUMAN Membrane-associated transporter protein OS=Homo sapiens OX=9606 GN=SLC45A2 PE=1 SV=2;>sp|Q9UMX9-3|S45A2_HUMAN Isoform of Q9UMX9, Isoform 3 of Membrane-associated transporter protein OS=Homo sapiens OX=9606 GN=SLC45A2	1	0	39.5367	A0A0G2JSD6;Q9UMX9;Q9UMX9-3	SLC45A2	0.220152	-0.222971	0.534374	0.68967	-0.408768	0.541334	-0.265974	0.736029	-0.371469	0.397996	0.289172	-0.602931	0.435501	0.169748	0.0422196	0.0592895	0.245607	0.934224	0.485516	0.983618	-0.377114	0.0260344	Not enriched	other	0.0229412	0.024541	0.0232231	0.012047	0.0148652	0.0145454	0.0148437	0.0162424	0.0206881	0.0151242
SMARCB1	A0A0G2JSE9_HUMAN;A0A2R8Y5N5_HUMAN;C9JTA6_HUMAN;G5E975_HUMAN;SNF5_HUMAN;SNF5_HUMAN	A0A0G2JSE9;A0A2R8Y5N5;C9JTA6;G5E975;Q12824;Q12824-2	A0A0G2JSE9;A0A2R8Y5N5;C9JTA6;G5E975;Q12824;Q12824-2	Isoform of Q12824, SWI/SNF-related matrix-associated actin-dependent regulator of chromatin subfamily B member 1 (Fragment);Isoform of Q12824, SWI/SNF related, matrix associated, actin dependent regulator of chromatin, subfamily b, member 1;Isoform of Q12824, SWI/SNF related, matrix associated, actin dependent regulator of chromatin, subfamily b, member 1 (Fragment);Isoform of Q12824, SWI/SNF-rel…	>tr|A0A0G2JSE9|A0A0G2JSE9_HUMAN Isoform of Q12824, SWI/SNF-related matrix-associated actin-dependent regulator of chromatin subfamily B member 1 (Fragment) OS=Homo sapiens OX=9606 GN=SMARCB1 PE=1 SV=1;>tr|A0A2R8Y5N5|A0A2R8Y5N5_HUMAN Isoform of Q12824, SWI/SNF related, matrix associated, actin dependent regulator of chromatin, subfamily b, member 1 OS=Homo sapiens OX=9606 GN=SMARCB1 PE=1 SV=1;>tr|…	3	0	49.209	A0A0G2JSE9;A0A2R8Y5N5;C9JTA6;G5E975;Q12824;Q12824-2	SMARCB1	0.68807	0.361857	0.589794	0.426498	0.339372	0.174035	0.412197	0.252237	0.194887	0.182418	0.359495	0.129449	-0.183082	0.190813	0.264914	0.15445	0.0119849	0.0890689	0.0894805	0.456668	-0.299993	-0.187686	Not enriched	nuclear	0.134306	0.0841995	0.0885532	0.0826282	0.0384335	0.0601067	0.07004	0.0693547	0.0974216	0.0594837
PUF60	A0A0J9YVP6_HUMAN;A0A0J9YXJ8_HUMAN;A0A0J9YXX5_HUMAN;A0A0J9YYL3_HUMAN;PUF60_HUMAN;PUF60_HUMAN;PUF60_HUMAN;PUF60_HUMAN;PUF60_HUMAN;PUF60_HUMAN	A0A0J9YVP6;A0A0J9YXJ8;A0A0J9YXX5;A0A0J9YYL3;Q9UHX1;Q9UHX1-2;Q9UHX1-3;Q9UHX1-4;Q9UHX1-5;Q9UHX1-6	A0A0J9YVP6;A0A0J9YXJ8;A0A0J9YXX5;A0A0J9YYL3;Q9UHX1;Q9UHX1-2;Q9UHX1-3;Q9UHX1-4;Q9UHX1-5;Q9UHX1-6	Isoform of Q9UHX1, Poly(U)-binding-splicing factor PUF60 (Fragment);Isoform of Q9UHX1, Poly(U)-binding-splicing factor PUF60 (Fragment);Isoform of Q9UHX1, Poly(U)-binding-splicing factor PUF60 (Fragment);Isoform of Q9UHX1, Poly(U)-binding-splicing factor PUF60 (Fragment);Poly(U)-binding-splicing factor PUF60;Isoform of Q9UHX1, Isoform 2 of Poly(U)-binding-splicing factor PUF60;Isoform of Q9UHX1, …	>tr|A0A0J9YVP6|A0A0J9YVP6_HUMAN Isoform of Q9UHX1, Poly(U)-binding-splicing factor PUF60 (Fragment) OS=Homo sapiens OX=9606 GN=PUF60 PE=1 SV=1;>tr|A0A0J9YXJ8|A0A0J9YXJ8_HUMAN Isoform of Q9UHX1, Poly(U)-binding-splicing factor PUF60 (Fragment) OS=Homo sapiens OX=9606 GN=PUF60 PE=1 SV=1;>tr|A0A0J9YXX5|A0A0J9YXX5_HUMAN Isoform of Q9UHX1, Poly(U)-binding-splicing factor PUF60 (Fragment) OS=Homo sapie…	26	0	54.3276	A0A0J9YVP6;A0A0J9YXJ8;A0A0J9YXX5;A0A0J9YYL3;Q9UHX1;Q9UHX1-2;Q9UHX1-3;Q9UHX1-4;Q9UHX1-5;Q9UHX1-6	PUF60	2.02426	2.04322	2.07972	2.03029	2.03456	2.15726	1.98324	2.01177	2.0412	2.3238	2.23487	2.24263	1.69804	2.13726	2.02191	2.00801	0.0706842	0.356388	0.238269	0.733731	0.16625	-0.0804012	Not enriched	nuclear	1.23129	0.946117	0.922006	0.891691	0.350687	0.56514	0.584855	0.625976	0.997776	0.531665
CTDP1	A0A0J9YWB6_HUMAN;CTDP1_HUMAN;CTDP1_HUMAN	A0A0J9YWB6;Q9Y5B0;Q9Y5B0-4	A0A0J9YWB6;Q9Y5B0;Q9Y5B0-4	Isoform of Q9Y5B0, RNA polymerase II subunit A C-terminal domain phosphatase (Fragment);RNA polymerase II subunit A C-terminal domain phosphatase;Isoform of Q9Y5B0, Isoform 4 of RNA polymerase II subunit A C-terminal domain phosphatase	>tr|A0A0J9YWB6|A0A0J9YWB6_HUMAN Isoform of Q9Y5B0, RNA polymerase II subunit A C-terminal domain phosphatase (Fragment) OS=Homo sapiens OX=9606 GN=CTDP1 PE=1 SV=1;>sp|Q9Y5B0|CTDP1_HUMAN RNA polymerase II subunit A C-terminal domain phosphatase OS=Homo sapiens OX=9606 GN=CTDP1 PE=1 SV=3;>sp|Q9Y5B0-4|CTDP1_HUMAN Isoform of Q9Y5B0, Isoform 4 of RNA polymerase II subunit A C-terminal domain phosphata…	3	0	54.6635	A0A0J9YWB6;Q9Y5B0;Q9Y5B0-4	CTDP1	-2.00654	-2.09837	-2.39463	-2.42199	-1.90331	-2.11951	-1.79553	-2.15179	-1.57766	-1.75409	-1.71867	-2.13103	-1.78697	-1.47249	-1.91155	-1.90688	0.0116902	0.153624	0.0883017	0.557812	0.435014	0.223061	Not enriched	nuclear	0.00623557	0.00362362	0.00387446	0.00290872	0.00204321	0.00272694	0.0023995	0.00272119	0.00416059	0.00247271
POMZP3;POM121C;POM121C;POMZP3;POMZP3;POMZP3;POMZP3;POM121;POM121;POM121	A0A0J9YWR1_HUMAN;P121C_HUMAN;P121C_HUMAN;C9J370_HUMAN;C9JER0_HUMAN;POZP3_HUMAN;POZP3_HUMAN;P121A_HUMAN;P121A_HUMAN;P121A_HUMAN	A0A0J9YWR1;A8CG34;A8CG34-2;C9J370;C9JER0;Q6PJE2;Q6PJE2-5;Q96HA1;Q96HA1-2;Q96HA1-3	A0A0J9YWR1;A8CG34;A8CG34-2;C9J370;C9JER0;Q6PJE2;Q6PJE2-5;Q96HA1;Q96HA1-2;Q96HA1-3	Isoform of Q6PJE2, POM121 and ZP3 fusion protein (Fragment);Nuclear envelope pore membrane protein POM 121C;Isoform of A8CG34, Isoform 2 of Nuclear envelope pore membrane protein POM 121C;Isoform of Q6PJE2, POM121 and ZP3 fusion (Fragment);Isoform of Q6PJE2, POM121 and ZP3 fusion;POM121 and ZP3 fusion protein;Isoform of Q6PJE2, Isoform 2 of POM121 and ZP3 fusion protein;Nuclear envelope pore memb…	>tr|A0A0J9YWR1|A0A0J9YWR1_HUMAN Isoform of Q6PJE2, POM121 and ZP3 fusion protein (Fragment) OS=Homo sapiens OX=9606 GN=POMZP3 PE=4 SV=1;>sp|A8CG34|P121C_HUMAN Nuclear envelope pore membrane protein POM 121C OS=Homo sapiens OX=9606 GN=POM121C PE=1 SV=3;>sp|A8CG34-2|P121C_HUMAN Isoform of A8CG34, Isoform 2 of Nuclear envelope pore membrane protein POM 121C OS=Homo sapiens OX=9606 GN=POM121C;>tr|C9J…	2	0	52.295	A0A0J9YWR1;A8CG34;A8CG34-2;C9J370;C9JER0;Q6PJE2;Q6PJE2-5;Q96HA1;Q96HA1-2;Q96HA1-3	POMZP3;POM121C;POM121C;POMZP3;POMZP3;POMZP3;POMZP3;POM121;POM121;POM121	-0.512253	-0.614061	-0.198299	-0.638465	-0.676984	-0.7825	-0.591417	-0.926164	-0.564368	-0.540823	-0.560668	-0.708898	-0.350199	-0.530291	-0.727242	-1.06912	0.484197	0.60819	0.70683	0.875269	-0.102919	0.0750523	Not enriched	nuclear	0.0860261	0.0568343	0.0578144	0.0524846	0.0333039	0.0353003	0.03628	0.0316411	0.0632898	0.0341313
ARMC10	A0A0J9YWR7_HUMAN;A0A0J9YXE4_HUMAN;A0A0J9YXV5_HUMAN;A0A0J9YY38_HUMAN;C9J5N7_HUMAN;H7BXQ8_HUMAN;H7C2M7_HUMAN;ARM10_HUMAN;ARM10_HUMAN;ARM10_HUMAN;ARM10_HUMAN;ARM10_HUMAN;ARM10_HUMAN	A0A0J9YWR7;A0A0J9YXE4;A0A0J9YXV5;A0A0J9YY38;C9J5N7;H7BXQ8;H7C2M7;Q8N2F6;Q8N2F6-2;Q8N2F6-3;Q8N2F6-4;Q8N2F6-5;Q8N2F6-6	A0A0J9YWR7;A0A0J9YXE4;A0A0J9YXV5;A0A0J9YY38;C9J5N7;H7BXQ8;H7C2M7;Q8N2F6;Q8N2F6-2;Q8N2F6-3;Q8N2F6-4;Q8N2F6-5;Q8N2F6-6	Isoform of Q8N2F6, Armadillo repeat-containing protein 10 (Fragment);Isoform of Q8N2F6, Armadillo repeat-containing protein 10 (Fragment);Isoform of Q8N2F6, Armadillo repeat-containing protein 10 (Fragment);Isoform of Q8N2F6, Armadillo repeat-containing protein 10 (Fragment);Isoform of Q8N2F6, Armadillo repeat containing 10 (Fragment);Isoform of Q8N2F6, Armadillo repeat containing 10;Isoform of Q…	>tr|A0A0J9YWR7|A0A0J9YWR7_HUMAN Isoform of Q8N2F6, Armadillo repeat-containing protein 10 (Fragment) OS=Homo sapiens OX=9606 GN=ARMC10 PE=1 SV=1;>tr|A0A0J9YXE4|A0A0J9YXE4_HUMAN Isoform of Q8N2F6, Armadillo repeat-containing protein 10 (Fragment) OS=Homo sapiens OX=9606 GN=ARMC10 PE=1 SV=1;>tr|A0A0J9YXV5|A0A0J9YXV5_HUMAN Isoform of Q8N2F6, Armadillo repeat-containing protein 10 (Fragment) OS=Homo …	1	0	49.9671	A0A0J9YWR7;A0A0J9YXE4;A0A0J9YXV5;A0A0J9YY38;C9J5N7;H7BXQ8;H7C2M7;Q8N2F6;Q8N2F6-2;Q8N2F6-3;Q8N2F6-4;Q8N2F6-5;Q8N2F6-6	ARMC10	0.031548	-0.00609493	-0.54606	-0.205534	0.198184	0.159454	0.0142622	-0.208682	0.126479	-0.0364532	-0.196688	-0.296731	0.14991	0.0308046	-0.04567	-0.151486	0.572125	0.752029	0.764582	0.928834	0.0806867	-0.044915	Not enriched	other	0.1712	0.0959612	0.0876293	0.0787116	0.0644445	0.0698051	0.073804	0.0741625	0.108375	0.070554
TRIM2;TRIM2;;TRIM2;TRIM2;TRIM2;TRIM2;TRIM2;TRIM2;TRIM2;TRIM2;TRIM2;TRIM2;TRIM2;TRIM2;;TRIM2;;TRIM2;TRIM2;TRIM2;TRIM2;TRIM2	A0A0J9YX34_HUMAN;A0A6Q8PEY7_HUMAN;A0A6Q8PF18_HUMAN;A0A6Q8PF63_HUMAN;A0A6Q8PF74_HUMAN;A0A6Q8PFB0_HUMAN;A0A6Q8PFI4_HUMAN;A0A6Q8PFM2_HUMAN;A0A6Q8PFS5_HUMAN;A0A6Q8PFV0_HUMAN;A0A6Q8PFX3_HUMAN;A0A6Q8PG16_HUMAN;A0A6Q8PGE9_HUMAN;A0A6Q8PGG4_HUMAN;A0A6Q8PGL5_HUMAN;A0A6Q8PH06_HUMAN;A0A6Q8PHE9_HUMAN;A0A6Q8PHG4_HUMAN;A0A6Q8PHP4_HUMAN;A0A6Q8PHR6_HUMAN;C9J084_HUMAN;TRIM2_HUMAN;TRIM2_HUMAN	A0A0J9YX34;A0A6Q8PEY7;A0A6Q8PF18;A0A6Q8PF63;A0A6Q8PF74;A0A6Q8PFB0;A0A6Q8PFI4;A0A6Q8PFM2;A0A6Q8PFS5;A0A6Q8PFV0;A0A6Q8PFX3;A0A6Q8PG16;A0A6Q8PGE9;A0A6Q8PGG4;A0A6Q8PGL5;A0A6Q8PH06;A0A6Q8PHE9;A0A6Q8PHG4;A0A6Q8PHP4;A0A6Q8PHR6;C9J084;Q9C040;Q9C040-2	A0A0J9YX34;A0A6Q8PEY7;A0A6Q8PF18;A0A6Q8PF63;A0A6Q8PF74;A0A6Q8PFB0;A0A6Q8PFI4;A0A6Q8PFM2;A0A6Q8PFS5;A0A6Q8PFV0;A0A6Q8PFX3;A0A6Q8PG16;A0A6Q8PGE9;A0A6Q8PGG4;A0A6Q8PGL5;A0A6Q8PH06;A0A6Q8PHE9;A0A6Q8PHG4;A0A6Q8PHP4;A0A6Q8PHR6;C9J084;Q9C040;Q9C040-2	Isoform of Q9C040, Tripartite motif containing 2;Isoform of Q9C040, Tripartite motif containing 2;readthrough, Tripartite motif-containing protein 2;Isoform of Q9C040, Tripartite motif containing 2;Isoform of Q9C040, Tripartite motif containing 2;Isoform of Q9C040, Tripartite motif containing 2;Isoform of Q9C040, Tripartite motif containing 2;Isoform of Q9C040, Tripartite motif containing 2;Isofo…	>tr|A0A0J9YX34|A0A0J9YX34_HUMAN Isoform of Q9C040, Tripartite motif containing 2 OS=Homo sapiens OX=9606 GN=TRIM2 PE=1 SV=2;>tr|A0A6Q8PEY7|A0A6Q8PEY7_HUMAN Isoform of Q9C040, Tripartite motif containing 2 OS=Homo sapiens OX=9606 GN=TRIM2 PE=1 SV=1;>tr|A0A6Q8PF18|A0A6Q8PF18_HUMAN readthrough, Tripartite motif-containing protein 2 OS=Homo sapiens OX=9606 PE=3 SV=1;>tr|A0A6Q8PF63|A0A6Q8PF63_HUMAN Is…	3	0	56.7576	A0A0J9YX34;A0A6Q8PEY7;A0A6Q8PF18;A0A6Q8PF63;A0A6Q8PF74;A0A6Q8PFB0;A0A6Q8PFI4;A0A6Q8PFM2;A0A6Q8PFS5;A0A6Q8PFV0;A0A6Q8PFX3;A0A6Q8PG16;A0A6Q8PGE9;A0A6Q8PGG4;A0A6Q8PGL5;A0A6Q8PH06;A0A6Q8PHE9;A0A6Q8PHG4;A0A6Q8PHP4;A0A6Q8PHR6;C9J084;Q9C040;Q9C040-2	TRIM2;TRIM2;;TRIM2;TRIM2;TRIM2;TRIM2;TRIM2;TRIM2;TRIM2;TRIM2;TRIM2;TRIM2;TRIM2;TRIM2;;TRIM2;;TRIM2;TRIM2;TRIM2;TRIM2;TRIM2	-1.16541	-1.5021	-1.3072	-1.20197	-0.668826	-1.21426	-0.850159	-1.31377	-1.19806	-1.29189	-0.913305	-1.09022	-1.60602	-1.36981	-1.09584	-1.2438	0.286869	0.0607672	0.526921	0.390396	0.170804	-0.317114	Not enriched	other	0.0805187	0.0478373	0.0597714	0.05104	0.0204847	0.0290822	0.0403531	0.0407892	0.0597918	0.0326773
IGHV3-64D	HV64D_HUMAN	A0A0J9YX35	A0A0J9YX35	Immunoglobulin heavy variable 3-64D	>sp|A0A0J9YX35|HV64D_HUMAN Immunoglobulin heavy variable 3-64D OS=Homo sapiens OX=9606 GN=IGHV3-64D PE=3 SV=1	2	0	48.3831	A0A0J9YX35	IGHV3-64D	5.14022	4.83734	4.66164	5.72008	-2.5419	-3.36044	-2.21727	-1.35003	0.98174	0.914838	0.72612	0.915282	-3.33619	-2.75951	-3.34685	-3.42303	5.74599e-08	0.034425	1.62217e-05	0.315885	-4.20532	-0.848986	Not enriched	other	0.0408943	0.0277568	0.0255094	0.0291445	0	0	0	0	0.0308262	0
CELF2	A0A0J9YX66_HUMAN;A0A0J9YXJ0_HUMAN;A0A1B0GU44_HUMAN;A0A1B0GUN8_HUMAN;E9PC62_HUMAN;CELF2_HUMAN;CELF2_HUMAN;CELF2_HUMAN;CELF2_HUMAN;CELF2_HUMAN;Q5VZZ6_HUMAN;V9GYD9_HUMAN	A0A0J9YX66;A0A0J9YXJ0;A0A1B0GU44;A0A1B0GUN8;E9PC62;O95319;O95319-2;O95319-3;O95319-4;O95319-5;Q5VZZ6;V9GYD9	A0A0J9YX66;A0A0J9YXJ0;A0A1B0GU44;A0A1B0GUN8;E9PC62;O95319;O95319-2;O95319-3;O95319-4;O95319-5;Q5VZZ6;V9GYD9	Isoform of O95319, CUGBP Elav-like family member 2;Isoform of O95319, CUGBP Elav-like family member 2;Isoform of O95319, CUGBP Elav-like family member 2;Isoform of O95319, CUGBP Elav-like family member 2;Isoform of O95319, CUGBP Elav-like family member 2;CUGBP Elav-like family member 2;Isoform of O95319, Isoform 2 of CUGBP Elav-like family member 2;Isoform of O95319, Isoform 3 of CUGBP Elav-like …	>tr|A0A0J9YX66|A0A0J9YX66_HUMAN Isoform of O95319, CUGBP Elav-like family member 2 OS=Homo sapiens OX=9606 GN=CELF2 PE=1 SV=1;>tr|A0A0J9YXJ0|A0A0J9YXJ0_HUMAN Isoform of O95319, CUGBP Elav-like family member 2 OS=Homo sapiens OX=9606 GN=CELF2 PE=1 SV=1;>tr|A0A1B0GU44|A0A1B0GU44_HUMAN Isoform of O95319, CUGBP Elav-like family member 2 OS=Homo sapiens OX=9606 GN=CELF2 PE=1 SV=1;>tr|A0A1B0GUN8|A0A1B0…	2	0	48.3936	A0A0J9YX66;A0A0J9YXJ0;A0A1B0GU44;A0A1B0GUN8;E9PC62;O95319;O95319-2;O95319-3;O95319-4;O95319-5;Q5VZZ6;V9GYD9	CELF2	-0.740785	-0.552116	-0.771672	-0.849864	-0.718313	-1.42563	-0.02738	-0.442348	-0.0610061	-0.522153	-0.385271	-0.991596	-0.407544	0.0616446	-0.28567	-0.312894	0.381977	0.13844	0.620868	0.532021	0.238603	0.417302	Not enriched	nuclear	0.139124	0.0631025	0.0714374	0.0574853	0.0328162	0.0563837	0.0526525	0.0599842	0.0827874	0.0504591
MED16	A0A0J9YXA0_HUMAN;A0A0J9YXE6_HUMAN;A0A0J9YYC6_HUMAN;MED16_HUMAN;MED16_HUMAN;MED16_HUMAN	A0A0J9YXA0;A0A0J9YXE6;A0A0J9YYC6;Q9Y2X0;Q9Y2X0-2;Q9Y2X0-3	A0A0J9YXA0;A0A0J9YXE6;A0A0J9YYC6;Q9Y2X0;Q9Y2X0-2;Q9Y2X0-3	Isoform of Q9Y2X0, Mediator of RNA polymerase II transcription subunit 16 (Fragment);Isoform of Q9Y2X0, Mediator of RNA polymerase II transcription subunit 16 (Fragment);Isoform of Q9Y2X0, Mediator of RNA polymerase II transcription subunit 16 (Fragment);Mediator of RNA polymerase II transcription subunit 16;Isoform of Q9Y2X0, Isoform 2 of Mediator of RNA polymerase II transcription subunit 16;Is…	>tr|A0A0J9YXA0|A0A0J9YXA0_HUMAN Isoform of Q9Y2X0, Mediator of RNA polymerase II transcription subunit 16 (Fragment) OS=Homo sapiens OX=9606 GN=MED16 PE=1 SV=1;>tr|A0A0J9YXE6|A0A0J9YXE6_HUMAN Isoform of Q9Y2X0, Mediator of RNA polymerase II transcription subunit 16 (Fragment) OS=Homo sapiens OX=9606 GN=MED16 PE=1 SV=1;>tr|A0A0J9YYC6|A0A0J9YYC6_HUMAN Isoform of Q9Y2X0, Mediator of RNA polymerase I…	1	0.00446927	33.3854	A0A0J9YXA0;A0A0J9YXE6;A0A0J9YYC6;Q9Y2X0;Q9Y2X0-2;Q9Y2X0-3	MED16	0.143359	0.363172	0.0150356	-1.67952	-0.129368	0.40661	0.326674	0.150497	0.408505	0.264412	0.383255	0.351475	0.438536	0.444656	0.334041	0.408617	0.0862394	0.53749	0.266041	0.846396	0.641401	0.217859	Not enriched	nuclear	0.0246431	0.0139943	0.0155066	0.0146037	0.00931882	0.0110096	0.0113674	0.0129446	0.0171869	0.0111601
SLC39A11	A0A0J9YXE3_HUMAN;A0A0J9YXX3_HUMAN;A0A0J9YXZ0_HUMAN;J3KRX2_HUMAN;J3KS66_HUMAN;J3QLB2_HUMAN;J3QQP1_HUMAN;J3QS49_HUMAN;S39AB_HUMAN;S39AB_HUMAN	A0A0J9YXE3;A0A0J9YXX3;A0A0J9YXZ0;J3KRX2;J3KS66;J3QLB2;J3QQP1;J3QS49;Q8N1S5;Q8N1S5-2	A0A0J9YXE3;A0A0J9YXX3;A0A0J9YXZ0;J3KRX2;J3KS66;J3QLB2;J3QQP1;J3QS49;Q8N1S5;Q8N1S5-2	Isoform of Q8N1S5, Zinc transporter ZIP11 (Fragment);Isoform of Q8N1S5, Zinc transporter ZIP11 (Fragment);Isoform of Q8N1S5, Zinc transporter ZIP11 (Fragment);Isoform of Q8N1S5, Solute carrier family 39 member 11 (Fragment);Isoform of Q8N1S5, Solute carrier family 39 member 11 (Fragment);Isoform of Q8N1S5, Solute carrier family 39 member 11 (Fragment);Isoform of Q8N1S5, Solute carrier family 39 m…	>tr|A0A0J9YXE3|A0A0J9YXE3_HUMAN Isoform of Q8N1S5, Zinc transporter ZIP11 (Fragment) OS=Homo sapiens OX=9606 GN=SLC39A11 PE=1 SV=1;>tr|A0A0J9YXX3|A0A0J9YXX3_HUMAN Isoform of Q8N1S5, Zinc transporter ZIP11 (Fragment) OS=Homo sapiens OX=9606 GN=SLC39A11 PE=1 SV=1;>tr|A0A0J9YXZ0|A0A0J9YXZ0_HUMAN Isoform of Q8N1S5, Zinc transporter ZIP11 (Fragment) OS=Homo sapiens OX=9606 GN=SLC39A11 PE=1 SV=1;>tr|J3…	1	0	49.8665	A0A0J9YXE3;A0A0J9YXX3;A0A0J9YXZ0;J3KRX2;J3KS66;J3QLB2;J3QQP1;J3QS49;Q8N1S5;Q8N1S5-2	SLC39A11	-2.38635	-2.39362	-3.54148	-2.76512	-1.94602	-2.30532	-2.20391	-2.82855	-1.70035	-1.55337	-1.80492	-2.15456	-1.79338	-1.76635	-2.12787	-2.11935	0.00283607	0.179653	0.039417	0.598595	0.968339	0.369214	Not enriched	nuclear	0.0522406	0.036298	0.0311144	0.0235074	0.0181398	0.0217435	0.0188673	0.0205229	0.0357901	0.0198184
PON2	A0A0J9YXF2_HUMAN	A0A0J9YXF2	A0A0J9YXF2	Isoform of Q15165, Paraoxonase	>tr|A0A0J9YXF2|A0A0J9YXF2_HUMAN Isoform of Q15165, Paraoxonase OS=Homo sapiens OX=9606 GN=PON2 PE=1 SV=1	13	0	53.8637	A0A0J9YXF2	PON2	1.96228	1.98883	2.23445	2.14785	2.07507	2.10416	2.02076	2.01679	2.32126	2.11894	2.30021	2.24834	2.1063	2.23055	2.13653	2.05904	0.0239268	0.237073	0.13023	0.652167	0.163835	0.0789101	Not enriched	other	0.121207	0.0688418	0.0778574	0.069275	0.0417919	0.0486693	0.0524621	0.0551827	0.0842952	0.0495265
ARL6	A0A0J9YXT0_HUMAN;H7C5H6_HUMAN;ARL6_HUMAN;ARL6_HUMAN	A0A0J9YXT0;H7C5H6;Q9H0F7;Q9H0F7-2	A0A0J9YXT0;H7C5H6;Q9H0F7;Q9H0F7-2	Isoform of Q9H0F7, ADP-ribosylation factor-like protein 6 (Fragment);Isoform of Q9H0F7, ADP ribosylation factor like GTPase 6 (Fragment);ADP-ribosylation factor-like protein 6;Isoform of Q9H0F7, Isoform 2 of ADP-ribosylation factor-like protein 6	>tr|A0A0J9YXT0|A0A0J9YXT0_HUMAN Isoform of Q9H0F7, ADP-ribosylation factor-like protein 6 (Fragment) OS=Homo sapiens OX=9606 GN=ARL6 PE=1 SV=1;>tr|H7C5H6|H7C5H6_HUMAN Isoform of Q9H0F7, ADP ribosylation factor like GTPase 6 (Fragment) OS=Homo sapiens OX=9606 GN=ARL6 PE=1 SV=1;>sp|Q9H0F7|ARL6_HUMAN ADP-ribosylation factor-like protein 6 OS=Homo sapiens OX=9606 GN=ARL6 PE=1 SV=1;>sp|Q9H0F7-2|ARL6_H…	1	0.00246637	34.157	A0A0J9YXT0;H7C5H6;Q9H0F7;Q9H0F7-2	ARL6	-3.49939	-2.66872	-3.09503	-2.96979	-2.61293	-2.39203	-2.41322	-2.87673	-2.24003	-2.14454	-2.99033	-2.90398	-2.0148	-2.8885	-2.66252	-2.90614	0.0835201	0.867059	0.260682	0.96492	0.488515	-0.0442641	Not enriched	other	0.0111729	0.00749109	0	0.00434745	0.00483747	0.00310531	0.00404969	0.00369831	0.00575286	0.0039227
TAF15	A0A0J9YYE0_HUMAN;RBP56_HUMAN;RBP56_HUMAN	A0A0J9YYE0;Q92804;Q92804-2	A0A0J9YYE0;Q92804;Q92804-2	Isoform of Q92804, TATA-binding protein-associated factor 2N;TATA-binding protein-associated factor 2N;Isoform of Q92804, Isoform Short of TATA-binding protein-associated factor 2N	>tr|A0A0J9YYE0|A0A0J9YYE0_HUMAN Isoform of Q92804, TATA-binding protein-associated factor 2N OS=Homo sapiens OX=9606 GN=TAF15 PE=1 SV=1;>sp|Q92804|RBP56_HUMAN TATA-binding protein-associated factor 2N OS=Homo sapiens OX=9606 GN=TAF15 PE=1 SV=1;>sp|Q92804-2|RBP56_HUMAN Isoform of Q92804, Isoform Short of TATA-binding protein-associated factor 2N OS=Homo sapiens OX=9606 GN=TAF15	5	0	50.0301	A0A0J9YYE0;Q92804;Q92804-2	TAF15	-0.548959	-0.0477037	-0.69531	-0.533055	0.0930147	-0.124698	1.08697	0.0180101	-0.839234	-0.663919	-0.699813	0.00665092	-0.699384	-0.670114	0.301591	-0.230452	0.76678	0.0765069	0.886231	0.430259	-0.092822	-0.592914	Not enriched	nuclear	0.023822	0.01639	0.0163173	0.0241898	0.00889027	0.0109495	0.0226383	0.0171234	0.0201798	0.0149004
CNPY4	A0A0J9YYJ0_HUMAN;CNPY4_HUMAN	A0A0J9YYJ0;Q8N129	A0A0J9YYJ0;Q8N129	Isoform of Q8N129, Canopy FGF signaling regulator 4 (Fragment);Protein canopy homolog 4	>tr|A0A0J9YYJ0|A0A0J9YYJ0_HUMAN Isoform of Q8N129, Canopy FGF signaling regulator 4 (Fragment) OS=Homo sapiens OX=9606 GN=CNPY4 PE=1 SV=1;>sp|Q8N129|CNPY4_HUMAN Protein canopy homolog 4 OS=Homo sapiens OX=9606 GN=CNPY4 PE=1 SV=1	1	0	44.2151	A0A0J9YYJ0;Q8N129	CNPY4	-0.442343	-0.557673	-0.739201	-0.637538	-0.259179	-0.787264	-0.302449	-0.593554	-1.0195	-0.760011	-0.382485	-0.462942	-0.597331	-1.2387	-0.730443	-0.326933	0.757833	0.250048	0.882478	0.660893	-0.0620464	-0.23774	Not enriched	other	0.011751	0.0088272	0.0117022	0.0106552	0.00583167	0.00439823	0.00697429	0.00997513	0.0107339	0.00679483
MATR3	A0A0R4J2E8_HUMAN;A8MXP9_HUMAN;MATR3_HUMAN	A0A0R4J2E8;A8MXP9;P43243	A0A0R4J2E8;A8MXP9;P43243	Isoform of P43243, Matrin-3;Isoform of P43243, Matrin 3;Matrin-3	>tr|A0A0R4J2E8|A0A0R4J2E8_HUMAN Isoform of P43243, Matrin-3 OS=Homo sapiens OX=9606 GN=MATR3 PE=1 SV=1;>tr|A8MXP9|A8MXP9_HUMAN Isoform of P43243, Matrin 3 OS=Homo sapiens OX=9606 GN=MATR3 PE=1 SV=1;>sp|P43243|MATR3_HUMAN Matrin-3 OS=Homo sapiens OX=9606 GN=MATR3 PE=1 SV=2	55	0	56.0006	A0A0R4J2E8;A8MXP9;P43243	MATR3	2.68065	2.80678	3.01861	2.77703	2.80641	2.96011	2.83402	2.85288	3.1011	2.88695	2.87735	2.9309	3.48493	3.03139	2.92958	2.91789	0.28946	0.0728749	0.530422	0.427018	0.128305	0.227594	Not enriched	nuclear	0.799896	0.4471	0.464137	0.453004	0.405251	0.358861	0.364351	0.403247	0.541034	0.382927
POLR1D	A0A0R4J2F3_HUMAN;RPAC2_HUMAN	A0A0R4J2F3;P0DPB6	A0A0R4J2F3;P0DPB6	Isoform of P0DPB6, DNA-directed RNA polymerases I and III subunit RPAC2;DNA-directed RNA polymerases I and III subunit RPAC2	>tr|A0A0R4J2F3|A0A0R4J2F3_HUMAN Isoform of P0DPB6, DNA-directed RNA polymerases I and III subunit RPAC2 OS=Homo sapiens OX=9606 GN=POLR1D PE=1 SV=1;>sp|P0DPB6|RPAC2_HUMAN DNA-directed RNA polymerases I and III subunit RPAC2 OS=Homo sapiens OX=9606 GN=POLR1D PE=1 SV=1	3	0	53.5846	A0A0R4J2F3;P0DPB6	POLR1D	-1.46678	-1.13909	-0.871974	-0.724773	-1.24053	-0.764346	-1.1313	-0.931829	-0.857223	-0.784343	-0.893033	-0.838318	-0.578551	-0.820927	-0.86271	-0.774884	0.178961	0.101481	0.404994	0.483521	0.207425	0.257734	Not enriched	nuclear	0.0457616	0.0316533	0.0300853	0.0289043	0.0191409	0.0209556	0.0225912	0.0266072	0.0341011	0.0223237
IFRD2	A0A0R4J2F6_HUMAN;IFRD2_HUMAN;IFRD2_HUMAN	A0A0R4J2F6;Q12894;Q12894-2	A0A0R4J2F6;Q12894;Q12894-2	Isoform of Q12894, Interferon related developmental regulator 2;Interferon-related developmental regulator 2;Isoform of Q12894, Isoform 2 of Interferon-related developmental regulator 2	>tr|A0A0R4J2F6|A0A0R4J2F6_HUMAN Isoform of Q12894, Interferon related developmental regulator 2 OS=Homo sapiens OX=9606 GN=IFRD2 PE=1 SV=1;>sp|Q12894|IFRD2_HUMAN Interferon-related developmental regulator 2 OS=Homo sapiens OX=9606 GN=IFRD2 PE=1 SV=3;>sp|Q12894-2|IFRD2_HUMAN Isoform of Q12894, Isoform 2 of Interferon-related developmental regulator 2 OS=Homo sapiens OX=9606 GN=IFRD2	1	0	39.9253	A0A0R4J2F6;Q12894;Q12894-2	IFRD2	-3.29312	-3.3354	-1.05357	-1.25775	-0.977718	-0.854995	-0.841985	-1.63471	-0.677071	-0.788481	-0.742048	-1.09466	-1.11595	-0.127737	-1.33776	-0.791996	0.0157862	0.649341	0.105017	0.890902	1.4094	0.233992	Not enriched	nuclear	0.00854145	0.0049617	0.00522872	0.00394219	0.00233356	0.00544575	0.00262422	0.0041428	0.00566852	0.00363658
MEF2C;MEF2C;MEF2C;MEF2C;MEF2C;MEF2C;MEF2C;MEF2A;MEF2A;MEF2A;MEF2C;MEF2C;MEF2C;MEF2C	A0A0R4J2G5_HUMAN;A0A1B0GTW4_HUMAN;A0A1B0GV32_HUMAN;D6RCM6_HUMAN;D6RG21_HUMAN;D6RJA7_HUMAN;D6RJG6_HUMAN;MEF2A_HUMAN;MEF2A_HUMAN;MEF2A_HUMAN;MEF2C_HUMAN;MEF2C_HUMAN;MEF2C_HUMAN;MEF2C_HUMAN	A0A0R4J2G5;A0A1B0GTW4;A0A1B0GV32;D6RCM6;D6RG21;D6RJA7;D6RJG6;Q02078-2;Q02078-4;Q02078-6;Q06413;Q06413-2;Q06413-3;Q06413-5	A0A0R4J2G5;A0A1B0GTW4;A0A1B0GV32;D6RCM6;D6RG21;D6RJA7;D6RJG6;Q02078-2;Q02078-4;Q02078-6;Q06413;Q06413-2;Q06413-3;Q06413-5	Isoform of Q06413, Myocyte enhancer factor 2C;Isoform of Q06413, Myocyte enhancer factor 2C (Fragment);Isoform of Q06413, Myocyte enhancer factor 2C;Isoform of Q06413, Myocyte enhancer factor 2C (Fragment);Isoform of Q06413, Myocyte enhancer factor 2C (Fragment);Isoform of Q06413, Myocyte enhancer factor 2C (Fragment);Isoform of Q06413, Myocyte enhancer factor 2C;Isoform of Q02078, Isoform MEFA o…	>tr|A0A0R4J2G5|A0A0R4J2G5_HUMAN Isoform of Q06413, Myocyte enhancer factor 2C OS=Homo sapiens OX=9606 GN=MEF2C PE=1 SV=1;>tr|A0A1B0GTW4|A0A1B0GTW4_HUMAN Isoform of Q06413, Myocyte enhancer factor 2C (Fragment) OS=Homo sapiens OX=9606 GN=MEF2C PE=1 SV=1;>tr|A0A1B0GV32|A0A1B0GV32_HUMAN Isoform of Q06413, Myocyte enhancer factor 2C OS=Homo sapiens OX=9606 GN=MEF2C PE=1 SV=1;>tr|D6RCM6|D6RCM6_HUMAN I…	1	0	44.8312	A0A0R4J2G5;A0A1B0GTW4;A0A1B0GV32;D6RCM6;D6RG21;D6RJA7;D6RJG6;Q02078-2;Q02078-4;Q02078-6;Q06413;Q06413-2;Q06413-3;Q06413-5	MEF2C;MEF2C;MEF2C;MEF2C;MEF2C;MEF2C;MEF2C;MEF2A;MEF2A;MEF2A;MEF2C;MEF2C;MEF2C;MEF2C	-2.49416	-1.60129	-2.52504	-1.28802	-2.3232	-2.14983	-2.12126	-1.59129	-3.33047	-2.66831	-3.4068	-1.91977	-3.85942	-3.13707	-2.40613	-1.97144	0.0856161	0.105999	0.26452	0.488569	-0.85421	-0.79712	Not enriched	nuclear	0.0132247	0.0131334	0.00803222	0.0216778	0.00339464	0.00658922	0.0121919	0.0178189	0.014017	0.00999866
ANXA6	A0A0S2Z377_HUMAN;ANXA6_HUMAN	A0A0S2Z377;P08133	A0A0S2Z377;P08133	Isoform of P08133, Annexin (Fragment);Annexin A6	>tr|A0A0S2Z377|A0A0S2Z377_HUMAN Isoform of P08133, Annexin (Fragment) OS=Homo sapiens OX=9606 GN=ANXA6 PE=1 SV=1;>sp|P08133|ANXA6_HUMAN Annexin A6 OS=Homo sapiens OX=9606 GN=ANXA6 PE=1 SV=3	32	0	53.6139	A0A0S2Z377;P08133	ANXA6	-1.18317	-1.00431	-0.56648	-0.327062	-1.35243	-1.02712	-0.298954	-0.0193596	-1.05845	-0.94216	-0.508425	0.115109	-1.22443	-0.723716	-0.234394	0.561202	0.688595	0.532107	0.839093	0.842894	0.171773	0.269131	Not enriched	other	0.180165	0.0354964	0.0337617	0.0451825	0.010146	0.0129712	0.0240055	0.0463208	0.0736514	0.0233609
RAF1	A0A0S2Z4L5_HUMAN;A0A8I5KQV4_HUMAN;A0A8I5KSB0_HUMAN;A0A8I5KSV6_HUMAN;A0A8I5KTA5_HUMAN;A0A8I5QKZ6_HUMAN;H7C155_HUMAN;RAF1_HUMAN;RAF1_HUMAN	A0A0S2Z4L5;A0A8I5KQV4;A0A8I5KSB0;A0A8I5KSV6;A0A8I5KTA5;A0A8I5QKZ6;H7C155;P04049;P04049-2	A0A0S2Z4L5;A0A8I5KQV4;A0A8I5KSB0;A0A8I5KSV6;A0A8I5KTA5;A0A8I5QKZ6;H7C155;P04049;P04049-2	Isoform of P04049, non-specific serine/threonine protein kinase (Fragment);Isoform of P04049, non-specific serine/threonine protein kinase;Isoform of P04049, non-specific serine/threonine protein kinase;Isoform of P04049, non-specific serine/threonine protein kinase;Isoform of P04049, non-specific serine/threonine protein kinase;Isoform of P04049, Raf-1 proto-oncogene, serine/threonine kinase;Iso…	>tr|A0A0S2Z4L5|A0A0S2Z4L5_HUMAN Isoform of P04049, non-specific serine/threonine protein kinase (Fragment) OS=Homo sapiens OX=9606 GN=RAF1 PE=1 SV=1;>tr|A0A8I5KQV4|A0A8I5KQV4_HUMAN Isoform of P04049, non-specific serine/threonine protein kinase OS=Homo sapiens OX=9606 GN=RAF1 PE=1 SV=1;>tr|A0A8I5KSB0|A0A8I5KSB0_HUMAN Isoform of P04049, non-specific serine/threonine protein kinase OS=Homo sapiens …	5	0	52.4927	A0A0S2Z4L5;A0A8I5KQV4;A0A8I5KSB0;A0A8I5KSV6;A0A8I5KTA5;A0A8I5QKZ6;H7C155;P04049;P04049-2	RAF1	-0.403159	-0.397874	0.0524578	-0.275286	-0.356023	-0.263314	-0.227912	-0.219856	-0.171294	-0.220087	-0.116249	-0.249814	-0.195885	-0.233459	-0.283029	-0.152533	0.442104	0.557537	0.67419	0.859429	0.0666043	0.05055	Not enriched	other	0.105798	0.0696938	0.0741753	0.0667503	0.0378387	0.0419941	0.0459069	0.0549659	0.0791043	0.0451764
FPGT	A0A0S2Z5C6_HUMAN;FPGT_HUMAN	A0A0S2Z5C6;O14772	A0A0S2Z5C6;O14772	Isoform of O14772, Fucose-1-phosphate guanylyltransferase (Fragment);Fucose-1-phosphate guanylyltransferase	>tr|A0A0S2Z5C6|A0A0S2Z5C6_HUMAN Isoform of O14772, Fucose-1-phosphate guanylyltransferase (Fragment) OS=Homo sapiens OX=9606 GN=FPGT PE=1 SV=1;>sp|O14772|FPGT_HUMAN Fucose-1-phosphate guanylyltransferase OS=Homo sapiens OX=9606 GN=FPGT PE=1 SV=3	5	0	51.9531	A0A0S2Z5C6;O14772	FPGT	-1.51802	-2.03967	-1.47631	-1.59985	-1.25416	-1.46407	-1.5678	-1.69037	-1.17761	-1.47213	-1.13973	-1.49373	-1.36878	-1.38671	-1.35273	-1.30006	0.0245546	0.300969	0.132039	0.697234	0.337664	0.142032	Not enriched	other	0.0131532	0.00800974	0.00972014	0.00708388	0.00507506	0.00545636	0.00555131	0.00733812	0.00949174	0.00585521
CLN6;CLN6;CLN6;CLN6;CLN6;;CLN6;CLN6;CLN6;CLN6;CLN6	A0A0S2Z5D0_HUMAN;A0A1B0GTU6_HUMAN;A0A1B0GTV3_HUMAN;A0A1B0GU90_HUMAN;A0A1B0GUD2_HUMAN;A0A1B0GW73_HUMAN;H3BNF1_HUMAN;H3BUT1_HUMAN;H3BUV4_HUMAN;CLN6_HUMAN;CLN6_HUMAN	A0A0S2Z5D0;A0A1B0GTU6;A0A1B0GTV3;A0A1B0GU90;A0A1B0GUD2;A0A1B0GW73;H3BNF1;H3BUT1;H3BUV4;Q9NWW5;Q9NWW5-2	A0A0S2Z5D0;A0A1B0GTU6;A0A1B0GTV3;A0A1B0GU90;A0A1B0GUD2;A0A1B0GW73;H3BNF1;H3BUT1;H3BUV4;Q9NWW5;Q9NWW5-2	Isoform of Q9NWW5, CLN6 transmembrane ER protein;Isoform of Q9NWW5, CLN6 transmembrane ER protein (Fragment);Isoform of Q9NWW5, CLN6 transmembrane ER protein;Isoform of Q9NWW5, CLN6 transmembrane ER protein (Fragment);Isoform of Q9NWW5, CLN6 transmembrane ER protein;readthrough, Uncharacterized protein;Isoform of Q9NWW5, CLN6 transmembrane ER protein;Isoform of Q9NWW5, CLN6 transmembrane ER prote…	>tr|A0A0S2Z5D0|A0A0S2Z5D0_HUMAN Isoform of Q9NWW5, CLN6 transmembrane ER protein OS=Homo sapiens OX=9606 GN=CLN6 PE=1 SV=1;>tr|A0A1B0GTU6|A0A1B0GTU6_HUMAN Isoform of Q9NWW5, CLN6 transmembrane ER protein (Fragment) OS=Homo sapiens OX=9606 GN=CLN6 PE=1 SV=1;>tr|A0A1B0GTV3|A0A1B0GTV3_HUMAN Isoform of Q9NWW5, CLN6 transmembrane ER protein OS=Homo sapiens OX=9606 GN=CLN6 PE=4 SV=1;>tr|A0A1B0GU90|A0A1…	1	0	38.9235	A0A0S2Z5D0;A0A1B0GTU6;A0A1B0GTV3;A0A1B0GU90;A0A1B0GUD2;A0A1B0GW73;H3BNF1;H3BUT1;H3BUV4;Q9NWW5;Q9NWW5-2	CLN6;CLN6;CLN6;CLN6;CLN6;;CLN6;CLN6;CLN6;CLN6;CLN6	-3.70088	-1.92289	-1.33616	-1.41942	-1.61672	-1.15535	-0.960553	-0.929674	-2.41066	-1.28247	-0.975935	-1.27647	-1.53233	-0.888834	-0.620162	-1.46	0.236857	0.935722	0.476096	0.983719	0.608456	0.0402448	Not enriched	other	0.0325658	0.0446688	0.056374	0.0440665	0.0221705	0.0407427	0.054719	0.0330585	0.0444188	0.0376727
CCDC149	A0A0U1RQD2_HUMAN;A0A8V8PSJ6_HUMAN;A0A8V8PVV8_HUMAN;CC149_HUMAN;CC149_HUMAN;CC149_HUMAN;CC149_HUMAN	A0A0U1RQD2;A0A8V8PSJ6;A0A8V8PVV8;Q6ZUS6-2;Q6ZUS6-3;Q6ZUS6-4;Q6ZUS6-5	A0A0U1RQD2;A0A8V8PSJ6;A0A8V8PVV8;Q6ZUS6-2;Q6ZUS6-3;Q6ZUS6-4;Q6ZUS6-5	Isoform of Q6ZUS6, Coiled-coil domain containing 149;Isoform of Q6ZUS6, Coiled-coil domain containing 149;Isoform of Q6ZUS6, Coiled-coil domain containing 149;Isoform of Q6ZUS6, Isoform 2 of Coiled-coil domain-containing protein 149;Isoform of Q6ZUS6, Isoform 3 of Coiled-coil domain-containing protein 149;Isoform of Q6ZUS6, Isoform 4 of Coiled-coil domain-containing protein 149;Isoform of Q6ZUS6,…	>tr|A0A0U1RQD2|A0A0U1RQD2_HUMAN Isoform of Q6ZUS6, Coiled-coil domain containing 149 OS=Homo sapiens OX=9606 GN=CCDC149 PE=1 SV=2;>tr|A0A8V8PSJ6|A0A8V8PSJ6_HUMAN Isoform of Q6ZUS6, Coiled-coil domain containing 149 OS=Homo sapiens OX=9606 GN=CCDC149 PE=1 SV=1;>tr|A0A8V8PVV8|A0A8V8PVV8_HUMAN Isoform of Q6ZUS6, Coiled-coil domain containing 149 OS=Homo sapiens OX=9606 GN=CCDC149 PE=1 SV=1;>sp|Q6ZUS…	1	0	36.6504	A0A0U1RQD2;A0A8V8PSJ6;A0A8V8PVV8;Q6ZUS6-2;Q6ZUS6-3;Q6ZUS6-4;Q6ZUS6-5	CCDC149	-1.11991	-1.1457	-0.884573	-0.879466	-0.626019	-0.636517	-1.04836	-0.936455	-0.452014	-0.422876	-0.667431	-0.672058	-0.872984	-0.70149	-1.05135	-0.790352	0.0020202	0.721496	0.0333037	0.918019	0.453816	-0.0422068	Not enriched	nuclear	0.030622	0.0196089	0.0168893	0.0162084	0.00847081	0.0112236	0.00981826	0.0127212	0.0208322	0.0105585
[truncated: 4,151 more rows]
