# Supplementary material for: Embryonic stem cell factors DPPA2/4 amplify active H3K4me3–H2AK119ub chromatin domains in non-small cell lung cancer
Source: Genes Dev. 2026 May 1;40(9-10):756–76. doi: 10.1101/gad.353102.125 (PMC13138344; doi:10.1101/gad.353102.125)
Supplement: Supplement 6 [file Supplemental_Table_4_H661_ChIP_CNR_reChIP_consensus_peak_sets.xlsx]

## Sheet: H661_DPPA2_ChIP_MAB4356_MACS2
chr	start	end	width	peakid	Annotation	Distance.to.TSS	Nearest.PromoterID	Entrez.ID	Nearest.Unigene	Nearest.Refseq	Nearest.Ensembl	Gene.Name	Gene.Alias	Gene.Description	Gene.Type	simple
chr1	817780	818295	516	peak1	promoter-TSS (NR_103536)	667	NR_103536	400728	Hs.568078	NM_207464	ENSG00000177757	FAM87B	-	family with sequence similarity 87 member B	ncRNA	promoter-TSS
chr1	827637	827984	348	peak2	promoter-TSS (NR_047525)	13	NR_047525	643837	Hs.133183	NR_015368	ENSG00000228794	LINC01128	-	long intergenic non-protein coding RNA 1128	ncRNA	promoter-TSS
chr1	869976	870355	380	peak3	intron (NR_027055, intron 2 of 2)	6636	NR_027055	284593	Hs.449006	NR_027055	ENSG00000230368	FAM41C	-	family with sequence similarity 41 member C	ncRNA	intron
chr1	903530	904082	553	peak4	Intergenic	15886	NR_026874	100130417	Hs.200644	NM_175912	ENSG00000223764	LINC02593	-	long intergenic non-protein coding RNA 2593	ncRNA	Intergenic
chr1	904137	906516	2380	peak5	Intergenic	14365	NR_026874	100130417	Hs.200644	NM_175912	ENSG00000223764	LINC02593	-	long intergenic non-protein coding RNA 2593	ncRNA	Intergenic
chr1	909716	911796	2081	peak6	Intergenic	8936	NR_026874	100130417	Hs.200644	NM_175912	ENSG00000223764	LINC02593	-	long intergenic non-protein coding RNA 2593	ncRNA	Intergenic
chr1	912579	913687	1109	peak7	Intergenic	6559	NR_026874	100130417	Hs.200644	NM_175912	ENSG00000223764	LINC02593	-	long intergenic non-protein coding RNA 2593	ncRNA	Intergenic
chr1	916109	916420	312	peak8	TTS (NR_026874)	3427	NR_026874	100130417	Hs.200644	NM_175912	ENSG00000223764	LINC02593	-	long intergenic non-protein coding RNA 2593	ncRNA	TTS
chr1	916895	917531	637	peak9	non-coding (NR_026874, exon 4 of 4)	2479	NR_026874	100130417	Hs.200644	NM_175912	ENSG00000223764	LINC02593	-	long intergenic non-protein coding RNA 2593	ncRNA	non-coding
chr1	917536	918140	605	peak10	intron (NR_122045, intron 3 of 3)	1854	NR_026874	100130417	Hs.200644	NM_175912	ENSG00000223764	LINC02593	-	long intergenic non-protein coding RNA 2593	ncRNA	intron
chr1	918157	918732	576	peak11	promoter-TSS (NR_026874)	1247	NR_026874	100130417	Hs.200644	NM_175912	ENSG00000223764	LINC02593	-	long intergenic non-protein coding RNA 2593	ncRNA	promoter-TSS
chr1	919221	920888	1668	peak12	promoter-TSS (NR_122045)	-363	NR_122045	100130417	Hs.200644	NM_175912	ENSG00000223764	LINC02593	-	long intergenic non-protein coding RNA 2593	ncRNA	promoter-TSS
chr1	921055	921836	782	peak13	Intergenic	-1754	NR_122045	100130417	Hs.200644	NM_175912	ENSG00000223764	LINC02593	-	long intergenic non-protein coding RNA 2593	ncRNA	Intergenic
chr1	922169	926336	4168	peak14	promoter-TSS (NM_152486)	-1478	NM_152486	148398	Hs.335293	NM_152486	ENSG00000187634	SAMD11	MRS	sterile alpha motif domain containing 11	protein-coding	promoter-TSS
chr1	926878	927307	430	peak15	promoter-TSS (NM_152486)	1362	NM_152486	148398	Hs.335293	NM_152486	ENSG00000187634	SAMD11	MRS	sterile alpha motif domain containing 11	protein-coding	promoter-TSS
chr1	927879	931343	3465	peak16	intron (NM_152486, intron 2 of 13)	3880	NM_152486	148398	Hs.335293	NM_152486	ENSG00000187634	SAMD11	MRS	sterile alpha motif domain containing 11	protein-coding	intron
chr1	932106	933347	1242	peak17	intron (NM_152486, intron 4 of 13)	6996	NM_152486	148398	Hs.335293	NM_152486	ENSG00000187634	SAMD11	MRS	sterile alpha motif domain containing 11	protein-coding	intron
chr1	933444	934011	568	peak18	intron (NM_152486, intron 4 of 13)	7997	NM_152486	148398	Hs.335293	NM_152486	ENSG00000187634	SAMD11	MRS	sterile alpha motif domain containing 11	protein-coding	intron
chr1	934875	944038	9164	peak19	exon (NM_152486, exon 7 of 14)	13726	NM_152486	148398	Hs.335293	NM_152486	ENSG00000187634	SAMD11	MRS	sterile alpha motif domain containing 11	protein-coding	exon
chr1	945562	946456	895	peak20	intron (NM_015658, intron 16 of 18)	13247	NM_015658	26155	Hs.405987	NM_015658	ENSG00000188976	NOC2L	NET15|NET7|NIR|PPP1R112	NOC2 like nucleolar associated transcriptional repressor	protein-coding	intron
chr1	946696	947801	1106	peak21	intron (NM_015658, intron 14 of 18)	12007	NM_015658	26155	Hs.405987	NM_015658	ENSG00000188976	NOC2L	NET15|NET7|NIR|PPP1R112	NOC2 like nucleolar associated transcriptional repressor	protein-coding	intron
chr1	959143	967810	8668	peak22	exon (NM_198317, exon 8 of 12)	2893	NM_198317	339451	Hs.109212	NM_198317	ENSG00000187961	KLHL17	-	kelch like family member 17	protein-coding	exon
chr1	970630	971266	637	peak23	exon (NM_001160184, exon 6 of 15)	4466	NM_001367552	84069	Hs.528691	NM_032129	ENSG00000187583	PLEKHN1	CLPABP	pleckstrin homology domain containing N1	protein-coding	exon
chr1	971363	972602	1240	peak24	intron (NM_001367552, intron 8 of 15)	5501	NM_001367552	84069	Hs.528691	NM_032129	ENSG00000187583	PLEKHN1	CLPABP	pleckstrin homology domain containing N1	protein-coding	intron
chr1	972761	973151	391	peak25	exon (NM_001160184, exon 11 of 15)	6474	NM_001367552	84069	Hs.528691	NM_032129	ENSG00000187583	PLEKHN1	CLPABP	pleckstrin homology domain containing N1	protein-coding	exon
chr1	975953	976708	756	peak26	TTS (NM_001160184)	4842	NM_001369898	84808	Hs.271462	NM_032722	ENSG00000187642	PERM1	C1orf170	PPARGC1 and ESRR induced regulator, muscle 1	protein-coding	TTS
chr1	978060	979708	1649	peak27	exon (NM_001291367, exon 3 of 5)	2289	NM_001369898	84808	Hs.271462	NM_032722	ENSG00000187642	PERM1	C1orf170	PPARGC1 and ESRR induced regulator, muscle 1	protein-coding	exon
chr1	984203	984579	377	peak28	Intergenic	-2298	NM_001369897	84808	Hs.271462	NM_032722	ENSG00000187642	PERM1	C1orf170	PPARGC1 and ESRR induced regulator, muscle 1	protein-coding	Intergenic
chr1	993425	993794	370	peak29	Intergenic	6487	NM_001142467	57801	Hs.154029	NM_021170	ENSG00000188290	HES4	bHLHb42	hes family bHLH transcription factor 4	protein-coding	Intergenic
chr1	995687	996007	321	peak30	Intergenic	4250	NM_001142467	57801	Hs.154029	NM_021170	ENSG00000188290	HES4	bHLHb42	hes family bHLH transcription factor 4	protein-coding	Intergenic
chr1	996194	996691	498	peak31	Intergenic	3654	NM_001142467	57801	Hs.154029	NM_021170	ENSG00000188290	HES4	bHLHb42	hes family bHLH transcription factor 4	protein-coding	Intergenic
chr1	996837	997415	579	peak32	Intergenic	2971	NM_001142467	57801	Hs.154029	NM_021170	ENSG00000188290	HES4	bHLHb42	hes family bHLH transcription factor 4	protein-coding	Intergenic
chr1	997553	1001954	4402	peak33	promoter-TSS (NM_001142467)	343	NM_001142467	57801	Hs.154029	NM_021170	ENSG00000188290	HES4	bHLHb42	hes family bHLH transcription factor 4	protein-coding	promoter-TSS
chr1	1003401	1004825	1425	peak34	Intergenic	-4016	NM_021170	57801	Hs.154029	NM_021170	ENSG00000188290	HES4	bHLHb42	hes family bHLH transcription factor 4	protein-coding	Intergenic
chr1	1013645	1015875	2231	peak35	promoter-TSS (NM_005101)	1263	NM_005101	9636	Hs.458485	NM_005101	ENSG00000187608	ISG15	G1P2|IFI15|IMD38|IP17|UCRP|hUCRP	ISG15 ubiquitin like modifier	protein-coding	promoter-TSS
chr1	1017240	1018005	766	peak36	Intergenic	-2497	NM_198576	375790	Hs.273330	NM_198576	ENSG00000188157	AGRN	AGRIN|CMS8|CMSPPD	agrin	protein-coding	Intergenic
chr1	1018217	1019270	1054	peak37	promoter-TSS (NM_198576)	-1376	NM_198576	375790	Hs.273330	NM_198576	ENSG00000188157	AGRN	AGRIN|CMS8|CMSPPD	agrin	protein-coding	promoter-TSS
chr1	1020023	1021829	1807	peak38	promoter-TSS (NM_001305275)	806	NM_001305275	375790	Hs.273330	NM_198576	ENSG00000188157	AGRN	AGRIN|CMS8|CMSPPD	agrin	protein-coding	promoter-TSS
chr1	1024563	1025613	1051	peak39	intron (NM_198576, intron 2 of 35)	4968	NM_001305275	375790	Hs.273330	NM_198576	ENSG00000188157	AGRN	AGRIN|CMS8|CMSPPD	agrin	protein-coding	intron
chr1	1027805	1029255	1451	peak40	intron (NM_198576, intron 2 of 35)	-5463	NM_001364727	375790	Hs.273330	NM_198576	ENSG00000188157	AGRN	AGRIN|CMS8|CMSPPD	agrin	protein-coding	intron
chr1	1032419	1035460	3042	peak41	promoter-TSS (NM_001364727)	-53	NM_001364727	375790	Hs.273330	NM_198576	ENSG00000188157	AGRN	AGRIN|CMS8|CMSPPD	agrin	protein-coding	promoter-TSS
chr1	1039677	1044646	4970	peak42	exon (NM_001305275, exon 7 of 39)	8169	NM_001364727	375790	Hs.273330	NM_198576	ENSG00000188157	AGRN	AGRIN|CMS8|CMSPPD	agrin	protein-coding	exon
chr1	1047320	1049427	2108	peak43	intron (NM_198576, intron 23 of 35)	-11360	NR_148960	100288175	Hs.713286	NR_148960	ENSG00000217801	LOC100288175	-	uncharacterized LOC100288175	ncRNA	intron
chr1	1049563	1050321	759	peak44	exon (NM_001305275, exon 27 of 39)	-9792	NR_148960	100288175	Hs.713286	NR_148960	ENSG00000217801	LOC100288175	-	uncharacterized LOC100288175	ncRNA	exon
chr1	1050476	1052334	1859	peak45	intron (NM_198576, intron 31 of 35)	-8329	NR_148960	100288175	Hs.713286	NR_148960	ENSG00000217801	LOC100288175	-	uncharacterized LOC100288175	ncRNA	intron
chr1	1054427	1057306	2880	peak46	3' UTR (NM_001305275, exon 39 of 39)	-3867	NR_148960	100288175	Hs.713286	NR_148960	ENSG00000217801	LOC100288175	-	uncharacterized LOC100288175	ncRNA	3' UTR
chr1	1057634	1061160	3527	peak47	promoter-TSS (NR_148960)	-337	NR_148960	100288175	Hs.713286	NR_148960	ENSG00000217801	LOC100288175	-	uncharacterized LOC100288175	ncRNA	promoter-TSS
chr1	1061842	1064761	2920	peak48	intron (NR_148960, intron 3 of 3)	3568	NR_148960	100288175	Hs.713286	NR_148960	ENSG00000217801	LOC100288175	-	uncharacterized LOC100288175	ncRNA	intron
chr1	1066048	1066218	171	peak49	non-coding (NR_148960, exon 4 of 4)	6399	NR_148960	100288175	Hs.713286	NR_148960	ENSG00000217801	LOC100288175	-	uncharacterized LOC100288175	ncRNA	non-coding
chr1	1066423	1069390	2968	peak50	Intergenic	6399	NM_001205252	401934	Hs.568137	NM_001205252	ENSG00000237330	RNF223	-	ring finger protein 223	protein-coding	Intergenic
chr1	1069514	1069937	424	peak51	Intergenic	4580	NM_001205252	401934	Hs.568137	NM_001205252	ENSG00000237330	RNF223	-	ring finger protein 223	protein-coding	Intergenic
chr1	1071410	1074567	3158	peak52	promoter-TSS (NM_001205252)	1317	NM_001205252	401934	Hs.568137	NM_001205252	ENSG00000237330	RNF223	-	ring finger protein 223	protein-coding	promoter-TSS
chr1	1075039	1075976	938	peak53	promoter-TSS (NM_001205252)	-1202	NM_001205252	401934	Hs.568137	NM_001205252	ENSG00000237330	RNF223	-	ring finger protein 223	protein-coding	promoter-TSS
chr1	1079194	1080375	1182	peak54	Intergenic	-5479	NM_001205252	401934	Hs.568137	NM_001205252	ENSG00000237330	RNF223	-	ring finger protein 223	protein-coding	Intergenic
chr1	1080493	1083280	2788	peak55	TTS (NM_001330306)	-7581	NM_001205252	401934	Hs.568137	NM_001205252	ENSG00000237330	RNF223	-	ring finger protein 223	protein-coding	TTS
chr1	1083406	1084457	1052	peak56	exon (NM_001330306, exon 11 of 12)	-9626	NM_001205252	401934	Hs.568137	NM_001205252	ENSG00000237330	RNF223	-	ring finger protein 223	protein-coding	exon
chr1	1088317	1089325	1009	peak57	intron (NM_017891, intron 4 of 9)	-14515	NM_001205252	401934	Hs.568137	NM_001205252	ENSG00000237330	RNF223	-	ring finger protein 223	protein-coding	intron
chr1	1089333	1090932	1600	peak58	intron (NM_017891, intron 4 of 9)	-15827	NM_001205252	401934	Hs.568137	NM_001205252	ENSG00000237330	RNF223	-	ring finger protein 223	protein-coding	intron
chr1	1115655	1118652	2998	peak59	promoter-TSS (NM_001363525)	-1065	NM_001363525	54991	Hs.235095	NM_017891	ENSG00000131591	C1orf159	-	chromosome 1 open reading frame 159	protein-coding	promoter-TSS
chr1	1121521	1123332	1812	peak60	Intergenic	-6338	NM_001363525	54991	Hs.235095	NM_017891	ENSG00000131591	C1orf159	-	chromosome 1 open reading frame 159	protein-coding	Intergenic
chr1	1127197	1129580	2384	peak61	Intergenic	-8628	NR_038869	254099	Hs.680488	NR_038869	ENSG00000223823	LINC01342	-	long intergenic non-protein coding RNA 1342	ncRNA	Intergenic
chr1	1129930	1131133	1204	peak62	Intergenic	-6485	NR_038869	254099	Hs.680488	NR_038869	ENSG00000223823	LINC01342	-	long intergenic non-protein coding RNA 1342	ncRNA	Intergenic
chr1	1131857	1132972	1116	peak63	Intergenic	-4602	NR_038869	254099	Hs.680488	NR_038869	ENSG00000223823	LINC01342	-	long intergenic non-protein coding RNA 1342	ncRNA	Intergenic
chr1	1135068	1135426	359	peak64	Intergenic	-1770	NR_038869	254099	Hs.680488	NR_038869	ENSG00000223823	LINC01342	-	long intergenic non-protein coding RNA 1342	ncRNA	Intergenic
chr1	1136052	1137668	1617	peak65	promoter-TSS (NR_038869)	-157	NR_038869	254099	Hs.680488	NR_038869	ENSG00000223823	LINC01342	-	long intergenic non-protein coding RNA 1342	ncRNA	promoter-TSS
chr1	1137852	1138192	341	peak66	promoter-TSS (NR_038869)	1005	NR_038869	254099	Hs.680488	NR_038869	ENSG00000223823	LINC01342	-	long intergenic non-protein coding RNA 1342	ncRNA	promoter-TSS
chr1	1143491	1145411	1921	peak67	TTS (NR_038869)	7434	NR_038869	254099	Hs.680488	NR_038869	ENSG00000223823	LINC01342	-	long intergenic non-protein coding RNA 1342	ncRNA	TTS
chr1	1157426	1158680	1255	peak68	Intergenic	-9051	NR_029639	406984		NR_029639	ENSG00000207730	MIR200B	MIRN200B|mir-200b	microRNA 200b	ncRNA	Intergenic
chr1	1164422	1165327	906	peak69	Intergenic	-2229	NR_029639	406984		NR_029639	ENSG00000207730	MIR200B	MIRN200B|mir-200b	microRNA 200b	ncRNA	Intergenic
chr1	1167517	1168330	814	peak70	promoter-TSS (NR_029834)	61	NR_029834	406983		NR_029834	ENSG00000207607	MIR200A	MIRN200A|mir-200a	microRNA 200a	ncRNA	promoter-TSS
chr1	1168780	1169705	926	peak71	promoter-TSS (NR_029957)	238	NR_029957	554210		NR_029957	ENSG00000198976	MIR429	MIRN429|hsa-mir-429|mir-429	microRNA 429	ncRNA	promoter-TSS
chr1	1178835	1179517	683	peak72	promoter-TSS (NM_153254)	-505	NM_153254	254173	Hs.454835	NM_153254	ENSG00000162571	TTLL10	TTLL5	tubulin tyrosine ligase like 10	protein-coding	promoter-TSS
chr1	1179935	1181037	1103	peak73	promoter-TSS (NM_153254)	805	NM_153254	254173	Hs.454835	NM_153254	ENSG00000162571	TTLL10	TTLL5	tubulin tyrosine ligase like 10	protein-coding	promoter-TSS
chr1	1181690	1183285	1596	peak74	intron (NM_001130045, intron 10 of 15)	2807	NM_153254	254173	Hs.454835	NM_153254	ENSG00000162571	TTLL10	TTLL5	tubulin tyrosine ligase like 10	protein-coding	intron
chr1	1183408	1183988	581	peak75	intron (NM_001130045, intron 11 of 15)	4017	NM_153254	254173	Hs.454835	NM_153254	ENSG00000162571	TTLL10	TTLL5	tubulin tyrosine ligase like 10	protein-coding	intron
chr1	1197258	1197960	703	peak76	exon (NM_001130045, exon 16 of 16)	8983	NM_004195	8784	Hs.212680	NM_004195	ENSG00000186891	TNFRSF18	AITR|CD357|ENERGEN|GITR|GITR-D	TNF receptor superfamily member 18	protein-coding	exon
chr1	1199474	1200158	685	peak77	Intergenic	6776	NM_004195	8784	Hs.212680	NM_004195	ENSG00000186891	TNFRSF18	AITR|CD357|ENERGEN|GITR|GITR-D	TNF receptor superfamily member 18	protein-coding	Intergenic
chr1	1200252	1202070	1819	peak78	Intergenic	5431	NM_004195	8784	Hs.212680	NM_004195	ENSG00000186891	TNFRSF18	AITR|CD357|ENERGEN|GITR|GITR-D	TNF receptor superfamily member 18	protein-coding	Intergenic
chr1	1205708	1206800	1093	peak79	promoter-TSS (NM_004195)	338	NM_004195	8784	Hs.212680	NM_004195	ENSG00000186891	TNFRSF18	AITR|CD357|ENERGEN|GITR|GITR-D	TNF receptor superfamily member 18	protein-coding	promoter-TSS
chr1	1208209	1209466	1258	peak80	Intergenic	-2246	NM_148901	8784	Hs.212680	NM_004195	ENSG00000186891	TNFRSF18	AITR|CD357|ENERGEN|GITR|GITR-D	TNF receptor superfamily member 18	protein-coding	Intergenic
chr1	1210162	1210532	371	peak81	TTS (NM_003327)	-3755	NM_148901	8784	Hs.212680	NM_004195	ENSG00000186891	TNFRSF18	AITR|CD357|ENERGEN|GITR|GITR-D	TNF receptor superfamily member 18	protein-coding	TTS
chr1	1211739	1212063	325	peak82	intron (NM_003327, intron 5 of 6)	2252	NM_003327	7293	Hs.129780	NM_003327	ENSG00000186827	TNFRSF4	ACT35|CD134|IMD16|OX40|TXGP1L	TNF receptor superfamily member 4	protein-coding	intron
chr1	1212863	1214475	1613	peak83	promoter-TSS (NM_003327)	484	NM_003327	7293	Hs.129780	NM_003327	ENSG00000186827	TNFRSF4	ACT35|CD134|IMD16|OX40|TXGP1L	TNF receptor superfamily member 4	protein-coding	promoter-TSS
chr1	1215814	1219125	3312	peak84	3' UTR (NM_016547, exon 7 of 7)	-3317	NM_003327	7293	Hs.129780	NM_003327	ENSG00000186827	TNFRSF4	ACT35|CD134|IMD16|OX40|TXGP1L	TNF receptor superfamily member 4	protein-coding	3' UTR
chr1	1226003	1226249	247	peak85	intron (NM_016176, intron 2 of 6)	5875	NM_016176	51150	Hs.42806	NM_016176	ENSG00000078808	SDF4	Cab45|SDF-4	stromal cell derived factor 4	protein-coding	intron
chr1	1231556	1234275	2720	peak86	promoter-TSS (NM_080605)	679	NM_080605	126792	Hs.284284	NM_080605	ENSG00000176022	B3GALT6	EDSP2|EDSSPD2|SEMDJL1|beta3GalT6	beta-1,3-galactosyltransferase 6	protein-coding	promoter-TSS
chr1	1236094	1237128	1035	peak87	Intergenic	4374	NM_080605	126792	Hs.284284	NM_080605	ENSG00000176022	B3GALT6	EDSP2|EDSSPD2|SEMDJL1|beta3GalT6	beta-1,3-galactosyltransferase 6	protein-coding	Intergenic
chr1	1237634	1244704	7071	peak88	Intergenic	5553	NM_001014980	388581	Hs.197613	NM_001014980	ENSG00000184163	C1QTNF12	C1QDC2|CTRP12|FAM132A	C1q and TNF related 12	protein-coding	Intergenic
chr1	1245355	1249683	4329	peak89	promoter-TSS (NM_001014980)	-797	NM_001014980	388581	Hs.197613	NM_001014980	ENSG00000184163	C1QTNF12	C1QDC2|CTRP12|FAM132A	C1q and TNF related 12	protein-coding	promoter-TSS
chr1	1250077	1250417	341	peak90	Intergenic	-3525	NM_001014980	388581	Hs.197613	NM_001014980	ENSG00000184163	C1QTNF12	C1QDC2|CTRP12|FAM132A	C1q and TNF related 12	protein-coding	Intergenic
chr1	1250652	1251312	661	peak91	Intergenic	-4260	NM_001014980	388581	Hs.197613	NM_001014980	ENSG00000184163	C1QTNF12	C1QDC2|CTRP12|FAM132A	C1q and TNF related 12	protein-coding	Intergenic
chr1	1254047	1255441	1395	peak92	3' UTR (NM_194458, exon 7 of 7)	-8022	NM_001014980	388581	Hs.197613	NM_001014980	ENSG00000184163	C1QTNF12	C1QDC2|CTRP12|FAM132A	C1q and TNF related 12	protein-coding	3' UTR
chr1	1256359	1256745	387	peak93	intron (NM_058167, intron 5 of 6)	-9830	NM_001014980	388581	Hs.197613	NM_001014980	ENSG00000184163	C1QTNF12	C1QDC2|CTRP12|FAM132A	C1q and TNF related 12	protein-coding	intron
chr1	1273130	1273920	791	peak94	promoter-TSS (NM_058167)	329	NM_058167	118424	Hs.191987	NM_058167	ENSG00000160087	UBE2J2	NCUBE-2|NCUBE2|PRO2121	ubiquitin conjugating enzyme E2 J2	protein-coding	promoter-TSS
chr1	1274051	1275289	1239	peak95	promoter-TSS (NM_194457)	-816	NM_194457	118424	Hs.191987	NM_058167	ENSG00000160087	UBE2J2	NCUBE-2|NCUBE2|PRO2121	ubiquitin conjugating enzyme E2 J2	protein-coding	promoter-TSS
chr1	1278512	1279597	1086	peak96	promoter-TSS (NR_037668)	-1381	NR_037668	6339	Hs.512681	NM_002978	ENSG00000162572	SCNN1D	ENaCd|ENaCdelta|SCNED|dNaCh	sodium channel epithelial 1 delta subunit	protein-coding	promoter-TSS
chr1	1284407	1285869	1463	peak97	intron (NR_037668, intron 5 of 16)	4702	NM_001130413	6339	Hs.512681	NM_002978	ENSG00000162572	SCNN1D	ENaCd|ENaCdelta|SCNED|dNaCh	sodium channel epithelial 1 delta subunit	protein-coding	intron
chr1	1289897	1290587	691	peak98	intron (NM_001130413, intron 12 of 17)	5928	NR_106784	102465434		NR_106784	ENSG00000278073	MIR6726	hsa-mir-6726	microRNA 6726	ncRNA	intron
chr1	1290694	1298550	7857	peak99	exon (NM_030649, exon 21 of 24)	1548	NR_106784	102465434		NR_106784	ENSG00000278073	MIR6726	hsa-mir-6726	microRNA 6726	ncRNA	exon
chr1	1298975	1300806	1832	peak100	exon (NM_030649, exon 9 of 24)	-3721	NR_106784	102465434		NR_106784	ENSG00000278073	MIR6726	hsa-mir-6726	microRNA 6726	ncRNA	exon
chr1	1302649	1303477	829	peak101	intron (NM_030649, intron 3 of 23)	1749	NR_145806	109623456		NR_145806		SNORD167	-	small nucleolar RNA, C/D box 167	snoRNA	intron
chr1	1303812	1305048	1237	peak102	promoter-TSS (NR_145806)	382	NR_145806	109623456		NR_145806		SNORD167	-	small nucleolar RNA, C/D box 167	snoRNA	promoter-TSS
chr1	1305218	1306270	1053	peak103	promoter-TSS (NR_145806)	-932	NR_145806	109623456		NR_145806		SNORD167	-	small nucleolar RNA, C/D box 167	snoRNA	promoter-TSS
chr1	1306427	1306697	271	peak104	promoter-TSS (NM_030649)	1368	NM_030649	116983	Hs.535257	NM_030649	ENSG00000131584	ACAP3	CENTB5	ArfGAP with coiled-coil, ankyrin repeat and PH domains 3	protein-coding	promoter-TSS
chr1	1306981	1310180	3200	peak105	promoter-TSS (NR_144369)	1	NR_144369	126789	Hs.400659	NM_153339	ENSG00000169972	PUSL1	-	pseudouridine synthase like 1	protein-coding	promoter-TSS
chr1	1310393	1313728	3336	peak106	promoter-TSS (NR_106785)	505	NR_106785	102465435		NR_106785	ENSG00000283712	MIR6727	hsa-mir-6727	microRNA 6727	ncRNA	promoter-TSS
chr1	1313914	1314695	782	peak107	exon (NM_001256456, exon 10 of 19)	-1739	NR_106785	102465435		NR_106785	ENSG00000283712	MIR6727	hsa-mir-6727	microRNA 6727	ncRNA	exon
chr1	1316122	1316572	451	peak108	intron (NM_001256463, intron 2 of 14)	-3781	NR_106785	102465435		NR_106785	ENSG00000283712	MIR6727	hsa-mir-6727	microRNA 6727	ncRNA	intron
chr1	1316820	1317147	328	peak109	intron (NM_001256463, intron 2 of 14)	-4418	NR_106785	102465435		NR_106785	ENSG00000283712	MIR6727	hsa-mir-6727	microRNA 6727	ncRNA	intron
chr1	1324173	1325386	1214	peak110	promoter-TSS (NM_001029885)	-22	NM_001029885	80772	Hs.515689	NM_001029885	ENSG00000224051	CPTP	GLTPD1	ceramide-1-phosphate transfer protein	protein-coding	promoter-TSS
chr1	1325828	1326342	515	peak111	promoter-TSS (NM_001029885)	1283	NM_001029885	80772	Hs.515689	NM_001029885	ENSG00000224051	CPTP	GLTPD1	ceramide-1-phosphate transfer protein	protein-coding	promoter-TSS
chr1	1326498	1334385	7888	peak112	promoter-TSS (NM_152228)	-838	NM_152228	83756	Hs.74375	NM_152228	ENSG00000169962	TAS1R3	T1R3	taste 1 receptor member 3	protein-coding	promoter-TSS
chr1	1334505	1335812	1308	peak113	TTS (NM_001330311)	3879	NM_152228	83756	Hs.74375	NM_152228	ENSG00000169962	TAS1R3	T1R3	taste 1 receptor member 3	protein-coding	TTS
chr1	1336353	1337828	1476	peak114	intron (NM_004421, intron 14 of 14)	2617	NR_106866	102466740		NR_106866	ENSG00000284372	MIR6808	hsa-mir-6808	microRNA 6808	ncRNA	intron
chr1	1337922	1340926	3005	peak115	promoter-TSS (NR_106866)	284	NR_106866	102466740		NR_106866	ENSG00000284372	MIR6808	hsa-mir-6808	microRNA 6808	ncRNA	promoter-TSS
chr1	1341073	1341773	701	peak116	intron (NM_004421, intron 5 of 14)	-1715	NR_106866	102466740		NR_106866	ENSG00000284372	MIR6808	hsa-mir-6808	microRNA 6808	ncRNA	intron
chr1	1341894	1342453	560	peak117	intron (NM_004421, intron 3 of 14)	-2466	NR_106866	102466740		NR_106866	ENSG00000284372	MIR6808	hsa-mir-6808	microRNA 6808	ncRNA	intron
chr1	1345300	1346696	1397	peak118	intron (NM_004421, intron 1 of 14)	3420	NM_004421	1855	Hs.731450	NM_004421	ENSG00000107404	DVL1	DRS2|DVL|DVL1L1|DVL1P1	dishevelled segment polarity protein 1	protein-coding	intron
chr1	1346999	1349379	2381	peak119	promoter-TSS (NM_004421)	1229	NM_004421	1855	Hs.731450	NM_004421	ENSG00000107404	DVL1	DRS2|DVL|DVL1L1|DVL1P1	dishevelled segment polarity protein 1	protein-coding	promoter-TSS
chr1	1349512	1349972	461	peak120	promoter-TSS (NM_001330311)	-324	NM_001330311	1855	Hs.731450	NM_004421	ENSG00000107404	DVL1	DRS2|DVL|DVL1L1|DVL1P1	dishevelled segment polarity protein 1	protein-coding	promoter-TSS
chr1	1351431	1352303	873	peak121	TTS (NM_001282584)	-2449	NM_001330311	1855	Hs.731450	NM_004421	ENSG00000107404	DVL1	DRS2|DVL|DVL1L1|DVL1P1	dishevelled segment polarity protein 1	protein-coding	TTS
chr1	1353205	1355839	2635	peak122	intron (NM_001282582, intron 6 of 10)	4025	NM_001282585	54587	Hs.515687	NM_032348	ENSG00000162576	MXRA8	ASP3	matrix remodeling associated 8	protein-coding	intron
chr1	1356481	1360835	4355	peak123	promoter-TSS (NM_032348)	-103	NM_032348	54587	Hs.515687	NM_032348	ENSG00000162576	MXRA8	ASP3	matrix remodeling associated 8	protein-coding	promoter-TSS
chr1	1361033	1361758	726	peak124	promoter-TSS (NM_001282583)	403	NM_001282583	54587	Hs.515687	NM_032348	ENSG00000162576	MXRA8	ASP3	matrix remodeling associated 8	protein-coding	promoter-TSS
chr1	1369893	1370458	566	peak125	Intergenic	5031	NM_001127229	54998	Hs.632515	NM_017900	ENSG00000175756	AURKAIP1	AIP|AKIP|MRP-S38	aurora kinase A interacting protein 1	protein-coding	Intergenic
chr1	1370650	1371337	688	peak126	Intergenic	4213	NM_001127229	54998	Hs.632515	NM_017900	ENSG00000175756	AURKAIP1	AIP|AKIP|MRP-S38	aurora kinase A interacting protein 1	protein-coding	Intergenic
chr1	1372426	1372859	434	peak127	Intergenic	2564	NM_001127229	54998	Hs.632515	NM_017900	ENSG00000175756	AURKAIP1	AIP|AKIP|MRP-S38	aurora kinase A interacting protein 1	protein-coding	Intergenic
chr1	1373459	1375300	1842	peak128	promoter-TSS (NM_001127229)	827	NM_001127229	54998	Hs.632515	NM_017900	ENSG00000175756	AURKAIP1	AIP|AKIP|MRP-S38	aurora kinase A interacting protein 1	protein-coding	promoter-TSS
chr1	1385391	1385629	239	peak129	TTS (NM_001350497)	-10303	NM_017900	54998	Hs.632515	NM_017900	ENSG00000175756	AURKAIP1	AIP|AKIP|MRP-S38	aurora kinase A interacting protein 1	protein-coding	TTS
chr1	1398760	1399266	507	peak130	promoter-TSS (NR_146722)	322	NR_146722	81669	Hs.515704	NM_030937	ENSG00000221978	CCNL2	ANIA-6B|CCNM|CCNS|HCLA-ISO|HLA-ISO|PCEE|SB138	cyclin L2	protein-coding	promoter-TSS
chr1	1399481	1400313	833	peak131	promoter-TSS (NR_015434)	367	NR_015434	148413	Hs.741357	NR_015434	ENSG00000224870	MRPL20-AS1	-	MRPL20 antisense RNA 1	ncRNA	promoter-TSS
chr1	1400424	1401319	896	peak132	promoter-TSS (NR_015434)	1342	NR_015434	148413	Hs.741357	NR_015434	ENSG00000224870	MRPL20-AS1	-	MRPL20 antisense RNA 1	ncRNA	promoter-TSS
chr1	1406013	1408194	2182	peak133	promoter-TSS (NM_001318485)	189	NM_001318485	55052	Hs.182698	NM_017971	ENSG00000242485	MRPL20	L20mt|MRP-L20	mitochondrial ribosomal protein L20	protein-coding	promoter-TSS
chr1	1418799	1421767	2969	peak134	promoter-TSS (NM_001243535)	993	NM_001243535	441869	Hs.381222	NM_001145210	ENSG00000235098	ANKRD65	-	ankyrin repeat domain 65	protein-coding	promoter-TSS
chr1	1424027	1427447	3421	peak135	promoter-TSS (NM_001146685)	-391	NM_001146685	643965	Hs.729765	NM_001146685	ENSG00000205116	TMEM88B	-	transmembrane protein 88B	protein-coding	promoter-TSS
chr1	1427548	1427979	432	peak136	TTS (NM_001146685)	1636	NM_001146685	643965	Hs.729765	NM_001146685	ENSG00000205116	TMEM88B	-	transmembrane protein 88B	protein-coding	TTS
chr1	1430003	1436506	6504	peak137	promoter-TSS (NR_125994)	1318	NR_125994	102724312		NR_125994		LINC01770	-	long intergenic non-protein coding RNA 1770	ncRNA	promoter-TSS
chr1	1438826	1441399	2574	peak138	3' UTR (NM_022834, exon 3 of 3)	4423	NM_022834	64856	Hs.449009	NM_022834	ENSG00000179403	VWA1	WARP	von Willebrand factor A domain containing 1	protein-coding	3' UTR
chr1	1468230	1469024	795	peak139	3' UTR (NM_001039211, exon 12 of 12)	-3138	NM_031921	83858	Hs.729021	NM_031921	ENSG00000160072	ATAD3B	AAA-TOB3|TOB3	ATPase family AAA domain containing 3B	protein-coding	3' UTR
chr1	1470604	1471088	485	peak140	promoter-TSS (NM_031921)	-919	NM_031921	83858	Hs.729021	NM_031921	ENSG00000160072	ATAD3B	AAA-TOB3|TOB3	ATPase family AAA domain containing 3B	protein-coding	promoter-TSS
chr1	1471754	1473050	1297	peak141	promoter-TSS (NM_031921)	637	NM_031921	83858	Hs.729021	NM_031921	ENSG00000160072	ATAD3B	AAA-TOB3|TOB3	ATPase family AAA domain containing 3B	protein-coding	promoter-TSS
chr1	1486456	1486757	302	peak142	exon (NM_001317238, exon 9 of 14)	8758	NM_001317238	83858	Hs.729021	NM_031921	ENSG00000160072	ATAD3B	AAA-TOB3|TOB3	ATPase family AAA domain containing 3B	protein-coding	exon
chr1	1495406	1496167	762	peak143	exon (NM_001317238, exon 14 of 14)	-16375	NM_018188	55210	Hs.23413	NM_018188	ENSG00000197785	ATAD3A	HAYOS	ATPase family AAA domain containing 3A	protein-coding	exon
chr1	1504854	1505411	558	peak144	Intergenic	-7029	NM_018188	55210	Hs.23413	NM_018188	ENSG00000197785	ATAD3A	HAYOS	ATPase family AAA domain containing 3A	protein-coding	Intergenic
chr1	1510015	1510967	953	peak145	Intergenic	-1671	NM_018188	55210	Hs.23413	NM_018188	ENSG00000197785	ATAD3A	HAYOS	ATPase family AAA domain containing 3A	protein-coding	Intergenic
chr1	1511441	1513063	1623	peak146	promoter-TSS (NM_001170535)	90	NM_001170535	55210	Hs.23413	NM_018188	ENSG00000197785	ATAD3A	HAYOS	ATPase family AAA domain containing 3A	protein-coding	promoter-TSS
chr1	1521365	1521851	487	peak147	intron (NM_001170536, intron 7 of 15)	9078	NM_001170536	55210	Hs.23413	NM_018188	ENSG00000197785	ATAD3A	HAYOS	ATPase family AAA domain containing 3A	protein-coding	intron
chr1	1533441	1534130	690	peak148	TTS (NM_001114748)	6838	NM_001114748	339453	Hs.668654	NM_001114748	ENSG00000205090	TMEM240	C1orf70|SCA21	transmembrane protein 240	protein-coding	TTS
chr1	1534266	1537029	2764	peak149	TTS (NM_018188)	4976	NM_001114748	339453	Hs.668654	NM_001114748	ENSG00000205090	TMEM240	C1orf70|SCA21	transmembrane protein 240	protein-coding	TTS
chr1	1538988	1539992	1005	peak150	promoter-TSS (NM_001114748)	1134	NM_001114748	339453	Hs.668654	NM_001114748	ENSG00000205090	TMEM240	C1orf70|SCA21	transmembrane protein 240	protein-coding	promoter-TSS
chr1	1540112	1541750	1639	peak151	promoter-TSS (NM_001114748)	-307	NM_001114748	339453	Hs.668654	NM_001114748	ENSG00000205090	TMEM240	C1orf70|SCA21	transmembrane protein 240	protein-coding	promoter-TSS
chr1	1541949	1543755	1807	peak152	intron (NM_014188, intron 4 of 4)	-2228	NM_001114748	339453	Hs.668654	NM_001114748	ENSG00000205090	TMEM240	C1orf70|SCA21	transmembrane protein 240	protein-coding	intron
chr1	1573994	1576156	2163	peak153	promoter-TSS (NM_014188)	-212	NM_014188	29101	Hs.30026	NM_014188	ENSG00000160075	SSU72	HSPC182|PNAS-120	SSU72 homolog, RNA polymerase II CTD phosphatase	protein-coding	promoter-TSS
chr1	1597577	1598387	811	peak154	promoter-TSS (NR_147951)	-1451	NR_147951	105378586	Hs.633349	NR_147951		LOC105378586	-	uncharacterized LOC105378586	ncRNA	promoter-TSS
chr1	1598734	1601160	2427	peak155	promoter-TSS (NM_001242659)	188	NM_001242659	643988	Hs.528816	NM_001242659	ENSG00000228594	FNDC10	C1orf233	fibronectin type III domain containing 10	protein-coding	promoter-TSS
chr1	1601414	1601657	244	peak156	promoter-TSS (NM_001242659)	-1401	NM_001242659	643988	Hs.528816	NM_001242659	ENSG00000228594	FNDC10	C1orf233	fibronectin type III domain containing 10	protein-coding	promoter-TSS
chr1	1614957	1615763	807	peak157	promoter-TSS (NM_001170688)	-55	NM_001170688	142678	Hs.135805	NM_080875	ENSG00000197530	MIB2	ZZANK1|ZZZ5	mindbomb E3 ubiquitin protein ligase 2	protein-coding	promoter-TSS
chr1	1615901	1616984	1084	peak158	promoter-TSS (NR_146324)	588	NR_146324	142678	Hs.135805	NM_080875	ENSG00000197530	MIB2	ZZANK1|ZZZ5	mindbomb E3 ubiquitin protein ligase 2	protein-coding	promoter-TSS
chr1	1619469	1619800	332	peak159	intron (NM_001170687, intron 2 of 19)	3780	NR_146324	142678	Hs.135805	NM_080875	ENSG00000197530	MIB2	ZZANK1|ZZZ5	mindbomb E3 ubiquitin protein ligase 2	protein-coding	intron
chr1	1622100	1622625	526	peak160	intron (NM_001170687, intron 2 of 19)	6508	NR_146324	142678	Hs.135805	NM_080875	ENSG00000197530	MIB2	ZZANK1|ZZZ5	mindbomb E3 ubiquitin protein ligase 2	protein-coding	intron
chr1	1623161	1624556	1396	peak161	exon (NM_001170688, exon 4 of 19)	8004	NR_146324	142678	Hs.135805	NM_080875	ENSG00000197530	MIB2	ZZANK1|ZZZ5	mindbomb E3 ubiquitin protein ligase 2	protein-coding	exon
chr1	1626439	1634869	8431	peak162	TTS (NM_001170688)	-1519	NM_006983	8510	Hs.192316	NM_006983	ENSG00000189409	MMP23B	MIFR|MIFR-1|MMP22|MMP23A	matrix metallopeptidase 23B	protein-coding	TTS
chr1	1635000	1635377	378	peak163	TTS (NR_002946)	2409	NR_002946	8511	Hs.671760	NR_002946	ENSG00000215914	MMP23A	MIFR|MIFR-1|MMP21	matrix metallopeptidase 23A (pseudogene)	pseudo	TTS
chr1	1635821	1636334	514	peak164	exon (NM_001291345, exon 19 of 20)	3298	NR_002946	8511	Hs.671760	NR_002946	ENSG00000215914	MMP23A	MIFR|MIFR-1|MMP21	matrix metallopeptidase 23A (pseudogene)	pseudo	exon
chr1	1639410	1640179	770	peak165	intron (NM_001787, intron 11 of 19)	7015	NR_002946	8511	Hs.671760	NR_002946	ENSG00000215914	MMP23A	MIFR|MIFR-1|MMP21	matrix metallopeptidase 23A (pseudogene)	pseudo	intron
chr1	1658290	1658884	595	peak166	promoter-TSS (NM_033490)	417	NM_033490	984	Hs.651228	NM_001787	ENSG00000248333	CDK11B	CDC2L1|CDK11|CDK11-p110|CDK11-p46|CDK11-p58|CLK-1|PITSLREA|PK58|p58|p58CDC2L1|p58CLK-1	cyclin dependent kinase 11B	protein-coding	promoter-TSS
chr1	1691599	1692842	1244	peak167	promoter-TSS (NM_001290264)	574	NM_001290264	728661	Hs.655255	NM_001110781	ENSG00000189339	SLC35E2B	SLC35E2	solute carrier family 35 member E2B	protein-coding	promoter-TSS
chr1	1693549	1693962	414	peak168	promoter-TSS (NM_001110781)	-961	NM_001110781	728661	Hs.655255	NM_001110781	ENSG00000189339	SLC35E2B	SLC35E2	solute carrier family 35 member E2B	protein-coding	promoter-TSS
chr1	1697086	1697425	340	peak169	Intergenic	-2683	NR_002946	8511	Hs.671760	NR_002946	ENSG00000215914	MMP23A	MIFR|MIFR-1|MMP21	matrix metallopeptidase 23A (pseudogene)	pseudo	Intergenic
chr1	1697612	1699039	1428	peak170	Intergenic	-1613	NR_002946	8511	Hs.671760	NR_002946	ENSG00000215914	MMP23A	MIFR|MIFR-1|MMP21	matrix metallopeptidase 23A (pseudogene)	pseudo	Intergenic
chr1	1699191	1701905	2715	peak171	promoter-TSS (NR_002946)	609	NR_002946	8511	Hs.671760	NR_002946	ENSG00000215914	MMP23A	MIFR|MIFR-1|MMP21	matrix metallopeptidase 23A (pseudogene)	pseudo	promoter-TSS
chr1	1702126	1702743	618	peak172	TTS (NR_002946).2	2496	NR_002946	8511	Hs.671760	NR_002946	ENSG00000215914	MMP23A	MIFR|MIFR-1|MMP21	matrix metallopeptidase 23A (pseudogene)	pseudo	TTS
chr1	1723569	1724004	436	peak173	promoter-TSS (NR_132740)	570	NR_132740	728642	Hs.651228	NM_024011	ENSG00000008128	CDK11A	CDC2L2|CDC2L3|CDK11-p110|CDK11-p46|CDK11-p58|PITSLRE|p58GTA	cyclin dependent kinase 11A	protein-coding	promoter-TSS
chr1	1724146	1724538	393	peak174	promoter-TSS (NR_132740)	15	NR_132740	728642	Hs.651228	NM_024011	ENSG00000008128	CDK11A	CDC2L2|CDC2L3|CDK11-p110|CDK11-p46|CDK11-p58|PITSLRE|p58GTA	cyclin dependent kinase 11A	protein-coding	promoter-TSS
chr1	1744985	1746286	1302	peak175	promoter-TSS (NM_182838)	363	NM_182838	9906	Hs.655255	NM_182838	ENSG00000215790	SLC35E2A	SLC35E2	solute carrier family 35 member E2A	protein-coding	promoter-TSS
chr1	1746817	1747562	746	peak176	promoter-TSS (NM_001199787)	-1191	NM_001199787	9906	Hs.655255	NM_182838	ENSG00000215790	SLC35E2A	SLC35E2	solute carrier family 35 member E2A	protein-coding	promoter-TSS
chr1	1749845	1750243	399	peak177	Intergenic	-4045	NM_001199787	9906	Hs.655255	NM_182838	ENSG00000215790	SLC35E2A	SLC35E2	solute carrier family 35 member E2A	protein-coding	Intergenic
chr1	1751451	1751842	392	peak178	3' UTR (NM_001198995, exon 10 of 10)	-5648	NM_001199787	9906	Hs.655255	NM_182838	ENSG00000215790	SLC35E2A	SLC35E2	solute carrier family 35 member E2A	protein-coding	3' UTR
chr1	1753865	1754483	619	peak179	exon (NM_001198995, exon 8 of 10)	4468	NM_001198995	65220	Hs.654792	NM_023018	ENSG00000008130	NADK	dJ283E3.1	NAD kinase	protein-coding	exon
chr1	1777705	1780824	3120	peak180	promoter-TSS (NM_001198993)	-449	NM_001198993	65220	Hs.654792	NM_023018	ENSG00000008130	NADK	dJ283E3.1	NAD kinase	protein-coding	promoter-TSS
chr1	1781904	1783308	1405	peak181	Intergenic	-2575	NM_001353641	65220	Hs.654792	NM_023018	ENSG00000008130	NADK	dJ283E3.1	NAD kinase	protein-coding	Intergenic
chr1	1783451	1783849	399	peak182	Intergenic	-3619	NM_001353641	65220	Hs.654792	NM_023018	ENSG00000008130	NADK	dJ283E3.1	NAD kinase	protein-coding	Intergenic
chr1	1784409	1785005	597	peak183	TTS (NM_002074)	-4676	NM_001353641	65220	Hs.654792	NM_023018	ENSG00000008130	NADK	dJ283E3.1	NAD kinase	protein-coding	TTS
chr1	1859455	1859619	165	peak184	intron (NM_001282538, intron 1 of 9)	31550	NM_002074	2782	Hs.430425	NM_002074	ENSG00000078369	GNB1	MRD42	G protein subunit beta 1	protein-coding	intron
chr1	1862393	1862806	414	peak185	intron (NM_001282538, intron 1 of 9)	28487	NM_002074	2782	Hs.430425	NM_002074	ENSG00000078369	GNB1	MRD42	G protein subunit beta 1	protein-coding	intron
chr1	1864344	1864692	349	peak186	intron (NM_001282538, intron 1 of 9)	26569	NM_002074	2782	Hs.430425	NM_002074	ENSG00000078369	GNB1	MRD42	G protein subunit beta 1	protein-coding	intron
chr1	1864854	1865261	408	peak187	intron (NM_001282538, intron 1 of 9)	26029	NM_002074	2782	Hs.430425	NM_002074	ENSG00000078369	GNB1	MRD42	G protein subunit beta 1	protein-coding	intron
chr1	1887596	1887914	319	peak188	intron (NM_001282538, intron 1 of 9)	3332	NM_002074	2782	Hs.430425	NM_002074	ENSG00000078369	GNB1	MRD42	G protein subunit beta 1	protein-coding	intron
chr1	1889873	1891337	1465	peak189	promoter-TSS (NM_002074)	482	NM_002074	2782	Hs.430425	NM_002074	ENSG00000078369	GNB1	MRD42	G protein subunit beta 1	protein-coding	promoter-TSS
chr1	1891478	1892246	769	peak190	promoter-TSS (NM_001282539)	-745	NM_001282539	2782	Hs.430425	NM_002074	ENSG00000078369	GNB1	MRD42	G protein subunit beta 1	protein-coding	promoter-TSS
chr1	1892393	1893272	880	peak191	Intergenic	-1716	NM_001282539	2782	Hs.430425	NM_002074	ENSG00000078369	GNB1	MRD42	G protein subunit beta 1	protein-coding	Intergenic
chr1	1906567	1909083	2517	peak192	Intergenic	-7435	NM_138705	163688	Hs.85902	NM_138705	ENSG00000169885	CALML6	CAGLP	calmodulin like 6	protein-coding	Intergenic
chr1	1909382	1910204	823	peak193	Intergenic	-5467	NM_138705	163688	Hs.85902	NM_138705	ENSG00000169885	CALML6	CAGLP	calmodulin like 6	protein-coding	Intergenic
chr1	1918199	1919457	1259	peak194	promoter-TSS (NM_178545)	451	NM_178545	339456	Hs.123423	NM_178545	ENSG00000178821	TMEM52	-	transmembrane protein 52	protein-coding	promoter-TSS
chr1	1919610	1920100	491	peak195	promoter-TSS (NM_178545)	-576	NM_178545	339456	Hs.123423	NM_178545	ENSG00000178821	TMEM52	-	transmembrane protein 52	protein-coding	promoter-TSS
chr1	1920655	1921295	641	peak196	TTS (NM_001304360)	-1696	NM_178545	339456	Hs.123423	NM_178545	ENSG00000178821	TMEM52	-	transmembrane protein 52	protein-coding	TTS
chr1	1924241	1925398	1158	peak197	intron (NM_001304360, intron 33 of 38)	-5541	NM_178545	339456	Hs.123423	NM_178545	ENSG00000178821	TMEM52	-	transmembrane protein 52	protein-coding	intron
chr1	1925963	1926360	398	peak198	intron (NM_001304360, intron 32 of 38)	-6883	NM_178545	339456	Hs.123423	NM_178545	ENSG00000178821	TMEM52	-	transmembrane protein 52	protein-coding	intron
chr1	1939847	1940661	815	peak199	intron (NM_001304360, intron 23 of 38)	-20975	NM_178545	339456	Hs.123423	NM_178545	ENSG00000178821	TMEM52	-	transmembrane protein 52	protein-coding	intron
chr1	1942600	1943912	1313	peak200	intron (NM_001304360, intron 21 of 38)	-23977	NM_178545	339456	Hs.123423	NM_178545	ENSG00000178821	TMEM52	-	transmembrane protein 52	protein-coding	intron
chr1	1944049	1944807	759	peak201	exon (NM_001304360, exon 21 of 39)	-25149	NM_178545	339456	Hs.123423	NM_178545	ENSG00000178821	TMEM52	-	transmembrane protein 52	protein-coding	exon
chr1	2003653	2003991	339	peak202	promoter-TSS (NM_001304360)	-36	NM_001304360	85452	Hs.232092	NM_001003808	ENSG00000142609	CFAP74	C1orf222|KIAA1751	cilia and flagella associated protein 74	protein-coding	promoter-TSS
chr1	2018184	2019161	978	peak203	promoter-TSS (NM_000815)	-672	NM_000815	2563	Hs.113882	NM_000815	ENSG00000187730	GABRD	EIG10|EJM7|GEFSP5	gamma-aminobutyric acid type A receptor delta subunit	protein-coding	promoter-TSS
chr1	2019335	2020043	709	peak204	promoter-TSS (NM_000815)	344	NM_000815	2563	Hs.113882	NM_000815	ENSG00000187730	GABRD	EIG10|EJM7|GEFSP5	gamma-aminobutyric acid type A receptor delta subunit	protein-coding	promoter-TSS
chr1	2027720	2028838	1119	peak205	exon (NM_000815, exon 6 of 9)	8934	NM_000815	2563	Hs.113882	NM_000815	ENSG00000187730	GABRD	EIG10|EJM7|GEFSP5	gamma-aminobutyric acid type A receptor delta subunit	protein-coding	exon
chr1	2042787	2043961	1175	peak206	Intergenic	6696	NR_135509	105378591	Hs.371879	NR_135509	ENSG00000226969	LOC105378591	-	uncharacterized LOC105378591	ncRNA	Intergenic
chr1	2044398	2045529	1132	peak207	Intergenic	5106	NR_135509	105378591	Hs.371879	NR_135509	ENSG00000226969	LOC105378591	-	uncharacterized LOC105378591	ncRNA	Intergenic
chr1	2049643	2050360	718	peak208	promoter-TSS (NR_135509)	68	NR_135509	105378591	Hs.371879	NR_135509	ENSG00000226969	LOC105378591	-	uncharacterized LOC105378591	ncRNA	promoter-TSS
chr1	2050363	2051673	1311	peak209	promoter-TSS (NM_002744)	607	NM_002744	5590	Hs.496255	NM_002744	ENSG00000067606	PRKCZ	PKC-ZETA|PKC2	protein kinase C zeta	protein-coding	promoter-TSS
chr1	2132322	2133218	897	peak210	intron (NM_001033582, intron 1 of 14)	28054	NM_001033582	5590	Hs.496255	NM_002744	ENSG00000067606	PRKCZ	PKC-ZETA|PKC2	protein kinase C zeta	protein-coding	intron
chr1	2174209	2174877	669	peak211	intron (NR_146911, intron 11 of 15)	9332	NR_146290	100506504	Hs.742283	NR_146290	ENSG00000182873	PRKCZ-AS1	-	PRKCZ antisense RNA 1	ncRNA	intron
chr1	2187497	2188273	777	peak212	intron (NM_001282672, intron 4 of 6)	-4010	NR_146290	100506504	Hs.742283	NR_146290	ENSG00000182873	PRKCZ-AS1	-	PRKCZ antisense RNA 1	ncRNA	intron
chr1	2188612	2191567	2956	peak213	intron (NM_182533, intron 3 of 3)	4682	NM_182533	199990	Hs.107101	NM_182533	ENSG00000162585	FAAP20	C1orf86|FP7162	FA core complex associated protein 20	protein-coding	intron
chr1	2193228	2195731	2504	peak214	promoter-TSS (NM_182533)	292	NM_182533	199990	Hs.107101	NM_182533	ENSG00000162585	FAAP20	C1orf86|FP7162	FA core complex associated protein 20	protein-coding	promoter-TSS
chr1	2197265	2197569	305	peak215	intron (NM_001282670, intron 5 of 7)	-2642	NR_046427	199990	Hs.107101	NM_182533	ENSG00000162585	FAAP20	C1orf86|FP7162	FA core complex associated protein 20	protein-coding	intron
chr1	2198525	2199879	1355	peak216	5' UTR (NM_001282670, exon 4 of 8)	-4427	NR_046427	199990	Hs.107101	NM_182533	ENSG00000162585	FAAP20	C1orf86|FP7162	FA core complex associated protein 20	protein-coding	5' UTR
chr1	2200986	2202015	1030	peak217	intron (NM_001282670, intron 3 of 7)	6232	NM_001146310	199990	Hs.107101	NM_182533	ENSG00000162585	FAAP20	C1orf86|FP7162	FA core complex associated protein 20	protein-coding	intron
chr1	2202989	2204889	1901	peak218	intron (NM_001282670, intron 2 of 7)	3794	NM_001146310	199990	Hs.107101	NM_182533	ENSG00000162585	FAAP20	C1orf86|FP7162	FA core complex associated protein 20	protein-coding	intron
chr1	2205298	2211389	6092	peak219	promoter-TSS (NM_001146310)	-611	NM_001146310	199990	Hs.107101	NM_182533	ENSG00000162585	FAAP20	C1orf86|FP7162	FA core complex associated protein 20	protein-coding	promoter-TSS
chr1	2211494	2215059	3566	peak220	promoter-TSS (NM_001282670)	-557	NM_001282670	199990	Hs.107101	NM_182533	ENSG00000162585	FAAP20	C1orf86|FP7162	FA core complex associated protein 20	protein-coding	promoter-TSS
chr1	2215166	2216410	1245	peak221	Intergenic	-3068	NM_001282670	199990	Hs.107101	NM_182533	ENSG00000162585	FAAP20	C1orf86|FP7162	FA core complex associated protein 20	protein-coding	Intergenic
chr1	2223003	2223535	533	peak222	Intergenic	-5050	NM_003036	6497	Hs.656507	NM_003036	ENSG00000157933	SKI	SGS|SKV	SKI proto-oncogene	protein-coding	Intergenic
chr1	2225803	2227624	1822	peak223	Intergenic	-1605	NM_003036	6497	Hs.656507	NM_003036	ENSG00000157933	SKI	SGS|SKV	SKI proto-oncogene	protein-coding	Intergenic
chr1	2228044	2231254	3211	peak224	promoter-TSS (NM_003036)	1330	NM_003036	6497	Hs.656507	NM_003036	ENSG00000157933	SKI	SGS|SKV	SKI proto-oncogene	protein-coding	promoter-TSS
chr1	2231362	2231997	636	peak225	intron (NM_003036, intron 1 of 6)	3361	NM_003036	6497	Hs.656507	NM_003036	ENSG00000157933	SKI	SGS|SKV	SKI proto-oncogene	protein-coding	intron
chr1	2240273	2240657	385	peak226	intron (NM_003036, intron 1 of 6)	12146	NM_003036	6497	Hs.656507	NM_003036	ENSG00000157933	SKI	SGS|SKV	SKI proto-oncogene	protein-coding	intron
chr1	2256461	2257072	612	peak227	intron (NM_003036, intron 1 of 6)	28448	NM_003036	6497	Hs.656507	NM_003036	ENSG00000157933	SKI	SGS|SKV	SKI proto-oncogene	protein-coding	intron
chr1	2269369	2270296	928	peak228	intron (NM_003036, intron 1 of 6)	41514	NM_003036	6497	Hs.656507	NM_003036	ENSG00000157933	SKI	SGS|SKV	SKI proto-oncogene	protein-coding	intron
chr1	2280444	2281460	1017	peak229	intron (NM_003036, intron 1 of 6)	52633	NM_003036	6497	Hs.656507	NM_003036	ENSG00000157933	SKI	SGS|SKV	SKI proto-oncogene	protein-coding	intron
chr1	2281599	2283371	1773	peak230	intron (NM_003036, intron 1 of 6)	54166	NM_003036	6497	Hs.656507	NM_003036	ENSG00000157933	SKI	SGS|SKV	SKI proto-oncogene	protein-coding	intron
chr1	2301080	2301808	729	peak231	intron (NM_003036, intron 1 of 6)	51217	NR_024489	100129534	Hs.655313	NM_001127577	ENSG00000269896	LOC100129534	-	small nuclear ribonucleoprotein polypeptide N pseudogene	pseudo	intron
chr1	2303375	2305372	1998	peak232	exon (NM_003036, exon 5 of 7)	48287	NR_024489	100129534	Hs.655313	NM_001127577	ENSG00000269896	LOC100129534	-	small nuclear ribonucleoprotein polypeptide N pseudogene	pseudo	exon
chr1	2305508	2307940	2433	peak233	exon (NM_003036, exon 7 of 7)	45937	NR_024489	100129534	Hs.655313	NM_001127577	ENSG00000269896	LOC100129534	-	small nuclear ribonucleoprotein polypeptide N pseudogene	pseudo	exon
chr1	2308746	2309236	491	peak234	3' UTR (NM_003036, exon 7 of 7)	43670	NR_024489	100129534	Hs.655313	NM_001127577	ENSG00000269896	LOC100129534	-	small nuclear ribonucleoprotein polypeptide N pseudogene	pseudo	3' UTR
chr1	2310168	2310739	572	peak235	TTS (NM_003036)	42207	NR_024489	100129534	Hs.655313	NM_001127577	ENSG00000269896	LOC100129534	-	small nuclear ribonucleoprotein polypeptide N pseudogene	pseudo	TTS
chr1	2310847	2312343	1497	peak236	Intergenic	41066	NR_024489	100129534	Hs.655313	NM_001127577	ENSG00000269896	LOC100129534	-	small nuclear ribonucleoprotein polypeptide N pseudogene	pseudo	Intergenic
chr1	2312512	2313327	816	peak237	Intergenic	39741	NR_024489	100129534	Hs.655313	NM_001127577	ENSG00000269896	LOC100129534	-	small nuclear ribonucleoprotein polypeptide N pseudogene	pseudo	Intergenic
chr1	2313485	2317164	3680	peak238	Intergenic	37336	NR_024489	100129534	Hs.655313	NM_001127577	ENSG00000269896	LOC100129534	-	small nuclear ribonucleoprotein polypeptide N pseudogene	pseudo	Intergenic
chr1	2317544	2318421	878	peak239	Intergenic	34678	NR_024489	100129534	Hs.655313	NM_001127577	ENSG00000269896	LOC100129534	-	small nuclear ribonucleoprotein polypeptide N pseudogene	pseudo	Intergenic
chr1	2322261	2322853	593	peak240	intron (NM_024848, intron 13 of 13)	30104	NR_024489	100129534	Hs.655313	NM_001127577	ENSG00000269896	LOC100129534	-	small nuclear ribonucleoprotein polypeptide N pseudogene	pseudo	intron
chr1	2327464	2328427	964	peak241	intron (NM_024848, intron 12 of 13)	24715	NR_024489	100129534	Hs.655313	NM_001127577	ENSG00000269896	LOC100129534	-	small nuclear ribonucleoprotein polypeptide N pseudogene	pseudo	intron
chr1	2330540	2332853	2314	peak242	intron (NM_024848, intron 12 of 13)	20964	NR_024489	100129534	Hs.655313	NM_001127577	ENSG00000269896	LOC100129534	-	small nuclear ribonucleoprotein polypeptide N pseudogene	pseudo	intron
chr1	2374920	2375520	601	peak243	non-coding (NR_125361, exon 7 of 7)	16334	NR_125361	79906	Hs.642701	NM_024848	ENSG00000116151	MORN1	-	MORN repeat containing 1	protein-coding	non-coding
chr1	2381948	2382748	801	peak244	intron (NR_125361, intron 5 of 6)	9206	NR_125361	79906	Hs.642701	NM_024848	ENSG00000116151	MORN1	-	MORN repeat containing 1	protein-coding	intron
chr1	2384656	2385137	482	peak245	intron (NR_125361, intron 5 of 6)	6657	NR_125361	79906	Hs.642701	NM_024848	ENSG00000116151	MORN1	-	MORN repeat containing 1	protein-coding	intron
chr1	2391138	2391500	363	peak246	promoter-TSS (NR_125361)	235	NR_125361	79906	Hs.642701	NM_024848	ENSG00000116151	MORN1	-	MORN repeat containing 1	protein-coding	promoter-TSS
chr1	2391933	2392375	443	peak247	promoter-TSS (NM_007033)	313	NM_007033	11079	Hs.525527	NM_007033	ENSG00000157916	RER1	-	retention in endoplasmic reticulum sorting receptor 1	protein-coding	promoter-TSS
chr1	2400703	2401044	342	peak248	exon (NM_007033, exon 5 of 7)	9033	NM_007033	11079	Hs.525527	NM_007033	ENSG00000157916	RER1	-	retention in endoplasmic reticulum sorting receptor 1	protein-coding	exon
chr1	2402012	2402876	865	peak249	intron (NM_007033, intron 6 of 6)	10127	NM_002617	5192	Hs.732228	NM_002617	ENSG00000157911	PEX10	NALD|PBD6A|PBD6B|RNF69	peroxisomal biogenesis factor 10	protein-coding	intron
chr1	2403163	2403574	412	peak250	3' UTR (NM_007033, exon 7 of 7)	9202	NM_002617	5192	Hs.732228	NM_002617	ENSG00000157911	PEX10	NALD|PBD6A|PBD6B|RNF69	peroxisomal biogenesis factor 10	protein-coding	3' UTR
chr1	2404280	2405642	1363	peak251	3' UTR (NM_002617, exon 6 of 6)	7610	NM_002617	5192	Hs.732228	NM_002617	ENSG00000157911	PEX10	NALD|PBD6A|PBD6B|RNF69	peroxisomal biogenesis factor 10	protein-coding	3' UTR
chr1	2405712	2407119	1408	peak252	TTS (NM_007033)	6155	NM_002617	5192	Hs.732228	NM_002617	ENSG00000157911	PEX10	NALD|PBD6A|PBD6B|RNF69	peroxisomal biogenesis factor 10	protein-coding	TTS
chr1	2408380	2408955	576	peak253	exon (NM_002617, exon 3 of 6)	3903	NM_002617	5192	Hs.732228	NM_002617	ENSG00000157911	PEX10	NALD|PBD6A|PBD6B|RNF69	peroxisomal biogenesis factor 10	protein-coding	exon
chr1	2411627	2412443	817	peak254	promoter-TSS (NM_002617)	536	NM_002617	5192	Hs.732228	NM_002617	ENSG00000157911	PEX10	NALD|PBD6A|PBD6B|RNF69	peroxisomal biogenesis factor 10	protein-coding	promoter-TSS
chr1	2412768	2414384	1617	peak255	promoter-TSS (NM_153818)	-1005	NM_153818	5192	Hs.732228	NM_002617	ENSG00000157911	PEX10	NALD|PBD6A|PBD6B|RNF69	peroxisomal biogenesis factor 10	protein-coding	promoter-TSS
chr1	2415122	2415604	483	peak256	Intergenic	-2792	NM_153818	5192	Hs.732228	NM_002617	ENSG00000157911	PEX10	NALD|PBD6A|PBD6B|RNF69	peroxisomal biogenesis factor 10	protein-coding	Intergenic
chr1	2432576	2433031	456	peak257	Intergenic	-20233	NM_153818	5192	Hs.732228	NM_002617	ENSG00000157911	PEX10	NALD|PBD6A|PBD6B|RNF69	peroxisomal biogenesis factor 10	protein-coding	Intergenic
chr1	2441672	2442365	694	peak258	Intergenic	-25432	NM_001303012	9651	Hs.170156	NM_014638	ENSG00000149527	PLCH2	PLC-L4|PLC-eta2|PLCL4|PLCeta2	phospholipase C eta 2	protein-coding	Intergenic
chr1	2443455	2444695	1241	peak259	Intergenic	-23376	NM_001303012	9651	Hs.170156	NM_014638	ENSG00000149527	PLCH2	PLC-L4|PLC-eta2|PLCL4|PLCeta2	phospholipase C eta 2	protein-coding	Intergenic
chr1	2445938	2447884	1947	peak260	Intergenic	-20540	NM_001303012	9651	Hs.170156	NM_014638	ENSG00000149527	PLCH2	PLC-L4|PLC-eta2|PLCL4|PLCeta2	phospholipase C eta 2	protein-coding	Intergenic
chr1	2451534	2451795	262	peak261	Intergenic	-15786	NM_001303012	9651	Hs.170156	NM_014638	ENSG00000149527	PLCH2	PLC-L4|PLC-eta2|PLCL4|PLCeta2	phospholipase C eta 2	protein-coding	Intergenic
chr1	2451855	2453317	1463	peak262	Intergenic	-14865	NM_001303012	9651	Hs.170156	NM_014638	ENSG00000149527	PLCH2	PLC-L4|PLC-eta2|PLCL4|PLCeta2	phospholipase C eta 2	protein-coding	Intergenic
chr1	2501661	2507497	5837	peak263	exon (NM_014638, exon 22 of 22).2	22017	NM_018216	55229	Hs.26156	NM_018216	ENSG00000157881	PANK4	-	pantothenate kinase 4	protein-coding	exon
chr1	2508605	2509470	866	peak264	exon (NM_018216, exon 19 of 19).2	17558	NM_018216	55229	Hs.26156	NM_018216	ENSG00000157881	PANK4	-	pantothenate kinase 4	protein-coding	exon
chr1	2510027	2510936	910	peak265	intron (NM_018216, intron 16 of 18).2	16114	NM_018216	55229	Hs.26156	NM_018216	ENSG00000157881	PANK4	-	pantothenate kinase 4	protein-coding	intron
chr1	2512502	2513340	839	peak266	exon (NM_018216, exon 13 of 19).2	13675	NM_018216	55229	Hs.26156	NM_018216	ENSG00000157881	PANK4	-	pantothenate kinase 4	protein-coding	exon
chr1	2515980	2516350	371	peak267	intron (NM_018216, intron 9 of 18).2	10431	NM_018216	55229	Hs.26156	NM_018216	ENSG00000157881	PANK4	-	pantothenate kinase 4	protein-coding	intron
chr1	2519771	2520853	1083	peak268	intron (NM_018216, intron 5 of 18).2	6284	NM_018216	55229	Hs.26156	NM_018216	ENSG00000157881	PANK4	-	pantothenate kinase 4	protein-coding	intron
chr1	2525721	2531508	5788	peak269	TTS (NM_001010926)	1648	NM_001010926	388585	Hs.57971	NM_001010926	ENSG00000197921	HES5	bHLHb38	hes family bHLH transcription factor 5	protein-coding	TTS
chr1	2531622	2533275	1654	peak270	Intergenic	-2186	NM_001010926	388585	Hs.57971	NM_001010926	ENSG00000197921	HES5	bHLHb38	hes family bHLH transcription factor 5	protein-coding	Intergenic
chr1	2533517	2534648	1132	peak271	Intergenic	-3820	NM_001010926	388585	Hs.57971	NM_001010926	ENSG00000197921	HES5	bHLHb38	hes family bHLH transcription factor 5	protein-coding	Intergenic
chr1	2535154	2535897	744	peak272	Intergenic	-5263	NM_001010926	388585	Hs.57971	NM_001010926	ENSG00000197921	HES5	bHLHb38	hes family bHLH transcription factor 5	protein-coding	Intergenic
chr1	2536762	2537868	1107	peak273	Intergenic	-7052	NM_001010926	388585	Hs.57971	NM_001010926	ENSG00000197921	HES5	bHLHb38	hes family bHLH transcription factor 5	protein-coding	Intergenic
chr1	2539577	2541130	1554	peak274	Intergenic	-10091	NM_001010926	388585	Hs.57971	NM_001010926	ENSG00000197921	HES5	bHLHb38	hes family bHLH transcription factor 5	protein-coding	Intergenic
chr1	2542508	2545563	3056	peak275	Intergenic	-12329	NM_001297605	8764	Hs.512898	NM_003820	ENSG00000157873	TNFRSF14	ATAR|CD270|HVEA|HVEM|LIGHTR|TR2	TNF receptor superfamily member 14	protein-coding	Intergenic
chr1	2546381	2547037	657	peak276	Intergenic	-9656	NM_001297605	8764	Hs.512898	NM_003820	ENSG00000157873	TNFRSF14	ATAR|CD270|HVEA|HVEM|LIGHTR|TR2	TNF receptor superfamily member 14	protein-coding	Intergenic
chr1	2547138	2547797	660	peak277	Intergenic	-8897	NM_001297605	8764	Hs.512898	NM_003820	ENSG00000157873	TNFRSF14	ATAR|CD270|HVEA|HVEM|LIGHTR|TR2	TNF receptor superfamily member 14	protein-coding	Intergenic
chr1	2586014	2586521	508	peak278	promoter-TSS (NR_036637)	-255	NR_036637	127281	Hs.462033	NM_152371	ENSG00000157870	PRXL2B	C1orf93|FAM213B	peroxiredoxin like 2B	protein-coding	promoter-TSS
chr1	2586778	2587930	1153	peak279	promoter-TSS (NM_152371)	577	NM_152371	127281	Hs.462033	NM_152371	ENSG00000157870	PRXL2B	C1orf93|FAM213B	peroxiredoxin like 2B	protein-coding	promoter-TSS
chr1	2628203	2628476	274	peak280	intron (NM_033467, intron 2 of 23)	4676	NM_033467	79258	Hs.591453	NM_033467	ENSG00000142606	MMEL1	MMEL2|NEP2|NEPII|NL1|NL2|SEP	membrane metalloendopeptidase like 1	protein-coding	intron
chr1	2641253	2642999	1747	peak281	intron (NM_001242672, intron 7 of 7)	-9110	NM_033467	79258	Hs.591453	NM_033467	ENSG00000142606	MMEL1	MMEL2|NEP2|NEPII|NL1|NL2|SEP	membrane metalloendopeptidase like 1	protein-coding	intron
chr1	2788843	2790359	1517	peak282	exon (NM_001242672, exon 2 of 8)	11267	NM_001242672	100287898	Hs.632363	NM_001242672	ENSG00000215912	TTC34	-	tetratricopeptide repeat domain 34	protein-coding	exon
chr1	2849375	2849619	245	peak283	Intergenic	-48629	NM_001242672	100287898	Hs.632363	NM_001242672	ENSG00000215912	TTC34	-	tetratricopeptide repeat domain 34	protein-coding	Intergenic
chr1	3063480	3064547	1068	peak284	TTS (NR_024371)	3711	NR_024371	440556	Hs.531041	NM_198543	ENSG00000177133	PRDM16-DT	LINC00982|lnc-dPrdm16	PRDM16 divergent transcript	ncRNA	TTS
chr1	3066906	3071987	5082	peak285	promoter-TSS (NM_199454)	244	NM_199454	63976	Hs.99500	NM_022114	ENSG00000142611	PRDM16	CMD1LL|KMT8F|LVNC8|MEL1|PFM13	PR/SET domain 16	protein-coding	promoter-TSS
chr1	3073486	3074980	1495	peak286	intron (NM_022114, intron 1 of 16)	5030	NM_199454	63976	Hs.99500	NM_022114	ENSG00000142611	PRDM16	CMD1LL|KMT8F|LVNC8|MEL1|PFM13	PR/SET domain 16	protein-coding	intron
chr1	3162770	3163399	630	peak287	intron (NM_022114, intron 1 of 16)	35110	NR_036215	100422968		NR_036215	ENSG00000283572	MIR4251	-	microRNA 4251	ncRNA	intron
chr1	3278787	3279163	377	peak288	intron (NM_022114, intron 3 of 16)	151000	NR_036215	100422968		NR_036215	ENSG00000283572	MIR4251	-	microRNA 4251	ncRNA	intron
chr1	3410901	3412987	2087	peak289	exon (NM_199454, exon 9 of 17)	-42721	NM_014448	27237	Hs.87435	NM_014448	ENSG00000130762	ARHGEF16	GEF16|NBR	Rho guanine nucleotide exchange factor 16	protein-coding	exon
chr1	3454574	3454877	304	peak290	promoter-TSS (NM_014448)	61	NM_014448	27237	Hs.87435	NM_014448	ENSG00000130762	ARHGEF16	GEF16|NBR	Rho guanine nucleotide exchange factor 16	protein-coding	promoter-TSS
chr1	3473604	3474290	687	peak291	intron (NM_014448, intron 8 of 14)	19282	NM_014448	27237	Hs.87435	NM_014448	ENSG00000130762	ARHGEF16	GEF16|NBR	Rho guanine nucleotide exchange factor 16	protein-coding	intron
chr1	3491569	3492359	791	peak292	intron (NM_001409, intron 35 of 36)	37299	NM_014448	27237	Hs.87435	NM_014448	ENSG00000130762	ARHGEF16	GEF16|NBR	Rho guanine nucleotide exchange factor 16	protein-coding	intron
chr1	3494024	3494700	677	peak293	intron (NM_001409, intron 32 of 36)	39697	NM_014448	27237	Hs.87435	NM_014448	ENSG00000130762	ARHGEF16	GEF16|NBR	Rho guanine nucleotide exchange factor 16	protein-coding	intron
chr1	3501774	3502187	414	peak294	intron (NM_001409, intron 17 of 36)	47316	NM_014448	27237	Hs.87435	NM_014448	ENSG00000130762	ARHGEF16	GEF16|NBR	Rho guanine nucleotide exchange factor 16	protein-coding	intron
chr1	3530546	3531829	1284	peak295	intron (NM_001409, intron 4 of 36)	29602	NR_030277	693135		NR_030277	ENSG00000207776	MIR551A	MIRN551A|mir-551a	microRNA 551a	ncRNA	intron
chr1	3598233	3598763	531	peak296	intron (NM_001409, intron 2 of 36)	13010	NM_001409	1953	Hs.593645	NM_001409	ENSG00000162591	MEGF6	EGFL3	multiple EGF like domains 6	protein-coding	intron
chr1	3610906	3611585	680	peak297	promoter-TSS (NM_001409)	262	NM_001409	1953	Hs.593645	NM_001409	ENSG00000162591	MEGF6	EGFL3	multiple EGF like domains 6	protein-coding	promoter-TSS
chr1	3624105	3624494	390	peak298	promoter-TSS (NM_182752)	-715	NM_182752	127262	Hs.20529	NM_182752	ENSG00000158109	TPRG1L	FAM79A|h-mover|mover	tumor protein p63 regulated 1 like	protein-coding	promoter-TSS
chr1	3625058	3625567	510	peak299	promoter-TSS (NM_182752)	298	NM_182752	127262	Hs.20529	NM_182752	ENSG00000158109	TPRG1L	FAM79A|h-mover|mover	tumor protein p63 regulated 1 like	protein-coding	promoter-TSS
chr1	3644889	3645922	1034	peak300	intron (NM_017818, intron 3 of 11)	4697	NM_017818	49856	Hs.31714	NM_017818	ENSG00000116213	WRAP73	WDR8	WD repeat containing, antisense to TP73	protein-coding	intron
chr1	3649323	3650170	848	peak301	promoter-TSS (NM_017818)	356	NM_017818	49856	Hs.31714	NM_017818	ENSG00000116213	WRAP73	WDR8	WD repeat containing, antisense to TP73	protein-coding	promoter-TSS
chr1	3650296	3653461	3166	peak302	promoter-TSS (NM_005427)	-637	NM_005427	7161	Hs.192132	NM_005427	ENSG00000078900	TP73	P73	tumor protein p73	protein-coding	promoter-TSS
chr1	3680877	3681371	495	peak303	intron (NM_001204185, intron 1 of 12)	-9548	NM_001204190	7161	Hs.192132	NM_005427	ENSG00000078900	TP73	P73	tumor protein p73	protein-coding	intron
chr1	3723275	3724077	803	peak304	intron (NM_001204185, intron 6 of 12)	23095	NR_033712	57212	Hs.49658	NM_207306	ENSG00000227372	TP73-AS1	KIAA0495|PDAM	TP73 antisense RNA 1	ncRNA	intron
chr1	3730878	3731691	814	peak305	intron (NM_001204190, intron 9 of 9)	15486	NR_033712	57212	Hs.49658	NM_207306	ENSG00000227372	TP73-AS1	KIAA0495|PDAM	TP73 antisense RNA 1	ncRNA	intron
chr1	3732628	3733817	1190	peak306	3' UTR (NM_001204184, exon 13 of 13)	13548	NR_033712	57212	Hs.49658	NM_207306	ENSG00000227372	TP73-AS1	KIAA0495|PDAM	TP73 antisense RNA 1	ncRNA	3' UTR
chr1	3771564	3774834	3271	peak307	promoter-TSS (NM_001163724)	412	NM_001163724	388588	Hs.22047	NM_001163724	ENSG00000235169	SMIM1	Vel	small integral membrane protein 1 (Vel blood group)	protein-coding	promoter-TSS
chr1	3775353	3776746	1394	peak308	TTS (NM_001288583)	3263	NM_001163724	388588	Hs.22047	NM_001163724	ENSG00000235169	SMIM1	Vel	small integral membrane protein 1 (Vel blood group)	protein-coding	TTS
chr1	3796020	3796362	343	peak309	promoter-TSS (NM_020710)	307	NM_020710	57470	Hs.268488	NM_020710	ENSG00000130764	LRRC47	-	leucine rich repeat containing 47	protein-coding	promoter-TSS
chr1	3856613	3858832	2220	peak310	promoter-TSS (NM_001320136)	247	NM_001320136	1677	Hs.133089	NM_004402	ENSG00000169598	DFFB	CAD|CPAN|DFF-40|DFF2|DFF40	DNA fragmentation factor subunit beta	protein-coding	promoter-TSS
chr1	3900939	3901319	381	peak311	promoter-TSS (NR_024455)	725	NR_024455	100133612	Hs.307652	NR_024455	ENSG00000236423	LINC01134	-	long intergenic non-protein coding RNA 1134	ncRNA	promoter-TSS
chr1	4654429	4655950	1522	peak312	promoter-TSS (NM_018836)	581	NM_018836	55966	Hs.12473	NM_018836	ENSG00000196581	AJAP1	MOT8|SHREW-1|SHREW1	adherens junctions associated protein 1	protein-coding	promoter-TSS
chr1	5991496	5992485	990	peak313	promoter-TSS (NM_015102)	434	NM_015102	261734	Hs.462348	NM_015102	ENSG00000131697	NPHP4	POC10|SLSN4	nephrocystin 4	protein-coding	promoter-TSS
chr1	5992713	5993263	551	peak314	promoter-TSS (NM_001199861)	312	NM_001199861	8514	Hs.440497	NM_003636	ENSG00000069424	KCNAB2	AKR6A5|HKvbeta2|HKvbeta2.1|HKvbeta2.2|KCNA2B|KV-BETA-2	potassium voltage-gated channel subfamily A regulatory beta subunit 2	protein-coding	promoter-TSS
chr1	5999680	6000164	485	peak315	intron (NM_001199861, intron 1 of 15)	7246	NM_001199861	8514	Hs.440497	NM_003636	ENSG00000069424	KCNAB2	AKR6A5|HKvbeta2|HKvbeta2.1|HKvbeta2.2|KCNA2B|KV-BETA-2	potassium voltage-gated channel subfamily A regulatory beta subunit 2	protein-coding	intron
chr1	6127452	6127668	217	peak316	intron (NM_015557, intron 25 of 41)	52761	NM_015557	26038	Hs.522898	NM_015557	ENSG00000116254	CHD5	CHD-5	chromodomain helicase DNA binding protein 5	protein-coding	intron
chr1	6178863	6181332	2470	peak317	promoter-TSS (NM_015557)	223	NM_015557	26038	Hs.522898	NM_015557	ENSG00000116254	CHD5	CHD-5	chromodomain helicase DNA binding protein 5	protein-coding	promoter-TSS
chr1	6187754	6188042	289	peak318	intron (NM_000983, intron 3 of 3)	-7577	NM_015557	26038	Hs.522898	NM_015557	ENSG00000116254	CHD5	CHD-5	chromodomain helicase DNA binding protein 5	protein-coding	intron
chr1	6205365	6207796	2432	peak319	promoter-TSS (NM_207396)	462	NM_207396	388591	Hs.716549	NM_173795	ENSG00000158286	RNF207	C1orf188	ring finger protein 207	protein-coding	promoter-TSS
chr1	6208263	6210181	1919	peak320	intron (NM_207396, intron 5 of 17)	3103	NM_207396	388591	Hs.716549	NM_173795	ENSG00000158286	RNF207	C1orf188	ring finger protein 207	protein-coding	intron
chr1	6235317	6235932	616	peak321	promoter-TSS (NM_012405)	339	NM_012405	23463	Hs.515688	NM_012405	ENSG00000116237	ICMT	HSTE14|MST098|MSTP098|PCCMT|PCMT|PPMT	isoprenylcysteine carboxyl methyltransferase	protein-coding	promoter-TSS
chr1	6236220	6237299	1080	peak322	promoter-TSS (NR_103534)	520	NR_103534	148645	Hs.185688	NM_153709		LINC00337	C1orf211|NCRNA00337	long intergenic non-protein coding RNA 337	ncRNA	promoter-TSS
chr1	6241428	6243022	1595	peak323	Intergenic	-1954	NM_001024598	390992	Hs.532677	NM_001024598	ENSG00000173673	HES3	bHLHb43	hes family bHLH transcription factor 3	protein-coding	Intergenic
chr1	6245164	6246875	1712	peak324	TTS (NM_001024598)	1841	NM_001024598	390992	Hs.532677	NM_001024598	ENSG00000173673	HES3	bHLHb43	hes family bHLH transcription factor 3	protein-coding	TTS
chr1	6248642	6250542	1901	peak325	exon (NM_207370, exon 6 of 6)	5413	NM_001024598	390992	Hs.532677	NM_001024598	ENSG00000173673	HES3	bHLHb43	hes family bHLH transcription factor 3	protein-coding	exon
chr1	6253622	6254173	552	peak326	exon (NM_207370, exon 3 of 6)	7200	NM_207370	387509	Hs.531581	NM_207370	ENSG00000158292	GPR153	PGR1	G protein-coupled receptor 153	protein-coding	exon
chr1	6260530	6262975	2446	peak327	promoter-TSS (NM_207370)	-655	NM_207370	387509	Hs.531581	NM_207370	ENSG00000158292	GPR153	PGR1	G protein-coupled receptor 153	protein-coding	promoter-TSS
chr1	6269713	6270159	447	peak328	intron (NM_181866, intron 8 of 8)	-8838	NM_207370	387509	Hs.531581	NM_207370	ENSG00000158292	GPR153	PGR1	G protein-coupled receptor 153	protein-coding	intron
chr1	6281055	6281647	593	peak329	intron (NM_181866, intron 7 of 8)	-20253	NM_207370	387509	Hs.531581	NM_207370	ENSG00000158292	GPR153	PGR1	G protein-coupled receptor 153	protein-coding	intron
chr1	6348312	6349299	988	peak330	intron (NM_181866, intron 2 of 8)	10123	NM_181866	11332	Hs.126137	NM_007274	ENSG00000097021	ACOT7	ACH1|ACT|BACH|CTE-II|LACH|LACH1|hBACH	acyl-CoA thioesterase 7	protein-coding	intron
chr1	6381861	6382734	874	peak331	intron (NM_007274, intron 1 of 8)	3470	NM_181864	11332	Hs.126137	NM_007274	ENSG00000097021	ACOT7	ACH1|ACT|BACH|CTE-II|LACH|LACH1|hBACH	acyl-CoA thioesterase 7	protein-coding	intron
chr1	6385034	6385312	279	peak332	promoter-TSS (NM_181864)	595	NM_181864	11332	Hs.126137	NM_007274	ENSG00000097021	ACOT7	ACH1|ACT|BACH|CTE-II|LACH|LACH1|hBACH	acyl-CoA thioesterase 7	protein-coding	promoter-TSS
chr1	6385444	6385743	300	peak333	promoter-TSS (NM_181864)	174	NM_181864	11332	Hs.126137	NM_007274	ENSG00000097021	ACOT7	ACH1|ACT|BACH|CTE-II|LACH|LACH1|hBACH	acyl-CoA thioesterase 7	protein-coding	promoter-TSS
chr1	6387109	6388440	1332	peak334	intron (NM_007274, intron 1 of 8)	-2007	NM_181864	11332	Hs.126137	NM_007274	ENSG00000097021	ACOT7	ACH1|ACT|BACH|CTE-II|LACH|LACH1|hBACH	acyl-CoA thioesterase 7	protein-coding	intron
chr1	6391930	6394356	2427	peak335	promoter-TSS (NM_007274)	623	NM_007274	11332	Hs.126137	NM_007274	ENSG00000097021	ACOT7	ACH1|ACT|BACH|CTE-II|LACH|LACH1|hBACH	acyl-CoA thioesterase 7	protein-coding	promoter-TSS
chr1	6394407	6394782	376	peak336	promoter-TSS (NM_007274)	-829	NM_007274	11332	Hs.126137	NM_007274	ENSG00000097021	ACOT7	ACH1|ACT|BACH|CTE-II|LACH|LACH1|hBACH	acyl-CoA thioesterase 7	protein-coding	promoter-TSS
chr1	6418330	6421228	2899	peak337	promoter-TSS (NM_019089)	140	NM_019089	54626	Hs.118727	NM_019089	ENSG00000069812	HES2	bHLHb40	hes family bHLH transcription factor 2	protein-coding	promoter-TSS
chr1	6422946	6426321	3376	peak338	promoter-TSS (NM_001367473)	-142	NM_001367473	83715	Hs.744222	NM_031475	ENSG00000187017	ESPN	DFNB36|LP2654	espin	protein-coding	promoter-TSS
chr1	6439999	6441166	1168	peak339	intron (NM_031475, intron 3 of 12)	-10687	NR_036218	100422975		NR_036218	ENSG00000265392	MIR4252	-	microRNA 4252	ncRNA	intron
chr1	6446860	6448163	1304	peak340	intron (NM_031475, intron 7 of 12)	-17616	NR_036218	100422975		NR_036218	ENSG00000265392	MIR4252	-	microRNA 4252	ncRNA	intron
chr1	6448259	6449513	1255	peak341	exon (NM_031475, exon 8 of 13)	17309	NM_148965	8718	Hs.462529	NM_003790	ENSG00000215788	TNFRSF25	APO-3|DDR3|DR3|GEF720|LARD|PLEKHG5|TNFRSF12|TR3|TRAMP|WSL-1|WSL-LR	TNF receptor superfamily member 25	protein-coding	exon
chr1	6450887	6452363	1477	peak342	exon (NM_001367473, exon 10 of 14)	14570	NM_148965	8718	Hs.462529	NM_003790	ENSG00000215788	TNFRSF25	APO-3|DDR3|DR3|GEF720|LARD|PLEKHG5|TNFRSF12|TR3|TRAMP|WSL-1|WSL-LR	TNF receptor superfamily member 25	protein-coding	exon
chr1	6453786	6456936	3151	peak343	intron (NM_031475, intron 10 of 12)	10834	NM_148965	8718	Hs.462529	NM_003790	ENSG00000215788	TNFRSF25	APO-3|DDR3|DR3|GEF720|LARD|PLEKHG5|TNFRSF12|TR3|TRAMP|WSL-1|WSL-LR	TNF receptor superfamily member 25	protein-coding	intron
chr1	6465682	6466630	949	peak344	promoter-TSS (NM_148965)	39	NM_148965	8718	Hs.462529	NM_003790	ENSG00000215788	TNFRSF25	APO-3|DDR3|DR3|GEF720|LARD|PLEKHG5|TNFRSF12|TR3|TRAMP|WSL-1|WSL-LR	TNF receptor superfamily member 25	protein-coding	promoter-TSS
chr1	6470325	6471981	1657	peak345	intron (NM_001042663, intron 13 of 21)	-4958	NM_148970	8718	Hs.462529	NM_003790	ENSG00000215788	TNFRSF25	APO-3|DDR3|DR3|GEF720|LARD|PLEKHG5|TNFRSF12|TR3|TRAMP|WSL-1|WSL-LR	TNF receptor superfamily member 25	protein-coding	intron
chr1	6475047	6475693	647	peak346	intron (NM_001042663, intron 5 of 21)	-9175	NM_148970	8718	Hs.462529	NM_003790	ENSG00000215788	TNFRSF25	APO-3|DDR3|DR3|GEF720|LARD|PLEKHG5|TNFRSF12|TR3|TRAMP|WSL-1|WSL-LR	TNF receptor superfamily member 25	protein-coding	intron
chr1	6475796	6476274	479	peak347	exon (NM_001265593, exon 3 of 21)	9434	NM_001265593	57449	Hs.284232	NM_020631	ENSG00000171680	PLEKHG5	CMTRIC|DSMA4|GEF720|Syx|Tech	pleckstrin homology and RhoGEF domain containing G5	protein-coding	exon
chr1	6484993	6485763	771	peak348	promoter-TSS (NM_001265593)	91	NM_001265593	57449	Hs.284232	NM_020631	ENSG00000171680	PLEKHG5	CMTRIC|DSMA4|GEF720|Syx|Tech	pleckstrin homology and RhoGEF domain containing G5	protein-coding	promoter-TSS
chr1	6489692	6491211	1520	peak349	promoter-TSS (NM_001042664)	128	NM_001042664	57449	Hs.284232	NM_020631	ENSG00000171680	PLEKHG5	CMTRIC|DSMA4|GEF720|Syx|Tech	pleckstrin homology and RhoGEF domain containing G5	protein-coding	promoter-TSS
chr1	6496109	6496718	610	peak350	promoter-TSS (NM_001265592)	682	NM_001265592	57449	Hs.284232	NM_020631	ENSG00000171680	PLEKHG5	CMTRIC|DSMA4|GEF720|Syx|Tech	pleckstrin homology and RhoGEF domain containing G5	protein-coding	promoter-TSS
chr1	6496938	6498343	1406	peak351	promoter-TSS (NM_001042663)	-197	NM_001042663	57449	Hs.284232	NM_020631	ENSG00000171680	PLEKHG5	CMTRIC|DSMA4|GEF720|Syx|Tech	pleckstrin homology and RhoGEF domain containing G5	protein-coding	promoter-TSS
chr1	6501998	6503098	1101	peak352	intron (NM_198681, intron 1 of 21)	-5104	NM_001042663	57449	Hs.284232	NM_020631	ENSG00000171680	PLEKHG5	CMTRIC|DSMA4|GEF720|Syx|Tech	pleckstrin homology and RhoGEF domain containing G5	protein-coding	intron
chr1	6504262	6504581	320	peak353	intron (NM_198681, intron 1 of 21)	-6978	NM_001042663	57449	Hs.284232	NM_020631	ENSG00000171680	PLEKHG5	CMTRIC|DSMA4|GEF720|Syx|Tech	pleckstrin homology and RhoGEF domain containing G5	protein-coding	intron
chr1	6519459	6520262	804	peak354	promoter-TSS (NM_198681)	200	NM_198681	57449	Hs.284232	NM_020631	ENSG00000171680	PLEKHG5	CMTRIC|DSMA4|GEF720|Syx|Tech	pleckstrin homology and RhoGEF domain containing G5	protein-coding	promoter-TSS
chr1	6579984	6580494	511	peak355	promoter-TSS (NM_001278647)	245	NM_001278647	3104	Hs.502330	NM_005341	ENSG00000204859	ZBTB48	HKR3|TZAP|ZNF855|pp9964	zinc finger and BTB domain containing 48	protein-coding	promoter-TSS
chr1	6601347	6604404	3058	peak356	promoter-TSS (NM_014851)	-7	NM_014851	9903	Hs.7764	NM_014851	ENSG00000162413	KLHL21	-	kelch like family member 21	protein-coding	promoter-TSS
chr1	6608921	6609416	496	peak357	Intergenic	-4562	NM_153812	148479	Hs.516079	NM_153812	ENSG00000116273	PHF13	PHF5|SPOC1	PHD finger protein 13	protein-coding	Intergenic
chr1	6612112	6612655	544	peak358	promoter-TSS (NM_153812)	-1347	NM_153812	148479	Hs.516079	NM_153812	ENSG00000116273	PHF13	PHF5|SPOC1	PHD finger protein 13	protein-coding	promoter-TSS
chr1	6612805	6613410	606	peak359	promoter-TSS (NM_153812)	-623	NM_153812	148479	Hs.516079	NM_153812	ENSG00000116273	PHF13	PHF5|SPOC1	PHD finger protein 13	protein-coding	promoter-TSS
chr1	6614934	6615847	914	peak360	intron (NM_153812, intron 1 of 3)	1660	NM_153812	148479	Hs.516079	NM_153812	ENSG00000116273	PHF13	PHF5|SPOC1	PHD finger protein 13	protein-coding	intron
chr1	6623748	6624130	383	peak361	promoter-TSS (NM_001195753)	-926	NM_001195753	90326	Hs.689006	NM_138350	ENSG00000041988	THAP3	-	THAP domain containing 3	protein-coding	promoter-TSS
chr1	6624989	6626184	1196	peak362	promoter-TSS (NM_001195752)	437	NM_001195752	90326	Hs.689006	NM_138350	ENSG00000041988	THAP3	-	THAP domain containing 3	protein-coding	promoter-TSS
chr1	6634183	6635610	1428	peak363	3' UTR (NM_138350, exon 5 of 5)	9747	NM_001195752	90326	Hs.689006	NM_138350	ENSG00000041988	THAP3	-	THAP domain containing 3	protein-coding	3' UTR
chr1	6702180	6702477	298	peak364	promoter-TSS (NM_018198)	-513	NM_018198	55735	Hs.462640	NM_018198	ENSG00000007923	DNAJC11	dJ126A5.1	DnaJ heat shock protein family (Hsp40) member C11	protein-coding	promoter-TSS
chr1	6784181	6784525	345	peak365	promoter-TSS (NR_149049)	627	NR_149049	110841581		NR_149049		CAMTA1-DT	lncCAMTA1	CAMTA1 divergent transcript	ncRNA	promoter-TSS
chr1	6785462	6785931	470	peak366	promoter-TSS (NM_001349608)	243	NM_001349608	23261	Hs.397705	NM_015215	ENSG00000171735	CAMTA1	CANPMR	calmodulin binding transcription activator 1	protein-coding	promoter-TSS
chr1	7668582	7669392	811	peak367	promoter-TSS (NM_001349620)	-743	NM_001349620	23261	Hs.397705	NM_015215	ENSG00000171735	CAMTA1	CANPMR	calmodulin binding transcription activator 1	protein-coding	promoter-TSS
chr1	7679806	7681614	1809	peak368	promoter-TSS (NM_001349613)	622	NM_001349613	23261	Hs.397705	NM_015215	ENSG00000171735	CAMTA1	CANPMR	calmodulin binding transcription activator 1	protein-coding	promoter-TSS
chr1	7703679	7706115	2437	peak369	promoter-TSS (NM_001349626)	161	NM_001349626	23261	Hs.397705	NM_015215	ENSG00000171735	CAMTA1	CANPMR	calmodulin binding transcription activator 1	protein-coding	promoter-TSS
chr1	7784267	7784902	636	peak370	promoter-TSS (NM_001289861)	156	NM_001289861	8863	Hs.162200	NM_016831	ENSG00000049246	PER3	FASPS3|GIG13	period circadian regulator 3	protein-coding	promoter-TSS
chr1	7960685	7961371	687	peak371	promoter-TSS (NM_001123377)	-626	NM_001123377	11315	Hs.419640	NM_007262	ENSG00000116288	PARK7	DJ-1|DJ1|GATD2|HEL-S-67p	Parkinsonism associated deglycase	protein-coding	promoter-TSS
chr1	8025575	8027364	1790	peak372	promoter-TSS (NM_018948)	-161	NM_018948	54206	Hs.605445	NM_018948	ENSG00000116285	ERRFI1	GENE-33|MIG-6|MIG6|RALT	ERBB receptor feedback inhibitor 1	protein-coding	promoter-TSS
chr1	8173210	8173422	213	peak373	Intergenic	-35356	NR_125998	102724539	Hs.516816	NR_125998	ENSG00000227634	LINC01714	-	long intergenic non-protein coding RNA 1714	ncRNA	Intergenic
chr1	8217014	8217764	751	peak374	Intergenic	8717	NR_125998	102724539	Hs.516816	NR_125998	ENSG00000227634	LINC01714	-	long intergenic non-protein coding RNA 1714	ncRNA	Intergenic
chr1	8317528	8318150	623	peak375	promoter-TSS (NM_001080397)	-246	NM_001080397	50651	Hs.463036	NM_001080397	ENSG00000162426	SLC45A1	DNB5|IDDNPF	solute carrier family 45 member 1	protein-coding	promoter-TSS
chr1	8349823	8350565	743	peak376	Intergenic	32109	NM_001080397	50651	Hs.463036	NM_001080397	ENSG00000162426	SLC45A1	DNB5|IDDNPF	solute carrier family 45 member 1	protein-coding	Intergenic
chr1	8356236	8356442	207	peak377	intron (NM_001042681, intron 20 of 22)	38254	NM_001080397	50651	Hs.463036	NM_001080397	ENSG00000162426	SLC45A1	DNB5|IDDNPF	solute carrier family 45 member 1	protein-coding	intron
chr1	8423111	8424474	1364	peak378	promoter-TSS (NM_001042682)	39	NM_001042682	473	Hs.463041	NM_012102	ENSG00000142599	RERE	ARG|ARP|ATN1L|DNB1|NEDBEH	arginine-glutamic acid dipeptide repeats	protein-coding	promoter-TSS
chr1	8500317	8501729	1413	peak379	intron (NM_001042681, intron 8 of 22)	-6110	NR_132752	106632271		NR_132752		SNORD128	ZL43	small nucleolar RNA, C/D box 128	snoRNA	intron
chr1	8501825	8502093	269	peak380	intron (NM_001042681, intron 8 of 22)	-7046	NR_132752	106632271		NR_132752		SNORD128	ZL43	small nucleolar RNA, C/D box 128	snoRNA	intron
chr1	8702160	8702638	479	peak381	intron (NM_001042681, intron 1 of 22)	115241	NM_012102	473	Hs.463041	NM_012102	ENSG00000142599	RERE	ARG|ARP|ATN1L|DNB1|NEDBEH	arginine-glutamic acid dipeptide repeats	protein-coding	intron
chr1	8702793	8703512	720	peak382	intron (NM_001042681, intron 1 of 22)	114487	NM_012102	473	Hs.463041	NM_012102	ENSG00000142599	RERE	ARG|ARP|ATN1L|DNB1|NEDBEH	arginine-glutamic acid dipeptide repeats	protein-coding	intron
chr1	8817201	8817737	537	peak383	promoter-TSS (NM_012102)	171	NM_012102	473	Hs.463041	NM_012102	ENSG00000142599	RERE	ARG|ARP|ATN1L|DNB1|NEDBEH	arginine-glutamic acid dipeptide repeats	protein-coding	promoter-TSS
chr1	8845682	8846047	366	peak384	Intergenic	20725	NR_106786	102465436		NR_106786	ENSG00000274258	MIR6728	hsa-mir-6728	microRNA 6728	ncRNA	Intergenic
chr1	8848353	8849064	712	peak385	Intergenic	17881	NR_106786	102465436		NR_106786	ENSG00000274258	MIR6728	hsa-mir-6728	microRNA 6728	ncRNA	Intergenic
chr1	8878162	8878736	575	peak386	promoter-TSS (NM_001201483)	237	NM_001201483	2023	Hs.517145	NM_001428	ENSG00000074800	ENO1	ENO1L1|HEL-S-17|MPB1|NNE|PPH	enolase 1	protein-coding	promoter-TSS
chr1	8878905	8879210	306	peak387	promoter-TSS (NR_038351)	223	NR_038351	100505975	Hs.429843	NR_038351	ENSG00000230679	ENO1-AS1	-	ENO1 antisense RNA 1	ncRNA	promoter-TSS
chr1	9128470	9129232	763	peak388	promoter-TSS (NM_024980)	251	NM_024980	80045	Hs.632367	NM_024980	ENSG00000180758	GPR157	-	G protein-coupled receptor 157	protein-coding	promoter-TSS
chr1	9181862	9183833	1972	peak389	promoter-TSS (NR_132742)	-510	NR_132742	106614088	Hs.551837	NR_132742	ENSG00000228526	MIR34AHG	-	MIR34A host gene	ncRNA	promoter-TSS
chr1	9196043	9196689	647	peak390	Intergenic	-14028	NR_132742	106614088	Hs.551837	NR_132742	ENSG00000228526	MIR34AHG	-	MIR34A host gene	ncRNA	Intergenic
chr1	9198333	9199331	999	peak391	Intergenic	-16494	NR_132742	106614088	Hs.551837	NR_132742	ENSG00000228526	MIR34AHG	-	MIR34A host gene	ncRNA	Intergenic
chr1	9234102	9234675	574	peak392	promoter-TSS (NM_004285)	-385	NM_004285	9563	Hs.463511	NM_004285	ENSG00000049239	H6PD	CORTRD1|G6PDH|GDH	hexose-6-phosphate dehydrogenase/glucose 1-dehydrogenase	protein-coding	promoter-TSS
chr1	9234813	9235346	534	peak393	promoter-TSS (NM_004285)	306	NM_004285	9563	Hs.463511	NM_004285	ENSG00000049239	H6PD	CORTRD1|G6PDH|GDH	hexose-6-phosphate dehydrogenase/glucose 1-dehydrogenase	protein-coding	promoter-TSS
chr1	9250004	9250206	203	peak394	intron (NM_001282587, intron 3 of 4)	10258	NM_001282587	9563	Hs.463511	NM_004285	ENSG00000049239	H6PD	CORTRD1|G6PDH|GDH	hexose-6-phosphate dehydrogenase/glucose 1-dehydrogenase	protein-coding	intron
chr1	9264375	9264882	508	peak395	exon (NM_004285, exon 5 of 5)	24782	NM_001282587	9563	Hs.463511	NM_004285	ENSG00000049239	H6PD	CORTRD1|G6PDH|GDH	hexose-6-phosphate dehydrogenase/glucose 1-dehydrogenase	protein-coding	exon
chr1	9291297	9293348	2052	peak396	promoter-TSS (NM_025106)	-571	NM_025106	80176	Hs.8261	NM_025106	ENSG00000171621	SPSB1	SSB-1|SSB1	splA/ryanodine receptor domain and SOCS box containing 1	protein-coding	promoter-TSS
chr1	9539248	9540449	1202	peak397	promoter-TSS (NM_032315)	384	NM_032315	84275	Hs.568613	NM_032315	ENSG00000171612	SLC25A33	BMSC-MCP|PNC1	solute carrier family 25 member 33	protein-coding	promoter-TSS
chr1	9588744	9589711	968	peak398	promoter-TSS (NM_001010866)	317	NM_001010866	199953	Hs.632365	NM_001010866	ENSG00000188807	TMEM201	Ima1|NET5|SAMP1	transmembrane protein 201	protein-coding	promoter-TSS
chr1	9627046	9627689	644	peak399	Intergenic	-24363	NM_005026	5293	Hs.518451	NM_005026	ENSG00000171608	PIK3CD	APDS|IMD14|P110DELTA|PI3K|p110D	phosphatidylinositol-4,5-bisphosphate 3-kinase catalytic subunit delta	protein-coding	Intergenic
chr1	9651234	9653199	1966	peak400	promoter-TSS (NM_005026)	486	NM_005026	5293	Hs.518451	NM_005026	ENSG00000171608	PIK3CD	APDS|IMD14|P110DELTA|PI3K|p110D	phosphatidylinositol-4,5-bisphosphate 3-kinase catalytic subunit delta	protein-coding	promoter-TSS
chr1	9653663	9654552	890	peak401	promoter-TSS (NR_027045)	478	NR_027045	644997	Hs.568595	NM_001045478	ENSG00000179840	PIK3CD-AS1	C1orf200	PIK3CD antisense RNA 1	ncRNA	promoter-TSS
chr1	9687424	9688016	593	peak402	promoter-TSS (NR_126368)	-146	NR_126368	101929074	Hs.661762	NR_126366	ENSG00000231789	PIK3CD-AS2	-	PIK3CD antisense RNA 2	ncRNA	promoter-TSS
chr1	9688110	9690370	2261	peak403	promoter-TSS (NM_001350234)	-304	NM_001350234	5293	Hs.518451	NM_005026	ENSG00000171608	PIK3CD	APDS|IMD14|P110DELTA|PI3K|p110D	phosphatidylinositol-4,5-bisphosphate 3-kinase catalytic subunit delta	protein-coding	promoter-TSS
chr1	9724743	9725225	483	peak404	intron (NM_005026, intron 23 of 23)	33517	NM_001350235	5293	Hs.518451	NM_005026	ENSG00000171608	PIK3CD	APDS|IMD14|P110DELTA|PI3K|p110D	phosphatidylinositol-4,5-bisphosphate 3-kinase catalytic subunit delta	protein-coding	intron
chr1	9822746	9823932	1187	peak405	promoter-TSS (NM_001009566)	1187	NM_001009566	22883	Hs.29665	NM_014944	ENSG00000171603	CLSTN1	ALC-ALPHA|CDHR12|CST-1|CSTN1|PIK3CD|XB31alpha|alcalpha1|alcalpha2	calsyntenin 1	protein-coding	promoter-TSS
chr1	9824059	9825165	1107	peak406	promoter-TSS (NM_014944)	-86	NM_014944	22883	Hs.29665	NM_014944	ENSG00000171603	CLSTN1	ALC-ALPHA|CDHR12|CST-1|CSTN1|PIK3CD|XB31alpha|alcalpha1|alcalpha2	calsyntenin 1	protein-coding	promoter-TSS
chr1	9827783	9828105	323	peak407	Intergenic	-3418	NM_014944	22883	Hs.29665	NM_014944	ENSG00000171603	CLSTN1	ALC-ALPHA|CDHR12|CST-1|CSTN1|PIK3CD|XB31alpha|alcalpha1|alcalpha2	calsyntenin 1	protein-coding	Intergenic
chr1	9909731	9910220	490	peak408	promoter-TSS (NM_020248)	293	NM_020248	56998	Hs.463759	NM_020248	ENSG00000178585	CTNNBIP1	ICAT	catenin beta interacting protein 1	protein-coding	promoter-TSS
chr1	9996634	9998742	2109	peak409	promoter-TSS (NR_138250)	460	NR_138250	116362	Hs.422688	NM_052960	ENSG00000162444	RBP7	CRABP4|CRBP4|CRBPIV	retinol binding protein 7	protein-coding	promoter-TSS
chr1	10028702	10029490	789	peak410	Intergenic	-3862	NM_001105562	10277	Hs.593974	NM_006048	ENSG00000130939	UBE4B	E4|HDNB1|UBOX3|UFD2|UFD2A	ubiquitination factor E4B	protein-coding	Intergenic
chr1	10209705	10210386	682	peak411	promoter-TSS (NM_183416)	-524	NM_183416	23095	Hs.97858	NM_015074	ENSG00000054523	KIF1B	CMT2|CMT2A|CMT2A1|HMSNII|KLP|NBLST1	kinesin family member 1B	protein-coding	promoter-TSS
chr1	10210505	10211439	935	peak412	promoter-TSS (NM_015074)	266	NM_015074	23095	Hs.97858	NM_015074	ENSG00000054523	KIF1B	CMT2|CMT2A|CMT2A1|HMSNII|KLP|NBLST1	kinesin family member 1B	protein-coding	promoter-TSS
chr1	10397852	10398941	1090	peak413	promoter-TSS (NM_002631)	-667	NM_002631	5226	Hs.464071	NM_002631	ENSG00000142657	PGD	6PGD	phosphogluconate dehydrogenase	protein-coding	promoter-TSS
chr1	10426288	10427087	800	peak414	Intergenic	-3745	NM_198544	100526739	Hs.412311	NM_198544	ENSG00000251503	CENPS-CORT	APITD1|APITD1-CORT|CENP-S|CENPS|FAAP16|MHF1	CENPS-CORT readthrough	protein-coding	Intergenic
chr1	10430335	10431308	974	peak415	promoter-TSS (NM_001243768)	72	NM_001243768	100526739	Hs.412311	NM_198544	ENSG00000251503	CENPS-CORT	APITD1|APITD1-CORT|CENP-S|CENPS|FAAP16|MHF1	CENPS-CORT readthrough	protein-coding	promoter-TSS
chr1	10474079	10474800	722	peak416	promoter-TSS (NM_004565)	-510	NM_004565	5195	Hs.149983	NM_004565	ENSG00000142655	PEX14	NAPP2|PBD13A|Pex14p|dJ734G22.2	peroxisomal biogenesis factor 14	protein-coding	promoter-TSS
chr1	10637933	10640811	2879	peak417	exon (NM_001079843, exon 21 of 21)	157274	NM_001079843	54897	Hs.439894	NM_017766	ENSG00000130940	CASZ1	CAS11|CST|SRG|ZNF693|dJ734G22.1	castor zinc finger 1	protein-coding	exon
chr1	10646576	10647290	715	peak418	TTS (NM_017766)	149713	NM_001079843	54897	Hs.439894	NM_017766	ENSG00000130940	CASZ1	CAS11|CST|SRG|ZNF693|dJ734G22.1	castor zinc finger 1	protein-coding	TTS
chr1	10693847	10695700	1854	peak419	intron (NM_001079843, intron 3 of 20)	101872	NM_001079843	54897	Hs.439894	NM_017766	ENSG00000130940	CASZ1	CAS11|CST|SRG|ZNF693|dJ734G22.1	castor zinc finger 1	protein-coding	intron
chr1	10793544	10796703	3160	peak420	intron (NM_001079843, intron 1 of 20)	1522	NM_001079843	54897	Hs.439894	NM_017766	ENSG00000130940	CASZ1	CAS11|CST|SRG|ZNF693|dJ734G22.1	castor zinc finger 1	protein-coding	intron
chr1	10835698	10836074	377	peak421	Intergenic	-39240	NM_017766	54897	Hs.439894	NM_017766	ENSG00000130940	CASZ1	CAS11|CST|SRG|ZNF693|dJ734G22.1	castor zinc finger 1	protein-coding	Intergenic
chr1	10866889	10867514	626	peak422	Intergenic	-70556	NM_017766	54897	Hs.439894	NM_017766	ENSG00000130940	CASZ1	CAS11|CST|SRG|ZNF693|dJ734G22.1	castor zinc finger 1	protein-coding	Intergenic
chr1	10887948	10889875	1928	peak423	Intergenic	77775	NM_001366227	148345	Hs.127026	NM_173507	ENSG00000175262	C1orf127	-	chromosome 1 open reading frame 127	protein-coding	Intergenic
chr1	10900637	10901697	1061	peak424	Intergenic	65520	NM_001366227	148345	Hs.127026	NM_173507	ENSG00000175262	C1orf127	-	chromosome 1 open reading frame 127	protein-coding	Intergenic
chr1	10960211	10961125	915	peak425	intron (NM_001366227, intron 3 of 10)	6019	NM_001366227	148345	Hs.127026	NM_173507	ENSG00000175262	C1orf127	-	chromosome 1 open reading frame 127	protein-coding	intron
chr1	11054778	11055611	834	peak426	intron (NM_003132, intron 6 of 7)	4823	NM_003132	6723	Hs.76244	NM_003132	ENSG00000116649	SRM	PAPT|SPDSY|SPS1|SRML1	spermidine synthase	protein-coding	intron
chr1	11059437	11060094	658	peak427	promoter-TSS (NM_003132)	252	NM_003132	6723	Hs.76244	NM_003132	ENSG00000116649	SRM	PAPT|SPDSY|SPS1|SRML1	spermidine synthase	protein-coding	promoter-TSS
chr1	11060202	11060577	376	peak428	promoter-TSS (NM_003132)	-372	NM_003132	6723	Hs.76244	NM_003132	ENSG00000116649	SRM	PAPT|SPDSY|SPS1|SRML1	spermidine synthase	protein-coding	promoter-TSS
chr1	11060693	11061470	778	peak429	promoter-TSS (NM_003132)	-1064	NM_003132	6723	Hs.76244	NM_003132	ENSG00000116649	SRM	PAPT|SPDSY|SPS1|SRML1	spermidine synthase	protein-coding	promoter-TSS
chr1	11273163	11274072	910	peak430	promoter-TSS (NM_001330350)	420	NM_001330350	29914	Hs.522933	NM_013319	ENSG00000120942	UBIAD1	SCCD|TERE1	UbiA prenyltransferase domain containing 1	protein-coding	promoter-TSS
chr1	11650132	11651069	938	peak431	exon (NM_012168, exon 2 of 6)	-3806	NM_183412	93611	Hs.556006	NM_033182	ENSG00000132879	FBXO44	FBG3|FBX30|FBX6A|Fbx44|Fbxo6a	F-box protein 44	protein-coding	exon
chr1	11653038	11656041	3004	peak432	promoter-TSS (NM_012168)	-111	NM_012168	26232	Hs.132753	NM_012168	ENSG00000116661	FBXO2	FBG1|FBX2|Fbs1|NFB42|OCP1	F-box protein 2	protein-coding	promoter-TSS
chr1	11663694	11665194	1501	peak433	promoter-TSS (NM_018438)	244	NM_018438	26270	Hs.464419	NM_018438	ENSG00000116663	FBXO6	FBG2|FBS2|FBX6|Fbx6b	F-box protein 6	protein-coding	promoter-TSS
chr1	11679754	11681129	1376	peak434	promoter-TSS (NM_006341)	706	NM_006341	10459	Hs.19400	NM_006341	ENSG00000116670	MAD2L2	FANCV|MAD2B|POLZ2|REV7	mitotic arrest deficient 2 like 2	protein-coding	promoter-TSS
chr1	11690583	11692734	2152	peak435	promoter-TSS (NM_001127325)	-38	NM_001127325	10459	Hs.19400	NM_006341	ENSG00000116670	MAD2L2	FANCV|MAD2B|POLZ2|REV7	mitotic arrest deficient 2 like 2	protein-coding	promoter-TSS
chr1	11730109	11730438	330	peak436	Intergenic	-5811	NM_001040196	57085	Hs.464438	NM_020350	ENSG00000177674	AGTRAP	ATRAP	angiotensin II receptor associated protein	protein-coding	Intergenic
chr1	11784223	11784990	768	peak437	intron (NM_001010881, intron 15 of 20)	-4988	NR_126000	102724659	Hs.737635	NR_126000	ENSG00000177553	LOC102724659	-	uncharacterized LOC102724659	ncRNA	intron
chr1	11785074	11785393	320	peak438	TTS (NM_005957)	-5615	NR_126000	102724659	Hs.737635	NR_126000	ENSG00000177553	LOC102724659	-	uncharacterized LOC102724659	ncRNA	TTS
chr1	11787472	11787758	287	peak439	3' UTR (NM_005957, exon 12 of 12)	-7996	NR_126000	102724659	Hs.737635	NR_126000	ENSG00000177553	LOC102724659	-	uncharacterized LOC102724659	ncRNA	3' UTR
chr1	11908589	11909282	694	peak440	promoter-TSS (NR_002754)	782	NR_002754	26829		NR_002754	ENSG00000199347	RNU5E-1	RNU5E|U5E	RNA, U5E small nuclear 1	snRNA	promoter-TSS
chr1	12019567	12020112	546	peak441	promoter-TSS (NM_021933)	342	NM_021933	60672	Hs.8595	NM_021933	ENSG00000116691	MIIP	IIP45	migration and invasion inhibitory protein	protein-coding	promoter-TSS
chr1	12166791	12168288	1498	peak442	promoter-TSS (NM_001066)	549	NM_001066	7133	Hs.256278	NM_001066	ENSG00000028137	TNFRSF1B	CD120b|TBPII|TNF-R-II|TNF-R75|TNFBR|TNFR1B|TNFR2|TNFR80|p75|p75TNFR	TNF receptor superfamily member 1B	protein-coding	promoter-TSS
chr1	12191233	12192460	1228	peak443	promoter-TSS (NR_039775)	134	NR_039775	100616438		NR_039775	ENSG00000263676	MIR4632	-	microRNA 4632	ncRNA	promoter-TSS
chr1	12230052	12230436	385	peak444	promoter-TSS (NM_018156)	214	NM_018156	55187	Hs.439381	NM_015378	ENSG00000048707	VPS13D	SCAR4	vacuolar protein sorting 13 homolog D	protein-coding	promoter-TSS
chr1	12616655	12617371	717	peak445	promoter-TSS (NM_001319225)	-224	NM_001319225	9249	Hs.289347	NM_004753	ENSG00000162496	DHRS3	DD83.1|RDH17|Rsdr1|SDR1|SDR16C1|retSDR1	dehydrogenase/reductase 3	protein-coding	promoter-TSS
chr1	13699946	13700827	882	peak446	promoter-TSS (NM_001135610)	199	NM_001135610	7799	Hs.371823	NM_012231	ENSG00000116731	PRDM2	HUMHOXY1|KMT8|KMT8A|MTB-ZF|RIZ|RIZ1|RIZ2	PR/SET domain 2	protein-coding	promoter-TSS
chr1	13748779	13750090	1312	peak447	promoter-TSS (NM_001007257)	20	NM_001007257	7799	Hs.371823	NM_012231	ENSG00000116731	PRDM2	HUMHOXY1|KMT8|KMT8A|MTB-ZF|RIZ|RIZ1|RIZ2	PR/SET domain 2	protein-coding	promoter-TSS
chr1	14923687	14925003	1317	peak448	promoter-TSS (NM_001018000)	216	NM_001018000	23254	Hs.368823	NM_015209	ENSG00000189337	KAZN	KAZ	kazrin, periplakin interacting protein	protein-coding	promoter-TSS
chr1	15152375	15154899	2525	peak449	promoter-TSS (NM_018022)	-110	NM_018022	55092	Hs.465305	NM_018022	ENSG00000171729	TMEM51	C1orf72	transmembrane protein 51	protein-coding	promoter-TSS
chr1	15409813	15410528	716	peak450	promoter-TSS (NM_024329)	283	NM_024329	79180	Hs.465374	NM_024329	ENSG00000142634	EFHD2	SWS1	EF-hand domain family member D2	protein-coding	promoter-TSS
chr1	15523807	15524300	494	peak451	promoter-TSS (NM_001229)	161	NM_001229	842	Hs.329502	NM_001229	ENSG00000132906	CASP9	APAF-3|APAF3|ICE-LAP6|MCH6|PPP1R56	caspase 9	protein-coding	promoter-TSS
chr1	15584630	15585422	793	peak452	promoter-TSS (NM_024758)	25	NM_024758	79814	Hs.461532	NM_024758	ENSG00000116771	AGMAT	-	agmatinase	protein-coding	promoter-TSS
chr1	15602835	15603947	1113	peak453	Intergenic	-14067	NM_032341	84301	Hs.718857	NM_032341	ENSG00000197312	DDI2	-	DNA damage inducible 1 homolog 2	protein-coding	Intergenic
chr1	15604552	15604851	300	peak454	Intergenic	-12756	NM_032341	84301	Hs.718857	NM_032341	ENSG00000197312	DDI2	-	DNA damage inducible 1 homolog 2	protein-coding	Intergenic
chr1	15617481	15618051	571	peak455	promoter-TSS (NM_032341)	308	NM_032341	84301	Hs.718857	NM_032341	ENSG00000197312	DDI2	-	DNA damage inducible 1 homolog 2	protein-coding	promoter-TSS
chr1	15683848	15685030	1183	peak456	promoter-TSS (NM_015164)	119	NM_015164	23207	Hs.646775	NM_015164	ENSG00000116786	PLEKHM2	SKIP	pleckstrin homology and RUN domain containing M2	protein-coding	promoter-TSS
chr1	15738935	15739239	305	peak457	TTS (NR_149050)	2829	NM_207348	284723	Hs.631867	NM_207348	ENSG00000162461	SLC25A34	-	solute carrier family 25 member 34	protein-coding	TTS
chr1	15740925	15741867	943	peak458	promoter-TSS (NM_001013641)	-1103	NM_001013641	388595	Hs.454828	NM_001013641	ENSG00000162460	TMEM82	-	transmembrane protein 82	protein-coding	promoter-TSS
chr1	15743905	15745062	1158	peak459	exon (NM_001013641, exon 4 of 6)	1985	NM_001013641	388595	Hs.454828	NM_001013641	ENSG00000162460	TMEM82	-	transmembrane protein 82	protein-coding	exon
chr1	15749511	15749899	389	peak460	promoter-TSS (NR_149050)	185	NR_149050	110806303	Hs.615589	NR_149050	ENSG00000224459	SLC25A34-AS1	-	SLC25A34 and TMEM82 antisense RNA 1	ncRNA	promoter-TSS
chr1	15758001	15760706	2706	peak461	promoter-TSS (NM_001024216)	559	NM_001024216	54751	Hs.530101	NM_017556	ENSG00000162458	FBLIM1	CAL|FBLP-1|FBLP1	filamin binding LIM protein 1	protein-coding	promoter-TSS
chr1	15796850	15797395	546	peak462	Intergenic	10576	NM_001089591	440567	Hs.568229	NM_001089591	ENSG00000233954	UQCRHL	-	ubiquinol-cytochrome c reductase hinge protein like	protein-coding	Intergenic
chr1	15829826	15831056	1231	peak463	Intergenic	-17266	NM_015001	23013	Hs.744843	NM_015001	ENSG00000065526	SPEN	HIAA0929|MINT|RBM15C|SHARP	spen family transcriptional repressor	protein-coding	Intergenic
chr1	15834263	15836010	1748	peak464	non-coding (NR_024279, exon 2 of 2)	-12570	NM_015001	23013	Hs.744843	NM_015001	ENSG00000065526	SPEN	HIAA0929|MINT|RBM15C|SHARP	spen family transcriptional repressor	protein-coding	non-coding
chr1	15836111	15838688	2578	peak465	intron (NR_024279, intron 1 of 1)	-10307	NM_015001	23013	Hs.744843	NM_015001	ENSG00000065526	SPEN	HIAA0929|MINT|RBM15C|SHARP	spen family transcriptional repressor	protein-coding	intron
chr1	15847437	15849044	1608	peak466	promoter-TSS (NR_024279)	-94	NR_024279	729614	Hs.119298	NR_024279	ENSG00000179743	FLJ37453	-	uncharacterized LOC729614	ncRNA	promoter-TSS
chr1	15849371	15849845	475	peak467	promoter-TSS (NR_024279)	-1461	NR_024279	729614	Hs.119298	NR_024279	ENSG00000179743	FLJ37453	-	uncharacterized LOC729614	ncRNA	promoter-TSS
chr1	15938803	15939096	294	peak468	intron (NM_015001, intron 14 of 14)	37182	NM_001324138	7709	Hs.433764	NM_003443	ENSG00000116809	ZBTB17	MIZ-1|ZNF151|ZNF60|pHZ-67	zinc finger and BTB domain containing 17	protein-coding	intron
chr1	15944043	15946234	2192	peak469	exon (NM_001324138, exon 6 of 15)	30993	NM_001324138	7709	Hs.433764	NM_003443	ENSG00000116809	ZBTB17	MIZ-1|ZNF151|ZNF60|pHZ-67	zinc finger and BTB domain containing 17	protein-coding	exon
chr1	16009989	16010216	228	peak470	Intergenic	5867	NM_178840	149563	Hs.29190	NM_178840	ENSG00000183888	SRARP	C1orf64|ERRF	steroid receptor associated and regulated protein	protein-coding	Intergenic
chr1	16012784	16013680	897	peak471	TTS (NM_001349683)	5558	NM_001349686	27129	Hs.502612	NM_014424	ENSG00000173641	HSPB7	cvHSP	heat shock protein family B (small) member 7	protein-coding	TTS
chr1	16015441	16016735	1295	peak472	intron (NM_001349687, intron 2 of 2)	2702	NM_001349686	27129	Hs.502612	NM_014424	ENSG00000173641	HSPB7	cvHSP	heat shock protein family B (small) member 7	protein-coding	intron
chr1	16016903	16018793	1891	peak473	promoter-TSS (NM_001349686)	942	NM_001349686	27129	Hs.502612	NM_014424	ENSG00000173641	HSPB7	cvHSP	heat shock protein family B (small) member 7	protein-coding	promoter-TSS
chr1	16019359	16019926	568	peak474	promoter-TSS (NM_001349682)	-49	NM_001349682	27129	Hs.502612	NM_014424	ENSG00000173641	HSPB7	cvHSP	heat shock protein family B (small) member 7	protein-coding	promoter-TSS
chr1	16032657	16032952	296	peak475	intron (NM_001257139, intron 17 of 18)	10769	NM_001257139	1187	Hs.591533	NM_004070	ENSG00000186510	CLCNKA	CLCK1|ClC-K1|hClC-Ka	chloride voltage-gated channel Ka	protein-coding	intron
chr1	16062714	16063118	405	peak476	intron (NM_182623, intron 2 of 6)	10735	NM_182623	348487	Hs.126825	NM_182623	ENSG00000185519	FAM131C	C1orf117	family with sequence similarity 131 member C	protein-coding	intron
chr1	16073209	16074413	1205	peak477	promoter-TSS (NM_182623)	-160	NM_182623	348487	Hs.126825	NM_182623	ENSG00000185519	FAM131C	C1orf117	family with sequence similarity 131 member C	protein-coding	promoter-TSS
chr1	16114849	16115286	438	peak478	Intergenic	41001	NM_001329090	1969	Hs.171596	NM_004431	ENSG00000142627	EPHA2	ARCC2|CTPA|CTPP1|CTRCT6|ECK	EPH receptor A2	protein-coding	Intergenic
chr1	16115681	16116525	845	peak479	Intergenic	39966	NM_001329090	1969	Hs.171596	NM_004431	ENSG00000142627	EPHA2	ARCC2|CTPA|CTPP1|CTRCT6|ECK	EPH receptor A2	protein-coding	Intergenic
chr1	16122891	16123162	272	peak480	Intergenic	33042	NM_001329090	1969	Hs.171596	NM_004431	ENSG00000142627	EPHA2	ARCC2|CTPA|CTPP1|CTRCT6|ECK	EPH receptor A2	protein-coding	Intergenic
chr1	16141455	16142273	819	peak481	intron (NM_004431, intron 3 of 16)	14205	NM_001329090	1969	Hs.171596	NM_004431	ENSG00000142627	EPHA2	ARCC2|CTPA|CTPP1|CTRCT6|ECK	EPH receptor A2	protein-coding	intron
chr1	16144882	16146843	1962	peak482	intron (NM_004431, intron 3 of 16)	10206	NM_001329090	1969	Hs.171596	NM_004431	ENSG00000142627	EPHA2	ARCC2|CTPA|CTPP1|CTRCT6|ECK	EPH receptor A2	protein-coding	intron
chr1	16148400	16148888	489	peak483	exon (NM_001329090, exon 2 of 16)	7425	NM_001329090	1969	Hs.171596	NM_004431	ENSG00000142627	EPHA2	ARCC2|CTPA|CTPP1|CTRCT6|ECK	EPH receptor A2	protein-coding	exon
chr1	16154899	16155326	428	peak484	promoter-TSS (NM_001329090)	956	NM_001329090	1969	Hs.171596	NM_004431	ENSG00000142627	EPHA2	ARCC2|CTPA|CTPP1|CTRCT6|ECK	EPH receptor A2	protein-coding	promoter-TSS
chr1	16155334	16156524	1191	peak485	promoter-TSS (NM_001329090)	140	NM_001329090	1969	Hs.171596	NM_004431	ENSG00000142627	EPHA2	ARCC2|CTPA|CTPP1|CTRCT6|ECK	EPH receptor A2	protein-coding	promoter-TSS
chr1	16158408	16159369	962	peak486	Intergenic	-2820	NM_004431	1969	Hs.171596	NM_004431	ENSG00000142627	EPHA2	ARCC2|CTPA|CTPP1|CTRCT6|ECK	EPH receptor A2	protein-coding	Intergenic
chr1	16162869	16163497	629	peak487	Intergenic	-7114	NM_004431	1969	Hs.171596	NM_004431	ENSG00000142627	EPHA2	ARCC2|CTPA|CTPP1|CTRCT6|ECK	EPH receptor A2	protein-coding	Intergenic
chr1	16167454	16168066	613	peak488	Intergenic	-11691	NM_004431	1969	Hs.171596	NM_004431	ENSG00000142627	EPHA2	ARCC2|CTPA|CTPP1|CTRCT6|ECK	EPH receptor A2	protein-coding	Intergenic
chr1	16175572	16175967	396	peak489	Intergenic	-19701	NM_004431	1969	Hs.171596	NM_004431	ENSG00000142627	EPHA2	ARCC2|CTPA|CTPP1|CTRCT6|ECK	EPH receptor A2	protein-coding	Intergenic
chr1	16176267	16176612	346	peak490	Intergenic	-20371	NM_004431	1969	Hs.171596	NM_004431	ENSG00000142627	EPHA2	ARCC2|CTPA|CTPP1|CTRCT6|ECK	EPH receptor A2	protein-coding	Intergenic
chr1	16183793	16184089	297	peak491	Intergenic	-27872	NM_004431	1969	Hs.171596	NM_004431	ENSG00000142627	EPHA2	ARCC2|CTPA|CTPP1|CTRCT6|ECK	EPH receptor A2	protein-coding	Intergenic
chr1	16206682	16208593	1912	peak492	intron (NM_153213, intron 4 of 15)	5014	NM_153213	128272	Hs.591532	NM_153213	ENSG00000142632	ARHGEF19	WGEF	Rho guanine nucleotide exchange factor 19	protein-coding	intron
chr1	16226313	16227396	1084	peak493	Intergenic	10328	NM_030907	79363	Hs.546430	NM_030907	ENSG00000132881	CPLANE2	C1orf89|RSG1	ciliogenesis and planar polarity effector 2	protein-coding	Intergenic
chr1	16227596	16228173	578	peak494	Intergenic	9298	NM_030907	79363	Hs.546430	NM_030907	ENSG00000132881	CPLANE2	C1orf89|RSG1	ciliogenesis and planar polarity effector 2	protein-coding	Intergenic
chr1	16235864	16237513	1650	peak495	promoter-TSS (NM_030907)	494	NM_030907	79363	Hs.546430	NM_030907	ENSG00000132881	CPLANE2	C1orf89|RSG1	ciliogenesis and planar polarity effector 2	protein-coding	promoter-TSS
chr1	16351972	16352629	658	peak496	promoter-TSS (NM_018994)	179	NM_018994	54455	Hs.522384	NM_018994	ENSG00000037637	FBXO42	Fbx42|JFK	F-box protein 42	protein-coding	promoter-TSS
chr1	16482935	16483688	754	peak497	non-coding (NR_023386, exon 10 of 15)	9389	NR_023386	114819	Hs.597881	NR_023386	ENSG00000080947	CROCCP3	CROCCL2|dJ798A10.2	CROCC pseudogene 3	pseudo	non-coding
chr1	16498142	16499854	1713	peak498	Intergenic	-6297	NR_023386	114819	Hs.597881	NR_023386	ENSG00000080947	CROCCP3	CROCCL2|dJ798A10.2	CROCC pseudogene 3	pseudo	Intergenic
chr1	16514075	16514503	429	peak499	promoter-TSS (NR_004421)	-4	NR_004421	6060		NR_004421	ENSG00000207389	RNU1-4	HSD2|HSD5|HSD6|HSD7|RNU1|RNU1D2|RNU1E2|RNU1F1|RNU1G1|RNU1G2|U1B2|U1D2|U1E2|U1F	RNA, U1 small nuclear 4	snRNA	promoter-TSS
chr1	16612463	16614250	1788	peak500	promoter-TSS (NM_017940)	248	NM_017940	55672	Hs.467587	NM_017940	ENSG00000219481	NBPF1	AB13|AB14|AB23|AD2|NBG|NBPF	NBPF member 1	protein-coding	promoter-TSS
chr1	16624125	16624857	733	peak501	intron (NR_026752, intron 5 of 6)	6415	NR_026752	84809	Hs.631865	NR_026752	ENSG00000215908	CROCCP2	CROCCL1	CROCC pseudogene 2	pseudo	intron
chr1	16629479	16630292	814	peak502	promoter-TSS (NR_026752)	1020	NR_026752	84809	Hs.631865	NR_026752	ENSG00000215908	CROCCP2	CROCCL1	CROCC pseudogene 2	pseudo	promoter-TSS
chr1	16644069	16645522	1454	peak503	promoter-TSS (NR_027504)	-778	NR_027504	11209	Hs.349110	NR_027504		MST1P2	MSPL-1|MSPL-2|MSPL-3|MSPL1|MSPL2|MSPL3|MSTP1|MSTP2|MSTP3	macrophage stimulating 1 pseudogene 2	pseudo	promoter-TSS
chr1	16647670	16648840	1171	peak504	non-coding (NR_027504, exon 7 of 14)	2681	NR_027504	11209	Hs.349110	NR_027504		MST1P2	MSPL-1|MSPL-2|MSPL-3|MSPL1|MSPL2|MSPL3|MSTP1|MSTP2|MSTP3	macrophage stimulating 1 pseudogene 2	pseudo	non-coding
chr1	16691868	16694992	3125	peak505	intron (NR_026567, intron 10 of 10)	12175	NR_037446	100500876		NR_037446	ENSG00000263811	MIR3675	-	microRNA 3675	ncRNA	intron
chr1	16696019	16697519	1501	peak506	intron (NR_026567, intron 9 of 10)	15514	NR_037446	100500876		NR_037446	ENSG00000263811	MIR3675	-	microRNA 3675	ncRNA	intron
chr1	16699374	16701650	2277	peak507	intron (NR_026567, intron 6 of 10)	19257	NR_037446	100500876		NR_037446	ENSG00000263811	MIR3675	-	microRNA 3675	ncRNA	intron
chr1	16701755	16702094	340	peak508	intron (NR_026567, intron 6 of 10)	18232	NR_026567	284729	Hs.548239	NR_026567	ENSG00000268869	ESPNP	dJ1182A14.1	espin pseudogene	pseudo	intron
chr1	16702947	16703201	255	peak509	intron (NR_026567, intron 5 of 10)	17083	NR_026567	284729	Hs.548239	NR_026567	ENSG00000268869	ESPNP	dJ1182A14.1	espin pseudogene	pseudo	intron
chr1	16707145	16708293	1149	peak510	non-coding (NR_026567, exon 3 of 11)	12438	NR_026567	284729	Hs.548239	NR_026567	ENSG00000268869	ESPNP	dJ1182A14.1	espin pseudogene	pseudo	non-coding
chr1	16708968	16709702	735	peak511	intron (NR_026567, intron 1 of 10)	10822	NR_026567	284729	Hs.548239	NR_026567	ENSG00000268869	ESPNP	dJ1182A14.1	espin pseudogene	pseudo	intron
chr1	16740915	16741204	290	peak512	promoter-TSS (NR_004427)	544	NR_004427	26870		NR_004427	ENSG00000207005	RNU1-2	RNU1C1|RNU1C2|U1C1|U1C21	RNA, U1 small nuclear 2	snRNA	promoter-TSS
chr1	16759025	16759432	408	peak513	intron (NM_001271733, intron 8 of 14)	5251	NM_001271733	11223	Hs.349110	NM_001271733		MST1L	BRF-1|D1F15S1A|MSPL-7|MSPL7|MST1P9|MSTP7|MSTP9	macrophage stimulating 1 like	protein-coding	intron
chr1	16888831	16889659	829	peak514	promoter-TSS (NR_135057)	233	NR_135057	105376805	Hs.465405	NR_135056	ENSG00000238142	LOC105376805	-	uncharacterized LOC105376805	ncRNA	promoter-TSS
chr1	16896470	16896728	259	peak515	promoter-TSS (NR_004430)	619	NR_004430	26871		NR_004430	ENSG00000206652	RNU1-1	HSD1|HU1-1|RNU1|RNU1A|RNU1A3|RNU1G4|Rnu1a1|U1|U1A1	RNA, U1 small nuclear 1	snRNA	promoter-TSS
chr1	16904187	16904507	321	peak516	Intergenic	8367	NR_004430	26871		NR_004430	ENSG00000206652	RNU1-1	HSD1|HU1-1|RNU1|RNU1A|RNU1A3|RNU1G4|Rnu1a1|U1|U1A1	RNA, U1 small nuclear 1	snRNA	Intergenic
chr1	16913159	16913690	532	peak517	Intergenic	-8506	NM_014675	9696	Hs.309403	NM_014675	ENSG00000058453	CROCC	ROLT|TAX1BP2	ciliary rootlet coiled-coil, rootletin	protein-coding	Intergenic
chr1	16914077	16915155	1079	peak518	Intergenic	-7315	NM_014675	9696	Hs.309403	NM_014675	ENSG00000058453	CROCC	ROLT|TAX1BP2	ciliary rootlet coiled-coil, rootletin	protein-coding	Intergenic
chr1	16916814	16917301	488	peak519	Intergenic	-4873	NM_014675	9696	Hs.309403	NM_014675	ENSG00000058453	CROCC	ROLT|TAX1BP2	ciliary rootlet coiled-coil, rootletin	protein-coding	Intergenic
chr1	16928982	16930720	1739	peak520	exon (NM_014675, exon 4 of 37)	7920	NM_014675	9696	Hs.309403	NM_014675	ENSG00000058453	CROCC	ROLT|TAX1BP2	ciliary rootlet coiled-coil, rootletin	protein-coding	exon
chr1	16938395	16940381	1987	peak521	intron (NM_014675, intron 12 of 36)	17457	NM_014675	9696	Hs.309403	NM_014675	ENSG00000058453	CROCC	ROLT|TAX1BP2	ciliary rootlet coiled-coil, rootletin	protein-coding	intron
chr1	16960681	16961414	734	peak522	exon (NM_014675, exon 27 of 37)	19572	NM_002403	4237	Hs.389137	NM_002403	ENSG00000117122	MFAP2	MAGP|MAGP-1|MAGP1	microfibril associated protein 2	protein-coding	exon
chr1	16977445	16977657	213	peak523	intron (NM_002403, intron 2 of 8)	3069	NM_002403	4237	Hs.389137	NM_002403	ENSG00000117122	MFAP2	MAGP|MAGP-1|MAGP1	microfibril associated protein 2	protein-coding	intron
chr1	16980020	16980943	924	peak524	promoter-TSS (NM_002403)	138	NM_002403	4237	Hs.389137	NM_002403	ENSG00000117122	MFAP2	MAGP|MAGP-1|MAGP1	microfibril associated protein 2	protein-coding	promoter-TSS
chr1	16982034	16982472	439	peak525	promoter-TSS (NM_017459)	-667	NM_017459	4237	Hs.389137	NM_002403	ENSG00000117122	MFAP2	MAGP|MAGP-1|MAGP1	microfibril associated protein 2	protein-coding	promoter-TSS
chr1	16984543	16984919	377	peak526	Intergenic	-3145	NM_017459	4237	Hs.389137	NM_002403	ENSG00000117122	MFAP2	MAGP|MAGP-1|MAGP1	microfibril associated protein 2	protein-coding	Intergenic
chr1	16986005	16987278	1274	peak527	intron (NM_022089, intron 27 of 28)	-5056	NM_017459	4237	Hs.389137	NM_002403	ENSG00000117122	MFAP2	MAGP|MAGP-1|MAGP1	microfibril associated protein 2	protein-coding	intron
chr1	17011028	17012616	1589	peak528	promoter-TSS (NM_022089)	106	NM_022089	23400	Hs.128866	NM_022089	ENSG00000159363	ATP13A2	CLN12|HSA9947|KRPPD|PARK9|SPG78	ATPase cation transporting 13A2	protein-coding	promoter-TSS
chr1	17016220	17016530	311	peak529	Intergenic	-4447	NM_001141974	23400	Hs.128866	NM_022089	ENSG00000159363	ATP13A2	CLN12|HSA9947|KRPPD|PARK9|SPG78	ATPase cation transporting 13A2	protein-coding	Intergenic
chr1	17119272	17119852	581	peak530	promoter-TSS (NM_007365)	-111	NM_007365	11240	Hs.33455	NM_007365	ENSG00000117115	PADI2	PAD-H19|PAD2|PDI2	peptidyl arginine deiminase 2	protein-coding	promoter-TSS
chr1	17190384	17190593	210	peak531	promoter-TSS (NR_148993)	700	NR_148993	400743	Hs.522935	NR_148993	ENSG00000204362	LINC02783	-	long intergenic non-protein coding RNA 2783	ncRNA	promoter-TSS
chr1	17407809	17408300	492	peak532	3' UTR (NM_018715, exon 13 of 13)	30481	NM_001136204	55920	Hs.380857	NM_018715	ENSG00000179051	RCC2	TD-60	regulator of chromosome condensation 2	protein-coding	3' UTR
chr1	17437778	17440591	2814	peak533	promoter-TSS (NM_018715)	492	NM_018715	55920	Hs.380857	NM_018715	ENSG00000179051	RCC2	TD-60	regulator of chromosome condensation 2	protein-coding	promoter-TSS
chr1	17538956	17539340	385	peak534	promoter-TSS (NR_137287)	-550	NR_137287	55160	Hs.443460	NM_018125	ENSG00000074964	ARHGEF10L	GrinchGEF	Rho guanine nucleotide exchange factor 10 like	protein-coding	promoter-TSS
chr1	17539357	17540574	1218	peak535	promoter-TSS (NR_137288)	268	NR_137288	55160	Hs.443460	NM_018125	ENSG00000074964	ARHGEF10L	GrinchGEF	Rho guanine nucleotide exchange factor 10 like	protein-coding	promoter-TSS
chr1	17540672	17541144	473	peak536	promoter-TSS (NR_137288)	1210	NR_137288	55160	Hs.443460	NM_018125	ENSG00000074964	ARHGEF10L	GrinchGEF	Rho guanine nucleotide exchange factor 10 like	protein-coding	promoter-TSS
chr1	18107904	18108525	622	peak537	promoter-TSS (NM_032880)	417	NM_032880	84966	Hs.212511	NM_032880	ENSG00000117154	IGSF21	-	immunoglobin superfamily member 21	protein-coding	promoter-TSS
chr1	18110211	18111157	947	peak538	intron (NM_032880, intron 1 of 9)	2886	NM_032880	84966	Hs.212511	NM_032880	ENSG00000117154	IGSF21	-	immunoglobin superfamily member 21	protein-coding	intron
chr1	18642988	18643425	438	peak539	intron (NM_001135254, intron 4 of 8)	12361	NM_002584	5081	Hs.113253	NM_002584	ENSG00000009709	PAX7	HUP1|PAX7B|RMS2	paired box 7	protein-coding	intron
chr1	18902152	18902685	534	peak540	promoter-TSS (NM_170726)	136	NM_170726	8659	Hs.77448	NM_003748	ENSG00000159423	ALDH4A1	ALDH4|P5CD|P5CDh	aldehyde dehydrogenase 4 family member A1	protein-coding	promoter-TSS
chr1	18951223	18951788	566	peak541	intron (NM_001136265, intron 1 of 8)	5170	NM_001136265	126917	Hs.466625	NM_001136265	ENSG00000169991	IFFO2	-	intermediate filament family orphan 2	protein-coding	intron
chr1	18955210	18957810	2601	peak542	promoter-TSS (NM_001136265)	166	NM_001136265	126917	Hs.466625	NM_001136265	ENSG00000169991	IFFO2	-	intermediate filament family orphan 2	protein-coding	promoter-TSS
chr1	19251327	19252220	894	peak543	promoter-TSS (NM_016183)	-31	NM_016183	51154	Hs.463797	NM_016183	ENSG00000053372	MRTO4	C1orf33|MRT4|dJ657E11.4	MRT4 homolog, ribosome maturation factor	protein-coding	promoter-TSS
chr1	19273896	19274309	414	peak544	promoter-TSS (NR_040288)	19	NR_040288	246181	Hs.662342	NM_001145289	ENSG00000211454	AKR7L	AFAR3|AFB1-AR 3|AFB1-AR3|AKR7A4	aldo-keto reductase family 7 like (gene/pseudogene)	protein-coding	promoter-TSS
chr1	19311464	19312535	1072	peak545	promoter-TSS (NM_001320979)	146	NM_001320979	8574	Hs.571886	NM_003689	ENSG00000053371	AKR7A2	AFAR|AFAR1|AFB1-AR1|AKR7	aldo-keto reductase family 7 member A2	protein-coding	promoter-TSS
chr1	19337508	19338929	1422	peak546	TTS (NM_001206541)	25893	NM_001040125	54896	Hs.647620	NM_017765	ENSG00000040487	SLC66A1	LAAT-1|LAAT1|PQLC2	solute carrier family 66 member 1	protein-coding	TTS
chr1	19344495	19345100	606	peak547	intron (NM_001206540, intron 7 of 9)	32472	NM_001040125	54896	Hs.647620	NM_017765	ENSG00000040487	SLC66A1	LAAT-1|LAAT1|PQLC2	solute carrier family 66 member 1	protein-coding	intron
chr1	19485649	19486538	890	peak548	promoter-TSS (NM_004930)	-555	NM_004930	832	Hs.432760	NM_004930	ENSG00000077549	CAPZB	CAPB|CAPPB|CAPZ	capping actin protein of muscle Z-line subunit beta	protein-coding	promoter-TSS
chr1	19597056	19597712	657	peak549	promoter-TSS (NR_033757)	405	NR_033757	440574	Hs.466662	NM_001032363	ENSG00000173436	MICOS10	C1orf151|MINOS1|MIO10|Mic10	mitochondrial contact site and cristae organizing system subunit 10	protein-coding	promoter-TSS
chr1	19643120	19645829	2710	peak550	promoter-TSS (NM_005380)	164	NM_005380	4681	Hs.654502	NM_005380	ENSG00000158747	NBL1	D1S1733E|DAN|DAND1|NB|NO3	NBL1, DAN family BMP antagonist	protein-coding	promoter-TSS
chr1	19647687	19648501	815	peak551	promoter-TSS (NM_001278166)	484	NM_001278166	4681	Hs.654502	NM_005380	ENSG00000158747	NBL1	D1S1733E|DAN|DAND1|NB|NO3	NBL1, DAN family BMP antagonist	protein-coding	promoter-TSS
chr1	19653502	19653935	434	peak552	intron (NM_001278166, intron 1 of 3)	6109	NM_001278166	4681	Hs.654502	NM_005380	ENSG00000158747	NBL1	D1S1733E|DAN|DAND1|NB|NO3	NBL1, DAN family BMP antagonist	protein-coding	intron
chr1	19664539	19666753	2215	peak553	promoter-TSS (NM_000871)	771	NM_000871	3362	Hs.22180	NM_000871	ENSG00000158748	HTR6	5-HT6|5-HT6R	5-hydroxytryptamine receptor 6	protein-coding	promoter-TSS
chr1	19799339	19800484	1146	peak554	promoter-TSS (NM_001349114)	4	NM_001349114	255104	Hs.466729	NM_181719	ENSG00000162542	TMCO4	-	transmembrane and coiled-coil domains 4	protein-coding	promoter-TSS
chr1	19800717	19801205	489	peak555	promoter-TSS (NM_001349113)	-1045	NM_001349113	255104	Hs.466729	NM_181719	ENSG00000162542	TMCO4	-	transmembrane and coiled-coil domains 4	protein-coding	promoter-TSS
chr1	20366168	20367137	970	peak556	intron (NR_033887, intron 10 of 11)	62141	NR_033887	339505	Hs.633269	NR_033887		LINC01141	-	long intergenic non-protein coding RNA 1141	ncRNA	intron
chr1	20474907	20475488	582	peak557	Intergenic	11012	NM_018584	55450	Hs.731383	NM_018584	ENSG00000162545	CAMK2N1	PRO1489	calcium/calmodulin dependent protein kinase II inhibitor 1	protein-coding	Intergenic
chr1	20476183	20476704	522	peak558	Intergenic	9766	NM_018584	55450	Hs.731383	NM_018584	ENSG00000162545	CAMK2N1	PRO1489	calcium/calmodulin dependent protein kinase II inhibitor 1	protein-coding	Intergenic
chr1	20483585	20484540	956	peak559	intron (NM_018584, intron 1 of 1)	2147	NM_018584	55450	Hs.731383	NM_018584	ENSG00000162545	CAMK2N1	PRO1489	calcium/calmodulin dependent protein kinase II inhibitor 1	protein-coding	intron
chr1	20484670	20486566	1897	peak560	promoter-TSS (NM_018584)	592	NM_018584	55450	Hs.731383	NM_018584	ENSG00000162545	CAMK2N1	PRO1489	calcium/calmodulin dependent protein kinase II inhibitor 1	protein-coding	promoter-TSS
chr1	20551651	20554593	2943	peak561	promoter-TSS (NM_207334)	549	NM_207334	163933	Hs.429179	NM_207334	ENSG00000183114	FAM43B	-	family with sequence similarity 43 member B	protein-coding	promoter-TSS
chr1	20633504	20633950	447	peak562	promoter-TSS (NR_106732)	48	NR_106732	102464833		NR_106732	ENSG00000284005	MIR6084	hsa-mir-6084	microRNA 6084	ncRNA	promoter-TSS
chr1	20715547	20715918	372	peak563	intron (NM_001122819, intron 1 of 14)	2274	NM_020816	57576	Hs.130411	NM_020816	ENSG00000117245	KIF17	KIF17B|KIF3X|KLP-2|OSM-3	kinesin family member 17	protein-coding	intron
chr1	20716687	20718642	1956	peak564	promoter-TSS (NM_020816)	342	NM_020816	57576	Hs.130411	NM_020816	ENSG00000117245	KIF17	KIF17B|KIF3X|KLP-2|OSM-3	kinesin family member 17	protein-coding	promoter-TSS
chr1	20721753	20722155	403	peak565	exon (NM_001103160, exon 9 of 9)	-3947	NM_001287212	57576	Hs.130411	NM_020816	ENSG00000117245	KIF17	KIF17B|KIF3X|KLP-2|OSM-3	kinesin family member 17	protein-coding	exon
chr1	20724109	20724671	563	peak566	intron (NM_001103161, intron 6 of 9)	-6383	NM_001287212	57576	Hs.130411	NM_020816	ENSG00000117245	KIF17	KIF17B|KIF3X|KLP-2|OSM-3	kinesin family member 17	protein-coding	intron
chr1	20727975	20728322	348	peak567	intron (NM_001103161, intron 1 of 9)	4554	NM_001103161	400745	Hs.591522	NM_001103160	ENSG00000189410	SH2D5	-	SH2 domain containing 5	protein-coding	intron
chr1	20729633	20729967	335	peak568	intron (NM_001103161, intron 1 of 9)	2903	NM_001103161	400745	Hs.591522	NM_001103160	ENSG00000189410	SH2D5	-	SH2 domain containing 5	protein-coding	intron
chr1	20731227	20732205	979	peak569	promoter-TSS (NM_001103161)	987	NM_001103161	400745	Hs.591522	NM_001103160	ENSG00000189410	SH2D5	-	SH2 domain containing 5	protein-coding	promoter-TSS
chr1	20732302	20733191	890	peak570	promoter-TSS (NM_001103160)	-44	NM_001103160	400745	Hs.591522	NM_001103160	ENSG00000189410	SH2D5	-	SH2 domain containing 5	protein-coding	promoter-TSS
chr1	20786612	20788260	1649	peak571	promoter-TSS (NM_016287)	-748	NM_016287	50809	Hs.142442	NM_016287	ENSG00000127483	HP1BP3	HP1-BP74|HP1BP74	heterochromatin protein 1 binding protein 3	protein-coding	promoter-TSS
chr1	21023493	21024328	836	peak572	intron (NM_003760, intron 2 of 31)	-35479	NR_031657	100302155		NR_031657	ENSG00000221808	MIR1256	MIRN1256|hsa-mir-1256	microRNA 1256	ncRNA	intron
chr1	21177191	21177453	263	peak573	promoter-TSS (NM_001198801)	-425	NM_001198801	8672	Hs.467084	NM_003760	ENSG00000075151	EIF4G3	eIF-4G 3|eIF4G 3|eIF4GII	eukaryotic translation initiation factor 4 gamma 3	protein-coding	promoter-TSS
chr1	21289590	21290550	961	peak574	promoter-TSS (NM_001113349)	145	NM_001113349	1889	Hs.195080	NM_001397	ENSG00000117298	ECE1	ECE	endothelin converting enzyme 1	protein-coding	promoter-TSS
chr1	21344734	21345586	853	peak575	promoter-TSS (NM_001113348)	344	NM_001113348	1889	Hs.195080	NM_001397	ENSG00000117298	ECE1	ECE	endothelin converting enzyme 1	protein-coding	promoter-TSS
chr1	21427819	21429612	1794	peak576	Intergenic	-11421	NM_001330381	84224	Hs.325422	NM_032264	ENSG00000142794	NBPF3	AE2	NBPF member 3	protein-coding	Intergenic
chr1	21440182	21440854	673	peak577	promoter-TSS (NM_001256416)	381	NM_001256416	84224	Hs.325422	NM_032264	ENSG00000142794	NBPF3	AE2	NBPF member 3	protein-coding	promoter-TSS
chr1	21509047	21510674	1628	peak578	promoter-TSS (NM_001177520)	438	NM_001177520	249	Hs.75431	NM_000478	ENSG00000162551	ALPL	AP-TNAP|APTNAP|HOPS|TNALP|TNAP|TNSALP	alkaline phosphatase, biomineralization associated	protein-coding	promoter-TSS
chr1	21574489	21574896	408	peak579	intron (NM_001177520, intron 7 of 9)	23423	NM_001369803	249	Hs.75431	NM_000478	ENSG00000162551	ALPL	AP-TNAP|APTNAP|HOPS|TNALP|TNAP|TNSALP	alkaline phosphatase, biomineralization associated	protein-coding	intron
chr1	21621782	21622751	970	peak580	intron (NM_001350526, intron 6 of 28)	29631	NM_001145658	5909	Hs.148178	NM_002885	ENSG00000076864	RAP1GAP	RAP1GA1|RAP1GAP1|RAP1GAPII|RAPGAP	RAP1 GTPase activating protein	protein-coding	intron
chr1	21651051	21652488	1438	peak581	promoter-TSS (NM_001145658)	128	NM_001145658	5909	Hs.148178	NM_002885	ENSG00000076864	RAP1GAP	RAP1GA1|RAP1GAP1|RAP1GAPII|RAPGAP	RAP1 GTPase activating protein	protein-coding	promoter-TSS
chr1	21668379	21669959	1581	peak582	promoter-TSS (NM_002885)	188	NM_002885	5909	Hs.148178	NM_002885	ENSG00000076864	RAP1GAP	RAP1GA1|RAP1GAP1|RAP1GAPII|RAPGAP	RAP1 GTPase activating protein	protein-coding	promoter-TSS
chr1	21781959	21783294	1336	peak583	promoter-TSS (NM_001350166)	522	NM_001350166	84196	Hs.467524	NM_032236	ENSG00000090686	USP48	RAP1GA1|USP31	ubiquitin specific peptidase 48	protein-coding	promoter-TSS
chr1	21783345	21784023	679	peak584	promoter-TSS (NM_001330394)	-485	NM_001330394	84196	Hs.467524	NM_032236	ENSG00000090686	USP48	RAP1GA1|USP31	ubiquitin specific peptidase 48	protein-coding	promoter-TSS
chr1	21784679	21785007	329	peak585	Intergenic	-1644	NM_001330394	84196	Hs.467524	NM_032236	ENSG00000090686	USP48	RAP1GA1|USP31	ubiquitin specific peptidase 48	protein-coding	Intergenic
chr1	21814313	21814732	420	peak586	exon (NM_001013693, exon 2 of 5)	2258	NM_001013693	401944	Hs.745158	NM_001013693	ENSG00000187942	LDLRAD2	-	low density lipoprotein receptor class A domain containing 2	protein-coding	exon
chr1	21915055	21915394	340	peak587	intron (NM_005529, intron 1 of 96)	22085	NM_001291860	3339	Hs.562227	NM_005529	ENSG00000142798	HSPG2	HSPG|PLC|PRCAN|SJA|SJS|SJS1	heparan sulfate proteoglycan 2	protein-coding	intron
chr1	21934936	21935751	816	peak588	intron (NM_005529, intron 1 of 96)	1966	NM_001291860	3339	Hs.562227	NM_005529	ENSG00000142798	HSPG2	HSPG|PLC|PRCAN|SJA|SJS|SJS1	heparan sulfate proteoglycan 2	protein-coding	intron
chr1	21936649	21937304	656	peak589	promoter-TSS (NM_001291860)	333	NM_001291860	3339	Hs.562227	NM_005529	ENSG00000142798	HSPG2	HSPG|PLC|PRCAN|SJA|SJS|SJS1	heparan sulfate proteoglycan 2	protein-coding	promoter-TSS
chr1	21937435	21938770	1336	peak590	promoter-TSS (NM_005529)	-793	NM_005529	3339	Hs.562227	NM_005529	ENSG00000142798	HSPG2	HSPG|PLC|PRCAN|SJA|SJS|SJS1	heparan sulfate proteoglycan 2	protein-coding	promoter-TSS
chr1	22023809	22025016	1208	peak591	promoter-TSS (NR_023918)	-778	NR_023918	29092	Hs.279842	NR_023918	ENSG00000218510	LINC00339	HSPC157|NCRNA00339	long intergenic non-protein coding RNA 339	ncRNA	promoter-TSS
chr1	22052745	22053191	447	peak592	promoter-TSS (NM_044472)	259	NM_044472	998	Hs.467637	NM_001791	ENSG00000070831	CDC42	CDC42Hs|G25K|TKS	cell division cycle 42	protein-coding	promoter-TSS
chr1	22141722	22144001	2280	peak593	promoter-TSS (NM_030761)	235	NM_030761	54361	Hs.25766	NM_030761	ENSG00000162552	WNT4	SERKAL|WNT-4	Wnt family member 4	protein-coding	promoter-TSS
chr1	22562876	22564033	1158	peak594	promoter-TSS (NM_020526)	-34	NM_020526	2046	Hs.283613	NM_020526	ENSG00000070886	EPHA8	EEK|EK3|HEK3	EPH receptor A8	protein-coding	promoter-TSS
chr1	22676691	22677601	911	peak595	Intergenic	23910	NM_001371184	NA								Intergenic
chr1	22710105	22711942	1838	peak596	promoter-TSS (NM_001309192)	185	NM_001309192	2048	Hs.380705	NM_004442	ENSG00000133216	EPHB2	CAPB|DRT|EK5|EPHT3|ERK|Hek5|PCBC|Tyro5	EPH receptor B2	protein-coding	promoter-TSS
chr1	22953091	22954118	1028	peak597	exon (NM_001289974, exon 8 of 8)	19261	NM_001289974	646262		NM_001289974	ENSG00000215906	LACTBL1	-	lactamase beta like 1	protein-coding	exon
chr1	23019538	23020262	725	peak598	promoter-TSS (NM_001009999)	432	NM_001009999	23028	Hs.591518	NM_015013	ENSG00000004487	KDM1A	AOF2|BHC110|CPRF|KDM1|LSD1	lysine demethylase 1A	protein-coding	promoter-TSS
chr1	23167452	23168846	1395	peak599	promoter-TSS (NM_033631)	707	NM_033631	7798	Hs.257900	NM_033631	ENSG00000169641	LUZP1	LUZP	leucine zipper protein 1	protein-coding	promoter-TSS
chr1	23168921	23169245	325	peak600	promoter-TSS (NM_001142546)	-225	NM_001142546	7798	Hs.257900	NM_033631	ENSG00000169641	LUZP1	LUZP	leucine zipper protein 1	protein-coding	promoter-TSS
chr1	23177280	23178199	920	peak601	Intergenic	-8882	NM_001142546	7798	Hs.257900	NM_033631	ENSG00000169641	LUZP1	LUZP	leucine zipper protein 1	protein-coding	Intergenic
chr1	23216759	23217891	1133	peak602	Intergenic	-22596	NM_000864	3352	Hs.121482	NM_000864	ENSG00000179546	HTR1D	5-HT1D|HT1DA|HTR1DA|HTRL|RDC4	5-hydroxytryptamine receptor 1D	protein-coding	Intergenic
chr1	23368611	23369315	705	peak603	promoter-TSS (NR_033690)	-8	NR_033690	148898	Hs.61884	NM_138479	ENSG00000249087	ZNF436-AS1	C1orf213	ZNF436 antisense RNA 1	ncRNA	promoter-TSS
chr1	23423742	23426051	2310	peak604	promoter-TSS (NM_003196)	-149	NM_003196	6920	Hs.446354	NM_003196	ENSG00000204219	TCEA3	TFIIS|TFIIS.H	transcription elongation factor A3	protein-coding	promoter-TSS
chr1	23497344	23497783	440	peak605	Intergenic	-13385	NM_001143778	55616	Hs.437379	NM_017707	ENSG00000088280	ASAP3	ACAP4|CENTB6|DDEFL1|UPLC1	ArfGAP with SH3 domain, ankyrin repeat and PH domain 3	protein-coding	Intergenic
chr1	23530374	23531961	1588	peak606	promoter-TSS (NM_004091)	65	NM_004091	1870	Hs.194333	NM_004091	ENSG00000007968	E2F2	E2F-2	E2F transcription factor 2	protein-coding	promoter-TSS
chr1	23544900	23545531	632	peak607	Intergenic	-13983	NM_004091	1870	Hs.194333	NM_004091	ENSG00000007968	E2F2	E2F-2	E2F transcription factor 2	protein-coding	Intergenic
chr1	23554066	23555344	1279	peak608	Intergenic	4796	NM_002167	3399	Hs.76884	NM_002167	ENSG00000117318	ID3	HEIR-1|bHLHb25	inhibitor of DNA binding 3, HLH protein	protein-coding	Intergenic
chr1	23555457	23555950	494	peak609	Intergenic	3797	NM_002167	3399	Hs.76884	NM_002167	ENSG00000117318	ID3	HEIR-1|bHLHb25	inhibitor of DNA binding 3, HLH protein	protein-coding	Intergenic
chr1	23559090	23559545	456	peak610	promoter-TSS (NM_002167)	183	NM_002167	3399	Hs.76884	NM_002167	ENSG00000117318	ID3	HEIR-1|bHLHb25	inhibitor of DNA binding 3, HLH protein	protein-coding	promoter-TSS
chr1	23565752	23566109	358	peak611	Intergenic	-6430	NM_002167	3399	Hs.76884	NM_002167	ENSG00000117318	ID3	HEIR-1|bHLHb25	inhibitor of DNA binding 3, HLH protein	protein-coding	Intergenic
chr1	23566212	23567032	821	peak612	Intergenic	-7121	NM_002167	3399	Hs.76884	NM_002167	ENSG00000117318	ID3	HEIR-1|bHLHb25	inhibitor of DNA binding 3, HLH protein	protein-coding	Intergenic
chr1	23567197	23569295	2099	peak613	Intergenic	-8745	NM_002167	3399	Hs.76884	NM_002167	ENSG00000117318	ID3	HEIR-1|bHLHb25	inhibitor of DNA binding 3, HLH protein	protein-coding	Intergenic
chr1	23619298	23620319	1022	peak614	Intergenic	-7525	NM_001348075	259283	Hs.523369	NM_001348075		MDS2	-	myelodysplastic syndrome 2 translocation associated	protein-coding	Intergenic
chr1	23688694	23688956	263	peak615	Intergenic	-2954	NM_001199802	6135	Hs.719951	NM_000975	ENSG00000142676	RPL11	DBA7|GIG34|L11|uL5	ribosomal protein L11	protein-coding	Intergenic
chr1	23742575	23744347	1773	peak616	promoter-TSS (NM_003198)	95	NM_003198	6924	Hs.15535	NM_003198	ENSG00000011007	ELOA	SIII|SIII p110|TCEB3|TCEB3A	elongin A	protein-coding	promoter-TSS
chr1	23778151	23778823	673	peak617	promoter-TSS (NM_020362)	69	NM_020362	57095	Hs.31819	NM_020362	ENSG00000057757	PITHD1	C1orf128|HT014|TXNL1CL	PITH domain containing 1	protein-coding	promoter-TSS
chr1	23789842	23790274	433	peak618	promoter-TSS (NM_007260)	-1087	NM_007260	11313	Hs.533479	NM_007260	ENSG00000011009	LYPLA2	APT-2|APT2|DJ886K2.4	lysophospholipase 2	protein-coding	promoter-TSS
chr1	23792203	23792794	592	peak619	promoter-TSS (NM_007260)	1354	NM_007260	11313	Hs.533479	NM_007260	ENSG00000011009	LYPLA2	APT-2|APT2|DJ886K2.4	lysophospholipase 2	protein-coding	promoter-TSS
chr1	23800476	23800766	291	peak620	promoter-TSS (NM_000403)	-43	NM_000403	2582	Hs.632380	NM_000403	ENSG00000117308	GALE	SDR1E1	UDP-galactose-4-epimerase	protein-coding	promoter-TSS
chr1	23800788	23801698	911	peak621	promoter-TSS (NM_001008216)	-489	NM_001008216	2582	Hs.632380	NM_000403	ENSG00000117308	GALE	SDR1E1	UDP-galactose-4-epimerase	protein-coding	promoter-TSS
chr1	23867708	23868125	418	peak622	promoter-TSS (NM_000147)	452	NM_000147	2517	Hs.370858	NM_000147	ENSG00000179163	FUCA1	FUCA	alpha-L-fucosidase 1	protein-coding	promoter-TSS
chr1	23902494	23903301	808	peak623	intron (NM_001841, intron 1 of 1)	10464	NM_001841	1269	Hs.73037	NM_001841	ENSG00000188822	CNR2	CB-2|CB2|CX5	cannabinoid receptor 2	protein-coding	intron
chr1	23956797	23957277	481	peak624	Intergenic	-2791	NM_017761	55629	Hs.7862	NM_017761	ENSG00000189266	PNRC2	-	proline rich nuclear receptor coactivator 2	protein-coding	Intergenic
chr1	23959087	23959778	692	peak625	promoter-TSS (NM_017761)	-395	NM_017761	55629	Hs.7862	NM_017761	ENSG00000189266	PNRC2	-	proline rich nuclear receptor coactivator 2	protein-coding	promoter-TSS
chr1	24112273	24112655	383	peak626	promoter-TSS (NM_152372)	-329	NM_152372	127294	Hs.523413	NM_152372	ENSG00000142661	MYOM3	-	myomesin 3	protein-coding	promoter-TSS
chr1	24187113	24188300	1188	peak627	promoter-TSS (NM_173064)	-418	NM_173064	163702	Hs.221375	NM_170743	ENSG00000185436	IFNLR1	CRF2/12|IFNLR|IL-28R1|IL28RA|LICR2	interferon lambda receptor 1	protein-coding	promoter-TSS
chr1	24321663	24322871	1209	peak628	promoter-TSS (NM_021180)	-773	NM_021180	57822	Hs.657920	NM_021180	ENSG00000158055	GRHL3	SOM|TFCP2L4|VWS2	grainyhead like transcription factor 3	protein-coding	promoter-TSS
chr1	24344136	24344551	416	peak629	intron (NM_198174, intron 11 of 15)	21304	NM_021180	57822	Hs.657920	NM_021180	ENSG00000158055	GRHL3	SOM|TFCP2L4|VWS2	grainyhead like transcription factor 3	protein-coding	intron
chr1	24414101	24415094	994	peak630	promoter-TSS (NM_001199012)	499	NM_001199012	90529	Hs.403187	NM_178122	ENSG00000001460	STPG1	C1orf201|MAPO2	sperm tail PG-rich repeat containing 1	protein-coding	promoter-TSS
chr1	24501963	24503025	1063	peak631	promoter-TSS (NR_045408)	-112	NR_045408	100750325	Hs.399958	NR_045407	ENSG00000286061	RCAN3AS	-	RCAN3 antisense RNA	ncRNA	promoter-TSS
chr1	24641775	24642134	360	peak632	promoter-TSS (NM_001366577)	-1347	NM_001366577	10250	Hs.18192	NM_005839	ENSG00000133226	SRRM1	160-KD|POP101|SRM160	serine and arginine repetitive matrix 1	protein-coding	promoter-TSS
chr1	24643302	24643834	533	peak633	promoter-TSS (NM_001303449)	9	NM_001303449	10250	Hs.18192	NM_005839	ENSG00000133226	SRRM1	160-KD|POP101|SRM160	serine and arginine repetitive matrix 1	protein-coding	promoter-TSS
chr1	24723849	24724416	568	peak634	Intergenic	-21314	NM_013943	25932	Hs.440544	NM_013943	ENSG00000169504	CLIC4	CLIC4L|H1|MTCLIC|huH1|p64H1	chloride intracellular channel 4	protein-coding	Intergenic
chr1	24728915	24729209	295	peak635	Intergenic	-16385	NM_013943	25932	Hs.440544	NM_013943	ENSG00000169504	CLIC4	CLIC4L|H1|MTCLIC|huH1|p64H1	chloride intracellular channel 4	protein-coding	Intergenic
chr1	24743642	24744814	1173	peak636	promoter-TSS (NM_013943)	-1219	NM_013943	25932	Hs.440544	NM_013943	ENSG00000169504	CLIC4	CLIC4L|H1|MTCLIC|huH1|p64H1	chloride intracellular channel 4	protein-coding	promoter-TSS
chr1	24745317	24746114	798	peak637	promoter-TSS (NM_013943)	269	NM_013943	25932	Hs.440544	NM_013943	ENSG00000169504	CLIC4	CLIC4L|H1|MTCLIC|huH1|p64H1	chloride intracellular channel 4	protein-coding	promoter-TSS
chr1	24848181	24849081	901	peak638	Intergenic	70785	NR_106789	102465437		NR_106789	ENSG00000278034	MIR6731	hsa-mir-6731	microRNA 6731	ncRNA	Intergenic
chr1	24902450	24902724	275	peak639	exon (NM_004350, exon 5 of 5)	16829	NR_106789	102465437		NR_106789	ENSG00000278034	MIR6731	hsa-mir-6731	microRNA 6731	ncRNA	exon
chr1	24928937	24933219	4283	peak640	promoter-TSS (NM_004350)	-802	NM_004350	864	Hs.170019	NM_004350	ENSG00000020633	RUNX3	AML2|CBFA3|PEBP2aC	RUNX family transcription factor 3	protein-coding	promoter-TSS
chr1	25239099	25239775	677	peak641	Intergenic	-6935	NM_207170	25949	Hs.20013	NM_015484	ENSG00000117614	SYF2	CBPIN|NTC31|P29|fSAP29	SYF2 pre-mRNA splicing factor	protein-coding	Intergenic
chr1	25240348	25240882	535	peak642	Intergenic	6839	NR_135784	57035	Hs.259412	NM_020317	ENSG00000117616	RSRP1	C1orf63|NPD014	arginine and serine rich protein 1	protein-coding	Intergenic
chr1	25338418	25338871	454	peak643	promoter-TSS (NM_014313)	311	NM_014313	23585	Hs.705699	NM_014313	ENSG00000183726	TMEM50A	IFNRC|SMP1	transmembrane protein 50A	protein-coding	promoter-TSS
chr1	25429657	25430628	972	peak644	promoter-TSS (NM_001282564)	-715	NM_001282564	55219	Hs.189782	NM_018202	ENSG00000204178	MACO1	MACOILIN|TMEM57	macoilin 1	protein-coding	promoter-TSS
chr1	25430896	25431775	880	peak645	promoter-TSS (NM_018202)	439	NM_018202	55219	Hs.189782	NM_018202	ENSG00000204178	MACO1	MACOILIN|TMEM57	macoilin 1	protein-coding	promoter-TSS
chr1	25543465	25544776	1312	peak646	promoter-TSS (NM_015627)	536	NM_015627	26119	Hs.590911	NM_015627	ENSG00000157978	LDLRAP1	ARH|ARH1|ARH2|FHCB1|FHCB2	low density lipoprotein receptor adaptor protein 1	protein-coding	promoter-TSS
chr1	25615844	25618555	2712	peak647	promoter-TSS (NM_001289010)	-268	NM_001289010	57134	Hs.197043	NM_020379	ENSG00000117643	MAN1C1	HMIC|MAN1A3|MAN1C|pp6318	mannosidase alpha class 1C member 1	protein-coding	promoter-TSS
chr1	25796979	25797291	313	peak648	Intergenic	-3058	NM_020451	57190	Hs.323396	NM_020451	ENSG00000162430	SELENON	CFTD|MDRS1|RSMD1|RSS|SELN|SEPN1	selenoprotein N	protein-coding	Intergenic
chr1	25799747	25801341	1595	peak649	promoter-TSS (NM_206926)	351	NM_206926	57190	Hs.323396	NM_020451	ENSG00000162430	SELENON	CFTD|MDRS1|RSMD1|RSS|SELN|SEPN1	selenoprotein N	protein-coding	promoter-TSS
chr1	25819222	25819853	632	peak650	promoter-TSS (NM_001099627)	-368	NM_001099627	56181	Hs.149305	NM_019557	ENSG00000117640	MTFR1L	FAM54B|HYST1888|MST116|MSTP116	mitochondrial fission regulator 1 like	protein-coding	promoter-TSS
chr1	25820311	25821157	847	peak651	promoter-TSS (NM_001099626)	-94	NM_001099626	56181	Hs.149305	NM_019557	ENSG00000117640	MTFR1L	FAM54B|HYST1888|MST116|MSTP116	mitochondrial fission regulator 1 like	protein-coding	promoter-TSS
chr1	25859448	25860052	605	peak652	promoter-TSS (NM_001287490)	-292	NM_001287490	79000	Hs.149305	NM_024037	ENSG00000127423	AUNIP	AIBP|C1orf135	aurora kinase A and ninein interacting protein	protein-coding	promoter-TSS
chr1	25874826	25876461	1636	peak653	Intergenic	-4391	NM_178422	164091	Hs.523652	NM_178422	ENSG00000182749	PAQR7	MPRA|PGLP|mSR	progestin and adipoQ receptor family member 7	protein-coding	Intergenic
chr1	25895666	25895927	262	peak654	intron (NM_001145454, intron 4 of 4)	10356	NM_203401	3925	Hs.209983	NM_005563	ENSG00000117632	STMN1	C1orf215|LAP18|Lag|OP18|PP17|PP19|PR22|SMN	stathmin 1	protein-coding	intron
chr1	25905883	25907252	1370	peak655	promoter-TSS (NR_037481)	-114	NR_037481	100500808		NR_037481	ENSG00000283938	MIR3917	mir-3917	microRNA 3917	ncRNA	promoter-TSS
chr1	25922138	25922430	293	peak656	Intergenic	-15407	NM_203399	3925	Hs.209983	NM_005563	ENSG00000117632	STMN1	C1orf215|LAP18|Lag|OP18|PP17|PP19|PR22|SMN	stathmin 1	protein-coding	Intergenic
chr1	25922460	25923535	1076	peak657	Intergenic	-16121	NM_203399	3925	Hs.209983	NM_005563	ENSG00000117632	STMN1	C1orf215|LAP18|Lag|OP18|PP17|PP19|PR22|SMN	stathmin 1	protein-coding	Intergenic
chr1	26035041	26036094	1054	peak658	3' UTR (NM_004455, exon 11 of 11)	10550	NM_001004434	7780	Hs.143545	NM_032513	ENSG00000158014	SLC30A2	PP12488|TNZD|ZNT2|ZnT-2	solute carrier family 30 member 2	protein-coding	3' UTR
chr1	26045298	26047010	1713	peak659	promoter-TSS (NM_032513)	-36	NM_032513	7780	Hs.143545	NM_032513	ENSG00000158014	SLC30A2	PP12488|TNZD|ZNT2|ZnT-2	solute carrier family 30 member 2	protein-coding	promoter-TSS
chr1	26110772	26111704	933	peak660	promoter-TSS (NM_001243532)	73	NM_001243532	149420	Hs.468801	NM_152835	ENSG00000175087	PDIK1L	CLIK1L|STK35L2	PDLIM1 interacting kinase 1 like	protein-coding	promoter-TSS
chr1	26160856	26162633	1778	peak661	exon (NM_024869, exon 2 of 2)	2666	NM_024869	79927	Hs.694119	NM_024869	ENSG00000197245	FAM110D	GRRP1	family with sequence similarity 110 member D	protein-coding	exon
chr1	26163007	26163322	316	peak662	TTS (NM_001364669)	4086	NM_024869	79927	Hs.694119	NM_024869	ENSG00000197245	FAM110D	GRRP1	family with sequence similarity 110 member D	protein-coding	TTS
chr1	26163768	26164862	1095	peak663	TTS (NM_024869)	4267	NM_001364667	110806296		NM_001364667	ENSG00000282872	C1orf232	-	chromosome 1 open reading frame 230	protein-coding	TTS
chr1	26169599	26170013	415	peak664	promoter-TSS (NM_015871)	-102	NM_015871	51042	Hs.477273	NM_015871	ENSG00000142684	ZNF593	ZT86	zinc finger protein 593	protein-coding	promoter-TSS
chr1	26184914	26185573	660	peak665	intron (NM_006314, intron 14 of 20)	-5384	NM_198137	378807	Hs.123532	NM_198137	ENSG00000188782	CATSPER4	-	cation channel sperm associated 4	protein-coding	intron
chr1	26279681	26280440	760	peak666	promoter-TSS (NM_031286)	-25	NM_031286	83442	Hs.109051	NM_031286	ENSG00000142669	SH3BGRL3	HEL-S-297|SH3BP-1|TIP-B1	SH3 domain binding glutamate rich protein like 3	protein-coding	promoter-TSS
chr1	26282175	26282687	513	peak667	TTS (NM_031286)	2345	NM_031286	83442	Hs.109051	NM_031286	ENSG00000142669	SH3BGRL3	HEL-S-297|SH3BP-1|TIP-B1	SH3 domain binding glutamate rich protein like 3	protein-coding	TTS
chr1	26306649	26307246	598	peak668	promoter-TSS (NM_001077262)	-244	NM_001077262	91544	Hs.145061	NM_145345	ENSG00000158062	UBXN11	COA-1|PP2243|SOC|SOCI|UBXD5	UBX domain protein 11	protein-coding	promoter-TSS
chr1	26336489	26337197	709	peak669	exon (NM_001039775, exon 11 of 20)	17287	NM_001039775	55057	Hs.128738	NM_017977	ENSG00000176092	CRYBG2	AIM1L	crystallin beta-gamma domain containing 2	protein-coding	exon
chr1	26410774	26411782	1009	peak670	promoter-TSS (NM_024674)	461	NM_024674	79727	Hs.86154	NM_024674	ENSG00000131914	LIN28A	CSDD1|LIN-28|LIN28|ZCCHC1|lin-28A	lin-28 homolog A	protein-coding	promoter-TSS
chr1	26471432	26473004	1573	peak671	promoter-TSS (NM_005517)	-222	NM_005517	3151	Hs.181163	NM_005517	ENSG00000198830	HMGN2	HMG17	high mobility group nucleosomal binding domain 2	protein-coding	promoter-TSS
chr1	26500160	26500926	767	peak672	Intergenic	28103	NM_005517	3151	Hs.181163	NM_005517	ENSG00000198830	HMGN2	HMG17	high mobility group nucleosomal binding domain 2	protein-coding	Intergenic
chr1	26501200	26501471	272	peak673	Intergenic	-28425	NM_002953	6195	Hs.149957	NM_002953	ENSG00000117676	RPS6KA1	HU-1|MAPKAPK1A|RSK|RSK1|p90Rsk	ribosomal protein S6 kinase A1	protein-coding	Intergenic
chr1	26529249	26529556	308	peak674	promoter-TSS (NM_002953)	-358	NM_002953	6195	Hs.149957	NM_002953	ENSG00000117676	RPS6KA1	HU-1|MAPKAPK1A|RSK|RSK1|p90Rsk	ribosomal protein S6 kinase A1	protein-coding	promoter-TSS
chr1	26529709	26530473	765	peak675	promoter-TSS (NM_002953)	330	NM_002953	6195	Hs.149957	NM_002953	ENSG00000117676	RPS6KA1	HU-1|MAPKAPK1A|RSK|RSK1|p90Rsk	ribosomal protein S6 kinase A1	protein-coding	promoter-TSS
chr1	26621014	26621271	258	peak676	Intergenic	66601	NR_031740	100302190		NR_031740	ENSG00000238705	MIR1976	hsa-mir-1976	microRNA 1976	ncRNA	Intergenic
chr1	26695386	26695646	261	peak677	promoter-TSS (NM_006015)	-499	NM_006015	8289	Hs.468972	NM_006015	ENSG00000117713	ARID1A	B120|BAF250|BAF250a|BM029|C1orf4|CSS2|ELD|MRD14|OSA1|P270|SMARCF1|hELD|hOSA1	AT-rich interaction domain 1A	protein-coding	promoter-TSS
chr1	26696102	26696810	709	peak678	promoter-TSS (NM_139135)	441	NM_139135	8289	Hs.468972	NM_006015	ENSG00000117713	ARID1A	B120|BAF250|BAF250a|BM029|C1orf4|CSS2|ELD|MRD14|OSA1|P270|SMARCF1|hELD|hOSA1	AT-rich interaction domain 1A	protein-coding	promoter-TSS
chr1	26696958	26697934	977	peak679	promoter-TSS (NM_139135)	1431	NM_139135	8289	Hs.468972	NM_006015	ENSG00000117713	ARID1A	B120|BAF250|BAF250a|BM029|C1orf4|CSS2|ELD|MRD14|OSA1|P270|SMARCF1|hELD|hOSA1	AT-rich interaction domain 1A	protein-coding	promoter-TSS
chr1	26788291	26788824	534	peak680	promoter-TSS (NM_001202554)	370	NM_001202554	55650	Hs.259605	NM_017837	ENSG00000060642	PIGV	GPI-MT-II|HPMRS1|PIG-V	phosphatidylinositol glycan anchor biosynthesis class V	protein-coding	promoter-TSS
chr1	26817190	26817676	487	peak681	Intergenic	-9255	NM_032283	84243	Hs.523710	NM_032283	ENSG00000204160	ZDHHC18	DHHC-18|DHHC18	zinc finger DHHC-type containing 18	protein-coding	Intergenic
chr1	26826031	26827410	1380	peak682	promoter-TSS (NM_032283)	33	NM_032283	84243	Hs.523710	NM_032283	ENSG00000204160	ZDHHC18	DHHC-18|DHHC18	zinc finger DHHC-type containing 18	protein-coding	promoter-TSS
chr1	26863856	26865294	1439	peak683	promoter-TSS (NM_006142)	1426	NM_006142	2810	Hs.523718	NM_006142	ENSG00000175793	SFN	YWHAS	stratifin	protein-coding	promoter-TSS
chr1	26865450	26865784	335	peak684	Intergenic	2468	NM_006142	2810	Hs.523718	NM_006142	ENSG00000175793	SFN	YWHAS	stratifin	protein-coding	Intergenic
chr1	26889631	26890248	618	peak685	promoter-TSS (NM_018066)	343	NM_018066	54707	Hs.14333	NM_018066	ENSG00000142751	GPN2	ATPBD1B	GPN-loop GTPase 2	protein-coding	promoter-TSS
chr1	26959497	26961116	1620	peak686	promoter-TSS (NM_152365)	161	NM_152365	126695	Hs.188881	NM_152365	ENSG00000175707	KDF1	C1orf172|ECTD12	keratinocyte differentiation factor 1	protein-coding	promoter-TSS
chr1	26992741	26993494	754	peak687	promoter-TSS (NM_001013642)	-574	NM_001013642	388610	Hs.355747	NM_001013642	ENSG00000253368	TRNP1	C1orf225|TNRP|TRNP	TMF1 regulated nuclear protein 1	protein-coding	promoter-TSS
chr1	26993683	26995126	1444	peak688	promoter-TSS (NM_001013642)	713	NM_001013642	388610	Hs.355747	NM_001013642	ENSG00000253368	TRNP1	C1orf225|TNRP|TRNP	TMF1 regulated nuclear protein 1	protein-coding	promoter-TSS
chr1	27005619	27007019	1401	peak689	exon (NM_052943, exon 2 of 2)	6531	NM_052943	115572	Hs.632378	NM_052943	ENSG00000158246	TENT5B	FAM46B	terminal nucleotidyltransferase 5B	protein-coding	exon
chr1	27011905	27012898	994	peak690	promoter-TSS (NM_052943)	448	NM_052943	115572	Hs.632378	NM_052943	ENSG00000158246	TENT5B	FAM46B	terminal nucleotidyltransferase 5B	protein-coding	promoter-TSS
chr1	27030992	27032178	1187	peak691	Intergenic	-18735	NM_052943	115572	Hs.632378	NM_052943	ENSG00000158246	TENT5B	FAM46B	terminal nucleotidyltransferase 5B	protein-coding	Intergenic
chr1	27057971	27058292	322	peak692	Intergenic	-45282	NM_052943	115572	Hs.632378	NM_052943	ENSG00000158246	TENT5B	FAM46B	terminal nucleotidyltransferase 5B	protein-coding	Intergenic
chr1	27106580	27106827	248	peak693	intron (NR_046474, intron 3 of 10)	48421	NR_046474	6548	Hs.469116	NM_003047	ENSG00000090020	SLC9A1	APNH|LIKNS|NHE-1|NHE1|PPP1R143	solute carrier family 9 member A1	protein-coding	intron
chr1	27234523	27234966	444	peak694	promoter-TSS (NM_001276252)	113	NM_001276252	23038	Hs.469154	NM_015023	ENSG00000142784	WDTC1	ADP|DCAF9	WD and tetratricopeptide repeats 1	protein-coding	promoter-TSS
chr1	27340930	27341554	625	peak695	promoter-TSS (NM_001193308)	-780	NM_001193308	84958	Hs.469175	NM_032872	ENSG00000142765	SYTL1	JFC1|SLP1	synaptotagmin like 1	protein-coding	promoter-TSS
chr1	27341799	27342068	270	peak696	promoter-TSS (NM_001193308)	-88	NM_001193308	84958	Hs.469175	NM_032872	ENSG00000142765	SYTL1	JFC1|SLP1	synaptotagmin like 1	protein-coding	promoter-TSS
chr1	27342862	27343983	1122	peak697	promoter-TSS (NM_032872)	1401	NM_032872	84958	Hs.469175	NM_032872	ENSG00000142765	SYTL1	JFC1|SLP1	synaptotagmin like 1	protein-coding	promoter-TSS
chr1	27345114	27345528	415	peak698	5' UTR (NM_001193308, exon 2 of 15)	3299	NM_032872	84958	Hs.469175	NM_032872	ENSG00000142765	SYTL1	JFC1|SLP1	synaptotagmin like 1	protein-coding	5' UTR
chr1	27349177	27351266	2090	peak699	intron (NM_032872, intron 9 of 14)	8200	NM_032872	84958	Hs.469175	NM_032872	ENSG00000142765	SYTL1	JFC1|SLP1	synaptotagmin like 1	protein-coding	intron
chr1	27351411	27351719	309	peak700	intron (NM_032872, intron 13 of 14)	9543	NM_032872	84958	Hs.469175	NM_032872	ENSG00000142765	SYTL1	JFC1|SLP1	synaptotagmin like 1	protein-coding	intron
chr1	27356582	27357913	1332	peak701	intron (NM_001297609, intron 22 of 27)	9713	NM_004672	9064	Hs.194694	NM_004672	ENSG00000142733	MAP3K6	ASK2|MAPKKK6|MEKK6	mitogen-activated protein kinase kinase kinase 6	protein-coding	intron
chr1	27360214	27361183	970	peak702	intron (NM_001297609, intron 14 of 27)	6262	NM_004672	9064	Hs.194694	NM_004672	ENSG00000142733	MAP3K6	ASK2|MAPKKK6|MEKK6	mitogen-activated protein kinase kinase kinase 6	protein-coding	intron
chr1	27365737	27367554	1818	peak703	promoter-TSS (NM_004672)	315	NM_004672	9064	Hs.194694	NM_004672	ENSG00000142733	MAP3K6	ASK2|MAPKKK6|MEKK6	mitogen-activated protein kinase kinase kinase 6	protein-coding	promoter-TSS
chr1	27392516	27393296	781	peak704	promoter-TSS (NM_005281)	284	NM_005281	2827	Hs.66542	NM_005281	ENSG00000181773	GPR3	ACCA	G protein-coupled receptor 3	protein-coding	promoter-TSS
chr1	27403352	27403603	252	peak705	TTS (NM_001201404)	10856	NM_005281	2827	Hs.66542	NM_005281	ENSG00000181773	GPR3	ACCA	G protein-coupled receptor 3	protein-coding	TTS
chr1	27489857	27490074	218	peak706	promoter-TSS (NM_006990)	201	NM_006990	10163	Hs.469244	NM_006990	ENSG00000158195	WASF2	IMD2|SCAR2|WASF4|WAVE2|dJ393P12.2	WASP family member 2	protein-coding	promoter-TSS
chr1	27503983	27504478	496	peak707	Intergenic	-14064	NM_001201404	10163	Hs.469244	NM_006990	ENSG00000158195	WASF2	IMD2|SCAR2|WASF4|WAVE2|dJ393P12.2	WASP family member 2	protein-coding	Intergenic
chr1	27521222	27523212	1991	peak708	Intergenic	-32050	NM_001201404	10163	Hs.469244	NM_006990	ENSG00000158195	WASF2	IMD2|SCAR2|WASF4|WAVE2|dJ393P12.2	WASP family member 2	protein-coding	Intergenic
chr1	27526231	27526634	404	peak709	Intergenic	-36266	NM_001201404	10163	Hs.469244	NM_006990	ENSG00000158195	WASF2	IMD2|SCAR2|WASF4|WAVE2|dJ393P12.2	WASP family member 2	protein-coding	Intergenic
chr1	27527115	27529976	2862	peak710	Intergenic	-38379	NM_001201404	10163	Hs.469244	NM_006990	ENSG00000158195	WASF2	IMD2|SCAR2|WASF4|WAVE2|dJ393P12.2	WASP family member 2	protein-coding	Intergenic
chr1	27530615	27531564	950	peak711	Intergenic	-40923	NM_001201404	10163	Hs.469244	NM_006990	ENSG00000158195	WASF2	IMD2|SCAR2|WASF4|WAVE2|dJ393P12.2	WASP family member 2	protein-coding	Intergenic
chr1	27549929	27551315	1387	peak712	exon (NM_001029882, exon 6 of 7)	52872	NM_001029882	27245	Hs.469280	NM_001029882	ENSG00000126705	AHDC1	MRD25	AT-hook DNA binding motif containing 1	protein-coding	exon
chr1	27551368	27552168	801	peak713	exon (NM_001029882, exon 6 of 7)	51726	NM_001029882	27245	Hs.469280	NM_001029882	ENSG00000126705	AHDC1	MRD25	AT-hook DNA binding motif containing 1	protein-coding	exon
chr1	27557065	27557251	187	peak714	intron (NM_001029882, intron 3 of 6)	46336	NM_001029882	27245	Hs.469280	NM_001029882	ENSG00000126705	AHDC1	MRD25	AT-hook DNA binding motif containing 1	protein-coding	intron
chr1	27562099	27562673	575	peak715	intron (NM_001029882, intron 1 of 6)	41108	NM_001029882	27245	Hs.469280	NM_001029882	ENSG00000126705	AHDC1	MRD25	AT-hook DNA binding motif containing 1	protein-coding	intron
chr1	27568541	27569116	576	peak716	intron (NM_001029882, intron 1 of 6)	34665	NM_001029882	27245	Hs.469280	NM_001029882	ENSG00000126705	AHDC1	MRD25	AT-hook DNA binding motif containing 1	protein-coding	intron
chr1	27574509	27576474	1966	peak717	intron (NM_001029882, intron 1 of 6)	28002	NM_001029882	27245	Hs.469280	NM_001029882	ENSG00000126705	AHDC1	MRD25	AT-hook DNA binding motif containing 1	protein-coding	intron
chr1	27601708	27603144	1437	peak718	promoter-TSS (NM_001029882)	1068	NM_001029882	27245	Hs.469280	NM_001029882	ENSG00000126705	AHDC1	MRD25	AT-hook DNA binding motif containing 1	protein-coding	promoter-TSS
chr1	27603813	27604687	875	peak719	promoter-TSS (NM_001029882)	-756	NM_001029882	27245	Hs.469280	NM_001029882	ENSG00000126705	AHDC1	MRD25	AT-hook DNA binding motif containing 1	protein-coding	promoter-TSS
chr1	27615219	27615718	500	peak720	exon (NM_005248, exon 9 of 13)	10771	NM_001042747	2268	Hs.1422	NM_005248	ENSG00000000938	FGR	SRC2|c-fgr|c-src2|p55-Fgr|p55c-fgr|p58-Fgr|p58c-fgr	FGR proto-oncogene, Src family tyrosine kinase	protein-coding	exon
chr1	27634089	27634577	489	peak721	promoter-TSS (NM_005248)	852	NM_005248	2268	Hs.1422	NM_005248	ENSG00000000938	FGR	SRC2|c-fgr|c-src2|p55-Fgr|p55c-fgr|p58-Fgr|p58c-fgr	FGR proto-oncogene, Src family tyrosine kinase	protein-coding	promoter-TSS
chr1	27658903	27660454	1552	peak722	TTS (NR_151722)	3043	NR_151722	111216282	Hs.297628	NR_151722	ENSG00000233975	LINC02574	-	long intergenic non-protein coding RNA 2574	ncRNA	TTS
chr1	27669114	27670021	908	peak723	intron (NM_022873, intron 1 of 4)	2624	NM_022872	2537	Hs.523847	NM_002038	ENSG00000126709	IFI6	6-16|FAM14C|G1P3|IFI-6-16|IFI616	interferon alpha inducible protein 6	protein-coding	intron
chr1	27725831	27726687	857	peak724	promoter-TSS (NM_001143914)	298	NM_001143914	199870	Hs.469359	NM_152660	ENSG00000009780	FAM76A	-	family with sequence similarity 76 member A	protein-coding	promoter-TSS
chr1	27830659	27831165	507	peak725	promoter-TSS (NM_138558)	130	NM_138558	5511	Hs.533474	NM_002713	ENSG00000117751	PPP1R8	ARD-1|ARD1|NIPP-1|NIPP1|PRO2047	protein phosphatase 1 regulatory subunit 8	protein-coding	promoter-TSS
chr1	27854086	27854650	565	peak726	Intergenic	-18175	NM_004848	9473	Hs.10649	NM_004848	ENSG00000130775	THEMIS2	C1orf38|ICB-1|ICB1	thymocyte selection associated family member 2	protein-coding	Intergenic
chr1	27872304	27873724	1421	peak727	promoter-TSS (NM_001105556)	470	NM_001105556	9473	Hs.10649	NM_004848	ENSG00000130775	THEMIS2	C1orf38|ICB-1|ICB1	thymocyte selection associated family member 2	protein-coding	promoter-TSS
chr1	27913981	27914614	634	peak728	promoter-TSS (NM_002946)	277	NM_002946	6118	Hs.79411	NM_002946	ENSG00000117748	RPA2	REPA2|RP-A p32|RP-A p34|RPA32	replication protein A2	protein-coding	promoter-TSS
chr1	27914904	27915274	371	peak729	promoter-TSS (NM_001286076)	-292	NM_001286076	6118	Hs.79411	NM_002946	ENSG00000117748	RPA2	REPA2|RP-A p32|RP-A p34|RPA32	replication protein A2	protein-coding	promoter-TSS
chr1	27959237	27960784	1548	peak730	promoter-TSS (NM_018053)	549	NM_018053	55113	Hs.55024	NM_018053	ENSG00000158156	XKR8	XRG8|hXkr8	XK related 8	protein-coding	promoter-TSS
chr1	28233822	28234398	577	peak731	promoter-TSS (NR_159454)	-1081	NR_159454	22826	Hs.433540	NM_014280	ENSG00000126698	DNAJC8	HSPC331|SPF31	DnaJ heat shock protein family (Hsp40) member C8	protein-coding	promoter-TSS
chr1	28234775	28235117	343	peak732	promoter-TSS (NM_178191)	-1145	NM_178191	93974	Hs.744914	NM_016311	ENSG00000130770	ATP5IF1	ATPI|ATPIF1|ATPIP|IP	ATP synthase inhibitory factor subunit 1	protein-coding	promoter-TSS
chr1	28236120	28236677	558	peak733	promoter-TSS (NM_016311)	275	NM_016311	93974	Hs.744914	NM_016311	ENSG00000130770	ATP5IF1	ATPI|ATPIF1|ATPIP|IP	ATP synthase inhibitory factor subunit 1	protein-coding	promoter-TSS
chr1	28259602	28260153	552	peak734	promoter-TSS (NM_031459)	360	NM_031459	83667	Hs.469543	NM_031459	ENSG00000130766	SESN2	HI95|SES2|SEST2	sestrin 2	protein-coding	promoter-TSS
chr1	28281867	28282833	967	peak735	3' UTR (NM_031459, exon 10 of 10)	22832	NM_031459	83667	Hs.469543	NM_031459	ENSG00000130766	SESN2	HI95|SES2|SEST2	sestrin 2	protein-coding	3' UTR
chr1	28283649	28283956	308	peak736	Intergenic	24285	NM_031459	83667	Hs.469543	NM_031459	ENSG00000130766	SESN2	HI95|SES2|SEST2	sestrin 2	protein-coding	Intergenic
chr1	28285665	28286015	351	peak737	Intergenic	26322	NM_031459	83667	Hs.469543	NM_031459	ENSG00000130766	SESN2	HI95|SES2|SEST2	sestrin 2	protein-coding	Intergenic
chr1	28288172	28288649	478	peak738	Intergenic	28893	NM_031459	83667	Hs.469543	NM_031459	ENSG00000130766	SESN2	HI95|SES2|SEST2	sestrin 2	protein-coding	Intergenic
chr1	28368646	28369607	962	peak739	promoter-TSS (NM_001350160)	-613	NM_001350160	65979	Hs.225641	NM_023923	ENSG00000204138	PHACTR4	PPP1R124	phosphatase and actin regulator 4	protein-coding	promoter-TSS
chr1	28369708	28370103	396	peak740	promoter-TSS (NM_001350159)	166	NM_001350159	65979	Hs.225641	NM_023923	ENSG00000204138	PHACTR4	PPP1R124	phosphatase and actin regulator 4	protein-coding	promoter-TSS
chr1	28513980	28514717	738	peak741	intron (NM_001048199, intron 3 of 11)	-3877	NM_001269	1104	Hs.469723	NM_001269	ENSG00000180198	RCC1	CHC1|RCC1-I|SNHG3-RCC1	regulator of chromosome condensation 1	protein-coding	intron
chr1	28515627	28516369	743	peak742	intron (NM_001048199, intron 3 of 11)	-2228	NM_001269	1104	Hs.469723	NM_001269	ENSG00000180198	RCC1	CHC1|RCC1-I|SNHG3-RCC1	regulator of chromosome condensation 1	protein-coding	intron
chr1	28517397	28517926	530	peak743	promoter-TSS (NM_001269)	-564	NM_001269	1104	Hs.469723	NM_001269	ENSG00000180198	RCC1	CHC1|RCC1-I|SNHG3-RCC1	regulator of chromosome condensation 1	protein-coding	promoter-TSS
chr1	28518119	28519003	885	peak744	promoter-TSS (NM_001048195)	335	NM_001048195	1104	Hs.469723	NM_001269	ENSG00000180198	RCC1	CHC1|RCC1-I|SNHG3-RCC1	regulator of chromosome condensation 1	protein-coding	promoter-TSS
chr1	28530396	28530828	433	peak745	exon (NM_001048194, exon 3 of 11)	12386	NM_001048195	1104	Hs.469723	NM_001269	ENSG00000180198	RCC1	CHC1|RCC1-I|SNHG3-RCC1	regulator of chromosome condensation 1	protein-coding	exon
chr1	28575224	28575713	490	peak746	intron (NM_017846, intron 8 of 8)	3353	NR_003077	692212		NR_003077	ENSG00000221539	SNORD99	HBII-420	small nucleolar RNA, C/D box 99	snoRNA	intron
chr1	28581411	28582812	1402	peak747	promoter-TSS (NR_146385)	-239	NR_146385	85028	Hs.632377	NR_024127	ENSG00000197989	SNHG12	ASLNC04080|C1orf79|LINC00100|NCRNA00100|PNAS-123	small nucleolar RNA host gene 12	ncRNA	promoter-TSS
chr1	28592461	28593484	1024	peak748	promoter-TSS (NM_001193532)	478	NM_001193532	115273	Hs.652321	NM_152304	ENSG00000188060	RAB42	-	RAB42, member RAS oncogene family	protein-coding	promoter-TSS
chr1	28648834	28649295	462	peak749	promoter-TSS (NR_004407)	465	NR_004407	26824	Hs.640266	NR_004407	ENSG00000274978	RNU11	RNU11-1|U11	RNA, U11 small nuclear	snRNA	promoter-TSS
chr1	28668926	28669362	437	peak750	promoter-TSS (NM_001319674)	360	NM_001319674	10691	Hs.632373	NM_006582	ENSG00000162419	GMEB1	P96PIF|PIF96	glucocorticoid modulatory element binding protein 1	protein-coding	promoter-TSS
chr1	28671191	28671981	791	peak751	intron (NM_024482, intron 1 of 9)	2802	NM_001319674	10691	Hs.632373	NM_006582	ENSG00000162419	GMEB1	P96PIF|PIF96	glucocorticoid modulatory element binding protein 1	protein-coding	intron
chr1	28736781	28738153	1373	peak752	promoter-TSS (NM_001172828)	527	NM_001172828	51441	Hs.532286	NM_016258	ENSG00000198492	YTHDF2	CAHL|HGRG8|NY-REN-2	YTH N6-methyladenosine RNA binding protein 2	protein-coding	promoter-TSS
chr1	28812064	28813516	1453	peak753	promoter-TSS (NM_000911)	620	NM_000911	4985	Hs.372	NM_000911	ENSG00000116329	OPRD1	DOP|DOR|DOR1|OPRD	opioid receptor delta 1	protein-coding	promoter-TSS
chr1	28862614	28863857	1244	peak754	exon (NM_000911, exon 3 of 3)	-23855	NM_001166005	2035	Hs.175437	NM_004437	ENSG00000159023	EPB41	4.1R|EL1|HE	erythrocyte membrane protein band 4.1	protein-coding	exon
chr1	28884697	28885182	486	peak755	Intergenic	-2151	NM_001166005	2035	Hs.175437	NM_004437	ENSG00000159023	EPB41	4.1R|EL1|HE	erythrocyte membrane protein band 4.1	protein-coding	Intergenic
chr1	28913839	28914240	402	peak756	promoter-TSS (NM_001166006)	-536	NM_001166006	2035	Hs.175437	NM_004437	ENSG00000159023	EPB41	4.1R|EL1|HE	erythrocyte membrane protein band 4.1	protein-coding	promoter-TSS
chr1	28914447	28915370	924	peak757	promoter-TSS (NM_001166006)	333	NM_001166006	2035	Hs.175437	NM_004437	ENSG00000159023	EPB41	4.1R|EL1|HE	erythrocyte membrane protein band 4.1	protein-coding	promoter-TSS
chr1	29120872	29124851	3980	peak758	promoter-TSS (NM_001171868)	-361	NM_001171868	399474	Hs.712722	NM_001003682	ENSG00000253304	TMEM200B	TTMB	transmembrane protein 200B	protein-coding	promoter-TSS
chr1	29124936	29125304	369	peak759	promoter-TSS (NM_001003682)	-1217	NM_001003682	399474	Hs.712722	NM_001003682	ENSG00000253304	TMEM200B	TTMB	transmembrane protein 200B	protein-coding	promoter-TSS
chr1	29181458	29181944	487	peak760	promoter-TSS (NM_005626)	199	NM_005626	6429	Hs.469970	NM_005626	ENSG00000116350	SRSF4	SFRS4|SRP75	serine and arginine rich splicing factor 4	protein-coding	promoter-TSS
chr1	29182370	29182852	483	peak761	promoter-TSS (NM_005626)	-711	NM_005626	6429	Hs.469970	NM_005626	ENSG00000116350	SRSF4	SFRS4|SRP75	serine and arginine rich splicing factor 4	protein-coding	promoter-TSS
chr1	29236477	29238939	2463	peak762	promoter-TSS (NM_001195001)	1186	NM_001195001	10076	Hs.19718	NM_005704	ENSG00000060656	PTPRU	FMI|PCP-2|PTP|PTP-J|PTP-PI|PTP-RO|PTPPSI|PTPRO|PTPU2|R-PTP-PSI|R-PTP-U|hPTP-J	protein tyrosine phosphatase receptor type U	protein-coding	promoter-TSS
chr1	29258563	29261011	2449	peak763	intron (NM_133177, intron 5 of 30)	23265	NM_001195001	10076	Hs.19718	NM_005704	ENSG00000060656	PTPRU	FMI|PCP-2|PTP|PTP-J|PTP-PI|PTP-RO|PTPPSI|PTPRO|PTPU2|R-PTP-PSI|R-PTP-U|hPTP-J	protein tyrosine phosphatase receptor type U	protein-coding	intron
chr1	30380143	30380325	183	peak764	Intergenic	-338538	NR_034182	100129196	Hs.659751	NR_034182	ENSG00000186056	MATN1-AS1	-	MATN1 antisense RNA 1	ncRNA	Intergenic
chr1	30718837	30719081	245	peak765	promoter-TSS (NR_034182)	187	NR_034182	100129196	Hs.659751	NR_034182	ENSG00000186056	MATN1-AS1	-	MATN1 antisense RNA 1	ncRNA	promoter-TSS
chr1	30907264	30909730	2467	peak766	promoter-TSS (NM_014654)	261	NM_014654	9672	Hs.158287	NM_014654	ENSG00000162512	SDC3	SDCN|SYND3	syndecan 3	protein-coding	promoter-TSS
chr1	31065552	31066475	924	peak767	promoter-TSS (NM_014676)	-297	NM_014676	9698	Hs.281707	NM_014676	ENSG00000134644	PUM1	HSPUM|PUMH|PUMH1|PUML1|SCA47	pumilio RNA binding family member 1	protein-coding	promoter-TSS
chr1	31155169	31156003	835	peak768	Intergenic	84301	NM_024522	79570	Hs.470259	NM_024522	ENSG00000084628	NKAIN1	FAM77C	sodium/potassium transporting ATPase interacting 1	protein-coding	Intergenic
chr1	31182235	31182455	221	peak769	intron (NM_024522, intron 5 of 6)	57542	NM_024522	79570	Hs.470259	NM_024522	ENSG00000084628	NKAIN1	FAM77C	sodium/potassium transporting ATPase interacting 1	protein-coding	intron
chr1	31238956	31239977	1022	peak770	promoter-TSS (NM_024522)	420	NM_024522	79570	Hs.470259	NM_024522	ENSG00000084628	NKAIN1	FAM77C	sodium/potassium transporting ATPase interacting 1	protein-coding	promoter-TSS
chr1	31413108	31414695	1588	peak771	promoter-TSS (NM_018565)	89	NM_018565	347735	Hs.270655	NM_018565	ENSG00000168528	SERINC2	FKSG84|PRO0899|TDE2|TDE2L	serine incorporator 2	protein-coding	promoter-TSS
chr1	31586658	31587286	629	peak772	exon (NM_022164, exon 12 of 12)	8827	NM_001204415	64129	Hs.199368	NM_022164	ENSG00000142910	TINAGL1	ARG1|LCN7|LIECG3|TINAGRP	tubulointerstitial nephritis antigen like 1	protein-coding	exon
chr1	31588053	31588428	376	peak773	TTS (NM_022164)	10096	NM_001204415	64129	Hs.199368	NM_022164	ENSG00000142910	TINAGL1	ARG1|LCN7|LIECG3|TINAGRP	tubulointerstitial nephritis antigen like 1	protein-coding	TTS
chr1	31588545	31589382	838	peak774	Intergenic	10819	NM_001204415	64129	Hs.199368	NM_022164	ENSG00000142910	TINAGL1	ARG1|LCN7|LIECG3|TINAGRP	tubulointerstitial nephritis antigen like 1	protein-coding	Intergenic
chr1	31617269	31618253	985	peak775	promoter-TSS (NM_001525)	61	NM_001525	3061	Hs.388226	NM_001525	ENSG00000121764	HCRTR1	OX1R	hypocretin receptor 1	protein-coding	promoter-TSS
chr1	31703307	31706276	2970	peak776	promoter-TSS (NM_001856)	-775	NM_001856	1307	Hs.368921	NM_001856	ENSG00000084636	COL16A1	447AA|FP1572	collagen type XVI alpha 1 chain	protein-coding	promoter-TSS
chr1	31714420	31715222	803	peak777	Intergenic	-10804	NM_001856	1307	Hs.368921	NM_001856	ENSG00000084636	COL16A1	447AA|FP1572	collagen type XVI alpha 1 chain	protein-coding	Intergenic
chr1	31715376	31716119	744	peak778	Intergenic	-11731	NM_001856	1307	Hs.368921	NM_001856	ENSG00000084636	COL16A1	447AA|FP1572	collagen type XVI alpha 1 chain	protein-coding	Intergenic
chr1	31743938	31744787	850	peak779	intron (NM_001294335, intron 5 of 32)	14372	NR_036216	100423028		NR_036216	ENSG00000266580	MIR4254	-	microRNA 4254	ncRNA	intron
chr1	31760512	31761177	666	peak780	intron (NM_001294335, intron 1 of 32)	-2110	NR_036216	100423028		NR_036216	ENSG00000266580	MIR4254	-	microRNA 4254	ncRNA	intron
chr1	31762248	31765658	3411	peak781	promoter-TSS (NM_001364857)	97	NM_001364857	576	Hs.524138	NM_001294335	ENSG00000121753	ADGRB2	BAI2	adhesion G protein-coupled receptor B2	protein-coding	promoter-TSS
chr1	31771132	31773360	2229	peak782	Intergenic	-7906	NM_001294335	576	Hs.524138	NM_001294335	ENSG00000121753	ADGRB2	BAI2	adhesion G protein-coupled receptor B2	protein-coding	Intergenic
chr1	31814135	31814527	393	peak783	exon (NM_144569, exon 2 of 16)	1720	NM_001281987	90853	Hs.62604	NM_144569	ENSG00000134668	SPOCD1	PPP1R146	SPOC domain containing 1	protein-coding	exon
chr1	31848799	31849051	253	peak784	Intergenic	-32874	NM_144569	90853	Hs.62604	NM_144569	ENSG00000134668	SPOCD1	PPP1R146	SPOC domain containing 1	protein-coding	Intergenic
chr1	31937905	31938335	431	peak785	promoter-TSS (NM_001195100)	248	NM_001195100	8073	Hs.470477	NM_003479	ENSG00000184007	PTP4A2	HH13|HH7-2|HU-PP-1|OV-1|PRL-2|PRL2|PTP4A|PTPCAAX2|ptp-IV1a|ptp-IV1b	protein tyrosine phosphatase 4A2	protein-coding	promoter-TSS
chr1	31939137	31939547	411	peak786	promoter-TSS (NM_001195101)	-974	NM_001195101	8073	Hs.470477	NM_003479	ENSG00000184007	PTP4A2	HH13|HH7-2|HU-PP-1|OV-1|PRL-2|PRL2|PTP4A|PTPCAAX2|ptp-IV1a|ptp-IV1b	protein tyrosine phosphatase 4A2	protein-coding	promoter-TSS
chr1	31944501	31945459	959	peak787	Intergenic	-6612	NM_001195101	8073	Hs.470477	NM_003479	ENSG00000184007	PTP4A2	HH13|HH7-2|HU-PP-1|OV-1|PRL-2|PRL2|PTP4A|PTPCAAX2|ptp-IV1a|ptp-IV1b	protein tyrosine phosphatase 4A2	protein-coding	Intergenic
chr1	32107232	32107714	483	peak788	promoter-TSS (NM_012316)	-583	NM_012316	23633	Hs.470588	NM_012316	ENSG00000025800	KPNA6	IPOA7|KPNA7	karyopherin subunit alpha 6	protein-coding	promoter-TSS
chr1	32108130	32108468	339	peak789	promoter-TSS (NM_012316)	243	NM_012316	23633	Hs.470588	NM_012316	ENSG00000025800	KPNA6	IPOA7|KPNA7	karyopherin subunit alpha 6	protein-coding	promoter-TSS
chr1	32179683	32180879	1197	peak790	promoter-TSS (NM_175852)	606	NM_175852	200081	Hs.17987	NM_175852	ENSG00000084652	TXLNA	IL14|TXLN	taxilin alpha	protein-coding	promoter-TSS
chr1	32199062	32200156	1095	peak791	promoter-TSS (NM_024296)	-777	NM_024296	79140	Hs.534482	NM_024296	ENSG00000160050	CCDC28B	-	coiled-coil domain containing 28B	protein-coding	promoter-TSS
chr1	32200525	32201229	705	peak792	promoter-TSS (NM_001301011)	282	NM_001301011	79140	Hs.534482	NM_024296	ENSG00000160050	CCDC28B	-	coiled-coil domain containing 28B	protein-coding	promoter-TSS
chr1	32205081	32206339	1259	peak793	promoter-TSS (NM_018134)	39	NM_018134	55721	Hs.274356	NM_018134	ENSG00000160051	IQCC	-	IQ motif containing C	protein-coding	promoter-TSS
chr1	32234310	32234807	498	peak794	intron (NR_026850, intron 5 of 6)	7151	NR_026850	339483	Hs.471067	NR_026850		MTMR9LP	MTMR9L	myotubularin related protein 9 like, pseudogene	pseudo	intron
chr1	32234905	32235621	717	peak795	intron (NR_026850, intron 3 of 6)	6447	NR_026850	339483	Hs.471067	NR_026850		MTMR9LP	MTMR9L	myotubularin related protein 9 like, pseudogene	pseudo	intron
chr1	32239493	32242527	3035	peak796	promoter-TSS (NR_026850)	700	NR_026850	339483	Hs.471067	NR_026850		MTMR9LP	MTMR9L	myotubularin related protein 9 like, pseudogene	pseudo	promoter-TSS
chr1	32247699	32248978	1280	peak797	promoter-TSS (NM_032648)	1117	NM_032648	84734	Hs.18449	NM_032648	ENSG00000183615	FAM167B	C1orf90|DIORA-2	family with sequence similarity 167 member B	protein-coding	promoter-TSS
chr1	32275515	32276225	711	peak798	intron (NM_001042771, intron 6 of 12)	1759	NM_001042771	3932	Hs.470627	NM_005356	ENSG00000182866	LCK	IMD22|LSK|YT16|p56lck|pp58lck	LCK proto-oncogene, Src family tyrosine kinase	protein-coding	intron
chr1	32290164	32290409	246	peak799	Intergenic	-1796	NM_004964	3065	Hs.88556	NM_004964	ENSG00000116478	HDAC1	GON-10|HD1|KDAC1|RPD3|RPD3L1	histone deacetylase 1	protein-coding	Intergenic
chr1	32335142	32336692	1551	peak800	promoter-TSS (NM_023009)	316	NM_023009	65108	Hs.75061	NM_023009	ENSG00000175130	MARCKSL1	F52|MACMARCKS|MLP|MLP1|MRP	MARCKS like 1	protein-coding	promoter-TSS
chr1	32338037	32338860	824	peak801	Intergenic	-2216	NR_052852	65108	Hs.75061	NM_023009	ENSG00000175130	MARCKSL1	F52|MACMARCKS|MLP|MLP1|MRP	MARCKS like 1	protein-coding	Intergenic
chr1	32351674	32352076	403	peak802	Intergenic	10368	NM_001167676	100128071	Hs.512763	NM_001167676	ENSG00000225828	FAM229A	-	family with sequence similarity 229 member A	protein-coding	Intergenic
chr1	32360935	32362873	1939	peak803	promoter-TSS (NM_001167676)	339	NM_001167676	100128071	Hs.512763	NM_001167676	ENSG00000225828	FAM229A	-	family with sequence similarity 229 member A	protein-coding	promoter-TSS
chr1	32394743	32395167	425	peak804	promoter-TSS (NM_018045)	-514	NM_018045	55108	Hs.353454	NM_018045	ENSG00000160058	BSDC1	-	BSD domain containing 1	protein-coding	promoter-TSS
chr1	32464980	32465586	607	peak805	promoter-TSS (NM_001145720)	211	NM_001145720	728116	Hs.647658	NM_001145720	ENSG00000273274	ZBTB8B	ZNF916B	zinc finger and BTB domain containing 8B	protein-coding	promoter-TSS
chr1	32500191	32501702	1512	peak806	Intergenic	35875	NM_001145720	728116	Hs.647658	NM_001145720	ENSG00000273274	ZBTB8B	ZNF916B	zinc finger and BTB domain containing 8B	protein-coding	Intergenic
chr1	32501799	32502085	287	peak807	Intergenic	36870	NM_001145720	728116	Hs.647658	NM_001145720	ENSG00000273274	ZBTB8B	ZNF916B	zinc finger and BTB domain containing 8B	protein-coding	Intergenic
chr1	32539142	32540977	1836	peak808	promoter-TSS (NM_001040441)	633	NM_001040441	653121	Hs.546479	NM_144621	ENSG00000160062	ZBTB8A	BOZF1|ZBTB8|ZNF916A	zinc finger and BTB domain containing 8A	protein-coding	promoter-TSS
chr1	32611477	32612226	750	peak809	Intergenic	38698	NM_001366278	339487	Hs.655921	NM_178547	ENSG00000176261	ZBTB8OS	ARCH|ARCH2	zinc finger and BTB domain containing 8 opposite strand	protein-coding	Intergenic
chr1	32649918	32650611	694	peak810	promoter-TSS (NM_001366278)	285	NM_001366278	339487	Hs.655921	NM_178547	ENSG00000176261	ZBTB8OS	ARCH|ARCH2	zinc finger and BTB domain containing 8 opposite strand	protein-coding	promoter-TSS
chr1	32650716	32651121	406	peak811	promoter-TSS (NM_001308135)	13	NM_001308135	339487	Hs.655921	NM_178547	ENSG00000176261	ZBTB8OS	ARCH|ARCH2	zinc finger and BTB domain containing 8 opposite strand	protein-coding	promoter-TSS
chr1	32651228	32651620	393	peak812	promoter-TSS (NM_001135256)	66	NM_001135256	5928	Hs.16003	NM_005610	ENSG00000162521	RBBP4	NURF55|RBAP48|lin-53	RB binding protein 4, chromatin remodeling factor	protein-coding	promoter-TSS
chr1	32711841	32713451	1611	peak813	Intergenic	-9876	NM_030786	81493	Hs.712631	NM_030786	ENSG00000162520	SYNC	SYNC1|SYNCOILIN	syncoilin, intermediate filament protein	protein-coding	Intergenic
chr1	32741115	32742763	1649	peak814	promoter-TSS (NM_020888)	109	NM_020888	57648	Hs.591502	NM_020888	ENSG00000162522	KIAA1522	-	KIAA1522	protein-coding	promoter-TSS
chr1	32753940	32755074	1135	peak815	promoter-TSS (NM_001369553)	508	NM_001369553	57648	Hs.591502	NM_020888	ENSG00000162522	KIAA1522	-	KIAA1522	protein-coding	promoter-TSS
chr1	32760197	32760596	400	peak816	intron (NM_001369553, intron 1 of 6)	-5230	NM_001198973	57648	Hs.591502	NM_020888	ENSG00000162522	KIAA1522	-	KIAA1522	protein-coding	intron
chr1	32766040	32766262	223	peak817	promoter-TSS (NM_001198972)	524	NM_001198972	57648	Hs.591502	NM_020888	ENSG00000162522	KIAA1522	-	KIAA1522	protein-coding	promoter-TSS
chr1	32769543	32770482	940	peak818	exon (NM_020888, exon 6 of 7)	4386	NM_001198972	57648	Hs.591502	NM_020888	ENSG00000162522	KIAA1522	-	KIAA1522	protein-coding	exon
chr1	32770626	32770975	350	peak819	exon (NM_020888, exon 6 of 7)	5174	NM_001198972	57648	Hs.591502	NM_020888	ENSG00000162522	KIAA1522	-	KIAA1522	protein-coding	exon
chr1	32771619	32772408	790	peak820	exon (NM_020888, exon 6 of 7)	6387	NM_001198972	57648	Hs.591502	NM_020888	ENSG00000162522	KIAA1522	-	KIAA1522	protein-coding	exon
chr1	32772588	32773242	655	peak821	3' UTR (NM_001198973, exon 5 of 5)	7288	NM_001198972	57648	Hs.591502	NM_020888	ENSG00000162522	KIAA1522	-	KIAA1522	protein-coding	3' UTR
chr1	32817720	32818191	472	peak822	promoter-TSS (NM_003680)	76	NM_003680	8565	Hs.213264	NM_003680	ENSG00000134684	YARS	CMTDIC|TYRRS|YRS|YTS	tyrosyl-tRNA synthetase	protein-coding	promoter-TSS
chr1	32869878	32871511	1634	peak823	promoter-TSS (NM_001171940)	118	NM_001171940	252995	Hs.524234	NM_153756	ENSG00000160097	FNDC5	FRCP2|irisin	fibronectin type III domain containing 5	protein-coding	promoter-TSS
chr1	32885970	32887036	1067	peak824	promoter-TSS (NM_002143)	12	NM_002143	3208	Hs.632391	NM_002143	ENSG00000121905	HPCA	BDR2|DYT2	hippocalcin	protein-coding	promoter-TSS
chr1	32900507	32901689	1183	peak825	promoter-TSS (NM_001329724)	291	NM_001329724	113452	Hs.534521	NM_033504	ENSG00000121900	TMEM54	BCLP|CAC-1|CAC1	transmembrane protein 54	protein-coding	promoter-TSS
chr1	32963606	32964835	1230	peak826	promoter-TSS (NM_153341)	588	NM_153341	127544	Hs.591504	NM_153341	ENSG00000116514	RNF19B	IBRDC3|NKLAM	ring finger protein 19B	protein-coding	promoter-TSS
chr1	32972923	32973298	376	peak827	Intergenic	-8302	NM_001127361	127544	Hs.591504	NM_153341	ENSG00000116514	RNF19B	IBRDC3|NKLAM	ring finger protein 19B	protein-coding	Intergenic
chr1	33050998	33051623	626	peak828	Intergenic	-14400	NM_001319140	204	Hs.470907	NM_001625	ENSG00000004455	AK2	ADK2	adenylate kinase 2	protein-coding	Intergenic
chr1	33181025	33182304	1280	peak829	promoter-TSS (NM_018207)	378	NM_018207	55223	Hs.656006	NM_018207	ENSG00000116525	TRIM62	DEAR1	tripartite motif containing 62	protein-coding	promoter-TSS
chr1	33255262	33257628	2367	peak830	promoter-TSS (NM_152493)	-47	NM_152493	149076	Hs.743358	NM_152493	ENSG00000160094	ZNF362	RN|lin-29	zinc finger protein 362	protein-coding	promoter-TSS
chr1	33306233	33307565	1333	peak831	exon (NM_001080438, exon 5 of 5)	14199	NM_001080438	127550		NM_001080438	ENSG00000184389	A3GALT2	A3GALT2P|IGB3S|IGBS3S	alpha 1,3-galactosyltransferase 2	protein-coding	exon
chr1	33349168	33350697	1530	peak832	promoter-TSS (NM_004427)	-34	NM_004427	1912	Hs.524271	NM_004427	ENSG00000134686	PHC2	EDR2|HPH2|PH2	polyhomeotic homolog 2	protein-coding	promoter-TSS
chr1	34859344	34859897	554	peak833	promoter-TSS (NM_001164825)	128	NM_001164825	113444	Hs.27160	NM_138428	ENSG00000163866	SMIM12	C1orf212	small integral membrane protein 12	protein-coding	promoter-TSS
chr1	34865756	34866566	811	peak834	exon (NM_001080418, exon 12 of 12)	-6412	NM_138428	113444	Hs.27160	NM_138428	ENSG00000163866	SMIM12	C1orf212	small integral membrane protein 12	protein-coding	exon
chr1	34885155	34886114	960	peak835	exon (NM_001080418, exon 7 of 12)	-25886	NM_138428	113444	Hs.27160	NM_138428	ENSG00000163866	SMIM12	C1orf212	small integral membrane protein 12	protein-coding	exon
chr1	34976434	34977314	881	peak836	non-coding (NR_037869, exon 3 of 3)	1832	NR_037869	653160	Hs.533986	NR_037869	ENSG00000241014	LOC653160	-	uncharacterized LOC653160	ncRNA	non-coding
chr1	35268706	35269146	441	peak837	promoter-TSS (NM_001350139)	217	NM_001350139	9202	Hs.269211	NM_005095	ENSG00000146463	ZMYM4	CDIR|MYM|ZNF198L3|ZNF262	zinc finger MYM-type containing 4	protein-coding	promoter-TSS
chr1	35557107	35557607	501	peak838	promoter-TSS (NM_024874)	46	NM_024874	79932	Hs.456507	NM_024874	ENSG00000142687	KIAA0319L	AAVR|AAVRL	KIAA0319 like	protein-coding	promoter-TSS
chr1	35572997	35575439	2443	peak839	promoter-TSS (NM_178548)	904	NM_178548	339488	Hs.567844	NM_178548	ENSG00000116819	TFAP2E	AP2E	transcription factor AP-2 epsilon	protein-coding	promoter-TSS
chr1	35576430	35577904	1475	peak840	intron (NM_178548, intron 3 of 6)	3853	NM_178548	339488	Hs.567844	NM_178548	ENSG00000116819	TFAP2E	AP2E	transcription factor AP-2 epsilon	protein-coding	intron
chr1	35590608	35591157	550	peak841	intron (NM_178548, intron 6 of 6)	17569	NM_178548	339488	Hs.567844	NM_178548	ENSG00000116819	TFAP2E	AP2E	transcription factor AP-2 epsilon	protein-coding	intron
chr1	35707916	35708582	667	peak842	Intergenic	8662	NM_001348691	127703	Hs.112023	NM_152374	ENSG00000142686	C1orf216	-	chromosome 1 open reading frame 216	protein-coding	Intergenic
chr1	35718285	35719509	1225	peak843	promoter-TSS (NM_152374)	-13	NM_152374	127703	Hs.112023	NM_152374	ENSG00000142686	C1orf216	-	chromosome 1 open reading frame 216	protein-coding	promoter-TSS
chr1	35769082	35769945	864	peak844	promoter-TSS (NM_001330490)	464	NM_001330490	63967	Hs.175613	NM_022111	ENSG00000092853	CLSPN	-	claspin	protein-coding	promoter-TSS
chr1	35807890	35809130	1241	peak845	promoter-TSS (NM_017629)	494	NM_017629	192670	Hs.744858	NM_017629	ENSG00000134698	AGO4	EIF2C4	argonaute RISC component 4	protein-coding	promoter-TSS
chr1	35882670	35883138	469	peak846	promoter-TSS (NM_001317122)	-291	NM_001317122	26523	Hs.22867	NM_012199	ENSG00000092847	AGO1	EIF2C|EIF2C1|GERP95|Q99|hAgo1	argonaute RISC component 1	protein-coding	promoter-TSS
chr1	35930596	35931344	749	peak847	promoter-TSS (NM_024852)	-135	NM_024852	192669	Hs.657659	NM_024852	ENSG00000126070	AGO3	EIF2C3	argonaute RISC catalytic component 3	protein-coding	promoter-TSS
chr1	36083934	36084203	270	peak848	promoter-TSS (NM_014466)	-25	NM_014466	27285	Hs.127111	NM_014466	ENSG00000092850	TEKT2	TEKTB1|TEKTIN-T|h-tektin-t	tektin 2	protein-coding	promoter-TSS
chr1	36087400	36087898	499	peak849	promoter-TSS (NM_017825)	-1243	NM_017825	54936	Hs.18021	NM_017825	ENSG00000116863	ADPRHL2	ARH3|CONDSIAS	ADP-ribosylhydrolase like 2	protein-coding	promoter-TSS
chr1	36088422	36089257	836	peak850	promoter-TSS (NM_017825)	-52	NM_017825	54936	Hs.18021	NM_017825	ENSG00000116863	ADPRHL2	ARH3|CONDSIAS	ADP-ribosylhydrolase like 2	protein-coding	promoter-TSS
chr1	36114807	36115484	678	peak851	intron (NM_005202, intron 2 of 3)	10076	NM_001294347	1296	Hs.353001	NM_005202	ENSG00000171812	COL8A2	FECD|FECD1|PPCD|PPCD2	collagen type VIII alpha 2 chain	protein-coding	intron
chr1	36124046	36126393	2348	peak852	promoter-TSS (NM_001294347)	2	NM_001294347	1296	Hs.353001	NM_005202	ENSG00000171812	COL8A2	FECD|FECD1|PPCD|PPCD2	collagen type VIII alpha 2 chain	protein-coding	promoter-TSS
chr1	36156096	36156773	678	peak853	promoter-TSS (NM_001286365)	275	NM_001286365	55700	Hs.356096	NM_018067	ENSG00000116871	MAP7D1	PARCC1|RPRC1	MAP7 domain containing 1	protein-coding	promoter-TSS
chr1	36176125	36177327	1203	peak854	exon (NM_001286365, exon 7 of 16)	20566	NM_001286365	55700	Hs.356096	NM_018067	ENSG00000116871	MAP7D1	PARCC1|RPRC1	MAP7 domain containing 1	protein-coding	exon
chr1	36178006	36179094	1089	peak855	exon (NM_001286365, exon 9 of 16)	22390	NM_001286365	55700	Hs.356096	NM_018067	ENSG00000116871	MAP7D1	PARCC1|RPRC1	MAP7 domain containing 1	protein-coding	exon
chr1	36305362	36305843	482	peak856	promoter-TSS (NM_001162530)	-765	NM_001162530	79729	Hs.524496	NM_024676	ENSG00000214193	SH3D21	C1orf113	SH3 domain containing 21	protein-coding	promoter-TSS
chr1	36305989	36307058	1070	peak857	promoter-TSS (NM_001162530)	156	NM_001162530	79729	Hs.524496	NM_024676	ENSG00000214193	SH3D21	C1orf113	SH3 domain containing 21	protein-coding	promoter-TSS
chr1	36320424	36324270	3847	peak858	promoter-TSS (NM_001304762)	1298	NM_001304762	55194	Hs.87016	NM_018166	ENSG00000142694	EVA1B	C1orf78|FAM176B	eva-1 homolog B	protein-coding	promoter-TSS
chr1	36369321	36369596	276	peak859	intron (NM_032017, intron 1 of 11)	16465	NM_001282547	83931	Hs.471768	NM_032017	ENSG00000196182	STK40	SHIK|SgK495	serine/threonine kinase 40	protein-coding	intron
chr1	36397171	36397882	712	peak860	promoter-TSS (NM_032881)	381	NM_032881	84967	Hs.603131	NM_032881	ENSG00000181817	LSM10	MST074|MSTP074	LSM10, U7 small nuclear RNA associated	protein-coding	promoter-TSS
chr1	36450726	36451041	316	peak861	promoter-TSS (NM_001330493)	-399	NM_001330493	127700	Hs.202207	NM_145047	ENSG00000116885	OSCP1	C1orf102|NOR1	organic solute carrier partner 1	protein-coding	promoter-TSS
chr1	37033768	37034909	1142	peak862	promoter-TSS (NM_000831)	176	NM_000831	2899	Hs.128848	NM_000831	ENSG00000163873	GRIK3	EAA5|GLR7|GLUR7|GluK3|GluR7a	glutamate ionotropic receptor kainate type subunit 3	protein-coding	promoter-TSS
chr1	37473981	37475190	1210	peak863	promoter-TSS (NM_001323550)	6	NM_001323550	80149	Hs.656294	NM_025079	ENSG00000163874	ZC3H12A	MCPIP|MCPIP-1|MCPIP1|Reg1|dJ423B22.1	zinc finger CCCH-type containing 12A	protein-coding	promoter-TSS
chr1	37514407	37514720	314	peak864	promoter-TSS (NM_001270876)	202	NM_001270876	64769	Hs.17118	NM_022756	ENSG00000163875	MEAF6	C1orf149|CENP-28|EAF6|NY-SAR-91	MYST/Esa1 associated factor 6	protein-coding	promoter-TSS
chr1	37517960	37518739	780	peak865	Intergenic	-3584	NM_022756	64769	Hs.17118	NM_022756	ENSG00000163875	MEAF6	C1orf149|CENP-28|EAF6|NY-SAR-91	MYST/Esa1 associated factor 6	protein-coding	Intergenic
chr1	37544595	37544884	290	peak866	intron (NM_024700, intron 2 of 3)	9553	NM_024700	79753	Hs.47232	NM_024700	ENSG00000163877	SNIP1	PML1|PMRED	Smad nuclear interacting protein 1	protein-coding	intron
chr1	37690783	37692246	1464	peak867	promoter-TSS (NM_001350767)	727	NM_001350767	54955	Hs.272673	NM_017850	ENSG00000116922	C1orf109	-	chromosome 1 open reading frame 109	protein-coding	promoter-TSS
chr1	37752263	37753520	1258	peak868	exon (NM_001099439, exon 5 of 17)	12228	NM_001099439	284656	Hs.129435	NM_173641	ENSG00000183317	EPHA10	-	EPH receptor A10	protein-coding	exon
chr1	37793127	37795044	1918	peak869	promoter-TSS (NM_001031740)	-16	NM_001031740	149175	Hs.534562	NM_152496	ENSG00000185090	MANEAL	-	mannosidase endo-alpha like	protein-coding	promoter-TSS
chr1	37807708	37808169	462	peak870	promoter-TSS (NM_001142726)	138	NM_001142726	127687	Hs.532749	NM_198446	ENSG00000197982	C1orf122	ALAESM	chromosome 1 open reading frame 122	protein-coding	promoter-TSS
chr1	37931844	37932495	652	peak871	promoter-TSS (NR_158631)	-379	NR_158631	3633	Hs.449942	NM_005540	ENSG00000204084	INPP5B	5PTase	inositol polyphosphate-5-phosphatase B	protein-coding	promoter-TSS
chr1	37995819	37996580	762	peak872	TTS (NM_001243878)	-6178	NM_006802	10946	Hs.77897	NM_006802	ENSG00000183431	SF3A3	PRP9|PRPF9|SAP61|SF3a60	splicing factor 3a subunit 3	protein-coding	TTS
chr1	38005062	38005983	922	peak873	promoter-TSS (NM_001243878)	-9	NM_001243878	2275	Hs.57687	NM_004468	ENSG00000183386	FHL3	SLIM2	four and a half LIM domains 3	protein-coding	promoter-TSS
chr1	38045057	38048242	3186	peak874	promoter-TSS (NM_002699)	143	NM_002699	5453	Hs.1837	NM_002699	ENSG00000185668	POU3F1	OCT6|OTF6|SCIP	POU class 3 homeobox 1	protein-coding	promoter-TSS
chr1	38804159	38804782	624	peak875	Intergenic	55301	NM_022157	64121	Hs.532461	NM_022157	ENSG00000116954	RRAGC	GTR2|RAGC|TIB929	Ras related GTP binding C	protein-coding	Intergenic
chr1	38859191	38859848	658	peak876	promoter-TSS (NM_022157)	252	NM_022157	64121	Hs.532461	NM_022157	ENSG00000116954	RRAGC	GTR2|RAGC|TIB929	Ras related GTP binding C	protein-coding	promoter-TSS
chr1	38872826	38873364	539	peak877	promoter-TSS (NM_012333)	253	NM_012333	26292	Hs.591506	NM_012333	ENSG00000214114	MYCBP	AMY-1	MYC binding protein	protein-coding	promoter-TSS
chr1	38991137	38991648	512	peak878	promoter-TSS (NM_024595)	117	NM_024595	79647	Hs.293563	NM_024595	ENSG00000174574	AKIRIN1	C1orf108|STRF2	akirin 1	protein-coding	promoter-TSS
chr1	39026880	39027353	474	peak879	promoter-TSS (NM_004552)	767	NM_004552	4725	Hs.632385	NM_004552	ENSG00000168653	NDUFS5	CI-15k|CI15K	NADH:ubiquinone oxidoreductase subunit S5	protein-coding	promoter-TSS
chr1	39080430	39080979	550	peak880	Intergenic	-3462	NM_012090	23499	Hs.472475	NM_012090	ENSG00000127603	MACF1	ABP620|ACF7|LIS9|MACF|OFC4	microtubule actin crosslinking factor 1	protein-coding	Intergenic
chr1	39081114	39082635	1522	peak881	Intergenic	-2292	NM_012090	23499	Hs.472475	NM_012090	ENSG00000127603	MACF1	ABP620|ACF7|LIS9|MACF|OFC4	microtubule actin crosslinking factor 1	protein-coding	Intergenic
chr1	39104019	39104542	524	peak882	intron (NM_012090, intron 1 of 92)	20114	NM_012090	23499	Hs.472475	NM_012090	ENSG00000127603	MACF1	ABP620|ACF7|LIS9|MACF|OFC4	microtubule actin crosslinking factor 1	protein-coding	intron
chr1	39104680	39106828	2149	peak883	intron (NM_012090, intron 1 of 92)	21587	NM_012090	23499	Hs.472475	NM_012090	ENSG00000127603	MACF1	ABP620|ACF7|LIS9|MACF|OFC4	microtubule actin crosslinking factor 1	protein-coding	intron
chr1	39408083	39408798	716	peak884	promoter-TSS (NM_015038)	-632	NM_015038	643314	Hs.658760	NM_015038	ENSG00000127603	KIAA0754	-	KIAA0754	protein-coding	promoter-TSS
chr1	39408977	39409630	654	peak885	promoter-TSS (NM_015038)	231	NM_015038	643314	Hs.658760	NM_015038	ENSG00000127603	KIAA0754	-	KIAA0754	protein-coding	promoter-TSS
chr1	39489621	39493035	3415	peak886	promoter-TSS (NM_181809)	-308	NM_181809	353500	Hs.472497	NM_181809	ENSG00000183682	BMP8A	-	bone morphogenetic protein 8a	protein-coding	promoter-TSS
chr1	39514138	39515689	1552	peak887	promoter-TSS (NR_132962)	48	NR_132962	192217	Hs.472491	NR_132962	ENSG00000237624	OXCT2P1	OXCT2P	3-oxoacid CoA-transferase 2 pseudogene 1	pseudo	promoter-TSS
chr1	39560027	39560320	294	peak888	promoter-TSS (NR_003929)	-476	NR_003929	728448	Hs.472508	NR_003929	ENSG00000243970	PPIEL	PPIEP1	peptidylprolyl isomerase E like pseudogene	pseudo	promoter-TSS
chr1	39575917	39576853	937	peak889	promoter-TSS (NM_001135654)	405	NM_001135654	8761	Hs.169900	NM_003819	ENSG00000090621	PABPC4	APP-1|APP1|PABP4|iPABP	poly(A) binding protein cytoplasmic 4	protein-coding	promoter-TSS
chr1	39609790	39610293	504	peak890	Intergenic	29601	NM_014571	26508	Hs.472566	NM_014571	ENSG00000163909	HEYL	HESR3|HEY3|HRT3|bHLHb33	hes related family bHLH transcription factor with YRPW motif like	protein-coding	Intergenic
chr1	39639300	39640550	1251	peak891	promoter-TSS (NM_014571)	-282	NM_014571	26508	Hs.472566	NM_014571	ENSG00000163909	HEYL	HESR3|HEY3|HRT3|bHLHb33	hes related family bHLH transcription factor with YRPW motif like	protein-coding	promoter-TSS
chr1	39691206	39691510	305	peak892	promoter-TSS (NM_016257)	75	NM_016257	51440	Hs.743975	NM_016257	ENSG00000116983	HPCAL4	HLP4	hippocalcin like 4	protein-coding	promoter-TSS
chr1	39692065	39692543	479	peak893	promoter-TSS (NM_001282397)	-819	NM_001282397	51440	Hs.743975	NM_016257	ENSG00000116983	HPCAL4	HLP4	hippocalcin like 4	protein-coding	promoter-TSS
chr1	39769639	39770202	564	peak894	promoter-TSS (NM_022120)	1427	NM_022120	64064	Hs.472491	NM_022120	ENSG00000198754	OXCT2	FKSG25|SCOTT	3-oxoacid CoA-transferase 2	protein-coding	promoter-TSS
chr1	39770564	39771766	1203	peak895	promoter-TSS (NM_022120)	183	NM_022120	64064	Hs.472491	NM_022120	ENSG00000198754	OXCT2	FKSG25|SCOTT	3-oxoacid CoA-transferase 2	protein-coding	promoter-TSS
chr1	39775991	39776369	379	peak896	intron (NM_001720, intron 1 of 6)	-4832	NM_022120	64064	Hs.472491	NM_022120	ENSG00000198754	OXCT2	FKSG25|SCOTT	3-oxoacid CoA-transferase 2	protein-coding	intron
chr1	39787800	39789680	1881	peak897	promoter-TSS (NM_001720)	125	NM_001720	656	Hs.734367	NM_001720	ENSG00000116985	BMP8B	BMP8|OP2	bone morphogenetic protein 8b	protein-coding	promoter-TSS
chr1	39883691	39883986	296	peak898	promoter-TSS (NR_132409)	-328	NR_132409	54802	Hs.356554	NM_017646	ENSG00000043514	TRIT1	COXPD35|GRO1|IPPT|IPT|IPTase|MOD5|hGRO1	tRNA isopentenyltransferase 1	protein-coding	promoter-TSS
chr1	39900831	39902490	1660	peak899	promoter-TSS (NM_005376)	256	NM_005376	4610	Hs.437922	NM_005376	ENSG00000116990	MYCL	L-Myc|LMYC|MYCL1|bHLHe38	MYCL proto-oncogene, bHLH transcription factor	protein-coding	promoter-TSS
chr1	39955158	39955771	614	peak900	promoter-TSS (NM_001349823)	320	NM_001349823	84879	Hs.655177	NM_032793	ENSG00000168389	MFSD2A	MCPH15|MFSD2|NLS1	major facilitator superfamily domain containing 2A	protein-coding	promoter-TSS
chr1	39999971	40000275	305	peak901	Intergenic	-39942	NM_001350479	10487	Hs.370581	NM_006367	ENSG00000131236	CAP1	CAP|CAP1-PEN	cyclase associated actin cytoskeleton regulatory protein 1	protein-coding	Intergenic
chr1	40039850	40040443	594	peak902	promoter-TSS (NM_001350480)	82	NM_001350480	10487	Hs.370581	NM_006367	ENSG00000131236	CAP1	CAP|CAP1-PEN	cyclase associated actin cytoskeleton regulatory protein 1	protein-coding	promoter-TSS
chr1	40097315	40097671	357	peak903	promoter-TSS (NM_000310)	-23	NM_000310	5538	Hs.3873	NM_000310	ENSG00000131238	PPT1	CLN1|INCL|PPT	palmitoyl-protein thioesterase 1	protein-coding	promoter-TSS
chr1	40314652	40317657	3006	peak904	promoter-TSS (NM_001852)	1131	NM_001852	1298	Hs.418012	NM_001852	ENSG00000049089	COL9A2	DJ39G22.4|EDM2|MED|STL5	collagen type IX alpha 2 chain	protein-coding	promoter-TSS
chr1	40373789	40374696	908	peak905	promoter-TSS (NM_001198978)	-390	NM_001198978	64744	Hs.15200	NM_022733	ENSG00000084070	SMAP2	SMAP1L	small ArfGAP2	protein-coding	promoter-TSS
chr1	40449973	40450806	834	peak906	promoter-TSS (NM_023070)	-86	NM_023070	65243	Hs.133034	NM_023070	ENSG00000187801	ZFP69B	ZKSCAN23B|ZNF643|ZSCAN54B	ZFP69 zinc finger protein B	protein-coding	promoter-TSS
chr1	40508450	40508869	420	peak907	promoter-TSS (NM_001346953)	-59	NM_001346953	64789	Hs.59584	NM_022774	ENSG00000164002	EXO5	C1orf176|DEM1|Exo V|hExo5	exonuclease 5	protein-coding	promoter-TSS
chr1	40691635	40692124	490	peak908	promoter-TSS (NM_001142590)	-128	NM_001142590	4802	Hs.713051	NM_014223	ENSG00000066136	NFYC	CBF-C|CBFC|H1TF2A|HAP5|HSM|NF-YC	nuclear transcription factor Y subunit gamma	protein-coding	promoter-TSS
chr1	40692227	40692550	324	peak909	promoter-TSS (NR_024567)	-128	NR_024567	100130557	Hs.233458	NR_024567		NFYC-AS1	0808y08y	NFYC antisense RNA 1	ncRNA	promoter-TSS
chr1	40708538	40708804	267	peak910	promoter-TSS (NM_001308115)	-695	NM_001308115	4802	Hs.713051	NM_014223	ENSG00000066136	NFYC	CBF-C|CBFC|H1TF2A|HAP5|HSM|NF-YC	nuclear transcription factor Y subunit gamma	protein-coding	promoter-TSS
chr1	40782270	40785792	3523	peak911	promoter-TSS (NM_004700)	244	NM_004700	9132	Hs.473058	NM_004700	ENSG00000117013	KCNQ4	DFNA2|DFNA2A|KV7.4	potassium voltage-gated channel subfamily Q member 4	protein-coding	promoter-TSS
chr1	40818108	40818817	710	peak912	intron (NM_004700, intron 3 of 13)	34676	NM_004700	9132	Hs.473058	NM_004700	ENSG00000117013	KCNQ4	DFNA2|DFNA2A|KV7.4	potassium voltage-gated channel subfamily Q member 4	protein-coding	intron
chr1	40861139	40862394	1256	peak913	promoter-TSS (NM_133467)	596	NM_133467	163732	Hs.355820	NM_133467	ENSG00000179862	CITED4	-	Cbp/p300 interacting transactivator with Glu/Asp rich carboxy-terminal domain 4	protein-coding	promoter-TSS
chr1	40862737	40863268	532	peak914	promoter-TSS (NM_133467)	-640	NM_133467	163732	Hs.355820	NM_133467	ENSG00000179862	CITED4	-	Cbp/p300 interacting transactivator with Glu/Asp rich carboxy-terminal domain 4	protein-coding	promoter-TSS
chr1	40884040	40884761	722	peak915	Intergenic	-22038	NM_133467	163732	Hs.355820	NM_133467	ENSG00000179862	CITED4	-	Cbp/p300 interacting transactivator with Glu/Asp rich carboxy-terminal domain 4	protein-coding	Intergenic
chr1	40948962	40949290	329	peak916	Intergenic	-30570	NR_125440	1503	Hs.473087	NM_001905	ENSG00000171793	CTPS1	CTPS|GATD5|IMD24	CTP synthase 1	protein-coding	Intergenic
chr1	40975090	40975399	310	peak917	Intergenic	-4451	NR_125440	1503	Hs.473087	NM_001905	ENSG00000171793	CTPS1	CTPS|GATD5|IMD24	CTP synthase 1	protein-coding	Intergenic
chr1	40978568	40979890	1323	peak918	promoter-TSS (NR_125440)	-467	NR_125440	1503	Hs.473087	NM_001905	ENSG00000171793	CTPS1	CTPS|GATD5|IMD24	CTP synthase 1	protein-coding	promoter-TSS
chr1	40980023	40980630	608	peak919	promoter-TSS (NM_001905)	631	NM_001905	1503	Hs.473087	NM_001905	ENSG00000171793	CTPS1	CTPS|GATD5|IMD24	CTP synthase 1	protein-coding	promoter-TSS
chr1	41017118	41018218	1101	peak920	non-coding (NR_037868, exon 1 of 4)	3078	NR_037868	100507178	Hs.660056	NR_037868	ENSG00000281207	SLFNL1-AS1	-	SLFNL1 antisense RNA 1	ncRNA	non-coding
chr1	41018581	41019352	772	peak921	intron (NR_037868, intron 1 of 3)	2758	NM_001300859	200172	Hs.194609	NM_144990	ENSG00000171790	SLFNL1	-	schlafen like 1	protein-coding	intron
chr1	41020084	41020698	615	peak922	promoter-TSS (NM_001300859)	1334	NM_001300859	200172	Hs.194609	NM_144990	ENSG00000171790	SLFNL1	-	schlafen like 1	protein-coding	promoter-TSS
chr1	41021359	41023006	1648	peak923	promoter-TSS (NM_001168247)	-428	NM_001168247	200172	Hs.194609	NM_144990	ENSG00000171790	SLFNL1	-	schlafen like 1	protein-coding	promoter-TSS
chr1	41024196	41024484	289	peak924	intron (NR_037868, intron 1 of 3)	-2585	NM_001168247	200172	Hs.194609	NM_144990	ENSG00000171790	SLFNL1	-	schlafen like 1	protein-coding	intron
chr1	41241275	41242293	1019	peak925	promoter-TSS (NM_001350667)	522	NM_001350667	22955	Hs.571874	NM_012236	ENSG00000010803	SCMH1	Scml3	Scm polycomb group protein homolog 1	protein-coding	promoter-TSS
chr1	41242514	41243038	525	peak926	promoter-TSS (NM_001172219)	-470	NM_001172219	22955	Hs.571874	NM_012236	ENSG00000010803	SCMH1	Scml3	Scm polycomb group protein homolog 1	protein-coding	promoter-TSS
chr1	41360393	41360679	287	peak927	promoter-TSS (NM_001291281)	-898	NM_001291281	100132074	Hs.559677	NM_001291281		FOXO6	-	forkhead box O6	protein-coding	promoter-TSS
chr1	41361260	41362815	1556	peak928	promoter-TSS (NM_001291281)	604	NM_001291281	100132074	Hs.559677	NM_001291281		FOXO6	-	forkhead box O6	protein-coding	promoter-TSS
chr1	41364393	41364920	528	peak929	intron (NM_001291281, intron 1 of 2)	3223	NM_001291281	100132074	Hs.559677	NM_001291281		FOXO6	-	forkhead box O6	protein-coding	intron
chr1	41365349	41365950	602	peak930	intron (NM_001291281, intron 1 of 2)	4216	NM_001291281	100132074	Hs.559677	NM_001291281		FOXO6	-	forkhead box O6	protein-coding	intron
chr1	41366083	41366995	913	peak931	intron (NM_001291281, intron 1 of 2)	5105	NM_001291281	100132074	Hs.559677	NM_001291281		FOXO6	-	forkhead box O6	protein-coding	intron
chr1	41380599	41384079	3481	peak932	exon (NM_001291281, exon 3 of 3)	-6670	NR_135817	101929901		NR_135817	ENSG00000229901	LOC101929901	-	uncharacterized LOC101929901	ncRNA	exon
chr1	41482404	41482671	268	peak933	non-coding (NR_126098, exon 3 of 5)	2145	NM_001302269	1907	Hs.1407	NM_001956	ENSG00000127129	EDN2	ET-2|ET2|PPET2	endothelin 2	protein-coding	non-coding
chr1	41495782	41497006	1225	peak934	Intergenic	-11711	NM_001956	1907	Hs.1407	NM_001956	ENSG00000127129	EDN2	ET-2|ET2|PPET2	endothelin 2	protein-coding	Intergenic
chr1	41516414	41516725	312	peak935	intron (NM_024503, intron 7 of 8)	-31887	NM_001956	1907	Hs.1407	NM_001956	ENSG00000127129	EDN2	ET-2|ET2|PPET2	endothelin 2	protein-coding	intron
chr1	41661582	41663215	1634	peak936	intron (NM_001127714, intron 1 of 7)	-177716	NM_001956	1907	Hs.1407	NM_001956	ENSG00000127129	EDN2	ET-2|ET2|PPET2	endothelin 2	protein-coding	intron
chr1	42380337	42381474	1138	peak937	promoter-TSS (NM_173642)	114	NM_173642	284716	Hs.420244	NM_173642	ENSG00000177181	RIMKLA	FAM80A|NAAGS|NAAGS-II	ribosomal modification protein rimK like family member A	protein-coding	promoter-TSS
chr1	42682341	42683486	1146	peak938	promoter-TSS (NR_132737)	-222	NR_132737	4904	Hs.473583	NM_004559	ENSG00000065978	YBX1	BP-8|CBF-A|CSDA2|CSDB|DBPB|EFI-A|MDR-NF1|NSEP-1|NSEP1|YB-1|YB1	Y-box binding protein 1	protein-coding	promoter-TSS
chr1	42766548	42766945	398	peak939	promoter-TSS (NM_001243246)	337	NM_001243246	64175	Hs.720014	NM_022356	ENSG00000117385	P3H1	GROS1|LEPRE1|OI8	prolyl 3-hydroxylase 1	protein-coding	promoter-TSS
chr1	42816539	42817146	608	peak940	promoter-TSS (NM_001017922)	-279	NM_001017922	114625	Hs.439437	NM_018538	ENSG00000164010	ERMAP	BTN5|PRO2801|RD|SC	erythroblast membrane associated protein (Scianna blood group)	protein-coding	promoter-TSS
chr1	42924389	42924661	273	peak941	TTS (NM_006516)	34343	NM_006516	6513	Hs.473721	NM_006516	ENSG00000117394	SLC2A1	CSE|DYT17|DYT18|DYT9|EIG12|GLUT|GLUT-1|GLUT1|GLUT1DS|HTLVR|PED|SDCHCN	solute carrier family 2 member 1	protein-coding	TTS
chr1	42924777	42925245	469	peak942	TTS (NM_006516)	33857	NM_006516	6513	Hs.473721	NM_006516	ENSG00000117394	SLC2A1	CSE|DYT17|DYT18|DYT9|EIG12|GLUT|GLUT-1|GLUT1|GLUT1DS|HTLVR|PED|SDCHCN	solute carrier family 2 member 1	protein-coding	TTS
chr1	42957475	42959191	1717	peak943	promoter-TSS (NM_006516)	535	NM_006516	6513	Hs.473721	NM_006516	ENSG00000117394	SLC2A1	CSE|DYT17|DYT18|DYT9|EIG12|GLUT|GLUT-1|GLUT1|GLUT1DS|HTLVR|PED|SDCHCN	solute carrier family 2 member 1	protein-coding	promoter-TSS
chr1	43068175	43068535	361	peak944	Intergenic	-79549	NM_001101376	440585	Hs.657614	NM_001101376	ENSG00000186973	FAM183A	-	family with sequence similarity 183 member A	protein-coding	Intergenic
chr1	43120090	43120479	390	peak945	Intergenic	-27619	NM_001101376	440585	Hs.657614	NM_001101376	ENSG00000186973	FAM183A	-	family with sequence similarity 183 member A	protein-coding	Intergenic
chr1	43348409	43349075	667	peak946	intron (NM_005373, intron 8 of 11)	-10239	NM_001255	991	Hs.524947	NM_001255	ENSG00000117399	CDC20	CDC20A|bA276H19.3|p55CDC	cell division cycle 20	protein-coding	intron
chr1	43358359	43358703	345	peak947	promoter-TSS (NM_001255)	-450	NM_001255	991	Hs.524947	NM_001255	ENSG00000117399	CDC20	CDC20A|bA276H19.3|p55CDC	cell division cycle 20	protein-coding	promoter-TSS
chr1	43358910	43359392	483	peak948	promoter-TSS (NM_001255)	170	NM_001255	991	Hs.524947	NM_001255	ENSG00000117399	CDC20	CDC20A|bA276H19.3|p55CDC	cell division cycle 20	protein-coding	promoter-TSS
chr1	43367020	43367503	484	peak949	promoter-TSS (NM_001256399)	476	NM_001256399	64834	Hs.25597	NM_022821	ENSG00000066322	ELOVL1	CGI-88|Ssc1	ELOVL fatty acid elongase 1	protein-coding	promoter-TSS
chr1	43367602	43368562	961	peak950	promoter-TSS (NM_001256401)	-8	NM_001256401	64834	Hs.25597	NM_022821	ENSG00000066322	ELOVL1	CGI-88|Ssc1	ELOVL fatty acid elongase 1	protein-coding	promoter-TSS
chr1	43368796	43369225	430	peak951	promoter-TSS (NM_001256401)	-937	NM_001256401	64834	Hs.25597	NM_022821	ENSG00000066322	ELOVL1	CGI-88|Ssc1	ELOVL fatty acid elongase 1	protein-coding	promoter-TSS
chr1	43453066	43453959	894	peak952	promoter-TSS (NM_031207)	418	NM_031207	81888	Hs.709864	NM_031207	ENSG00000178922	HYI	HT036	hydroxypyruvate isomerase (putative)	protein-coding	promoter-TSS
chr1	43454114	43454658	545	peak953	promoter-TSS (NM_001243526)	-397	NM_001243526	81888	Hs.709864	NM_031207	ENSG00000178922	HYI	HT036	hydroxypyruvate isomerase (putative)	protein-coding	promoter-TSS
chr1	43530874	43531332	459	peak954	promoter-TSS (NM_002840)	220	NM_002840	5792	Hs.272062	NM_002840	ENSG00000142949	PTPRF	BNAH2|LAR	protein tyrosine phosphatase receptor type F	protein-coding	promoter-TSS
chr1	43531528	43531820	293	peak955	promoter-TSS (NM_002840)	791	NM_002840	5792	Hs.272062	NM_002840	ENSG00000142949	PTPRF	BNAH2|LAR	protein tyrosine phosphatase receptor type F	protein-coding	promoter-TSS
chr1	43706746	43708197	1452	peak956	promoter-TSS (NM_001270465)	-25	NM_001270465	6487	Hs.597915	NM_006279	ENSG00000126091	ST3GAL3	EIEE15|MRT12|SIAT6|ST3GALII|ST3Gal III|ST3GalIII|ST3N	ST3 beta-galactoside alpha-2,3-sialyltransferase 3	protein-coding	promoter-TSS
chr1	43935924	43936838	915	peak957	exon (NM_057090, exon 5 of 5)	2580	NM_057091	9048	Hs.632404	NM_003976	ENSG00000117407	ARTN	ART|ENOVIN|EVN|NBN	artemin	protein-coding	exon
chr1	43978707	43979969	1263	peak958	promoter-TSS (NM_003780)	136	NM_003780	8704	Hs.632403	NM_003780	ENSG00000117411	B4GALT2	B4Gal-T2|B4Gal-T3|beta4Gal-T2	beta-1,4-galactosyltransferase 2	protein-coding	promoter-TSS
chr1	43990919	43992604	1686	peak959	promoter-TSS (NR_146064)	-64	NR_146064	149473	Hs.632394	NM_152499	ENSG00000159214	CCDC24	-	coiled-coil domain containing 24	protein-coding	promoter-TSS
chr1	44030270	44031742	1473	peak960	promoter-TSS (NM_001328629)	117	NM_001328629	6536	Hs.442590	NM_006934	ENSG00000196517	SLC6A9	GCENSG|GLYT1	solute carrier family 6 member 9	protein-coding	promoter-TSS
chr1	44405367	44405699	333	peak961	promoter-TSS (NM_018150)	278	NM_018150	55182	Hs.456557	NM_018150	ENSG00000187147	RNF220	C1orf164	ring finger protein 220	protein-coding	promoter-TSS
chr1	44406469	44407025	557	peak962	promoter-TSS (NM_018150)	1492	NM_018150	55182	Hs.456557	NM_018150	ENSG00000187147	RNF220	C1orf164	ring finger protein 220	protein-coding	promoter-TSS
chr1	44407286	44408455	1170	peak963	intron (NM_018150, intron 1 of 14)	2616	NM_018150	55182	Hs.456557	NM_018150	ENSG00000187147	RNF220	C1orf164	ring finger protein 220	protein-coding	intron
chr1	44417386	44417832	447	peak964	intron (NM_001319956, intron 2 of 14)	-6392	NM_001319957	55182	Hs.456557	NM_018150	ENSG00000187147	RNF220	C1orf164	ring finger protein 220	protein-coding	intron
chr1	44418006	44418426	421	peak965	intron (NM_001319956, intron 2 of 14)	-5785	NM_001319957	55182	Hs.456557	NM_018150	ENSG00000187147	RNF220	C1orf164	ring finger protein 220	protein-coding	intron
chr1	44631899	44632313	415	peak966	intron (NM_001319957, intron 4 of 13)	38950	NR_145816	109623472		NR_145816		SNORD145	-	small nucleolar RNA, C/D box 145	snoRNA	intron
chr1	44723981	44725495	1515	peak967	intron (NM_001145636, intron 9 of 11)	-2837	NR_002753	26828		NR_002753	ENSG00000199377	RNU5F-1	RNU5F|U5F	RNA, U5F small nuclear 1	snRNA	intron
chr1	44738226	44739127	902	peak968	promoter-TSS (NM_006845)	-1160	NM_006845	11004	Hs.720061	NM_006845	ENSG00000142945	KIF2C	CT139|KNSL6|MCAK	kinesin family member 2C	protein-coding	promoter-TSS
chr1	44780557	44780932	376	peak969	Intergenic	2355	NR_001457	94163		NR_001457	ENSG00000281859	SNORD38B	RNU38B|U38B	small nucleolar RNA, C/D box 38B	snoRNA	Intergenic
chr1	44782745	44783376	632	peak970	TTS (NM_153274)	4671	NR_001457	94163		NR_001457	ENSG00000281859	SNORD38B	RNU38B|U38B	small nucleolar RNA, C/D box 38B	snoRNA	TTS
chr1	44783611	44784942	1332	peak971	exon (NM_153274, exon 9 of 9)	3893	NM_153274	266675	Hs.302513	NM_153274	ENSG00000142959	BEST4	VMD2L2	bestrophin 4	protein-coding	exon
chr1	44785745	44787041	1297	peak972	intron (NM_153274, intron 3 of 8)	1777	NM_153274	266675	Hs.302513	NM_153274	ENSG00000142959	BEST4	VMD2L2	bestrophin 4	protein-coding	intron
chr1	44799091	44799625	535	peak973	promoter-TSS (NM_004073)	-1019	NM_004073	1263	Hs.632415	NM_004073	ENSG00000173846	PLK3	CNK|FNK|PLK-3|PRK	polo like kinase 3	protein-coding	promoter-TSS
chr1	44799798	44801157	1360	peak974	promoter-TSS (NM_004073)	101	NM_004073	1263	Hs.632415	NM_004073	ENSG00000173846	PLK3	CNK|FNK|PLK-3|PRK	polo like kinase 3	protein-coding	promoter-TSS
chr1	44804876	44805103	228	peak975	TTS (NM_001013632)	2295	NM_001013632	343521	Hs.585137	NM_001013632	ENSG00000188396	TCTEX1D4	-	Tctex1 domain containing 4	protein-coding	TTS
chr1	44805401	44806663	1263	peak976	promoter-TSS (NM_001013632)	1253	NM_001013632	343521	Hs.585137	NM_001013632	ENSG00000188396	TCTEX1D4	-	Tctex1 domain containing 4	protein-coding	promoter-TSS
chr1	44808229	44808690	462	peak977	promoter-TSS (NM_001136537)	-22	NM_001136537	149478	Hs.632400	NM_001136537	ENSG00000222009	BTBD19	-	BTB domain containing 19	protein-coding	promoter-TSS
chr1	44811939	44814659	2721	peak978	intron (NM_001136537, intron 6 of 7)	4817	NM_001136537	149478	Hs.632400	NM_001136537	ENSG00000222009	BTBD19	-	BTB domain containing 19	protein-coding	intron
chr1	44842892	44843387	496	peak979	promoter-TSS (NM_003738)	113	NM_003738	8643	Hs.591497	NM_003738	ENSG00000117425	PTCH2	PTC2	patched 2	protein-coding	promoter-TSS
chr1	45010499	45011399	901	peak980	promoter-TSS (NM_024602)	375	NM_024602	79654	Hs.525084	NM_024602	ENSG00000126107	HECTD3	-	HECT domain E3 ubiquitin protein ligase 3	protein-coding	promoter-TSS
chr1	45105849	45106710	862	peak981	intron (NM_020883, intron 1 of 13)	94026	NR_158184	7389	Hs.78601	NM_000374	ENSG00000126088	UROD	PCT|UPD	uroporphyrinogen decarboxylase	protein-coding	intron
chr1	45205556	45207076	1521	peak982	promoter-TSS (NM_020883)	289	NM_020883	57643	Hs.656613	NM_020883	ENSG00000162415	ZSWIM5	-	zinc finger SWIM-type containing 5	protein-coding	promoter-TSS
chr1	45303816	45304413	598	peak983	promoter-TSS (NR_024270)	205	NR_024270	400752	Hs.334348	NR_024270	ENSG00000281912	LINC01144	-	long intergenic non-protein coding RNA 1144	ncRNA	promoter-TSS
chr1	45305108	45305559	452	peak984	promoter-TSS (NR_024270)	1424	NR_024270	400752	Hs.334348	NR_024270	ENSG00000281912	LINC01144	-	long intergenic non-protein coding RNA 1144	ncRNA	promoter-TSS
chr1	45326397	45328388	1992	peak985	promoter-TSS (NM_032756)	498	NM_032756	84842	Hs.162717	NM_032756	ENSG00000186603	HPDL	4-HPPD-L|GLOXD1	4-hydroxyphenylpyruvate dioxygenase like	protein-coding	promoter-TSS
chr1	45490637	45491277	641	peak986	promoter-TSS (NM_007170)	206	NM_007170	10420	Hs.591499	NM_007170	ENSG00000070759	TESK2	-	testis associated actin remodelling kinase 2	protein-coding	promoter-TSS
chr1	45499813	45500268	456	peak987	promoter-TSS (NM_001358406)	32	NM_001358406	126661	Hs.461300	NM_001102601	ENSG00000280670	CCDC163	C1orf231|CCDC163P	coiled-coil domain containing 163	protein-coding	promoter-TSS
chr1	45521539	45522765	1227	peak988	promoter-TSS (NM_181696)	-214	NM_181696	5052	Hs.180909	NM_002574	ENSG00000117450	PRDX1	MSP23|NKEF-A|NKEFA|PAG|PAGA|PAGB|PRX1|PRXI|TDPX2	peroxiredoxin 1	protein-coding	promoter-TSS
chr1	45550086	45551596	1511	peak989	promoter-TSS (NM_001202414)	15	NM_001202414	10327	Hs.474584	NM_006066	ENSG00000117448	AKR1A1	ALDR1|ALR|ARM|DD3|HEL-S-6	aldo-keto reductase family 1 member A1	protein-coding	promoter-TSS
chr1	45622482	45623432	951	peak990	promoter-TSS (NM_001190182)	1097	NM_001190182	149483	Hs.18912	NM_152500	ENSG00000159588	CCDC17	-	coiled-coil domain containing 17	protein-coding	promoter-TSS
chr1	45686766	45687153	388	peak991	promoter-TSS (NM_021639)	-427	NM_021639	60313	Hs.238432	NM_021639	ENSG00000159592	GPBP1L1	SP192	GC-rich promoter binding protein 1 like 1	protein-coding	promoter-TSS
chr1	45749244	45750176	933	peak992	promoter-TSS (NM_005897)	943	NM_005897	3652	Hs.744252	NM_005897	ENSG00000197429	IPP	KLHL27	intracisternal A particle-promoted polypeptide	protein-coding	promoter-TSS
chr1	45750270	45751222	953	peak993	promoter-TSS (NM_001145349)	67	NM_001145349	3652	Hs.744252	NM_005897	ENSG00000197429	IPP	KLHL27	intracisternal A particle-promoted polypeptide	protein-coding	promoter-TSS
chr1	45803579	45804265	687	peak994	promoter-TSS (NM_001319245)	309	NM_001319245	23139	Hs.319481	NM_015112	ENSG00000086015	MAST2	MAST205|MTSSK	microtubule associated serine/threonine kinase 2	protein-coding	promoter-TSS
chr1	46132107	46132619	513	peak995	promoter-TSS (NM_001328653)	266	NM_001328653	8503	Hs.655387	NM_003629	ENSG00000117461	PIK3R3	p55|p55-GAMMA|p55PIK	phosphoinositide-3-kinase regulatory subunit 3	protein-coding	promoter-TSS
chr1	46203075	46203854	780	peak996	promoter-TSS (NM_001013615)	131	NM_001013615	541468	Hs.568642	NM_001013615	ENSG00000171357	LURAP1	C1orf190|LRAP35a|LRP35A	leucine rich adaptor protein 1	protein-coding	promoter-TSS
chr1	46203954	46204410	457	peak997	promoter-TSS (NM_001013615)	848	NM_001013615	541468	Hs.568642	NM_001013615	ENSG00000171357	LURAP1	C1orf190|LRAP35a|LRP35A	leucine rich adaptor protein 1	protein-coding	promoter-TSS
chr1	46240980	46242486	1507	peak998	Intergenic	-5955	NM_001370766	8438	Hs.642042	NM_003579	ENSG00000085999	RAD54L	HR54|RAD54A|hHR54|hRAD54	RAD54 like	protein-coding	Intergenic
chr1	46247022	46247316	295	peak999	promoter-TSS (NM_001370766)	-519	NM_001370766	8438	Hs.642042	NM_003579	ENSG00000085999	RAD54L	HR54|RAD54A|hHR54|hRAD54	RAD54 like	protein-coding	promoter-TSS
chr1	46285799	46286089	291	peak1000	exon (NM_006369, exon 4 of 10)	17422	NM_006369	10489	Hs.144941	NM_006369	ENSG00000132128	LRRC41	MUF1|PP7759	leucine rich repeat containing 41	protein-coding	exon
chr1	46301702	46302263	562	peak1001	promoter-TSS (NM_006369)	1383	NM_006369	10489	Hs.144941	NM_006369	ENSG00000132128	LRRC41	MUF1|PP7759	leucine rich repeat containing 41	protein-coding	promoter-TSS
chr1	46302532	46303330	799	peak1002	promoter-TSS (NM_006369)	435	NM_006369	10489	Hs.144941	NM_006369	ENSG00000132128	LRRC41	MUF1|PP7759	leucine rich repeat containing 41	protein-coding	promoter-TSS
chr1	46339810	46340684	875	peak1003	promoter-TSS (NR_045791)	70	NR_045791	387338	Hs.163424	NM_199044	ENSG00000117481	NSUN4	SHTAP	NOP2/Sun RNA methyltransferase 4	protein-coding	promoter-TSS
chr1	46465963	46467583	1621	peak1004	Intergenic	-17069	NR_121680	101929651	Hs.638707	NR_121680	ENSG00000224863	LINC01398	-	long intergenic non-protein coding RNA 1398	ncRNA	Intergenic
chr1	46488542	46491752	3211	peak1005	promoter-TSS (NM_172225)	311	NM_172225	127343	Hs.375623	NM_147192	ENSG00000197587	DMBX1	MBX|OTX3|PAXB	diencephalon/mesencephalon homeobox 1	protein-coding	promoter-TSS
chr1	46532888	46533918	1031	peak1006	exon (NM_001357063, exon 3 of 3)	2112	NM_001357063	105378696		NM_001357063	ENSG00000282881	TMEM275	-	transmembrane protein 275	protein-coding	exon
chr1	46616207	46617097	891	peak1007	promoter-TSS (NM_201403)	239	NM_201403	148932	Hs.632401	NM_145279	ENSG00000142961	MOB3C	MOB1E|MOBKL2C	MOB kinase activator 3C	protein-coding	promoter-TSS
chr1	46668096	46668711	616	peak1008	promoter-TSS (NM_001042546)	23	NM_001042546	64756	Hs.100874	NM_022745	ENSG00000123472	ATPAF1	ATP11|ATP11p	ATP synthase mitochondrial F1 complex assembly factor 1	protein-coding	promoter-TSS
chr1	47225585	47226200	616	peak1009	intron (NM_001290403, intron 2 of 4)	5822	NM_001287347	6886	Hs.705618	NM_003189	ENSG00000162367	TAL1	SCL|TCL5|bHLHa17|tal-1	TAL bHLH transcription factor 1, erythroid differentiation factor	protein-coding	intron
chr1	47230772	47232686	1915	peak1010	promoter-TSS (NM_001287347)	-14	NM_001287347	6886	Hs.705618	NM_003189	ENSG00000162367	TAL1	SCL|TCL5|bHLHa17|tal-1	TAL bHLH transcription factor 1, erythroid differentiation factor	protein-coding	promoter-TSS
chr1	47333812	47334736	925	peak1011	promoter-TSS (NM_001366135)	484	NM_001366135	51727	Hs.731647	NM_016308	ENSG00000162368	CMPK1	CK|CMK|CMPK|UMK|UMP-CMPK|UMPK	cytidine/uridine monophosphate kinase 1	protein-coding	promoter-TSS
chr1	47416020	47417933	1914	peak1012	promoter-TSS (NM_012186)	692	NM_012186	2301	Hs.112968	NM_012186	ENSG00000186790	FOXE3	AAT11|ASGD2|CTRCT34|FKHL12|FREAC8	forkhead box E3	protein-coding	promoter-TSS
chr1	47436603	47440070	3468	peak1013	promoter-TSS (NR_126355)	-1020	NR_126355	102724077	Hs.159718	NR_126355		LINC01389	-	long intergenic non-protein coding RNA 1389	ncRNA	promoter-TSS
chr1	47708627	47710100	1474	peak1014	Intergenic	-272047	NR_126355	102724077	Hs.159718	NR_126355		LINC01389	-	long intergenic non-protein coding RNA 1389	ncRNA	Intergenic
chr1	47724520	47725226	707	peak1015	Intergenic	272512	NM_001194986	388630	Hs.61504	NM_001194986	ENSG00000269113	TRABD2B	TIKI2	TraB domain containing 2B	protein-coding	Intergenic
chr1	48382570	48383105	536	peak1016	intron (NM_019073, intron 9 of 12)	89366	NM_001286238	54558	Hs.538103	NM_019073	ENSG00000132122	SPATA6	HASH|SRF-1|SRF1	spermatogenesis associated 6	protein-coding	intron
chr1	48471302	48471845	544	peak1017	promoter-TSS (NM_001286238)	630	NM_001286238	54558	Hs.538103	NM_019073	ENSG00000132122	SPATA6	HASH|SRF-1|SRF1	spermatogenesis associated 6	protein-coding	promoter-TSS
chr1	48471918	48472239	322	peak1018	promoter-TSS (NM_001286238)	125	NM_001286238	54558	Hs.538103	NM_019073	ENSG00000132122	SPATA6	HASH|SRF-1|SRF1	spermatogenesis associated 6	protein-coding	promoter-TSS
chr1	50418268	50420054	1787	peak1019	exon (NM_032110, exon 3 of 3)	4282	NM_032110	63950	Hs.334481	NM_032110	ENSG00000142700	DMRTA2	-	DMRT like family A2	protein-coding	exon
chr1	50420223	50422108	1886	peak1020	exon (NM_032110, exon 2 of 3)	2277	NM_032110	63950	Hs.334481	NM_032110	ENSG00000142700	DMRTA2	-	DMRT like family A2	protein-coding	exon
chr1	50422616	50423992	1377	peak1021	promoter-TSS (NM_032110)	139	NM_032110	63950	Hs.334481	NM_032110	ENSG00000142700	DMRTA2	-	DMRT like family A2	protein-coding	promoter-TSS
chr1	50426832	50428003	1172	peak1022	Intergenic	-3975	NM_032110	63950	Hs.334481	NM_032110	ENSG00000142700	DMRTA2	-	DMRT like family A2	protein-coding	Intergenic
chr1	50959504	50960123	620	peak1023	promoter-TSS (NM_007051)	453	NM_007051	11124	Hs.530402	NM_007051	ENSG00000185104	FAF1	CGI-03|HFAF1s|UBXD12|UBXN3A|hFAF1	Fas associated factor 1	protein-coding	promoter-TSS
chr1	50967976	50970004	2029	peak1024	promoter-TSS (NM_001262)	295	NM_001262	1031	Hs.525324	NM_001262	ENSG00000123080	CDKN2C	INK4C|p18|p18-INK4C	cyclin dependent kinase inhibitor 2C	protein-coding	promoter-TSS
chr1	50977455	50978812	1358	peak1025	Intergenic	7889	NM_078626	1031	Hs.525324	NM_001262	ENSG00000123080	CDKN2C	INK4C|p18|p18-INK4C	cyclin dependent kinase inhibitor 2C	protein-coding	Intergenic
chr1	51330049	51330972	924	peak1026	promoter-TSS (NM_001297662)	51	NM_001297662	22996	Hs.112949	NM_001080494	ENSG00000085831	TTC39A	C1orf34|DEME-6	tetratricopeptide repeat domain 39A	protein-coding	promoter-TSS
chr1	51344355	51345560	1206	peak1027	promoter-TSS (NM_001144832)	158	NM_001144832	22996	Hs.112949	NM_001080494	ENSG00000085831	TTC39A	C1orf34|DEME-6	tetratricopeptide repeat domain 39A	protein-coding	promoter-TSS
chr1	51518454	51519184	731	peak1028	promoter-TSS (NM_001981)	447	NM_001981	2060	Hs.83722	NM_001981	ENSG00000085832	EPS15	AF-1P|AF1P|MLLT5	epidermal growth factor receptor pathway substrate 15	protein-coding	promoter-TSS
chr1	51878157	51878861	705	peak1029	promoter-TSS (NM_002525)	428	NM_002525	4898	Hs.584782	NM_002525	ENSG00000078618	NRDC	NRD1|hNRD1|hNRD2	nardilysin convertase	protein-coding	promoter-TSS
chr1	51990417	51990696	280	peak1030	promoter-TSS (NM_002867)	143	NM_002867	5865	Hs.123072	NM_002867	ENSG00000169213	RAB3B	-	RAB3B, member RAS oncogene family	protein-coding	promoter-TSS
chr1	52033372	52033799	428	peak1031	promoter-TSS (NM_138417)	224	NM_138417	112970	Hs.476033	NM_138417	ENSG00000198841	KTI12	SBBI81|TOT4	KTI12 chromatin associated homolog	protein-coding	promoter-TSS
chr1	52055354	52056075	722	peak1032	promoter-TSS (NR_046406)	456	NR_046406	51060	Hs.476033	NM_015913	ENSG00000117862	TXNDC12	AG1|AGR1|ERP16|ERP18|ERP19|PDIA16|TLP19|hAG-1|hTLP19	thioredoxin domain containing 12	protein-coding	promoter-TSS
chr1	52141654	52143178	1525	peak1033	promoter-TSS (NM_004799)	322	NM_004799	9372	Hs.532345	NM_004799	ENSG00000157077	ZFYVE9	MADHIP|NSP|PPP1R173|SARA|SMADIP	zinc finger FYVE-type containing 9	protein-coding	promoter-TSS
chr1	52368304	52368791	488	peak1034	Intergenic	-2343	NM_001330585	200014	Hs.591451	NM_032449	ENSG00000154222	CC2D1B	-	coiled-coil and C2 domain containing 1B	protein-coding	Intergenic
chr1	52552487	52553266	780	peak1035	promoter-TSS (NM_015269)	213	NM_015269	23318	Hs.655407	NM_015269	ENSG00000134744	TUT4	PAPD3|TENT3A|ZCCHC11	terminal uridylyl transferase 4	protein-coding	promoter-TSS
chr1	52553553	52553903	351	peak1036	promoter-TSS (NM_001009881)	-636	NM_001009881	23318	Hs.655407	NM_015269	ENSG00000134744	TUT4	PAPD3|TENT3A|ZCCHC11	terminal uridylyl transferase 4	protein-coding	promoter-TSS
chr1	52601789	52603477	1689	peak1037	promoter-TSS (NM_015696)	262	NM_015696	2882	Hs.43728	NM_015696	ENSG00000116157	GPX7	CL683|GPX6|GPx-7|GSHPx-7|NPGPx	glutathione peroxidase 7	protein-coding	promoter-TSS
chr1	52632041	52633829	1789	peak1038	promoter-TSS (NR_135157)	-233	NR_135157	348378	Hs.424589	NM_001042693	ENSG00000182183	SHISAL2A	FAM159A|PRO7171|WWLS2783	shisa like 2A	protein-coding	promoter-TSS
chr1	52842882	52844294	1413	peak1039	promoter-TSS (NM_001004339)	828	NM_001004339	440590	Hs.658458	NM_001004339	ENSG00000203995	ZYG11A	ZYG11	zyg-11 family member A, cell cycle regulator	protein-coding	promoter-TSS
chr1	52920897	52921838	942	peak1040	promoter-TSS (NM_018281)	372	NM_018281	55268	Hs.476319	NM_018281	ENSG00000121310	ECHDC2	-	enoyl-CoA hydratase domain containing 2	protein-coding	promoter-TSS
chr1	52927037	52928277	1241	peak1041	promoter-TSS (NM_002979)	381	NM_002979	6342	Hs.476365	NM_002979	ENSG00000116171	SCP2	NLTP|NSL-TP|SCP-2|SCP-CHI|SCP-X|SCPX	sterol carrier protein 2	protein-coding	promoter-TSS
chr1	53062021	53063321	1301	peak1042	promoter-TSS (NM_001199080)	458	NM_001199080	127435	Hs.586141	NM_153703	ENSG00000174348	PODN	PCAN|SLRR5A	podocan	protein-coding	promoter-TSS
chr1	53220407	53221068	662	peak1043	promoter-TSS (NM_001304759)	-99	NM_001304759	54987	Hs.525391	NM_017887	ENSG00000162384	CZIB	C1orf123	CXXC motif containing zinc binding protein	protein-coding	promoter-TSS
chr1	53276648	53277145	498	peak1044	exon (NM_001018054, exon 5 of 18)	38287	NR_038953	100507564	Hs.592502	NR_038953	ENSG00000226754	LOC100507564	-	uncharacterized LOC100507564	ncRNA	exon
chr1	53325609	53328971	3363	peak1045	promoter-TSS (NM_004631)	780	NM_004631	7804	Hs.280387	NM_004631	ENSG00000157193	LRP8	APOER2|HSZ75190|LRP-8|MCI1	LDL receptor related protein 8	protein-coding	promoter-TSS
chr1	53459384	53460020	637	peak1046	promoter-TSS (NM_033067)	303	NM_033067	63948	Hs.131654	NM_033067	ENSG00000143006	DMRTB1	-	DMRT like family B with proline rich C-terminal 1	protein-coding	promoter-TSS
chr1	53460120	53460566	447	peak1047	promoter-TSS (NM_033067)	944	NM_033067	63948	Hs.131654	NM_033067	ENSG00000143006	DMRTB1	-	DMRT like family B with proline rich C-terminal 1	protein-coding	promoter-TSS
chr1	53461320	53461760	441	peak1048	exon (NM_033067, exon 2 of 4)	2141	NM_033067	63948	Hs.131654	NM_033067	ENSG00000143006	DMRTB1	-	DMRT like family B with proline rich C-terminal 1	protein-coding	exon
chr1	53737389	53739588	2200	peak1049	promoter-TSS (NM_001367484)	675	NM_001367484	148979	Hs.306691	NM_147193	ENSG00000174332	GLIS1	-	GLIS family zinc finger 1	protein-coding	promoter-TSS
chr1	53838039	53838461	423	peak1050	promoter-TSS (NM_018087)	46	NM_018087	55706	Hs.476525	NM_018087	ENSG00000058804	NDC1	NET3|TMEM48	NDC1 transmembrane nucleoporin	protein-coding	promoter-TSS
chr1	53945412	53945774	363	peak1051	promoter-TSS (NR_133633)	230	NR_133633	51668	Hs.525462	NM_016126	ENSG00000081870	HSPB11	C1orf41|HSPCO34|IFT25|PP25	heat shock protein family B (small) member 11	protein-coding	promoter-TSS
chr1	54404896	54406412	1517	peak1052	promoter-TSS (NM_001009955)	740	NM_001009955	23648	Hs.476706	NM_018070	ENSG00000157216	SSBP3	CSDP|SSDP|SSDP1	single stranded DNA binding protein 3	protein-coding	promoter-TSS
chr1	54406594	54407550	957	peak1053	promoter-TSS (NM_018070)	-678	NM_018070	23648	Hs.476706	NM_018070	ENSG00000157216	SSBP3	CSDP|SSDP|SSDP1	single stranded DNA binding protein 3	protein-coding	promoter-TSS
chr1	54407711	54408299	589	peak1054	Intergenic	-1611	NM_018070	23648	Hs.476706	NM_018070	ENSG00000157216	SSBP3	CSDP|SSDP|SSDP1	single stranded DNA binding protein 3	protein-coding	Intergenic
chr1	54474742	54475075	334	peak1055	Intergenic	-68515	NM_018070	23648	Hs.476706	NM_018070	ENSG00000157216	SSBP3	CSDP|SSDP|SSDP1	single stranded DNA binding protein 3	protein-coding	Intergenic
chr1	54487500	54488326	827	peak1056	Intergenic	-60315	NM_015547	26027	Hs.745173	NM_015547	ENSG00000162390	ACOT11	BFIT|STARD14|THEA|THEM1	acyl-CoA thioesterase 11	protein-coding	Intergenic
chr1	54541411	54543345	1935	peak1057	Intergenic	-5850	NM_015547	26027	Hs.745173	NM_015547	ENSG00000162390	ACOT11	BFIT|STARD14|THEA|THEM1	acyl-CoA thioesterase 11	protein-coding	Intergenic
chr1	54561551	54562468	918	peak1058	intron (NM_015547, intron 1 of 16)	13782	NM_147161	26027	Hs.745173	NM_015547	ENSG00000162390	ACOT11	BFIT|STARD14|THEA|THEM1	acyl-CoA thioesterase 11	protein-coding	intron
chr1	54781085	54781764	680	peak1059	exon (NM_001114108, exon 7 of 7)	-16902	NM_152268	25973	Hs.380169	NM_152268	ENSG00000162396	PARS2	EIEE75|MT-PRORS|proRS	prolyl-tRNA synthetase 2, mitochondrial	protein-coding	exon
chr1	54800248	54801033	786	peak1060	promoter-TSS (NM_001114108)	682	NM_001114108	55001	Hs.16230	NM_017904	ENSG00000006555	TTC22	-	tetratricopeptide repeat domain 22	protein-coding	promoter-TSS
chr1	54801136	54801782	647	peak1061	promoter-TSS (NM_017904)	-136	NM_017904	55001	Hs.16230	NM_017904	ENSG00000006555	TTC22	-	tetratricopeptide repeat domain 22	protein-coding	promoter-TSS
chr1	54886506	54887208	703	peak1062	promoter-TSS (NM_014762)	338	NM_014762	1718	Hs.498727	NM_014762	ENSG00000116133	DHCR24	DCE|Nbla03646|SELADIN1|seladin-1	24-dehydrocholesterol reductase	protein-coding	promoter-TSS
chr1	54950571	54950799	229	peak1063	Intergenic	-29943	NM_182532	199964	Hs.663950	NM_182532	ENSG00000143001	TMEM61	-	transmembrane protein 61	protein-coding	Intergenic
chr1	54980425	54981206	782	peak1064	promoter-TSS (NM_182532)	188	NM_182532	199964	Hs.663950	NM_182532	ENSG00000143001	TMEM61	-	transmembrane protein 61	protein-coding	promoter-TSS
chr1	55214489	55216332	1844	peak1065	promoter-TSS (NR_038320)	3	NR_038320	100507634	Hs.735428	NR_038320		LOC100507634	-	uncharacterized LOC100507634	ncRNA	promoter-TSS
chr1	58782290	58783561	1272	peak1066	promoter-TSS (NM_002228)	1121	NM_002228	3725	Hs.696684	NM_002228	ENSG00000177606	JUN	AP-1|AP1|c-Jun|p39	Jun proto-oncogene, AP-1 transcription factor subunit	protein-coding	promoter-TSS
chr1	58784351	58785233	883	peak1067	promoter-TSS (NR_108106)	-359	NR_108106	100131060	Hs.680604	NR_034014	ENSG00000234807	LINC01135	-	long intergenic non-protein coding RNA 1135	ncRNA	promoter-TSS
chr1	58903110	58904151	1042	peak1068	Intergenic	-116845	NR_110626	101926925		NR_110626		LINC01358	-	long intergenic non-protein coding RNA 1358	ncRNA	Intergenic
chr1	61082233	61084073	1841	peak1069	promoter-TSS (NM_001134673)	592	NM_001134673	4774	Hs.740757	NM_005595	ENSG00000162599	NFIA	BRMUTD|CTF|NF-I/A|NF1-A|NFI-A|NFI-L	nuclear factor I A	protein-coding	promoter-TSS
chr1	61742287	61743465	1179	peak1070	promoter-TSS (NM_001350145)	396	NM_001350145	10207	Hs.478125	NM_005799	ENSG00000132849	PATJ	Cipp|INADL|InaD-like|hINADL	PATJ crumbs cell polarity complex component	protein-coding	promoter-TSS
chr1	62318201	62320402	2202	peak1071	promoter-TSS (NM_001320269)	132	NM_001320269	163782	Hs.283398	NM_181712	ENSG00000132854	KANK4	ANKRD38|dJ1078M7.1	KN motif and ankyrin repeat domains 4	protein-coding	promoter-TSS
chr1	62435407	62436070	664	peak1072	promoter-TSS (NM_001017415)	-565	NM_001017415	7398	Hs.35086	NM_003368	ENSG00000162607	USP1	UBP	ubiquitin specific peptidase 1	protein-coding	promoter-TSS
chr1	62687418	62688919	1502	peak1073	promoter-TSS (NM_001330614)	199	NM_001330614	85440	Hs.744927	NM_033407	ENSG00000116641	DOCK7	EIEE23|ZIR2	dedicator of cytokinesis 7	protein-coding	promoter-TSS
chr1	63322004	63322418	415	peak1074	promoter-TSS (NR_121634)	247	NR_121634	100996301		NR_121634	ENSG00000230798	FOXD3-AS1	pasFOXD3	FOXD3 antisense RNA 1	ncRNA	promoter-TSS
chr1	63322519	63324732	2214	peak1075	promoter-TSS (NR_121636)	49	NR_121636	100996301		NR_121634	ENSG00000230798	FOXD3-AS1	pasFOXD3	FOXD3 antisense RNA 1	ncRNA	promoter-TSS
chr1	63367624	63368115	492	peak1076	promoter-TSS (NM_013339)	243	NM_013339	29929	Hs.258501	NM_013339	ENSG00000088035	ALG6	CDG1C	ALG6 alpha-1,3-glucosyltransferase	protein-coding	promoter-TSS
chr1	63592990	63594957	1968	peak1077	promoter-TSS (NM_001172819)	165	NM_001172819	5236	Hs.1869	NM_002633	ENSG00000079739	PGM1	CDG1T|GSD14	phosphoglucomutase 1	protein-coding	promoter-TSS
chr1	63773999	63775523	1525	peak1078	promoter-TSS (NM_001083592)	744	NM_001083592	4919	Hs.128753	NM_005012	ENSG00000185483	ROR1	NTRKR1|dJ537F10.1	receptor tyrosine kinase like orphan receptor 1	protein-coding	promoter-TSS
chr1	64470316	64470740	425	peak1079	promoter-TSS (NM_020925)	399	NM_020925	57685	Hs.443891	NM_020925	ENSG00000158966	CACHD1	-	cache domain containing 1	protein-coding	promoter-TSS
chr1	64744476	64745687	1212	peak1080	promoter-TSS (NM_018211)	7	NM_018211	55225	Hs.591443	NM_018211	ENSG00000162437	RAVER2	-	ribonucleoprotein, PTB binding 2	protein-coding	promoter-TSS
chr1	64965957	64966555	599	peak1081	promoter-TSS (NM_001321855)	293	NM_001321855	3716	Hs.207538	NM_002227	ENSG00000162434	JAK1	JAK1A|JAK1B|JTK3	Janus kinase 1	protein-coding	promoter-TSS
chr1	67053247	67054617	1371	peak1082	promoter-TSS (NM_015139)	216	NM_015139	23169	Hs.213642	NM_015139	ENSG00000116704	SLC35D1	SHNKND|UGTREL7	solute carrier family 35 member D1	protein-coding	promoter-TSS
chr1	70353683	70355104	1422	peak1083	promoter-TSS (NM_030816)	328	NM_030816	81573	Hs.744989	NM_030816	ENSG00000118454	ANKRD13C	dJ677H15.3	ankyrin repeat domain 13C	protein-coding	promoter-TSS
chr1	75615656	75616318	663	peak1084	promoter-TSS (NM_001320283)	176	NM_001320283	204962	Hs.654821	NM_152697	ENSG00000137968	SLC44A5	CTL5	solute carrier family 44 member 5	protein-coding	promoter-TSS
chr1	75796911	75797325	415	peak1085	promoter-TSS (NM_002440)	236	NM_002440	4438	Hs.216639	NM_002440	ENSG00000057468	MSH4	-	mutS homolog 4	protein-coding	promoter-TSS
chr1	77888131	77889227	1097	peak1086	promoter-TSS (NM_144573)	164	NM_144573	91624	Hs.612385	NM_144573	ENSG00000162614	NEXN	CMH20|NELIN	nexilin F-actin binding protein	protein-coding	promoter-TSS
chr1	78045760	78046676	917	peak1087	promoter-TSS (NM_017655)	252	NM_017655	54810	Hs.603818	NM_017655	ENSG00000137960	GIPC2	SEMCAP-2|SEMCAP2	GIPC PDZ domain containing family member 2	protein-coding	promoter-TSS
chr1	81509333	81509729	397	peak1088	intron (NM_001366008, intron 2 of 26)	48171	NR_125943	101927434	Hs.130394	NR_125943	ENSG00000234953	LOC101927434	-	uncharacterized LOC101927434	ncRNA	intron
chr1	81512374	81512589	216	peak1089	intron (NM_001366008, intron 2 of 26)	45220	NR_125943	101927434	Hs.130394	NR_125943	ENSG00000234953	LOC101927434	-	uncharacterized LOC101927434	ncRNA	intron
chr1	81700829	81701266	438	peak1090	promoter-TSS (NM_001297704)	1278	NM_001297704	23266	Hs.24212	NM_012302	ENSG00000117114	ADGRL2	CIRL2|CL2|LEC1|LPHH1|LPHN2	adhesion G protein-coupled receptor L2	protein-coding	promoter-TSS
chr1	81800436	81801270	835	peak1091	promoter-TSS (NM_001366006)	-81	NM_001366006	23266	Hs.24212	NM_012302	ENSG00000117114	ADGRL2	CIRL2|CL2|LEC1|LPHH1|LPHN2	adhesion G protein-coupled receptor L2	protein-coding	promoter-TSS
chr1	81801424	81803507	2084	peak1092	promoter-TSS (NM_001366007)	13	NM_001366007	23266	Hs.24212	NM_012302	ENSG00000117114	ADGRL2	CIRL2|CL2|LEC1|LPHH1|LPHN2	adhesion G protein-coupled receptor L2	protein-coding	promoter-TSS
chr1	83998364	83999316	953	peak1093	promoter-TSS (NM_024686)	292	NM_024686	79739	Hs.445826	NM_024686	ENSG00000137941	TTLL7	-	tubulin tyrosine ligase like 7	protein-coding	promoter-TSS
chr1	84077455	84078443	989	peak1094	promoter-TSS (NM_002731)	-26	NM_002731	5567	Hs.487325	NM_002731	ENSG00000142875	PRKACB	PKA C-beta|PKACB	protein kinase cAMP-activated catalytic subunit beta	protein-coding	promoter-TSS
chr1	84689705	84690456	752	peak1095	promoter-TSS (NM_001166293)	380	NM_001166293	117178	Hs.22587	NM_014021	ENSG00000117155	SSX2IP	ADIP|hMsd1	SSX family member 2 interacting protein	protein-coding	promoter-TSS
chr1	84690629	84691162	534	peak1096	promoter-TSS (NM_001166295)	-428	NM_001166295	117178	Hs.22587	NM_014021	ENSG00000117155	SSX2IP	ADIP|hMsd1	SSX family member 2 interacting protein	protein-coding	promoter-TSS
chr1	85047579	85048910	1332	peak1097	promoter-TSS (NM_018298)	255	NM_018298	55283	Hs.535239	NM_018298	ENSG00000055732	MCOLN3	TRP-ML3|TRPML3	mucolipin 3	protein-coding	promoter-TSS
chr1	85200387	85202179	1793	peak1098	promoter-TSS (NM_032184)	-267	NM_032184	84144	Hs.533853	NM_032184	ENSG00000097096	SYDE2	-	synapse defective Rho GTPase homolog 2	protein-coding	promoter-TSS
chr1	85464199	85465817	1619	peak1099	promoter-TSS (NM_012137)	151	NM_012137	23576	Hs.713411	NM_012137	ENSG00000153904	DDAH1	DDAH|DDAH-1|DDAHI|HEL-S-16	dimethylarginine dimethylaminohydrolase 1	protein-coding	promoter-TSS
chr1	85576323	85577461	1139	peak1100	promoter-TSS (NM_001134445)	1308	NM_001134445	23576	Hs.713411	NM_012137	ENSG00000153904	DDAH1	DDAH|DDAH-1|DDAHI|HEL-S-16	dimethylarginine dimethylaminohydrolase 1	protein-coding	promoter-TSS
chr1	85577820	85578545	726	peak1101	promoter-TSS (NM_001134445)	17	NM_001134445	23576	Hs.713411	NM_012137	ENSG00000153904	DDAH1	DDAH|DDAH-1|DDAHI|HEL-S-16	dimethylarginine dimethylaminohydrolase 1	protein-coding	promoter-TSS
chr1	85580704	85581477	774	peak1102	promoter-TSS (NM_001554)	330	NM_001554	3491	Hs.8867	NM_001554	ENSG00000142871	CCN1	CYR61|GIG1|IGFBP10	cellular communication network factor 1	protein-coding	promoter-TSS
chr1	87131857	87132729	873	peak1103	promoter-TSS (NR_026985)	367	NR_026985	339524	Hs.306423	NM_207357	ENSG00000267272	LINC01140	-	long intergenic non-protein coding RNA 1140	ncRNA	promoter-TSS
chr1	89820534	89822335	1802	peak1104	promoter-TSS (NM_001134479)	403	NM_001134479	55144	Hs.482087	NM_018103	ENSG00000171492	LRRC8D	LRRC5	leucine rich repeat containing 8 VRAC subunit D	protein-coding	promoter-TSS
chr1	89995119	89995711	593	peak1105	promoter-TSS (NM_182976)	305	NM_182976	284695	Hs.306221	NM_181781	ENSG00000162664	ZNF326	ZAN75|ZIRD|Zfp326|dJ871E2.1	zinc finger protein 326	protein-coding	promoter-TSS
chr1	90706325	90707532	1208	peak1106	Intergenic	10373	NM_020063	343472	Hs.451956	NM_020063	ENSG00000143032	BARHL2	-	BarH like homeobox 2	protein-coding	Intergenic
chr1	90717311	90719013	1703	peak1107	promoter-TSS (NM_020063)	-860	NM_020063	343472	Hs.451956	NM_020063	ENSG00000143032	BARHL2	-	BarH like homeobox 2	protein-coding	promoter-TSS
chr1	91021135	91022316	1182	peak1108	promoter-TSS (NM_016620)	-218	NM_016620	84146	Hs.173001	NM_016620	ENSG00000122482	ZNF644	BM-005|MYP21|NatF|ZEP-2	zinc finger protein 644	protein-coding	promoter-TSS
chr1	91500429	91500710	282	peak1109	promoter-TSS (NM_001134419)	-277	NM_001134419	8317	Hs.533573	NM_003503	ENSG00000097046	CDC7	CDC7L1|HsCDC7|Hsk1|huCDC7	cell division cycle 7	protein-coding	promoter-TSS
chr1	91885271	91887023	1753	peak1110	promoter-TSS (NM_003243)	4	NM_003243	7049	Hs.482390	NM_003243	ENSG00000069702	TGFBR3	BGCAN|betaglycan	transforming growth factor beta receptor 3	protein-coding	promoter-TSS
chr1	92026165	92026446	282	peak1111	Intergenic	-3679	NM_173567	253152	Hs.201555	NM_173567	ENSG00000172031	EPHX4	ABHD7|EH4|EPHXRP	epoxide hydrolase 4	protein-coding	Intergenic
chr1	92029714	92030375	662	peak1112	promoter-TSS (NM_173567)	60	NM_173567	253152	Hs.201555	NM_173567	ENSG00000172031	EPHX4	ABHD7|EH4|EPHXRP	epoxide hydrolase 4	protein-coding	promoter-TSS
chr1	92480090	92481561	1472	peak1113	exon (NM_001127216, exon 4 of 7)	3128	NM_001127215	2672	Hs.73172	NM_005263	ENSG00000162676	GFI1	GFI-1|GFI1A|SCN2|ZNF163	growth factor independent 1 transcriptional repressor	protein-coding	exon
chr1	92482688	92485453	2766	peak1114	promoter-TSS (NM_001127215)	-117	NM_001127215	2672	Hs.73172	NM_005263	ENSG00000162676	GFI1	GFI-1|GFI1A|SCN2|ZNF163	growth factor independent 1 transcriptional repressor	protein-coding	promoter-TSS
chr1	92485564	92487241	1678	peak1115	promoter-TSS (NM_001127216)	-303	NM_001127216	2672	Hs.73172	NM_005263	ENSG00000162676	GFI1	GFI-1|GFI1A|SCN2|ZNF163	growth factor independent 1 transcriptional repressor	protein-coding	promoter-TSS
chr1	92784141	92785074	934	peak1116	promoter-TSS (NM_001350197)	500	NM_001350197	7813	Hs.594434	NM_005665	ENSG00000067208	EVI5	EVI-5|NB4S	ecotropic viral integration site 5	protein-coding	promoter-TSS
chr1	92960476	92962169	1694	peak1117	promoter-TSS (NM_001006605)	139	NM_001006605	388650	Hs.180946	NM_001006605	ENSG00000154511	DIPK1A	FAM69A	divergent protein kinase domain 1A	protein-coding	promoter-TSS
chr1	93079195	93079564	370	peak1118	promoter-TSS (NM_007358)	97	NM_007358	22823	Hs.31016	NM_007358	ENSG00000143033	MTF2	M96|PCL2|TDRD19A|dJ976O13.2	metal response element binding transcription factor 2	protein-coding	promoter-TSS
chr1	93179941	93180334	394	peak1119	promoter-TSS (NM_001167830)	275	NM_001167830	50999	Hs.482873	NM_016040	ENSG00000117500	TMED5	CGI-100|p24g2|p28	transmembrane p24 trafficking protein 5	protein-coding	promoter-TSS
chr1	93180722	93181310	589	peak1120	promoter-TSS (NM_001306076)	300	NM_001306076	343099	Hs.482873	NM_206886	ENSG00000122483	CCDC18	NY-SAR-41	coiled-coil domain containing 18	protein-coding	promoter-TSS
chr1	93447231	93447484	254	peak1121	promoter-TSS (NM_017737)	-760	NM_017737	54874	Hs.134060	NM_017737	ENSG00000137942	FNBP1L	C1orf39|TOCA1	formin binding protein 1 like	protein-coding	promoter-TSS
chr1	93448072	93449601	1530	peak1122	promoter-TSS (NM_001024948)	706	NM_001024948	54874	Hs.134060	NM_017737	ENSG00000137942	FNBP1L	C1orf39|TOCA1	formin binding protein 1 like	protein-coding	promoter-TSS
chr1	93681103	93682059	957	peak1123	promoter-TSS (NM_001261409)	-211	NM_001261409	8412	Hs.36958	NM_003567	ENSG00000137936	BCAR3	AND-34|NSP2|SH2D3B	BCAR3 adaptor protein, NSP family member	protein-coding	promoter-TSS
chr1	93845894	93847581	1688	peak1124	promoter-TSS (NR_030621)	-94	NR_030621	100126348		NR_030621	ENSG00000211575	MIR760	MIRN760|hsa-mir-760|mir-760	microRNA 760	ncRNA	promoter-TSS
chr1	93908644	93909763	1120	peak1125	promoter-TSS (NM_002061)	226	NM_002061	2730	Hs.315562	NM_002061	ENSG00000023909	GCLM	GLCLR	glutamate-cysteine ligase modifier subunit	protein-coding	promoter-TSS
chr1	94418281	94419122	842	peak1126	promoter-TSS (NM_002858)	313	NM_002858	5825	Hs.700576	NM_002858	ENSG00000117528	ABCD3	ABC43|CBAS5|PMP70|PXMP1|ZWS2	ATP binding cassette subfamily D member 3	protein-coding	promoter-TSS
chr1	94925993	94927924	1932	peak1127	promoter-TSS (NM_001839)	151	NM_001839	1266	Hs.483454	NM_001839	ENSG00000117519	CNN3	-	calponin 3	protein-coding	promoter-TSS
chr1	95116820	95118290	1471	peak1128	promoter-TSS (NM_152487)	200	NM_152487	148534	Hs.483512	NM_152487	ENSG00000152078	TLCD4	TMEM56	TLC domain containing 4	protein-coding	promoter-TSS
chr1	95234086	95234694	609	peak1129	promoter-TSS (NM_015485)	180	NM_015485	25950	Hs.483512	NM_015485	ENSG00000122481	RWDD3	RSUME	RWD domain containing 3	protein-coding	promoter-TSS
chr1	96721375	96722554	1180	peak1130	promoter-TSS (NM_001300989)	181	NM_001300989	58155	Hs.596061	NM_021190	ENSG00000117569	PTBP2	PTBLP|brPTB|nPTB	polypyrimidine tract binding protein 2	protein-coding	promoter-TSS
chr1	97920700	97920973	274	peak1131	promoter-TSS (NM_001160301)	222	NM_001160301	1806	Hs.335034	NM_000110	ENSG00000188641	DPYD	DHP|DHPDHASE|DPD	dihydropyrimidine dehydrogenase	protein-coding	promoter-TSS
chr1	98045566	98046432	867	peak1132	promoter-TSS (NR_029679)	172	NR_029679	406928		NR_029679	ENSG00000284202	MIR137	MIRN137|miR-137	microRNA 137	ncRNA	promoter-TSS
chr1	98053430	98054248	819	peak1133	Intergenic	-4146	NR_046105	400765	Hs.451802	NM_001001688	ENSG00000225206	MIR137HG	-	MIR137 host gene	ncRNA	Intergenic
chr1	99849976	99850580	605	peak1134	promoter-TSS (NM_000642)	-83	NM_000642	178	Hs.904	NM_000028	ENSG00000162688	AGL	GDE	amylo-alpha-1, 6-glucosidase, 4-alpha-glucanotransferase	protein-coding	promoter-TSS
chr1	100038151	100038882	732	peak1135	promoter-TSS (NM_033055)	422	NM_033055	64645	Hs.124156	NM_033055	ENSG00000156875	MFSD14A	HIAT1	major facilitator superfamily domain containing 14A	protein-coding	promoter-TSS
chr1	100213215	100213534	320	peak1136	intron (NM_001918, intron 7 of 10)	-35102	NM_001256385	127495	Hs.44277	NM_144620	ENSG00000122477	LRRC39	-	leucine rich repeat containing 39	protein-coding	intron
chr1	100351691	100352246	556	peak1137	promoter-TSS (NM_033313)	-498	NM_033313	8556	Hs.127411	NM_003672	ENSG00000079335	CDC14A	DFNB105|DFNB32|DFNB35|cdc14|hCDC14	cell division cycle 14A	protein-coding	promoter-TSS
chr1	100352456	100353039	584	peak1138	promoter-TSS (NM_001319210)	242	NM_001319210	8556	Hs.127411	NM_003672	ENSG00000079335	CDC14A	DFNB105|DFNB32|DFNB35|cdc14|hCDC14	cell division cycle 14A	protein-coding	promoter-TSS
chr1	100539208	100540396	1189	peak1139	exon (NM_022049, exon 2 of 2)	1663	NM_022049	54112	Hs.170053	NM_022049	ENSG00000181656	GPR88	COCPMR|STRG	G protein-coupled receptor 88	protein-coding	exon
chr1	102853737	102854237	501	peak1140	Intergenic	254509	NM_080629	1301	Hs.523446	NM_001854	ENSG00000060718	COL11A1	CO11A1|COLL6|STL2	collagen type XI alpha 1 chain	protein-coding	Intergenic
chr1	107964623	107965572	950	peak1141	promoter-TSS (NM_006113)	82	NM_006113	10451	Hs.267659	NM_006113	ENSG00000134215	VAV3	-	vav guanine nucleotide exchange factor 3	protein-coding	promoter-TSS
chr1	108199799	108200803	1005	peak1142	promoter-TSS (NM_013386)	42	NM_013386	29957	Hs.656870	NM_013386	ENSG00000085491	SLC25A24	APC1|SCAMC-1|SCAMC1	solute carrier family 25 member 24	protein-coding	promoter-TSS
chr1	108272601	108273241	641	peak1143	Intergenic	-28840	NM_001143989	148545	Hs.511849	NM_152488	ENSG00000196427	NBPF4	-	NBPF member 4	protein-coding	Intergenic
chr1	108420486	108421863	1378	peak1144	Intergenic	-29107	NM_001143987	653149	Hs.712226	NM_001143987	ENSG00000186086	NBPF6	-	NBPF member 6	protein-coding	Intergenic
chr1	108560095	108560654	560	peak1145	promoter-TSS (NM_001010883)	275	NM_001010883	284611	Hs.200230	NM_001010883	ENSG00000162636	FAM102B	SYM-3B	family with sequence similarity 102 member B	protein-coding	promoter-TSS
chr1	108660958	108661703	746	peak1146	promoter-TSS (NM_144584)	195	NM_144584	113802	Hs.7962	NM_144584	ENSG00000162639	HENMT1	C1orf59|HEN1	HEN methyltransferase 1	protein-coding	promoter-TSS
chr1	108746605	108747237	633	peak1147	promoter-TSS (NM_007269)	247	NM_007269	6814	Hs.530436	NM_007269	ENSG00000116266	STXBP3	MUNC18-3|MUNC18C|PSP|UNC-18C	syntaxin binding protein 3	protein-coding	promoter-TSS
chr1	108962685	108963466	782	peak1148	promoter-TSS (NM_001048210)	423	NM_001048210	23155	Hs.658489	NM_015127	ENSG00000121940	CLCC1	MCLC	chloride channel CLIC like 1	protein-coding	promoter-TSS
chr1	109076422	109077392	971	peak1149	promoter-TSS (NM_005645)	-904	NM_005645	6884	Hs.632426	NM_005645	ENSG00000197780	TAF13	MRT60|TAF(II)18|TAF2K|TAFII-18|TAFII18	TATA-box binding protein associated factor 13	protein-coding	promoter-TSS
chr1	109100193	109100576	384	peak1150	promoter-TSS (NR_003023)	192	NR_003023	677766	Hs.550815	NR_003023	ENSG00000278249	SCARNA2	HBII-382|mgU2-25/61	small Cajal body-specific RNA 2	ncRNA	promoter-TSS
chr1	109112867	109114438	1572	peak1151	promoter-TSS (NM_001366200)	178	NM_001366200	127003	Hs.446962	NM_001122961	ENSG00000179902	C1orf194	-	chromosome 1 open reading frame 194	protein-coding	promoter-TSS
chr1	109213846	109214782	937	peak1152	promoter-TSS (NM_006513)	396	NM_006513	6301	Hs.531176	NM_006513	ENSG00000031698	SARS	NEDMAS|SERRS|SERS	seryl-tRNA synthetase	protein-coding	promoter-TSS
chr1	109240584	109241604	1021	peak1153	Intergenic	-8445	NM_001408	1952	Hs.57652	NM_001408	ENSG00000143126	CELSR2	ADGRC2|CDHF10|EGFL2|Flamingo1|MEGF3	cadherin EGF LAG seven-pass G-type receptor 2	protein-coding	Intergenic
chr1	109242573	109242877	305	peak1154	Intergenic	-6814	NM_001408	1952	Hs.57652	NM_001408	ENSG00000143126	CELSR2	ADGRC2|CDHF10|EGFL2|Flamingo1|MEGF3	cadherin EGF LAG seven-pass G-type receptor 2	protein-coding	Intergenic
chr1	109249444	109250333	890	peak1155	promoter-TSS (NM_001408)	350	NM_001408	1952	Hs.57652	NM_001408	ENSG00000143126	CELSR2	ADGRC2|CDHF10|EGFL2|Flamingo1|MEGF3	cadherin EGF LAG seven-pass G-type receptor 2	protein-coding	promoter-TSS
chr1	109283300	109283813	514	peak1156	promoter-TSS (NM_001363309)	-389	NM_001363309	84722	Hs.405925	NM_032636	ENSG00000134222	PSRC1	DDA3|FP3214	proline and serine rich coiled-coil 1	protein-coding	promoter-TSS
chr1	109397354	109398037	684	peak1157	promoter-TSS (NM_002959)	222	NM_002959	6272	Hs.485195	NM_002959	ENSG00000134243	SORT1	Gp95|LDLCQ6|NT3|NTR3	sortilin 1	protein-coding	promoter-TSS
chr1	109425923	109426642	720	peak1158	promoter-TSS (NM_001199772)	165	NM_001199772	5686	Hs.485246	NM_002790	ENSG00000143106	PSMA5	PSC5|ZETA	proteasome subunit alpha 5	protein-coding	promoter-TSS
chr1	109466120	109467583	1464	peak1159	promoter-TSS (NM_001040709)	306	NM_001040709	284612	Hs.528366	NM_001006603	ENSG00000143028	SYPL2	MG29	synaptophysin like 2	protein-coding	promoter-TSS
chr1	109493985	109494463	479	peak1160	promoter-TSS (NM_001134404)	130	NM_001134404	284613	Hs.514682	NM_182580	ENSG00000174151	CYB561D1	-	cytochrome b561 family member D1	protein-coding	promoter-TSS
chr1	109509192	109509935	744	peak1161	promoter-TSS (NM_020703)	163	NM_020703	57463	Hs.12264	NM_020703	ENSG00000181754	AMIGO1	ALI2|AMIGO|AMIGO-1	adhesion molecule with Ig like domain 1	protein-coding	promoter-TSS
chr1	109548182	109548808	627	peak1162	promoter-TSS (NM_006496)	-120	NM_006496	2773	Hs.73799	NM_006496	ENSG00000065135	GNAI3	87U6|ARCND1	G protein subunit alpha i3	protein-coding	promoter-TSS
chr1	109619317	109619674	358	peak1163	promoter-TSS (NM_139156)	-317	NM_139156	271	Hs.82927	NM_004037	ENSG00000116337	AMPD2	PCH9|SPG63	adenosine monophosphate deaminase 2	protein-coding	promoter-TSS
chr1	109630798	109631208	411	peak1164	exon (NM_001257361, exon 18 of 18)	7015	NM_001257361	271	Hs.82927	NM_004037	ENSG00000116337	AMPD2	PCH9|SPG63	adenosine monophosphate deaminase 2	protein-coding	exon
chr1	109739842	109740261	420	peak1165	promoter-TSS (NR_024537)	986	NR_024537	2947	Hs.2006	NM_000849	ENSG00000134202	GSTM3	GST5|GSTB|GSTM3-3|GTM3	glutathione S-transferase mu 3	protein-coding	promoter-TSS
chr1	109910393	109911697	1305	peak1166	promoter-TSS (NM_172211)	196	NM_172211	1435	Hs.173894	NM_000757	ENSG00000184371	CSF1	CSF-1|MCSF	colony stimulating factor 1	protein-coding	promoter-TSS
chr1	109984814	109985256	443	peak1167	promoter-TSS (NM_001242673)	270	NM_001242673	10768	Hs.743973	NM_006621	ENSG00000168710	AHCYL1	DCAL|IRBIT|PPP1R78|PRO0233|XPVKONA	adenosylhomocysteinase like 1	protein-coding	promoter-TSS
chr1	110067643	110068684	1042	peak1168	intron (NM_006492, intron 1 of 3)	2508	NM_006492	257	Hs.669953	NM_006492	ENSG00000156150	ALX3	FND|FND1	ALX homeobox 3	protein-coding	intron
chr1	110068808	110070887	2080	peak1169	promoter-TSS (NM_006492)	824	NM_006492	257	Hs.669953	NM_006492	ENSG00000156150	ALX3	FND|FND1	ALX homeobox 3	protein-coding	promoter-TSS
chr1	110083792	110085492	1701	peak1170	intron (NR_126382, intron 1 of 3)	1954	NR_126382	104355139	Hs.628193	NR_126382	ENSG00000258673	LINC01397	-	long intergenic non-protein coding RNA 1397	ncRNA	intron
chr1	110150332	110151667	1336	peak1171	promoter-TSS (NM_001010898)	506	NM_001010898	388662	Hs.128382	NM_001010898	ENSG00000197106	SLC6A17	MRT48|NTT4	solute carrier family 6 member 17	protein-coding	promoter-TSS
chr1	110210118	110212563	2446	peak1172	promoter-TSS (NM_004978)	1027	NM_004978	3749	Hs.153521	NM_004978	ENSG00000116396	KCNC4	C1orf30|HKSHIIIC|KSHIIIC|KV3.4	potassium voltage-gated channel subfamily C member 4	protein-coding	promoter-TSS
chr1	110337755	110338280	526	peak1173	promoter-TSS (NR_036595)	1153	NR_036595	440600	Hs.649375	NR_036595	ENSG00000227963	RBM15-AS1	AS-RBM15	RBM15 antisense RNA 1	ncRNA	promoter-TSS
chr1	110407225	110407734	510	peak1174	promoter-TSS (NR_102697)	-329	NR_102697	101410535	Hs.559121	NR_102697		LAMTOR5-AS1	-	LAMTOR5 antisense RNA 1	ncRNA	promoter-TSS
chr1	110606269	110607503	1235	peak1175	promoter-TSS (NM_004974)	-528	NM_004974	3737	Hs.248139	NM_004974	ENSG00000177301	KCNA2	EIEE32|HBK5|HK4|HUKIV|KV1.2|MK2|NGK1|RBK2	potassium voltage-gated channel subfamily A member 2	protein-coding	promoter-TSS
chr1	110674629	110675129	501	peak1176	promoter-TSS (NM_002232)	61	NM_002232	3738	Hs.169948	NM_002232	ENSG00000177272	KCNA3	HGK5|HLK3|HPCN3|HUKIII|KV1.3|MK3|PCN3	potassium voltage-gated channel subfamily A member 3	protein-coding	promoter-TSS
chr1	110963332	110963819	488	peak1177	promoter-TSS (NM_018372)	346	NM_018372	55791	Hs.25245	NM_018372	ENSG00000121931	LRIF1	C1orf103|HBiX1|RIF1	ligand dependent nuclear receptor interacting factor 1	protein-coding	promoter-TSS
chr1	111620244	111620470	227	peak1178	promoter-TSS (NR_160737)	41	NR_160737	107985184		NR_160737		LOC107985184	-	uncharacterized LOC107985184	ncRNA	promoter-TSS
chr1	111738442	111739389	948	peak1179	promoter-TSS (NM_019099)	479	NM_019099	55924	Hs.193406	NM_019099	ENSG00000197852	INKA2	C1orf183|FAM212B	inka box actin regulator 2	protein-coding	promoter-TSS
chr1	111740066	111740901	836	peak1180	promoter-TSS (NR_038951)	643	NR_038951	100506343	Hs.485810	NR_038951	ENSG00000227811	INKA2-AS1	FAM212B-AS1	INKA2 antisense RNA 1	ncRNA	promoter-TSS
chr1	112501839	112502488	650	peak1181	intron (NM_004185, intron 2 of 5)	-6801	NM_024494	7482	Hs.258575	NM_004185	ENSG00000134245	WNT2B	WNT13	Wnt family member 2B	protein-coding	intron
chr1	112508390	112509826	1437	peak1182	promoter-TSS (NM_024494)	143	NM_024494	7482	Hs.258575	NM_004185	ENSG00000134245	WNT2B	WNT13	Wnt family member 2B	protein-coding	promoter-TSS
chr1	112639713	112640809	1097	peak1183	intron (NM_006135, intron 1 of 9)	20429	NM_006135	829	Hs.744974	NM_006135	ENSG00000116489	CAPZA1	CAPPA1|CAPZ|CAZ1	capping actin protein of muscle Z-line subunit alpha 1	protein-coding	intron
chr1	112674757	112675354	598	peak1184	promoter-TSS (NM_001369507)	318	NM_001369507	4343	Hs.514941	NM_020963	ENSG00000155363	MOV10	fSAP113|gb110	Mov10 RISC complex RNA helicase	protein-coding	promoter-TSS
chr1	112707385	112707866	482	peak1185	promoter-TSS (NM_001042678)	-223	NM_001042678	389	Hs.502659	NM_175744	ENSG00000155366	RHOC	ARH9|ARHC|H9|RHOH9	ras homolog family member C	protein-coding	promoter-TSS
chr1	112718789	112719278	490	peak1186	Intergenic	-1533	NM_182759	284467	Hs.439116	NM_182759	ENSG00000184599	TAFA3	FAM19A3|TAFA-3	TAFA chemokine like family member 3	protein-coding	Intergenic
chr1	112849313	112850828	1516	peak1187	promoter-TSS (NR_103746)	572	NR_103746	100996702	Hs.632431	NR_103746	ENSG00000215866	LINC01356	-	long intergenic non-protein coding RNA 1356	ncRNA	promoter-TSS
chr1	112854461	112855088	628	peak1188	Intergenic	-4132	NR_103746	100996702	Hs.632431	NR_103746	ENSG00000215866	LINC01356	-	long intergenic non-protein coding RNA 1356	ncRNA	Intergenic
chr1	112955410	112956158	749	peak1189	promoter-TSS (NM_001166496)	279	NM_001166496	6566	Hs.75231	NM_003051	ENSG00000155380	SLC16A1	HHF7|MCT|MCT1|MCT1D	solute carrier family 16 member 1	protein-coding	promoter-TSS
chr1	112956379	112956871	493	peak1190	promoter-TSS (NR_103743)	210	NR_103743	100506392	Hs.418285	NR_103743	ENSG00000226419	SLC16A1-AS1	-	SLC16A1 antisense RNA 1	ncRNA	promoter-TSS
chr1	113073294	113073998	705	peak1191	promoter-TSS (NM_014813)	448	NM_014813	9860	Hs.448972	NM_014813	ENSG00000198799	LRIG2	LIG-2|LIG2|UFS2	leucine rich repeats and immunoglobulin like domains 2	protein-coding	promoter-TSS
chr1	113390577	113391456	880	peak1192	promoter-TSS (NM_152900)	502	NM_152900	260425	Hs.486189	NM_020965	ENSG00000081026	MAGI3	MAGI-3|dJ730K3.2	membrane associated guanylate kinase, WW and PDZ domain containing 3	protein-coding	promoter-TSS
chr1	113758921	113759799	879	peak1193	promoter-TSS (NM_001323053)	126	NM_001323053	10745	Hs.655824	NM_006608	ENSG00000116793	PHTF1	PHTF	putative homeodomain transcription factor 1	protein-coding	promoter-TSS
chr1	113811320	113812356	1037	peak1194	promoter-TSS (NR_130896)	638	NR_130896	54665	Hs.486285	NM_018364	ENSG00000081019	RSBN1	KDM9|ROSBIN	round spermatid basic protein 1	protein-coding	promoter-TSS
chr1	114346111	114346373	263	peak1195	Intergenic	164961	NM_015906	51592	Hs.26837	NM_015906	ENSG00000197323	TRIM33	ECTO|PTC7|RFG7|TF1G|TIF1G|TIF1GAMMA|TIFGAMMA	tripartite motif containing 33	protein-coding	Intergenic
chr1	114510268	114511282	1015	peak1196	promoter-TSS (NM_015906)	428	NM_015906	51592	Hs.26837	NM_015906	ENSG00000197323	TRIM33	ECTO|PTC7|RFG7|TF1G|TIF1G|TIF1GAMMA|TIFGAMMA	tripartite motif containing 33	protein-coding	promoter-TSS
chr1	114669314	114670116	803	peak1197	promoter-TSS (NM_198459)	334	NM_198459	163259	Hs.654928	NM_198459	ENSG00000175984	DENND2C	dJ1156J9.1	DENN domain containing 2C	protein-coding	promoter-TSS
chr1	116910206	116910555	350	peak1198	promoter-TSS (NM_020440)	465	NM_020440	5738	Hs.418093	NM_020440	ENSG00000134247	PTGFRN	CD315|CD9P-1|EWI-F|FPRP|SMAP-6	prostaglandin F2 receptor inhibitor	protein-coding	promoter-TSS
chr1	117060415	117060847	433	peak1199	promoter-TSS (NM_003594)	305	NM_003594	8458	Hs.32333	NM_003594	ENSG00000116830	TTF2	HuF2|ZGRF6	transcription termination factor 2	protein-coding	promoter-TSS
chr1	117366207	117367621	1415	peak1200	promoter-TSS (NM_006699)	-535	NM_006699	10905	Hs.435938	NM_006699	ENSG00000198162	MAN1A2	MAN1B	mannosidase alpha class 1A member 2	protein-coding	promoter-TSS
chr1	119647381	119648693	1313	peak1201	promoter-TSS (NM_001080470)	229	NM_001080470	90874	Hs.381105	NM_001080470	ENSG00000143067	ZNF697	-	zinc finger protein 697	protein-coding	promoter-TSS
chr1	120068507	120070230	1724	peak1202	promoter-TSS (NM_024408)	293	NM_024408	4853	Hs.487360	NM_024408	ENSG00000134250	NOTCH2	AGS2|HJCYS|hN2	notch receptor 2	protein-coding	promoter-TSS
chr1	120196860	120197738	879	peak1203	Intergenic	-20779	NM_004892	9554	Hs.632438	NM_004892	ENSG00000265808	SEC22B	ERS-24|SEC22L1	SEC22 homolog B, vesicle trafficking protein (gene/pseudogene)	protein-coding	Intergenic
chr1	120232761	120233150	390	peak1204	Intergenic	-56436	NM_004892	9554	Hs.632438	NM_004892	ENSG00000265808	SEC22B	ERS-24|SEC22L1	SEC22 homolog B, vesicle trafficking protein (gene/pseudogene)	protein-coding	Intergenic
chr1	120340560	120341779	1220	peak1205	Intergenic	-73857	NR_102404	728841	Hs.445080	NM_001037501		NBPF8	NBPF8P	NBPF member 8	protein-coding	Intergenic
chr1	120342052	120342645	594	peak1206	Intergenic	-72678	NR_102404	728841	Hs.445080	NM_001037501		NBPF8	NBPF8P	NBPF member 8	protein-coding	Intergenic
chr1	120414528	120414991	464	peak1207	promoter-TSS (NR_102404)	-267	NR_102404	728841	Hs.445080	NM_001037501		NBPF8	NBPF8P	NBPF member 8	protein-coding	promoter-TSS
chr1	120415089	120415696	608	peak1208	promoter-TSS (NM_001037501)	366	NM_001037501	728841	Hs.445080	NM_001037501		NBPF8	NBPF8P	NBPF member 8	protein-coding	promoter-TSS
chr1	120558717	120559070	354	peak1209	intron (NR_144517, intron 7 of 41)	106542	NR_144517	100996724	Hs.682380	NR_144516		LOC100996724	CMYA2|MMGL|Myomegalin|PDE4DIP	phosphodiesterase 4D interacting protein-like	pseudo	intron
chr1	120665186	120665548	363	peak1210	promoter-TSS (NR_144517)	69	NR_144517	100996724	Hs.682380	NR_144516		LOC100996724	CMYA2|MMGL|Myomegalin|PDE4DIP	phosphodiesterase 4D interacting protein-like	pseudo	promoter-TSS
chr1	120723988	120725010	1023	peak1211	promoter-TSS (NR_157049)	560	NR_157049	101929796		NR_157049	ENSG00000286106	NOTCH2NLR	NOTCH2NLD	notch 2 N-terminal like R	pseudo	promoter-TSS
chr1	120844318	120844865	548	peak1212	Intergenic	6393	NR_104086	101954277		NR_104086	ENSG00000275538	RNVU1-19	RNU1-126|RNU1-147|RNVU1-13|vU1.13|vU1.19	RNA, variant U1 small nuclear 19	snRNA	Intergenic
chr1	120844906	120845141	236	peak1213	Intergenic	5961	NR_104086	101954277		NR_104086	ENSG00000275538	RNVU1-19	RNU1-126|RNU1-147|RNVU1-13|vU1.13|vU1.19	RNA, variant U1 small nuclear 19	snRNA	Intergenic
chr1	120912224	120913182	959	peak1214	promoter-TSS (NR_024584)	465	NR_024584	728855	Hs.456578	NR_024510		LINC00623	CH17-118O6.2	long intergenic non-protein coding RNA 623	ncRNA	promoter-TSS
chr1	120913931	120914318	388	peak1215	promoter-TSS (NR_160510)	-11	NR_160510	100996720		NR_160510		LOC100996720	-	uncharacterized LOC100996720	ncRNA	promoter-TSS
chr1	121185100	121185855	756	peak1216	promoter-TSS (NM_001271872)	503	NM_001271872	653464	Hs.497575	NM_001271872	ENSG00000171943	SRGAP2C	SRGAP2P1	SLIT-ROBO Rho GTPase activating protein 2C	protein-coding	promoter-TSS
chr1	121186260	121187784	1525	peak1217	5' UTR (NM_001329984, exon 2 of 10)	2047	NM_001271872	653464	Hs.497575	NM_001271872	ENSG00000171943	SRGAP2C	SRGAP2P1	SLIT-ROBO Rho GTPase activating protein 2C	protein-coding	5' UTR
chr1	121395765	121396982	1218	peak1218	intron (NR_104189, intron 2 of 3)	1531	NR_104189	100873165	Hs.568525	NR_104189	ENSG00000230806	SRGAP2-AS1	-	SRGAP2 antisense RNA 1	ncRNA	intron
chr1	121518897	121519779	883	peak1219	promoter-TSS (NR_003955)	226	NR_003955	647121	Hs.697682	NR_003955	ENSG00000231752	EMBP1	-	embigin pseudogene 1	pseudo	promoter-TSS
chr1	143972578	143975771	3194	peak1220	promoter-TSS (NM_001346067)	-656	NM_001346067	554282		NM_001287385	ENSG00000263513	FAM72C	-	family with sequence similarity 72 member C	protein-coding	promoter-TSS
chr1	144151668	144153688	2021	peak1221	Intergenic	95527	NR_027354	645166	Hs.744183	NR_027354		LSP1P5	-	LSP1 pseudogene 5	pseudo	Intergenic
chr1	144275972	144276802	831	peak1222	promoter-TSS (NR_111001)	375	NR_111001	1818	Hs.568236	NR_111001		DRD5P2	-	dopamine receptor D5 pseudogene 2	pseudo	promoter-TSS
chr1	144413198	144414215	1018	peak1223	promoter-TSS (NR_104076)	1131	NR_104076	101954267		NR_104076	ENSG00000207205	RNVU1-15	RNU1-121|RNU1-66|RNVU1-16|vU1.15|vU1.16	RNA, variant U1 small nuclear 15	snRNA	promoter-TSS
chr1	144418283	144419378	1096	peak1224	Intergenic	6255	NR_104076	101954267		NR_104076	ENSG00000207205	RNVU1-15	RNU1-121|RNU1-66|RNVU1-16|vU1.15|vU1.16	RNA, variant U1 small nuclear 15	snRNA	Intergenic
chr1	144460875	144462282	1408	peak1225	Intergenic	-2115	NM_001170755	284565	Hs.523572	NM_173638	ENSG00000266338	NBPF15	AB14|AG3|NBPF16	NBPF member 15	protein-coding	Intergenic
chr1	144568090	144568413	324	peak1226	Intergenic	-16309	NR_145576	6063		NR_145576	ENSG00000278099	RNVU1-11	RNU1-12P|RNU1P2|U1P2A|vU1.11	RNA, variant U1 small nuclear 11	snRNA	Intergenic
chr1	144689439	144690324	886	peak1227	promoter-TSS (NR_111001)	268	NR_111001	1818	Hs.568236	NR_111001		DRD5P2	-	dopamine receptor D5 pseudogene 2	pseudo	promoter-TSS
chr1	144786088	144786739	652	peak1228	intron (NR_104189, intron 2 of 3).2	68243	NR_027354	645166	Hs.744183	NR_027354		LSP1P5	-	LSP1 pseudogene 5	pseudo	intron
chr1	144806283	144807190	908	peak1229	intron (NR_104189, intron 2 of 3).2	88566	NR_027354	645166	Hs.744183	NR_027354		LSP1P5	-	LSP1 pseudogene 5	pseudo	intron
chr1	144812558	144814459	1902	peak1230	intron (NR_104189, intron 2 of 3).2	95338	NR_027354	645166	Hs.744183	NR_027354		LSP1P5	-	LSP1 pseudogene 5	pseudo	intron
chr1	145092857	145095357	2501	peak1231	promoter-TSS (NR_144320)	-189	NR_144320	728833	Hs.535577	NM_207418	ENSG00000215784	FAM72D	GCUD2	family with sequence similarity 72 member D	protein-coding	promoter-TSS
chr1	145161359	145161858	500	peak1232	Intergenic	5998	NR_145442	644634		NM_001348147		LOC644634	-	uncharacterized LOC644634	ncRNA	Intergenic
chr1	145214600	145215572	973	peak1233	promoter-TSS (NR_148945)	235	NR_148945	100996740	Hs.634406	NR_148945		LOC100996740	-	uncharacterized LOC100996740	ncRNA	promoter-TSS
chr1	145232849	145233465	617	peak1234	Intergenic	9042	NM_001164262	728945		NM_001164262	ENSG00000279782	PPIAL4F	-	peptidylprolyl isomerase A like 4F	protein-coding	Intergenic
chr1	145287066	145287719	654	peak1235	Intergenic	6277	NR_104075	101954266		NR_104075	ENSG00000207501	RNVU1-14	RNU1-37|vU1.14	RNA, variant U1 small nuclear 14	snRNA	Intergenic
chr1	145425049	145426193	1145	peak1236	Intergenic	-19843	NM_001278267	100288142	Hs.445080	NM_001278267	ENSG00000162825	NBPF20	-	NBPF member 20	protein-coding	Intergenic
chr1	145453600	145454753	1154	peak1237	Intergenic	-48399	NM_001278267	100288142	Hs.445080	NM_001278267	ENSG00000162825	NBPF20	-	NBPF member 20	protein-coding	Intergenic
chr1	145475528	145476060	533	peak1238	Intergenic	-70016	NM_001278267	100288142	Hs.445080	NM_001278267	ENSG00000162825	NBPF20	-	NBPF member 20	protein-coding	Intergenic
chr1	145505641	145506296	656	peak1239	Intergenic	-100191	NM_001278267	100288142	Hs.445080	NM_001278267	ENSG00000162825	NBPF20	-	NBPF member 20	protein-coding	Intergenic
chr1	145823440	145824325	886	peak1240	promoter-TSS (NM_014455)	212	NM_014455	27246	Hs.523550	NM_014455	ENSG00000265491	RNF115	BCA2|ZNF364	ring finger protein 115	protein-coding	promoter-TSS
chr1	145845555	145846140	586	peak1241	promoter-TSS (NM_001012758)	218	NM_001012758	200035	Hs.585066	NM_001012758	ENSG00000186364	NUDT17	-	nudix hydrolase 17	protein-coding	promoter-TSS
chr1	145858629	145859935	1307	peak1242	promoter-TSS (NM_006099)	-201	NM_006099	10401	Hs.435761	NM_006099	ENSG00000131788	PIAS3	ZMIZ5	protein inhibitor of activated STAT 3	protein-coding	promoter-TSS
chr1	145957386	145958005	620	peak1243	promoter-TSS (NM_153713)	321	NM_153713	128077	Hs.740619	NM_153713	ENSG00000271601	LIX1L	-	limb and CNS expressed 1 like	protein-coding	promoter-TSS
chr1	145960054	145960448	395	peak1244	3' UTR (NM_001039888, exon 4 of 4)	-2234	NM_153713	128077	Hs.740619	NM_153713	ENSG00000271601	LIX1L	-	limb and CNS expressed 1 like	protein-coding	3' UTR
chr1	145960921	145963299	2379	peak1245	intron (NM_001039888, intron 3 of 3)	2465	NM_001039888	284615	Hs.620591	NM_001039888	ENSG00000272031	ANKRD34A	ANKRD34	ankyrin repeat domain 34A	protein-coding	intron
chr1	146038511	146039569	1059	peak1246	Intergenic	13204	NR_104085	101954276		NR_104085	ENSG00000201558	RNVU1-6	RNU1-99|vU1.6	RNA, variant U1 small nuclear 6	snRNA	Intergenic
chr1	146227946	146229093	1148	peak1247	promoter-TSS (NM_203458)	512	NM_203458	388677	Hs.655156	NM_203458	ENSG00000264343	NOTCH2NLA	N2N|NOTCH2NL	notch 2 N-terminal like A	protein-coding	promoter-TSS
chr1	146297650	146298660	1011	peak1248	promoter-TSS (NM_001355407)	164	NM_001355407	440672	Hs.601274	NM_001355407	ENSG00000177144	NUDT4B	DIPP-2B|NUDT4P1	nudix hydrolase 4B	protein-coding	promoter-TSS
chr1	146369234	146369708	475	peak1249	Intergenic	-7336	NR_004408	26869		NR_004408	ENSG00000207513	RNU1-3	HSD4|RNU1G3	RNA, U1 small nuclear 3	snRNA	Intergenic
chr1	146472151	146472706	556	peak1250	Intergenic	-13903	NR_103556	100288805	Hs.648712	NR_049745		HYDIN2	HYDINP1	HYDIN axonemal central pair apparatus protein 2 (pseudogene)	pseudo	Intergenic
chr1	146938356	146939543	1188	peak1251	promoter-TSS (NM_001278141)	405	NM_001278141	149013	Hs.666981	NM_001278141	ENSG00000268043	NBPF12	COAS1|KIAA1245	NBPF member 12	protein-coding	promoter-TSS
chr1	147172569	147172857	289	peak1252	promoter-TSS (NM_001348451)	-34	NM_001348451	9557	Hs.191164	NM_004284	ENSG00000131778	CHD1L	ALC1|CHDL	chromodomain helicase DNA binding protein 1 like	protein-coding	promoter-TSS
chr1	147242708	147243442	735	peak1253	promoter-TSS (NM_001348452)	-67	NM_001348452	9557	Hs.191164	NM_004284	ENSG00000131778	CHD1L	ALC1|CHDL	chromodomain helicase DNA binding protein 1 like	protein-coding	promoter-TSS
chr1	147598745	147599591	847	peak1254	intron (NM_004326, intron 1 of 9)	57667	NM_004326	607	Hs.415209	NM_004326	ENSG00000116128	BCL9	LGS	BCL9 transcription coactivator	protein-coding	intron
chr1	147599941	147600279	339	peak1255	intron (NM_004326, intron 1 of 9)	58609	NM_004326	607	Hs.415209	NM_004326	ENSG00000116128	BCL9	LGS	BCL9 transcription coactivator	protein-coding	intron
chr1	147669594	147670355	762	peak1256	promoter-TSS (NM_016361)	549	NM_016361	51205	Hs.562154	NM_016361	ENSG00000162836	ACP6	ACPL1|LPAP|PACPL1	acid phosphatase 6, lysophosphatidic	protein-coding	promoter-TSS
chr1	148038019	148038265	247	peak1257	promoter-TSS (NR_004426)	774	NR_004426	26864		NR_004426	ENSG00000206585	RNVU1-7	RNU1-26P|RNU1-6|RNU1-6P|RNU1-9|RNU1-9P|RNVU1-9|vU1.7|vU1.9	RNA, variant U1 small nuclear 7	snRNA	promoter-TSS
chr1	148048693	148049515	823	peak1258	promoter-TSS (NR_146087)	-198	NR_146087	728920		NR_146087		PDE4DIPP1	PDE4DIP1	phosphodiesterase 4D interacting protein pseudogene 1	pseudo	promoter-TSS
chr1	148146104	148146751	648	peak1259	intron (NR_110864, intron 1 of 22)	5853	NM_183372	200030	Hs.721588	NM_183372	ENSG00000263956	NBPF11	NBPF24	NBPF member 11	protein-coding	intron
chr1	148146915	148147212	298	peak1260	intron (NR_110864, intron 1 of 22)	5217	NM_183372	200030	Hs.721588	NM_183372	ENSG00000263956	NBPF11	NBPF24	NBPF member 11	protein-coding	intron
chr1	148148807	148149807	1001	peak1261	intron (NR_110864, intron 1 of 22)	2974	NM_183372	200030	Hs.721588	NM_183372	ENSG00000263956	NBPF11	NBPF24	NBPF member 11	protein-coding	intron
chr1	148151291	148152342	1052	peak1262	promoter-TSS (NM_183372)	464	NM_183372	200030	Hs.721588	NM_183372	ENSG00000263956	NBPF11	NBPF24	NBPF member 11	protein-coding	promoter-TSS
chr1	148335256	148336032	777	peak1263	promoter-TSS (NR_049810)	-1090	NR_049810	100847044		NR_049810	ENSG00000283676	MIR5087	-	microRNA 5087	ncRNA	promoter-TSS
chr1	148458789	148459508	720	peak1264	promoter-TSS (NR_104014)	771	NR_104014	388685	Hs.713362	NM_207400	ENSG00000274020	LINC01138	LINC00875	long intergenic non-protein coding RNA 1138	ncRNA	promoter-TSS
chr1	148459743	148460393	651	peak1265	promoter-TSS (NR_027468)	-148	NR_027468	388685	Hs.713362	NM_207400	ENSG00000274020	LINC01138	LINC00875	long intergenic non-protein coding RNA 1138	ncRNA	promoter-TSS
chr1	148528921	148529336	416	peak1266	Intergenic	-45844	NM_001123068	644591	Hs.534674	NM_001123068	ENSG00000236334	PPIAL4G	COAS-2	peptidylprolyl isomerase A like 4G	protein-coding	Intergenic
chr1	148678686	148679481	796	peak1267	promoter-TSS (NM_001364007)	680	NM_001364007	100996763		NM_001364007	ENSG00000286019	NOTCH2NLB	N2N|NOTCH2NL|NOTCH2NLA	notch 2 N-terminal like B	protein-coding	promoter-TSS
chr1	148679626	148680303	678	peak1268	promoter-TSS (NM_001364008)	-201	NM_001364008	100996763		NM_001364007	ENSG00000286019	NOTCH2NLB	N2N|NOTCH2NL|NOTCH2NLA	notch 2 N-terminal like B	protein-coding	promoter-TSS
chr1	148748416	148749349	934	peak1269	promoter-TSS (NM_001355407)	109	NM_001355407	440672	Hs.601274	NM_001355407	ENSG00000177144	NUDT4B	DIPP-2B|NUDT4P1	nudix hydrolase 4B	protein-coding	promoter-TSS
chr1	148952426	148952703	278	peak1270	promoter-TSS (NM_001350520)	108	NM_001350520	9659	Hs.584841	NM_014644	ENSG00000178104	PDE4DIP	CMYA2|MMGL	phosphodiesterase 4D interacting protein	protein-coding	promoter-TSS
chr1	149102830	149103884	1055	peak1271	Intergenic	-21046	NM_001037675	400818	Hs.445080	NM_001037675	ENSG00000269713	NBPF9	AE01	NBPF member 9	protein-coding	Intergenic
chr1	149163042	149163297	256	peak1272	Intergenic	37976	NR_037182	653513	Hs.632434	NR_037182		LOC653513	-	phosphodiesterase 4D interacting protein-like	pseudo	Intergenic
chr1	149175126	149175860	735	peak1273	Intergenic	25653	NR_037182	653513	Hs.632434	NR_037182		LOC653513	-	phosphodiesterase 4D interacting protein-like	pseudo	Intergenic
chr1	149176002	149177098	1097	peak1274	Intergenic	24596	NR_037182	653513	Hs.632434	NR_037182		LOC653513	-	phosphodiesterase 4D interacting protein-like	pseudo	Intergenic
chr1	149321081	149321722	642	peak1275	Intergenic	-16881	NR_158171	100996716	Hs.658982	NR_158171		SEC22B2	CH17-189H20.1	SEC22 homolog B2	pseudo	Intergenic
chr1	149390512	149391765	1254	peak1276	promoter-TSS (NM_001364013)	501	NM_001364013	100996717		NM_001364012	ENSG00000286219	NOTCH2NLC	N2N|NOTCH2NL|NOTCH2NLA	notch 2 N-terminal like C	protein-coding	promoter-TSS
chr1	149558515	149559431	917	peak1277	Intergenic	-24850	NM_001135789	653598	Hs.534674	NM_001135789	ENSG00000263464	PPIAL4C	COAS-2	peptidylprolyl isomerase A like 4C	protein-coding	Intergenic
chr1	149606792	149608338	1547	peak1278	promoter-TSS (NR_111952)	553	NR_111952	57234	Hs.456578	NR_046135	ENSG00000277147	LINC00869	FAM91A2	long intergenic non-protein coding RNA 869	ncRNA	promoter-TSS
chr1	149646450	149647031	582	peak1279	non-coding (NR_111951, exon 2 of 3)	39729	NR_111952	57234	Hs.456578	NR_046135	ENSG00000277147	LINC00869	FAM91A2	long intergenic non-protein coding RNA 869	ncRNA	non-coding
chr1	149813147	149813640	494	peak1280	promoter-TSS (NM_001123375)	287	NM_001123375	653604	Hs.712062	NM_001123375	ENSG00000183598	HIST2H3D	-	histone cluster 2 H3 family member d	protein-coding	promoter-TSS
chr1	149831121	149831383	263	peak1281	promoter-TSS (NM_001034077)	-1405	NM_001034077	554313	Hs.55468	NM_001034077	ENSG00000270276	HIST2H4B	H4/o	histone cluster 2 H4 family member b	protein-coding	promoter-TSS
chr1	149832567	149833175	609	peak1282	promoter-TSS (NM_003548)	214	NM_003548	8370	Hs.55468	NM_003548	ENSG00000270882	HIST2H4A	FO108|H4|H4/n|H4F2|H4FN|HIST2H4	histone cluster 2 H4 family member a	protein-coding	promoter-TSS
chr1	149839732	149841214	1483	peak1283	promoter-TSS (NM_021059)	720	NM_021059	126961	Hs.647745	NM_021059	ENSG00000203811	HIST2H3C	H3|H3.2|H3/M|H3F2|H3FM|H3FN	histone cluster 2 H3 family member c	protein-coding	promoter-TSS
chr1	149841458	149843683	2226	peak1284	promoter-TSS (NM_003516)	180	NM_003516	8337	Hs.530461	NM_003516	ENSG00000203812	HIST2H2AA3	H2A|H2A.2|H2A/O|H2A/q|H2AFO|H2a-615|HIST2H2AA	histone cluster 2 H2A family member a3	protein-coding	promoter-TSS
chr1	149850053	149850813	761	peak1285	promoter-TSS (NR_036461)	340	NR_036461	337873	Hs.666643	NR_036461	ENSG00000261716	HIST2H2BC	H2B/t|HIST2H2BD	histone cluster 2 H2B family member c (pseudogene)	pseudo	promoter-TSS
chr1	149851066	149851526	461	peak1286	promoter-TSS (NM_003516)	235	NM_003516	8337	Hs.530461	NM_003516	ENSG00000203812	HIST2H2AA3	H2A|H2A.2|H2A/O|H2A/q|H2AFO|H2a-615|HIST2H2AA	histone cluster 2 H2A family member a3	protein-coding	promoter-TSS
chr1	149851627	149852171	545	peak1287	promoter-TSS (NM_021059)	-720	NM_021059	126961	Hs.647745	NM_021059	ENSG00000203811	HIST2H3C	H3|H3.2|H3/M|H3F2|H3FM|H3FN	histone cluster 2 H3 family member c	protein-coding	promoter-TSS
chr1	149852608	149853497	890	peak1288	promoter-TSS (NM_001005464)	434	NM_001005464	333932	Hs.647745	NM_001005464	ENSG00000203852	HIST2H3A	H3/n|H3/o	histone cluster 2 H3 family member a	protein-coding	promoter-TSS
chr1	149853936	149854682	747	peak1289	Intergenic	1690	NM_001005464	333932	Hs.647745	NM_001005464	ENSG00000203852	HIST2H3A	H3/n|H3/o	histone cluster 2 H3 family member a	protein-coding	Intergenic
chr1	149860849	149861143	295	peak1290	promoter-TSS (NM_001034077)	163	NM_001034077	554313	Hs.55468	NM_001034077	ENSG00000270276	HIST2H4B	H4/o	histone cluster 2 H4 family member b	protein-coding	promoter-TSS
chr1	149899567	149900473	907	peak1291	promoter-TSS (NM_001321026)	452	NM_001321026	51027	Hs.13880	NM_016074	ENSG00000178096	BOLA1	CGI-143	bolA family member 1	protein-coding	promoter-TSS
chr1	150149458	150151013	1556	peak1292	promoter-TSS (NM_016274)	320	NM_016274	51177	Hs.438824	NM_016274	ENSG00000023902	PLEKHO1	CKIP-1|CKIP1|JBP|OC120	pleckstrin homology domain containing O1	protein-coding	promoter-TSS
chr1	150235190	150236150	961	peak1293	promoter-TSS (NM_030920)	442	NM_030920	81611	Hs.656466	NM_030920	ENSG00000143401	ANP32E	LANP-L|LANPL	acidic nuclear phosphoprotein 32 family member E	protein-coding	promoter-TSS
chr1	150308128	150308361	234	peak1294	3' UTR (NM_018997, exon 2 of 2)	-13223	NR_146767	9129	Hs.11776	NM_004698	ENSG00000117360	PRPF3	HPRP3|HPRP3P|PRP3|Prp3p|RP18|SNRNP90	pre-mRNA processing factor 3	protein-coding	3' UTR
chr1	150362601	150363382	782	peak1295	promoter-TSS (NM_015203)	-1119	NM_015203	23248	Hs.213666	NM_015203	ENSG00000163125	RPRD2	HSPC099|KIAA0460	regulation of nuclear pre-mRNA domain containing 2	protein-coding	promoter-TSS
chr1	150364278	150364688	411	peak1296	promoter-TSS (NM_001297674)	372	NM_001297674	23248	Hs.213666	NM_015203	ENSG00000163125	RPRD2	HSPC099|KIAA0460	regulation of nuclear pre-mRNA domain containing 2	protein-coding	promoter-TSS
chr1	150515030	150515362	333	peak1297	promoter-TSS (NR_051960)	-561	NR_051960	100874054	Hs.576460	NR_051960	ENSG00000228126	FALEC	FAL1|LINC00568|ncRNA-a1	focally amplified long non-coding RNA in epithelial cancer	ncRNA	promoter-TSS
chr1	150515563	150516178	616	peak1298	promoter-TSS (NR_051960)	114	NR_051960	100874054	Hs.576460	NR_051960	ENSG00000228126	FALEC	FAL1|LINC00568|ncRNA-a1	focally amplified long non-coding RNA in epithelial cancer	ncRNA	promoter-TSS
chr1	150548578	150550104	1527	peak1299	promoter-TSS (NM_001288608)	-28	NM_001288608	54507	Hs.516243	NM_019032	ENSG00000143382	ADAMTSL4	ADAMTSL-4|ECTOL2|TSRC1	ADAMTS like 4	protein-coding	promoter-TSS
chr1	150561040	150562076	1037	peak1300	TTS (NM_001288607)	9629	NR_036211	100422997		NR_036211	ENSG00000264553	MIR4257	-	microRNA 4257	ncRNA	TTS
chr1	150579273	150579641	369	peak1301	promoter-TSS (NM_021960)	153	NM_021960	4170	Hs.632486	NM_021960	ENSG00000143384	MCL1	BCL2L3|EAT|MCL1-ES|MCL1L|MCL1S|Mcl-1|TM|bcl2-L-3|mcl1/EAT	MCL1 apoptosis regulator, BCL2 family member	protein-coding	promoter-TSS
chr1	150973832	150975980	2149	peak1302	promoter-TSS (NM_022075)	-71	NM_022075	29956	Hs.744017	NM_013384	ENSG00000143418	CERS2	L3|LASS2|SP260|TMSG1	ceramide synthase 2	protein-coding	promoter-TSS
chr1	150981431	150981610	180	peak1303	promoter-TSS (NM_003568)	-771	NM_003568	8416	Hs.3346	NM_003568	ENSG00000143412	ANXA9	ANX31	annexin A9	protein-coding	promoter-TSS
chr1	150996113	150996519	407	peak1304	TTS (NM_003568)	10481	NM_001163260	55793	Hs.743952	NM_018379	ENSG00000143409	MINDY1	FAM63A|MINDY-1	MINDY lysine 48 deubiquitinase 1	protein-coding	TTS
chr1	151047605	151048698	1094	peak1305	promoter-TSS (NM_017860)	401	NM_017860	54964	Hs.549171	NM_017860	ENSG00000143443	C1orf56	MENT	chromosome 1 open reading frame 56	protein-coding	promoter-TSS
chr1	151059580	151060092	513	peak1306	promoter-TSS (NM_006818)	161	NM_006818	10962	Hs.75823	NM_006818	ENSG00000213190	MLLT11	AF1Q	MLLT11 transcription factor 7 cofactor	protein-coding	promoter-TSS
chr1	151131383	151133596	2214	peak1307	exon (NM_001178062, exon 19 of 19)	14141	NM_001178061	10500	Hs.516316	NM_030913	ENSG00000143434	SEMA6C	SEMAY|m-SemaY|m-SemaY2	semaphorin 6C	protein-coding	exon
chr1	151133693	151134142	450	peak1308	intron (NM_030913, intron 18 of 18)	12713	NM_001178061	10500	Hs.516316	NM_030913	ENSG00000143434	SEMA6C	SEMAY|m-SemaY|m-SemaY2	semaphorin 6C	protein-coding	intron
chr1	151145582	151146652	1071	peak1309	promoter-TSS (NM_001178061)	514	NM_001178061	10500	Hs.516316	NM_030913	ENSG00000143434	SEMA6C	SEMAY|m-SemaY|m-SemaY2	semaphorin 6C	protein-coding	promoter-TSS
chr1	151196222	151196600	379	peak1310	Intergenic	-2141	NM_003557	8394	Hs.655131	NM_003557	ENSG00000143398	PIP5K1A	-	phosphatidylinositol-4-phosphate 5-kinase type 1 alpha	protein-coding	Intergenic
chr1	151198582	151199092	511	peak1311	promoter-TSS (NM_001135638)	285	NM_001135638	8394	Hs.655131	NM_003557	ENSG00000143398	PIP5K1A	-	phosphatidylinositol-4-phosphate 5-kinase type 1 alpha	protein-coding	promoter-TSS
chr1	151254236	151254579	344	peak1312	promoter-TSS (NM_001330692)	-326	NM_001330692	5710	Hs.505059	NM_002810	ENSG00000159352	PSMD4	AF|AF-1|ASF|MCB1|Rpn10|S5A|pUB-R5	proteasome 26S subunit, non-ATPase 4	protein-coding	promoter-TSS
chr1	151282424	151283407	984	peak1313	promoter-TSS (NM_020832)	617	NM_020832	57592	Hs.186756	NM_020832	ENSG00000143373	ZNF687	PDB6	zinc finger protein 687	protein-coding	promoter-TSS
chr1	151458491	151459235	745	peak1314	promoter-TSS (NM_015100)	631	NM_015100	23126	Hs.489873	NM_015100	ENSG00000143442	POGZ	MRD37|WHSUS|ZNF280E|ZNF635|ZNF635m	pogo transposable element derived with ZNF domain	protein-coding	promoter-TSS
chr1	151540437	151540693	257	peak1315	promoter-TSS (NM_020127)	256	NM_020127	7286	Hs.489922	NM_020127	ENSG00000143367	TUFT1	-	tuftelin 1	protein-coding	promoter-TSS
chr1	151612111	151612801	691	peak1316	promoter-TSS (NM_030918)	406	NM_030918	81609	Hs.192326	NM_030918	ENSG00000143376	SNX27	MRT1|MY014	sorting nexin 27	protein-coding	promoter-TSS
chr1	151721568	151721778	211	peak1317	promoter-TSS (NM_001144956)	151	NM_001144956	284485	Hs.297967	NM_001144956	ENSG00000178796	RIIAD1	C1orf230|NCRNA00166	regulatory subunit of type II PKA R-subunit (RIIa) domain containing 1	protein-coding	promoter-TSS
chr1	151837618	151839587	1970	peak1318	promoter-TSS (NR_024237)	326	NR_024237	100132111	Hs.697059	NR_024237		C2CD4D-AS1	-	C2CD4D and THEM5 antisense RNA 1	ncRNA	promoter-TSS
chr1	151909115	151909365	251	peak1319	promoter-TSS (NM_053055)	271	NM_053055	117145	Hs.164070	NM_053055	ENSG00000159445	THEM4	CTMP	thioesterase superfamily member 4	protein-coding	promoter-TSS
chr1	151993071	151994733	1663	peak1320	promoter-TSS (NM_002966)	-43	NM_002966	6281	Hs.143873	NM_002966	ENSG00000197747	S100A10	42C|ANX2L|ANX2LG|CAL1L|CLP11|Ca[1]|GP11|P11|p10	S100 calcium binding protein A10	protein-coding	promoter-TSS
chr1	152036448	152036923	476	peak1321	promoter-TSS (NM_005620)	318	NM_005620	6282	Hs.417004	NM_005620	ENSG00000163191	S100A11	HEL-S-43|MLN70|S100C	S100 calcium binding protein A11	protein-coding	promoter-TSS
chr1	153658661	153658854	194	peak1322	promoter-TSS (NM_012437)	55	NM_012437	23557	Hs.32018	NM_012437	ENSG00000143553	SNAPIN	BLOC1S7|BLOS7|BORCS3|SNAPAP	SNAP associated protein	protein-coding	promoter-TSS
chr1	153678381	153680057	1677	peak1323	promoter-TSS (NM_000906)	531	NM_000906	4881	Hs.490330	NM_000906	ENSG00000169418	NPR1	ANPRA|ANPa|GUC2A|GUCY2A|NPRA	natriuretic peptide receptor 1	protein-coding	promoter-TSS
chr1	153727211	153727841	631	peak1324	promoter-TSS (NM_023015)	-524	NM_023015	65123	Hs.438723	NM_023015	ENSG00000143624	INTS3	C1orf193|C1orf60|INT3|SOSS-A|SOSSA	integrator complex subunit 3	protein-coding	promoter-TSS
chr1	153774848	153776766	1919	peak1325	promoter-TSS (NM_001317929)	400	NM_001317929	11000	Hs.438723	NM_024330	ENSG00000143554	SLC27A3	ACSVL3|FATP3|VLCS-3	solute carrier family 27 member 3	protein-coding	promoter-TSS
chr1	153783384	153783708	325	peak1326	Intergenic	8139	NM_001317929	11000	Hs.438723	NM_024330	ENSG00000143554	SLC27A3	ACSVL3|FATP3|VLCS-3	solute carrier family 27 member 3	protein-coding	Intergenic
chr1	153796212	153796453	242	peak1327	TTS (NR_126565)	2386	NR_126565	343052	Hs.516530	NR_126565	ENSG00000231827	LOC343052	-	immunoglobulin superfamily DCC subclass member 3 pseudogene	pseudo	TTS
chr1	153797143	153797781	639	peak1328	Intergenic	3515	NR_126565	343052	Hs.516530	NR_126565	ENSG00000231827	LOC343052	-	immunoglobulin superfamily DCC subclass member 3 pseudogene	pseudo	Intergenic
chr1	153945220	153946986	1767	peak1329	promoter-TSS (NM_014856)	615	NM_014856	9909	Hs.744878	NM_014856	ENSG00000198837	DENND4B	KIAA0476	DENN domain containing 4B	protein-coding	promoter-TSS
chr1	153963741	153964404	664	peak1330	promoter-TSS (NM_001271961)	-432	NM_001271961	27173	Hs.7854	NM_014437	ENSG00000143570	SLC39A1	ZIP1|ZIRTL	solute carrier family 39 member 1	protein-coding	promoter-TSS
chr1	153967051	153967383	333	peak1331	promoter-TSS (NM_014437)	508	NM_014437	27173	Hs.7854	NM_014437	ENSG00000143570	SLC39A1	ZIP1|ZIRTL	solute carrier family 39 member 1	protein-coding	promoter-TSS
chr1	154328561	154329183	623	peak1332	promoter-TSS (NM_001367934)	74	NM_001367934	57198	Hs.435700	NM_020452	ENSG00000143515	ATP8B2	ATPID	ATPase phospholipid transporting 8B2	protein-coding	promoter-TSS
chr1	154352874	154353217	344	peak1333	Intergenic	24248	NM_001367934	57198	Hs.435700	NM_020452	ENSG00000143515	ATP8B2	ATPID	ATPase phospholipid transporting 8B2	protein-coding	Intergenic
chr1	154405120	154406375	1256	peak1334	promoter-TSS (NM_181359)	405	NM_181359	3570	Hs.135087	NM_000565	ENSG00000160712	IL6R	CD126|IL-6R-1|IL-6RA|IL6Q|IL6RA|IL6RQ|gp80	interleukin 6 receptor	protein-coding	promoter-TSS
chr1	154501373	154503372	2000	peak1335	promoter-TSS (NR_135169)	39	NR_135169	126669	Hs.591481	NM_001010846	ENSG00000169291	SHE	-	Src homology 2 domain containing E	protein-coding	promoter-TSS
chr1	154627227	154628008	782	peak1336	promoter-TSS (NM_001025107)	353	NM_001025107	103	Hs.12341	NM_001111	ENSG00000160710	ADAR	ADAR1|AGS6|DRADA|DSH|DSRAD|G1P1|IFI-4|IFI4|K88DSRBP|P136	adenosine deaminase RNA specific	protein-coding	promoter-TSS
chr1	154961490	154961831	342	peak1337	promoter-TSS (NM_138300)	121	NM_138300	90780	Hs.533597	NM_138300	ENSG00000163348	PYGO2	1190004M21Rik	pygopus family PHD finger 2	protein-coding	promoter-TSS
chr1	154961873	154962435	563	peak1338	promoter-TSS (NM_138300)	-372	NM_138300	90780	Hs.533597	NM_138300	ENSG00000163348	PYGO2	1190004M21Rik	pygopus family PHD finger 2	protein-coding	promoter-TSS
chr1	154999054	155000460	1407	peak1339	Intergenic	-2873	NR_049765	51043	Hs.729279	NM_001252406	ENSG00000160685	ZBTB7B	CKROX|THPOK|ZBTB15|ZFP-67|ZFP67|ZNF857B|c-KROX|hcKROX	zinc finger and BTB domain containing 7B	protein-coding	Intergenic
chr1	155004095	155004549	455	peak1340	intron (NR_049765, intron 2 of 3)	1692	NM_001252406	51043	Hs.729279	NM_001252406	ENSG00000160685	ZBTB7B	CKROX|THPOK|ZBTB15|ZFP-67|ZFP67|ZNF857B|c-KROX|hcKROX	zinc finger and BTB domain containing 7B	protein-coding	intron
chr1	155015077	155015567	491	peak1341	exon (NM_001256455, exon 2 of 3)	12692	NM_001252406	51043	Hs.729279	NM_001252406	ENSG00000160685	ZBTB7B	CKROX|THPOK|ZBTB15|ZFP-67|ZFP67|ZNF857B|c-KROX|hcKROX	zinc finger and BTB domain containing 7B	protein-coding	exon
chr1	155017455	155017748	294	peak1342	TTS (NM_144622)	14972	NM_001252406	51043	Hs.729279	NM_001252406	ENSG00000160685	ZBTB7B	CKROX|THPOK|ZBTB15|ZFP-67|ZFP67|ZNF857B|c-KROX|hcKROX	zinc finger and BTB domain containing 7B	protein-coding	TTS
chr1	155050328	155052172	1845	peak1343	promoter-TSS (NM_207197)	-66	NM_207197	8751	Hs.312098	NM_003815	ENSG00000143537	ADAM15	MDC15	ADAM metallopeptidase domain 15	protein-coding	promoter-TSS
chr1	155062641	155063314	674	peak1344	promoter-TSS (NM_182690)	-762	NM_182690	1945	Hs.449913	NM_005227	ENSG00000243364	EFNA4	EFL4|EPLG4|LERK4	ephrin A4	protein-coding	promoter-TSS
chr1	155063733	155064162	430	peak1345	promoter-TSS (NR_040773)	43	NR_040773	100505666	Hs.657533	NR_040772		DCST1-AS1	-	DCST1 antisense RNA 1	ncRNA	promoter-TSS
chr1	155069576	155070631	1056	peak1346	TTS (NM_005227)	-6113	NR_040773	100505666	Hs.657533	NR_040772		DCST1-AS1	-	DCST1 antisense RNA 1	ncRNA	TTS
chr1	155070876	155072137	1262	peak1347	Intergenic	-7330	NM_004952	1944	Hs.516656	NM_004952	ENSG00000143590	EFNA3	EFL2|EPLG3|Ehk1-L|LERK3	ephrin A3	protein-coding	Intergenic
chr1	155078891	155079627	737	peak1348	promoter-TSS (NM_004952)	422	NM_004952	1944	Hs.516656	NM_004952	ENSG00000143590	EFNA3	EFL2|EPLG3|Ehk1-L|LERK3	ephrin A3	protein-coding	promoter-TSS
chr1	155081852	155083112	1261	peak1349	intron (NM_004952, intron 1 of 4)	3645	NM_004952	1944	Hs.516656	NM_004952	ENSG00000143590	EFNA3	EFL2|EPLG3|Ehk1-L|LERK3	ephrin A3	protein-coding	intron
chr1	155083916	155084780	865	peak1350	intron (NM_004952, intron 1 of 4)	5511	NM_004952	1944	Hs.516656	NM_004952	ENSG00000143590	EFNA3	EFL2|EPLG3|Ehk1-L|LERK3	ephrin A3	protein-coding	intron
chr1	155084971	155085476	506	peak1351	exon (NM_004952, exon 2 of 5)	6387	NM_004952	1944	Hs.516656	NM_004952	ENSG00000143590	EFNA3	EFL2|EPLG3|Ehk1-L|LERK3	ephrin A3	protein-coding	exon
chr1	155125835	155127955	2121	peak1352	promoter-TSS (NM_004428)	-981	NM_004428	1942	Hs.516664	NM_004428	ENSG00000169242	EFNA1	B61|ECKLG|EFL1|EPLG1|LERK-1|LERK1|TNFAIP4	ephrin A1	protein-coding	promoter-TSS
chr1	155139761	155140443	683	peak1353	promoter-TSS (NM_018973)	305	NM_018973	54344	Hs.110477	NM_018973	ENSG00000179085	DPM3	CDG1O	dolichyl-phosphate mannosyltransferase subunit 3, regulatory	protein-coding	promoter-TSS
chr1	155166495	155167259	765	peak1354	Intergenic	6451	NM_173852	200185	Hs.516671	NM_173852	ENSG00000163463	KRTCAP2	KCP2	keratinocyte associated protein 2	protein-coding	Intergenic
chr1	155172717	155173180	464	peak1355	promoter-TSS (NM_173852)	379	NM_173852	200185	Hs.516671	NM_173852	ENSG00000163463	KRTCAP2	KCP2	keratinocyte associated protein 2	protein-coding	promoter-TSS
chr1	155176125	155176477	353	peak1356	intron (NM_001256599, intron 3 of 9)	1547	NR_046329	80128	Hs.287735	NM_025058	ENSG00000163462	TRIM46	GENEY|TRIFIC	tripartite motif containing 46	protein-coding	intron
chr1	155193743	155195236	1494	peak1357	promoter-TSS (NR_030281)	-687	NR_030281	693235		NR_030281	ENSG00000284586	MIR92B	MIRN92B|hsa-mir-92b|mir-92b	microRNA 92b	ncRNA	promoter-TSS
chr1	155208688	155209194	507	peak1358	promoter-TSS (NM_002455)	242	NM_002455	4580	Hs.490874	NM_002455	ENSG00000173171	MTX1	MTX|MTXN	metaxin 1	protein-coding	promoter-TSS
chr1	155226903	155227637	735	peak1359	promoter-TSS (NR_002188)	264	NR_002188	2630	Hs.719930	NR_002188	ENSG00000160766	GBAP1	Beta-GC|GBA|GBAP|GC|GLUC	glucosylceramidase beta pseudogene 1	pseudo	promoter-TSS
chr1	155253531	155253743	213	peak1360	exon (NM_198264, exon 2 of 9)	1846	NM_001267608	10712	Hs.348308	NM_006589	ENSG00000160767	FAM189B	C1orf2|COTE1	family with sequence similarity 189 member B	protein-coding	exon
chr1	155254812	155255724	913	peak1361	promoter-TSS (NM_001267608)	215	NM_001267608	10712	Hs.348308	NM_006589	ENSG00000160767	FAM189B	C1orf2|COTE1	family with sequence similarity 189 member B	protein-coding	promoter-TSS
chr1	155255967	155256707	741	peak1362	promoter-TSS (NM_006589)	-854	NM_006589	10712	Hs.348308	NM_006589	ENSG00000160767	FAM189B	C1orf2|COTE1	family with sequence similarity 189 member B	protein-coding	promoter-TSS
chr1	155273198	155273410	213	peak1363	promoter-TSS (NM_001294339)	200	NM_001294339	1196	Hs.73986	NM_001291	ENSG00000176444	CLK2	-	CDC like kinase 2	protein-coding	promoter-TSS
chr1	155277349	155278086	738	peak1364	promoter-TSS (NM_020897)	255	NM_020897	57657	Hs.706960	NM_020897	ENSG00000143630	HCN3	-	hyperpolarization activated cyclic nucleotide gated potassium channel 3	protein-coding	promoter-TSS
chr1	155320733	155321326	594	peak1365	promoter-TSS (NM_001105204)	136	NM_001105204	23623	Hs.226499	NM_014328	ENSG00000160753	RUSC1	NESCA	RUN and SH3 domain containing 1	protein-coding	promoter-TSS
chr1	155322593	155323187	595	peak1366	promoter-TSS (NR_145425)	955	NR_145425	284618	Hs.650801	NM_173639	ENSG00000225855	RUSC1-AS1	C1orf104	RUSC1 antisense RNA 1	ncRNA	promoter-TSS
chr1	155323330	155324276	947	peak1367	promoter-TSS (NR_145425)	42	NR_145425	284618	Hs.650801	NM_173639	ENSG00000225855	RUSC1-AS1	C1orf104	RUSC1 antisense RNA 1	ncRNA	promoter-TSS
chr1	155324332	155325595	1264	peak1368	promoter-TSS (NR_103478)	457	NR_103478	23623	Hs.226499	NM_014328	ENSG00000160753	RUSC1	NESCA	RUN and SH3 domain containing 1	protein-coding	promoter-TSS
chr1	155562401	155562994	594	peak1369	promoter-TSS (NM_001366177)	105	NM_001366177	55870	Hs.491060	NM_018489	ENSG00000116539	ASH1L	ASH1|ASH1L1|KMT2H|MRD52	ASH1 like histone lysine methyltransferase	protein-coding	promoter-TSS
chr1	155563240	155563647	408	peak1370	promoter-TSS (NM_018489)	-641	NM_018489	55870	Hs.491060	NM_018489	ENSG00000116539	ASH1L	ASH1|ASH1L1|KMT2H|MRD52	ASH1 like histone lysine methyltransferase	protein-coding	promoter-TSS
chr1	155609275	155609666	392	peak1371	promoter-TSS (NR_146908)	-699	NR_146908	55154	Hs.656547	NM_018116	ENSG00000125459	MSTO1	LST005|MMYAT|MST	misato mitochondrial distribution and morphology regulator 1	protein-coding	promoter-TSS
chr1	155700542	155701230	689	peak1372	intron (NM_033657, intron 1 of 12)	11792	NM_033657	7818	Hs.516746	NM_004632	ENSG00000132676	DAP3	DAP-3|MRP-S29|MRPS29|S29mt|bMRP-10	death associated protein 3	protein-coding	intron
chr1	155860249	155860597	349	peak1373	promoter-TSS (NM_152280)	856	NM_152280	23208	Hs.32984	NM_152280	ENSG00000132718	SYT11	SYT12|sytXI	synaptotagmin 11	protein-coding	promoter-TSS
chr1	155911920	155912358	439	peak1374	promoter-TSS (NM_001256820)	-790	NM_001256820	6016	Hs.491234	NM_006912	ENSG00000143622	RIT1	NS8|RIBB|RIT|ROC1	Ras like without CAAX 1	protein-coding	promoter-TSS
chr1	155935195	155935478	284	peak1375	promoter-TSS (NM_014949)	-924	NM_014949	22889	Hs.24656	NM_014949	ENSG00000132680	KHDC4	BLOM7|KIAA0907|SNORA80EHG	KH domain containing 4, pre-mRNA splicing factor	protein-coding	promoter-TSS
chr1	155941678	155942903	1226	peak1376	promoter-TSS (NM_181885)	602	NM_181885	339403	Hs.449914	NM_181885	ENSG00000173080	RXFP4	GPCR142|GPR100|RLN3R2|RXFPR4	relaxin family peptide/INSL5 receptor 4	protein-coding	promoter-TSS
chr1	156053024	156053541	518	peak1377	promoter-TSS (NM_001304342)	515	NM_001304342	56893	Hs.283739	NM_020131	ENSG00000160803	UBQLN4	A1U|A1Up|C1orf6|CIP75|UBIN	ubiquilin 4	protein-coding	promoter-TSS
chr1	156054529	156055584	1056	peak1378	promoter-TSS (NM_001145264)	275	NM_001145264	28956	Hs.632483	NM_014017	ENSG00000116586	LAMTOR2	ENDAP|HSPC003|MAPBPIP|MAPKSP1AP|ROBLD3|Ragulator2|p14	late endosomal/lysosomal adaptor, MAPK and MTOR activator 2	protein-coding	promoter-TSS
chr1	156076623	156077925	1303	peak1379	exon (NM_001093725, exon 2 of 2)	5191	NM_001093725	92312	Hs.591496	NM_001093725	ENSG00000254726	MEX3A	MEX-3A|RKHD4|RNF162	mex-3 RNA binding family member A	protein-coding	exon
chr1	156082669	156082879	211	peak1380	promoter-TSS (NM_001282625)	228	NM_001282625	4000	Hs.594444	NM_005572	ENSG00000160789	LMNA	CDCD1|CDDC|CMD1A|CMT2B1|EMD2|FPL|FPLD|FPLD2|HGPS|IDC|LDP1|LFP|LGMD1B|LMN1|LMNC|LMNL1|MADA|PRO1	lamin A/C	protein-coding	promoter-TSS
chr1	156114643	156115527	885	peak1381	promoter-TSS (NM_001282626)	374	NM_001282626	4000	Hs.594444	NM_005572	ENSG00000160789	LMNA	CDCD1|CDDC|CMD1A|CMT2B1|EMD2|FPL|FPLD|FPLD2|HGPS|IDC|LDP1|LFP|LGMD1B|LMN1|LMNC|LMNL1|MADA|PRO1	lamin A/C	protein-coding	promoter-TSS
chr1	156122487	156123413	927	peak1382	intron (NM_005572, intron 1 of 9)	-3167	NM_001282624	4000	Hs.594444	NM_005572	ENSG00000160789	LMNA	CDCD1|CDDC|CMD1A|CMT2B1|EMD2|FPL|FPLD|FPLD2|HGPS|IDC|LDP1|LFP|LGMD1B|LMN1|LMNC|LMNL1|MADA|PRO1	lamin A/C	protein-coding	intron
chr1	156126544	156127098	555	peak1383	promoter-TSS (NM_001257374)	651	NM_001257374	4000	Hs.594444	NM_005572	ENSG00000160789	LMNA	CDCD1|CDDC|CMD1A|CMT2B1|EMD2|FPL|FPLD|FPLD2|HGPS|IDC|LDP1|LFP|LGMD1B|LMN1|LMNC|LMNL1|MADA|PRO1	lamin A/C	protein-coding	promoter-TSS
chr1	156127642	156128145	504	peak1384	intron (NM_001282624, intron 2 of 10)	1724	NM_001257374	4000	Hs.594444	NM_005572	ENSG00000160789	LMNA	CDCD1|CDDC|CMD1A|CMT2B1|EMD2|FPL|FPLD|FPLD2|HGPS|IDC|LDP1|LFP|LGMD1B|LMN1|LMNC|LMNL1|MADA|PRO1	lamin A/C	protein-coding	intron
chr1	156141226	156141896	671	peak1385	Intergenic	-8383	NM_001370568	64218	Hs.408846	NM_022367	ENSG00000196189	SEMA4A	CORD10|RP35|SEMAB|SEMB	semaphorin 4A	protein-coding	Intergenic
chr1	156244643	156245193	551	peak1386	intron (NM_001272113, intron 3 of 4)	2734	NM_199173	632	Hs.654541	NM_199173	ENSG00000242252	BGLAP	BGP|OC|OCN	bone gamma-carboxyglutamate protein	protein-coding	intron
chr1	156245358	156246732	1375	peak1387	5' UTR (NM_001272106, exon 2 of 6)	2011	NM_001272104	79957	Hs.235873	NM_024897	ENSG00000160781	PAQR6	PRdelta	progestin and adipoQ receptor family member 6	protein-coding	5' UTR
chr1	156291608	156292171	564	peak1388	promoter-TSS (NM_001323617)	-392	NM_001323617	23381	Hs.516837	NM_015327	ENSG00000198952	SMG5	EST1B|LPTS-RP1|LPTSRP1|SMG-5	SMG5 nonsense mediated mRNA decay factor	protein-coding	promoter-TSS
chr1	156388264	156389110	847	peak1389	Intergenic	19476	NR_046115	57127	Hs.131835	NM_020407	ENSG00000132677	RHBG	SLC42A2	Rh family B glycoprotein (gene/pseudogene)	protein-coding	Intergenic
chr1	156421283	156421868	586	peak1390	promoter-TSS (NM_001320455)	193	NM_001320455	10485	Hs.380027	NM_006365	ENSG00000125462	C1orf61	CROC4	chromosome 1 open reading frame 61	protein-coding	promoter-TSS
chr1	156435090	156437052	1963	peak1391	Intergenic	-6523	NM_001320453	10485	Hs.380027	NM_006365	ENSG00000125462	C1orf61	CROC4	chromosome 1 open reading frame 61	protein-coding	Intergenic
chr1	156456742	156457207	466	peak1392	Intergenic	-27427	NM_001320453	10485	Hs.380027	NM_006365	ENSG00000125462	C1orf61	CROC4	chromosome 1 open reading frame 61	protein-coding	Intergenic
chr1	156500990	156501379	390	peak1393	promoter-TSS (NM_005920)	-410	NM_005920	4209	Hs.314327	NM_005920	ENSG00000116604	MEF2D	-	myocyte enhancer factor 2D	protein-coding	promoter-TSS
chr1	156504713	156505204	492	peak1394	Intergenic	-4184	NM_005920	4209	Hs.314327	NM_005920	ENSG00000116604	MEF2D	-	myocyte enhancer factor 2D	protein-coding	Intergenic
chr1	156505531	156505970	440	peak1395	Intergenic	-4976	NM_005920	4209	Hs.314327	NM_005920	ENSG00000116604	MEF2D	-	myocyte enhancer factor 2D	protein-coding	Intergenic
chr1	156591617	156592368	752	peak1396	promoter-TSS (NM_144772)	217	NM_144772	128240	Hs.528320	NM_144772	ENSG00000163382	NAXE	AIBP|APOA1BP|PEBEL|YJEFN1	NAD(P)HX epimerase	protein-coding	promoter-TSS
chr1	156601145	156602438	1294	peak1397	promoter-TSS (NM_015590)	-305	NM_015590	54865	Hs.193832	NM_015590	ENSG00000160818	GPATCH4	GPATC4	G-patch domain containing 4	protein-coding	promoter-TSS
chr1	156623661	156625908	2248	peak1398	intron (NM_021817, intron 6 of 6)	-2857	NR_135113	101928177	Hs.571810	NR_135113		LOC101928177	-	uncharacterized LOC101928177	ncRNA	intron
chr1	156642021	156642792	772	peak1399	promoter-TSS (NM_198427)	290	NM_198427	63827	Hs.516904	NM_021948	ENSG00000132692	BCAN	BEHAB|CSPG7	brevican	protein-coding	promoter-TSS
chr1	156656775	156657417	643	peak1400	exon (NM_021948, exon 10 of 14)	14979	NM_198427	63827	Hs.516904	NM_021948	ENSG00000132692	BCAN	BEHAB|CSPG7	brevican	protein-coding	exon
chr1	156660290	156661109	820	peak1401	Intergenic	16707	NM_006617	10763	Hs.527971	NM_006617	ENSG00000132688	NES	Nbla00170	nestin	protein-coding	Intergenic
chr1	156668207	156669402	1196	peak1402	TTS (NM_006617)	8602	NM_006617	10763	Hs.527971	NM_006617	ENSG00000132688	NES	Nbla00170	nestin	protein-coding	TTS
chr1	156675633	156677949	2317	peak1403	promoter-TSS (NM_006617)	616	NM_006617	10763	Hs.527971	NM_006617	ENSG00000132688	NES	Nbla00170	nestin	protein-coding	promoter-TSS
chr1	156694677	156695128	452	peak1404	Intergenic	10680	NM_001878	1382	Hs.405662	NM_001878	ENSG00000143320	CRABP2	CRABP-II|RBP6	cellular retinoic acid binding protein 2	protein-coding	Intergenic
chr1	156728364	156728901	538	peak1405	promoter-TSS (NM_001370151)	133	NM_001370151	81875	Hs.301904	NM_030980	ENSG00000143319	ISG20L2	HSD38	interferon stimulated exonuclease gene 20 like 2	protein-coding	promoter-TSS
chr1	156740727	156741142	416	peak1406	promoter-TSS (NM_145729)	153	NM_145729	79590	Hs.418233	NM_024540	ENSG00000143314	MRPL24	L24mt|MRP-L18|MRP-L24	mitochondrial ribosomal protein L24	protein-coding	promoter-TSS
chr1	156751110	156752407	1298	peak1407	promoter-TSS (NM_004494)	-84	NM_004494	3068	Hs.743948	NM_004494	ENSG00000143321	HDGF	HMG1L2	heparin binding growth factor	protein-coding	promoter-TSS
chr1	156767538	156767902	365	peak1408	promoter-TSS (NM_005973)	185	NM_005973	5546	Hs.516948	NM_005973	ENSG00000143294	PRCC	RCCP1|TPRC	proline rich mitotic checkpoint control factor	protein-coding	promoter-TSS
chr1	156858904	156860207	1304	peak1409	promoter-TSS (NM_014215)	-439	NM_014215	3645	Hs.248138	NM_014215	ENSG00000027644	INSRR	IRR	insulin receptor related receptor	protein-coding	promoter-TSS
chr1	156860736	156861673	938	peak1410	promoter-TSS (NM_002529)	326	NM_002529	4914	Hs.406293	NM_002529	ENSG00000198400	NTRK1	MTC|TRK|TRK1|TRKA|Trk-A|p140-TrkA	neurotrophic receptor tyrosine kinase 1	protein-coding	promoter-TSS
chr1	156898271	156898467	197	peak1411	intron (NM_001080471, intron 1 of 22)	4638	NM_001080471	375033	Hs.142003	NM_207369	ENSG00000187800	PEAR1	JEDI|MEGF12	platelet endothelial aggregation receptor 1	protein-coding	intron
chr1	156926809	156927927	1119	peak1412	intron (NM_144702, intron 6 of 14)	6736	NM_144702	149499	Hs.491734	NM_144702	ENSG00000160838	LRRC71	C1orf92	leucine rich repeat containing 71	protein-coding	intron
chr1	157045366	157046006	641	peak1413	promoter-TSS (NM_198236)	56	NM_198236	9826	Hs.516954	NM_014784	ENSG00000132694	ARHGEF11	GTRAP48|PDZ-RHOGEF	Rho guanine nucleotide exchange factor 11	protein-coding	promoter-TSS
chr1	157138435	157139050	616	peak1414	promoter-TSS (NM_005240)	-152	NM_005240	2117	Hs.105636	NM_005240	ENSG00000117036	ETV3	METS|PE-1|PE1	ETS variant 3	protein-coding	promoter-TSS
chr1	157194775	157195194	420	peak1415	Intergenic	-56394	NM_005240	2117	Hs.105636	NM_005240	ENSG00000117036	ETV3	METS|PE-1|PE1	ETS variant 3	protein-coding	Intergenic
chr1	157993344	157994264	921	peak1416	promoter-TSS (NM_018240)	159	NM_018240	55243	Hs.272234	NM_018240	ENSG00000183853	KIRREL1	KIRREL|NEPH1	kirre like nephrin family adhesion molecule 1	protein-coding	promoter-TSS
chr1	160098166	160098708	543	peak1417	promoter-TSS (NM_001320247)	182	NM_001320247	93185	Hs.332012	NM_052868	ENSG00000162729	IGSF8	CD316|CD81P3|EWI-2|EWI2|KCT-4|LIR-D1|PGRL	immunoglobulin superfamily member 8	protein-coding	promoter-TSS
chr1	161154204	161154583	380	peak1418	promoter-TSS (NM_016406)	416	NM_016406	51506	Hs.301412	NM_016406	ENSG00000143222	UFC1	HSPC155|NEDSG	ubiquitin-fold modifier conjugating enzyme 1	protein-coding	promoter-TSS
chr1	161166770	161167165	396	peak1419	promoter-TSS (NM_001365398)	322	NM_001365398	5498	Hs.517373	NM_000309	ENSG00000143224	PPOX	PPO|V290M|VP	protoporphyrinogen oxidase	protein-coding	promoter-TSS
chr1	161390331	161390821	491	peak1420	Intergenic	-22693	NM_001013625	257177	Hs.534593	NM_001013625	ENSG00000188931	CFAP126	C1orf192|Flattop|Fltp	cilia and flagella associated protein 126	protein-coding	Intergenic
chr1	161524172	161525514	1343	peak1421	promoter-TSS (NM_002155)	303	NM_002155	3310	Hs.654614	NM_002155	ENSG00000173110	HSPA6	HSP70B'	heat shock protein family A (Hsp70) member 6	protein-coding	promoter-TSS
chr1	161606241	161606643	403	peak1422	promoter-TSS (NR_024151)	383	NR_024151	3311	Hs.662180	NR_024151		HSPA7	HSP70B	heat shock protein family A (Hsp70) member 7	pseudo	promoter-TSS
chr1	161749879	161750171	293	peak1423	promoter-TSS (NM_007240)	239	NM_007240	11266	Hs.416216	NM_007240	ENSG00000081721	DUSP12	DUSP1|YVH1	dual specificity phosphatase 12	protein-coding	promoter-TSS
chr1	165827463	165828579	1117	peak1424	promoter-TSS (NM_012474)	407	NM_012474	7371	Hs.458360	NM_012474	ENSG00000143179	UCK2	TSA903|UK|UMPK	uridine-cytidine kinase 2	protein-coding	promoter-TSS
chr1	166839006	166840178	1173	peak1425	promoter-TSS (NM_017542)	117	NM_017542	57645	Hs.432752	NM_017542	ENSG00000143157	POGK	BASS2|KRBOX2|LST003	pogo transposable element derived with KRAB domain	protein-coding	promoter-TSS
chr1	167221081	167221668	588	peak1426	promoter-TSS (NM_002697)	489	NM_002697	5451	Hs.283402	NM_002697	ENSG00000143190	POU2F1	OCT1|OTF1|oct-1B	POU class 2 homeobox 1	protein-coding	promoter-TSS
chr1	167454789	167456145	1357	peak1427	intron (NM_000734, intron 1 of 7)	63062	NM_000734	919	Hs.156445	NM_000734	ENSG00000198821	CD247	CD3-ZETA|CD3H|CD3Q|CD3Z|IMD25|T3Z|TCRZ	CD247 molecule	protein-coding	intron
chr1	167553423	167553752	330	peak1428	promoter-TSS (NM_003851)	174	NM_003851	8804	Hs.5710	NM_003851	ENSG00000143162	CREG1	CREG	cellular repressor of E1A stimulated genes 1	protein-coding	promoter-TSS
chr1	167936739	167937436	698	peak1429	promoter-TSS (NM_001143674)	-16	NM_001143674	25874	Hs.517768	NM_015415	ENSG00000143158	MPC2	BRP44|SLC54A2	mitochondrial pyruvate carrier 2	protein-coding	promoter-TSS
chr1	168056257	168056456	200	peak1430	intron (NM_001198956, intron 17 of 21)	57697	NR_031702	100313835		NR_031702	ENSG00000221545	MIR1255B2	MIR1255B-2|MIRN1255B2|hsa-mir-1255b-2	microRNA 1255b-2	ncRNA	intron
chr1	169105579	169107233	1655	peak1431	promoter-TSS (NM_001677)	-284	NM_001677	481	Hs.291196	NM_001677	ENSG00000143153	ATP1B1	ATP1B	ATPase Na+/K+ transporting subunit beta 1	protein-coding	promoter-TSS
chr1	169485400	169485925	526	peak1432	promoter-TSS (NM_006996)	281	NM_006996	10560	Hs.30246	NM_006996	ENSG00000117479	SLC19A2	TC1|THMD1|THT1|THTR1|TRMA	solute carrier family 19 member 2	protein-coding	promoter-TSS
chr1	171780647	171781391	745	peak1433	promoter-TSS (NM_015935)	-641	NM_015935	51603	Hs.494705	NM_014955	ENSG00000010165	EEF1AKNMT	5630401D24Rik|CGI-01|DFNB26|DFNB26M|KIAA0859|METTL13|feat	eEF1A lysine and N-terminal methyltransferase	protein-coding	promoter-TSS
chr1	173476585	173477116	532	peak1434	promoter-TSS (NR_037845)	304	NR_037845	100506023	Hs.731284	NR_037845		LOC100506023	-	uncharacterized LOC100506023	ncRNA	promoter-TSS
chr1	173477483	173478154	672	peak1435	promoter-TSS (NM_004905)	484	NM_004905	9588	Hs.120	NM_004905	ENSG00000117592	PRDX6	1-Cys|AOP2|HEL-S-128m|NSGPx|PRX|aiPLA2|p29	peroxiredoxin 6	protein-coding	promoter-TSS
chr1	174021551	174022343	793	peak1436	Intergenic	-28875	NM_001300850	149041	Hs.30258	NM_172071	ENSG00000135870	RC3H1	RNF198|ROQUIN	ring finger and CCCH-type domains 1	protein-coding	Intergenic
chr1	174056384	174056984	601	peak1437	Intergenic	-63612	NM_001300850	149041	Hs.30258	NM_172071	ENSG00000135870	RC3H1	RNF198|ROQUIN	ring finger and CCCH-type domains 1	protein-coding	Intergenic
chr1	175000126	175000587	462	peak1438	promoter-TSS (NM_014412)	410	NM_014412	27101	Hs.508524	NM_014412	ENSG00000116161	CACYBP	GIG5|PNAS-107|S100A6BP|SIP	calcyclin binding protein	protein-coding	promoter-TSS
chr1	178093637	178094928	1292	peak1439	promoter-TSS (NM_170692)	179	NM_170692	9462	Hs.496139	NM_004841	ENSG00000075391	RASAL2	NGAP	RAS protein activator like 2	protein-coding	promoter-TSS
chr1	178543019	178543452	434	peak1440	promoter-TSS (NR_033186)	440	NR_033186	400798	Hs.668085	NM_207467	ENSG00000213057	C1orf220	-	chromosome 1 open reading frame 220 (putative)	ncRNA	promoter-TSS
chr1	179025899	179026825	927	peak1441	promoter-TSS (NM_001324311)	238	NM_001324311	9917	Hs.5737	NM_014864	ENSG00000116199	FAM20B	gxk1	FAM20B glycosaminoglycan xylosylkinase	protein-coding	promoter-TSS
chr1	179081408	179082781	1374	peak1442	promoter-TSS (NM_022371)	25	NM_022371	64222	Hs.584957	NM_022371	ENSG00000186283	TOR3A	ADIR|ADIR2	torsin family 3 member A	protein-coding	promoter-TSS
chr1	179229153	179229827	675	peak1443	promoter-TSS (NM_001168238)	187	NM_001168238	27	Hs.159472	NM_005158	ENSG00000143322	ABL2	ABLL|ARG	ABL proto-oncogene 2, non-receptor tyrosine kinase	protein-coding	promoter-TSS
chr1	179882123	179882467	345	peak1444	promoter-TSS (NM_001267578)	253	NM_001267578	26092	Hs.496459	NM_015602	ENSG00000143337	TOR1AIP1	LAP1|LAP1B|LGMD2Y	torsin 1A interacting protein 1	protein-coding	promoter-TSS
chr1	179954786	179955500	715	peak1445	promoter-TSS (NM_014810)	333	NM_014810	9857	Hs.413045	NM_014810	ENSG00000135837	CEP350	CAP350|GM133	centrosomal protein 350	protein-coding	promoter-TSS
chr1	180128986	180129254	269	peak1446	Intergenic	-25713	NM_001004128	5768	Hs.719176	NM_002826	ENSG00000116260	QSOX1	Q6|QSCN6	quiescin sulfhydryl oxidase 1	protein-coding	Intergenic
chr1	180154568	180155587	1020	peak1447	promoter-TSS (NM_002826)	209	NM_002826	5768	Hs.719176	NM_002826	ENSG00000116260	QSOX1	Q6|QSCN6	quiescin sulfhydryl oxidase 1	protein-coding	promoter-TSS
chr1	180228722	180229912	1191	peak1448	promoter-TSS (NM_033343)	-947	NM_033343	89884	Hs.658487	NM_033343	ENSG00000121454	LHX4	CPHD4	LIM homeobox 4	protein-coding	promoter-TSS
chr1	180230369	180231741	1373	peak1449	promoter-TSS (NM_033343)	791	NM_033343	89884	Hs.658487	NM_033343	ENSG00000121454	LHX4	CPHD4	LIM homeobox 4	protein-coding	promoter-TSS
chr1	180235481	180235727	247	peak1450	intron (NM_033343, intron 1 of 5)	5340	NM_033343	89884	Hs.658487	NM_033343	ENSG00000121454	LHX4	CPHD4	LIM homeobox 4	protein-coding	intron
chr1	180501921	180503581	1661	peak1451	promoter-TSS (NM_032360)	-174	NM_032360	84320	Hs.200051	NM_032360	ENSG00000230124	ACBD6	-	acyl-CoA binding domain containing 6	protein-coding	promoter-TSS
chr1	180632061	180632655	595	peak1452	promoter-TSS (NM_001328662)	336	NM_001328662	9213	Hs.227656	NM_004736	ENSG00000143324	XPR1	IBGC6|SLC53A1|SYG1|X3	xenotropic and polytropic retrovirus receptor 1	protein-coding	promoter-TSS
chr1	180911791	180913621	1831	peak1453	promoter-TSS (NM_020950)	-191	NM_020950	57710	Hs.734816	NM_020950	ENSG00000135835	KIAA1614	-	KIAA1614	protein-coding	promoter-TSS
chr1	180953603	180954805	1203	peak1454	promoter-TSS (NR_145481)	683	NR_145481	103344928	Hs.665319	NR_145481	ENSG00000232586	KIAA1614-AS1	-	KIAA1614 antisense RNA 1	ncRNA	promoter-TSS
chr1	181022085	181022893	809	peak1455	promoter-TSS (NM_005819)	381	NM_005819	10228	Hs.518417	NM_005819	ENSG00000135823	STX6	-	syntaxin 6	protein-coding	promoter-TSS
chr1	181088675	181090378	1704	peak1456	promoter-TSS (NM_016545)	827	NM_016545	51278	Hs.15725	NM_016545	ENSG00000162783	IER5	SBBI48	immediate early response 5	protein-coding	promoter-TSS
chr1	181095328	181095549	222	peak1457	Intergenic	6739	NM_016545	51278	Hs.15725	NM_016545	ENSG00000162783	IER5	SBBI48	immediate early response 5	protein-coding	Intergenic
chr1	181104809	181105336	528	peak1458	Intergenic	16373	NM_016545	51278	Hs.15725	NM_016545	ENSG00000162783	IER5	SBBI48	immediate early response 5	protein-coding	Intergenic
chr1	181587148	181588856	1709	peak1459	intron (NM_001205293, intron 6 of 47)	104485	NM_001205294	777	Hs.437444	NM_000721	ENSG00000198216	CACNA1E	BII|CACH6|CACNL1A6|Cav2.3|EIEE69|gm139	calcium voltage-gated channel subunit alpha1 E	protein-coding	intron
chr1	182603878	182604668	791	peak1460	promoter-TSS (NM_002928)	116	NM_002928	6004	Hs.413297	NM_002928	ENSG00000143333	RGS16	A28-RGS14|A28-RGS14P|RGS-R	regulator of G protein signaling 16	protein-coding	promoter-TSS
chr1	183022192	183023093	902	peak1461	promoter-TSS (NM_002293)	-777	NM_002293	3915	Hs.609663	NM_002293	ENSG00000135862	LAMC1	LAMB2	laminin subunit gamma 1	protein-coding	promoter-TSS
chr1	183023335	183024670	1336	peak1462	promoter-TSS (NM_002293)	583	NM_002293	3915	Hs.609663	NM_002293	ENSG00000135862	LAMC1	LAMB2	laminin subunit gamma 1	protein-coding	promoter-TSS
chr1	183472497	183473275	779	peak1463	promoter-TSS (NM_173156)	387	NM_173156	9887	Hs.591463	NM_014837	ENSG00000116698	SMG7	C1orf16|EST1C|SGA56M	SMG7 nonsense mediated mRNA decay factor	protein-coding	promoter-TSS
chr1	184035527	184038096	2570	peak1464	promoter-TSS (NM_001303420)	916	NM_001303420	23127	Hs.387995	NM_015101	ENSG00000198756	COLGALT2	C1orf17|ColGalT 2|GLT25D2	collagen beta(1-O)galactosyltransferase 2	protein-coding	promoter-TSS
chr1	184051524	184052144	621	peak1465	promoter-TSS (NM_001363643)	104	NM_001363643	116461	Hs.548197	NM_052965	ENSG00000198860	TSEN15	C1orf19|PCH2F|sen15	tRNA splicing endonuclease subunit 15	protein-coding	promoter-TSS
chr1	184386085	184388312	2228	peak1466	promoter-TSS (NM_030806)	170	NM_030806	81563	Hs.497159	NM_030806	ENSG00000116667	C1orf21	PIG13	chromosome 1 open reading frame 21	protein-coding	promoter-TSS
chr1	184754307	184754851	545	peak1467	promoter-TSS (NM_025191)	279	NM_025191	80267	Hs.523811	NM_025191	ENSG00000116406	EDEM3	C1orf22	ER degradation enhancing alpha-mannosidase like protein 3	protein-coding	promoter-TSS
chr1	184973717	184974466	750	peak1468	promoter-TSS (NM_052966)	416	NM_052966	116496	Hs.518662	NM_052966	ENSG00000135842	NIBAN1	C1orf24|FAM129A|GIG39|NIBAN	niban apoptosis regulator 1	protein-coding	promoter-TSS
chr1	185001503	185001928	426	peak1469	promoter-TSS (NR_146489)	189	NR_146489	101929069	Hs.497170	NR_146489	ENSG00000260976	LINC01633	GS1-120K12.4	long intergenic non-protein coding RNA 1633	ncRNA	promoter-TSS
chr1	185045155	185046361	1207	peak1470	promoter-TSS (NM_007212)	200	NM_007212	6045	Hs.591490	NM_007212	ENSG00000121481	RNF2	BAP-1|BAP1|DING|HIPI3|RING1B|RING2	ring finger protein 2	protein-coding	promoter-TSS
chr1	185156634	185156942	309	peak1471	promoter-TSS (NM_030934)	165	NM_030934	81627	Hs.107149	NM_030934	ENSG00000121486	TRMT1L	C1orf25|MST070|MSTP070|TRM1L|bG120K12.3	tRNA methyltransferase 1 like	protein-coding	promoter-TSS
chr1	185257470	185257792	323	peak1472	intron (NM_017673, intron 16 of 18)	59612	NM_006469	10625	Hs.497183	NM_006469	ENSG00000116679	IVNS1ABP	ARA3|FLARA3|HSPC068|KLHL39|ND1|NS-1|NS1-BP|NS1BP	influenza virus NS1A binding protein	protein-coding	intron
chr1	185734367	185734887	521	peak1473	promoter-TSS (NM_031935)	236	NM_031935	83872	Hs.58877	NM_031935	ENSG00000143341	HMCN1	ARMD1|FBLN6|FIBL-6|FIBL6	hemicentin 1	protein-coding	promoter-TSS
chr1	185892692	185893221	530	peak1474	intron (NM_031935, intron 4 of 106)	158566	NM_031935	83872	Hs.58877	NM_031935	ENSG00000143341	HMCN1	ARMD1|FBLN6|FIBL-6|FIBL6	hemicentin 1	protein-coding	intron
chr1	193059573	193060312	740	peak1475	promoter-TSS (NM_001042370)	69	NM_001042370	6738	Hs.288178	NM_004600	ENSG00000116747	RO60	RORNP|SSA2|TROVE2	Ro60, Y RNA binding protein	protein-coding	promoter-TSS
chr1	193104993	193105423	431	peak1476	promoter-TSS (NM_197962)	270	NM_197962	51022	Hs.458283	NM_016066	ENSG00000023572	GLRX2	CGI-133|GRX2	glutaredoxin 2	protein-coding	promoter-TSS
chr1	193121191	193121859	669	peak1477	promoter-TSS (NM_024529)	-433	NM_024529	79577	Hs.378996	NM_024529	ENSG00000134371	CDC73	C1orf28|FIHP|HPTJT|HRPT1|HRPT2|HYX	cell division cycle 73	protein-coding	promoter-TSS
chr1	197774770	197775827	1058	peak1478	promoter-TSS (NM_001300858)	181	NM_001300858	163486	Hs.125056	NM_019049	ENSG00000213047	DENND1B	C1ORF18|C1orf218|FAM31B	DENN domain containing 1B	protein-coding	promoter-TSS
chr1	197902476	197903012	537	peak1479	promoter-TSS (NM_001024594)	114	NM_001024594	388722	Hs.61329	NM_001024594	ENSG00000203724	C1orf53	-	chromosome 1 open reading frame 53	protein-coding	promoter-TSS
chr1	198156852	198157966	1115	peak1480	promoter-TSS (NM_133494)	411	NM_133494	140609	Hs.24119	NM_133494	ENSG00000151414	NEK7	-	NIMA related kinase 7	protein-coding	promoter-TSS
chr1	200669468	200670453	986	peak1481	promoter-TSS (NM_001349804)	37	NM_001349804	83479	Hs.497332	NM_031306	ENSG00000118197	DDX59	OFD5|ZNHIT5	DEAD-box helicase 59	protein-coding	promoter-TSS
chr1	200738905	200739457	553	peak1482	promoter-TSS (NM_001297708)	-391	NM_001297708	23271	Hs.23585	NM_203459	ENSG00000118200	CAMSAP2	CAMSAP1L1	calmodulin regulated spectrin associated protein family member 2	protein-coding	promoter-TSS
chr1	200872796	200874266	1471	peak1483	promoter-TSS (NM_005298)	550	NM_005298	2848	Hs.534316	NM_005298	ENSG00000170128	GPR25	-	G protein-coupled receptor 25	protein-coding	promoter-TSS
chr1	200890991	200892247	1257	peak1484	promoter-TSS (NM_018265)	88	NM_018265	55765	Hs.518997	NM_018265	ENSG00000163362	INAVA	C1orf106	innate immunity activator	protein-coding	promoter-TSS
chr1	201021207	201021492	286	peak1485	intron (NM_001252103, intron 1 of 33)	2364	NM_001252103	23046	Hs.169182	NM_017596	ENSG00000116852	KIF21B	-	kinesin family member 21B	protein-coding	intron
chr1	201022840	201023738	899	peak1486	promoter-TSS (NM_001252103)	425	NM_001252103	23046	Hs.169182	NM_017596	ENSG00000116852	KIF21B	-	kinesin family member 21B	protein-coding	promoter-TSS
chr1	201114331	201115948	1618	peak1487	promoter-TSS (NM_001270601)	232	NM_001270601	647219	Hs.143949	NM_001270601	ENSG00000232237	ASCL5	bHLHa47	achaete-scute family bHLH transcription factor 5	protein-coding	promoter-TSS
chr1	201154056	201154525	470	peak1488	promoter-TSS (NM_001288565)	183	NM_001288565	252839	Hs.181444	NM_016456	ENSG00000116857	TMEM9	DERM4|TMEM9A	transmembrane protein 9	protein-coding	promoter-TSS
chr1	201170899	201171504	606	peak1489	promoter-TSS (NM_001288564)	380	NM_001288564	252839	Hs.181444	NM_016456	ENSG00000116857	TMEM9	DERM4|TMEM9A	transmembrane protein 9	protein-coding	promoter-TSS
chr1	201467809	201469936	2128	peak1490	promoter-TSS (NR_073080)	298	NR_073080	23612	Hs.153944	NM_012396	ENSG00000174307	PHLDA3	TIH1	pleckstrin homology like domain family A member 3	protein-coding	promoter-TSS
chr1	201506480	201507982	1503	peak1491	promoter-TSS (NR_160747)	18	NR_160747	107985246		NR_160746		LOC107985246	-	uncharacterized LOC107985246	ncRNA	promoter-TSS
chr1	201538701	201540338	1638	peak1492	Intergenic	19616	NR_026667	376693	Hs.605989	NR_026667		RPS10P7	RPS10_2_147	ribosomal protein S10 pseudogene 7	pseudo	Intergenic
chr1	201649487	201650508	1022	peak1493	intron (NM_020443, intron 1 of 29)	1676	NM_020443	89796	Hs.585374	NM_020443	ENSG00000134369	NAV1	POMFIL3|STEERIN1|UNC53H1	neuron navigator 1	protein-coding	intron
chr1	201829182	201829563	382	peak1494	promoter-TSS (NR_046696)	186	NR_046696	100873949	Hs.604842	NR_046696	ENSG00000231871	IPO9-AS1	-	IPO9 antisense RNA 1	ncRNA	promoter-TSS
chr1	201888381	201889512	1132	peak1495	promoter-TSS (NM_198149)	270	NM_198149	149345	Hs.632471	NM_198149	ENSG00000198892	SHISA4	C1orf40|TMEM58	shisa family member 4	protein-coding	promoter-TSS
chr1	201982630	201983675	1046	peak1496	promoter-TSS (NM_001319182)	-208	NM_001319182	6051	Hs.497391	NM_020216	ENSG00000176393	RNPEP	AP-B|APB	arginyl aminopeptidase	protein-coding	promoter-TSS
chr1	202143953	202145087	1135	peak1497	promoter-TSS (NM_138795)	217	NM_138795	127829	Hs.497399	NM_138795	ENSG00000143862	ARL8A	ARL10B|GIE2	ADP ribosylation factor like GTPase 8A	protein-coding	promoter-TSS
chr1	202642591	202643418	828	peak1498	promoter-TSS (NM_001136504)	448	NM_001136504	127833	Hs.25422	NM_177402	ENSG00000143858	SYT2	CMS7|MYSPC|SytII	synaptotagmin 2	protein-coding	promoter-TSS
chr1	202806793	202808564	1772	peak1499	intron (NM_001314042, intron 1 of 27)	1791	NM_006618	10765	Hs.18891	NM_006618	ENSG00000117139	KDM5B	CT31|JARID1B|MRT65|PLU-1|PLU1|PPP1R98|PUT1|RBBP2H1A|RBP2-H1	lysine demethylase 5B	protein-coding	intron
chr1	202810904	202811311	408	peak1500	promoter-TSS (NR_046326)	162	NR_046326	100506696	Hs.23459	NR_046325	ENSG00000228288	PCAT6	KDM5B-AS1|KDM5BAS1|PCAN-R1|ncRNA-a2|onco-lncRNA-96	prostate cancer associated transcript 6	ncRNA	promoter-TSS
chr1	202860555	202861645	1091	peak1501	promoter-TSS (NR_002929)	-654	NR_002929	148709	Hs.162880	NR_002929	ENSG00000234996	LOC148709	-	actin gamma 1 pseudogene	pseudo	promoter-TSS
chr1	202888620	202889247	628	peak1502	promoter-TSS (NM_002871)	215	NM_002871	5877	Hs.90875	NM_002871	ENSG00000183155	RABIF	MSS4|RASGFR3|RASGRF3	RAB interacting factor	protein-coding	promoter-TSS
chr1	202966531	202967277	747	peak1503	promoter-TSS (NM_016243)	353	NM_016243	51706	Hs.334832	NM_016243	ENSG00000159348	CYB5R1	B5R.1|B5R1|B5R2|NQO3A2|humb5R2	cytochrome b5 reductase 1	protein-coding	promoter-TSS
chr1	203026712	203027117	406	peak1504	promoter-TSS (NM_001304331)	424	NM_001304331	8497	Hs.153648	NM_015053	ENSG00000143847	PPFIA4	-	PTPRF interacting protein alpha 4	protein-coding	promoter-TSS
chr1	203127348	203128213	866	peak1505	promoter-TSS (NM_001048230)	55	NM_001048230	134	Hs.77867	NM_000674	ENSG00000163485	ADORA1	RDC7	adenosine A1 receptor	protein-coding	promoter-TSS
chr1	203128373	203129213	841	peak1506	promoter-TSS (NM_001048230)	1067	NM_001048230	134	Hs.77867	NM_000674	ENSG00000163485	ADORA1	RDC7	adenosine A1 receptor	protein-coding	promoter-TSS
chr1	203305449	203306562	1114	peak1507	promoter-TSS (NM_006763)	487	NM_006763	7832	Hs.519162	NM_006763	ENSG00000159388	BTG2	APRO1|PC3|TIS21	BTG anti-proliferation factor 2	protein-coding	promoter-TSS
chr1	203859867	203861281	1415	peak1508	promoter-TSS (NM_001304464)	-1025	NM_001304464	6635	Hs.334612	NM_003094	ENSG00000182004	SNRPE	HYPT11|SME|Sm-E|snRNP-E	small nuclear ribonucleoprotein polypeptide E	protein-coding	promoter-TSS
chr1	204073060	204075897	2838	peak1509	promoter-TSS (NM_005686)	1364	NM_005686	9580	Hs.201671	NM_005686	ENSG00000143842	SOX13	ICA12|Sox-13	SRY-box transcription factor 13	protein-coding	promoter-TSS
chr1	204150693	204152982	2290	peak1510	promoter-TSS (NM_001297760)	206	NM_001297760	55224	Hs.497469	NM_018208	ENSG00000143845	ETNK2	EKI2|HMFT1716	ethanolamine kinase 2	protein-coding	promoter-TSS
chr1	204363162	204363594	433	peak1511	Intergenic	-3449	NM_014935	22874	Hs.253146	NM_014935	ENSG00000143850	PLEKHA6	PEPP-3|PEPP3	pleckstrin homology domain containing A6	protein-coding	Intergenic
chr1	204493703	204494837	1135	peak1512	Intergenic	-3924	NM_002646	5287	Hs.497487	NM_002646	ENSG00000133056	PIK3C2B	C2-PI3K	phosphatidylinositol-4-phosphate 3-kinase catalytic subunit type 2 beta	protein-coding	Intergenic
chr1	204516410	204516656	247	peak1513	promoter-TSS (NM_002393)	127	NM_002393	4194	Hs.497492	NM_002393	ENSG00000198625	MDM4	HDMX|MDMX|MRP1	MDM4 regulator of p53	protein-coding	promoter-TSS
chr1	204684589	204685964	1376	peak1514	promoter-TSS (NM_201630)	461	NM_201630	10446	Hs.26312	NM_006338	ENSG00000170382	LRRN2	FIGLER7|GAC1|LRANK1|LRRN5	leucine rich repeat neuronal 2	protein-coding	promoter-TSS
chr1	205210070	205211921	1852	peak1515	promoter-TSS (NM_015375)	706	NM_015375	25778	Hs.6874	NM_015375	ENSG00000133059	DSTYK	CAKUT1|DustyPK|HDCMD38P|RIP5|RIPK5|SPG23	dual serine/threonine and tyrosine protein kinase	protein-coding	promoter-TSS
chr1	205227887	205228554	668	peak1516	promoter-TSS (NM_014858)	275	NM_014858	9911	Hs.6360	NM_014858	ENSG00000133069	TMCC2	HUCEP11	transmembrane and coiled-coil domain family 2	protein-coding	promoter-TSS
chr1	205273757	205274283	527	peak1517	TTS (NM_001242925)	16823	NM_001331034	9911	Hs.6360	NM_014858	ENSG00000133069	TMCC2	HUCEP11	transmembrane and coiled-coil domain family 2	protein-coding	TTS
chr1	205321070	205321852	783	peak1518	promoter-TSS (NM_030952)	284	NM_030952	81788	Hs.497512	NM_030952	ENSG00000163545	NUAK2	SNARK	NUAK family kinase 2	protein-coding	promoter-TSS
chr1	205430155	205430510	356	peak1519	Intergenic	-8277	NM_001199051	93273	Hs.655520	NM_001001552	ENSG00000186007	LEMD1	CT50|LEMP-1	LEM domain containing 1	protein-coding	Intergenic
chr1	205456289	205457290	1002	peak1520	promoter-TSS (NR_103783)	-704	NR_103783	101669762	Hs.666219	NR_103783		BLACAT1	LINC00912|linc-UBC1|onco-lncRNA-30	bladder cancer associated transcript 1	ncRNA	promoter-TSS
chr1	205528631	205529726	1096	peak1521	intron (NM_212503, intron 11 of 15)	24510	NM_002596	5129	Hs.445402	NM_002596	ENSG00000117266	CDK18	PCTAIRE|PCTAIRE3|PCTK3	cyclin dependent kinase 18	protein-coding	intron
chr1	205592035	205593020	986	peak1522	intron (NM_181644, intron 7 of 9)	-23223	NR_152721	284578	Hs.537020	NR_027086		MFSD4A-AS1	-	MFSD4A antisense RNA 1	ncRNA	intron
chr1	205631323	205632096	774	peak1523	promoter-TSS (NM_001973)	1162	NM_001973	2005	Hs.497520	NM_001973	ENSG00000158711	ELK4	SAP1	ETS transcription factor ELK4	protein-coding	promoter-TSS
chr1	205679389	205680826	1438	peak1524	promoter-TSS (NM_033102)	401	NM_033102	85414	Hs.278695	NM_033102	ENSG00000158715	SLC45A3	IPCA-2|IPCA-6|IPCA-8|IPCA6|PCANAP2|PCANAP6|PCANAP8|PRST	solute carrier family 45 member 3	protein-coding	promoter-TSS
chr1	205742401	205742812	412	peak1525	intron (NM_022731, intron 1 of 6)	7575	NM_022731	64710	Hs.213061	NM_022731	ENSG00000069275	NUCKS1	JC7|NUCKS	nuclear casein kinase and cyclin dependent kinase substrate 1	protein-coding	intron
chr1	205749580	205750191	612	peak1526	promoter-TSS (NM_022731)	296	NM_022731	64710	Hs.213061	NM_022731	ENSG00000069275	NUCKS1	JC7|NUCKS	nuclear casein kinase and cyclin dependent kinase substrate 1	protein-coding	promoter-TSS
chr1	205812541	205813734	1194	peak1527	promoter-TSS (NM_173854)	60	NM_173854	254428	Hs.20274	NM_173854	ENSG00000133065	SLC41A1	MgtE	solute carrier family 41 member 1	protein-coding	promoter-TSS
chr1	206203558	206204349	792	peak1528	promoter-TSS (NM_001317901)	111	NM_001317901	729533	Hs.339665	NM_001123168	ENSG00000196550	FAM72A	LMPIP|Ugene|p17	family with sequence similarity 72 member A	protein-coding	promoter-TSS
chr1	206204449	206206113	1665	peak1529	promoter-TSS (NM_015326)	-148	NM_015326	23380	Hs.497575	NM_015326	ENSG00000266028	SRGAP2	ARHGAP34|FNBP2|SRGAP2A|SRGAP3	SLIT-ROBO Rho GTPase activating protein 2	protein-coding	promoter-TSS
chr1	206506645	206508175	1531	peak1530	promoter-TSS (NM_182664)	-121	NM_182664	83593	Hs.497579	NM_031437	ENSG00000266094	RASSF5	Maxp1|NORE1|NORE1A|NORE1B|RAPL|RASSF3	Ras association domain family member 5	protein-coding	promoter-TSS
chr1	206635421	206636118	698	peak1531	promoter-TSS (NM_001004023)	234	NM_001004023	8444	Hs.164267	NM_003582	ENSG00000143479	DYRK3	DYRK5|RED|REDK|hYAK3-2	dual specificity tyrosine phosphorylation regulated kinase 3	protein-coding	promoter-TSS
chr1	206684984	206686329	1346	peak1532	promoter-TSS (NM_004759)	752	NM_004759	9261	Hs.643566	NM_004759	ENSG00000162889	MAPKAPK2	MAPKAP-K2|MK-2|MK2	MAPK activated protein kinase 2	protein-coding	promoter-TSS
chr1	207496494	207496823	330	peak1533	promoter-TSS (NM_000573)	502	NM_000573	1378	Hs.334019	NM_000573	ENSG00000203710	CR1	C3BR|C4BR|CD35|KN	complement C3b/C4b receptor 1 (Knops blood group)	protein-coding	promoter-TSS
chr1	207958685	207959988	1304	peak1534	Intergenic	-48212	NM_001773	947	Hs.374990	NM_001773	ENSG00000174059	CD34	-	CD34 molecule	protein-coding	Intergenic
chr1	207962619	207963633	1015	peak1535	Intergenic	-52001	NM_001773	947	Hs.374990	NM_001773	ENSG00000174059	CD34	-	CD34 molecule	protein-coding	Intergenic
chr1	210328789	210330105	1317	peak1536	promoter-TSS (NM_001170580)	81	NM_001170580	55733	Hs.58650	NM_018194	ENSG00000054392	HHAT	MART2|SKI1|Skn	hedgehog acyltransferase	protein-coding	promoter-TSS
chr1	211260017	211260842	826	peak1537	promoter-TSS (NM_018254)	483	NM_018254	55758	Hs.356399	NM_018254	ENSG00000117625	RCOR3	-	REST corepressor 3	protein-coding	promoter-TSS
chr1	211326219	211327909	1691	peak1538	promoter-TSS (NM_001033910)	231	NM_001033910	7188	Hs.523930	NM_004619	ENSG00000082512	TRAF5	MGC:39780|RNF84	TNF receptor associated factor 5	protein-coding	promoter-TSS
chr1	211416239	211417037	799	peak1539	intron (NR_026761, intron 4 of 5)	33883	NR_026761	84791	Hs.523932	NM_032705		LINC00467	C1orf97	long intergenic non-protein coding RNA 467	ncRNA	intron
chr1	211577758	211579133	1376	peak1540	promoter-TSS (NM_021194)	715	NM_021194	7779	Hs.519469	NM_021194	ENSG00000170385	SLC30A1	ZNT1|ZRC1	solute carrier family 30 member 1	protein-coding	promoter-TSS
chr1	211830095	211830988	894	peak1541	promoter-TSS (NM_001320808)	-204	NM_001320808	9926	Hs.744851	NM_014873	ENSG00000123684	LPGAT1	FAM34A|FAM34A1|NET8	lysophosphatidylglycerol acyltransferase 1	protein-coding	promoter-TSS
chr1	212285426	212286747	1322	peak1542	promoter-TSS (NM_006243)	677	NM_006243	5525	Hs.744012	NM_006243	ENSG00000066027	PPP2R5A	B56A|B56alpha|PR61A	protein phosphatase 2 regulatory subunit B'alpha	protein-coding	promoter-TSS
chr1	212414174	212414868	695	peak1543	promoter-TSS (NM_018252)	365	NM_018252	55248	Hs.445386	NM_018252	ENSG00000065600	PACC1	C1orf75|PAC|TMEM206	proton activated chloride channel 1	protein-coding	promoter-TSS
chr1	212432872	212433411	540	peak1544	promoter-TSS (NM_013349)	222	NM_013349	29937	Hs.461787	NM_013349	ENSG00000117691	NENF	CIR2|SCIRP10|SPUF	neudesin neurotrophic factor	protein-coding	promoter-TSS
chr1	212514140	212515407	1268	peak1545	Intergenic	-30920	NR_125985	101929565		NR_125985	ENSG00000228067	LINC01740	-	long intergenic non-protein coding RNA 1740	ncRNA	Intergenic
chr1	212558099	212559142	1044	peak1546	Intergenic	-6713	NM_001030287	467	Hs.460	NM_001674	ENSG00000162772	ATF3	-	activating transcription factor 3	protein-coding	Intergenic
chr1	212699043	212701084	2042	peak1547	promoter-TSS (NM_018664)	-224	NM_018664	55509	Hs.62919	NM_018664	ENSG00000123685	BATF3	JDP1|JUNDM1|SNFT	basic leucine zipper ATF-like transcription factor 3	protein-coding	promoter-TSS
chr1	212791457	212791952	496	peak1548	promoter-TSS (NM_015471)	72	NM_015471	25936	Hs.497692	NM_015471	ENSG00000117697	NSL1	C1orf48|DC8|MIS14	NSL1 component of MIS12 kinetochore complex	protein-coding	promoter-TSS
chr1	212950634	212951564	931	peak1549	promoter-TSS (NM_001136475)	558	NM_001136475	79805	Hs.96885	NM_024749	ENSG00000143494	VASH2	-	vasohibin 2	protein-coding	promoter-TSS
chr1	214550921	214551757	837	peak1550	promoter-TSS (NM_005401)	263	NM_005401	5784	Hs.193557	NM_005401	ENSG00000152104	PTPN14	CATLPH|PEZ|PTP36	protein tyrosine phosphatase non-receptor type 14	protein-coding	promoter-TSS
chr1	215567058	215568447	1390	peak1551	promoter-TSS (NM_016121)	449	NM_016121	51133	Hs.335139	NM_016121	ENSG00000136636	KCTD3	NY-REN-45	potassium channel tetramerization domain containing 3	protein-coding	promoter-TSS
chr1	216600740	216601688	949	peak1552	intron (NM_001243505, intron 3 of 6)	122215	NM_001243518	2104	Hs.444225	NM_001438	ENSG00000196482	ESRRG	ERR-gamma|ERR3|ERRg|ERRgamma|NR3B3	estrogen related receptor gamma	protein-coding	intron
chr1	218284731	218285370	640	peak1553	promoter-TSS (NM_016052)	-242	NM_016052	51018	Hs.660109	NM_016052	ENSG00000067533	RRP15	CGI-115|KIAA0507	ribosomal RNA processing 15 homolog	protein-coding	promoter-TSS
chr1	218345641	218346301	661	peak1554	promoter-TSS (NR_046268)	-293	NR_046268	728463	Hs.568469	NR_046268	ENSG00000232480	TGFB2-AS1	-	TGFB2 antisense RNA 1 (head to head)	ncRNA	promoter-TSS
chr1	218378120	218378607	488	peak1555	intron (NR_138149, intron 2 of 7)	-32686	NR_046268	728463	Hs.568469	NR_046268	ENSG00000232480	TGFB2-AS1	-	TGFB2 antisense RNA 1 (head to head)	ncRNA	intron
chr1	220045948	220046555	608	peak1556	promoter-TSS (NM_004446)	253	NM_004446	2058	Hs.497788	NM_004446	ENSG00000136628	EPRS	EARS|GLUPRORS|HLD15|PARS|PIG32|QARS|QPRS	glutamyl-prolyl-tRNA synthetase	protein-coding	promoter-TSS
chr1	220528266	220528962	697	peak1557	promoter-TSS (NM_001286124)	431	NM_001286124	4139	Hs.497806	NM_018650	ENSG00000116141	MARK1	MARK|Par-1c|Par1c	microtubule affinity regulating kinase 1	protein-coding	promoter-TSS
chr1	220748023	220749348	1326	peak1558	promoter-TSS (NM_001331042)	364	NM_001331042	54996	Hs.369042	NM_017898	ENSG00000117791	MARC2	MOSC2	mitochondrial amidoxime reducing component 2	protein-coding	promoter-TSS
chr1	220786217	220787358	1142	peak1559	promoter-TSS (NM_022746)	-125	NM_022746	64757	Hs.497816	NM_022746	ENSG00000186205	MARC1	MOSC1	mitochondrial amidoxime reducing component 1	protein-coding	promoter-TSS
chr1	222618159	222619049	891	peak1560	promoter-TSS (NM_001324062)	502	NM_001324062	375056	Hs.118474	NM_198551	ENSG00000154305	MIA3	ARNT|D320|TANGO|TANGO1|UNQ6077	MIA SH3 domain ER export factor 3	protein-coding	promoter-TSS
chr1	223711969	223713180	1212	peak1561	promoter-TSS (NM_001748)	36	NM_001748	824	Hs.350899	NM_001748	ENSG00000162909	CAPN2	CANP2|CANPL2|CANPml|mCANP	calpain 2	protein-coding	promoter-TSS
chr1	223748552	223749339	788	peak1562	intron (NM_001146068, intron 5 of 20)	36407	NM_001748	824	Hs.350899	NM_001748	ENSG00000162909	CAPN2	CANP2|CANPL2|CANPml|mCANP	calpain 2	protein-coding	intron
chr1	223845341	223845941	601	peak1563	promoter-TSS (NM_001031685)	306	NM_001031685	7159	Hs.523968	NM_005426	ENSG00000143514	TP53BP2	53BP2|ASPP2|BBP|P53BP2|PPP1R13A	tumor protein p53 binding protein 2	protein-coding	promoter-TSS
chr1	223846078	223846632	555	peak1564	promoter-TSS (NM_005426)	-383	NM_005426	7159	Hs.523968	NM_005426	ENSG00000143514	TP53BP2	53BP2|ASPP2|BBP|P53BP2|PPP1R13A	tumor protein p53 binding protein 2	protein-coding	promoter-TSS
chr1	223992762	223993222	461	peak1565	promoter-TSS (NR_136593)	262	NR_136593	100287497	Hs.568390	NR_136590		LOC100287497	-	septin 7 pseudogene	pseudo	promoter-TSS
chr1	224100625	224100877	253	peak1566	Intergenic	-13360	NR_049764	23219	Hs.64691	NM_015176	ENSG00000143756	FBXO28	CENP-30|Fbx28	F-box protein 28	protein-coding	Intergenic
chr1	224183244	224184188	945	peak1567	promoter-TSS (NM_001321542)	36	NM_001321542	8560	Hs.299878	NM_003676	ENSG00000143753	DEGS1	DEGS|DEGS-1|DES1|Des-1|FADS7|HLD18|MIG15|MLD	delta 4-desaturase, sphingolipid 1	protein-coding	promoter-TSS
chr1	224340819	224341267	449	peak1568	Intergenic	-10854	NM_206840	4931	Hs.497867	NM_002533	ENSG00000143748	NVL	NVL2	nuclear VCP like	protein-coding	Intergenic
chr1	224349763	224349999	237	peak1569	Intergenic	-6998	NM_001277199	29097	Hs.445890	NM_014184	ENSG00000143771	CNIH4	CNIH-4|CNIH2|HSPC163	cornichon family AMPA receptor auxiliary protein 4	protein-coding	Intergenic
chr1	224352428	224353129	702	peak1570	Intergenic	-4100	NM_001277199	29097	Hs.445890	NM_014184	ENSG00000143771	CNIH4	CNIH-4|CNIH2|HSPC163	cornichon family AMPA receptor auxiliary protein 4	protein-coding	Intergenic
chr1	224356893	224357592	700	peak1571	promoter-TSS (NM_001277197)	364	NM_001277197	29097	Hs.445890	NM_014184	ENSG00000143771	CNIH4	CNIH-4|CNIH2|HSPC163	cornichon family AMPA receptor auxiliary protein 4	protein-coding	promoter-TSS
chr1	225427183	225428125	943	peak1572	promoter-TSS (NM_002296)	384	NM_002296	3930	Hs.435166	NM_002296	ENSG00000143815	LBR	C14SR|DHCR14B|LMN2R|PHA|PHASK|TDRD18	lamin B receptor	protein-coding	promoter-TSS
chr1	225428280	225428713	434	peak1573	promoter-TSS (NM_194442)	358	NM_194442	3930	Hs.435166	NM_002296	ENSG00000143815	LBR	C14SR|DHCR14B|LMN2R|PHA|PHASK|TDRD18	lamin B receptor	protein-coding	promoter-TSS
chr1	225652353	225653263	911	peak1574	promoter-TSS (NM_001008493)	315	NM_001008493	55740	Hs.497893	NM_018212	ENSG00000154380	ENAH	ENA|MENA|NDPP1	ENAH actin regulator	protein-coding	promoter-TSS
chr1	225653360	225654362	1003	peak1575	promoter-TSS (NM_018212)	-738	NM_018212	55740	Hs.497893	NM_018212	ENSG00000154380	ENAH	ENA|MENA|NDPP1	ENAH actin regulator	protein-coding	promoter-TSS
chr1	225809871	225811394	1524	peak1576	promoter-TSS (NM_001291163)	499	NM_001291163	2052	Hs.89649	NM_000120	ENSG00000143819	EPHX1	EPHX|EPOX|HYL1|MEH	epoxide hydrolase 1	protein-coding	promoter-TSS
chr1	225882137	225883614	1478	peak1577	promoter-TSS (NM_014698)	-496	NM_014698	9725	Hs.119387	NM_014698	ENSG00000196187	TMEM63A	KIAA0792	transmembrane protein 63A	protein-coding	promoter-TSS
chr1	225887339	225888466	1128	peak1578	promoter-TSS (NM_020997)	1243	NM_020997	10637	Hs.656214	NM_020997	ENSG00000243709	LEFTY1	LEFTB|LEFTYB	left-right determination factor 1	protein-coding	promoter-TSS
chr1	225923967	225924304	338	peak1579	promoter-TSS (NM_013328)	114	NM_013328	29920	Hs.654718	NM_013328	ENSG00000143811	PYCR2	HLD10|P5CR2	pyrroline-5-carboxylate reductase 2	protein-coding	promoter-TSS
chr1	225924502	225925227	726	peak1580	promoter-TSS (NM_001271681)	-525	NM_001271681	29920	Hs.654718	NM_013328	ENSG00000143811	PYCR2	HLD10|P5CR2	pyrroline-5-carboxylate reductase 2	protein-coding	promoter-TSS
chr1	225939190	225940318	1129	peak1581	promoter-TSS (NM_003240)	1466	NM_003240	7044	Hs.520187	NM_003240	ENSG00000143768	LEFTY2	EBAF|LEFTA|LEFTYA|TGFB4	left-right determination factor 2	protein-coding	promoter-TSS
chr1	225940781	225941197	417	peak1582	promoter-TSS (NM_003240)	231	NM_003240	7044	Hs.520187	NM_003240	ENSG00000143768	LEFTY2	EBAF|LEFTA|LEFTYA|TGFB4	left-right determination factor 2	protein-coding	promoter-TSS
chr1	226061437	226062486	1050	peak1583	promoter-TSS (NM_002107)	-754	NM_002107	3020	Hs.533624	NM_002107	ENSG00000163041	H3F3A	H3.3A|H3F3	H3 histone family member 3A	protein-coding	promoter-TSS
chr1	226063081	226063763	683	peak1584	promoter-TSS (NR_002315)	695	NR_002315	440926	Hs.533624	NR_002315		H3F3AP4	p13	H3 histone, family 3A, pseudogene 4	pseudo	promoter-TSS
chr1	226082261	226084663	2403	peak1585	promoter-TSS (NR_146920)	-113	NR_146920	105373113	Hs.149726	NR_146920		LINC01703	lncPARP1	long intergenic non-protein coding RNA 1703	ncRNA	promoter-TSS
chr1	226109206	226111127	1922	peak1586	Intergenic	26592	NR_146920	105373113	Hs.149726	NR_146920		LINC01703	lncPARP1	long intergenic non-protein coding RNA 1703	ncRNA	Intergenic
chr1	226121286	226123471	2186	peak1587	Intergenic	-25624	NR_146443	107985353	Hs.735455	NR_146443	ENSG00000234478	ACBD3-AS1	-	ACBD3 antisense RNA 1	ncRNA	Intergenic
chr1	226125111	226125292	182	peak1588	Intergenic	-22801	NR_146443	107985353	Hs.735455	NR_146443	ENSG00000234478	ACBD3-AS1	-	ACBD3 antisense RNA 1	ncRNA	Intergenic
chr1	226125392	226126345	954	peak1589	Intergenic	-22134	NR_146443	107985353	Hs.735455	NR_146443	ENSG00000234478	ACBD3-AS1	-	ACBD3 antisense RNA 1	ncRNA	Intergenic
chr1	226222960	226224910	1951	peak1590	promoter-TSS (NM_031944)	271	NM_031944	83881	Hs.282079	NM_031944	ENSG00000185155	MIXL1	MILD1|MIX|MIXL	Mix paired-like homeobox	protein-coding	promoter-TSS
chr1	226309162	226309877	716	peak1591	promoter-TSS (NM_001366239)	-17	NM_001366239	286826	Hs.120817	NM_173083	ENSG00000183814	LIN9	BARA|BARPsv|Lin-9|TGS|TGS1|TGS2	lin-9 DREAM MuvB core complex component	protein-coding	promoter-TSS
chr1	226310095	226310445	351	peak1592	promoter-TSS (NM_001270410)	-503	NM_001270410	286826	Hs.120817	NM_173083	ENSG00000183814	LIN9	BARA|BARPsv|Lin-9|TGS|TGS1|TGS2	lin-9 DREAM MuvB core complex component	protein-coding	promoter-TSS
chr1	226407459	226408337	879	peak1593	promoter-TSS (NM_001618)	195	NM_001618	142	Hs.177766	NM_001618	ENSG00000143799	PARP1	ADPRT|ADPRT 1|ADPRT1|ARTD1|PARP|PARP-1|PPOL|pADPRT-1	poly(ADP-ribose) polymerase 1	protein-coding	promoter-TSS
chr1	226549425	226549953	529	peak1594	promoter-TSS (NM_001003665)	925	NM_001003665	375057	Hs.116827	NM_001003665	ENSG00000203685	STUM	C1orf95	stum, mechanosensory transduction mediator homolog	protein-coding	promoter-TSS
chr1	226703175	226703717	543	peak1595	intron (NM_002221, intron 2 of 7)	-28378	NR_103784	100506443	Hs.664293	NR_103784		ITPKB-IT1	-	ITPKB intronic transcript 1	ncRNA	intron
chr1	226736406	226739287	2882	peak1596	promoter-TSS (NM_002221)	1328	NM_002221	3707	Hs.528087	NM_002221	ENSG00000143772	ITPKB	IP3-3KB|IP3K|IP3K-B|IP3KB|PIG37	inositol-trisphosphate 3-kinase B	protein-coding	promoter-TSS
chr1	226870486	226871184	699	peak1597	promoter-TSS (NM_000447)	219	NM_000447	5664	Hs.25363	NM_000447	ENSG00000143801	PSEN2	AD3L|AD4|CMD1V|PS2|STM2	presenilin 2	protein-coding	promoter-TSS
chr1	226939266	226940357	1092	peak1598	promoter-TSS (NM_020247)	-482	NM_020247	56997	Hs.118241	NM_020247	ENSG00000163050	COQ8A	ADCK3|ARCA2|CABC1|COQ10D4|COQ8|SCAR9	coenzyme Q8A	protein-coding	promoter-TSS
chr1	227317648	227319530	1883	peak1599	promoter-TSS (NM_001366010)	-97	NM_001366010	8476	Hs.35433	NM_003607	ENSG00000143776	CDC42BPA	MRCK|MRCKA|PK428	CDC42 binding protein kinase alpha	protein-coding	promoter-TSS
chr1	227541443	227542834	1392	peak1600	Intergenic	-21417	NM_001367911	339500	Hs.30323	NM_032755	ENSG00000181450	ZNF678	-	zinc finger protein 678	protein-coding	Intergenic
chr1	227762028	227762481	454	peak1601	intron (NR_136657, intron 2 of 3)	26560	NM_001323934	116841	Hs.325081	NM_053052	ENSG00000143740	SNAP47	C1orf142|ESFI5812|HEL-S-290|HEL170|SNAP-47|SVAP1	synaptosome associated protein 47	protein-coding	intron
chr1	227786635	227788067	1433	peak1602	Intergenic	-28366	NM_183062	339501	Hs.97604	NM_183062	ENSG00000185888	PRSS38	MPN2	serine protease 38	protein-coding	Intergenic
chr1	227788611	227789181	571	peak1603	Intergenic	-26821	NM_183062	339501	Hs.97604	NM_183062	ENSG00000185888	PRSS38	MPN2	serine protease 38	protein-coding	Intergenic
chr1	227946064	227948706	2643	peak1604	promoter-TSS (NM_003395)	547	NM_003395	7483	Hs.149504	NM_003395	ENSG00000143816	WNT9A	WNT14	Wnt family member 9A	protein-coding	promoter-TSS
chr1	227973375	227974076	702	peak1605	Intergenic	6715	NR_153418	107985355	Hs.660700	NR_153418		LOC107985355	-	uncharacterized LOC107985355	ncRNA	Intergenic
chr1	228006213	228007587	1375	peak1606	promoter-TSS (NM_033131)	-98	NM_033131	89780	Hs.336930	NM_033131	ENSG00000154342	WNT3A	-	Wnt family member 3A	protein-coding	promoter-TSS
chr1	228008177	228008756	580	peak1607	promoter-TSS (NM_033131)	1469	NM_033131	89780	Hs.336930	NM_033131	ENSG00000154342	WNT3A	-	Wnt family member 3A	protein-coding	promoter-TSS
chr1	228058744	228059675	932	peak1608	exon (NM_033131, exon 4 of 4)	17340	NR_158166	100506571		NR_158166		LINC02809	-	long intergenic non-protein coding RNA 2809	ncRNA	exon
chr1	228060398	228060760	363	peak1609	3' UTR (NM_033131, exon 4 of 4)	15971	NR_158166	100506571		NR_158166		LINC02809	-	long intergenic non-protein coding RNA 2809	ncRNA	3' UTR
chr1	228060960	228061192	233	peak1610	3' UTR (NM_033131, exon 4 of 4)	15474	NR_158166	100506571		NR_158166		LINC02809	-	long intergenic non-protein coding RNA 2809	ncRNA	3' UTR
chr1	228082003	228082493	491	peak1611	promoter-TSS (NM_001024226)	-412	NM_001024226	375	Hs.286221	NM_001658	ENSG00000143761	ARF1	PVNH8	ADP ribosylation factor 1	protein-coding	promoter-TSS
chr1	228098590	228098894	305	peak1612	promoter-TSS (NR_037415)	1479	NR_037415	100500810		NR_037415	ENSG00000284163	MIR3620	mir-3620	microRNA 3620	ncRNA	promoter-TSS
chr1	228101696	228103403	1708	peak1613	promoter-TSS (NR_130975)	775	NR_130975	79169	Hs.445952	NM_024319	ENSG00000143793	C1orf35	MMTAG2	chromosome 1 open reading frame 35	protein-coding	promoter-TSS
chr1	228103533	228104258	726	peak1614	promoter-TSS (NM_024319)	-571	NM_024319	79169	Hs.445952	NM_024319	ENSG00000143793	C1orf35	MMTAG2	chromosome 1 open reading frame 35	protein-coding	promoter-TSS
chr1	228140207	228140773	567	peak1615	promoter-TSS (NM_000858)	211	NM_000858	2987	Hs.376933	NM_000858	ENSG00000143774	GUK1	GMK	guanylate kinase 1	protein-coding	promoter-TSS
chr1	228149418	228149794	377	peak1616	promoter-TSS (NM_020435)	-324	NM_020435	57165	Hs.100072	NM_020435	ENSG00000198835	GJC2	CX46.6|Cx47|GJA12|HLD2|LMPH1C|LMPHM3|PMLDAR|SPG44	gap junction protein gamma 2	protein-coding	promoter-TSS
chr1	228157753	228159303	1551	peak1617	exon (NM_020435, exon 2 of 2)	6320	NR_103539	574432	Hs.568467	NR_103539	ENSG00000203684	IBA57-DT	C1orf148|IBA57-AS1	IBA57 divergent transcript	ncRNA	exon
chr1	228165754	228166823	1070	peak1618	promoter-TSS (NM_001010867)	485	NM_001010867	200205	Hs.237017	NM_001010867	ENSG00000181873	IBA57	C1orf69|MMDS3|SPG74	iron-sulfur cluster assembly factor IBA57	protein-coding	promoter-TSS
chr1	228211546	228214730	3185	peak1619	promoter-TSS (NR_073155)	517	NR_073155	574407	Hs.650039	NM_001025495	ENSG00000162913	OBSCN-AS1	C1orf145	OBSCN antisense RNA 1	ncRNA	promoter-TSS
chr1	228275491	228277315	1825	peak1620	intron (NM_052843, intron 21 of 80)	-62739	NR_073154	574407	Hs.650039	NM_001025495	ENSG00000162913	OBSCN-AS1	C1orf145	OBSCN antisense RNA 1	ncRNA	intron
chr1	228378594	228379631	1038	peak1621	TTS (NM_001098623)	17996	NR_106800	102465444		NR_106800	ENSG00000284311	MIR6742	hsa-mir-6742	microRNA 6742	ncRNA	TTS
chr1	228406092	228406865	774	peak1622	promoter-TSS (NM_145214)	356	NM_145214	81559	Hs.13543	NM_145214	ENSG00000154370	TRIM11	BIA1|RNF92	tripartite motif containing 11	protein-coding	promoter-TSS
chr1	228457229	228457838	610	peak1623	promoter-TSS (NM_033445)	325	NM_033445	92815	Hs.26331	NM_033445	ENSG00000181218	HIST3H2A	-	histone cluster 3 H2A	protein-coding	promoter-TSS
chr1	228458126	228459152	1027	peak1624	promoter-TSS (NM_175055)	532	NM_175055	128312	Hs.376691	NM_175055	ENSG00000196890	HIST3H2BB	H2Bb	histone cluster 3 H2B family member b	protein-coding	promoter-TSS
chr1	228463850	228464641	792	peak1625	Intergenic	2172	NR_039812	100616308		NR_039812	ENSG00000266174	MIR4666A	MIR4666|hsa-mir-4666a	microRNA 4666a	ncRNA	Intergenic
chr1	228486350	228488243	1894	peak1626	promoter-TSS (NM_001010858)	-85	NM_001010858	149603	Hs.356377	NM_001010858	ENSG00000168159	RNF187	RACO-1|RACO1	ring finger protein 187	protein-coding	promoter-TSS
chr1	228555646	228558386	2741	peak1627	Intergenic	-44728	NM_001287262	100129094	Hs.730208	NM_001287262		BTNL10	BTN4|BUTR1	butyrophilin like 10	protein-coding	Intergenic
chr1	228608340	228648622	40283	peak1628	promoter-TSS (NR_023371)	-215	NR_023371	100169760		NR_023371	ENSG00000201321	RNA5S9	RN5S9	RNA, 5S ribosomal 9	rRNA	promoter-TSS
chr1	228735131	228736257	1127	peak1629	promoter-TSS (NM_021205)	215	NM_021205	58480	Hs.647774	NM_021205	ENSG00000116574	RHOU	ARHU|CDC42L1|G28K|WRCH1|hG28K	ras homolog family member U	protein-coding	promoter-TSS
chr1	229270712	229271654	943	peak1630	promoter-TSS (NR_149313)	-29	NR_149313	105373159		NR_149312		LOC105373159	-	uncharacterized LOC105373159	ncRNA	promoter-TSS
chr1	229341358	229343841	2484	peak1631	promoter-TSS (NM_145257)	447	NM_145257	126731	Hs.585011	NM_145257	ENSG00000154429	CCSAP	C1orf96|CSAP	centriole, cilia and spindle associated protein	protein-coding	promoter-TSS
chr1	229431635	229433269	1635	peak1632	intron (NM_001100, intron 3 of 6)	1644	NM_001100	58	Hs.1288	NM_001100	ENSG00000143632	ACTA1	ACTA|ASMA|CFTD|CFTD1|CFTDM|MPFD|NEM1|NEM2|NEM3|SHPM	actin alpha 1, skeletal muscle	protein-coding	intron
chr1	229557891	229559624	1734	peak1633	promoter-TSS (NM_012089)	-51	NM_012089	23456	Hs.17614	NM_012089	ENSG00000135776	ABCB10	EST20237|M-ABC2|MTABC2	ATP binding cassette subfamily B member 10	protein-coding	promoter-TSS
chr1	229625147	229626663	1517	peak1634	promoter-TSS (NM_014409)	142	NM_014409	27097	Hs.270621	NM_014409	ENSG00000135801	TAF5L	PAF65B	TATA-box binding protein associated factor 5 like	protein-coding	promoter-TSS
chr1	230067214	230068587	1374	peak1635	promoter-TSS (NM_004481)	663	NM_004481	2590	Hs.743964	NM_004481	ENSG00000143641	GALNT2	GalNAc-T2	polypeptide N-acetylgalactosaminyltransferase 2	protein-coding	promoter-TSS
chr1	230642409	230643035	627	peak1636	promoter-TSS (NM_001145036)	241	NM_001145036	22796	Hs.211800	NM_007357	ENSG00000135775	COG2	CDG2Q|LDLC	component of oligomeric golgi complex 2	protein-coding	promoter-TSS
chr1	230867962	230868480	519	peak1637	promoter-TSS (NM_032800)	335	NM_032800	84886	Hs.520494	NM_032800	ENSG00000119280	C1orf198	-	chromosome 1 open reading frame 198	protein-coding	promoter-TSS
chr1	230868671	230869327	657	peak1638	promoter-TSS (NM_032800)	-443	NM_032800	84886	Hs.520494	NM_032800	ENSG00000119280	C1orf198	-	chromosome 1 open reading frame 198	protein-coding	promoter-TSS
chr1	230978113	230979019	907	peak1639	promoter-TSS (NM_001122835)	295	NM_001122835	79573	Hs.424788	NM_024525	ENSG00000143643	TTC13	-	tetratricopeptide repeat domain 13	protein-coding	promoter-TSS
chr1	231039756	231040248	493	peak1640	promoter-TSS (NM_198552)	252	NM_198552	375061	Hs.38516	NM_198552	ENSG00000182118	FAM89A	C1orf153	family with sequence similarity 89 member A	protein-coding	promoter-TSS
chr1	231420655	231422752	2098	peak1641	exon (NM_022051, exon 1 of 5)	3340	NM_022051	54583	Hs.444450	NM_022051	ENSG00000135766	EGLN1	C1orf12|ECYT3|HALAH|HIF-PH2|HIFPH2|HPH-2|HPH2|PHD2|SM20|ZMYND6	egl-9 family hypoxia inducible factor 1	protein-coding	exon
chr1	234356909	234357139	231	peak1642	Intergenic	16379	NR_125962	101927765	Hs.596703	NR_125961	ENSG00000231663	COA6-AS1	-	COA6 antisense RNA 1	ncRNA	Intergenic
chr1	234478030	234479798	1769	peak1643	promoter-TSS (NM_005646)	265	NM_005646	6894	Hs.498115	NM_005646	ENSG00000059588	TARBP1	TRM3|TRMT3|TRP-185|TRP185	TAR (HIV-1) RNA binding protein 1	protein-coding	promoter-TSS
chr1	234499258	234499960	703	peak1644	Intergenic	-20430	NM_005646	6894	Hs.498115	NM_005646	ENSG00000059588	TARBP1	TRM3|TRMT3|TRP-185|TRP185	TAR (HIV-1) RNA binding protein 1	protein-coding	Intergenic
chr1	234509126	234509519	394	peak1645	Intergenic	22456	NR_038426	100506795	Hs.448989	NR_038426	ENSG00000231768	LINC01354	-	long intergenic non-protein coding RNA 1354	ncRNA	Intergenic
chr1	234530745	234531232	488	peak1646	promoter-TSS (NR_038426)	790	NR_038426	100506795	Hs.448989	NR_038426	ENSG00000231768	LINC01354	-	long intergenic non-protein coding RNA 1354	ncRNA	promoter-TSS
chr1	234599534	234601236	1703	peak1647	Intergenic	9140	NM_182972	359948	Hs.350268	NM_182972	ENSG00000168264	IRF2BP2	CVID14	interferon regulatory factor 2 binding protein 2	protein-coding	Intergenic
chr1	234607103	234608007	905	peak1648	exon (NM_182972, exon 2 of 2)	1970	NM_182972	359948	Hs.350268	NM_182972	ENSG00000168264	IRF2BP2	CVID14	interferon regulatory factor 2 binding protein 2	protein-coding	exon
chr1	234608399	234611258	2860	peak1649	promoter-TSS (NM_001077397)	-304	NM_001077397	359948	Hs.350268	NM_182972	ENSG00000168264	IRF2BP2	CVID14	interferon regulatory factor 2 binding protein 2	protein-coding	promoter-TSS
chr1	234612073	234612574	502	peak1650	Intergenic	-2799	NM_001077397	359948	Hs.350268	NM_182972	ENSG00000168264	IRF2BP2	CVID14	interferon regulatory factor 2 binding protein 2	protein-coding	Intergenic
chr1	234722733	234723301	569	peak1651	promoter-TSS (NR_038856)	-1025	NR_038856	100506810	Hs.586634	NR_038856	ENSG00000227630	LINC01132	-	long intergenic non-protein coding RNA 1132	ncRNA	promoter-TSS
chr1	235075060	235075404	345	peak1652	Intergenic	-5414	NR_027454	731656	Hs.702477	NR_027454		LINC01348	-	long intergenic non-protein coding RNA 1348	ncRNA	Intergenic
chr1	235083344	235083787	444	peak1653	Intergenic	-13748	NR_027454	731656	Hs.702477	NR_027454		LINC01348	-	long intergenic non-protein coding RNA 1348	ncRNA	Intergenic
chr1	235083890	235084586	697	peak1654	Intergenic	-14420	NR_027454	731656	Hs.702477	NR_027454		LINC01348	-	long intergenic non-protein coding RNA 1348	ncRNA	Intergenic
chr1	235090280	235090460	181	peak1655	Intergenic	-20552	NR_027454	731656	Hs.702477	NR_027454		LINC01348	-	long intergenic non-protein coding RNA 1348	ncRNA	Intergenic
chr1	235128464	235128797	334	peak1656	promoter-TSS (NM_014765)	206	NM_014765	9804	Hs.533192	NM_014765	ENSG00000173726	TOMM20	MAS20|MOM19|TOM20	translocase of outer mitochondrial membrane 20	protein-coding	promoter-TSS
chr1	235503628	235504458	831	peak1657	promoter-TSS (NM_001277155)	409	NM_001277155	148789	Hs.498143	NM_152490	ENSG00000162885	B3GALNT2	B3GalNAc-T2|MDDGA11	beta-1,3-N-acetylgalactosaminyltransferase 2	protein-coding	promoter-TSS
chr1	235504742	235505551	810	peak1658	promoter-TSS (NM_152490)	-695	NM_152490	148789	Hs.498143	NM_152490	ENSG00000162885	B3GALNT2	B3GalNAc-T2|MDDGA11	beta-1,3-N-acetylgalactosaminyltransferase 2	protein-coding	promoter-TSS
chr1	235648127	235650036	1910	peak1659	promoter-TSS (NM_001098722)	702	NM_001098722	2786	Hs.159711	NM_004485	ENSG00000168243	GNG4	-	G protein subunit gamma 4	protein-coding	promoter-TSS
chr1	235650353	235651360	1008	peak1660	promoter-TSS (NM_001098721)	-103	NM_001098721	2786	Hs.159711	NM_004485	ENSG00000168243	GNG4	-	G protein subunit gamma 4	protein-coding	promoter-TSS
chr1	235866077	235866924	848	peak1661	promoter-TSS (NM_000081)	426	NM_000081	1130	Hs.532411	NM_000081	ENSG00000143669	LYST	CHS|CHS1	lysosomal trafficking regulator	protein-coding	promoter-TSS
chr1	236064072	236065161	1090	peak1662	promoter-TSS (NM_002508)	473	NM_002508	4811	Hs.356624	NM_002508	ENSG00000116962	NID1	NID	nidogen 1	protein-coding	promoter-TSS
chr1	236097076	236097395	320	peak1663	Intergenic	-32146	NM_002508	4811	Hs.356624	NM_002508	ENSG00000116962	NID1	NID	nidogen 1	protein-coding	Intergenic
chr1	236141876	236143720	1845	peak1664	promoter-TSS (NM_003272)	259	NM_003272	7107	Hs.498160	NM_003272	ENSG00000077585	GPR137B	TM7SF1	G protein-coupled receptor 137B	protein-coding	promoter-TSS
chr1	236795373	236795881	509	peak1665	promoter-TSS (NM_001291940)	335	NM_001291940	4548	Hs.498187	NM_000254	ENSG00000116984	MTR	HMAG|MS|cblG	5-methyltetrahydrofolate-homocysteine methyltransferase	protein-coding	promoter-TSS
chr1	241519047	241519702	656	peak1666	promoter-TSS (NM_000143)	410	NM_000143	2271	Hs.592490	NM_000143	ENSG00000091483	FH	FMRD|HLRCC|HsFH|LRCC|MCL|MCUL1	fumarate hydratase	protein-coding	promoter-TSS
chr1	241639805	241640385	581	peak1667	promoter-TSS (NM_014322)	274	NM_014322	23596	Hs.409081	NM_014322	ENSG00000054277	OPN3	ECPN|PPP1R116	opsin 3	protein-coding	promoter-TSS
chr1	243254451	243255132	682	peak1668	promoter-TSS (NM_014812)	489	NM_014812	9859	Hs.533635	NM_014812	ENSG00000143702	CEP170	FAM68A|KAB|KIAA0470	centrosomal protein 170	protein-coding	promoter-TSS
chr1	243256020	243256499	480	peak1669	promoter-TSS (NM_006642)	219	NM_006642	10806	Hs.591530	NM_006642	ENSG00000054282	SDCCAG8	BBS16|CCCAP|CCCAP SLSN7|HSPC085|NPHP10|NY-CO-8|SLSN7|hCCCAP	serologically defined colon cancer antigen 8	protein-coding	promoter-TSS
chr1	243850510	243851141	632	peak1670	promoter-TSS (NM_001370074)	253	NM_001370074	10000	Hs.498292	NM_005465	ENSG00000117020	AKT3	MPPH|MPPH2|PKB-GAMMA|PKBG|PRKBG|RAC-PK-gamma|RAC-gamma|STK-2	AKT serine/threonine kinase 3	protein-coding	promoter-TSS
chr1	244048877	244049380	504	peak1671	promoter-TSS (NM_001278196)	190	NM_001278196	10472	Hs.69997	NM_006352	ENSG00000179456	ZBTB18	C2H2-171|MRD22|RP58|TAZ-1|ZNF238	zinc finger and BTB domain containing 18	protein-coding	promoter-TSS
chr1	244451209	244451952	744	peak1672	promoter-TSS (NM_001126)	328	NM_001126	159	Hs.498313	NM_001126	ENSG00000035687	ADSS	ADEH|ADSS 2|ADSS2	adenylosuccinate synthase	protein-coding	promoter-TSS
chr1	244653078	244653624	547	peak1673	promoter-TSS (NM_016076)	225	NM_016076	51029	Hs.498317	NM_016076	ENSG00000121644	DESI2	C1orf121|CGI-146|DESI|DESI1|DeSI-2|FAM152A|PNAS-4|PPPDE1	desumoylating isopeptidase 2	protein-coding	promoter-TSS
chr1	244729857	244731421	1565	peak1674	Intergenic	77513	NM_016076	51029	Hs.498317	NM_016076	ENSG00000121644	DESI2	C1orf121|CGI-146|DESI|DESI1|DeSI-2|FAM152A|PNAS-4|PPPDE1	desumoylating isopeptidase 2	protein-coding	Intergenic
chr1	244834443	244835136	694	peak1675	promoter-TSS (NM_001312871)	-516	NM_001312871	116228	Hs.411490	NM_198076	ENSG00000203667	COX20	FAM36A	cytochrome c oxidase assembly factor COX20	protein-coding	promoter-TSS
chr1	244835412	244835996	585	peak1676	promoter-TSS (NM_198076)	46	NM_198076	116228	Hs.411490	NM_198076	ENSG00000203667	COX20	FAM36A	cytochrome c oxidase assembly factor COX20	protein-coding	promoter-TSS
chr1	244863154	244864163	1010	peak1677	promoter-TSS (NM_004501)	866	NM_004501	3192	Hs.106212	NM_004501	ENSG00000153187	HNRNPU	EIEE54|GRIP120|HNRNPU-AS1|HNRPU|SAF-A|SAFA|U21.1|hnRNP U|pp120	heterogeneous nuclear ribonucleoprotein U	protein-coding	promoter-TSS
chr1	244918453	244919079	627	peak1678	Intergenic	-51103	NM_032328	84288	Hs.134857	NM_032328	ENSG00000203666	EFCAB2	CFAP200|DRC8	EF-hand calcium binding domain 2	protein-coding	Intergenic
chr1	244969675	244970614	940	peak1679	promoter-TSS (NM_001290327)	-184	NM_001290327	84288	Hs.134857	NM_032328	ENSG00000203666	EFCAB2	CFAP200|DRC8	EF-hand calcium binding domain 2	protein-coding	promoter-TSS
chr1	244970824	244971562	739	peak1680	promoter-TSS (NR_111907)	-324	NR_111907	101928068	Hs.134857	NR_111907		LOC101928068	-	uncharacterized LOC101928068	ncRNA	promoter-TSS
chr1	245154293	245156621	2329	peak1681	promoter-TSS (NM_018012)	472	NM_018012	55083	Hs.143134	NM_018012	ENSG00000162849	KIF26B	-	kinesin family member 26B	protein-coding	promoter-TSS
chr1	245687682	245689267	1586	peak1682	exon (NM_018012, exon 12 of 15)	-453958	NR_151721	111216275	Hs.663694	NR_151721	ENSG00000232192	KIF26B-AS1	-	KIF26B antisense RNA 1	ncRNA	exon
chr1	246251267	246251576	310	peak1683	intron (NM_022743, intron 5 of 11)	165990	NM_022743	64754	Hs.567571	NM_022743	ENSG00000185420	SMYD3	KMT3E|ZMYND1|ZNFN3A1|bA74P14.1	SET and MYND domain containing 3	protein-coding	intron
chr1	246251990	246252502	513	peak1684	intron (NM_022743, intron 5 of 11)	165166	NM_022743	64754	Hs.567571	NM_022743	ENSG00000185420	SMYD3	KMT3E|ZMYND1|ZNFN3A1|bA74P14.1	SET and MYND domain containing 3	protein-coding	intron
chr1	246506591	246507324	734	peak1685	promoter-TSS (NM_001167740)	321	NM_001167740	64754	Hs.567571	NM_022743	ENSG00000185420	SMYD3	KMT3E|ZMYND1|ZNFN3A1|bA74P14.1	SET and MYND domain containing 3	protein-coding	promoter-TSS
chr1	246724059	246724994	936	peak1686	promoter-TSS (NM_016002)	118	NM_016002	51097	Hs.498397	NM_016002	ENSG00000143653	SCCPDH	CGI-49|NET11	saccharopine dehydrogenase (putative)	protein-coding	promoter-TSS
chr1	246931076	246931845	770	peak1687	promoter-TSS (NM_015446)	-103	NM_015446	25909	Hs.300887	NM_015446	ENSG00000153207	AHCTF1	ELYS|MST108|MSTP108|TMBS62	AT-hook containing transcription factor 1	protein-coding	promoter-TSS
chr1	247078340	247079016	677	peak1688	promoter-TSS (NM_001204220)	133	NM_001204220	93474	Hs.732305	NM_033213	ENSG00000277462	ZNF670	-	zinc finger protein 670	protein-coding	promoter-TSS
chr1	247110573	247112733	2161	peak1689	promoter-TSS (NM_207401)	764	NM_207401	388759	Hs.456511	NM_207401		C1orf229	-	chromosome 1 open reading frame 229	protein-coding	promoter-TSS
chr1	247171347	247171992	646	peak1690	promoter-TSS (NM_001243740)	347	NM_001243740	7678	Hs.421238	NM_003431	ENSG00000196418	ZNF124	HZF-16|HZF16|ZK7	zinc finger protein 124	protein-coding	promoter-TSS
chr1	247331022	247332825	1804	peak1691	promoter-TSS (NM_032752)	-57	NM_032752	84838	Hs.168677	NM_032752	ENSG00000162714	ZNF496	NIZP1|ZFP496|ZKSCAN17|ZSCAN49	zinc finger protein 496	protein-coding	promoter-TSS
chr1	248847207	248848738	1532	peak1692	exon (NM_024836, exon 4 of 4)	9749	NM_024836	79894	Hs.521151	NM_024836	ENSG00000171161	ZNF672	-	zinc finger protein 672	protein-coding	exon
chr1	248862868	248863919	1052	peak1693	Intergenic	-4309	NM_001193328	55657	Hs.377705	NM_017865	ENSG00000171163	ZNF692	AREBP|Zfp692	zinc finger protein 692	protein-coding	Intergenic
chr2	10701	11676	976	peak1694	Intergenic	35316	NM_001077710	642273	Hs.8379	NM_001077710	ENSG00000184731	FAM110C	-	family with sequence similarity 110 member C	protein-coding	Intergenic
chr2	263788	264675	888	peak1695	promoter-TSS (NM_001159597)	-135	NM_001159597	26751	Hs.515951	NM_015677	ENSG00000035115	SH3YL1	RAY	SH3 and SYLF domain containing 1	protein-coding	promoter-TSS
chr2	264910	265566	657	peak1696	promoter-TSS (NM_004300)	291	NM_004300	52	Hs.558296	NM_004300	ENSG00000143727	ACP1	HAAP|LMW-PTP|LMWPTP	acid phosphatase 1	protein-coding	promoter-TSS
chr2	288157	288794	638	peak1697	promoter-TSS (NM_001002919)	-385	NM_001002919	285016	Hs.355207	NM_001002919	ENSG00000189292	ALKAL2	AUGA|FAM150B|PRO1097|RGPG542	ALK and LTK ligand 2	protein-coding	promoter-TSS
chr2	289046	290243	1198	peak1698	Intergenic	-1554	NM_001002919	285016	Hs.355207	NM_001002919	ENSG00000189292	ALKAL2	AUGA|FAM150B|PRO1097|RGPG542	ALK and LTK ligand 2	protein-coding	Intergenic
chr2	3519229	3519823	595	peak1699	promoter-TSS (NM_018269)	5	NM_018269	55256	Hs.502773	NM_018269	ENSG00000182551	ADI1	APL1|ARD|Fe-ARD|HMFT1638|MTCBP1|Ni-ARD|SIPL|mtnD	acireductone dioxygenase 1	protein-coding	promoter-TSS
chr2	6917267	6918426	1160	peak1700	promoter-TSS (NM_001349185)	435	NM_001349185	9781	Hs.22146	NM_014746	ENSG00000151692	RNF144A	RNF144|UBCE7IP4|hUIP4	ring finger protein 144A	protein-coding	promoter-TSS
chr2	8583303	8584025	723	peak1701	promoter-TSS (NR_110257)	128	NR_110257	101929567	Hs.634706	NR_110257	ENSG00000236008	LINC01814	-	long intergenic non-protein coding RNA 1814	ncRNA	promoter-TSS
chr2	8676483	8677599	1117	peak1702	intron (NR_110154, intron 1 of 3)	4820	NR_110153	100506299	Hs.439031	NR_110153	ENSG00000235092	ID2-AS1	-	ID2 antisense RNA 1	ncRNA	intron
chr2	9002871	9003956	1086	peak1703	promoter-TSS (NM_001321265)	270	NM_001321265	129642	Hs.467634	NM_138799	ENSG00000143797	MBOAT2	LPAAT|LPCAT4|LPEAT|LPLAT 2|OACT2	membrane bound O-acyltransferase domain containing 2	protein-coding	promoter-TSS
chr2	9004063	9004660	598	peak1704	promoter-TSS (NR_135600)	-678	NR_135600	129642	Hs.467634	NM_138799	ENSG00000143797	MBOAT2	LPAAT|LPCAT4|LPEAT|LPLAT 2|OACT2	membrane bound O-acyltransferase domain containing 2	protein-coding	promoter-TSS
chr2	9205618	9208138	2521	peak1705	promoter-TSS (NM_003887)	66	NM_003887	8853	Hs.555902	NM_003887	ENSG00000151693	ASAP2	AMAP2|CENTB3|DDEF2|PAG3|PAP|Pap-alpha|SHAG1	ArfGAP with SH3 domain, ankyrin repeat and PH domain 2	protein-coding	promoter-TSS
chr2	9473557	9475339	1783	peak1706	promoter-TSS (NM_001320859)	-103	NM_001320859	285148	Hs.667226	NM_001039613	ENSG00000134330	IAH1	-	isoamyl acetate hydrolyzing esterase 1 (putative)	protein-coding	promoter-TSS
chr2	9555956	9556498	543	peak1707	promoter-TSS (NM_003183)	-397	NM_003183	6868	Hs.404914	NM_003183	ENSG00000151694	ADAM17	ADAM18|CD156B|CSVP|NISBD|NISBD1|TACE	ADAM metallopeptidase domain 17	protein-coding	promoter-TSS
chr2	9630485	9630986	502	peak1708	promoter-TSS (NM_006826)	261	NM_006826	10971	Hs.74405	NM_006826	ENSG00000134308	YWHAQ	14-3-3|1C5|HS1	tyrosine 3-monooxygenase/tryptophan 5-monooxygenase activation protein theta	protein-coding	promoter-TSS
chr2	9631202	9631786	585	peak1709	promoter-TSS (NM_006826)	-497	NM_006826	10971	Hs.74405	NM_006826	ENSG00000134308	YWHAQ	14-3-3|1C5|HS1	tyrosine 3-monooxygenase/tryptophan 5-monooxygenase activation protein theta	protein-coding	promoter-TSS
chr2	9949664	9950073	410	peak1710	Intergenic	-1824	NM_198182	29841	Hs.418493	NM_198182	ENSG00000134317	GRHL1	LBP32|MGR|NH32|TFCP2L2	grainyhead like transcription factor 1	protein-coding	Intergenic
chr2	9950214	9951442	1229	peak1711	promoter-TSS (NM_198182)	-865	NM_198182	29841	Hs.418493	NM_198182	ENSG00000134317	GRHL1	LBP32|MGR|NH32|TFCP2L2	grainyhead like transcription factor 1	protein-coding	promoter-TSS
chr2	10010350	10012393	2044	peak1712	Intergenic	32029	NR_135558	101929882	Hs.405158	NR_135558		LOC101929882	-	uncharacterized LOC101929882	ncRNA	Intergenic
chr2	10042134	10043070	937	peak1713	promoter-TSS (NR_135558)	799	NR_135558	101929882	Hs.405158	NR_135558		LOC101929882	-	uncharacterized LOC101929882	ncRNA	promoter-TSS
chr2	10043427	10044080	654	peak1714	promoter-TSS (NM_001177716)	-75	NM_001177716	8462	Hs.12229	NM_003597	ENSG00000172059	KLF11	FKLF|FKLF1|MODY7|TIEG2|Tieg3	Kruppel like factor 11	protein-coding	promoter-TSS
chr2	10044354	10045324	971	peak1715	promoter-TSS (NM_001177718)	594	NM_001177718	8462	Hs.12229	NM_003597	ENSG00000172059	KLF11	FKLF|FKLF1|MODY7|TIEG2|Tieg3	Kruppel like factor 11	protein-coding	promoter-TSS
chr2	10057349	10059206	1858	peak1716	3' UTR (NM_001037160, exon 3 of 3)	14033	NM_001177718	8462	Hs.12229	NM_003597	ENSG00000172059	KLF11	FKLF|FKLF1|MODY7|TIEG2|Tieg3	Kruppel like factor 11	protein-coding	3' UTR
chr2	10079002	10081066	2065	peak1717	promoter-TSS (NM_001037160)	377	NM_001037160	192668	Hs.27092	NM_001037160	ENSG00000205795	CYS1	-	cystin 1	protein-coding	promoter-TSS
chr2	10119578	10120268	691	peak1718	Intergenic	-2645	NM_001165931	6241	Hs.226390	NM_001034	ENSG00000171848	RRM2	R2|RR2|RR2M	ribonucleotide reductase regulatory subunit M2	protein-coding	Intergenic
chr2	10301554	10302662	1109	peak1719	promoter-TSS (NM_002149)	-796	NM_002149	3241	Hs.580427	NM_002149	ENSG00000115756	HPCAL1	BDR1|HLP2|VILIP-3	hippocalcin like 1	protein-coding	promoter-TSS
chr2	10302901	10305086	2186	peak1720	promoter-TSS (NM_134421)	294	NM_134421	3241	Hs.580427	NM_002149	ENSG00000115756	HPCAL1	BDR1|HLP2|VILIP-3	hippocalcin like 1	protein-coding	promoter-TSS
chr2	10431849	10433222	1374	peak1721	Intergenic	14313	NR_028374	100302743	Hs.730525	NR_028374	ENSG00000206633	SNORA80B	ACA67B	small nucleolar RNA, H/ACA box 80B	snoRNA	Intergenic
chr2	10435108	10436009	902	peak1722	Intergenic	11290	NR_028374	100302743	Hs.730525	NR_028374	ENSG00000206633	SNORA80B	ACA67B	small nucleolar RNA, H/ACA box 80B	snoRNA	Intergenic
chr2	10447746	10448547	802	peak1723	promoter-TSS (NM_001287190)	-135	NM_001287190	4953	Hs.467701	NM_002539	ENSG00000115758	ODC1	ODC	ornithine decarboxylase 1	protein-coding	promoter-TSS
chr2	10448658	10449105	448	peak1724	promoter-TSS (NM_001287188)	-555	NM_001287188	4953	Hs.467701	NM_002539	ENSG00000115758	ODC1	ODC	ornithine decarboxylase 1	protein-coding	promoter-TSS
chr2	10690636	10691078	443	peak1725	promoter-TSS (NR_144555)	847	NR_144555	106479524	Hs.646340	NR_144555	ENSG00000243819	RN7SL832P	-	RNA, 7SL, cytoplasmic 832, pseudogene	pseudo	promoter-TSS
chr2	10721046	10722041	996	peak1726	promoter-TSS (NM_001039362)	-86	NM_001039362	245973	Hs.580464	NM_144583	ENSG00000143882	ATP6V1C2	ATP6C2|VMA5	ATPase H+ transporting V1 subunit C2	protein-coding	promoter-TSS
chr2	10812400	10813297	898	peak1727	promoter-TSS (NM_001282707)	-10	NM_001282707	10130	Hs.212102	NM_005742	ENSG00000143870	PDIA6	ERP5|P5|TXNDC7	protein disulfide isomerase family A member 6	protein-coding	promoter-TSS
chr2	10911565	10912686	1122	peak1728	promoter-TSS (NM_002236)	192	NM_002236	3754	Hs.23735	NM_002236	ENSG00000162975	KCNF1	IK8|KCNF|KV5.1|kH1	potassium voltage-gated channel modifier subfamily F member 1	protein-coding	promoter-TSS
chr2	11154533	11155108	576	peak1729	promoter-TSS (NM_001282710)	-551	NM_001282710	130814	Hs.274415	NM_152391	ENSG00000162976	SLC66A3	C2orf22|PQLC3	solute carrier family 66 member 3	protein-coding	promoter-TSS
chr2	11155407	11156198	792	peak1730	promoter-TSS (NM_001282712)	336	NM_001282712	130814	Hs.274415	NM_152391	ENSG00000162976	SLC66A3	C2orf22|PQLC3	solute carrier family 66 member 3	protein-coding	promoter-TSS
chr2	11343722	11345730	2009	peak1731	promoter-TSS (NM_004850)	-90	NM_004850	9475	Hs.681743	NM_004850	ENSG00000134318	ROCK2	ROCK-II	Rho associated coiled-coil containing protein kinase 2	protein-coding	promoter-TSS
chr2	11481273	11483785	2513	peak1732	Intergenic	-16352	NM_001278277	1876	Hs.603093	NM_198256	ENSG00000169016	E2F6	E2F-6	E2F transcription factor 6	protein-coding	Intergenic
chr2	11746624	11747003	380	peak1733	promoter-TSS (NR_146080)	182	NR_146080	23175	Hs.467740	NM_145693	ENSG00000134324	LPIN1	PAP1	lipin 1	protein-coding	promoter-TSS
chr2	17753198	17753803	606	peak1734	promoter-TSS (NM_001142286)	309	NM_001142286	79677	Hs.526728	NM_024624	ENSG00000163029	SMC6	SMC-6|SMC6L1|hSMC6	structural maintenance of chromosomes 6	protein-coding	promoter-TSS
chr2	18560062	18560710	649	peak1735	promoter-TSS (NM_020905)	267	NM_020905	57665	Hs.120319	NM_020905	ENSG00000240857	RDH14	PAN2|SDR7C4	retinol dehydrogenase 14	protein-coding	promoter-TSS
chr2	19349747	19350894	1148	peak1736	Intergenic	1892	NR_039914	100616307		NR_039914	ENSG00000266738	MIR4757	-	microRNA 4757	ncRNA	Intergenic
chr2	19357562	19358536	975	peak1737	promoter-TSS (NM_145260)	574	NM_145260	130497	Hs.123933	NM_145260	ENSG00000143867	OSR1	ODD	odd-skipped related transcription factor 1	protein-coding	promoter-TSS
chr2	19901251	19901640	390	peak1738	promoter-TSS (NM_001008237)	537	NM_001008237	130502	Hs.591547	NM_001008237	ENSG00000183891	TTC32	-	tetratricopeptide repeat domain 32	protein-coding	promoter-TSS
chr2	20223389	20226037	2649	peak1739	promoter-TSS (NM_002997)	417	NM_002997	6382	Hs.224607	NM_002997	ENSG00000115884	SDC1	CD138|SDC|SYND1|syndecan	syndecan 1	protein-coding	promoter-TSS
chr2	20350967	20351506	540	peak1740	promoter-TSS (NM_001352918)	-253	NM_001352918	23369	Hs.467824	NM_015317	ENSG00000055917	PUM2	PUMH2|PUML2	pumilio RNA binding family member 2	protein-coding	promoter-TSS
chr2	20447095	20448571	1477	peak1741	promoter-TSS (NM_004040)	759	NM_004040	388	Hs.502876	NM_004040	ENSG00000143878	RHOB	ARH6|ARHB|MST081|MSTP081|RHOH6	ras homolog family member B	protein-coding	promoter-TSS
chr2	20650830	20651069	240	peak1742	promoter-TSS (NM_022460)	148	NM_022460	64342	Hs.531785	NM_022460	ENSG00000118960	HS1BP3	ETM2|HS1-BP3	HCLS1 binding protein 3	protein-coding	promoter-TSS
chr2	20666162	20668450	2289	peak1743	promoter-TSS (NM_182828)	162	NM_182828	151449	Hs.447688	NM_182828	ENSG00000143869	GDF7	BMP12	growth differentiation factor 7	protein-coding	promoter-TSS
chr2	23384571	23386141	1571	peak1744	promoter-TSS (NM_052920)	177	NM_052920	114818	Hs.130593	NM_025067	ENSG00000119771	KLHL29	KBTBD9	kelch like family member 29	protein-coding	promoter-TSS
chr2	23926265	23927132	868	peak1745	promoter-TSS (NR_125717)	424	NR_125717	54454	Hs.467862	NM_017552	ENSG00000119778	ATAD2B	-	ATPase family AAA domain containing 2B	protein-coding	promoter-TSS
chr2	23940448	23941017	570	peak1746	promoter-TSS (NM_181713)	270	NM_181713	165324	Hs.591576	NM_181713	ENSG00000173960	UBXN2A	UBXD4	UBX domain protein 2A	protein-coding	promoter-TSS
chr2	24009489	24010933	1445	peak1747	promoter-TSS (NM_001346880)	126	NM_001346880	388931	Hs.407482	NM_001080473	ENSG00000205639	MFSD2B	-	major facilitator superfamily domain containing 2B	protein-coding	promoter-TSS
chr2	24046942	24047473	532	peak1748	promoter-TSS (NM_025203)	183	NM_025203	80304	Hs.24624	NM_025203	ENSG00000163026	WDCP	C2orf44|MMAP|PP384	WD repeat and coiled coil containing	protein-coding	promoter-TSS
chr2	24049676	24050229	554	peak1749	promoter-TSS (NR_136536)	212	NR_136536	2281	Hs.709461	NM_004116	ENSG00000119782	FKBP1B	FKBP12.6|FKBP1L|OTK4|PKBP1L|PPIase	FKBP prolyl isomerase 1B	protein-coding	promoter-TSS
chr2	24076877	24077730	854	peak1750	promoter-TSS (NR_111929)	471	NR_111929	375190	Hs.710370	NM_198553	ENSG00000219626	FAM228B	-	family with sequence similarity 228 member B	protein-coding	promoter-TSS
chr2	24084549	24084932	384	peak1751	promoter-TSS (NM_004881)	93	NM_004881	9540	Hs.50649	NM_004881	ENSG00000115129	TP53I3	PIG3	tumor protein p53 inducible protein 3	protein-coding	promoter-TSS
chr2	24122857	24124254	1398	peak1752	promoter-TSS (NM_001145710)	87	NM_001145710	375190	Hs.710370	NM_198553	ENSG00000219626	FAM228B	-	family with sequence similarity 228 member B	protein-coding	promoter-TSS
chr2	24359571	24361678	2108	peak1753	promoter-TSS (NM_006277)	-89	NM_006277	50618	Hs.432562	NM_006277	ENSG00000198399	ITSN2	PRO2015|SH3D1B|SH3P18|SWA|SWAP	intersectin 2	protein-coding	promoter-TSS
chr2	24490691	24491278	588	peak1754	promoter-TSS (NM_003743)	-269	NM_003743	8648	Hs.596314	NM_003743	ENSG00000084676	NCOA1	F-SRC-1|KAT13A|RIP160|SRC1|bHLHe42|bHLHe74	nuclear receptor coactivator 1	protein-coding	promoter-TSS
chr2	24491361	24492220	860	peak1755	promoter-TSS (NM_001362955)	-86	NM_001362955	8648	Hs.596314	NM_003743	ENSG00000084676	NCOA1	F-SRC-1|KAT13A|RIP160|SRC1|bHLHe42|bHLHe74	nuclear receptor coactivator 1	protein-coding	promoter-TSS
chr2	24919046	24921278	2233	peak1756	promoter-TSS (NM_001320613)	75	NM_001320613	109	Hs.467898	NM_004036	ENSG00000138031	ADCY3	AC-III|AC3|BMIQ19	adenylate cyclase 3	protein-coding	promoter-TSS
chr2	24926197	24927179	983	peak1757	Intergenic	-6451	NM_004036	109	Hs.467898	NM_004036	ENSG00000138031	ADCY3	AC-III|AC3|BMIQ19	adenylate cyclase 3	protein-coding	Intergenic
chr2	25042042	25043227	1186	peak1758	promoter-TSS (NM_001319099)	172	NM_001319099	22979	Hs.4892	NM_014971	ENSG00000084710	EFR3B	KIAA0953	EFR3 homolog B	protein-coding	promoter-TSS
chr2	25204188	25204911	724	peak1759	promoter-TSS (NR_132378)	237	NR_132378	106144568	Hs.580474	NR_132378	ENSG00000230452	LINC01381	DADOT	long intergenic non-protein coding RNA 1381	ncRNA	promoter-TSS
chr2	25215631	25216963	1333	peak1760	Intergenic	11984	NR_132378	106144568	Hs.580474	NR_132378	ENSG00000230452	LINC01381	DADOT	long intergenic non-protein coding RNA 1381	ncRNA	Intergenic
chr2	25339198	25343362	4165	peak1761	promoter-TSS (NM_022552)	635	NM_022552	1788	Hs.515840	NM_022552	ENSG00000119772	DNMT3A	DNMT3A2|M.HsaIIIA|TBRS	DNA methyltransferase 3 alpha	protein-coding	promoter-TSS
chr2	25672611	25674591	1981	peak1762	promoter-TSS (NM_001351391)	-24	NM_001351391	1838	Hs.307720	NM_021907	ENSG00000138101	DTNB	-	dystrobrevin beta	protein-coding	promoter-TSS
chr2	25877618	25878477	860	peak1763	promoter-TSS (NM_018263)	439	NM_018263	55252	Hs.119815	NM_018263	ENSG00000143970	ASXL2	ASXH2|SHAPNS	ASXL transcriptional regulator 2	protein-coding	promoter-TSS
chr2	25915261	25916000	740	peak1764	Intergenic	-37144	NM_018263	55252	Hs.119815	NM_018263	ENSG00000143970	ASXL2	ASXH2|SHAPNS	ASXL transcriptional regulator 2	protein-coding	Intergenic
chr2	25981681	25982866	1186	peak1765	promoter-TSS (NM_002254)	223	NM_002254	3797	Hs.21611	NM_002254	ENSG00000084731	KIF3C	-	kinesin family member 3C	protein-coding	promoter-TSS
chr2	26033102	26034065	964	peak1766	promoter-TSS (NM_016131)	-500	NM_016131	10890	Hs.467960	NM_016131	ENSG00000084733	RAB10	-	RAB10, member RAS oncogene family	protein-coding	promoter-TSS
chr2	26172094	26172621	528	peak1767	promoter-TSS (NM_001168241)	-730	NM_001168241	150946	Hs.187912	NM_001168241	ENSG00000157833	GAREM2	FAM59B|GAREML	GRB2 associated regulator of MAPK1 subtype 2	protein-coding	promoter-TSS
chr2	26172772	26174544	1773	peak1768	promoter-TSS (NM_001168241)	570	NM_001168241	150946	Hs.187912	NM_001168241	ENSG00000157833	GAREM2	FAM59B|GAREML	GRB2 associated regulator of MAPK1 subtype 2	protein-coding	promoter-TSS
chr2	26184057	26185500	1444	peak1769	exon (NM_001191033, exon 3 of 6)	4063	NM_001191033	150946	Hs.187912	NM_001168241	ENSG00000157833	GAREM2	FAM59B|GAREML	GRB2 associated regulator of MAPK1 subtype 2	protein-coding	exon
chr2	26345293	26345799	507	peak1770	promoter-TSS (NM_001321975)	265	NM_001321975	165082	Hs.631878	NM_153835	ENSG00000173567	ADGRF3	GPR113|PGR23	adhesion G protein-coupled receptor F3	protein-coding	promoter-TSS
chr2	26346147	26347394	1248	peak1771	promoter-TSS (NM_001321971)	18	NM_001321971	165082	Hs.631878	NM_153835	ENSG00000173567	ADGRF3	GPR113|PGR23	adhesion G protein-coupled receptor F3	protein-coding	promoter-TSS
chr2	26401889	26402643	755	peak1772	promoter-TSS (NM_145038)	346	NM_145038	92749	Hs.393714	NM_145038	ENSG00000157856	DRC1	C2orf39|CCDC164|CILD21	dynein regulatory complex subunit 1	protein-coding	promoter-TSS
chr2	26463793	26464338	546	peak1773	exon (NM_001287489, exon 40 of 46)	14058	NM_194323	9381	Hs.91608	NM_004802	ENSG00000115155	OTOF	AUNB1|DFNB6|DFNB9|FER1L2|NSRD9	otoferlin	protein-coding	exon
chr2	26692501	26693641	1141	peak1774	promoter-TSS (NM_002246)	349	NM_002246	3777	Hs.24040	NM_002246	ENSG00000171303	KCNK3	K2p3.1|OAT1|PPH4|TASK|TASK-1|TBAK1	potassium two pore domain channel subfamily K member 3	protein-coding	promoter-TSS
chr2	26727346	26728684	1339	peak1775	exon (NM_002246, exon 2 of 2)	35293	NM_002246	3777	Hs.24040	NM_002246	ENSG00000171303	KCNK3	K2p3.1|OAT1|PPH4|TASK|TASK-1|TBAK1	potassium two pore domain channel subfamily K member 3	protein-coding	exon
chr2	26762599	26763238	640	peak1776	promoter-TSS (NM_017877)	-1365	NM_017877	54978	Hs.1594	NM_017877	ENSG00000213699	SLC35F6	ANT2BP|C2orf18|TANGO9	solute carrier family 35 member F6	protein-coding	promoter-TSS
chr2	26763414	26764213	800	peak1777	promoter-TSS (NM_017877)	-470	NM_017877	54978	Hs.1594	NM_017877	ENSG00000213699	SLC35F6	ANT2BP|C2orf18|TANGO9	solute carrier family 35 member F6	protein-coding	promoter-TSS
chr2	26764320	26764840	521	peak1778	promoter-TSS (NM_017877)	296	NM_017877	54978	Hs.1594	NM_017877	ENSG00000213699	SLC35F6	ANT2BP|C2orf18|TANGO9	solute carrier family 35 member F6	protein-coding	promoter-TSS
chr2	26786007	26786910	904	peak1779	promoter-TSS (NM_001809)	403	NM_001809	1058	Hs.1594	NM_001809	ENSG00000115163	CENPA	CENP-A|CenH3	centromere protein A	protein-coding	promoter-TSS
chr2	26846767	26847164	398	peak1780	promoter-TSS (NM_020134)	-1166	NM_020134	56896	Hs.299315	NM_020134	ENSG00000157851	DPYSL5	CRAM|CRMP-5|CRMP5|Ulip6	dihydropyrimidinase like 5	protein-coding	promoter-TSS
chr2	26847561	26849000	1440	peak1781	promoter-TSS (NM_001253723)	-8	NM_001253723	56896	Hs.299315	NM_020134	ENSG00000157851	DPYSL5	CRAM|CRMP-5|CRMP5|Ulip6	dihydropyrimidinase like 5	protein-coding	promoter-TSS
chr2	26849242	26850474	1233	peak1782	promoter-TSS (NM_001253724)	1434	NM_001253724	56896	Hs.299315	NM_020134	ENSG00000157851	DPYSL5	CRAM|CRMP-5|CRMP5|Ulip6	dihydropyrimidinase like 5	protein-coding	promoter-TSS
chr2	27032928	27033251	324	peak1783	promoter-TSS (NM_017727)	125	NM_017727	54867	Hs.533934	NM_017727	ENSG00000119777	TMEM214	-	transmembrane protein 214	protein-coding	promoter-TSS
chr2	27049383	27050847	1465	peak1784	promoter-TSS (NR_046730)	149	NR_046730	100874031	Hs.132725	NR_046730	ENSG00000231636	AGBL5-AS1	-	AGBL5 antisense RNA 1	ncRNA	promoter-TSS
chr2	27051157	27052078	922	peak1785	promoter-TSS (NM_001035507)	-50	NM_001035507	60509	Hs.138207	NM_021831	ENSG00000084693	AGBL5	CCP5|RP75	ATP/GTP binding protein like 5	protein-coding	promoter-TSS
chr2	27071826	27072758	933	peak1786	promoter-TSS (NM_001134693)	-638	NM_001134693	100128731	Hs.502948	NM_001134693	ENSG00000228474	OST4	-	oligosaccharyltransferase complex subunit 4, non-catalytic	protein-coding	promoter-TSS
chr2	27078306	27079047	742	peak1787	promoter-TSS (NM_007046)	62	NM_007046	11117	Hs.63348	NM_007046	ENSG00000138080	EMILIN1	EMI|EMILIN|gp115	elastin microfibril interfacer 1	protein-coding	promoter-TSS
chr2	27081997	27083440	1444	peak1788	exon (NM_007046, exon 4 of 8)	-4053	NM_006488	3795	Hs.567297	NM_000221	ENSG00000138030	KHK	-	ketohexokinase	protein-coding	exon
chr2	27085434	27086703	1270	peak1789	promoter-TSS (NM_006488)	-703	NM_006488	3795	Hs.567297	NM_000221	ENSG00000138030	KHK	-	ketohexokinase	protein-coding	promoter-TSS
chr2	27118448	27119639	1192	peak1790	promoter-TSS (NM_001166240)	83	NM_001166240	10669	Hs.159525	NM_006569	ENSG00000138028	CGREF1	CGR11	cell growth regulator with EF-hand domain 1	protein-coding	promoter-TSS
chr2	27123090	27124325	1236	peak1791	promoter-TSS (NM_032604)	-107	NM_032604	84696	Hs.375791	NM_032604	ENSG00000143994	ABHD1	LABH1	abhydrolase domain containing 1	protein-coding	promoter-TSS
chr2	27133998	27135478	1481	peak1792	promoter-TSS (NM_001330484)	-63	NM_001330484	10113	Hs.279784	NM_013388	ENSG00000138073	PREB	SEC12	prolactin regulatory element binding	protein-coding	promoter-TSS
chr2	27212369	27212900	532	peak1793	promoter-TSS (NM_001170795)	284	NM_001170795	51374	Hs.9527	NM_016085	ENSG00000138085	ATRAID	APR--3|APR-3|APR3|C2orf28|HSPC013|PRO240|p18	all-trans retinoic acid induced differentiation factor	protein-coding	promoter-TSS
chr2	27217246	27217731	486	peak1794	promoter-TSS (NM_001306079)	99	NM_001306079	790	Hs.377010	NM_004341	ENSG00000084774	CAD	CDG1Z|EIEE50|GATD4	carbamoyl-phosphate synthetase 2, aspartate transcarbamylase, and dihydroorotase	protein-coding	promoter-TSS
chr2	27261977	27263223	1247	peak1795	promoter-TSS (NM_003459)	447	NM_003459	7781	Hs.467981	NM_003459	ENSG00000115194	SLC30A3	ZNT3	solute carrier family 30 member 3	protein-coding	promoter-TSS
chr2	27264092	27265613	1522	peak1796	intron (NM_001318949, intron 1 of 8)	-1806	NM_003459	7781	Hs.467981	NM_003459	ENSG00000115194	SLC30A3	ZNT3	solute carrier family 30 member 3	protein-coding	intron
chr2	27306255	27308701	2447	peak1797	promoter-TSS (NM_003353)	967	NM_003353	7349	Hs.534363	NM_003353	ENSG00000163794	UCN	UI|UROC	urocortin	protein-coding	promoter-TSS
chr2	27356280	27356756	477	peak1798	promoter-TSS (NM_001318909)	-26	NM_001318909	2976	Hs.75782	NM_001521	ENSG00000115207	GTF3C2	TFIIIC-BETA|TFIIIC110	general transcription factor IIIC subunit 2	protein-coding	promoter-TSS
chr2	27370639	27370945	307	peak1799	promoter-TSS (NR_049787)	176	NR_049787	9784	Hs.278569	NM_014748	ENSG00000115234	SNX17	-	sorting nexin 17	protein-coding	promoter-TSS
chr2	27377583	27379031	1449	peak1800	TTS (NR_049785)	2137	NM_001201459	130557	Hs.515872	NM_144631	ENSG00000163795	ZNF513	HMFT0656|RP58	zinc finger protein 513	protein-coding	TTS
chr2	27380396	27381500	1105	peak1801	promoter-TSS (NM_144631)	-214	NM_144631	130557	Hs.515872	NM_144631	ENSG00000163795	ZNF513	HMFT0656|RP58	zinc finger protein 513	protein-coding	promoter-TSS
chr2	27392876	27393561	686	peak1802	promoter-TSS (NR_002201)	357	NR_002201	2498	Hs.658438	NR_002201		FTH1P3	FTHL3|FTHL3P	ferritin heavy chain 1 pseudogene 3	pseudo	promoter-TSS
chr2	27409009	27409584	576	peak1803	promoter-TSS (NM_177983)	294	NM_177983	5496	Hs.643951	NM_177983	ENSG00000115241	PPM1G	PP2CG|PP2CGAMMA|PPP2CG	protein phosphatase, Mg2+/Mn2+ dependent 1G	protein-coding	promoter-TSS
chr2	27428555	27429355	801	peak1804	promoter-TSS (NM_013392)	324	NM_013392	29959	Hs.515876	NM_013392	ENSG00000115216	NRBP1	BCON3|MADM|MUDPNP|NRBP	nuclear receptor binding protein 1	protein-coding	promoter-TSS
chr2	27442136	27442732	597	peak1805	promoter-TSS (NM_001321325)	53	NM_001321325	200634	Hs.59509	NM_173853	ENSG00000157992	KRTCAP3	KCP3	keratinocyte associated protein 3	protein-coding	promoter-TSS
chr2	27494521	27495482	962	peak1806	promoter-TSS (NM_022823)	198	NM_022823	64838	Hs.27836	NM_022823	ENSG00000115226	FNDC4	FRCP1	fibronectin type III domain containing 4	protein-coding	promoter-TSS
chr2	28390087	28393987	3901	peak1807	promoter-TSS (NM_005253)	-821	NM_005253	2355	Hs.220971	NM_005253	ENSG00000075426	FOSL2	FRA2	FOS like 2, AP-1 transcription factor subunit	protein-coding	promoter-TSS
chr2	28566669	28567645	977	peak1808	promoter-TSS (NR_138141)	800	NR_138141	151056	Hs.444933	NM_153021	ENSG00000163803	PLB1	PLB|PLB/LIP	phospholipase B1	protein-coding	promoter-TSS
chr2	28750830	28751737	908	peak1809	promoter-TSS (NM_206876)	-464	NM_206876	5500	Hs.702907	NM_002709	ENSG00000213639	PPP1CB	HEL-S-80p|NSLH2|PP-1B|PP1B|PP1beta|PPP1CD	protein phosphatase 1 catalytic subunit beta	protein-coding	promoter-TSS
chr2	28751945	28752809	865	peak1810	promoter-TSS (NM_002709)	547	NM_002709	5500	Hs.702907	NM_002709	ENSG00000213639	PPP1CB	HEL-S-80p|NSLH2|PP-1B|PP1B|PP1beta|PPP1CD	protein phosphatase 1 catalytic subunit beta	protein-coding	promoter-TSS
chr2	28810427	28810721	295	peak1811	promoter-TSS (NM_182756)	-260	NM_182756	245711	Hs.511956	NM_182756	ENSG00000163806	SPDYA	RINGO3|RINGOA|SPDY1|SPY1	speedy/RINGO cell cycle regulator family member A	protein-coding	promoter-TSS
chr2	28810841	28811595	755	peak1812	promoter-TSS (NM_001142634)	384	NM_001142634	245711	Hs.511956	NM_182756	ENSG00000163806	SPDYA	RINGO3|RINGOA|SPDY1|SPY1	speedy/RINGO cell cycle regulator family member A	protein-coding	promoter-TSS
chr2	28880634	28881239	606	peak1813	Intergenic	-10628	NM_017910	55006	Hs.468026	NM_017910	ENSG00000171103	TRMT61B	-	tRNA methyltransferase 61B	protein-coding	Intergenic
chr2	28894830	28895260	431	peak1814	promoter-TSS (NM_015131)	378	NM_015131	23160	Hs.622982	NM_015131	ENSG00000163811	WDR43	NET12|UTP5	WD repeat domain 43	protein-coding	promoter-TSS
chr2	29115074	29116142	1069	peak1815	promoter-TSS (NM_001287527)	193	NM_001287527	79745	Hs.122927	NM_024692	ENSG00000115295	CLIP4	RSNL2	CAP-Gly domain containing linker protein family member 4	protein-coding	promoter-TSS
chr2	30147041	30147880	840	peak1816	promoter-TSS (NM_001127400)	454	NM_001127400	51646	Hs.515890	NM_016061	ENSG00000119801	YPEL5	CGI-127	yippee like 5	protein-coding	promoter-TSS
chr2	30446794	30447763	970	peak1817	promoter-TSS (NM_001304445)	33	NM_001304445	253558	Hs.468048	NM_182551	ENSG00000172954	LCLAT1	1AGPAT8|AGPAT8|ALCAT1|HSRG1849|LYCAT|UNQ1849	lysocardiolipin acyltransferase 1	protein-coding	promoter-TSS
chr2	31137241	31138006	766	peak1818	promoter-TSS (NM_001329095)	816	NM_001329095	79623	Hs.468058	NM_024572	ENSG00000158089	GALNT14	GALNT15|GalNac-T10|GalNac-T14	polypeptide N-acetylgalactosaminyltransferase 14	protein-coding	promoter-TSS
chr2	32009345	32010549	1205	peak1819	promoter-TSS (NM_015955)	717	NM_015955	51072	Hs.444969	NM_015955	ENSG00000162959	MEMO1	C2orf4|CGI-27|MEMO|NS5ATP7	mediator of cell motility 1	protein-coding	promoter-TSS
chr2	32063608	32064472	865	peak1820	promoter-TSS (NM_014946)	429	NM_014946	6683	Hs.468091	NM_014946	ENSG00000021574	SPAST	ADPSP|FSP2|SPG4	spastin	protein-coding	promoter-TSS
chr2	32277901	32278489	589	peak1821	promoter-TSS (NM_032312)	291	NM_032312	84272	Hs.468099	NM_032312	ENSG00000119820	YIPF4	FinGER4|Nbla11189	Yip1 domain family member 4	protein-coding	promoter-TSS
chr2	32356564	32356942	379	peak1822	promoter-TSS (NM_016252)	-275	NM_016252	57448	Hs.150107	NM_016252	ENSG00000115760	BIRC6	APOLLON|BRUCE	baculoviral IAP repeat containing 6	protein-coding	promoter-TSS
chr2	32357194	32357792	599	peak1823	promoter-TSS (NM_016252)	465	NM_016252	57448	Hs.150107	NM_016252	ENSG00000115760	BIRC6	APOLLON|BRUCE	baculoviral IAP repeat containing 6	protein-coding	promoter-TSS
chr2	32627938	32628474	537	peak1824	promoter-TSS (NM_017735)	156	NM_017735	55622	Hs.468125	NM_017735	ENSG00000018699	TTC27	-	tetratricopeptide repeat domain 27	protein-coding	promoter-TSS
chr2	32946366	32948719	2354	peak1825	promoter-TSS (NM_206943)	590	NM_206943	4052	Hs.619315	NM_000627	ENSG00000049323	LTBP1	-	latent transforming growth factor beta binding protein 1	protein-coding	promoter-TSS
chr2	36355751	36357692	1942	peak1826	promoter-TSS (NM_016441)	944	NM_016441	51232	Hs.699247	NM_016441	ENSG00000150938	CRIM1	CRIM-1|S52	cysteine rich transmembrane BMP regulator 1	protein-coding	promoter-TSS
chr2	36597800	36598110	311	peak1827	promoter-TSS (NM_005102)	213	NM_005102	9637	Hs.258563	NM_005102	ENSG00000171055	FEZ2	HUM3CL	fasciculation and elongation protein zeta 2	protein-coding	promoter-TSS
chr2	36966208	36966478	271	peak1828	promoter-TSS (NM_003162)	193	NM_003162	6801	Hs.127486	NM_003162	ENSG00000115808	STRN	PPP2R6A|SG2NA|STRN1	striatin	protein-coding	promoter-TSS
chr2	37156789	37157889	1101	peak1829	promoter-TSS (NM_002759)	-292	NM_002759	5610	Hs.131431	NM_002759	ENSG00000055332	EIF2AK2	EIF2AK1|PKR|PPP1R83|PRKR	eukaryotic translation initiation factor 2 alpha kinase 2	protein-coding	promoter-TSS
chr2	37324007	37325627	1621	peak1830	Intergenic	-7733	NM_005813	23683	Hs.660757	NM_005813	ENSG00000115825	PRKD3	EPK2|PKC-NU|PKD3|PRKCN|nPKC-NU	protein kinase D3	protein-coding	Intergenic
chr2	37670751	37672226	1476	peak1831	promoter-TSS (NM_006449)	710	NM_006449	10602	Hs.369574	NM_006449	ENSG00000163171	CDC42EP3	BORG2|CEP3|UB1	CDC42 effector protein 3	protein-coding	promoter-TSS
chr2	38376410	38377243	834	peak1832	promoter-TSS (NM_001330459)	-297	NM_001330459	64225	Hs.594950	NM_022374	ENSG00000119787	ATL2	ARL3IP2|ARL6IP2|aip-2|atlastin2	atlastin GTPase 2	protein-coding	promoter-TSS
chr2	38535419	38536231	813	peak1833	Intergenic	-20085	NR_110259	101929596	Hs.537341	NR_110259		LINC02613	-	long intergenic non-protein coding RNA 2613	ncRNA	Intergenic
chr2	38750429	38751811	1383	peak1834	promoter-TSS (NM_001031684)	241	NM_001031684	6432	Hs.309090	NM_006276	ENSG00000115875	SRSF7	9G8|AAG3|SFRS7	serine and arginine rich splicing factor 7	protein-coding	promoter-TSS
chr2	38875424	38876006	583	peak1835	promoter-TSS (NM_198963)	219	NM_198963	90957	Hs.468226	NM_198963	ENSG00000163214	DHX57	DDX57	DExH-box helicase 57	protein-coding	promoter-TSS
chr2	38959478	38961099	1622	peak1836	promoter-TSS (NR_028386)	55	NR_028386	375196	Hs.659035	NR_028386	ENSG00000269210	LOC375196	-	uncharacterized LOC375196	ncRNA	promoter-TSS
chr2	39119786	39120958	1173	peak1837	promoter-TSS (NM_005633)	91	NM_005633	6654	Hs.709893	NM_005633	ENSG00000115904	SOS1	GF1|GGF1|GINGF|HGF|NS4|SOS-1	SOS Ras/Rac guanine nucleotide exchange factor 1	protein-coding	promoter-TSS
chr2	39243553	39244815	1263	peak1838	promoter-TSS (NR_144521)	-201	NR_144521	344387	Hs.403201	NM_001009565	ENSG00000205111	CDKL4	-	cyclin dependent kinase like 4	protein-coding	promoter-TSS
chr2	39436517	39437236	720	peak1839	promoter-TSS (NM_003618)	408	NM_003618	8491	Hs.655750	NM_003618	ENSG00000011566	MAP4K3	GLK|MAPKKKK3|MEKKK 3|MEKKK3|RAB8IPL1	mitogen-activated protein kinase kinase kinase kinase 3	protein-coding	promoter-TSS
chr2	42046830	42047806	977	peak1840	promoter-TSS (NM_138370)	-703	NM_138370	91461	Hs.408542	NM_138370	ENSG00000162878	PKDCC	SGK493|Vlk	protein kinase domain containing, cytoplasmic	protein-coding	promoter-TSS
chr2	42048044	42049124	1081	peak1841	promoter-TSS (NM_138370)	563	NM_138370	91461	Hs.408542	NM_138370	ENSG00000162878	PKDCC	SGK493|Vlk	protein kinase domain containing, cytoplasmic	protein-coding	promoter-TSS
chr2	42100713	42101856	1144	peak1842	Intergenic	53264	NM_138370	91461	Hs.408542	NM_138370	ENSG00000162878	PKDCC	SGK493|Vlk	protein kinase domain containing, cytoplasmic	protein-coding	Intergenic
chr2	42492254	42495066	2813	peak1843	promoter-TSS (NM_133329)	322	NM_133329	170850	Hs.352633	NM_133329	ENSG00000171126	KCNG3	KV10.1|KV6.3	potassium voltage-gated channel modifier subfamily G member 3	protein-coding	promoter-TSS
chr2	42568211	42569187	977	peak1844	promoter-TSS (NM_001330443)	67	NM_001330443	57504	Hs.435413	NM_020744	ENSG00000057935	MTA3	-	metastasis associated 1 family member 3	protein-coding	promoter-TSS
chr2	42792378	42793425	1048	peak1845	promoter-TSS (NM_012205)	-319	NM_012205	23498	Hs.368805	NM_012205	ENSG00000162882	HAAO	3-HAO|HAO|VCRL1|h3HAO	3-hydroxyanthranilate 3,4-dioxygenase	protein-coding	promoter-TSS
chr2	42810165	42812124	1960	peak1846	Intergenic	-18562	NM_012205	23498	Hs.368805	NM_012205	ENSG00000162882	HAAO	3-HAO|HAO|VCRL1|h3HAO	3-hydroxyanthranilate 3,4-dioxygenase	protein-coding	Intergenic
chr2	43217695	43219029	1335	peak1847	Intergenic	8244	NM_006887	678	Hs.503093	NM_006887	ENSG00000152518	ZFP36L2	BRF2|ERF-2|ERF2|RNF162C|TIS11D	ZFP36 ring finger protein like 2	protein-coding	Intergenic
chr2	43219467	43220820	1354	peak1848	Intergenic	6462	NM_006887	678	Hs.503093	NM_006887	ENSG00000152518	ZFP36L2	BRF2|ERF-2|ERF2|RNF162C|TIS11D	ZFP36 ring finger protein like 2	protein-coding	Intergenic
chr2	43223591	43227899	4309	peak1849	promoter-TSS (NM_006887)	861	NM_006887	678	Hs.503093	NM_006887	ENSG00000152518	ZFP36L2	BRF2|ERF-2|ERF2|RNF162C|TIS11D	ZFP36 ring finger protein like 2	protein-coding	promoter-TSS
chr2	43296972	43297291	320	peak1850	intron (NM_001083953, intron 31 of 37)	69921	NR_027251	100129726	Hs.194480	NM_178529	ENSG00000279873	LINC01126	-	long intergenic non-protein coding RNA 1126	ncRNA	intron
chr2	43637322	43638070	749	peak1851	promoter-TSS (NM_172069)	436	NM_172069	130271	Hs.164162	NM_172069	ENSG00000152527	PLEKHH2	PLEKHH1L	pleckstrin homology, MyTH4 and FERM domain containing H2	protein-coding	promoter-TSS
chr2	44168886	44169761	876	peak1852	promoter-TSS (NM_001033557)	449	NM_001033557	5495	Hs.416769	NM_002706	ENSG00000138032	PPM1B	PP2C-beta|PP2C-beta-X|PP2CB|PP2CBETA|PPC2BETAX	protein phosphatase, Mg2+/Mn2+ dependent 1B	protein-coding	promoter-TSS
chr2	44361967	44362587	621	peak1853	promoter-TSS (NM_024766)	330	NM_024766	79823	Hs.468349	NM_024766	ENSG00000143919	CAMKMT	C2orf34|CLNMT|CaM KMT|Cam|KMT	calmodulin-lysine N-methyltransferase	protein-coding	promoter-TSS
chr2	44800993	44802420	1428	peak1854	Intergenic	137181	NR_147194	107985879	Hs.436392	NR_147194	ENSG00000259439	LINC01833	K21.1|RP11-89	long intergenic non-protein coding RNA 1833	ncRNA	Intergenic
chr2	44802532	44802847	316	peak1855	Intergenic	136198	NR_147194	107985879	Hs.436392	NR_147194	ENSG00000259439	LINC01833	K21.1|RP11-89	long intergenic non-protein coding RNA 1833	ncRNA	Intergenic
chr2	44806074	44806408	335	peak1856	Intergenic	132647	NR_147194	107985879	Hs.436392	NR_147194	ENSG00000259439	LINC01833	K21.1|RP11-89	long intergenic non-protein coding RNA 1833	ncRNA	Intergenic
chr2	44928421	44930304	1884	peak1857	intron (NR_147195, intron 1 of 1)	9525	NR_147194	107985879	Hs.436392	NR_147194	ENSG00000259439	LINC01833	K21.1|RP11-89	long intergenic non-protein coding RNA 1833	ncRNA	intron
chr2	44933183	44935927	2745	peak1858	intron (NR_147194, intron 2 of 2)	4333	NR_147194	107985879	Hs.436392	NR_147194	ENSG00000259439	LINC01833	K21.1|RP11-89	long intergenic non-protein coding RNA 1833	ncRNA	intron
chr2	44936029	44936438	410	peak1859	intron (NR_147194, intron 1 of 2)	2654	NR_147194	107985879	Hs.436392	NR_147194	ENSG00000259439	LINC01833	K21.1|RP11-89	long intergenic non-protein coding RNA 1833	ncRNA	intron
chr2	44936864	44939566	2703	peak1860	promoter-TSS (NR_147194)	673	NR_147194	107985879	Hs.436392	NR_147194	ENSG00000259439	LINC01833	K21.1|RP11-89	long intergenic non-protein coding RNA 1833	ncRNA	promoter-TSS
chr2	44941701	44943208	1508	peak1861	promoter-TSS (NR_103786)	-577	NR_103786	100506108	Hs.503113	NR_103785	ENSG00000236502	SIX3-AS1	SIX3OS	SIX3 antisense RNA 1	ncRNA	promoter-TSS
chr2	44943797	44944089	293	peak1862	intron (NM_005413, intron 1 of 1)	-2065	NR_103786	100506108	Hs.503113	NR_103785	ENSG00000236502	SIX3-AS1	SIX3OS	SIX3 antisense RNA 1	ncRNA	intron
chr2	44944134	44944774	641	peak1863	intron (NM_005413, intron 1 of 1)	-2576	NR_103786	100506108	Hs.503113	NR_103785	ENSG00000236502	SIX3-AS1	SIX3OS	SIX3 antisense RNA 1	ncRNA	intron
chr2	44948424	44950704	2281	peak1864	Intergenic	-7686	NR_103786	100506108	Hs.503113	NR_103785	ENSG00000236502	SIX3-AS1	SIX3OS	SIX3 antisense RNA 1	ncRNA	Intergenic
chr2	44950866	44953746	2881	peak1865	Intergenic	-10428	NR_103786	100506108	Hs.503113	NR_103785	ENSG00000236502	SIX3-AS1	SIX3OS	SIX3 antisense RNA 1	ncRNA	Intergenic
chr2	44954398	44955839	1442	peak1866	Intergenic	-13241	NR_103786	100506108	Hs.503113	NR_103785	ENSG00000236502	SIX3-AS1	SIX3OS	SIX3 antisense RNA 1	ncRNA	Intergenic
chr2	45008321	45011016	2696	peak1867	promoter-TSS (NM_016932)	-217	NM_016932	10736	Hs.101937	NM_016932	ENSG00000170577	SIX2	-	SIX homeobox 2	protein-coding	promoter-TSS
chr2	45012566	45014609	2044	peak1868	Intergenic	-4136	NM_016932	10736	Hs.101937	NM_016932	ENSG00000170577	SIX2	-	SIX homeobox 2	protein-coding	Intergenic
chr2	45168625	45171206	2582	peak1869	Intergenic	85025	NR_033831	400952	Hs.468368	NR_033831	ENSG00000205054	LINC01121	UNQ6975	long intergenic non-protein coding RNA 1121	ncRNA	Intergenic
chr2	45650090	45652117	2028	peak1870	promoter-TSS (NM_005400)	-571	NM_005400	5581	Hs.580351	NM_005400	ENSG00000171132	PRKCE	PKCE|nPKC-epsilon	protein kinase C epsilon	protein-coding	promoter-TSS
chr2	46297866	46298585	720	peak1871	promoter-TSS (NM_001430)	819	NM_001430	2034	Hs.468410	NM_001430	ENSG00000116016	EPAS1	ECYT4|HIF2A|HLF|MOP2|PASD2|bHLHe73	endothelial PAS domain protein 1	protein-coding	promoter-TSS
chr2	46298610	46299599	990	peak1872	intron (NM_001430, intron 1 of 15)	1698	NM_001430	2034	Hs.468410	NM_001430	ENSG00000116016	EPAS1	ECYT4|HIF2A|HLF|MOP2|PASD2|bHLHe73	endothelial PAS domain protein 1	protein-coding	intron
chr2	46699097	46699599	503	peak1873	promoter-TSS (NM_144949)	53	NM_144949	9655	Hs.468426	NM_014011	ENSG00000171150	SOCS5	CIS6|CISH6|Cish5|SOCS-5	suppressor of cytokine signaling 5	protein-coding	promoter-TSS
chr2	46941008	46942050	1043	peak1874	promoter-TSS (NM_001288955)	305	NM_001288955	57217	Hs.370603	NM_020458	ENSG00000068724	TTC7A	GIDID|MINAT|TTC7	tetratricopeptide repeat domain 7A	protein-coding	promoter-TSS
chr2	47176795	47177195	401	peak1875	promoter-TSS (NM_001305625)	-59	NM_001305625	805	Hs.468442	NM_001743	ENSG00000143933	CALM2	CALM|CALML2|CAM1|CAM3|CAMC|CAMII|CAMIII|LQT15|PHKD|PHKD2|caM	calmodulin 2	protein-coding	promoter-TSS
chr2	47368971	47370628	1658	peak1876	promoter-TSS (NM_002354)	652	NM_002354	4072	Hs.542050	NM_002354	ENSG00000119888	EPCAM	DIAR5|EGP-2|EGP314|EGP40|ESA|HNPCC8|KS1/4|KSA|M4S1|MIC18|MK-1|TACSTD1|TROP1	epithelial cell adhesion molecule	protein-coding	promoter-TSS
chr2	47401674	47402889	1216	peak1877	promoter-TSS (NM_001258281)	-785	NM_001258281	4436	Hs.597656	NM_000251	ENSG00000095002	MSH2	COCA1|FCC1|HNPCC|HNPCC1|LCFS2|hMSH2	mutS homolog 2	protein-coding	promoter-TSS
chr2	47403165	47403841	677	peak1878	promoter-TSS (NM_000251)	436	NM_000251	4436	Hs.597656	NM_000251	ENSG00000095002	MSH2	COCA1|FCC1|HNPCC|HNPCC1|LCFS2|hMSH2	mutS homolog 2	protein-coding	promoter-TSS
chr2	47432951	47433606	656	peak1879	intron (NM_000251, intron 7 of 15)	30212	NM_000251	4436	Hs.597656	NM_000251	ENSG00000095002	MSH2	COCA1|FCC1|HNPCC|HNPCC1|LCFS2|hMSH2	mutS homolog 2	protein-coding	intron
chr2	47520504	47522016	1513	peak1880	exon (NM_022055, exon 2 of 2)	-6277	NR_120602	644093	Hs.734158	NR_120602	ENSG00000235760	HCG2040054	-	uncharacterized LOC644093	ncRNA	exon
chr2	47570193	47571789	1597	peak1881	promoter-TSS (NM_022055)	-660	NM_022055	56660	Hs.591586	NM_022055	ENSG00000184261	KCNK12	K2p12.1|THIK-2|THIK2	potassium two pore domain channel subfamily K member 12	protein-coding	promoter-TSS
chr2	47783418	47783739	322	peak1882	promoter-TSS (NM_001281494)	-376	NM_001281494	2956	Hs.445052	NM_000179	ENSG00000116062	MSH6	GTBP|GTMBP|HNPCC5|HSAP|p160	mutS homolog 6	protein-coding	promoter-TSS
chr2	48111421	48112581	1161	peak1883	Intergenic	-202681	NM_002158	3344	Hs.468478	NM_002158	ENSG00000170802	FOXN2	HTLF	forkhead box N2	protein-coding	Intergenic
chr2	52629569	52629973	405	peak1884	Intergenic	72844	NR_039630	100616431		NR_039630	ENSG00000264975	MIR4431	-	microRNA 4431	ncRNA	Intergenic
chr2	53767742	53768395	654	peak1885	promoter-TSS (NM_001008708)	265	NM_001008708	494143	Hs.585944	NM_001008708	ENSG00000143942	CHAC2	GCG1	ChaC cation transport regulator homolog 2	protein-coding	promoter-TSS
chr2	54115485	54115970	486	peak1886	promoter-TSS (NM_001320590)	113	NM_001320590	98	Hs.516173	NM_138448	ENSG00000170634	ACYP2	ACYM|ACYP	acylphosphatase 2	protein-coding	promoter-TSS
chr2	54330332	54331134	803	peak1887	promoter-TSS (NM_001100396)	-151	NM_001100396	129852	Hs.732626	NM_173486	ENSG00000177994	C2orf73	-	chromosome 2 open reading frame 73	protein-coding	promoter-TSS
chr2	54455955	54457959	2005	peak1888	promoter-TSS (NM_003128)	630	NM_003128	6711	Hs.503178	NM_003128	ENSG00000115306	SPTBN1	ELF|HEL102|SPTB2|betaSpII	spectrin beta, non-erythrocytic 1	protein-coding	promoter-TSS
chr2	54557599	54559496	1898	peak1889	promoter-TSS (NM_178313)	154	NM_178313	6711	Hs.503178	NM_003128	ENSG00000115306	SPTBN1	ELF|HEL102|SPTB2|betaSpII	spectrin beta, non-erythrocytic 1	protein-coding	promoter-TSS
chr2	54724702	54725146	445	peak1890	promoter-TSS (NM_001039753)	-88	NM_001039753	400954	Hs.656692	NM_001039753	ENSG00000214595	EML6	-	EMAP like 6	protein-coding	promoter-TSS
chr2	55049597	55050456	860	peak1891	promoter-TSS (NM_001321861)	-336	NM_001321861	57142	Hs.637850	NM_007008	ENSG00000115310	RTN4	ASY|NI220/250|NOGO|NSP|NSP-CL|Nbla00271|Nbla10545|RTN-X|RTN4-A|RTN4-B1|RTN4-B2|RTN4-C	reticulon 4	protein-coding	promoter-TSS
chr2	55223331	55223861	531	peak1892	intron (NR_148543, intron 1 of 5)	-8307	NM_001135592	6233	Hs.311640	NM_002954	ENSG00000143947	RPS27A	CEP80|HEL112|S27A|UBA80|UBC|UBCEP1|UBCEP80	ribosomal protein S27a	protein-coding	intron
chr2	55223958	55226057	2100	peak1893	intron (NR_148543, intron 1 of 5)	-6895	NM_001135592	6233	Hs.311640	NM_002954	ENSG00000143947	RPS27A	CEP80|HEL112|S27A|UBA80|UBC|UBCEP1|UBCEP80	ribosomal protein S27a	protein-coding	intron
chr2	55281461	55282708	1248	peak1894	promoter-TSS (NR_027258)	-234	NR_027258	344405	Hs.445292	NM_001080459	ENSG00000162997	PRORSD1P	NCRNA00117|PRDXDD1P|Prdxdd1|Ybakd1	prolyl-tRNA synthetase associated domain containing 1, pseudogene	pseudo	promoter-TSS
chr2	55419330	55419952	623	peak1895	promoter-TSS (NM_001135597)	215	NM_001135597	55704	Hs.292925	NM_018084	ENSG00000115355	CCDC88A	APE|GIRDIN|GIV|GRDN|HkRP1|KIAA1212|PEHO|PEHOL	coiled-coil domain containing 88A	protein-coding	promoter-TSS
chr2	60553778	60554680	903	peak1896	promoter-TSS (NM_138559)	-575	NM_138559	53335	Hs.370549	NM_018014	ENSG00000119866	BCL11A	BCL11A-L|BCL11A-S|BCL11A-XL|BCL11a-M|CTIP1|DILOS|EVI9|HBFQTL5|ZNF856	BAF chromatin remodeling complex subunit BCL11A	protein-coding	promoter-TSS
chr2	60880982	60881384	403	peak1897	promoter-TSS (NR_033980)	131	NR_033980	400957	Hs.170358	NR_033980	ENSG00000228414	LINC01185	-	long intergenic non-protein coding RNA 1185	ncRNA	promoter-TSS
chr2	60881536	60882266	731	peak1898	promoter-TSS (NM_001291746)	327	NM_001291746	5966	Hs.631886	NM_002908	ENSG00000162924	REL	C-Rel	REL proto-oncogene, NF-kB subunit	protein-coding	promoter-TSS
chr2	61065858	61066704	847	peak1899	promoter-TSS (NM_001330436)	72	NM_001330436	84542	Hs.468653	NM_032506	ENSG00000162929	KIAA1841	-	KIAA1841	protein-coding	promoter-TSS
chr2	61176539	61178461	1923	peak1900	promoter-TSS (NR_152215)	82	NR_152215	130872	Hs.655602	NM_152392	ENSG00000173209	AHSA2P	AHA1|AHSA2|Hch1	activator of HSP90 ATPase homolog 2, pseudogene	pseudo	promoter-TSS
chr2	61469632	61470888	1257	peak1901	promoter-TSS (NM_014709)	827	NM_014709	9736	Hs.644708	NM_014709	ENSG00000115464	USP34	-	ubiquitin specific peptidase 34	protein-coding	promoter-TSS
chr2	61538833	61539284	452	peak1902	promoter-TSS (NM_003400)	-703	NM_003400	7514	Hs.370770	NM_003400	ENSG00000082898	XPO1	CRM-1|CRM1|emb|exp1	exportin 1	protein-coding	promoter-TSS
chr2	61793502	61793906	405	peak1903	Intergenic	60356	NR_037710	84140	Hs.440466	NM_032180	ENSG00000170264	FAM161A	RP28	FAM161 centrosomal protein A	protein-coding	Intergenic
chr2	61854207	61854558	352	peak1904	promoter-TSS (NM_032180)	-323	NM_032180	84140	Hs.440466	NM_032180	ENSG00000170264	FAM161A	RP28	FAM161 centrosomal protein A	protein-coding	promoter-TSS
chr2	61854734	61855279	546	peak1905	promoter-TSS (NM_032180)	-947	NM_032180	84140	Hs.440466	NM_032180	ENSG00000170264	FAM161A	RP28	FAM161 centrosomal protein A	protein-coding	promoter-TSS
chr2	62195882	62197211	1330	peak1906	promoter-TSS (NM_006577)	432	NM_006577	10678	Hs.173203	NM_006577	ENSG00000170340	B3GNT2	3-Gn-T1|3-Gn-T2|B3GN-T2|B3GNT|B3GNT-2|B3GNT1|BETA3GNT|BGNT2|BGnT-2|beta-1|beta3Gn-T1|beta3Gn-T2	UDP-GlcNAc:betaGal beta-1,3-N-acetylglucosaminyltransferase 2	protein-coding	promoter-TSS
chr2	62505419	62506329	911	peak1907	promoter-TSS (NM_198276)	321	NM_198276	200728	Hs.308028	NM_198276	ENSG00000186889	TMEM17	-	transmembrane protein 17	protein-coding	promoter-TSS
chr2	63048348	63049186	839	peak1908	promoter-TSS (NR_033389)	-246	NR_033389	100132215	Hs.656781	NR_027069	ENSG00000231609	LOC100132215	-	uncharacterized LOC100132215	ncRNA	promoter-TSS
chr2	63049399	63050577	1179	peak1909	promoter-TSS (NM_001199770)	-69	NM_001199770	5013	Hs.734360	NM_014562	ENSG00000115507	OTX1	-	orthodenticle homeobox 1	protein-coding	promoter-TSS
chr2	63058837	63060047	1211	peak1910	Intergenic	8612	NM_014562	5013	Hs.734360	NM_014562	ENSG00000115507	OTX1	-	orthodenticle homeobox 1	protein-coding	Intergenic
chr2	63841064	63841703	640	peak1911	promoter-TSS (NM_001001521)	420	NM_001001521	7360	Hs.516217	NM_006759	ENSG00000169764	UGP2	UDPG|UDPGP|UDPGP2|UGP1|UGPP1|UGPP2|pHC379	UDP-glucose pyrophosphorylase 2	protein-coding	promoter-TSS
chr2	64018838	64019649	812	peak1912	promoter-TSS (NM_001005739)	184	NM_001005739	51542	Hs.48499	NM_016516	ENSG00000143952	VPS54	HCC8|PPP1R164|SLP-8p|VPS54L|WR|hVps54L	VPS54 subunit of GARP complex	protein-coding	promoter-TSS
chr2	64143451	64144435	985	peak1913	promoter-TSS (NM_020651)	477	NM_020651	57162	Hs.7886	NM_020651	ENSG00000197329	PELI1	-	pellino E3 ubiquitin protein ligase 1	protein-coding	promoter-TSS
chr2	64454039	64455151	1113	peak1914	promoter-TSS (NM_014181)	433	NM_014181	29094	Hs.372208	NM_014181	ENSG00000119862	LGALSL	GRP|HSPC159	galectin like	protein-coding	promoter-TSS
chr2	64523540	64524197	658	peak1915	promoter-TSS (NR_136167)	286	NR_136167	101927402	Hs.187018	NR_136167	ENSG00000260101	LOC101927402	-	uncharacterized LOC101927402	ncRNA	promoter-TSS
chr2	64524344	64525106	763	peak1916	promoter-TSS (NM_017657)	397	NM_017657	54812	Hs.655167	NM_017657	ENSG00000119844	AFTPH	Nbla10388	aftiphilin	protein-coding	promoter-TSS
chr2	64608686	64609850	1165	peak1917	intron (NR_034023, intron 1 of 3)	1956	NR_034023	339807	Hs.434736	NR_034023	ENSG00000233694	LINC02579	-	long intergenic non-protein coding RNA 2579	ncRNA	intron
chr2	64649558	64650133	576	peak1918	intron (NM_014755, intron 1 of 1)	4067	NM_014755	9792	Hs.591569	NM_014755	ENSG00000179833	SERTAD2	Sei-2|TRIP-Br2|TRIPBR2	SERTA domain containing 2	protein-coding	intron
chr2	64653122	64654623	1502	peak1919	promoter-TSS (NM_014755)	40	NM_014755	9792	Hs.591569	NM_014755	ENSG00000179833	SERTAD2	Sei-2|TRIP-Br2|TRIPBR2	SERTA domain containing 2	protein-coding	promoter-TSS
chr2	64720986	64721980	995	peak1920	Intergenic	-67570	NM_014755	9792	Hs.591569	NM_014755	ENSG00000179833	SERTAD2	Sei-2|TRIP-Br2|TRIPBR2	SERTA domain containing 2	protein-coding	Intergenic
chr2	64728074	64728479	406	peak1921	Intergenic	-74364	NM_014755	9792	Hs.591569	NM_014755	ENSG00000179833	SERTAD2	Sei-2|TRIP-Br2|TRIPBR2	SERTA domain containing 2	protein-coding	Intergenic
chr2	64767799	64768503	705	peak1922	Intergenic	95480	NR_110224	101927438	Hs.580313	NR_110224	ENSG00000234572	LINC01800	-	long intergenic non-protein coding RNA 1800	ncRNA	Intergenic
chr2	64859067	64860162	1096	peak1923	intron (NR_110224, intron 1 of 4)	4016	NR_110224	101927438	Hs.580313	NR_110224	ENSG00000234572	LINC01800	-	long intergenic non-protein coding RNA 1800	ncRNA	intron
chr2	64865129	64865681	553	peak1924	Intergenic	-1774	NR_110224	101927438	Hs.580313	NR_110224	ENSG00000234572	LINC01800	-	long intergenic non-protein coding RNA 1800	ncRNA	Intergenic
chr2	64988357	64990616	2260	peak1925	promoter-TSS (NM_003038)	88	NM_003038	6509	Hs.654352	NM_003038	ENSG00000115902	SLC1A4	ASCT1|SATT|SPATCCM	solute carrier family 1 member 4	protein-coding	promoter-TSS
chr2	65056431	65057003	573	peak1926	promoter-TSS (NM_001319101)	301	NM_001319101	23177	Hs.709257	NM_015147	ENSG00000011523	CEP68	KIAA0582	centrosomal protein 68	protein-coding	promoter-TSS
chr2	65227836	65228448	613	peak1927	promoter-TSS (NM_001005386)	447	NM_001005386	10097	Hs.643727	NM_005722	ENSG00000138071	ACTR2	ARP2	actin related protein 2	protein-coding	promoter-TSS
chr2	65430087	65432582	2496	peak1928	promoter-TSS (NM_181784)	1264	NM_181784	200734	Hs.59332	NM_181784	ENSG00000198369	SPRED2	Spred-2	sprouty related EVH1 domain containing 2	protein-coding	promoter-TSS
chr2	65436061	65437174	1114	peak1929	Intergenic	-4019	NM_181784	200734	Hs.59332	NM_181784	ENSG00000198369	SPRED2	Spred-2	sprouty related EVH1 domain containing 2	protein-coding	Intergenic
chr2	66433887	66434954	1068	peak1930	promoter-TSS (NM_002398)	-704	NM_002398	4211	Hs.526754	NM_002398	ENSG00000143995	MEIS1	-	Meis homeobox 1	protein-coding	promoter-TSS
chr2	69306940	69307353	414	peak1931	Intergenic	80080	NM_002056	2673	Hs.580300	NM_002056	ENSG00000198380	GFPT1	CMS12|CMSTA1|GFA|GFAT|GFAT 1|GFAT1|GFAT1m|GFPT|GFPT1L|MSLG	glutamine--fructose-6-phosphate transaminase 1	protein-coding	Intergenic
chr2	69386849	69387153	305	peak1932	promoter-TSS (NM_002056)	226	NM_002056	2673	Hs.580300	NM_002056	ENSG00000198380	GFPT1	CMS12|CMSTA1|GFA|GFAT|GFAT 1|GFAT1|GFAT1m|GFPT|GFPT1L|MSLG	glutamine--fructose-6-phosphate transaminase 1	protein-coding	promoter-TSS
chr2	69741361	69742920	1560	peak1933	promoter-TSS (NM_001320700)	7	NM_001320700	307	Hs.422986	NM_001153	ENSG00000196975	ANXA4	ANX4|HEL-S-274|P32.5|PAP-II|PIG28|PP4-X|ZAP36	annexin A4	protein-coding	promoter-TSS
chr2	69829035	69829507	473	peak1934	promoter-TSS (NM_178439)	-389	NM_178439	64395	Hs.293971	NM_178439	ENSG00000087338	GMCL1	BTBD13|GCL|GCL1|SPATA29	germ cell-less 1, spermatogenesis associated	protein-coding	promoter-TSS
chr2	69829598	69830620	1023	peak1935	promoter-TSS (NM_178439)	449	NM_178439	64395	Hs.293971	NM_178439	ENSG00000087338	GMCL1	BTBD13|GCL|GCL1|SPATA29	germ cell-less 1, spermatogenesis associated	protein-coding	promoter-TSS
chr2	69914080	69914582	503	peak1936	promoter-TSS (NM_001202514)	-710	NM_001202514	4084	Hs.468908	NM_002357	ENSG00000059728	MXD1	BHLHC58|MAD|MAD1	MAX dimerization protein 1	protein-coding	promoter-TSS
chr2	69915078	69915854	777	peak1937	promoter-TSS (NM_001202513)	357	NM_001202513	4084	Hs.468908	NM_002357	ENSG00000059728	MXD1	BHLHC58|MAD|MAD1	MAX dimerization protein 1	protein-coding	promoter-TSS
chr2	70086511	70087006	496	peak1938	promoter-TSS (NR_033872)	256	NR_033872	400960	Hs.683864	NR_033872	ENSG00000179818	PCBP1-AS1	-	PCBP1 antisense RNA 1	ncRNA	promoter-TSS
chr2	70087304	70087846	543	peak1939	promoter-TSS (NM_006196)	98	NM_006196	5093	Hs.2853	NM_006196	ENSG00000169564	PCBP1	HEL-S-85|HNRPE1|HNRPX|hnRNP-E1|hnRNP-X	poly(rC) binding protein 1	protein-coding	promoter-TSS
chr2	70087968	70088349	382	peak1940	promoter-TSS (NM_006196)	682	NM_006196	5093	Hs.2853	NM_006196	ENSG00000169564	PCBP1	HEL-S-85|HNRPE1|HNRPX|hnRNP-E1|hnRNP-X	poly(rC) binding protein 1	protein-coding	promoter-TSS
chr2	70102331	70102955	625	peak1941	Intergenic	15166	NM_006196	5093	Hs.2853	NM_006196	ENSG00000169564	PCBP1	HEL-S-85|HNRPE1|HNRPX|hnRNP-E1|hnRNP-X	poly(rC) binding protein 1	protein-coding	Intergenic
chr2	70108528	70109593	1066	peak1942	Intergenic	16255	NR_024444	100133985	Hs.135528	NR_024444	ENSG00000231327	LINC01816	-	long intergenic non-protein coding RNA 1816	ncRNA	Intergenic
chr2	70123098	70124024	927	peak1943	TTS (NR_024444)	1755	NR_024444	100133985	Hs.135528	NR_024444	ENSG00000231327	LINC01816	-	long intergenic non-protein coding RNA 1816	ncRNA	TTS
chr2	70125114	70126014	901	peak1944	promoter-TSS (NR_024444)	-248	NR_024444	100133985	Hs.135528	NR_024444	ENSG00000231327	LINC01816	-	long intergenic non-protein coding RNA 1816	ncRNA	promoter-TSS
chr2	70129336	70129649	314	peak1945	Intergenic	-4177	NR_024444	100133985	Hs.135528	NR_024444	ENSG00000231327	LINC01816	-	long intergenic non-protein coding RNA 1816	ncRNA	Intergenic
chr2	70133665	70133907	243	peak1946	Intergenic	-8470	NR_024444	100133985	Hs.135528	NR_024444	ENSG00000231327	LINC01816	-	long intergenic non-protein coding RNA 1816	ncRNA	Intergenic
chr2	70140194	70141049	856	peak1947	Intergenic	-15306	NR_024444	100133985	Hs.135528	NR_024444	ENSG00000231327	LINC01816	-	long intergenic non-protein coding RNA 1816	ncRNA	Intergenic
chr2	70141330	70142643	1314	peak1948	Intergenic	-16671	NR_024444	100133985	Hs.135528	NR_024444	ENSG00000231327	LINC01816	-	long intergenic non-protein coding RNA 1816	ncRNA	Intergenic
chr2	70190427	70190744	318	peak1949	promoter-TSS (NR_145971)	125	NR_145971	54980	Hs.720049	NM_017880	ENSG00000115998	C2orf42	-	chromosome 2 open reading frame 42	protein-coding	promoter-TSS
chr2	70258053	70258812	760	peak1950	promoter-TSS (NM_016297)	296	NM_016297	51449	Hs.567502	NM_016297	ENSG00000116005	PCYOX1	PCL1	prenylcysteine oxidase 1	protein-coding	promoter-TSS
chr2	70301473	70301996	524	peak1951	promoter-TSS (NM_001329755)	332	NM_001329755	84908	Hs.516077	NM_032822	ENSG00000035141	FAM136A	-	family with sequence similarity 136 member A	protein-coding	promoter-TSS
chr2	70553558	70554276	719	peak1952	promoter-TSS (NM_003236)	-91	NM_003236	7039	Hs.170009	NM_003236	ENSG00000163235	TGFA	TFGA	transforming growth factor alpha	protein-coding	promoter-TSS
chr2	70767720	70768631	912	peak1953	promoter-TSS (NM_017482)	24	NM_017482	119	Hs.66187	NM_001617	ENSG00000075340	ADD2	ADDB	adducin 2	protein-coding	promoter-TSS
chr2	70789941	70790741	801	peak1954	promoter-TSS (NM_001004311)	302	NM_001004311	344018	Hs.407636	NM_001004311	ENSG00000183733	FIGLA	BHLHC8|FIGALPHA|POF6	folliculogenesis specific bHLH transcription factor	protein-coding	promoter-TSS
chr2	70887346	70888678	1333	peak1955	promoter-TSS (NR_126384)	141	NR_126384	104355141	Hs.291539	NR_126384	ENSG00000237751	LINC01143	-	long intergenic non-protein coding RNA 1143	ncRNA	promoter-TSS
chr2	70900529	70901642	1114	peak1956	promoter-TSS (NM_012476)	510	NM_012476	25806	Hs.249170	NM_012476	ENSG00000116035	VAX2	DRES93	ventral anterior homeobox 2	protein-coding	promoter-TSS
chr2	70977840	70978219	380	peak1957	promoter-TSS (NM_001369683)	-415	NM_001369683	79998	Hs.512744	NM_024933	ENSG00000144031	ANKRD53	-	ankyrin repeat domain 53	protein-coding	promoter-TSS
chr2	70978391	70979316	926	peak1958	promoter-TSS (NM_001115116)	224	NM_001115116	79998	Hs.512744	NM_024933	ENSG00000144031	ANKRD53	-	ankyrin repeat domain 53	protein-coding	promoter-TSS
chr2	70994344	70994810	467	peak1959	promoter-TSS (NM_144582)	296	NM_144582	113419	Hs.516087	NM_144582	ENSG00000144043	TEX261	TEG-261	testis expressed 261	protein-coding	promoter-TSS
chr2	70994997	70995667	671	peak1960	promoter-TSS (NM_144582)	-459	NM_144582	113419	Hs.516087	NM_144582	ENSG00000144043	TEX261	TEG-261	testis expressed 261	protein-coding	promoter-TSS
chr2	71129534	71130360	827	peak1961	promoter-TSS (NM_032601)	282	NM_032601	84693	Hs.94949	NM_032601	ENSG00000124370	MCEE	GLOD2	methylmalonyl-CoA epimerase	protein-coding	promoter-TSS
chr2	71226543	71227136	594	peak1962	promoter-TSS (NM_020459)	263	NM_020459	400961	Hs.416735	NM_020459	ENSG00000124374	PAIP2B	-	poly(A) binding protein interacting protein 2B	protein-coding	promoter-TSS
chr2	71276321	71277140	820	peak1963	Intergenic	-49628	NM_020459	400961	Hs.416735	NM_020459	ENSG00000124374	PAIP2B	-	poly(A) binding protein interacting protein 2B	protein-coding	Intergenic
chr2	71331716	71332420	705	peak1964	promoter-TSS (NM_014497)	286	NM_014497	27332	Hs.434401	NM_014497	ENSG00000075292	ZNF638	NP220|ZFML|Zfp638	zinc finger protein 638	protein-coding	promoter-TSS
chr2	71466022	71467281	1260	peak1965	promoter-TSS (NM_001130455)	-47	NM_001130455	8291	Hs.252180	NM_003494	ENSG00000135636	DYSF	FER1L1|LGMD2B|LGMDR2|MMD1	dysferlin	protein-coding	promoter-TSS
chr2	71560838	71561141	304	peak1966	intron (NM_001130985, intron 22 of 54)	94291	NM_001130987	8291	Hs.252180	NM_003494	ENSG00000135636	DYSF	FER1L1|LGMD2B|LGMDR2|MMD1	dysferlin	protein-coding	intron
chr2	72138015	72138433	419	peak1967	intron (NM_001277742, intron 1 of 4)	9638	NM_001277742	56603	Hs.91546	NM_019885	ENSG00000003137	CYP26B1	CYP26A2|P450RAI-2|P450RAI2|RHFCA	cytochrome P450 family 26 subfamily B member 1	protein-coding	intron
chr2	72143025	72143594	570	peak1968	intron (NM_001277742, intron 1 of 4)	4552	NM_001277742	56603	Hs.91546	NM_019885	ENSG00000003137	CYP26B1	CYP26A2|P450RAI-2|P450RAI2|RHFCA	cytochrome P450 family 26 subfamily B member 1	protein-coding	intron
chr2	72143665	72145476	1812	peak1969	intron (NM_019885, intron 1 of 5)	3291	NM_001277742	56603	Hs.91546	NM_019885	ENSG00000003137	CYP26B1	CYP26A2|P450RAI-2|P450RAI2|RHFCA	cytochrome P450 family 26 subfamily B member 1	protein-coding	intron
chr2	72145903	72148045	2143	peak1970	promoter-TSS (NM_001277742)	888	NM_001277742	56603	Hs.91546	NM_019885	ENSG00000003137	CYP26B1	CYP26A2|P450RAI-2|P450RAI2|RHFCA	cytochrome P450 family 26 subfamily B member 1	protein-coding	promoter-TSS
chr2	72148737	72150338	1602	peak1971	Intergenic	-1676	NM_019885	56603	Hs.91546	NM_019885	ENSG00000003137	CYP26B1	CYP26A2|P450RAI-2|P450RAI2|RHFCA	cytochrome P450 family 26 subfamily B member 1	protein-coding	Intergenic
chr2	72825296	72826022	727	peak1972	promoter-TSS (NM_015189)	374	NM_015189	23233	Hs.303454	NM_015189	ENSG00000144036	EXOC6B	SEC15B|SEC15L2|SEMDJL3	exocyst complex component 6B	protein-coding	promoter-TSS
chr2	72887092	72887978	887	peak1973	promoter-TSS (NM_003124)	127	NM_003124	6697	Hs.301540	NM_003124	ENSG00000116096	SPR	SDR38C1	sepiapterin reductase	protein-coding	promoter-TSS
chr2	72916461	72918845	2385	peak1974	promoter-TSS (NM_004097)	134	NM_004097	2016	Hs.516090	NM_004097	ENSG00000135638	EMX1	-	empty spiracles homeobox 1	protein-coding	promoter-TSS
chr2	72919922	72920841	920	peak1975	intron (NM_004097, intron 1 of 2)	2863	NM_004097	2016	Hs.516090	NM_004097	ENSG00000135638	EMX1	-	empty spiracles homeobox 1	protein-coding	intron
chr2	72923592	72925243	1652	peak1976	exon (NM_004097, exon 2 of 3)	6899	NM_004097	2016	Hs.516090	NM_004097	ENSG00000135638	EMX1	-	empty spiracles homeobox 1	protein-coding	exon
chr2	73070380	73072326	1947	peak1977	promoter-TSS (NM_001330403)	-29	NM_001330403	94097	Hs.368171	NM_144579	ENSG00000144040	SFXN5	BBG-TCC|SLC56A5	sideroflexin 5	protein-coding	promoter-TSS
chr2	73111824	73113780	1957	peak1978	promoter-TSS (NM_001371272)	146	NM_001371272	NA								promoter-TSS
chr2	73175514	73176422	909	peak1979	Intergenic	-26606	NM_001134462	344022	Hs.694384	NM_001134462	ENSG00000214513	NOTO	-	notochord homeobox	protein-coding	Intergenic
chr2	73177168	73177352	185	peak1980	Intergenic	-25314	NM_001134462	344022	Hs.694384	NM_001134462	ENSG00000214513	NOTO	-	notochord homeobox	protein-coding	Intergenic
chr2	73177688	73178152	465	peak1981	Intergenic	-24654	NM_001134462	344022	Hs.694384	NM_001134462	ENSG00000214513	NOTO	-	notochord homeobox	protein-coding	Intergenic
chr2	73202157	73203865	1709	peak1982	promoter-TSS (NM_001134462)	437	NM_001134462	344022	Hs.694384	NM_001134462	ENSG00000214513	NOTO	-	notochord homeobox	protein-coding	promoter-TSS
chr2	73213999	73214977	979	peak1983	promoter-TSS (NM_006062)	243	NM_006062	10322	Hs.631882	NM_006062	ENSG00000135632	SMYD5	NN8-4AG|RAI15|RRG1|ZMYND23	SMYD family member 5	protein-coding	promoter-TSS
chr2	73233619	73234992	1374	peak1984	promoter-TSS (NM_006429)	-2	NM_006429	10574	Hs.368149	NM_006429	ENSG00000135624	CCT7	CCTETA|CCTH|NIP7-1|TCP1ETA	chaperonin containing TCP1 subunit 7	protein-coding	promoter-TSS
chr2	73268758	73269838	1081	peak1985	exon (NM_001080410, exon 6 of 17)	15180	NM_001080410	150726	Hs.23158	NM_001080410	ENSG00000163013	FBXO41	FBX41	F-box protein 41	protein-coding	exon
chr2	73284400	73285369	970	peak1986	promoter-TSS (NM_001371389)	-407	NM_001371389	NA								promoter-TSS
chr2	73290826	73293912	3087	peak1987	promoter-TSS (NM_001965)	1179	NM_001965	1961	Hs.3052	NM_001965	ENSG00000135625	EGR4	AT133|NGFI-C|NGFIC|PAT133	early growth response 4	protein-coding	promoter-TSS
chr2	73983623	73985765	2143	peak1988	promoter-TSS (NM_001287491)	-216	NM_001287491	200424	Hs.208546	NM_001287491	ENSG00000187605	TET3	hCG_40738	tet methylcytosine dioxygenase 3	protein-coding	promoter-TSS
chr2	74198069	74198387	319	peak1989	promoter-TSS (NR_027405)	-335	NR_027405	10797	Hs.469030	NM_006636	ENSG00000065911	MTHFD2	NMDMC	methylenetetrahydrofolate dehydrogenase (NADP+ dependent) 2, methenyltetrahydrofolate cyclohydrolase	protein-coding	promoter-TSS
chr2	74198563	74199077	515	peak1990	promoter-TSS (NM_006636)	205	NM_006636	10797	Hs.469030	NM_006636	ENSG00000065911	MTHFD2	NMDMC	methylenetetrahydrofolate dehydrogenase (NADP+ dependent) 2, methenyltetrahydrofolate cyclohydrolase	protein-coding	promoter-TSS
chr2	74421690	74422453	764	peak1991	promoter-TSS (NM_001320824)	342	NM_001320824	84058	Hs.643480	NM_032118	ENSG00000005448	WDR54	-	WD repeat domain 54	protein-coding	promoter-TSS
chr2	74441024	74442678	1655	peak1992	promoter-TSS (NM_001015055)	86	NM_001015055	6242	Hs.192854	NM_033046	ENSG00000114993	RTKN	-	rhotekin	protein-coding	promoter-TSS
chr2	74457263	74457949	687	peak1993	promoter-TSS (NM_012477)	-832	NM_012477	23559	Hs.516114	NM_012477	ENSG00000239779	WBP1	WBP-1	WW domain binding protein 1	protein-coding	promoter-TSS
chr2	74464686	74465993	1308	peak1994	promoter-TSS (NM_001146158)	42	NM_001146158	7841	Hs.516119	NM_006302	ENSG00000115275	MOGS	CDG2B|CWH41|DER7|GCS1	mannosyl-oligosaccharide glucosidase	protein-coding	promoter-TSS
chr2	74472101	74474101	2001	peak1995	promoter-TSS (NM_053050)	-421	NM_053050	116540	Hs.534527	NM_053050	ENSG00000204822	MRPL53	L53MT	mitochondrial ribosomal protein L53	protein-coding	promoter-TSS
chr2	74481865	74482969	1105	peak1996	promoter-TSS (NM_032779)	581	NM_032779	84865	Hs.430199	NM_032779	ENSG00000135637	CCDC142	-	coiled-coil domain containing 142	protein-coding	promoter-TSS
chr2	74497887	74500517	2631	peak1997	promoter-TSS (NM_001282430)	401	NM_001282430	85474	Hs.516124	NM_001009812	ENSG00000179528	LBX2	LP3727	ladybird homeobox 2	protein-coding	promoter-TSS
chr2	74502473	74504079	1607	peak1998	promoter-TSS (NM_001009812)	40	NM_001009812	85474	Hs.516124	NM_001009812	ENSG00000179528	LBX2	LP3727	ladybird homeobox 2	protein-coding	promoter-TSS
[truncated: 15,495 more rows]

## Sheet: H661_DPPA4_ChIP_AP1438a_MACS2
chr	start	end	width	peakid	Annotation	Distance.to.TSS	Nearest.PromoterID	Entrez.ID	Nearest.Unigene	Nearest.Refseq	Nearest.Ensembl	Gene.Name	Gene.Alias	Gene.Description	Gene.Type	simple
[truncated: 13,686 more rows]

[truncated: 22 more sheets: H661_DPPA2_CNR_MAB4356_MACS2, H661_DPPA4_CNR_AP1438a_MACS2, H661_DPPA4_CNR_ab154642_MACS2, H661_DPPA4_CNR_AP21202c_MACS2, H661_DPPA24_ChIP_CNR_consensus, H661_H3K4me3_ChIP_EPIC2, H661_H3K27ac_ChIP_EPIC2, H661_H3K4me1_ChIP_EPIC2, H661_H3K27me3_ChIP_EPIC2, H661_H2AK119ub_ChIP_EPIC2, H661_H3K9me3_ChIP_EPIC2, H661_H3K36me2_ChIP_EPIC2, H661_H3K36me3_ChIP_EPIC2, H661_SUZ12_ChIP_MACS2, H661_KDM2A_ChIP_MACS2, H661_H2Aub_H3K4me3_reChIP_EPIC2, H661_H3K4me3_H2Aub_reChIP_EPIC2, H661_reChIP_consensus, H661_RING1B_CNR_EPIC2, H661_EP300_CNR_EPIC2 …]
