# Supplementary material for: Embryonic stem cell factors DPPA2/4 amplify active H3K4me3–H2AK119ub chromatin domains in non-small cell lung cancer
Source: Genes Dev. 2026 May 1;40(9-10):756–76. doi: 10.1101/gad.353102.125 (PMC13138344; doi:10.1101/gad.353102.125)
Supplement: Supplement 7 [file Supplemental_Table_5_GO_BP_pathways_DPPA24_promoters_cnt10_padjqp005.xlsx]

## Sheet: ck_enrichGO_BP_gr_cnt10_padjqp0
Cluster	ID	Description	GeneRatio	BgRatio	pvalue	p.adjust	qvalue	geneID	Count	genesymbols
DPPA2+4	GO:0016570	histone modification	0.0377837	0.0247289	9.09051547325745e-19	5.75884155230859e-15	4.10891299391237e-15	86/55870/9070/1386/9031/604/57673/648/10902/7862/27154/817/890/79577/983/26038/9575/1487/1499/9730/84661/1810/151636/79813/2005/56943/26122/2140/2146/345630/2625/2672/9329/8520/79885/3066/9759/9734/55806/3622/84289/55677/79960/23338/3717/3720/221037/55683/8850/7994/23522/23028/221656/51780/9682/23081/10765/80853/58508/55904/8861/4000/5599/64769/57708/55167/57504/22823/4602/80218/8648/7469/64324/7…	268	ACTL6A/ASH1L/ASH2L/ATF2/BAZ1B/BCL6/BEND3/BMI1/BRD8/BRPF1/BRPF3/CAMK2D/CCNA2/CDC73/CDK1/CHD5/CLOCK/CTBP1/CTNNB1/DCAF1/DPY30/DR1/DTX3L/EHMT1/ELK4/ENY2/EPC2/EYA3/EZH2/FBLL1/GATA3/GFI1/GTF3C4/HAT1/HDAC11/HDAC2/HDAC4/HDAC9/HR/ING2/ING5/IWS1/JADE1/JADE2/JAK2/JARID2/JMJD1C/KANSL3/KAT2B/KAT6A/KAT6B/KDM1A/KDM1B/KDM3B/KDM4A/KDM4C/KDM5B/KDM7A/KMT2C/KMT2E/LDB1/LMNA/MAPK8/MEAF6/MIER1/MSL2/MTA3/MTF2/MYB/NAA50/…
DPPA2+4	GO:0001701	in utero embryonic development	0.0305935	0.0196016	7.35346111157147e-17	2.32920880709026e-13	1.66188221121515e-13	86/90/57679/203286/320/1386/10018/57448/648/657/689/727/824/149473/83605/3491/55636/10370/1499/1627/10049/1906/2016/2021/57669/55224/345630/28982/2296/7855/2625/2737/9421/9464/57493/23462/3549/3633/3688/9113/4010/4061/4124/4154/4188/9927/4245/4436/4678/4683/8648/64168/4751/4838/4851/4853/5156/5311/10733/8985/5423/5727/5745/26469/3516/157506/285855/6241/57142/51119/9871/6498/788/7779/10568/728661/…	217	ACTL6A/ACVR1/ALS2/ANKS6/APBA1/ATF2/BCL2L11/BIRC6/BMI1/BMPR1A/BTF3/C5/CAPN2/CCDC24/CCM2/CCN1/CHD7/CITED2/CTNNB1/DBN1/DNAJB6/EDN1/EMX1/ENDOG/EPB41L5/ETNK2/FBLL1/FLVCR1/FOXC1/FZD5/GATA3/GLI3/HAND1/HAND2/HEG1/HEY1/IHH/INPP5B/ITGB1/LATS1/LMX1B/LY6E/MAN2A1/MBNL1/MDFI/MFN2/MGAT1/MSH2/NASP/NBN/NCOA1/NECAB1/NEK2/NODAL/NOTCH1/NOTCH2/PDGFRA/PKD2/PLK4/PLOD3/POLB/PTCH1/PTH1R/PTPN18/RBPJ/RDH10/RPL7L1/RRM2/RTN4…
DPPA2+4	GO:0010498	proteasomal protein catabolic process	0.0386296	0.026171	1.91445617581778e-16	4.04269329126854e-13	2.88444730489878e-13	116988/210/64682/29945/54467/10425/25852/550/9532/7917/55212/8945/819/821/857/23607/991/166979/9575/1191/64326/1499/8454/25853/79139/79982/1855/23392/9695/80267/10613/11124/23197/64839/26235/26234/26233/23194/26232/26272/554251/26270/26268/23291/6468/56929/2729/51608/11146/2768/2876/2932/79654/57520/3326/3303/3304/3309/9928/23008/27074/10296/5601/4780/55768/378884/51667/11315/57162/57095/10769/12…	274	AGAP3/ALAD/ANAPC1/ANAPC4/ANKIB1/ARIH2/ARMC8/AUP1/BAG2/BAG6/BBS7/BTRC/CAMLG/CANX/CAV1/CD2AP/CDC20/CDC20B/CLOCK/CLU/COP1/CTNNB1/CUL1/DCAF12/DERL1/DNAJB14/DVL1/ECPAS/EDEM1/EDEM3/ERLIN1/FAF1/FAF2/FBXL17/FBXL4/FBXL5/FBXL6/FBXL7/FBXO2/FBXO4/FBXO48/FBXO6/FBXO9/FBXW11/FBXW4/FEM1C/GCLC/GET4/GLMN/GNA12/GPX1/GSK3B/HECTD3/HECW2/HSP90AB1/HSPA1A/HSPA1B/HSPA5/KIF14/KLHDC10/LAMP3/MAEA/MAPK9/NFE2L2/NGLY1/NHLRC1/N…
DPPA2+4	GO:0043161	proteasome-mediated ubiquitin-dependent protein catabolic process	0.0329903	0.022005	2.96737946688105e-15	4.69958723067286e-12	3.35313879757559e-12	116988/64682/29945/54467/10425/25852/550/7917/55212/8945/819/821/857/23607/991/166979/9575/1191/64326/1499/8454/25853/79139/79982/1855/23392/9695/80267/10613/11124/23197/64839/26235/26234/26233/23194/26232/26272/554251/26270/26268/23291/6468/56929/2729/11146/2768/2932/79654/57520/3326/3303/3304/3309/9928/23008/10296/5601/4780/378884/51667/11315/57162/10769/1263/5686/5701/10213/5710/10399/5887/647…	234	AGAP3/ANAPC1/ANAPC4/ANKIB1/ARIH2/ARMC8/AUP1/BAG6/BBS7/BTRC/CAMLG/CANX/CAV1/CD2AP/CDC20/CDC20B/CLOCK/CLU/COP1/CTNNB1/CUL1/DCAF12/DERL1/DNAJB14/DVL1/ECPAS/EDEM1/EDEM3/ERLIN1/FAF1/FAF2/FBXL17/FBXL4/FBXL5/FBXL6/FBXL7/FBXO2/FBXO4/FBXO48/FBXO6/FBXO9/FBXW11/FBXW4/FEM1C/GCLC/GLMN/GNA12/GSK3B/HECTD3/HECW2/HSP90AB1/HSPA1A/HSPA1B/HSPA5/KIF14/KLHDC10/MAEA/MAPK9/NFE2L2/NHLRC1/NUB1/PARK7/PELI1/PLK2/PLK3/PSMA5/…
DPPA2+4	GO:0048568	embryonic organ development	0.0335542	0.0228062	3.02836213309784e-14	3.83693482263496e-11	2.73763936832045e-11	90/200894/55212/57448/648/657/3491/55636/10370/23242/1301/115908/1499/1739/28514/1746/1749/1750/10049/1855/1906/1942/2019/2020/1969/2048/2253/28982/2296/8928/7976/7855/2625/2626/2668/2737/9421/9464/23462/204851/28996/3207/3199/3201/3202/3203/3204/3205/3236/3235/3398/3399/55764/3549/3638/51141/9132/10660/26018/4188/4237/25902/4646/8648/10763/1482/579/4838/4851/4853/344022/130497/116039/5013/5076/5…	238	ACVR1/ARL13B/BBS7/BIRC6/BMI1/BMPR1A/CCN1/CHD7/CITED2/COBL/COL11A1/CTHRC1/CTNNB1/DLG1/DLL1/DLX2/DLX5/DLX6/DNAJB6/DVL1/EDN1/EFNA1/EN1/EN2/EPHA2/EPHB2/FGF8/FLVCR1/FOXC1/FOXH1/FZD3/FZD5/GATA3/GATA4/GDNF/GLI3/HAND1/HAND2/HEY1/HIPK1/HIPK2/HOXA11/HOXA2/HOXA4/HOXA5/HOXA6/HOXA7/HOXA9/HOXD10/HOXD9/ID2/ID3/IFT122/IHH/INSIG1/INSIG2/KCNQ4/LBX1/LRIG1/MDFI/MFAP2/MTHFD1L/MYO6/NCOA1/NES/NKX2-5/NKX3-2/NODAL/NOTCH1…
DPPA2+4	GO:0198738	cell-cell signaling by wnt	0.0344001	0.023821	2.30215975985328e-13	2.20629424503319e-10	1.5741831077427e-10	25/25960/51421/324/84100/259266/245973/25805/56033/9275/607/8945/857/219771/151195/100133941/79577/1952/1951/1456/115908/1499/56998/55789/1749/1855/1857/1958/2131/23291/6468/2247/2309/10023/23401/8321/7976/7855/8324/8325/2625/2737/2776/2870/2932/3087/3485/27130/79960/28999/59349/3836/9113/85474/8861/8994/9209/84445/10459/1432/4139/4188/29969/4286/4790/1482/4851/261734/4929/90268/5311/5495/5515/55…	244	ABL1/ADGRA2/AMOTL2/APC/ARL6/ASPM/ATP6V1C2/BAMBI/BARX1/BCL7B/BCL9/BTRC/CAV1/CCNY/CCNYL1/CD24/CDC73/CELSR2/CELSR3/CSNK1G3/CTHRC1/CTNNB1/CTNNBIP1/DEPDC1B/DLX5/DVL1/DVL3/EGR1/EXT1/FBXW11/FBXW4/FGF2/FOXO3/FRAT1/FRAT2/FZD1/FZD3/FZD5/FZD7/FZD8/GATA3/GLI3/GNAQ/GRK6/GSK3B/HHEX/IGFBP2/INVS/JADE1/KLF15/KLHL12/KPNA1/LATS1/LBX2/LDB1/LIMD1/LRRFIP2/LZTS2/MAD2L2/MAPK14/MARK1/MDFI/MDFIC/MITF/NFKB1/NKX2-5/NOTCH1/N…
DPPA2+4	GO:0016055	Wnt signaling pathway	0.0342591	0.0237141	2.43789419340684e-13	2.20629424503319e-10	1.5741831077427e-10	25/25960/51421/324/84100/259266/245973/25805/56033/9275/607/8945/857/219771/151195/100133941/79577/1952/1951/1456/115908/1499/56998/55789/1749/1855/1857/1958/2131/23291/6468/2247/2309/10023/23401/8321/7976/7855/8324/8325/2625/2737/2776/2870/2932/3087/3485/27130/79960/28999/59349/3836/9113/85474/8861/8994/9209/84445/10459/1432/4139/4188/29969/4286/4790/1482/4851/261734/4929/90268/5311/5495/5515/55…	243	ABL1/ADGRA2/AMOTL2/APC/ARL6/ASPM/ATP6V1C2/BAMBI/BARX1/BCL7B/BCL9/BTRC/CAV1/CCNY/CCNYL1/CD24/CDC73/CELSR2/CELSR3/CSNK1G3/CTHRC1/CTNNB1/CTNNBIP1/DEPDC1B/DLX5/DVL1/DVL3/EGR1/EXT1/FBXW11/FBXW4/FGF2/FOXO3/FRAT1/FRAT2/FZD1/FZD3/FZD5/FZD7/FZD8/GATA3/GLI3/GNAQ/GRK6/GSK3B/HHEX/IGFBP2/INVS/JADE1/KLF15/KLHL12/KPNA1/LATS1/LBX2/LDB1/LIMD1/LRRFIP2/LZTS2/MAD2L2/MAPK14/MARK1/MDFI/MDFIC/MITF/NFKB1/NKX2-5/NOTCH1/N…
DPPA2+4	GO:0034655	nucleobase-containing compound catabolic process	0.0315804	0.021738	9.9269460638668e-13	6.98746703495513e-10	4.98553291207533e-10	11332/26523/27161/192669/192670/90806/7832/55571/246175/9337/22849/55802/167227/1677/129563/1763/373863/10591/1806/1807/29102/2021/5167/954/377841/23404/54512/10922/79675/22868/84893/668/8087/2668/2926/3094/10949/10236/3192/3297/3303/3304/79727/389421/57819/1432/9261/4245/4343/51594/22916/22978/4907/4521/83594/131870/200035/79873/11165/440672/53343/4968/26986/8761/10605/57060/201626/5144/8654/515…	224	ACOT7/AGO1/AGO2/AGO3/AGO4/ANGEL2/BTG2/CNOT11/CNOT6L/CNOT8/CPEB3/DCP1A/DCP2/DFFB/DIS3L2/DNA2/DND1/DNPH1/DPYD/DPYS/DROSHA/ENDOG/ENPP1/ENTPD2/ENTPD8/EXOSC2/EXOSC4/FASTK/FASTKD1/FASTKD2/FBH1/FOXL2/FXR1/GDNF/GRSF1/HINT1/HNRNPA0/HNRNPR/HNRNPU/HSF1/HSPA1A/HSPA1B/LIN28A/LIN28B/LSM2/MAPK14/MAPKAPK2/MGAT1/MOV10/NBAS/NCBP2/NT5C2/NT5E/NUDT1/NUDT12/NUDT16/NUDT17/NUDT18/NUDT3/NUDT4B/NUDT9/OGG1/PABPC1/PABPC4/PA…
DPPA2+4	GO:0018205	peptidyl-lysine modification	0.0294657	0.0200823	1.60548782880992e-12	1.01707653955108e-09	7.25680498622083e-10	86/55870/9070/1386/134145/7917/53335/57673/648/10902/7862/27154/79823/26038/9575/1487/1491/1499/84661/1810/1958/1959/79813/26122/2146/2625/2672/9329/8520/3066/9759/9734/3094/84681/84289/55677/79960/23338/3720/55683/8850/7994/23522/23028/9682/57691/28999/58508/55904/8861/11019/4000/4017/84695/64769/151194/55167/22823/4602/80218/8648/7469/64324/7468/11315/5079/22976/5252/26147/10401/5351/8985/59335…	209	ACTL6A/ASH1L/ASH2L/ATF2/ATPSCKMT/BAG6/BCL11A/BEND3/BMI1/BRD8/BRPF1/BRPF3/CAMKMT/CHD5/CLOCK/CTBP1/CTH/CTNNB1/DPY30/DR1/EGR1/EGR2/EHMT1/EPC2/EZH2/GATA3/GFI1/GTF3C4/HAT1/HDAC2/HDAC4/HDAC9/HINT1/HINT2/ING5/IWS1/JADE1/JADE2/JARID2/KANSL3/KAT2B/KAT6A/KAT6B/KDM1A/KDM4A/KIAA1586/KLF15/KMT2C/KMT2E/LDB1/LIAS/LMNA/LOXL2/LOXL3/MEAF6/METTL21A/MSL2/MTF2/MYB/NAA50/NCOA1/NELFA/NSD1/NSD2/PARK7/PAX5/PAXIP1/PHF1/PH…
DPPA2+4	GO:0007265	Ras protein signal transduction	0.026787	0.0179993	2.99686303377704e-12	1.72592066536159e-09	1.23143826478838e-09	10152/25/27/57679/10565/57221/83478/9639/9826/9181/50650/604/890/10602/56990/1026/1029/1147/1281/1435/8727/9265/28988/22898/9909/55667/1718/6993/9844/2048/2056/55914/50848/2149/2150/9855/2247/2768/2782/57493/9922/3688/3707/3725/9928/3984/9927/221938/22808/10787/4851/4853/3084/4914/11315/65979/5291/51196/5337/57449/10769/5662/84249/115273/285282/5879/5894/5898/5899/9649/5906/5912/2889/9693/51735/5…	190	ABI2/ABL1/ABL2/ALS2/ARFGEF1/ARFGEF3/ARHGAP24/ARHGEF10/ARHGEF11/ARHGEF2/ARHGEF3/BCL6/CCNA2/CDC42EP3/CDC42SE2/CDKN1A/CDKN2A/CHUK/COL3A1/CSF1/CTNNAL1/CYTH3/DBNL/DENND3/DENND4B/DENND4C/DHCR24/DYNLT1/ELMO1/EPHB2/EPO/ERBIN/F11R/F2R/F2RL1/FARP2/FGF2/GNA12/GNB1/HEG1/IQSEC1/ITGB1/ITPKB/JUN/KIF14/LIMK1/MFN2/MMD2/MRAS/NCKAP1/NOTCH1/NOTCH2/NRG1/NTRK1/PARK7/PHACTR4/PIK3CB/PLCE1/PLD1/PLEKHG5/PLK2/PSD/PSD2/RAB4…
DPPA2+4	GO:0003002	regionalization	0.026364	0.0176788	3.47176625274099e-12	1.83280326759285e-09	1.30769862186577e-09	10006/90/92/93/23237/200894/56033/10409/8553/648/657/659/7832/1952/8646/10370/23242/1499/56998/28514/1746/58524/63950/199221/1906/1959/2016/2019/57669/2131/2247/2253/2296/2297/8928/7855/2626/2668/2737/92344/2926/170825/391723/54626/57801/55502/23462/26508/3087/204851/28996/3206/3207/3199/3201/3202/3203/3204/3205/3236/3237/3239/3234/3235/153572/8861/3955/8022/4010/4188/22823/4681/100532736/4838/48…	187	ABI1/ACVR1/ACVR2A/ACVR2B/ARC/ARL13B/BARX1/BASP1/BHLHE40/BMI1/BMPR1A/BMPR2/BTG2/CELSR2/CHRD/CITED2/COBL/CTNNB1/CTNNBIP1/DLL1/DLX2/DMRT3/DMRTA2/DZIP1L/EDN1/EGR2/EMX1/EN1/EPB41L5/EXT1/FGF2/FGF8/FOXC1/FOXD1/FOXH1/FZD5/GATA4/GDNF/GLI3/GORAB/GRSF1/GSX2/HELT/HES2/HES4/HES6/HEY1/HEYL/HHEX/HIPK1/HIPK2/HOXA10/HOXA11/HOXA2/HOXA4/HOXA5/HOXA6/HOXA7/HOXA9/HOXD10/HOXD11/HOXD13/HOXD8/HOXD9/IRX2/LDB1/LFNG/LHX3/LM…
DPPA2+4	GO:0010975	regulation of neuron projection development	0.0335542	0.0237676	1.02236746818735e-11	4.62621279354776e-09	3.30078639729059e-09	10152/27/10097/238/285016/57463/23237/411/53335/659/57118/816/23271/55704/991/29956/8837/1123/23242/64764/1400/9820/1523/1627/28988/54606/1855/6993/1942/2043/2048/2049/2056/2146/9896/2281/2534/8321/2625/2672/2803/64689/2932/3066/57520/3309/3655/23028/9856/547/3984/9860/7804/4067/4131/4139/154141/84879/407002/4690/51517/23413/4780/7101/26012/84628/4914/23363/64175/29993/5062/10611/5362/91584/5364/…	238	ABI2/ABL2/ACTR2/ALK/ALKAL2/AMIGO1/ARC/ARSB/BCL11A/BMPR2/CAMK1D/CAMK2B/CAMSAP2/CCDC88A/CDC20/CERS2/CFLAR/CHN1/COBL/CREB3L2/CRMP1/CUL7/CUX1/DBN1/DBNL/DDX56/DVL1/DYNLT1/EFNA1/EPHA4/EPHB2/EPHB3/EPO/EZH2/FIG4/FKBP1B/FYN/FZD1/GATA3/GFI1/GOLGA4/GORASP1/GSK3B/HDAC2/HECW2/HSPA5/ITGA6/KDM1A/KIAA0319/KIF1A/LIMK1/LRIG2/LRP8/LYN/MAP1B/MARK1/MBOAT1/MFSD2A/MIR219A1/NCK1/NCKIPSD/NCS1/NFE2L2/NR2E1/NSMF/NTNG2/NTRK…
DPPA2+4	GO:0046700	heterocycle catabolic process	0.0335542	0.0237676	1.02236746818735e-11	4.62621279354776e-09	3.30078639729059e-09	11332/26523/27161/192669/192670/90806/644/7832/55571/246175/9337/22849/55802/167227/1677/129563/1763/373863/10591/1806/1807/29102/2021/5167/954/377841/23404/54512/10922/79675/22868/84893/668/8087/2668/2926/3094/10949/10236/3192/3297/3303/3304/79727/389421/57819/1432/9261/4245/4343/51594/22916/4780/22978/4907/4521/83594/131870/200035/79873/11165/440672/53343/4968/26986/8761/10605/57060/201626/5144…	238	ACOT7/AGO1/AGO2/AGO3/AGO4/ANGEL2/BLVRA/BTG2/CNOT11/CNOT6L/CNOT8/CPEB3/DCP1A/DCP2/DFFB/DIS3L2/DNA2/DND1/DNPH1/DPYD/DPYS/DROSHA/ENDOG/ENPP1/ENTPD2/ENTPD8/EXOSC2/EXOSC4/FASTK/FASTKD1/FASTKD2/FBH1/FOXL2/FXR1/GDNF/GRSF1/HINT1/HNRNPA0/HNRNPR/HNRNPU/HSF1/HSPA1A/HSPA1B/LIN28A/LIN28B/LSM2/MAPK14/MAPKAPK2/MGAT1/MOV10/NBAS/NCBP2/NFE2L2/NT5C2/NT5E/NUDT1/NUDT12/NUDT16/NUDT17/NUDT18/NUDT3/NUDT4B/NUDT9/OGG1/PAB…
DPPA2+4	GO:0007409	axonogenesis	0.0317214	0.0223255	1.66136871157269e-11	7.01651385854199e-09	5.00625771753904e-09	25/60/57679/57463/10678/343472/659/203228/1123/23242/1400/729920/1605/1627/28988/1749/85440/1808/56896/1855/1942/1944/1945/1959/133418/55740/1969/2043/2044/2046/2047/2048/2049/2050/2115/2131/9637/2253/2297/2534/7976/2625/2636/151449/2668/2737/2803/2932/3199/3326/3688/9856/3799/8609/3913/8022/89884/3984/11313/4131/91624/4781/64855/4851/4853/7101/4929/8828/84628/4914/10439/5062/56288/5076/5362/9158…	225	ABL1/ACTB/ALS2/AMIGO1/B3GNT2/BARHL2/BMPR2/C9orf72/CHN1/COBL/CRMP1/CRPPA/DAG1/DBN1/DBNL/DLX5/DOCK7/DPYSL2/DPYSL5/DVL1/EFNA1/EFNA3/EFNA4/EGR2/EMB/ENAH/EPHA2/EPHA4/EPHA5/EPHA8/EPHB1/EPHB2/EPHB3/EPHB4/ETV1/EXT1/FEZ2/FGF8/FOXD1/FYN/FZD3/GATA3/GBX1/GDF7/GDNF/GLI3/GOLGA4/GSK3B/HOXA2/HSP90AB1/ITGB1/KIAA0319/KIF5B/KLF7/LAMB2/LHX3/LHX4/LIMK1/LYPLA2/MAP1B/NEXN/NFIB/NIBAN2/NOTCH1/NOTCH2/NR2E1/NR4A2/NRP2/NTNG…
DPPA2+4	GO:0009896	positive regulation of catabolic process	0.0363739	0.0262778	2.19125375455995e-11	8.6759953344608e-09	6.19029185663186e-09	20/51099/8754/134/27161/23287/54467/324/10425/93974/9532/7917/580/55212/10018/7832/203228/857/868/991/166979/1191/246175/9337/64326/22849/221955/55802/167227/129563/373863/51514/151636/1855/2021/7957/23404/7430/11124/26234/2309/79443/2729/2773/26086/2926/2932/57520/10236/3297/3303/3304/3416/3667/389421/79888/64110/5601/51085/4343/92140/80762/4780/23530/10392/4898/51667/26986/11315/201626/5291/530…	258	ABCA2/ABHD5/ADAM9/ADORA1/AGO2/AGTPBP1/ANKIB1/APC/ARIH2/ATP5IF1/BAG2/BAG6/BARD1/BBS7/BCL2L11/BTG2/C9orf72/CAV1/CBLB/CDC20/CDC20B/CLU/CNOT6L/CNOT8/COP1/CPEB3/DAGLB/DCP1A/DCP2/DIS3L2/DND1/DTL/DTX3L/DVL1/ENDOG/EPM2A/EXOSC2/EZR/FAF1/FBXL5/FOXO3/FYCO1/GCLC/GNAI3/GPSM1/GRSF1/GSK3B/HECW2/HNRNPR/HSF1/HSPA1A/HSPA1B/IDE/IRS1/LIN28B/LPCAT1/MAGEF1/MAPK9/MLXIPL/MOV10/MTDH/NDFIP1/NFE2L2/NNT/NOD1/NRDC/NUB1/PABPC…
DPPA2+4	GO:0061564	axon development	0.0346821	0.0249426	3.54965807393555e-11	1.32276964108128e-08	9.43791440834628e-09	25/60/57679/57463/10678/343472/659/203228/23271/29956/1123/23242/1400/729920/1495/1605/1627/28988/780/1749/85440/1808/56896/1855/6993/1942/1944/1945/1959/133418/55740/1969/2043/2044/2046/2047/2048/2049/2050/2115/2131/9637/2253/2281/2297/2534/7976/2625/2636/151449/2668/2737/2803/2932/3199/3326/3688/3717/9856/3799/8609/3913/8022/89884/3984/9860/11313/4131/4548/91624/4781/64855/4851/4853/7101/4929/9…	246	ABL1/ACTB/ALS2/AMIGO1/B3GNT2/BARHL2/BMPR2/C9orf72/CAMSAP2/CERS2/CHN1/COBL/CRMP1/CRPPA/CTNNA1/DAG1/DBN1/DBNL/DDR1/DLX5/DOCK7/DPYSL2/DPYSL5/DVL1/DYNLT1/EFNA1/EFNA3/EFNA4/EGR2/EMB/ENAH/EPHA2/EPHA4/EPHA5/EPHA8/EPHB1/EPHB2/EPHB3/EPHB4/ETV1/EXT1/FEZ2/FGF8/FKBP1B/FOXD1/FYN/FZD3/GATA3/GBX1/GDF7/GDNF/GLI3/GOLGA4/GSK3B/HOXA2/HSP90AB1/ITGB1/JAK2/KIAA0319/KIF5B/KLF7/LAMB2/LHX3/LHX4/LIMK1/LRIG2/LYPLA2/MAP1B/M…
DPPA2+4	GO:0044270	cellular nitrogen compound catabolic process	0.0335542	0.024088	5.878202432725e-11	1.8316699435516e-08	1.30688999918756e-08	11332/26523/27161/192669/192670/90806/644/7832/55571/246175/9337/22849/55802/167227/1677/129563/1763/373863/10591/1806/1807/29102/2021/5167/954/377841/23404/54512/10922/79675/22868/84893/668/8087/2668/2926/3094/10949/10236/3192/3297/3303/3304/79727/389421/57819/1432/9261/4245/4343/51594/22916/22978/4907/4521/83594/131870/200035/79873/11165/440672/53343/4968/26986/8761/10605/57060/201626/5144/8654…	238	ACOT7/AGO1/AGO2/AGO3/AGO4/ANGEL2/BLVRA/BTG2/CNOT11/CNOT6L/CNOT8/CPEB3/DCP1A/DCP2/DFFB/DIS3L2/DNA2/DND1/DNPH1/DPYD/DPYS/DROSHA/ENDOG/ENPP1/ENTPD2/ENTPD8/EXOSC2/EXOSC4/FASTK/FASTKD1/FASTKD2/FBH1/FOXL2/FXR1/GDNF/GRSF1/HINT1/HNRNPA0/HNRNPR/HNRNPU/HSF1/HSPA1A/HSPA1B/LIN28A/LIN28B/LSM2/MAPK14/MAPKAPK2/MGAT1/MOV10/NBAS/NCBP2/NT5C2/NT5E/NUDT1/NUDT12/NUDT16/NUDT17/NUDT18/NUDT3/NUDT4B/NUDT9/OGG1/PABPC1/PAB…
DPPA2+4	GO:0031331	positive regulation of cellular catabolic process	0.0320034	0.0228062	6.56566585266971e-11	1.8316699435516e-08	1.30688999918756e-08	20/51099/8754/27161/23287/54467/10425/93974/9532/7917/55212/10018/7832/203228/857/991/166979/1191/246175/9337/64326/22849/221955/55802/167227/129563/373863/151636/1855/2021/7957/23404/7430/11124/26234/2309/79443/2729/2773/26086/2926/2932/10236/3297/3303/3304/3667/389421/64110/5601/51085/4343/92140/4780/23530/10392/4898/51667/26986/11315/201626/5291/5305/10769/1263/5433/5562/195827/5701/5728/5747/…	227	ABCA2/ABHD5/ADAM9/AGO2/AGTPBP1/ANKIB1/ARIH2/ATP5IF1/BAG2/BAG6/BBS7/BCL2L11/BTG2/C9orf72/CAV1/CDC20/CDC20B/CLU/CNOT6L/CNOT8/COP1/CPEB3/DAGLB/DCP1A/DCP2/DIS3L2/DND1/DTX3L/DVL1/ENDOG/EPM2A/EXOSC2/EZR/FAF1/FBXL5/FOXO3/FYCO1/GCLC/GNAI3/GPSM1/GRSF1/GSK3B/HNRNPR/HSF1/HSPA1A/HSPA1B/IRS1/LIN28B/MAGEF1/MAPK9/MLXIPL/MOV10/MTDH/NFE2L2/NNT/NOD1/NRDC/NUB1/PABPC1/PARK7/PDE12/PIK3CB/PIP4K2A/PLK2/PLK3/POLR2D/PRKA…
DPPA2+4	GO:0060562	epithelial tube morphogenesis	0.0252361	0.0173583	1.73377256768008e-10	4.0679441541679e-08	2.90246370589406e-08	25/90/200894/55212/6046/8945/83605/10370/25932/23242/1435/115908/1499/56998/7852/1605/780/1739/9231/28514/1855/1857/1906/1969/2043/2131/2247/2253/63943/2297/8928/27086/7976/2625/2626/151449/2668/2737/11146/9421/9464/3207/3202/3237/55764/3549/153572/10765/9585/55083/10660/11019/8543/7798/84445/25902/9788/4609/1482/4838/4851/4853/344022/130497/5076/65979/5293/5311/23129/5420/5567/5727/5754/5898/351…	179	ABL1/ACVR1/ARL13B/BBS7/BRD2/BTRC/CCM2/CITED2/CLIC4/COBL/CSF1/CTHRC1/CTNNB1/CTNNBIP1/CXCR4/DAG1/DDR1/DLG1/DLG5/DLL1/DVL1/DVL3/EDN1/EPHA2/EPHA4/EXT1/FGF2/FGF8/FKBPL/FOXD1/FOXH1/FOXP1/FZD3/GATA3/GATA4/GDF7/GDNF/GLI3/GLMN/HAND1/HAND2/HOXA11/HOXA5/HOXD11/IFT122/IHH/IRX2/KDM5B/KIF20B/KIF26B/LBX1/LIAS/LMO4/LUZP1/LZTS2/MTHFD1L/MTSS1/MYC/NKX2-5/NODAL/NOTCH1/NOTCH2/NOTO/OSR1/PAX2/PHACTR4/PIK3CD/PKD2/PLXND1…
DPPA2+4	GO:0019439	aromatic compound catabolic process	0.0342591	0.0249426	2.24203501837206e-10	5.07260422906679e-08	3.61928510108633e-08	30/11332/26523/27161/192669/192670/90806/644/7832/55571/246175/9337/22849/55802/167227/1677/129563/1763/373863/10591/1806/1807/29102/2021/5167/954/377841/2052/23404/54512/10922/79675/22868/84893/668/8087/2668/2926/3094/10949/10236/3192/3297/3303/3304/883/79727/389421/57819/1432/9261/4245/4343/51594/22916/22978/4907/4521/83594/131870/200035/79873/11165/440672/53343/4968/26986/8761/10605/57060/2016…	243	ACAA1/ACOT7/AGO1/AGO2/AGO3/AGO4/ANGEL2/BLVRA/BTG2/CNOT11/CNOT6L/CNOT8/CPEB3/DCP1A/DCP2/DFFB/DIS3L2/DNA2/DND1/DNPH1/DPYD/DPYS/DROSHA/ENDOG/ENPP1/ENTPD2/ENTPD8/EPHX1/EXOSC2/EXOSC4/FASTK/FASTKD1/FASTKD2/FBH1/FOXL2/FXR1/GDNF/GRSF1/HINT1/HNRNPA0/HNRNPR/HNRNPU/HSF1/HSPA1A/HSPA1B/KYAT1/LIN28A/LIN28B/LSM2/MAPK14/MAPKAPK2/MGAT1/MOV10/NBAS/NCBP2/NT5C2/NT5E/NUDT1/NUDT12/NUDT16/NUDT17/NUDT18/NUDT3/NUDT4B/NUD…
DPPA2+4	GO:0007346	regulation of mitotic cell cycle	0.0335542	0.0244085	3.09163586814067e-10	6.12047288270972e-08	4.36693566374869e-08	25/6868/29945/90806/26057/324/26060/440/1386/54998/604/7832/699/896/8556/8555/993/8317/79577/983/728642/984/8621/1026/1030/1063/1163/63967/58190/10217/1499/9820/23113/1739/51514/1843/51143/1906/1977/1978/1981/2146/286151/26271/2253/2296/7976/2619/348654/10457/51696/57520/3192/3209/3297/3398/65123/79960/9928/9585/55904/84967/8379/4085/9587/10459/10296/51776/345643/56257/60672/4436/57504/64859/1381…	238	ABL1/ADAM17/ANAPC4/ANGEL2/ANKRD17/APC/APPL1/ASNS/ATF2/AURKAIP1/BCL6/BTG2/BUB1/CCND3/CDC14A/CDC14B/CDC25A/CDC7/CDC73/CDK1/CDK11A/CDK11B/CDK13/CDKN1A/CDKN2B/CENPF/CKS1B/CLSPN/CTDSP1/CTDSPL/CTNNB1/CUL7/CUL9/DLG1/DTL/DUSP1/DYNC1LI1/EDN1/EIF4E/EIF4EBP1/EIF4G1/EZH2/FBXO43/FBXO5/FGF8/FOXC1/FZD3/GAS1/GEN1/GPNMB/HECA/HECW2/HNRNPU/HOXA13/HSF1/ID2/INTS3/JADE1/KIF14/KIF20B/KMT2E/LSM10/MAD1L1/MAD2L1/MAD2L1BP/…
DPPA2+4	GO:0018209	peptidyl-serine modification	0.0259411	0.0180527	3.4794322957117e-10	6.67945563434353e-08	4.76576787170209e-08	10142/10000/493/9530/578/8412/51719/57118/817/857/8317/983/1147/1195/63967/154043/1456/54541/1609/2039/85440/8444/9451/1981/2056/96459/57600/1647/2590/23171/2932/10456/204851/28996/3326/9113/10459/5603/1432/5599/5601/9261/7867/4139/23139/51085/4690/8440/10783/64324/28989/4985/5062/11315/142/5144/5290/200576/5586/29941/10769/5562/5581/5584/5590/5728/10399/5894/5979/253260/8737/8767/9475/6195/6446/…	184	AKAP9/AKT3/ATP2B4/BAG4/BAK1/BCAR3/CAB39/CAMK1D/CAMK2D/CAV1/CDC7/CDK1/CHUK/CLK1/CLSPN/CNKSR3/CSNK1G3/DDIT4/DGKQ/DMTN/DOCK7/DYRK3/EIF2AK3/EIF4G1/EPO/FNIP1/FNIP2/GADD45A/GALNT2/GPD1L/GSK3B/HAX1/HIPK1/HIPK2/HSP90AB1/LATS1/MAD2L2/MAPK13/MAPK14/MAPK8/MAPK9/MAPKAPK2/MAPKAPK3/MARK1/MAST2/MLXIPL/NCK1/NCK2/NEK6/NSD1/NTMT1/OPRD1/PAK2/PARK7/PARP1/PDE4D/PIK3CA/PIKFYVE/PKN2/PKN3/PLK2/PRKAA1/PRKCE/PRKCI/PRKCZ/P…
DPPA2+4	GO:0050767	regulation of neurogenesis	0.0274919	0.0194413	6.2663936680637e-10	1.13421725391953e-07	8.09259982275656e-08	10097/57463/259266/8553/274/657/659/816/29956/55636/58190/1495/1499/9820/1523/7852/1605/1627/28988/28514/1746/63950/85440/6993/1959/2043/2048/2119/2146/55179/7976/2737/2803/64689/2852/170825/3066/391723/54626/55502/23462/26508/3148/84376/3398/3572/23028/9682/9856/3984/79727/7804/4067/4124/4131/4602/9148/4851/7101/23363/23440/8864/5309/5362/91584/5364/23129/5530/5584/5728/9693/5978/6009/6091/57142…	195	ACTR2/AMIGO1/ASPM/BHLHE40/BIN1/BMPR1A/BMPR2/CAMK2B/CERS2/CHD7/CTDSP1/CTNNA1/CTNNB1/CUL7/CUX1/CXCR4/DAG1/DBN1/DBNL/DLL1/DLX2/DMRTA2/DOCK7/DYNLT1/EGR2/EPHA4/EPHB2/ETV5/EZH2/FAIM/FZD3/GLI3/GOLGA4/GORASP1/GPER1/GSX2/HDAC2/HELT/HES2/HES6/HEY1/HEYL/HMGB2/HOOK3/ID2/IL6ST/KDM1A/KDM4A/KIAA0319/LIMK1/LIN28A/LRP8/LYN/MAN2A1/MAP1B/MYB/NEURL1/NOTCH1/NR2E1/OBSL1/OTP/PER2/PITX3/PLXNA2/PLXNA4/PLXNB1/PLXND1/PPP3C…
DPPA2+4	GO:0007389	pattern specification process	0.0320034	0.0232869	8.19710468971427e-10	1.40637032302374e-07	1.00344023047629e-07	10006/90/92/93/203286/324/23237/200894/84100/56033/10409/55212/8553/648/657/659/7832/1952/8646/10370/23242/1499/56998/28514/1746/58524/63950/8701/92749/199221/1906/1959/2016/2019/57669/2066/2131/2247/2253/2296/2297/8928/10468/7855/2626/2668/2737/92344/2926/170825/9421/9464/391723/54626/57801/55502/23462/26508/3087/204851/28996/3206/3207/3199/3201/3202/3203/3204/3205/3236/3237/3239/3234/3235/3549/…	227	ABI1/ACVR1/ACVR2A/ACVR2B/ANKS6/APC/ARC/ARL13B/ARL6/BARX1/BASP1/BBS7/BHLHE40/BMI1/BMPR1A/BMPR2/BTG2/CELSR2/CHRD/CITED2/COBL/CTNNB1/CTNNBIP1/DLL1/DLX2/DMRT3/DMRTA2/DNAH11/DRC1/DZIP1L/EDN1/EGR2/EMX1/EN1/EPB41L5/ERBB4/EXT1/FGF2/FGF8/FOXC1/FOXD1/FOXH1/FST/FZD5/GATA4/GDNF/GLI3/GORAB/GRSF1/GSX2/HAND1/HAND2/HELT/HES2/HES4/HES6/HEY1/HEYL/HHEX/HIPK1/HIPK2/HOXA10/HOXA11/HOXA2/HOXA4/HOXA5/HOXA6/HOXA7/HOXA9/H…
DPPA2+4	GO:0032535	regulation of cellular component size	0.0286198	0.0204561	9.28469617730506e-10	1.54785658640073e-07	1.10439017687944e-07	10152/25/10097/10096/118/10000/57679/55435/375/10565/27236/10095/81873/23400/9530/343472/274/659/822/830/832/10602/54825/51652/1627/28988/1739/2039/1808/1906/2006/7430/2150/2241/57704/2803/2932/2934/10456/50809/3326/133746/163782/23028/9856/389541/9113/3984/4131/24142/4690/8440/10787/10439/8799/345456/5290/130271/5357/91584/55607/5581/51334/5728/5879/9821/5979/387/253260/57142/22902/6259/10371/10…	203	ABI2/ABL1/ACTR2/ACTR3/ADD1/AKT3/ALS2/AP1AR/ARF1/ARFGEF1/ARFIP1/ARPC1B/ARPC5L/ATP13A2/BAG4/BARHL2/BIN1/BMPR2/CAPG/CAPZA2/CAPZB/CDC42EP3/CDHR2/CHMP3/DBN1/DBNL/DLG1/DMTN/DPYSL2/EDN1/ELN/EZR/F2RL1/FER/GBA2/GOLGA4/GSK3B/GSN/HAX1/HP1BP3/HSP90AB1/JMY/KANK4/KDM1A/KIAA0319/LAMTOR4/LATS1/LIMK1/MAP1B/NAA80/NCK1/NCK2/NCKAP1/OLFM1/PEX11B/PFN3/PIK3CA/PLEKHH2/PLS1/PLXNA4/PPP1R9A/PRKCE/PRR16/PTEN/RAC1/RB1CC1/RET…
DPPA2+4	GO:0010563	negative regulation of phosphorus metabolic process	0.0322854	0.0236073	1.2280145667372e-09	1.99473648212312e-07	1.42323739529542e-07	20/25/103/324/9530/578/203228/55450/94032/857/868/135228/1026/1029/1030/1031/64793/154043/58190/10217/54541/1609/2039/3301/84062/1843/56940/1849/1855/1981/5167/2029/2048/54206/2281/1647/2771/2776/23171/2932/9759/57493/3087/3156/3192/3208/3315/8692/25998/3486/9270/8850/9113/79888/4067/9258/64780/51085/4690/8440/116496/23530/100506658/5062/56288/11315/142/54625/5144/5291/5305/138429/5339/5478/6992/…	229	ABCA2/ABL1/ADAR/APC/BAG4/BAK1/C9orf72/CAMK2N1/CAMK2N2/CAV1/CBLB/CD109/CDKN1A/CDKN2A/CDKN2B/CDKN2C/CEP85/CNKSR3/CTDSP1/CTDSPL/DDIT4/DGKQ/DMTN/DNAJA1/DTNBP1/DUSP1/DUSP22/DUSP7/DVL1/EIF4G1/ENPP1/ENSA/EPHB2/ERRFI1/FKBP1B/GADD45A/GNAI2/GNAQ/GPD1L/GSK3B/HDAC4/HEG1/HHEX/HMGCR/HNRNPU/HPCA/HSPB1/HYAL2/IBTK/IGFBP3/ITGB1BP1/KAT2B/LATS1/LPCAT1/LYN/MFHAS1/MICAL1/MLXIPL/NCK1/NCK2/NIBAN1/NNT/OCLN/PAK2/PARD3/PAR…
DPPA2+4	GO:1901361	organic cyclic compound catabolic process	0.035528	0.0264381	1.62661051463702e-09	2.57614440255637e-07	1.83806988153983e-07	30/11332/26523/27161/192669/192670/90806/644/7832/55571/246175/9337/22849/55802/167227/1677/129563/1763/373863/10591/1806/1807/29102/2021/5167/954/377841/23404/54512/10922/79675/22868/84893/668/8087/2668/2926/3094/10949/10236/3192/51170/3297/3303/3304/883/79727/389421/57819/1432/9261/4245/4343/51594/22916/4780/22978/4907/4521/83594/131870/200035/79873/11165/440672/53343/4968/26986/8761/10605/5706…	252	ACAA1/ACOT7/AGO1/AGO2/AGO3/AGO4/ANGEL2/BLVRA/BTG2/CNOT11/CNOT6L/CNOT8/CPEB3/DCP1A/DCP2/DFFB/DIS3L2/DNA2/DND1/DNPH1/DPYD/DPYS/DROSHA/ENDOG/ENPP1/ENTPD2/ENTPD8/EXOSC2/EXOSC4/FASTK/FASTKD1/FASTKD2/FBH1/FOXL2/FXR1/GDNF/GRSF1/HINT1/HNRNPA0/HNRNPR/HNRNPU/HSD17B11/HSF1/HSPA1A/HSPA1B/KYAT1/LIN28A/LIN28B/LSM2/MAPK14/MAPKAPK2/MGAT1/MOV10/NBAS/NCBP2/NFE2L2/NT5C2/NT5E/NUDT1/NUDT12/NUDT16/NUDT17/NUDT18/NUDT3/…
DPPA2+4	GO:0045936	negative regulation of phosphate metabolic process	0.0321444	0.0235539	1.70349458856137e-09	2.63210688256982e-07	1.87799891226766e-07	20/25/103/324/9530/578/203228/55450/94032/857/868/135228/1026/1029/1030/1031/64793/154043/58190/10217/54541/1609/2039/3301/84062/1843/56940/1849/1855/1981/5167/2029/2048/54206/2281/1647/2771/2776/23171/2932/9759/57493/3087/3156/3192/3208/3315/8692/25998/3486/9270/8850/9113/79888/4067/9258/64780/51085/4690/8440/116496/23530/100506658/5062/56288/11315/142/54625/5144/5291/5305/138429/5339/5478/6992/…	228	ABCA2/ABL1/ADAR/APC/BAG4/BAK1/C9orf72/CAMK2N1/CAMK2N2/CAV1/CBLB/CD109/CDKN1A/CDKN2A/CDKN2B/CDKN2C/CEP85/CNKSR3/CTDSP1/CTDSPL/DDIT4/DGKQ/DMTN/DNAJA1/DTNBP1/DUSP1/DUSP22/DUSP7/DVL1/EIF4G1/ENPP1/ENSA/EPHB2/ERRFI1/FKBP1B/GADD45A/GNAI2/GNAQ/GPD1L/GSK3B/HDAC4/HEG1/HHEX/HMGCR/HNRNPU/HPCA/HSPB1/HYAL2/IBTK/IGFBP3/ITGB1BP1/KAT2B/LATS1/LPCAT1/LYN/MFHAS1/MICAL1/MLXIPL/NCK1/NCK2/NIBAN1/NNT/OCLN/PAK2/PARD3/PAR…
DPPA2+4	GO:0043254	regulation of protein-containing complex assembly	0.0312985	0.0228596	1.92820688763336e-09	2.90837872218032e-07	2.0751178885959e-07	10152/25/10097/10096/118/10142/79998/55435/375/10565/27236/403/10095/81873/50807/9530/578/10018/274/157922/23271/822/830/832/10602/23332/1191/80772/56998/1627/28988/1739/2039/5610/1978/1981/2006/11124/9855/54751/2241/96459/57600/6624/57704/2932/2934/10456/55355/3297/3303/3304/3309/23379/9636/133746/163782/9928/64147/9113/8543/4131/225689/5601/143098/4690/8440/10787/3084/100506658/4985/11315/142/3…	222	ABI2/ABL1/ACTR2/ACTR3/ADD1/AKAP9/ANKRD53/AP1AR/ARF1/ARFGEF1/ARFIP1/ARL3/ARPC1B/ARPC5L/ASAP1/BAG4/BAK1/BCL2L11/BIN1/CAMSAP1/CAMSAP2/CAPG/CAPZA2/CAPZB/CDC42EP3/CLASP1/CLU/CPTP/CTNNBIP1/DBN1/DBNL/DLG1/DMTN/EIF2AK2/EIF4EBP1/EIF4G1/ELN/FAF1/FARP2/FBLIM1/FER/FNIP1/FNIP2/FSCN1/GBA2/GSK3B/GSN/HAX1/HJURP/HSF1/HSPA1A/HSPA1B/HSPA5/ICE1/ISG15/JMY/KANK4/KIF14/KIF9/LATS1/LMO4/MAP1B/MAPK15/MAPK9/MPP7/NCK1/NCK2/…
DPPA2+4	GO:0016311	dephosphorylation	0.0305935	0.0222721	2.03611729119869e-09	2.9997216371497e-07	2.1402907340042e-07	134/249/79624/476/9530/8945/23261/8556/8555/993/58190/10217/55917/1739/1843/56940/1846/1849/2029/2140/23291/9896/2281/2771/2932/3326/80895/3628/3631/3633/56623/3717/23175/9258/9562/54545/66036/57552/4690/26012/22978/51251/221294/64943/4907/131870/27143/54704/5208/5209/5210/493911/8611/84513/403313/84814/5423/27068/133522/5478/5495/5496/333926/152926/151742/132160/5500/6992/84988/5504/9858/221908/…	217	ADORA1/ALPL/ARMT1/ATP1A1/BAG4/BTRC/CAMTA1/CDC14A/CDC14B/CDC25A/CTDSP1/CTDSPL/CTTNBP2NL/DLG1/DUSP1/DUSP22/DUSP4/DUSP7/ENSA/EYA3/FBXW11/FIG4/FKBP1B/GNAI2/GSK3B/HSP90AB1/ILKAP/INPP1/INPP4A/INPP5B/INPP5E/JAK2/LPIN1/MFHAS1/MINPP1/MTMR12/MTMR9/NCEH1/NCK1/NSMF/NT5C2/NT5C3A/NT5DC1/NT5DC2/NT5E/NUDT16/PALD1/PDP1/PFKFB2/PFKFB3/PFKFB4/PHOSPHO2/PLPP1/PLPP5/PLPP6/PLPP7/POLB/PPA2/PPARGC1B/PPIA/PPM1B/PPM1G/PPM1J…
DPPA2+4	GO:0007015	actin filament organization	0.0321444	0.0236073	2.21008078003759e-09	3.11493721005666e-07	2.22249663606253e-07	10006/10152/25/10097/10096/118/83543/7840/55435/375/10565/27236/94134/9639/55160/9181/10095/81873/55616/9530/274/203228/822/830/832/55704/23607/10602/23332/23122/23242/1495/29119/1627/28988/1729/1739/2039/9844/2006/55740/83715/339768/7430/50848/2150/2195/2241/6624/57704/2934/10456/3092/9270/3693/3717/133746/163782/9113/3984/10459/4082/65108/90550/64780/79778/9788/4646/24142/4690/8440/10787/29993/…	228	ABI1/ABI2/ABL1/ACTR2/ACTR3/ADD1/AIF1L/ALMS1/AP1AR/ARF1/ARFGEF1/ARFIP1/ARHGAP12/ARHGEF10/ARHGEF10L/ARHGEF2/ARPC1B/ARPC5L/ASAP3/BAG4/BIN1/C9orf72/CAPG/CAPZA2/CAPZB/CCDC88A/CD2AP/CDC42EP3/CLASP1/CLASP2/COBL/CTNNA1/CTNNA3/DBN1/DBNL/DIAPH1/DLG1/DMTN/ELMO1/ELN/ENAH/ESPN/ESPNL/EZR/F11R/F2RL1/FAT1/FER/FSCN1/GBA2/GSN/HAX1/HIP1/ITGB1BP1/ITGB5/JAK2/JMY/KANK4/LATS1/LIMK1/MAD2L2/MARCKS/MARCKSL1/MCU/MICAL1/MIC…
DPPA2+4	GO:0031346	positive regulation of cell projection organization	0.026505	0.0188538	2.342647667711e-09	3.22623325542374e-07	2.30190596914212e-07	10152/27/10097/10096/375790/79647/238/285016/57463/324/411/659/57118/816/55704/10602/9662/8837/23242/64764/9820/1523/1627/28988/54606/1855/1857/6993/2043/2056/2146/2150/25940/9896/2281/54874/6624/2534/8321/2803/9759/3309/3655/23028/3984/7804/4067/4131/4690/10787/51517/9148/4780/4914/23363/100506658/64175/29993/5290/5295/51196/5362/91584/5364/23129/55607/5584/5754/5879/5898/5906/2889/9693/5979/609…	188	ABI2/ABL2/ACTR2/ACTR3/AGRN/AKIRIN1/ALK/ALKAL2/AMIGO1/APC/ARSB/BMPR2/CAMK1D/CAMK2B/CCDC88A/CDC42EP3/CEP135/CFLAR/COBL/CREB3L2/CUL7/CUX1/DBN1/DBNL/DDX56/DVL1/DVL3/DYNLT1/EPHA4/EPO/EZH2/F2RL1/FAM98A/FIG4/FKBP1B/FNBP1L/FSCN1/FYN/FZD1/GOLGA4/HDAC4/HSPA5/ITGA6/KDM1A/LIMK1/LRP8/LYN/MAP1B/NCK1/NCKAP1/NCKIPSD/NEURL1/NFE2L2/NTRK1/OBSL1/OCLN/P3H1/PACSIN1/PIK3CA/PIK3R1/PLCE1/PLXNA2/PLXNA4/PLXNB1/PLXND1/PPP1R…
DPPA2+4	GO:0042176	regulation of protein catabolic process	0.0289017	0.0208834	2.53624468053647e-09	3.34731459399969e-07	2.38829707417184e-07	20/8754/23287/210/54467/324/10425/23400/93974/51582/9532/7917/580/55212/8945/819/857/868/991/166979/1191/64326/1595/51514/1855/1915/1942/2043/7430/11124/26234/2534/2729/11146/2768/2876/2932/57520/28996/3156/3326/3303/3304/3416/27074/55353/9113/79888/9860/4085/10459/64110/5601/256471/80762/4780/4898/3084/51667/4953/11315/79031/57095/10769/1263/5701/10213/5728/5747/5774/10399/5887/57589/11236/9604/…	205	ABCA2/ADAM9/AGTPBP1/ALAD/ANKIB1/APC/ARIH2/ATP13A2/ATP5IF1/AZIN1/BAG2/BAG6/BARD1/BBS7/BTRC/CAMLG/CAV1/CBLB/CDC20/CDC20B/CLU/COP1/CYP51A1/DTL/DVL1/EEF1A1/EFNA1/EPHA4/EZR/FAF1/FBXL5/FYN/GCLC/GLMN/GNA12/GPX1/GSK3B/HECW2/HIPK2/HMGCR/HSP90AB1/HSPA1A/HSPA1B/IDE/LAMP3/LAPTM4B/LATS1/LPCAT1/LRIG2/MAD2L1/MAD2L2/MAGEF1/MAPK9/MFSD8/NDFIP1/NFE2L2/NRDC/NRG1/NUB1/ODC1/PARK7/PDCL3/PITHD1/PLK2/PLK3/PSMC2/PSMD14/PT…
DPPA2+4	GO:1902903	regulation of supramolecular fiber organization	0.0283378	0.0204561	3.26628862893045e-09	4.05724283613224e-07	2.89482835348346e-07	10152/25/10097/10096/118/165/10142/7840/79998/55435/324/375/10565/27236/9639/55160/9181/403/10095/81873/55616/9530/274/203228/157922/23271/822/830/832/55704/10602/23332/23122/1191/1627/28988/1739/2039/1906/2006/50848/2150/2241/57704/2876/2934/10456/3303/3304/9270/133746/163782/9113/3984/4131/79929/9788/24142/4690/8440/10787/100506658/5062/11315/5201/345456/5290/5295/130271/55607/5581/84722/5734/5…	201	ABI2/ABL1/ACTR2/ACTR3/ADD1/AEBP1/AKAP9/ALMS1/ANKRD53/AP1AR/APC/ARF1/ARFGEF1/ARFIP1/ARHGEF10/ARHGEF10L/ARHGEF2/ARL3/ARPC1B/ARPC5L/ASAP3/BAG4/BIN1/C9orf72/CAMSAP1/CAMSAP2/CAPG/CAPZA2/CAPZB/CCDC88A/CDC42EP3/CLASP1/CLASP2/CLU/DBN1/DBNL/DLG1/DMTN/EDN1/ELN/F11R/F2RL1/FER/GBA2/GPX1/GSN/HAX1/HSPA1A/HSPA1B/ITGB1BP1/JMY/KANK4/LATS1/LIMK1/MAP1B/MAP6D1/MTSS1/NAA80/NCK1/NCK2/NCKAP1/OCLN/PAK2/PARK7/PFDN1/PFN3/…
DPPA2+4	GO:0032386	regulation of intracellular transport	0.0253771	0.0179993	3.8189876745317e-09	4.65255517656891e-07	3.31958159401602e-07	20/10541/375/27236/10425/23400/93974/134145/9530/580/11149/11132/983/51652/2039/51277/84277/1894/9695/7260/7430/51024/2534/7855/2619/2737/2932/10456/3208/3326/8692/23379/3638/9270/55677/3717/10657/9585/3799/26119/4131/1432/225689/5599/29969/79778/22916/8021/11315/80055/5295/1263/10113/5562/5784/25930/51715/51308/7905/58480/60561/55781/11236/22902/6342/51100/6469/6608/8724/23435/9747/285966/7175/7…	180	ABCA2/ANP32B/ARF1/ARFIP1/ARIH2/ATP13A2/ATP5IF1/ATPSCKMT/BAG4/BARD1/BVES/CAPN10/CDK1/CHMP3/DMTN/DNAJC27/DNAJC30/ECT2/EDEM1/EIPR1/EZR/FIS1/FYN/FZD5/GAS1/GLI3/GSK3B/HAX1/HPCA/HSP90AB1/HYAL2/ICE1/INSIG1/ITGB1BP1/IWS1/JAK2/KHDRBS1/KIF20B/KIF5B/LDLRAP1/MAP1B/MAPK14/MAPK15/MAPK8/MDFIC/MICALL2/NCBP2/NUP214/PARK7/PGAP1/PIK3R1/PLK3/PREB/PRKAA1/PTPN14/PTPN23/RAB23/REEP2/REEP5/RHOU/RINT1/RIOK2/RNF139/RUFY3/S…
DPPA2+4	GO:0070997	neuron death	0.026787	0.0192811	6.53102125419348e-09	7.52254902642103e-07	5.36731201253718e-07	25/134/10550/1386/23400/10018/7832/824/842/1191/1271/80315/1435/1499/1616/54541/1718/1958/1981/2019/2020/2021/2047/2056/2149/26355/2253/51024/2309/94234/2534/2625/2632/2729/2730/2668/10457/2876/2914/2932/9759/28996/3297/3326/3309/3329/3717/3725/9928/4170/406983/4436/4602/10135/135112/29937/10763/4835/4929/8013/340371/26012/4914/55074/11315/142/5290/5309/5423/5538/5584/10399/5966/5978/54463/387/64…	190	ABL1/ADORA1/ARL6IP5/ATF2/ATP13A2/BCL2L11/BTG2/CAPN2/CASP9/CLU/CNTFR/CPEB4/CSF1/CTNNB1/DAXX/DDIT4/DHCR24/EGR1/EIF4G1/EN1/EN2/ENDOG/EPHB1/EPO/F2R/FAM162A/FGF8/FIS1/FOXO3/FOXQ1/FYN/GATA3/GBE1/GCLC/GCLM/GDNF/GPNMB/GPX1/GRM4/GSK3B/HDAC4/HIPK2/HSF1/HSP90AB1/HSPA5/HSPD1/JAK2/JUN/KIF14/MCL1/MIR200A/MSH2/MYB/NAMPT/NCOA7/NENF/NES/NQO2/NR4A2/NR4A3/NRBP2/NSMF/NTRK1/OXR1/PARK7/PARP1/PIK3CA/PITX3/POLB/PPT1/PRK…
DPPA2+4	GO:0007178	transmembrane receptor protein serine/threonine kinase signaling pathway	0.026364	0.0189606	7.88362800023961e-09	8.61082472095137e-07	6.14379285535915e-07	25/90/92/93/6868/8754/9719/26060/84913/25805/654/353500/656/657/659/857/3491/135228/1030/8646/10370/1281/51232/1749/56940/1958/2131/2339/2297/8928/10468/11167/2626/2651/151449/28996/3096/3209/3326/3303/3309/94031/54756/3622/3625/3693/3696/3717/3725/9856/9113/10637/221496/4052/1432/4681/100532736/57552/4838/4851/4853/9315/375387/142/23089/151742/63976/5747/65997/3516/285704/4920/860/6386/6424/6425…	187	ABL1/ACVR1/ACVR2A/ACVR2B/ADAM17/ADAM9/ADAMTSL2/APPL1/ATOH8/BAMBI/BMP6/BMP8A/BMP8B/BMPR1A/BMPR2/CAV1/CCN1/CD109/CDKN2B/CHRD/CITED2/COL3A1/CRIM1/DLX5/DUSP22/EGR1/EXT1/FNTA/FOXD1/FOXH1/FST/FSTL1/GATA4/GCNT2/GDF7/HIPK2/HIVEP1/HOXA13/HSP90AB1/HSPA1A/HSPA5/HTRA3/IL17RD/ING2/INHBB/ITGB5/ITGB8/JAK2/JUN/KIAA0319/LATS1/LEFTY1/LEMD2/LTBP1/MAPK14/NBL1/MICOS10-NBL1/NCEH1/NODAL/NOTCH1/NOTCH2/NREP/NRROS/PARP1/P…
DPPA2+4	GO:0048732	gland development	0.0314394	0.0232869	8.47327203745712e-09	8.79928774046023e-07	6.27826055041519e-07	25/34/84159/55870/440/445/1386/10018/657/8945/790/857/1036/8837/10370/23242/1435/1499/1605/780/1969/2049/2066/2131/2146/2247/2253/2296/2356/2625/9247/151449/2737/137964/2876/9464/3157/3209/3202/3205/3239/3235/3398/3549/3717/3720/10765/9113/81606/8022/55679/8543/4061/8379/4124/8648/9148/4781/159296/1482/4838/4851/4853/3084/23440/5156/5253/5290/5307/5308/5311/23129/5423/5454/5660/5727/5728/5774/907…	223	ABL1/ACADM/ARID5B/ASH1L/ASNS/ASS1/ATF2/BCL2L11/BMPR1A/BTRC/CAD/CAV1/CDO1/CFLAR/CITED2/COBL/CSF1/CTNNB1/DAG1/DDR1/EPHA2/EPHB3/ERBB4/EXT1/EZH2/FGF2/FGF8/FOXC1/FPGS/GATA3/GCM2/GDF7/GLI3/GPAT4/GPX1/HAND2/HMGCS1/HOXA13/HOXA5/HOXA9/HOXD13/HOXD9/ID2/IHH/JAK2/JARID2/KDM5B/LATS1/LBH/LHX3/LIMS2/LMO4/LY6E/MAD1L1/MAN2A1/NCOA1/NEURL1/NFIB/NKX2-3/NKX2-5/NODAL/NOTCH1/NOTCH2/NRG1/OTP/PDGFRA/PHF2/PIK3CA/PITX1/PIT…
DPPA2+4	GO:1901653	cellular response to peptide	0.026505	0.0191743	1.29205501271536e-08	1.19765181743414e-06	8.54520318042984e-07	57085/10768/231/1176/324/26060/9181/445/8412/10018/781/11132/857/890/896/8837/132864/55667/1906/5167/2043/151176/54206/2241/51024/2309/2529/2534/2549/2645/2729/80318/2771/2852/2875/2932/9734/3297/3416/3625/3638/51141/3667/3717/8850/7071/8462/28999/51274/23484/23175/4067/4131/406983/10135/4690/4780/4790/10392/4929/8013/64710/142/55023/5290/5295/8503/5305/5562/5584/5590/5728/5747/10890/5872/8767/94…	188	AGTRAP/AHCYL1/AKR1B1/AP3S1/APC/APPL1/ARHGEF2/ASS1/BCAR3/BCL2L11/CACNA2D1/CAPN10/CAV1/CCNA2/CCND3/CFLAR/CPEB2/DENND4C/EDN1/ENPP1/EPHA4/ERFE/ERRFI1/FER/FIS1/FOXO3/FUT7/FYN/GAB1/GCK/GCLC/GKAP1/GNAI2/GPER1/GPT/GSK3B/HDAC9/HSF1/IDE/INHBB/INSIG1/INSIG2/IRS1/JAK2/KAT2B/KLF10/KLF11/KLF15/KLF3/LEPROTL1/LPIN1/LYN/MAP1B/MIR200A/NAMPT/NCK1/NFE2L2/NFKB1/NOD1/NR4A2/NR4A3/NUCKS1/PARP1/PHIP/PIK3CA/PIK3R1/PIK3R3/…
DPPA2+4	GO:0001933	negative regulation of protein phosphorylation	0.0253771	0.0182663	1.62010517529416e-08	1.40594058705322e-06	1.00313361538761e-06	25/103/324/578/203228/55450/94032/857/868/135228/1026/1029/1030/1031/64793/154043/58190/10217/54541/1609/2039/3301/84062/1843/56940/1849/1855/1981/5167/2048/54206/1647/2776/23171/57493/3087/3156/3315/8692/25998/3486/9270/8850/9113/4067/64780/51085/4690/8440/116496/23530/100506658/5062/56288/11315/54625/5144/5291/138429/5339/5478/5515/5528/51422/5575/5576/5590/79706/5728/5783/10399/9467/23411/6546…	180	ABL1/ADAR/APC/BAK1/C9orf72/CAMK2N1/CAMK2N2/CAV1/CBLB/CD109/CDKN1A/CDKN2A/CDKN2B/CDKN2C/CEP85/CNKSR3/CTDSP1/CTDSPL/DDIT4/DGKQ/DMTN/DNAJA1/DTNBP1/DUSP1/DUSP22/DUSP7/DVL1/EIF4G1/ENPP1/EPHB2/ERRFI1/GADD45A/GNAQ/GPD1L/HEG1/HHEX/HMGCR/HSPB1/HYAL2/IBTK/IGFBP3/ITGB1BP1/KAT2B/LATS1/LYN/MICAL1/MLXIPL/NCK1/NCK2/NIBAN1/NNT/OCLN/PAK2/PARD3/PARK7/PARP14/PDE4D/PIK3CB/PIP5KL1/PLEC/PPIA/PPP2CA/PPP2R5D/PRKAG2/PRKA…
DPPA2+4	GO:0042326	negative regulation of phosphorylation	0.0280558	0.0205629	1.86878898468893e-08	1.59983489432492e-06	1.14147651497216e-06	25/103/324/578/203228/55450/94032/857/868/135228/1026/1029/1030/1031/64793/154043/58190/10217/54541/1609/2039/3301/84062/1843/56940/1849/1855/1981/5167/2048/54206/1647/2776/23171/9759/57493/3087/3156/3192/3315/8692/25998/3486/9270/8850/9113/4067/64780/51085/4690/8440/116496/23530/100506658/5062/56288/11315/54625/5144/5291/5305/138429/5339/5478/5515/5525/5528/51422/5575/5576/5590/79706/5728/5783/1…	199	ABL1/ADAR/APC/BAK1/C9orf72/CAMK2N1/CAMK2N2/CAV1/CBLB/CD109/CDKN1A/CDKN2A/CDKN2B/CDKN2C/CEP85/CNKSR3/CTDSP1/CTDSPL/DDIT4/DGKQ/DMTN/DNAJA1/DTNBP1/DUSP1/DUSP22/DUSP7/DVL1/EIF4G1/ENPP1/EPHB2/ERRFI1/GADD45A/GNAQ/GPD1L/HDAC4/HEG1/HHEX/HMGCR/HNRNPU/HSPB1/HYAL2/IBTK/IGFBP3/ITGB1BP1/KAT2B/LATS1/LYN/MICAL1/MLXIPL/NCK1/NCK2/NIBAN1/NNT/OCLN/PAK2/PARD3/PARK7/PARP14/PDE4D/PIK3CB/PIP4K2A/PIP5KL1/PLEC/PPIA/PPP2C…
DPPA2+4	GO:0048608	reproductive structure development	0.0304526	0.0226459	2.19832209613491e-08	1.83660677616008e-06	1.31041241171958e-06	92/8751/192670/84159/51665/55870/259266/578/10409/10018/57448/654/659/3491/55636/10370/1495/1499/1508/1515/9820/1718/1739/10049/8890/8893/55224/2189/2253/2296/668/2309/10468/7855/2625/2626/151449/2737/9421/23462/3148/3157/3206/3207/3209/3205/3239/3295/3326/3309/3417/83943/3622/3625/3696/10765/8022/89884/4216/1432/4188/10461/4436/4438/4678/8648/8031/4838/4851/4853/4914/4521/130497/5156/5311/10733/…	216	ACVR2A/ADAM15/AGO4/ARID5B/ASB1/ASH1L/ASPM/BAK1/BASP1/BCL2L11/BIRC6/BMP6/BMPR2/CCN1/CHD7/CITED2/CTNNA1/CTNNB1/CTSB/CTSV/CUL7/DHCR24/DLG1/DNAJB6/EIF2B4/EIF2B5/ETNK2/FANCG/FGF8/FOXC1/FOXL2/FOXO3/FST/FZD5/GATA3/GATA4/GDF7/GLI3/HAND1/HEY1/HMGB2/HMGCS1/HOXA10/HOXA11/HOXA13/HOXA9/HOXD13/HSD17B4/HSP90AB1/HSPA5/IDH1/IMMP2L/ING2/INHBB/ITGB8/KDM5B/LHX3/LHX4/MAP3K4/MAPK14/MDFI/MERTK/MSH2/MSH4/NASP/NCOA1/NCOA…
DPPA2+4	GO:0061458	reproductive system development	0.0305935	0.0228062	2.63022007226646e-08	2.10917014655798e-06	1.504885408436e-06	92/8751/192670/84159/51665/55870/259266/578/10409/10018/57448/654/659/3491/55636/10370/1495/1499/1508/1515/9820/1718/1739/10049/8890/8893/55224/2189/2253/2296/668/2309/10468/7855/2625/2626/151449/2737/9421/23462/3148/3157/3206/3207/3209/3205/3239/3295/3326/3309/3417/83943/3622/3625/3696/10765/8022/89884/4216/1432/4188/10461/4436/4438/4678/8648/8031/4838/4851/4853/4914/4521/130497/5156/5311/10733/…	217	ACVR2A/ADAM15/AGO4/ARID5B/ASB1/ASH1L/ASPM/BAK1/BASP1/BCL2L11/BIRC6/BMP6/BMPR2/CCN1/CHD7/CITED2/CTNNA1/CTNNB1/CTSB/CTSV/CUL7/DHCR24/DLG1/DNAJB6/EIF2B4/EIF2B5/ETNK2/FANCG/FGF8/FOXC1/FOXL2/FOXO3/FST/FZD5/GATA3/GATA4/GDF7/GLI3/HAND1/HEY1/HMGB2/HMGCS1/HOXA10/HOXA11/HOXA13/HOXA9/HOXD13/HSD17B4/HSP90AB1/HSPA5/IDH1/IMMP2L/ING2/INHBB/ITGB8/KDM5B/LHX3/LHX4/MAP3K4/MAPK14/MDFI/MERTK/MSH2/MSH4/NASP/NCOA1/NCOA…
DPPA2+4	GO:0001503	ossification	0.0293247	0.0217914	3.70720956010079e-08	2.79585387657601e-06	1.99483181091138e-06	43/90/92/93/103/84059/249/56172/25842/25805/55589/654/353500/656/657/659/3491/1021/8646/1192/1301/1290/51232/1435/115908/1499/56998/9249/1749/1959/9451/5167/1969/2131/26271/8817/2247/2261/2268/2296/8321/2737/10457/9464/9759/3192/3199/3295/3399/3549/3570/3572/9636/81621/7071/8994/1432/4209/9562/4664/4851/4880/4882/130497/116039/26578/9260/91461/5364/133522/5701/5727/5734/5745/5747/3516/57665/5978/…	208	ACHE/ACVR1/ACVR2A/ACVR2B/ADAR/ADGRV1/ALPL/ANKH/ASF1A/BAMBI/BMP2K/BMP6/BMP8A/BMP8B/BMPR1A/BMPR2/CCN1/CDK6/CHRD/CLIC1/COL11A1/COL5A2/CRIM1/CSF1/CTHRC1/CTNNB1/CTNNBIP1/DHRS3/DLX5/EGR2/EIF2AK3/ENPP1/EPHA2/EXT1/FBXO5/FGF18/FGF2/FGFR3/FGR/FOXC1/FZD1/GLI3/GPNMB/HAND2/HDAC4/HNRNPU/HOXA2/HSD17B4/ID3/IHH/IL6R/IL6ST/ISG15/KAZALD1/KLF10/LIMD1/MAPK14/MEF2D/MINPP1/NAB1/NOTCH1/NPPC/NPR2/OSR1/OSR2/OSTF1/PDLIM7/P…
DPPA2+4	GO:0030099	myeloid cell differentiation	0.0274919	0.0203493	6.74420586671039e-08	4.32843868490549e-06	3.08832562837771e-06	23456/10006/92/103/93974/55509/604/842/135228/79577/1021/1030/10370/4850/1435/1499/56998/28514/2039/8444/27102/1969/2056/2150/9855/28982/2309/27086/2625/2739/7107/10456/28996/3148/3202/3204/3205/3297/3303/3304/3313/3398/9636/3696/3707/84522/3717/3725/7994/7071/55904/84456/3930/8861/4067/10296/1432/4211/9258/4286/80739/222166/4609/23218/80762/159296/4853/375387/28962/54681/8761/142/10401/5293/5295…	195	ABCB10/ABI1/ACVR2A/ADAR/ATP5IF1/BATF3/BCL6/CASP9/CD109/CDC73/CDK6/CDKN2B/CITED2/CNOT4/CSF1/CTNNB1/CTNNBIP1/DLL1/DMTN/DYRK3/EIF2AK1/EPHA2/EPO/F2RL1/FARP2/FLVCR1/FOXO3/FOXP1/GATA3/GLO1/GPR137B/HAX1/HIPK2/HMGB2/HOXA5/HOXA7/HOXA9/HSF1/HSPA1A/HSPA1B/HSPA9/ID2/ISG15/ITGB8/ITPKB/JAGN1/JAK2/JUN/KAT6A/KLF10/KMT2E/L3MBTL3/LBR/LDB1/LYN/MAEA/MAPK14/MEIS1/MFHAS1/MITF/MPIG6B/MTURN/MYC/NBEAL2/NDFIP1/NKX2-3/NOTC…
DPPA2+4	GO:0022411	cellular component disassembly	0.0312985	0.0236607	7.82189561303037e-08	4.81084550568421e-06	3.43252118164051e-06	8751/118/324/327/9181/23400/93974/157922/23271/822/11132/830/832/126731/983/51652/493856/23332/23122/1515/54541/780/1677/2039/8444/56648/2021/2043/149371/2150/2264/51024/668/6624/79443/7855/2733/2852/2932/2934/10456/3159/3297/9922/347240/3796/3799/64147/3915/128077/23175/4131/79929/4241/9927/256471/64780/4528/4609/10783/10763/11240/11315/5195/5290/5295/130271/1263/9821/54463/9711/22828/6418/23064…	222	ADAM15/ADD1/APC/APEH/ARHGEF2/ATP13A2/ATP5IF1/CAMSAP1/CAMSAP2/CAPG/CAPN10/CAPZA2/CAPZB/CCSAP/CDK1/CHMP3/CISD2/CLASP1/CLASP2/CTSV/DDIT4/DDR1/DFFB/DMTN/DYRK3/EIF5A2/ENDOG/EPHA4/EXOC8/F2RL1/FGFR4/FIS1/FOXL2/FSCN1/FYCO1/FZD5/GLE1/GPER1/GSK3B/GSN/HAX1/HMGA1/HSF1/IQSEC1/KIF24/KIF2A/KIF5B/KIF9/LAMC1/LIX1L/LPIN1/MAP1B/MAP6D1/MELTF/MFN2/MFSD8/MICAL1/MTIF2/MYC/NEK6/NES/PADI2/PARK7/PEX14/PIK3CA/PIK3R1/PLEKHH…
DPPA2+4	GO:0051960	regulation of nervous system development	0.0312985	0.0236607	7.82189561303037e-08	4.81084550568421e-06	3.43252118164051e-06	10097/23266/375790/57463/386724/259266/8553/274/657/659/816/29956/55636/22883/58190/1495/1499/9820/1523/7852/1605/1627/28988/1739/9231/28514/1746/63950/85440/6993/1959/9451/2043/2047/2048/2049/2119/2146/55179/9896/7976/2636/2737/2803/64689/2852/170825/3066/391723/54626/55502/23462/26508/3148/84376/3398/3572/23028/9682/9856/9928/3984/79727/23175/7804/441381/4067/4124/4131/4602/9148/4851/7101/4914/…	222	ACTR2/ADGRL2/AGRN/AMIGO1/AMIGO3/ASPM/BHLHE40/BIN1/BMPR1A/BMPR2/CAMK2B/CERS2/CHD7/CLSTN1/CTDSP1/CTNNA1/CTNNB1/CUL7/CUX1/CXCR4/DAG1/DBN1/DBNL/DLG1/DLG5/DLL1/DLX2/DMRTA2/DOCK7/DYNLT1/EGR2/EIF2AK3/EPHA4/EPHB1/EPHB2/EPHB3/ETV5/EZH2/FAIM/FIG4/FZD3/GBX1/GLI3/GOLGA4/GORASP1/GPER1/GSX2/HDAC2/HELT/HES2/HES6/HEY1/HEYL/HMGB2/HOOK3/ID2/IL6ST/KDM1A/KDM4A/KIAA0319/KIF14/LIMK1/LIN28A/LPIN1/LRP8/LRRC24/LYN/MAN2A1…
DPPA2+4	GO:0016049	cell growth	0.0335542	0.0257437	1.29089351958299e-07	7.23700039518431e-06	5.16357407833198e-06	25/8751/6868/9826/10425/55210/343472/53335/604/659/221927/203228/817/79577/54825/728642/984/1026/1029/55602/1031/22883/23242/57699/151835/1499/7852/1627/28988/131566/780/10591/1808/1855/9166/1906/1981/2016/5167/57669/23404/54512/2131/2137/2395/2626/2786/2803/2932/1839/3326/3303/3304/8692/3490/347252/3688/50618/79960/81621/9856/9928/3913/28956/3984/10459/4131/84879/203245/4881/8828/10439/734/10611…	238	ABL1/ADAM15/ADAM17/ARHGEF11/ARIH2/ATAD3A/BARHL2/BCL11A/BCL6/BMPR2/BRAT1/C9orf72/CAMK2D/CDC73/CDHR2/CDK11A/CDK11B/CDKN1A/CDKN2A/CDKN2AIP/CDKN2C/CLSTN1/COBL/CPNE5/CPNE9/CTNNB1/CXCR4/DBN1/DBNL/DCBLD2/DDR1/DNPH1/DPYSL2/DVL1/EBAG9/EDN1/EIF4G1/EMX1/ENPP1/EPB41L5/EXOSC2/EXOSC4/EXT1/EXTL3/FXN/GATA4/GNG4/GOLGA4/GSK3B/HBEGF/HSP90AB1/HSPA1A/HSPA1B/HYAL2/IGFBP7/IGFBPL1/ITGB1/ITSN2/JADE1/KAZALD1/KIAA0319/KIF1…
DPPA2+4	GO:0051098	regulation of binding	0.0260821	0.0193879	2.12721903840056e-07	1.06951846097362e-05	7.63097623299249e-06	25/60/8751/118/9532/25805/9044/401152/203228/857/868/1026/1400/115908/1499/56998/79139/84062/151636/1855/8721/1981/2035/57669/2043/84893/2296/2625/51053/26086/2932/22927/9421/9464/3066/9759/23462/28996/55355/3148/3297/3326/3416/9270/3717/3725/23028/26119/4043/10459/5599/4188/56257/4751/10763/64855/64324/64710/5028/11315/142/5092/8864/5195/10769/23129/5515/5530/5792/90780/10399/5899/10267/5909/969…	185	ABL1/ACTB/ADAM15/ADD1/BAG2/BAMBI/BTAF1/C4orf3/C9orf72/CAV1/CBLB/CDKN1A/CRMP1/CTHRC1/CTNNB1/CTNNBIP1/DERL1/DTNBP1/DTX3L/DVL1/EDF1/EIF4G1/EPB41/EPB41L5/EPHA4/FBH1/FOXC1/GATA3/GMNN/GPSM1/GSK3B/HABP4/HAND1/HAND2/HDAC2/HDAC4/HEY1/HIPK2/HJURP/HMGB2/HSF1/HSP90AB1/IDE/ITGB1BP1/JAK2/JUN/KDM1A/LDLRAP1/LRPAP1/MAD2L2/MAPK8/MDFI/MEPCE/NEK2/NES/NIBAN2/NSD1/NUCKS1/P2RY1/PARK7/PARP1/PCBD1/PER2/PEX14/PLK2/PLXND1/…
DPPA2+4	GO:0051090	regulation of DNA-binding transcription factor activity	0.0307345	0.0235005	3.1140870214139e-07	1.46131416893756e-05	1.04264246939191e-05	238/307/9181/84159/1386/8553/8945/285315/57118/64170/79800/857/1029/8837/1147/9575/1191/10987/1491/1499/56998/1545/1611/1906/5610/5167/2044/55914/2146/11124/2241/8928/8321/2672/9421/9464/3066/9759/55502/26508/28996/3297/3303/3304/3398/3399/3656/3717/133746/23028/7804/10459/5599/5601/4188/92140/222166/63973/4794/10392/4838/4914/4985/90268/11315/22976/57162/5195/5292/5311/133522/5478/5530/23082/558…	218	ALK/ANXA4/ARHGEF2/ARID5B/ATF2/BHLHE40/BTRC/C3orf33/CAMK1D/CARD9/CARF/CAV1/CDKN2A/CFLAR/CHUK/CLOCK/CLU/COPS5/CTH/CTNNB1/CTNNBIP1/CYP1B1/DAP/EDN1/EIF2AK2/ENPP1/EPHA5/ERBIN/EZH2/FAF1/FER/FOXH1/FZD1/GFI1/HAND1/HAND2/HDAC2/HDAC4/HES6/HEYL/HIPK2/HSF1/HSPA1A/HSPA1B/ID2/ID3/IRAK2/JAK2/JMY/KDM1A/LRP8/MAD2L2/MAPK8/MAPK9/MDFI/MTDH/MTURN/NEUROG2/NFKBIE/NOD1/NODAL/NTRK1/OPRD1/OTULIN/PARK7/PAXIP1/PELI1/PEX14/P…
DPPA2+4	GO:0044772	mitotic cell cycle phase transition	0.0297476	0.0226459	3.1744168369521e-07	1.47867137221262e-05	1.05502677228114e-05	90/6868/64682/29945/26057/324/26060/699/890/896/645121/10309/219771/8556/8555/993/8317/79577/983/1021/1026/1029/1030/1031/1063/23332/23122/63967/58190/10217/8454/10926/1739/51514/1843/51143/1871/1977/1978/1981/2029/2146/64839/26233/23194/26271/348654/2672/10457/57520/3398/65123/3688/79960/10657/9928/8462/55904/9113/84967/8379/4085/9587/10459/56257/60672/57504/64859/138151/4678/4683/10783/10763/53…	211	ACVR1/ADAM17/ANAPC1/ANAPC4/ANKRD17/APC/APPL1/BUB1/CCNA2/CCND3/CCNI2/CCNO/CCNY/CDC14A/CDC14B/CDC25A/CDC7/CDC73/CDK1/CDK6/CDKN1A/CDKN2A/CDKN2B/CDKN2C/CENPF/CLASP1/CLASP2/CLSPN/CTDSP1/CTDSPL/CUL1/DBF4/DLG1/DTL/DUSP1/DYNC1LI1/E2F3/EIF4E/EIF4EBP1/EIF4G1/ENSA/EZH2/FBXL17/FBXL6/FBXL7/FBXO5/GEN1/GFI1/GPNMB/HECW2/ID2/INTS3/ITGB1/JADE1/KHDRBS1/KIF14/KLF11/KMT2E/LATS1/LSM10/MAD1L1/MAD2L1/MAD2L1BP/MAD2L2/MEP…
DPPA2+4	GO:0071900	regulation of protein serine/threonine kinase activity	0.0256591	0.0191743	4.21417719493417e-07	1.8626313848156e-05	1.32898087756377e-05	25/2180/60/6868/8754/57679/324/493/657/659/51719/857/890/896/645121/57018/10309/219771/100133941/993/1026/1029/1030/1031/1163/27013/10926/3301/84062/1843/1849/1857/1906/2043/54465/2146/8817/2247/2260/7855/1647/57493/3087/3156/3326/8692/8850/9113/4067/4216/56034/5291/5311/5515/51422/5575/5576/84722/5728/5899/9693/387/253260/6091/4920/23411/6546/245711/10252/81848/6788/11329/7016/7039/7186/10221/74…	182	ABL1/ACSL1/ACTB/ADAM17/ADAM9/ALS2/APC/ATP2B4/BMPR1A/BMPR2/CAB39/CAV1/CCNA2/CCND3/CCNI2/CCNL1/CCNO/CCNY/CD24/CDC25A/CDKN1A/CDKN2A/CDKN2B/CDKN2C/CKS1B/CNPPD1/DBF4/DNAJA1/DTNBP1/DUSP1/DUSP7/DVL3/EDN1/EPHA4/ETAA1/EZH2/FGF18/FGF2/FGFR1/FZD5/GADD45A/HEG1/HHEX/HMGCR/HSP90AB1/HYAL2/KAT2B/LATS1/LYN/MAP3K4/PDGFC/PIK3CB/PKD2/PPP2CA/PRKAG2/PRKAR1B/PRKAR2A/PSRC1/PTEN/RALB/RAPGEF2/RHOA/RICTOR/ROBO1/ROR2/SIRT1/…
DPPA2+4	GO:0006091	generation of precursor metabolites and energy	0.0336952	0.026171	4.23392137984919e-07	1.8626313848156e-05	1.32898087756377e-05	34/155/246269/178/10327/231/8574/93974/134145/205327/983/55847/80219/1329/1537/54541/8560/9249/1738/84277/5167/9852/2271/221937/2395/2632/2645/2673/9945/2731/51022/27232/2820/2932/2936/2992/9563/9759/3098/3416/3417/163702/3572/83943/3667/3795/3953/4017/4199/51085/4436/9650/56181/4609/4697/4712/4717/4725/4726/378884/2631/54729/23530/84273/4835/8013/4967/23596/64064/8974/11315/201626/10954/8864/520…	239	ACADM/ADRB3/AFG1L/AGL/AKR1A1/AKR1B1/AKR7A2/ATP5IF1/ATPSCKMT/C2orf69/CDK1/CISD1/COQ10B/COX5B/CYC1/DDIT4/DEGS1/DHRS3/DLD/DNAJC30/ENPP1/EPM2AIP1/FH/FOXK1/FXN/GBE1/GCK/GFPT1/GFPT2/GLDC/GLRX2/GNMT/GPD2/GSK3B/GSR/GYG1/H6PD/HDAC4/HK1/IDE/IDH1/IFNLR1/IL6ST/IMMP2L/IRS1/KHK/LEPR/LOXL2/ME1/MLXIPL/MSH2/MTFR1/MTFR1L/MYC/NDUFA4/NDUFB6/NDUFC1/NDUFS5/NDUFS6/NHLRC1/NIPSNAP2/NKX1-1/NNT/NOA1/NQO2/NR4A3/OGDH/OPN3/OX…
DPPA2+4	GO:0033674	positive regulation of kinase activity	0.0322854	0.0249426	4.39258275098449e-07	1.91280724522231e-05	1.36478117575451e-05	10006/25/2180/6868/8754/134/151/152/238/285016/57679/493/657/659/51719/55704/3491/896/219771/100133941/1026/1163/63967/1191/1435/1605/1616/10926/780/1609/1739/25778/1857/1894/1906/1942/1958/1969/2043/2044/2046/2047/2048/2049/2050/2056/2066/2074/54465/2146/8817/2247/2260/2261/2264/2268/2324/7855/1839/3326/3570/3667/9270/3717/9928/8543/7804/4067/4216/10461/221938/4683/9148/3084/4914/5062/11315/5603…	229	ABI1/ABL1/ACSL1/ADAM17/ADAM9/ADORA1/ADRA2B/ADRA2C/ALK/ALKAL2/ALS2/ATP2B4/BMPR1A/BMPR2/CAB39/CCDC88A/CCN1/CCND3/CCNY/CD24/CDKN1A/CKS1B/CLSPN/CLU/CSF1/DAG1/DAXX/DBF4/DDR1/DGKQ/DLG1/DSTYK/DVL3/ECT2/EDN1/EFNA1/EGR1/EPHA2/EPHA4/EPHA5/EPHA8/EPHB1/EPHB2/EPHB3/EPHB4/EPO/ERBB4/ERCC6/ETAA1/EZH2/FGF18/FGF2/FGFR1/FGFR3/FGFR4/FGR/FLT4/FZD5/HBEGF/HSP90AB1/IL6R/IRS1/ITGB1BP1/JAK2/KIF14/LMO4/LRP8/LYN/MAP3K4/MERT…
DPPA2+4	GO:0043434	response to peptide hormone	0.0290427	0.0221118	4.40836397478228e-07	1.91280724522231e-05	1.36478117575451e-05	57085/10768/1176/324/26060/445/8412/7832/27101/790/11132/857/890/896/1036/8837/1147/132864/1537/1605/55667/1906/1958/1959/8890/8893/5167/9852/151176/54206/2241/2529/2534/2549/2645/2729/8836/80318/2771/2852/2875/2932/9734/3087/3297/3416/3625/3638/51141/3667/3717/8850/25948/3795/28999/23484/23175/4067/4131/4690/4780/4790/4929/8013/64710/142/55023/5290/5295/8503/5305/5562/5584/5590/5728/5747/5798/58…	206	AGTRAP/AHCYL1/AP3S1/APC/APPL1/ASS1/BCAR3/BTG2/CACYBP/CAD/CAPN10/CAV1/CCNA2/CCND3/CDO1/CFLAR/CHUK/CPEB2/CYC1/DAG1/DENND4C/EDN1/EGR1/EGR2/EIF2B4/EIF2B5/ENPP1/EPM2AIP1/ERFE/ERRFI1/FER/FUT7/FYN/GAB1/GCK/GCLC/GGH/GKAP1/GNAI2/GPER1/GPT/GSK3B/HDAC9/HHEX/HSF1/IDE/INHBB/INSIG1/INSIG2/IRS1/JAK2/KAT2B/KBTBD2/KHK/KLF15/LEPROTL1/LPIN1/LYN/MAP1B/NCK1/NFE2L2/NFKB1/NR4A2/NR4A3/NUCKS1/PARP1/PHIP/PIK3CA/PIK3R1/PIK…
DPPA2+4	GO:0032970	regulation of actin filament-based process	0.0279148	0.0212039	5.96119930156674e-07	2.39013908705223e-05	1.70535574956213e-05	10152/25/27/58527/10097/10096/118/134/10142/7840/287/55435/375/10565/27236/9639/55160/10095/81873/55616/476/9530/274/203228/817/822/830/832/857/55704/23607/10602/23332/23122/29119/1627/28988/1739/2039/1832/1894/1906/2006/2044/50848/2150/2241/6624/2626/57704/2934/10456/9270/133746/163782/9113/3984/9788/24142/4690/8440/10787/4853/5062/5144/5156/345456/5290/5295/130271/55607/5581/5734/5879/387/388/2…	198	ABI2/ABL1/ABL2/ABRACL/ACTR2/ACTR3/ADD1/ADORA1/AKAP9/ALMS1/ANK2/AP1AR/ARF1/ARFGEF1/ARFIP1/ARHGEF10/ARHGEF10L/ARPC1B/ARPC5L/ASAP3/ATP1A1/BAG4/BIN1/C9orf72/CAMK2D/CAPG/CAPZA2/CAPZB/CAV1/CCDC88A/CD2AP/CDC42EP3/CLASP1/CLASP2/CTNNA3/DBN1/DBNL/DLG1/DMTN/DSP/ECT2/EDN1/ELN/EPHA5/F11R/F2RL1/FER/FSCN1/GATA4/GBA2/GSN/HAX1/ITGB1BP1/JMY/KANK4/LATS1/LIMK1/MTSS1/NAA80/NCK1/NCK2/NCKAP1/NOTCH2/PAK2/PDE4D/PDGFRA/PF…
DPPA2+4	GO:0001558	regulation of cell growth	0.0289017	0.0221118	7.30930346505227e-07	2.84076303381019e-05	2.02687433509425e-05	25/8751/6868/9826/55210/343472/53335/604/659/221927/817/79577/54825/728642/984/1026/1029/55602/1031/22883/57699/151835/7852/1627/28988/131566/780/10591/1808/9166/1906/1981/5167/23404/54512/2137/2395/2786/2803/2932/1839/3303/3304/8692/3490/347252/50618/79960/81621/9856/9928/28956/3984/10459/4131/84879/203245/4881/10439/734/51196/91584/5515/5538/84722/8643/10399/387/9699/6195/57142/22902/6259/92304…	205	ABL1/ADAM15/ADAM17/ARHGEF11/ATAD3A/BARHL2/BCL11A/BCL6/BMPR2/BRAT1/CAMK2D/CDC73/CDHR2/CDK11A/CDK11B/CDKN1A/CDKN2A/CDKN2AIP/CDKN2C/CLSTN1/CPNE5/CPNE9/CXCR4/DBN1/DBNL/DCBLD2/DDR1/DNPH1/DPYSL2/EBAG9/EDN1/EIF4G1/ENPP1/EXOSC2/EXOSC4/EXTL3/FXN/GNG4/GOLGA4/GSK3B/HBEGF/HSPA1A/HSPA1B/HYAL2/IGFBP7/IGFBPL1/ITSN2/JADE1/KAZALD1/KIAA0319/KIF14/LAMTOR2/LIMK1/MAD2L2/MAP1B/MFSD2A/NAIF1/NPR1/OLFM1/OSGIN2/PLCE1/PLXN…
DPPA2+4	GO:0045786	negative regulation of cell cycle	0.0270689	0.0205629	8.83886332590317e-07	3.27451457132144e-05	2.33635451655452e-05	25/90806/323/324/1386/84126/54998/604/7832/699/55450/8555/79577/983/1021/1026/1029/1030/1031/1063/80254/9575/63967/58190/10217/1499/1739/1763/51514/1843/51143/2074/54465/2146/26272/286151/26271/26270/2296/7976/2619/2625/348654/51053/2852/10457/51696/3087/65123/79960/8850/9113/8379/4085/9587/10459/51776/1432/345643/60672/4436/64859/138151/4683/4751/4880/4882/11162/5311/10769/1263/5567/5728/5774/58…	192	ABL1/ANGEL2/APBB2/APC/ATF2/ATRIP/AURKAIP1/BCL6/BTG2/BUB1/CAMK2N1/CDC14B/CDC73/CDK1/CDK6/CDKN1A/CDKN2A/CDKN2B/CDKN2C/CENPF/CEP63/CLOCK/CLSPN/CTDSP1/CTDSPL/CTNNB1/DLG1/DNA2/DTL/DUSP1/DYNC1LI1/ERCC6/ETAA1/EZH2/FBXO4/FBXO43/FBXO5/FBXO6/FOXC1/FZD3/GAS1/GATA3/GEN1/GMNN/GPER1/GPNMB/HECA/HHEX/INTS3/JADE1/KAT2B/LATS1/MAD1L1/MAD2L1/MAD2L1BP/MAD2L2/MAP3K20/MAPK14/MCIDAS/MIIP/MSH2/NABP1/NACC2/NBN/NEK2/NPPC/N…
DPPA2+4	GO:2001233	regulation of apoptotic signaling pathway	0.0250952	0.019014	1.76726091813899e-06	5.71203975327067e-05	4.07552007652461e-05	90/9181/83787/10018/9774/57448/648/857/8837/1191/10488/1491/1495/1499/3301/9451/2056/2140/11124/55179/84893/2260/51024/2395/2534/2626/2729/2730/2668/2771/2773/2852/2876/2907/2932/3070/3148/3303/3304/3315/8692/2537/3622/84289/3625/3655/3685/10625/23028/4000/5601/4170/138151/4690/8440/4780/4929/5062/11315/142/55023/5478/5728/10399/5894/9821/5979/8737/5054/6421/259230/57630/6478/23411/6498/54978/664…	178	ACVR1/ARHGEF2/ARMC10/BCL2L11/BCLAF1/BIRC6/BMI1/CAV1/CFLAR/CLU/CREB3/CTH/CTNNA1/CTNNB1/DNAJA1/EIF2AK3/EPO/EYA3/FAF1/FAIM/FBH1/FGFR1/FIS1/FXN/FYN/GATA4/GCLC/GCLM/GDNF/GNAI2/GNAI3/GPER1/GPX1/GRINA/GSK3B/HELLS/HMGB2/HSPA1A/HSPA1B/HSPB1/HYAL2/IFI6/ING2/ING5/INHBB/ITGA6/ITGAV/IVNS1ABP/KDM1A/LMNA/MAPK9/MCL1/NACC2/NCK1/NCK2/NFE2L2/NR4A2/PAK2/PARK7/PARP1/PHIP/PPIA/PTEN/RACK1/RAF1/RB1CC1/RET/RIPK1/SERPINE1…
DPPA2+4	GO:0045860	positive regulation of protein kinase activity	0.026928	0.0206164	1.8308253328533e-06	5.77028780279883e-05	4.11707985298354e-05	10006/25/2180/6868/8754/134/151/152/285016/57679/493/657/659/51719/55704/3491/896/219771/100133941/1026/1163/63967/1191/1435/1605/1616/10926/1609/1739/1857/1894/1906/1942/1958/2043/2056/2074/54465/2146/8817/2247/2260/7855/1839/3326/3570/9270/3717/9928/7804/4216/221938/9148/3084/5062/11315/56034/5290/5311/5478/55607/5515/51422/5590/84722/5747/5899/5906/9693/387/253260/6091/4920/23411/51429/245711/…	191	ABI1/ABL1/ACSL1/ADAM17/ADAM9/ADORA1/ADRA2B/ADRA2C/ALKAL2/ALS2/ATP2B4/BMPR1A/BMPR2/CAB39/CCDC88A/CCN1/CCND3/CCNY/CD24/CDKN1A/CKS1B/CLSPN/CLU/CSF1/DAG1/DAXX/DBF4/DGKQ/DLG1/DVL3/ECT2/EDN1/EFNA1/EGR1/EPHA4/EPO/ERCC6/ETAA1/EZH2/FGF18/FGF2/FGFR1/FZD5/HBEGF/HSP90AB1/IL6R/ITGB1BP1/JAK2/KIF14/LRP8/MAP3K4/MMD2/NEURL1/NRG1/PAK2/PARK7/PDGFC/PIK3CA/PKD2/PPIA/PPP1R9A/PPP2CA/PRKAG2/PRKCZ/PSRC1/PTK2/RALB/RAP1A/R…
DPPA2+4	GO:0051052	regulation of DNA metabolic process	0.0252361	0.0191743	2.07467684510103e-06	6.4112574701049e-05	4.57440943407642e-05	10097/79000/604/659/7203/908/10574/1026/115004/25792/1499/78996/167227/7913/79075/151636/1843/2021/2074/2140/84893/26272/2247/2264/2625/56941/3192/3297/3326/23028/221656/3836/10459/64110/4216/225689/64210/4436/2956/4609/4683/80762/4751/140609/64855/4880/7468/64710/4968/54726/142/10039/22976/5290/5429/10721/151987/5558/5984/55183/165918/9025/6118/23411/84250/55719/23381/23514/219736/7013/56154/703…	179	ACTR2/AUNIP/BCL6/BMPR2/CCT3/CCT6A/CCT7/CDKN1A/CGAS/CIZ1/CTNNB1/CYREN/DCP2/DEK/DSCC1/DTX3L/DUSP1/ENDOG/ERCC6/EYA3/FBH1/FBXO4/FGF2/FGFR4/GATA3/HMCES/HNRNPU/HSF1/HSP90AB1/KDM1A/KDM1B/KPNA1/MAD2L2/MAGEF1/MAP3K4/MAPK15/MMS19/MSH2/MSH6/MYC/NBN/NDFIP1/NEK2/NEK7/NIBAN2/NPPC/NSD2/NUCKS1/OGG1/OTUD4/PARP1/PARP3/PAXIP1/PIK3CA/POLH/POLQ/PPP4R2/PRIM2/RFC4/RIF1/RNF168/RNF8/RPA2/SIRT1/SLF1/SLF2/SMG5/SPIDR/STOX1/…
DPPA2+4	GO:0009100	glycoprotein metabolic process	0.026928	0.0206698	2.27181877118257e-06	6.91921726703923e-05	4.93683694506983e-05	20/28/340485/27161/199857/29929/10565/148789/8705/126792/135152/10678/93010/8704/8702/11285/659/56913/79586/54480/9486/55501/166012/9469/1301/729920/1499/1514/1650/22845/57171/54344/23333/286148/29940/9695/80267/285203/2131/2135/2137/9917/26232/26270/84750/170384/2529/79690/55568/64409/2590/26301/2651/51301/2673/9945/29925/64083/64689/2817/727936/1839/9653/9394/3425/3549/10905/57134/4124/4126/424…	191	ABCA2/ABO/ACER2/AGO2/ALG14/ALG6/ARFGEF1/B3GALNT2/B3GALT4/B3GALT6/B3GAT2/B3GNT2/B3GNT7/B4GALT2/B4GALT4/B4GALT7/BMPR2/C1GALT1/CHPF/CHPF2/CHST10/CHST12/CHST13/CHST3/COL11A1/CRPPA/CTNNB1/CTSL/DDOST/DOLK/DOLPP1/DPM3/DPY19L1/DPY19L4/DSE/EDEM1/EDEM3/EOGT/EXT1/EXTL2/EXTL3/FAM20B/FBXO2/FBXO6/FUT10/FUT11/FUT7/GAL3ST4/GALNT10/GALNT17/GALNT2/GBGT1/GCNT2/GCNT4/GFPT1/GFPT2/GMPPB/GOLPH3/GORASP1/GPC1/GXYLT2/HBEG…
DPPA2+4	GO:1901987	regulation of cell cycle phase transition	0.0270689	0.02083	2.63385225844844e-06	7.98347084079946e-05	5.69617809004161e-05	6868/29945/26057/323/324/26060/1386/493/84126/699/896/8556/8555/993/8317/79577/983/1026/1030/1063/80254/9575/63967/58190/10217/10926/1739/1763/51514/1843/51143/8444/1981/2074/54465/2146/26272/26271/26270/348654/10457/57520/3398/65123/79960/9928/55904/84967/8379/4085/9587/10459/51776/1432/225689/56257/60672/4436/57504/64859/138151/4683/10783/22976/5311/10769/1263/5728/5810/55920/60561/55781/6118/6…	192	ADAM17/ANAPC4/ANKRD17/APBB2/APC/APPL1/ATF2/ATP2B4/ATRIP/BUB1/CCND3/CDC14A/CDC14B/CDC25A/CDC7/CDC73/CDK1/CDKN1A/CDKN2B/CENPF/CEP63/CLOCK/CLSPN/CTDSP1/CTDSPL/DBF4/DLG1/DNA2/DTL/DUSP1/DYNC1LI1/DYRK3/EIF4G1/ERCC6/ETAA1/EZH2/FBXO4/FBXO5/FBXO6/GEN1/GPNMB/HECW2/ID2/INTS3/JADE1/KIF14/KMT2E/LSM10/MAD1L1/MAD2L1/MAD2L1BP/MAD2L2/MAP3K20/MAPK14/MAPK15/MEPCE/MIIP/MSH2/MTA3/NABP1/NACC2/NBN/NEK6/PAXIP1/PKD2/PLK2…
DPPA2+4	GO:0032956	regulation of actin cytoskeleton organization	0.0250952	0.0191209	2.76957016664362e-06	8.27605047438082e-05	5.90493261944772e-05	10152/25/27/10097/10096/118/7840/55435/375/10565/27236/9639/55160/10095/81873/55616/9530/274/203228/822/830/832/55704/23607/10602/23332/23122/1627/28988/1739/2039/1894/1906/2006/2044/50848/2150/2241/6624/57704/2934/10456/9270/133746/163782/9113/3984/9788/24142/4690/8440/10787/4853/5062/5156/345456/5290/5295/130271/55607/5581/5734/5879/387/388/23221/22836/389/399/253260/9475/6281/9723/51429/10174/…	178	ABI2/ABL1/ABL2/ACTR2/ACTR3/ADD1/ALMS1/AP1AR/ARF1/ARFGEF1/ARFIP1/ARHGEF10/ARHGEF10L/ARPC1B/ARPC5L/ASAP3/BAG4/BIN1/C9orf72/CAPG/CAPZA2/CAPZB/CCDC88A/CD2AP/CDC42EP3/CLASP1/CLASP2/DBN1/DBNL/DLG1/DMTN/ECT2/EDN1/ELN/EPHA5/F11R/F2RL1/FER/FSCN1/GBA2/GSN/HAX1/ITGB1BP1/JMY/KANK4/LATS1/LIMK1/MTSS1/NAA80/NCK1/NCK2/NCKAP1/NOTCH2/PAK2/PDGFRA/PFN3/PIK3CA/PIK3R1/PLEKHH2/PPP1R9A/PRKCE/PTGER4/RAC1/RHOA/RHOB/RHOBTB…
DPPA2+4	GO:0000280	nuclear division	0.0300296	0.0234471	2.81059232785158e-06	8.3201413069812e-05	5.93639127191082e-05	10097/10096/192670/64682/29945/79998/324/9639/259266/54998/7917/10018/699/126731/8556/8555/991/8621/1063/64105/64793/79598/23332/23122/9820/23113/129563/79075/1843/51143/1906/27436/286151/26271/2253/348654/2827/57520/164045/3192/3209/3303/3304/3622/3832/9928/56992/9585/3796/90990/8379/4085/9587/10459/225689/84057/4438/4603/80218/23397/55706/4751/10783/25936/10726/23363/23244/148479/55023/84722/58…	213	ACTR2/ACTR3/AGO4/ANAPC1/ANAPC4/ANKRD53/APC/ARHGEF10/ASPM/AURKAIP1/BAG6/BCL2L11/BUB1/CCSAP/CDC14A/CDC14B/CDC20/CDK13/CENPF/CENPK/CEP85/CEP97/CLASP1/CLASP2/CUL7/CUL9/DIS3L2/DSCC1/DUSP1/DYNC1LI1/EDN1/EML4/FBXO43/FBXO5/FGF8/GEN1/GPR3/HECW2/HFM1/HNRNPU/HOXA13/HSPA1A/HSPA1B/ING2/KIF11/KIF14/KIF15/KIF20B/KIF2A/KIFC2/MAD1L1/MAD2L1/MAD2L1BP/MAD2L2/MAPK15/MND1/MSH4/MYBL1/NAA50/NCAPH/NDC1/NEK2/NEK6/NSL1/NUD…
DPPA2+4	GO:0030900	forebrain development	0.026223	0.0202425	4.81474310610965e-06	0.000128157	9.14396589899817e-05	23287/238/200894/259266/471/493/657/7832/1021/26038/55636/1281/1499/7852/1746/1749/63950/85440/114327/8893/2016/2044/2048/2049/2066/2131/2146/79633/2247/2253/93986/2534/151449/2737/2932/170825/84376/3362/3398/23028/9928/547/3799/8022/26468/7804/266727/84879/8648/4781/4851/388677/100996763/100996717/7101/4929/3084/8828/4967/23440/5013/5079/80055/5307/5308/91584/5453/5454/5728/22930/9693/3516/387/6…	186	AGTPBP1/ALK/ARL13B/ASPM/ATIC/ATP2B4/BMPR1A/BTG2/CDK6/CHD5/CHD7/COL3A1/CTNNB1/CXCR4/DLX2/DLX5/DMRTA2/DOCK7/EFHC1/EIF2B5/EMX1/EPHA5/EPHB2/EPHB3/ERBB4/EXT1/EZH2/FAT4/FGF2/FGF8/FOXP2/FYN/GDF7/GLI3/GSK3B/GSX2/HOOK3/HTR6/ID2/KDM1A/KIF14/KIF1A/KIF5B/LHX3/LHX6/LRP8/MDGA1/MFSD2A/NCOA1/NFIB/NOTCH1/NOTCH2NLA/NOTCH2NLB/NOTCH2NLC/NR2E1/NR4A2/NRG1/NRP2/OGDH/OTP/OTX1/PAX5/PGAP1/PITX1/PITX2/PLXNA4/POU3F1/POU3F2/…
DPPA2+4	GO:0031589	cell-substrate adhesion	0.0252361	0.0193879	4.98643709852176e-06	0.000129466	9.23735634879421e-05	25/340485/8751/8754/55435/10018/604/11149/56477/3491/1021/1029/23332/23122/1307/136227/1281/1435/10675/1499/1605/780/2039/80005/56940/1942/57669/54749/2047/2049/2199/2241/8324/2651/2932/3204/3655/3685/3688/9270/3693/3717/9928/3913/3915/10319/8861/3987/55679/4241/10461/79778/4289/4811/4851/84628/5291/5295/8394/5328/59339/5581/5590/5728/5747/5861/5879/55698/55920/285613/387/9475/6239/6251/6281/9723…	179	ABL1/ACER2/ADAM15/ADAM9/AP1AR/BCL2L11/BCL6/BVES/CCL28/CCN1/CDK6/CDKN2A/CLASP1/CLASP2/COL16A1/COL26A1/COL3A1/CSF1/CSPG5/CTNNB1/DAG1/DDR1/DMTN/DOCK5/DUSP22/EFNA1/EPB41L5/EPDR1/EPHB1/EPHB3/FBLN2/FER/FZD7/GCNT2/GSK3B/HOXA7/ITGA6/ITGAV/ITGB1/ITGB1BP1/ITGB5/JAK2/KIF14/LAMB2/LAMC1/LAMC3/LDB1/LIMS1/LIMS2/MELTF/MERTK/MICALL2/MKLN1/NID1/NOTCH1/NTNG2/PIK3CB/PIK3R1/PIP5K1A/PLAU/PLEKHA2/PRKCE/PRKCZ/PTEN/PTK2/…
DPPA2+4	GO:0031667	response to nutrient levels	0.0318624	0.0253165	6.72904347641728e-06	0.000164663	0.000117486	34/2180/2181/178/210/249/411/440/445/590/168620/353500/659/717/790/56477/1026/1030/80315/1515/1592/1611/1788/27102/5610/9451/1978/1981/2029/2056/51024/2281/96459/221937/2309/2626/2729/2730/2771/8443/2875/8520/3156/3157/3297/3309/3485/3625/3725/9682/7071/4131/5599/84879/54468/10135/8648/29937/4780/167359/23530/4914/81788/4968/115209/5076/5292/5339/5562/51422/5728/5899/64121/58528/27244/51100/23411…	226	ACADM/ACSL1/ACSL3/AGL/ALAD/ALPL/ARSB/ASNS/ASS1/BCHE/BHLHA15/BMP8A/BMPR2/C2/CAD/CCL28/CDKN1A/CDKN2B/CPEB4/CTSV/CYP26A1/DAP/DNMT3A/EIF2AK1/EIF2AK2/EIF2AK3/EIF4EBP1/EIF4G1/ENSA/EPO/FIS1/FKBP1B/FNIP1/FOXK1/FOXO3/GATA4/GCLC/GCLM/GNAI2/GNPAT/GPT/HAT1/HMGCR/HMGCS1/HSF1/HSPA5/IGFBP2/INHBB/JUN/KDM4A/KLF10/MAP1B/MAPK8/MFSD2A/MIOS/NAMPT/NCOA1/NENF/NFE2L2/NIM1K/NNT/NTRK1/NUAK2/OGG1/OMA1/PAX2/PIM1/PLEC/PRKAA1…
DPPA2+4	GO:0051656	establishment of organelle localization	0.026787	0.02083	6.8748616242195e-06	0.000166328	0.000118675	10097/10096/23287/79998/55435/10947/1176/375/57584/84100/55212/23299/55330/63915/1058/1063/23332/23122/22820/26958/1499/1739/85440/84062/6993/27436/54536/23233/7430/157769/23291/2241/2268/54874/79443/3192/84376/3688/63971/9928/547/11127/3797/3799/59349/55341/4067/8379/4085/4131/4134/225689/4139/4646/8013/10726/56288/117583/5195/5293/10113/5590/84722/5730/5861/55781/51115/23212/89958/6585/23557/87…	190	ACTR2/ACTR3/AGTPBP1/ANKRD53/AP1AR/AP3M2/AP3S1/ARF1/ARHGAP21/ARL6/BBS7/BICD2/BLOC1S4/BLOC1S5/CENPA/CENPF/CLASP1/CLASP2/COPG1/COPG2/CTNNB1/DLG1/DOCK7/DTNBP1/DYNLT1/EML4/EXOC6/EXOC6B/EZR/FAM91A1/FBXW11/FER/FGR/FNBP1L/FYCO1/HNRNPU/HOOK3/ITGB1/KIF13A/KIF14/KIF1A/KIF3A/KIF3C/KIF5B/KLHL12/LSG1/LYN/MAD1L1/MAD2L1/MAP1B/MAP4/MAPK15/MARK1/MYO6/NR4A3/NUDC/PARD3/PARD3B/PEX14/PIK3CD/PREB/PRKCZ/PSRC1/PTGDS/RAB1…
DPPA2+4	GO:0006979	response to oxidative stress	0.0301706	0.023821	6.91780305382934e-06	0.000166632	0.000118892	25/8754/116988/210/57679/10550/1386/23400/578/824/983/1147/132864/1421/1499/1545/1718/1843/1894/1906/2021/2074/79956/2119/2146/2176/2241/2253/2281/2309/2395/2534/2626/2729/2730/51022/2876/2882/2936/3066/3297/3303/3304/3315/3329/8692/3417/3717/3725/11019/5603/5599/5601/4170/79772/4277/4482/4520/4602/93100/135112/4780/4929/8013/4521/4968/55074/9943/11315/142/5076/5156/5163/9124/494513/5311/1263/506…	214	ABL1/ADAM9/AGAP3/ALAD/ALS2/ARL6IP5/ATF2/ATP13A2/BAK1/CAPN2/CDK1/CHUK/CPEB2/CRYGD/CTNNB1/CYP1B1/DHCR24/DUSP1/ECT2/EDN1/ENDOG/ERCC6/ERMP1/ETV5/EZH2/FANCC/FER/FGF8/FKBP1B/FOXO3/FXN/FYN/GATA4/GCLC/GCLM/GLRX2/GPX1/GPX7/GSR/HDAC2/HSF1/HSPA1A/HSPA1B/HSPB1/HSPD1/HYAL2/IDH1/JAK2/JUN/LIAS/MAPK13/MAPK8/MAPK9/MCL1/MCTP1/MICB/MSRA/MTF1/MYB/NAPRT/NCOA7/NFE2L2/NR4A2/NR4A3/NUDT1/OGG1/OXR1/OXSR1/PARK7/PARP1/PAX2/…
DPPA2+4	GO:0019693	ribose phosphate metabolic process	0.0270689	0.0211505	9.00640975886565e-06	0.000211317	0.000150774	51166/11332/2180/2181/109/111/132/203/204/50808/471/134145/790/51727/1503/54541/8694/1738/1739/84277/1806/1807/64834/6785/60481/5167/1969/221937/2645/2773/137964/2987/9200/201562/9759/3094/3098/3156/3157/3295/109703458/3614/260425/64087/84693/51085/25874/4880/4881/4882/22978/4907/131870/79873/11165/440672/53343/4967/10606/53354/9060/142/5144/8654/5150/5163/5208/5214/5236/10654/79717/5538/5562/514…	192	AADAT/ACOT7/ACSL1/ACSL3/ADCY3/ADCY5/ADK/AK1/AK2/AK3/ATIC/ATPSCKMT/CAD/CMPK1/CTPS1/DDIT4/DGAT1/DLD/DLG1/DNAJC30/DPYD/DPYS/ELOVL1/ELOVL4/ELOVL5/ENPP1/EPHA2/FOXK1/GCK/GNAI3/GPAT4/GUK1/HACD1/HACD2/HDAC4/HINT1/HK1/HMGCR/HMGCS1/HSD17B4/HTD2/IMPDH1/MAGI3/MCCC2/MCEE/MLXIPL/MPC2/NPPC/NPR1/NPR2/NT5C2/NT5E/NUDT16/NUDT18/NUDT3/NUDT4B/NUDT9/OGDH/PAICS/PANK1/PAPSS2/PARP1/PDE4D/PDE5A/PDE7A/PDK1/PFKFB2/PFKP/PGM1…
DPPA2+4	GO:0048285	organelle fission	0.0325673	0.0260642	1.00221653956754e-05	0.000232566	0.000165935	10097/10096/192670/64682/29945/79998/324/9639/259266/54998/7917/10018/699/126731/8556/8555/991/8621/1063/64105/64793/79598/23332/23122/9820/23113/23259/129563/79075/1843/51143/1906/27436/286151/26271/2253/51024/348654/2827/57520/164045/3192/3209/3303/3304/3622/3832/9928/56992/9585/3796/90990/8379/4085/9587/10459/225689/90550/84057/4438/9650/56181/4603/80218/23397/55706/4751/10783/25936/10726/2336…	231	ACTR2/ACTR3/AGO4/ANAPC1/ANAPC4/ANKRD53/APC/ARHGEF10/ASPM/AURKAIP1/BAG6/BCL2L11/BUB1/CCSAP/CDC14A/CDC14B/CDC20/CDK13/CENPF/CENPK/CEP85/CEP97/CLASP1/CLASP2/CUL7/CUL9/DDHD2/DIS3L2/DSCC1/DUSP1/DYNC1LI1/EDN1/EML4/FBXO43/FBXO5/FGF8/FIS1/GEN1/GPR3/HECW2/HFM1/HNRNPU/HOXA13/HSPA1A/HSPA1B/ING2/KIF11/KIF14/KIF15/KIF20B/KIF2A/KIFC2/MAD1L1/MAD2L1/MAD2L1BP/MAD2L2/MAPK15/MCU/MND1/MSH4/MTFR1/MTFR1L/MYBL1/NAA50/N…
DPPA2+4	GO:0001654	eye development	0.0255181	0.0198152	1.00853411001114e-05	0.000233178	0.000166371	10152/43/86/93/23287/220202/493/578/55212/8412/654/659/55636/10370/25932/1289/1290/1296/23418/1421/1499/1545/1739/28514/1746/1969/2047/2048/2195/2247/2296/2301/668/7855/2625/2737/2782/2916/348980/3066/204851/28996/3208/55764/3549/10765/3913/10319/79888/4124/4211/10461/4237/9927/84879/4286/10763/4853/261734/7101/23363/116039/5076/5090/5156/65979/5308/5309/5584/90780/22930/5950/157506/5979/285590/6…	181	ABI2/ACHE/ACTL6A/ACVR2B/AGTPBP1/ATOH7/ATP2B4/BAK1/BBS7/BCAR3/BMP6/BMPR2/CHD7/CITED2/CLIC4/COL5A1/COL5A2/COL8A2/CRB1/CRYGD/CTNNB1/CYP1B1/DLG1/DLL1/DLX2/EPHA2/EPHB1/EPHB2/FAT1/FGF2/FOXC1/FOXE3/FOXL2/FZD5/GATA3/GLI3/GNB1/GRM6/HCN1/HDAC2/HIPK1/HIPK2/HPCA/IFT122/IHH/KDM5B/LAMB2/LAMC3/LPCAT1/MAN2A1/MEIS1/MERTK/MFAP2/MFN2/MFSD2A/MITF/NES/NOTCH2/NPHP4/NR2E1/OBSL1/OSR2/PAX2/PBX3/PDGFRA/PHACTR4/PITX2/PITX3…
DPPA2+4	GO:0072594	establishment of protein localization to organelle	0.0284788	0.0225391	1.49329599917938e-05	0.000304181	0.000217032	9179/26060/10425/93974/9530/868/7203/908/10574/983/1026/131474/1191/285521/3301/728489/1871/1894/9695/152877/51024/7855/2737/80273/10456/3098/3326/3308/3309/3329/8692/83943/9670/3717/3836/3840/3841/23633/27074/4000/1432/5599/29969/9927/79778/84315/8031/54492/4851/9631/8021/129401/5189/5192/5195/5190/5191/5295/10531/23203/9883/100101267/94026/5530/5562/10890/51715/22930/5898/64901/5903/653489/8422…	202	AP4M1/APPL1/ARIH2/ATP5IF1/BAG4/CBLB/CCT3/CCT6A/CCT7/CDK1/CDKN1A/CHCHD4/CLU/COX18/DNAJA1/DNLZ/E2F3/ECT2/EDEM1/FAM53A/FIS1/FZD5/GLI3/GRPEL1/HAX1/HK1/HSP90AB1/HSPA4/HSPA5/HSPD1/HYAL2/IMMP2L/IPO13/JAK2/KPNA1/KPNA4/KPNA5/KPNA6/LAMP3/LMNA/MAPK14/MAPK8/MDFIC/MFN2/MICALL2/MON1A/NCOA4/NEURL1B/NOTCH1/NUP155/NUP214/NUP35/PEX1/PEX10/PEX14/PEX6/PEX7/PIK3R1/PITRM1/PMPCA/POM121/POM121C/POM121L2/PPP3CA/PRKAA1/RA…
DPPA2+4	GO:0009259	ribonucleotide metabolic process	0.026223	0.0205629	1.61637224948628e-05	0.00032302	0.000230473	51166/11332/2180/2181/109/111/132/203/204/50808/471/134145/790/51727/1503/54541/8694/1738/1739/84277/1806/1807/64834/6785/60481/5167/1969/221937/2645/2773/137964/2987/9200/201562/9759/3094/3098/3156/3157/3295/109703458/3614/260425/64087/84693/51085/25874/4880/4881/4882/22978/4907/131870/79873/11165/440672/53343/4967/10606/53354/9060/142/5144/8654/5150/5163/5208/5214/5236/10654/79717/5538/5562/514…	186	AADAT/ACOT7/ACSL1/ACSL3/ADCY3/ADCY5/ADK/AK1/AK2/AK3/ATIC/ATPSCKMT/CAD/CMPK1/CTPS1/DDIT4/DGAT1/DLD/DLG1/DNAJC30/DPYD/DPYS/ELOVL1/ELOVL4/ELOVL5/ENPP1/EPHA2/FOXK1/GCK/GNAI3/GPAT4/GUK1/HACD1/HACD2/HDAC4/HINT1/HK1/HMGCR/HMGCS1/HSD17B4/HTD2/IMPDH1/MAGI3/MCCC2/MCEE/MLXIPL/MPC2/NPPC/NPR1/NPR2/NT5C2/NT5E/NUDT16/NUDT18/NUDT3/NUDT4B/NUDT9/OGDH/PAICS/PANK1/PAPSS2/PARP1/PDE4D/PDE5A/PDE7A/PDK1/PFKFB2/PFKP/PGM1…
DPPA2+4	GO:0150063	visual system development	0.0255181	0.0200288	2.23328311836591e-05	0.000419817	0.000299538	10152/43/86/93/23287/220202/493/578/55212/8412/654/659/55636/10370/25932/1289/1290/1296/23418/1421/1499/1545/1739/28514/1746/1969/2047/2048/2195/2247/2296/2301/668/7855/2625/2737/2782/2916/348980/3066/204851/28996/3208/55764/3549/10765/3913/10319/79888/4124/4211/10461/4237/9927/84879/4286/10763/4853/261734/7101/23363/116039/5076/5090/5156/65979/5308/5309/5584/90780/22930/5950/157506/5979/285590/6…	181	ABI2/ACHE/ACTL6A/ACVR2B/AGTPBP1/ATOH7/ATP2B4/BAK1/BBS7/BCAR3/BMP6/BMPR2/CHD7/CITED2/CLIC4/COL5A1/COL5A2/COL8A2/CRB1/CRYGD/CTNNB1/CYP1B1/DLG1/DLL1/DLX2/EPHA2/EPHB1/EPHB2/FAT1/FGF2/FOXC1/FOXE3/FOXL2/FZD5/GATA3/GLI3/GNB1/GRM6/HCN1/HDAC2/HIPK1/HIPK2/HPCA/IFT122/IHH/KDM5B/LAMB2/LAMC3/LPCAT1/MAN2A1/MEIS1/MERTK/MFAP2/MFN2/MFSD2A/MITF/NES/NOTCH2/NPHP4/NR2E1/OBSL1/OSR2/PAX2/PBX3/PDGFRA/PHACTR4/PITX2/PITX3…
DPPA2+4	GO:0006753	nucleoside phosphate metabolic process	0.0327083	0.0265449	3.08385768692096e-05	0.000545705	0.000389359	51166/11332/2180/2181/109/111/132/203/204/50808/471/134145/790/51727/1503/1633/1635/54541/8694/1738/1739/84277/10591/1806/1807/64834/6785/60481/5167/954/377841/1969/221937/2645/2773/137964/2987/9200/201562/9759/3094/3098/3156/3157/3208/3295/109703458/3614/260425/64087/84693/4199/51085/25874/65220/133686/10135/93100/128240/4880/4881/4882/22978/51251/4907/83594/131870/200035/79873/11165/440672/5334…	232	AADAT/ACOT7/ACSL1/ACSL3/ADCY3/ADCY5/ADK/AK1/AK2/AK3/ATIC/ATPSCKMT/CAD/CMPK1/CTPS1/DCK/DCTD/DDIT4/DGAT1/DLD/DLG1/DNAJC30/DNPH1/DPYD/DPYS/ELOVL1/ELOVL4/ELOVL5/ENPP1/ENTPD2/ENTPD8/EPHA2/FOXK1/GCK/GNAI3/GPAT4/GUK1/HACD1/HACD2/HDAC4/HINT1/HK1/HMGCR/HMGCS1/HPCA/HSD17B4/HTD2/IMPDH1/MAGI3/MCCC2/MCEE/ME1/MLXIPL/MPC2/NADK/NADK2/NAMPT/NAPRT/NAXE/NPPC/NPR1/NPR2/NT5C2/NT5C3A/NT5E/NUDT12/NUDT16/NUDT17/NUDT18/N…
DPPA2+4	GO:0048880	sensory system development	0.0256591	0.0203493	4.46135286923458e-05	0.00074681	0.000532846	10152/43/86/93/23287/220202/493/578/55212/8412/654/659/55636/10370/25932/1289/1290/1296/23418/1421/1499/1545/1739/28514/1746/1969/2047/2048/2195/2247/2296/2301/668/7855/2625/2737/2782/2916/348980/3066/204851/28996/3208/55764/3549/10765/3913/10319/79888/4124/4211/10461/4237/9927/84879/4286/10763/4853/261734/7101/23363/116039/5076/5090/5156/65979/5308/5309/5584/90780/22930/5950/157506/5979/10371/28…	182	ABI2/ACHE/ACTL6A/ACVR2B/AGTPBP1/ATOH7/ATP2B4/BAK1/BBS7/BCAR3/BMP6/BMPR2/CHD7/CITED2/CLIC4/COL5A1/COL5A2/COL8A2/CRB1/CRYGD/CTNNB1/CYP1B1/DLG1/DLL1/DLX2/EPHA2/EPHB1/EPHB2/FAT1/FGF2/FOXC1/FOXE3/FOXL2/FZD5/GATA3/GLI3/GNB1/GRM6/HCN1/HDAC2/HIPK1/HIPK2/HPCA/IFT122/IHH/KDM5B/LAMB2/LAMC3/LPCAT1/MAN2A1/MEIS1/MERTK/MFAP2/MFN2/MFSD2A/MITF/NES/NOTCH2/NPHP4/NR2E1/OBSL1/OSR2/PAX2/PBX3/PDGFRA/PHACTR4/PITX2/PITX3…
DPPA2+4	GO:0009117	nucleotide metabolic process	0.0320034	0.0261176	5.7811388425044e-05	0.000912807	0.000651284	51166/11332/2180/2181/109/111/132/203/204/50808/471/134145/790/51727/1503/1633/1635/54541/8694/1738/1739/84277/10591/1806/1807/64834/6785/60481/5167/1969/221937/2645/2773/137964/2987/9200/201562/9759/3094/3098/3156/3157/3208/3295/109703458/3614/260425/64087/84693/4199/51085/25874/65220/133686/10135/93100/128240/4880/4881/4882/22978/51251/4907/83594/131870/200035/79873/11165/440672/53343/4967/4968…	227	AADAT/ACOT7/ACSL1/ACSL3/ADCY3/ADCY5/ADK/AK1/AK2/AK3/ATIC/ATPSCKMT/CAD/CMPK1/CTPS1/DCK/DCTD/DDIT4/DGAT1/DLD/DLG1/DNAJC30/DNPH1/DPYD/DPYS/ELOVL1/ELOVL4/ELOVL5/ENPP1/EPHA2/FOXK1/GCK/GNAI3/GPAT4/GUK1/HACD1/HACD2/HDAC4/HINT1/HK1/HMGCR/HMGCS1/HPCA/HSD17B4/HTD2/IMPDH1/MAGI3/MCCC2/MCEE/ME1/MLXIPL/MPC2/NADK/NADK2/NAMPT/NAPRT/NAXE/NPPC/NPR1/NPR2/NT5C2/NT5C3A/NT5E/NUDT12/NUDT16/NUDT17/NUDT18/NUDT3/NUDT4B/NU…
DPPA2+4	GO:0009314	response to radiation	0.0300296	0.0243551	6.08485373012426e-05	0.000952081	0.000679306	210/440/220202/8704/578/8553/221927/79823/842/993/1026/1040/1196/9575/1281/64326/23418/23259/1788/51514/1843/1894/1958/6785/2074/2131/2140/50848/2189/64839/26233/26272/63943/1647/2625/2776/2876/2902/2868/2916/3156/3157/3297/3309/8692/3398/58493/65123/3688/3725/23028/84328/51776/4216/8491/5603/1432/5599/4436/2956/4609/64859/10135/79840/9397/261734/4914/64710/4968/23596/142/22976/8864/8863/5295/126…	213	ALAD/ASNS/ATOH7/B4GALT2/BAK1/BHLHE40/BRAT1/CAMKMT/CASP9/CDC25A/CDKN1A/CDS1/CLK2/CLOCK/COL3A1/COP1/CRB1/DDHD2/DNMT3A/DTL/DUSP1/ECT2/EGR1/ELOVL4/ERCC6/EXT1/EYA3/F11R/FANCG/FBXL17/FBXL6/FBXO4/FKBPL/GADD45A/GATA3/GNAQ/GPX1/GRIN1/GRK4/GRM6/HMGCR/HMGCS1/HSF1/HSPA5/HYAL2/ID2/INIP/INTS3/ITGB1/JUN/KDM1A/LZIC/MAP3K20/MAP3K4/MAP4K3/MAPK13/MAPK14/MAPK8/MSH2/MSH6/MYC/NABP1/NAMPT/NHEJ1/NMT2/NPHP4/NTRK1/NUCKS1/…
DPPA2+4	GO:0018212	peptidyl-tyrosine modification	0.0253771	0.0201891	6.08670356891046e-05	0.000952081	0.000679306	10006/10152/25/27/90/6868/134/238/285016/9181/9031/654/857/868/100133941/1195/1196/57396/780/1609/2039/25778/56940/8444/1942/5610/1969/2043/2044/2046/2047/2048/2049/2050/2056/2066/2074/54206/2241/2253/2260/2261/2264/2268/2324/2534/10456/1839/3066/204851/28996/3297/8692/25998/3570/3572/3716/3717/7804/4067/10461/8440/4750/9148/3084/4914/5062/54625/79031/56034/5156/91461/5515/5581/5590/5747/10399/59…	180	ABI1/ABI2/ABL1/ABL2/ACVR1/ADAM17/ADORA1/ALK/ALKAL2/ARHGEF2/BAZ1B/BMP6/CAV1/CBLB/CD24/CLK1/CLK2/CLK4/DDR1/DGKQ/DMTN/DSTYK/DUSP22/DYRK3/EFNA1/EIF2AK2/EPHA2/EPHA4/EPHA5/EPHA8/EPHB1/EPHB2/EPHB3/EPHB4/EPO/ERBB4/ERCC6/ERRFI1/FER/FGF8/FGFR1/FGFR3/FGFR4/FGR/FLT4/FYN/HAX1/HBEGF/HDAC2/HIPK1/HIPK2/HSF1/HYAL2/IBTK/IL6R/IL6ST/JAK1/JAK2/LRP8/LYN/MERTK/NCK2/NEK1/NEURL1/NRG1/NTRK1/PAK2/PARP14/PDCL3/PDGFC/PDGFRA/…
DPPA2+4	GO:0072521	purine-containing compound metabolic process	0.0276329	0.0222187	6.39168817530695e-05	0.000990008	0.000706367	51166/11332/2180/2181/109/111/132/203/204/50808/262/471/134145/1633/54541/8694/1738/1739/84277/10591/1806/64834/6785/60481/5167/1969/221937/2645/2773/27232/137964/2987/9200/201562/9759/3094/3098/3156/3157/3208/3295/109703458/3614/23028/260425/64087/84693/51085/25874/4507/4880/4881/4882/22978/4907/4521/131870/79873/11165/440672/53343/4967/10606/53354/9060/142/5144/8654/5150/5163/5208/5214/5236/106…	196	AADAT/ACOT7/ACSL1/ACSL3/ADCY3/ADCY5/ADK/AK1/AK2/AK3/AMD1/ATIC/ATPSCKMT/DCK/DDIT4/DGAT1/DLD/DLG1/DNAJC30/DNPH1/DPYD/ELOVL1/ELOVL4/ELOVL5/ENPP1/EPHA2/FOXK1/GCK/GNAI3/GNMT/GPAT4/GUK1/HACD1/HACD2/HDAC4/HINT1/HK1/HMGCR/HMGCS1/HPCA/HSD17B4/HTD2/IMPDH1/KDM1A/MAGI3/MCCC2/MCEE/MLXIPL/MPC2/MTAP/NPPC/NPR1/NPR2/NT5C2/NT5E/NUDT1/NUDT16/NUDT18/NUDT3/NUDT4B/NUDT9/OGDH/PAICS/PANK1/PAPSS2/PARP1/PDE4D/PDE5A/PDE7A/…
DPPA2+4	GO:0001667	ameboidal-type cell migration	0.0308755	0.0253699	0.000128112	0.00172699	0.0012322	25/90/6868/8754/25960/27161/9590/10000/51421/26060/84159/411/84913/493/9530/659/10487/23473/23332/23122/1545/2039/80005/1906/1942/1960/54566/57669/1969/2050/83481/2066/2241/8817/2247/2253/2260/2324/27086/11167/1647/2625/2668/152007/2768/2876/9464/1839/9734/3315/8692/9922/3688/9270/28956/3964/4017/375056/406983/83881/4780/4838/4851/7101/8828/22976/9124/65979/5290/5291/5293/8503/8394/5308/5586/2994…	219	ABL1/ACVR1/ADAM17/ADAM9/ADGRA2/AGO2/AKAP12/AKT3/AMOTL2/APPL1/ARID5B/ARSB/ATOH8/ATP2B4/BAG4/BMPR2/CAP1/CAPN7/CLASP1/CLASP2/CYP1B1/DMTN/DOCK5/EDN1/EFNA1/EGR3/EPB41L4B/EPB41L5/EPHA2/EPHB4/EPPK1/ERBB4/FER/FGF18/FGF2/FGF8/FGFR1/FLT4/FOXP1/FSTL1/GADD45A/GATA3/GDNF/GLIPR2/GNA12/GPX1/HAND2/HBEGF/HDAC9/HSPB1/HYAL2/IQSEC1/ITGB1/ITGB1BP1/LAMTOR2/LGALS8/LOXL2/MIA3/MIR200A/MIXL1/NFE2L2/NODAL/NOTCH1/NR2E1/NRP2…
DPPA2+4	GO:0060537	muscle tissue development	0.026364	0.0215243	0.000255265	0.00300577	0.0021446	34/90/79647/607/657/7832/11149/27101/857/983/1063/8837/55636/10370/1301/1465/1499/1739/28514/63950/1832/1906/1958/1959/2006/2047/2066/2247/2253/2296/8928/668/3344/8324/2626/2817/2876/9328/9421/9759/9734/57493/23462/26508/59269/3156/3192/9456/3236/3235/3398/93185/3549/3688/3720/221496/4000/4061/9794/1432/4209/4211/57462/9148/64855/1482/57486/4851/4853/3084/23363/130497/5079/5156/10611/5292/5307/53…	187	ACADM/ACVR1/AKIRIN1/BCL9/BMPR1A/BTG2/BVES/CACYBP/CAV1/CDK1/CENPF/CFLAR/CHD7/CITED2/COL11A1/CSRP1/CTNNB1/DLG1/DLL1/DMRTA2/DSP/EDN1/EGR1/EGR2/ELN/EPHB1/ERBB4/FGF2/FGF8/FOXC1/FOXH1/FOXL2/FOXN2/FZD7/GATA4/GPC1/GPX1/GTF3C5/HAND1/HDAC4/HDAC9/HEG1/HEY1/HEYL/HIVEP3/HMGCR/HNRNPU/HOMER1/HOXD10/HOXD9/ID2/IGSF8/IHH/ITGB1/JARID2/LEMD2/LMNA/LY6E/MAML1/MAPK14/MEF2D/MEIS1/MYORG/NEURL1/NIBAN2/NKX2-5/NLN/NOTCH1/NO…
DPPA2+4	GO:0016032	viral process	0.0270689	0.0221653	0.000258173	0.00302875	0.002161	103/821/857/983/51652/1487/1508/1514/7852/1605/7913/6993/5610/8662/1969/2060/50848/8468/2672/2932/2934/3326/3303/3304/8692/3416/24138/9636/3685/3688/3693/3725/23633/27074/4061/4124/29969/4245/11320/7841/89853/4774/9397/4851/64710/26986/5093/201626/200576/5586/5478/5861/1104/5978/9475/3921/6256/950/8724/6732/6733/6741/6482/23435/7037/90120/7293/10318/81559/9830/7726/5987/55223/81603/7342/7415/5116…	192	ADAR/CANX/CAV1/CDK1/CHMP3/CTBP1/CTSB/CTSL/CXCR4/DAG1/DEK/DYNLT1/EIF2AK2/EIF3B/EPHA2/EPS15/F11R/FKBP6/GFI1/GSK3B/GSN/HSP90AB1/HSPA1A/HSPA1B/HYAL2/IDE/IFIT5/ISG15/ITGAV/ITGB1/ITGB5/JUN/KPNA6/LAMP3/LY6E/MAN2A1/MDFIC/MGAT1/MGAT4A/MOGS/MVB12B/NFIA/NMT2/NOTCH1/NUCKS1/PABPC1/PCBP1/PDE12/PIKFYVE/PKN2/PPIA/RAB1A/RCC1/REST/ROCK2/RPSA/RXRA/SCARB2/SNX3/SRPK1/SRPK2/SSB/ST3GAL1/TARDBP/TFRC/TMEM250/TNFRSF4/TNIP…
DPPA2+4	GO:0042060	wound healing	0.0273509	0.0225391	0.000363036	0.00392463	0.00280021	60/6868/151/152/50808/308/10565/83478/55330/857/3491/135228/1026/8837/23332/23122/1365/1192/1281/1289/1465/7852/1605/131566/780/8527/1609/2039/1832/667/84062/8291/1906/954/54566/2048/83481/2131/50848/2149/2150/2247/84750/8324/2626/2677/2737/2768/2776/2876/1839/3156/79803/3315/3572/3688/3717/221037/80856/4067/1432/10461/23173/375056/80739/4780/4853/3084/100506658/5028/8761/5051/5156/5290/5291/5328…	194	ACTB/ADAM17/ADRA2B/ADRA2C/AK3/ANXA5/ARFGEF1/ARHGAP24/BLOC1S4/CAV1/CCN1/CD109/CDKN1A/CFLAR/CLASP1/CLASP2/CLDN3/CLIC1/COL3A1/COL5A1/CSRP1/CXCR4/DAG1/DCBLD2/DDR1/DGKD/DGKQ/DMTN/DSP/DST/DTNBP1/DYSF/EDN1/ENTPD2/EPB41L4B/EPHB2/EPPK1/EXT1/F11R/F2R/F2RL1/FGF2/FUT10/FZD7/GATA4/GGCX/GLI3/GNA12/GNAQ/GPX1/HBEGF/HMGCR/HPS6/HSPB1/IL6ST/ITGB1/JAK2/JMJD1C/LNPK/LYN/MAPK14/MERTK/METAP1/MIA3/MPIG6B/NFE2L2/NOTCH2/NR…
DPPA2+4	GO:0014706	striated muscle tissue development	0.0250952	0.0205095	0.00037714	0.0040273	0.00287346	34/90/79647/607/657/7832/11149/27101/857/983/1063/8837/55636/10370/1301/1499/28514/63950/1832/1906/1958/1959/2006/2047/2066/2247/2253/2296/8928/668/3344/8324/2626/2817/2876/9328/9421/9759/9734/57493/23462/26508/59269/3156/3192/9456/3236/3235/3398/93185/3688/3720/221496/4000/4061/9794/1432/4209/4211/57462/9148/64855/1482/57486/4851/4853/3084/23363/5079/5156/10611/5292/5307/5339/64208/5530/5562/572…	178	ACADM/ACVR1/AKIRIN1/BCL9/BMPR1A/BTG2/BVES/CACYBP/CAV1/CDK1/CENPF/CFLAR/CHD7/CITED2/COL11A1/CTNNB1/DLL1/DMRTA2/DSP/EDN1/EGR1/EGR2/ELN/EPHB1/ERBB4/FGF2/FGF8/FOXC1/FOXH1/FOXL2/FOXN2/FZD7/GATA4/GPC1/GPX1/GTF3C5/HAND1/HDAC4/HDAC9/HEG1/HEY1/HEYL/HIVEP3/HMGCR/HNRNPU/HOMER1/HOXD10/HOXD9/ID2/IGSF8/ITGB1/JARID2/LEMD2/LMNA/LY6E/MAML1/MAPK14/MEF2D/MEIS1/MYORG/NEURL1/NIBAN2/NKX2-5/NLN/NOTCH1/NOTCH2/NRG1/OBSL1…
DPPA2+4	GO:0006163	purine nucleotide metabolic process	0.0258001	0.0211505	0.000381034	0.0040569	0.00289458	51166/11332/2180/2181/109/111/132/203/204/50808/471/134145/1633/54541/8694/1738/1739/84277/10591/64834/6785/60481/5167/1969/221937/2645/2773/137964/2987/9200/201562/9759/3094/3098/3156/3157/3208/3295/109703458/3614/260425/64087/84693/51085/25874/4880/4881/4882/22978/4907/131870/79873/11165/440672/53343/4967/10606/53354/9060/142/5144/8654/5150/5163/5208/5214/5236/10654/79717/5538/5562/51422/195827…	183	AADAT/ACOT7/ACSL1/ACSL3/ADCY3/ADCY5/ADK/AK1/AK2/AK3/ATIC/ATPSCKMT/DCK/DDIT4/DGAT1/DLD/DLG1/DNAJC30/DNPH1/ELOVL1/ELOVL4/ELOVL5/ENPP1/EPHA2/FOXK1/GCK/GNAI3/GPAT4/GUK1/HACD1/HACD2/HDAC4/HINT1/HK1/HMGCR/HMGCS1/HPCA/HSD17B4/HTD2/IMPDH1/MAGI3/MCCC2/MCEE/MLXIPL/MPC2/NPPC/NPR1/NPR2/NT5C2/NT5E/NUDT16/NUDT18/NUDT3/NUDT4B/NUDT9/OGDH/PAICS/PANK1/PAPSS2/PARP1/PDE4D/PDE5A/PDE7A/PDK1/PFKFB2/PFKP/PGM1/PMVK/PPCS/…
DPPA2+4	GO:0046486	glycerolipid metabolic process	0.0255181	0.0209368	0.000430056	0.00446436	0.00318531	7920/51099/57406/43/2180/2181/10555/55326/824/857/1040/10390/221955/23259/8694/8527/1609/54344/22979/55224/2247/9896/256356/8443/8733/137964/2876/3628/3631/3633/56623/3638/51141/253430/3707/253558/79888/9926/23175/11313/154141/129642/84879/11343/346606/54545/66036/27163/222236/159296/5130/80055/55361/55300/5298/5281/84720/55650/54965/80235/5290/5291/5293/5295/8503/200576/5305/8394/138429/151056/5…	181	ABHD16A/ABHD5/ABHD6/ACHE/ACSL1/ACSL3/AGPAT2/AGPAT5/CAPN2/CAV1/CDS1/CEPT1/DAGLB/DDHD2/DGAT1/DGKD/DGKQ/DPM3/EFR3B/ETNK2/FGF2/FIG4/GK5/GNPAT/GPAA1/GPAT4/GPX1/INPP1/INPP4A/INPP5B/INPP5E/INSIG1/INSIG2/IPMK/ITPKB/LCLAT1/LPCAT1/LPGAT1/LPIN1/LYPLA2/MBOAT1/MBOAT2/MFSD2A/MGLL/MOGAT3/MTMR12/MTMR9/NAAA/NAPEPLD/NKX2-3/PCYT1A/PGAP1/PI4K2A/PI4K2B/PI4KB/PIGF/PIGO/PIGV/PIGX/PIGZ/PIK3CA/PIK3CB/PIK3CD/PIK3R1/PIK3R3…
DPPA2+4	GO:0034329	cell junction assembly	0.0270689	0.0224323	0.000550585	0.00528478	0.00377067	25/43/60/23266/375790/57463/386724/287/324/857/1004/23332/23122/137075/1365/22883/1307/1495/1499/28988/1739/9231/2039/667/56940/1855/1894/1981/57669/1969/2047/2048/2049/2066/50848/6624/8321/7855/8443/57493/204851/3655/9270/3915/8861/3987/441381/64101/347730/4131/266727/79778/8777/143098/92140/261734/3084/84628/4914/23363/100506658/5062/56288/10207/27445/10611/8394/5586/8502/5339/5364/23129/55607/…	192	ABL1/ACHE/ACTB/ADGRL2/AGRN/AMIGO1/AMIGO3/ANK2/APC/CAV1/CDH6/CLASP1/CLASP2/CLDN23/CLDN3/CLSTN1/COL16A1/CTNNA1/CTNNB1/DBNL/DLG1/DLG5/DMTN/DST/DUSP22/DVL1/ECT2/EIF4G1/EPB41L5/EPHA2/EPHB1/EPHB2/EPHB3/ERBB4/F11R/FSCN1/FZD1/FZD5/GNPAT/HEG1/HIPK1/ITGA6/ITGB1BP1/LAMC1/LDB1/LIMS1/LRRC24/LRRC4/LRRTM1/MAP1B/MDGA1/MICALL2/MPDZ/MPP7/MTDH/NPHP4/NRG1/NTNG2/NTRK1/OBSL1/OCLN/PAK2/PARD3/PATJ/PCLO/PDLIM5/PIP5K1A/PK…
DPPA2+4	GO:0008380	RNA splicing	0.0277739	0.02318	0.000729884	0.0066149	0.00471971	8621/10659/1195/1196/57396/51163/1653/51428/8449/54845/10922/8087/6936/2926/22927/220988/3185/3187/3189/92906/10236/3192/3303/10625/55677/23028/10657/84967/57819/51631/4154/22916/4691/26986/57060/5295/9360/51645/53938/5511/5515/151987/9588/79706/11168/58155/9991/9444/55225/389677/29890/221662/10180/5978/6060/100151683/100151684/101954266/101954264/101954268/6100/64121/51319/23064/6421/10569/23020…	197	CDK13/CELF2/CLK1/CLK2/CLK4/DBR1/DDX1/DDX41/DHX16/ESRP1/FASTK/FXR1/GCFC2/GRSF1/HABP4/HNRNPA3/HNRNPF/HNRNPH1/HNRNPH3/HNRNPLL/HNRNPR/HNRNPU/HSPA1A/IVNS1ABP/IWS1/KDM1A/KHDRBS1/LSM10/LSM2/LUC7L2/MBNL1/NCBP2/NCL/PABPC1/PCBP4/PIK3R1/PPIG/PPIL1/PPIL3/PPP1R8/PPP2CA/PPP4R2/PRDX6/PRKRIP1/PSIP1/PTBP2/PTBP3/QKI/RAVER2/RBM12B/RBM15B/RBM24/RBM6/REST/RNU1-4/RNU4ATAC/RNU6ATAC/RNVU1-14/RNVU1-4/RNVU1-20/RP9/RRAGC/R…
DPPA2+4	GO:0043410	positive regulation of MAPK cascade	0.0304526	0.0256369	0.00073649	0.00663679	0.00473532	25/8754/151/152/155/9590/238/285016/10550/60370/8412/64170/100133941/8837/1499/51277/25778/56940/1857/1906/1942/5610/2043/2046/2056/2066/2146/2149/2150/8817/2247/2253/2260/2261/2264/2324/7855/8324/1647/2626/2651/152007/2771/2852/10457/2911/2914/9464/3061/28996/3156/55765/23008/28956/4216/9258/222166/29937/10392/4838/4851/4853/4835/3084/4914/5028/56034/5156/9867/51196/5478/5581/5590/195827/5728/58…	216	ABL1/ADAM9/ADRA2B/ADRA2C/ADRB3/AKAP12/ALK/ALKAL2/ARL6IP5/AVPI1/BCAR3/CARD9/CD24/CFLAR/CTNNB1/DNAJC27/DSTYK/DUSP22/DVL3/EDN1/EFNA1/EIF2AK2/EPHA4/EPHA8/EPO/ERBB4/EZH2/F2R/F2RL1/FGF18/FGF2/FGF8/FGFR1/FGFR3/FGFR4/FLT4/FZD5/FZD7/GADD45A/GATA4/GCNT2/GLIPR2/GNAI2/GPER1/GPNMB/GRM1/GRM4/HAND2/HCRTR1/HIPK2/HMGCR/INAVA/KLHDC10/LAMTOR2/MAP3K4/MFHAS1/MTURN/NENF/NOD1/NODAL/NOTCH1/NOTCH2/NQO2/NRG1/NTRK1/P2RY1/P…
DPPA2+4	GO:0006325	chromatin organization	0.026223	0.0218448	0.000904683	0.00786168	0.00560928	60/86/10541/81611/57492/25842/7917/9031/29994/57673/6046/8019/65980/9557/26038/55636/54108/1616/7913/1788/1810/79813/2074/2146/2625/8520/79885/3066/9759/3070/55355/6596/3159/3148/3151/9324/10473/3192/50809/3622/23421/3720/8850/7994/23522/9682/23081/10765/55904/84456/132660/4017/22823/4602/4609/4678/2908/64710/11240/55193/5252/148479/26147/5253/63976/473/9025/54665/23314/22955/6418/80854/51460/234…	186	ACTB/ACTL6A/ANP32B/ANP32E/ARID1B/ASF1A/BAG6/BAZ1B/BAZ2B/BEND3/BRD2/BRD3/BRD9/CHD1L/CHD5/CHD7/CHRAC1/DAXX/DEK/DNMT3A/DR1/EHMT1/ERCC6/EZH2/GATA3/HAT1/HDAC11/HDAC2/HDAC4/HELLS/HJURP/HLTF/HMGA1/HMGB2/HMGN2/HMGN3/HMGN4/HNRNPU/HP1BP3/ING2/ITGB3BP/JARID2/KAT2B/KAT6A/KAT6B/KDM4A/KDM4C/KDM5B/KMT2E/L3MBTL3/LIN54/LOXL2/MTF2/MYB/MYC/NASP/NR3C1/NUCKS1/PADI2/PBRM1/PHF1/PHF13/PHF19/PHF2/PRDM16/RERE/RNF8/RSBN1/S…
DPPA2+4	GO:0050804	modulation of chemical synaptic transmission	0.0276329	0.0234471	0.00197487	0.014731	0.0105105	57406/25/43/134/9590/9465/10142/320/23237/375/590/774/816/991/22883/22849/10675/1627/84062/1855/1906/1959/1977/2043/2047/2048/2534/2771/2852/2899/2902/2911/2914/2916/2932/9456/3351/3688/3710/3717/3799/7804/64101/4131/79772/23413/9148/7101/26012/84628/4914/5028/51247/10769/25953/55607/5530/5575/5581/5590/5728/54899/22930/5906/9693/9699/9783/25897/4920/6558/7779/6533/23557/8878/6722/6804/6812/13495…	196	ABHD6/ABL1/ACHE/ADORA1/AKAP12/AKAP7/AKAP9/APBA1/ARC/ARF1/BCHE/CACNA1B/CAMK2B/CDC20/CLSTN1/CPEB3/CSPG5/DBN1/DTNBP1/DVL1/EDN1/EGR2/EIF4E/EPHA4/EPHB1/EPHB2/FYN/GNAI2/GPER1/GRIK3/GRIN1/GRM1/GRM4/GRM6/GSK3B/HOMER1/HTR1B/ITGB1/ITPR3/JAK2/KIF5B/LRP8/LRRC4/MAP1B/MCTP1/NCS1/NEURL1/NR2E1/NSMF/NTNG2/NTRK1/P2RY1/PAIP2/PLK2/PNKD/PPP1R9A/PPP3CA/PRKAR1B/PRKCE/PRKCZ/PTEN/PXK/RAB3GAP1/RAP1A/RAPGEF2/RIMS2/RIMS3/RN…
DPPA2+4	GO:0099177	regulation of trans-synaptic signaling	0.0276329	0.0235005	0.00224174	0.0162117	0.011567	57406/25/43/134/9590/9465/10142/320/23237/375/590/774/816/991/22883/22849/10675/1627/84062/1855/1906/1959/1977/2043/2047/2048/2534/2771/2852/2899/2902/2911/2914/2916/2932/9456/3351/3688/3710/3717/3799/7804/64101/4131/79772/23413/9148/7101/26012/84628/4914/5028/51247/10769/25953/55607/5530/5575/5581/5590/5728/54899/22930/5906/9693/9699/9783/25897/4920/6558/7779/6533/23557/8878/6722/6804/6812/13495…	196	ABHD6/ABL1/ACHE/ADORA1/AKAP12/AKAP7/AKAP9/APBA1/ARC/ARF1/BCHE/CACNA1B/CAMK2B/CDC20/CLSTN1/CPEB3/CSPG5/DBN1/DTNBP1/DVL1/EDN1/EGR2/EIF4E/EPHA4/EPHB1/EPHB2/FYN/GNAI2/GPER1/GRIK3/GRIN1/GRM1/GRM4/GRM6/GSK3B/HOMER1/HTR1B/ITGB1/ITPR3/JAK2/KIF5B/LRP8/LRRC4/MAP1B/MCTP1/NCS1/NEURL1/NR2E1/NSMF/NTNG2/NTRK1/P2RY1/PAIP2/PLK2/PNKD/PPP1R9A/PPP3CA/PRKAR1B/PRKCE/PRKCZ/PTEN/PXK/RAB3GAP1/RAP1A/RAPGEF2/RIMS2/RIMS3/RN…
DPPA2+4	GO:0023061	signal release	0.0284788	0.0247289	0.00596301	0.0340321	0.0242818	111/134/151/152/320/654/353500/114899/55450/11132/55636/9575/10675/84062/1855/1906/7260/2029/56943/2044/2149/2150/2281/2297/2625/2645/2668/2746/2852/2914/2932/3156/9324/3351/3625/3667/84522/3717/3737/10765/3799/8609/4067/79772/90550/25874/4602/65220/23413/91942/64855/5028/11315/27445/8864/5208/25953/55607/5530/5538/5581/25930/5798/5799/80223/5861/22930/5879/5894/5906/5950/5978/5991/9699/9783/5171…	202	ADCY5/ADORA1/ADRA2B/ADRA2C/APBA1/BMP6/BMP8A/C1QTNF3/CAMK2N1/CAPN10/CHD7/CLOCK/CSPG5/DTNBP1/DVL1/EDN1/EIPR1/ENSA/ENY2/EPHA5/F2R/F2RL1/FKBP1B/FOXD1/GATA3/GCK/GDNF/GLUD1/GPER1/GRM4/GSK3B/HMGCR/HMGN3/HTR1B/INHBB/IRS1/JAGN1/JAK2/KCNA2/KDM5B/KIF5B/KLF7/LYN/MCTP1/MCU/MPC2/MYB/NADK/NCS1/NDUFAF2/NIBAN2/P2RY1/PARK7/PCLO/PER2/PFKFB2/PNKD/PPP1R9A/PPP3CA/PPT1/PRKCE/PTPN23/PTPRN/PTPRN2/RAB11FIP1/RAB1A/RAB3GAP1…
DPPA2+4	GO:0006417	regulation of translation	0.0287608	0.024996	0.00601177	0.0342737	0.0244541	26523/27161/192669/192670/343472/7832/100127983/8872/7555/55571/246175/9337/132864/22849/80315/55802/167227/1653/129563/64215/373863/92715/60678/10289/27102/5610/9451/8890/8893/8662/1977/9470/317649/1978/8637/1981/8672/7458/56648/9669/23404/22868/2309/8087/2733/22927/10236/3315/10644/10643/56623/84541/10657/79727/23173/29081/4343/4528/22916/4690/8440/4691/9148/116496/26986/10605/51247/400961/2016…	204	AGO1/AGO2/AGO3/AGO4/BARHL2/BTG2/C8orf88/CDC123/CNBP/CNOT11/CNOT6L/CNOT8/CPEB2/CPEB3/CPEB4/DCP1A/DCP2/DDX1/DIS3L2/DNAJC1/DND1/DPH7/EEFSEC/EIF1B/EIF2AK1/EIF2AK2/EIF2AK3/EIF2B4/EIF2B5/EIF3B/EIF4E/EIF4E2/EIF4E3/EIF4EBP1/EIF4EBP3/EIF4G1/EIF4G3/EIF4H/EIF5A2/EIF5B/EXOSC2/FASTKD2/FOXO3/FXR1/GLE1/HABP4/HNRNPR/HSPB1/IGF2BP2/IGF2BP3/INPP5E/KBTBD8/KHDRBS1/LIN28A/METAP1/METTL5/MOV10/MTIF2/NCBP2/NCK1/NCK2/NCL/…
