# Supplementary material for: Embryonic stem cell factors DPPA2/4 amplify active H3K4me3–H2AK119ub chromatin domains in non-small cell lung cancer
Source: Genes Dev. 2026 May 1;40(9-10):756–76. doi: 10.1101/gad.353102.125 (PMC13138344; doi:10.1101/gad.353102.125)
Supplement: Supplement 8 [file Supplemental_Table_6_ChromHMM_statistics.xlsx]

## Sheet: Sheet1
ChromHMM state	DPPA24_boundsites_in_ChromHMMState	Total_ChromHMM_statesites	DPPA24_boundsites_not_in_ChromHMM_statesites	Total_Other_ChromHMMStates	Fraction_ChromHMMStateSites_boundby_DPPA24	Fraction_DPPA24sites_in_Other_ChromHMMStateSites	odds_ratio	confidenceinterval_95_lower	confidenceinterval_95_higher	raw_p_val	BH_adj_pval
ActiveTSS	9697	18095	6923	789439	0.535894	0.00876952	130.515	125.699	135.515	0	0
IntraEnh	2577	25144	14043	782390	0.10249	0.0179488	6.24796	5.97877	6.52926	0	0
ActiveTSSFlnk	1576	37349	15044	770185	0.0421966	0.019533	2.21139	2.09731	2.33167	0	0
BivTSS	890	7950	15730	799584	0.11195	0.0196727	6.28191	5.84855	6.74738	0	0
StrTransc	633	17853	15987	789681	0.0354562	0.0202449	1.77899	1.64081	1.9288	0	0
IntraPRC1NSDRepr	520	50611	16100	756923	0.0102744	0.0212703	0.477675	0.437526	0.521508	0	0
Enhancer	467	43077	16153	764457	0.0108411	0.02113	0.507727	0.462862	0.55694	0	0
IntraPRC12Repr	87	36999	16533	770535	0.00235141	0.0214565	0.107491	0.0870486	0.132734	0	0
IntragenicMeNSD	75	85589	16545	721945	0.000876281	0.0229173	0.0373932	0.0298012	0.0469193	0	0
WkTransc	44	53018	16576	754516	0.000829907	0.0219691	0.036977	0.027503	0.0497144	0	0
IntraHypoMe	31	53887	16589	753647	0.000575278	0.0220116	0.0255746	0.0179779	0.0363814	0	0
PRC12Repr	16	56104	16604	751430	0.000285185	0.0220965	0.0126247	0.0077319	0.0206138	0	0
IntraMe	5	32243	16615	775291	0.000155072	0.0214307	0.00708203	0.00294714	0.0170182	0	0
Quiescent	2	43296	16618	764238	4.61936e-05	0.0217445	0.00207828	0.000519712	0.00831086	0	0
PRC2Repr	0	116060	16620	691474	0	0.0240356	0	0	NA	0	0
WkPRC2Repr	0	79431	16620	728103	0	0.0228264	0	0	NA	0	0
Het	0	50828	16620	756706	0	0.0219636	0	0	NA	0	0
