# Supplementary material for: Embryonic stem cell factors DPPA2/4 amplify active H3K4me3–H2AK119ub chromatin domains in non-small cell lung cancer
Source: Genes Dev. 2026 May 1;40(9-10):756–76. doi: 10.1101/gad.353102.125 (PMC13138344; doi:10.1101/gad.353102.125)
Supplement: Supplement 9 [file Supplemental_Table_8_GO_BP_H2Aub_differential_cnt10_padjqp005.xlsx]

## Sheet: ck_enrichGO_BP_gr_cnt10_padjqp0
Subset of H2Aub differential promoters	ID	Description	GeneRatio	BgRatio	pvalue	p.adjust	qvalue	geneID	Count	genesymbols
d4_dn	GO:0016055	Wnt signaling pathway	0.0486697	0.0237141	1.52349134703878e-09	5.33951857705265e-06	4.65359141281872e-06	51421/25805/219771/151195/100133941/998/4435/1453/1456/115908/1499/56998/9646/1649/374946/2247/83786/7855/8324/8326/2737/51704/2869/3090/3489/79960/28999/83999/51176/10459/2011/55897/4772/147111/4929/90268/51588/5310/5311/5515/5754/9978/387/51444/4920/84870/6382/6424/6497/4088/64750/8724/6657/23213/79718/83439/7040/7089/7090/79816/23240/100113407/23043/80351/54795/25987/25806/9686/65125/7471/8032…	75	AMOTL2/BAMBI/CCNY/CCNYL1/CD24/CDC42/CITED1/CSNK1D/CSNK1G3/CTHRC1/CTNNB1/CTNNBIP1/CTR9/DDIT3/DRAXIN/FGF2/FRMD8/FZD5/FZD7/FZD9/GLI3/GPRC5B/GRK5/HIC1/IGFBP6/JADE1/KLF15/KREMEN1/LEF1/MAD2L2/MARK2/MESP1/NFATC1/NOTUM/NR4A2/OTULIN/PIAS4/PKD1/PKD2/PPP2CA/PTK7/RBX1/RHOA/RNF138/ROR2/RSPO3/SDC1/SFRP4/SKI/SMAD3/SMURF2/SNX3/SOX2/SULF1/TBL1XR1/TCF7L1/TGFB1/TLE2/TLE3/TLE6/TMEM131L/TMEM170B/TNIK/TNKS2/TRPM4/TSKU…
d4_dn	GO:0198738	cell-cell signaling by wnt	0.0486697	0.023821	1.87088948039686e-09	5.33951857705265e-06	4.65359141281872e-06	51421/25805/219771/151195/100133941/998/4435/1453/1456/115908/1499/56998/9646/1649/374946/2247/83786/7855/8324/8326/2737/51704/2869/3090/3489/79960/28999/83999/51176/10459/2011/55897/4772/147111/4929/90268/51588/5310/5311/5515/5754/9978/387/51444/4920/84870/6382/6424/6497/4088/64750/8724/6657/23213/79718/83439/7040/7089/7090/79816/23240/100113407/23043/80351/54795/25987/25806/9686/65125/7471/8032…	75	AMOTL2/BAMBI/CCNY/CCNYL1/CD24/CDC42/CITED1/CSNK1D/CSNK1G3/CTHRC1/CTNNB1/CTNNBIP1/CTR9/DDIT3/DRAXIN/FGF2/FRMD8/FZD5/FZD7/FZD9/GLI3/GPRC5B/GRK5/HIC1/IGFBP6/JADE1/KLF15/KREMEN1/LEF1/MAD2L2/MARK2/MESP1/NFATC1/NOTUM/NR4A2/OTULIN/PIAS4/PKD1/PKD2/PPP2CA/PTK7/RBX1/RHOA/RNF138/ROR2/RSPO3/SDC1/SFRP4/SKI/SMAD3/SMURF2/SNX3/SOX2/SULF1/TBL1XR1/TCF7L1/TGFB1/TLE2/TLE3/TLE6/TMEM131L/TMEM170B/TNIK/TNKS2/TRPM4/TSKU…
d4_dn	GO:0010975	regulation of neuron projection development	0.0480208	0.0237676	3.95910500266228e-09	7.53285711839876e-06	6.5651685061691e-06	116983/116/567/9024/23271/4076/9139/29956/1072/8837/1382/1398/1400/114788/23191/1627/23258/374946/1948/2146/79791/2534/2672/81618/10300/547/83999/7804/4067/4133/5604/9448/2011/84879/51517/65009/4780/26012/23363/64175/29993/5062/152559/126520/55558/5364/10154/157285/5584/5754/8934/387/6091/4920/57142/146760/23098/10512/10509/5274/26037/6498/9353/8724/8428/10716/57187/23043/9760/25987/9706/54986/74…	74	ACAP3/ADCYAP1/B2M/BRSK2/CAMSAP2/CAPRIN1/CBFA2T2/CERS2/CFL1/CFLAR/CRABP2/CRK/CRMP1/CSMD3/CYFIP1/DBN1/DENND5A/DRAXIN/EFNB2/EZH2/FBXO31/FYN/GFI1/ITM2C/KATNB1/KIF1A/KREMEN1/LRP8/LYN/MAP2/MAP2K1/MAP4K4/MARK2/MFSD2A/NCKIPSD/NDRG4/NFE2L2/NSMF/OBSL1/P3H1/PACSIN1/PAK2/PAQR3/PLK5/PLXNA3/PLXNB1/PLXNC1/PRAG1/PRKCI/PTK7/RAB29/RHOA/ROBO1/ROR2/RTN4/RTN4RL1/SARM1/SEMA3C/SEMA4B/SERPINI1/SIPA1L1/SKIL/SLIT2/SNX3/ST…
d4_dn	GO:0030900	forebrain development	0.0402336	0.0202425	1.32337234437758e-07	0.000188845	0.000164586	116/333/567/7832/113246/836/1398/1499/63950/3337/374946/1943/2044/2145/2146/2247/2523/2534/2624/2737/547/3912/51176/9355/431707/7804/79143/266727/84879/8648/4771/4781/388677/4929/8828/8650/5013/80055/221692/23035/5308/55558/139411/387/6091/57142/146760/6497/9353/6608/6657/23380/23353/10716/7155/9760/83696/25987/25806/7471/7476/57688	62	ADCYAP1/APLP1/B2M/BTG2/C12orf57/CASP3/CRK/CTNNB1/DMRTA2/DNAJB1/DRAXIN/EFNA2/EPHA5/EZH1/EZH2/FGF2/FUT1/FYN/GATA2/GLI3/KIF1A/LAMB1/LEF1/LHX2/LHX8/LRP8/MBOAT7/MDGA1/MFSD2A/NCOA1/NF2/NFIB/NOTCH2NLA/NR4A2/NRP2/NUMB/OTX1/PGAP1/PHACTR1/PHLPP2/PITX2/PLXNA3/PTCHD1/RHOA/ROBO1/RTN4/RTN4RL1/SKI/SLIT2/SMO/SOX2/SRGAP2/SUN1/TBR1/TOP2B/TOX/TRAPPC9/TSKU/VAX2/WNT1/WNT7A/ZSWIM6
d4_dn	GO:0007015	actin filament organization	0.0441272	0.0236073	3.59615254227769e-07	0.000410537	0.000357798	87/120/83543/226/375/23370/348110/9530/830/1490/998/11135/1072/84940/1440/23191/1627/2039/55740/2195/283431/2885/3092/3383/133746/10459/65108/64780/23164/51734/4646/4771/29993/5062/9124/5216/221692/64857/5358/133522/8500/9647/5584/5829/387/22836/391/85415/6281/23616/30011/50944/9353/4088/10580/6709/57731/7046/79816/23671/29766/11013/286527/7126/7171/5987/7408/253725	68	ACTN1/ADD3/AIF1L/ALDOA/ARF1/ARHGEF18/ARPIN/BAG4/CAPZA2/CCN2/CDC42/CDC42EP1/CFL1/CORO6/CSF3/CYFIP1/DBN1/DMTN/ENAH/FAT1/GAS2L3/GRB2/HIP1/ICAM1/JMY/MAD2L2/MARCKSL1/MICAL1/MPRIP/MSRB1/MYO6/NF2/PACSIN1/PAK2/PDLIM1/PFN1/PHACTR1/PLEKHG2/PLS3/PPARGC1B/PPFIA1/PPM1F/PRKCI/PXN/RHOA/RHOBTB3/RHOG/RHPN2/S100A10/SH3BP1/SH3KBP1/SHANK1/SLIT2/SMAD3/SORBS1/SPTAN1/SPTBN4/TGFBR1/TLE6/TMEFF2/TMOD3/TMSB15A/TMSB15B/TNFA…
d4_dn	GO:0061564	axon development	0.045425	0.0249426	6.5530039594085e-07	0.000560211	0.000488245	10939/10678/9334/9024/113246/23271/836/29956/1382/1400/729920/55118/23191/1627/780/374946/1943/1947/1948/55740/2044/2534/2737/83999/3911/3913/9355/3996/4133/5604/2011/4548/23077/4744/4781/64855/4853/4929/8828/4917/8650/5062/84612/55558/5364/10154/5727/391/6091/9252/57142/146760/10512/10509/26037/6498/9353/26050/6608/57731/8428/10716/7155/7204/25987/9706/7408/25806/7422/7476	70	AFG3L2/B3GNT2/B4GALT5/BRSK2/C12orf57/CAMSAP2/CASP3/CERS2/CRABP2/CRMP1/CRPPA/CRTAC1/CYFIP1/DBN1/DDR1/DRAXIN/EFNA2/EFNB1/EFNB2/ENAH/EPHA5/FYN/GLI3/KREMEN1/LAMA5/LAMB2/LHX2/LLGL1/MAP2/MAP2K1/MARK2/MTR/MYCBP2/NEFH/NFIB/NIBAN2/NOTCH2/NR4A2/NRP2/NTN3/NUMB/PAK2/PARD6B/PLXNA3/PLXNB1/PLXNC1/PTCH1/RHOG/ROBO1/RPS6KA5/RTN4/RTN4RL1/SEMA3C/SEMA4B/SIPA1L1/SKIL/SLIT2/SLITRK5/SMO/SPTBN4/STK24/TBR1/TOP2B/TRIO/TSKU…
d4_dn	GO:0030111	regulation of Wnt signaling pathway	0.0350422	0.0175186	6.87014478869667e-07	0.000560211	0.000488245	25805/219771/151195/4435/1453/1456/115908/56998/1649/374946/2247/83786/8324/8326/2737/51704/3090/3489/79960/28999/83999/51176/10459/55897/4772/147111/90268/5515/5754/9978/4920/84870/6424/6497/4088/64750/8724/6657/23213/79718/83439/7040/7089/7090/79816/23240/100113407/80351/54795/25987/9686/65125/25937/10413	54	BAMBI/CCNY/CCNYL1/CITED1/CSNK1D/CSNK1G3/CTHRC1/CTNNBIP1/DDIT3/DRAXIN/FGF2/FRMD8/FZD7/FZD9/GLI3/GPRC5B/HIC1/IGFBP6/JADE1/KLF15/KREMEN1/LEF1/MAD2L2/MESP1/NFATC1/NOTUM/OTULIN/PPP2CA/PTK7/RBX1/ROR2/RSPO3/SFRP4/SKI/SMAD3/SMURF2/SNX3/SOX2/SULF1/TBL1XR1/TCF7L1/TGFB1/TLE2/TLE3/TLE6/TMEM131L/TMEM170B/TNKS2/TRPM4/TSKU/VGLL4/WNK1/WWTR1/YAP1
d4_dn	GO:0060070	canonical Wnt signaling pathway	0.0324465	0.0161833	1.64066403646493e-06	0.00100526	0.000876118	25805/219771/151195/1453/1456/115908/1499/1649/374946/2247/83786/7855/8324/8326/2737/51704/3489/79960/83999/51176/10459/55897/147111/4929/90268/5754/9978/4920/84870/6382/6424/4088/64750/6657/79718/83439/7040/7089/7090/79816/23240/100113407/80351/54795/65125/7471/80326/7476/25937/10413	50	BAMBI/CCNY/CCNYL1/CSNK1D/CSNK1G3/CTHRC1/CTNNB1/DDIT3/DRAXIN/FGF2/FRMD8/FZD5/FZD7/FZD9/GLI3/GPRC5B/IGFBP6/JADE1/KREMEN1/LEF1/MAD2L2/MESP1/NOTUM/NR4A2/OTULIN/PTK7/RBX1/ROR2/RSPO3/SDC1/SFRP4/SMAD3/SMURF2/SOX2/TBL1XR1/TCF7L1/TGFB1/TLE2/TLE3/TLE6/TMEM131L/TMEM170B/TNKS2/TRPM4/WNK1/WNT1/WNT10A/WNT7A/WWTR1/YAP1
d4_dn	GO:0010498	proteasomal protein catabolic process	0.046074	0.026171	1.93724854552012e-06	0.00100526	0.000876118	51529/25852/9024/811/1050/1047/64326/1453/1499/1649/27351/9695/80267/23197/51439/54620/84961/26233/55336/79791/55294/55527/80020/51343/3077/83737/23510/84861/57542/27074/5601/4780/55768/378884/5310/10769/5566/5699/5707/5720/10197/9978/64285/7844/149603/25897/127544/80196/6047/84900/23429/6386/54557/64750/9306/80176/79718/83590/7126/23321/51465/27338/55284/23304/91544/55757/8975/10869/7874/7466/25…	71	ANAPC11/ARMC8/BRSK2/CALR/CEBPA/CLGN/COP1/CSNK1D/CTNNB1/DDIT3/DESI1/EDEM1/EDEM3/FAF2/FAM8A1/FBXL19/FBXL20/FBXL6/FBXL8/FBXO31/FBXW7/FEM1A/FOXRED2/FZR1/HFE/ITCH/KCTD2/KLHL22/KLHL42/LAMP3/MAPK9/NFE2L2/NGLY1/NHLRC1/PKD1/PLK2/PRKACA/PSMB10/PSMD1/PSME1/PSME3/RBX1/RHBDF1/RNF103/RNF187/RNF19A/RNF19B/RNF34/RNF4/RNFT2/RYBP/SDCBP/SGTB/SMURF2/SOCS6/SPSB1/TBL1XR1/TMUB1/TNFAIP1/TRIM2/UBE2J1/UBE2S/UBE2W/UBR2/UBX…
d4_dn	GO:0001822	kidney development	0.0304997	0.0156492	7.30135598999603e-06	0.00239893	0.00209076	51107/384/445/654/100133941/8837/4435/1499/56998/1512/8772/2200/2247/2296/10272/51301/2737/26508/3237/182/25959/28999/3911/3913/4853/5017/5310/5311/5420/5727/5754/387/10247/6382/9353/4088/6608/23213/7020/7046/23371/7161/7422/7466/7471/25937/10413	47	APH1A/ARG2/ASS1/BMP6/CD24/CFLAR/CITED1/CTNNB1/CTNNBIP1/CTSH/FADD/FBN1/FGF2/FOXC1/FSTL3/GCNT4/GLI3/HEYL/HOXD11/JAG1/KANK2/KLF15/LAMA5/LAMB2/NOTCH2/OVOL1/PKD1/PKD2/PODXL/PTCH1/PTK7/RHOA/RIDA/SDC1/SLIT2/SMAD3/SMO/SULF1/TFAP2A/TGFBR1/TNS2/TP73/VEGFA/WFS1/WNT1/WWTR1/YAP1
d4_dn	GO:0072001	renal system development	0.0311486	0.0161299	7.56495527213786e-06	0.00239893	0.00209076	51107/384/445/654/100133941/8837/4435/1499/56998/1512/8772/2200/2247/2296/10272/51301/2737/26508/3237/182/25959/28999/3911/3913/4774/4853/5017/5310/5311/5420/5727/5754/387/10247/6382/9353/4088/6608/23213/7020/7046/23371/7161/7422/7466/7471/25937/10413	48	APH1A/ARG2/ASS1/BMP6/CD24/CFLAR/CITED1/CTNNB1/CTNNBIP1/CTSH/FADD/FBN1/FGF2/FOXC1/FSTL3/GCNT4/GLI3/HEYL/HOXD11/JAG1/KANK2/KLF15/LAMA5/LAMB2/NFIA/NOTCH2/OVOL1/PKD1/PKD2/PODXL/PTCH1/PTK7/RHOA/RIDA/SDC1/SLIT2/SMAD3/SMO/SULF1/TFAP2A/TGFBR1/TNS2/TP73/VEGFA/WFS1/WNT1/WWTR1/YAP1
d4_dn	GO:0007409	axonogenesis	0.0395847	0.0223255	8.04841401850678e-06	0.00241791	0.0021073	10939/10678/9334/9024/113246/1382/1400/729920/23191/1627/374946/1943/1947/1948/55740/2044/2534/2737/3911/3913/9355/3996/4133/5604/2011/23077/4744/4781/64855/4853/4929/8828/4917/8650/5062/84612/55558/5364/10154/5727/391/6091/9252/57142/10512/10509/26037/6498/9353/26050/6608/57731/10716/7155/7204/25987/9706/7408/25806/7422/7476	61	AFG3L2/B3GNT2/B4GALT5/BRSK2/C12orf57/CRABP2/CRMP1/CRPPA/CYFIP1/DBN1/DRAXIN/EFNA2/EFNB1/EFNB2/ENAH/EPHA5/FYN/GLI3/LAMA5/LAMB2/LHX2/LLGL1/MAP2/MAP2K1/MARK2/MYCBP2/NEFH/NFIB/NIBAN2/NOTCH2/NR4A2/NRP2/NTN3/NUMB/PAK2/PARD6B/PLXNA3/PLXNB1/PLXNC1/PTCH1/RHOG/ROBO1/RPS6KA5/RTN4/SEMA3C/SEMA4B/SIPA1L1/SKIL/SLIT2/SLITRK5/SMO/SPTBN4/TBR1/TOP2B/TRIO/TSKU/ULK2/VASP/VAX2/VEGFA/WNT7A
d4_dn	GO:0021537	telencephalon development	0.0266061	0.0132457	1.31504368742688e-05	0.00357441	0.00311524	7832/113246/836/1398/1499/63950/374946/1943/2044/2145/2146/2523/2737/3912/51176/9355/7804/79143/266727/84879/8648/4771/4781/388677/8650/221692/23035/55558/387/6091/57142/146760/6497/9353/6608/23380/23353/10716/83696/25987/57688	41	BTG2/C12orf57/CASP3/CRK/CTNNB1/DMRTA2/DRAXIN/EFNA2/EPHA5/EZH1/EZH2/FUT1/GLI3/LAMB1/LEF1/LHX2/LRP8/MBOAT7/MDGA1/MFSD2A/NCOA1/NF2/NFIB/NOTCH2NLA/NUMB/PHACTR1/PHLPP2/PLXNA3/RHOA/ROBO1/RTN4/RTN4RL1/SKI/SLIT2/SMO/SRGAP2/SUN1/TBR1/TRAPPC9/TSKU/ZSWIM6
d4_dn	GO:0001655	urogenital system development	0.0330954	0.0180527	1.74974944626234e-05	0.0045398	0.00395661	51107/384/445/654/100133941/1027/8837/4435/1499/56998/1512/8772/2200/2247/2296/10272/2624/51301/2737/3070/26508/3237/182/25959/28999/3911/3913/4774/4853/5017/5310/5311/5420/5727/5754/387/10247/6382/9353/4088/6608/23213/7020/7046/23371/7161/7422/7466/7471/25937/10413	51	APH1A/ARG2/ASS1/BMP6/CD24/CDKN1B/CFLAR/CITED1/CTNNB1/CTNNBIP1/CTSH/FADD/FBN1/FGF2/FOXC1/FSTL3/GATA2/GCNT4/GLI3/HELLS/HEYL/HOXD11/JAG1/KANK2/KLF15/LAMA5/LAMB2/NFIA/NOTCH2/OVOL1/PKD1/PKD2/PODXL/PTCH1/PTK7/RHOA/RIDA/SDC1/SLIT2/SMAD3/SMO/SULF1/TFAP2A/TGFBR1/TNS2/TP73/VEGFA/WFS1/WNT1/WWTR1/YAP1
d4_dn	GO:0060828	regulation of canonical Wnt signaling pathway	0.0266061	0.0135128	2.13830578526983e-05	0.00504226	0.00439452	25805/219771/151195/1453/1456/115908/1649/374946/2247/83786/8324/8326/2737/51704/3489/79960/83999/10459/55897/147111/90268/5754/9978/4920/84870/6424/4088/64750/6657/79718/7040/7089/7090/79816/23240/100113407/80351/54795/65125/25937/10413	41	BAMBI/CCNY/CCNYL1/CSNK1D/CSNK1G3/CTHRC1/DDIT3/DRAXIN/FGF2/FRMD8/FZD7/FZD9/GLI3/GPRC5B/IGFBP6/JADE1/KREMEN1/MAD2L2/MESP1/NOTUM/OTULIN/PTK7/RBX1/ROR2/RSPO3/SFRP4/SMAD3/SMURF2/SOX2/TBL1XR1/TGFB1/TLE2/TLE3/TLE6/TMEM131L/TMEM170B/TNKS2/TRPM4/WNK1/WWTR1/YAP1
d4_dn	GO:0022604	regulation of cell morphogenesis	0.0304997	0.0165038	2.99482183170122e-05	0.00633128	0.00551794	226/23370/348110/25805/811/157922/4076/998/11135/1072/57699/1398/23191/1627/2039/80005/2035/23136/2192/79791/121512/2534/3383/55679/7804/2011/84879/4343/4651/23363/5028/55558/5364/10154/157285/387/22836/391/9699/114804/6281/30011/23025/7422/253725/126374/9204	47	ALDOA/ARHGEF18/ARPIN/BAMBI/CALR/CAMSAP1/CAPRIN1/CDC42/CDC42EP1/CFL1/CPNE5/CRK/CYFIP1/DBN1/DMTN/DOCK5/EPB41/EPB41L3/FBLN1/FBXO31/FGD4/FYN/ICAM1/LIMS2/LRP8/MARK2/MFSD2A/MOV10/MYO10/OBSL1/P2RY1/PLXNA3/PLXNB1/PLXNC1/PRAG1/RHOA/RHOBTB3/RHOG/RIMS2/RNF157/S100A10/SH3KBP1/UNC13A/VEGFA/WASHC2C/WTIP/ZMYM6
d4_dn	GO:1901214	regulation of neuron death	0.0311486	0.0170379	3.28428144045436e-05	0.00669524	0.00583516	7832/836/998/4435/1201/1271/1440/1499/1649/1718/80331/374946/1948/1981/2065/2149/55294/26281/2534/8326/2730/2904/3329/10525/3632/4296/4170/57707/4605/8883/135112/10763/4835/4929/8013/26012/5584/8934/5978/387/22800/23098/6648/7020/7186/23321/7466/7471	48	BTG2/CASP3/CDC42/CITED1/CLN3/CNTFR/CSF3/CTNNB1/DDIT3/DHCR24/DNAJC5/DRAXIN/EFNB2/EIF4G1/ERBB3/F2R/FBXW7/FGF20/FYN/FZD9/GCLM/GRIN2B/HSPD1/HYOU1/INPP5A/MAP3K11/MCL1/MEAK7/MYBL2/NAE1/NCOA7/NES/NQO2/NR4A2/NR4A3/NSMF/PRKCI/RAB29/REST/RHOA/RRAS2/SARM1/SOD2/TFAP2A/TRAF2/TRIM2/WFS1/WNT1
d4_dn	GO:2001233	regulation of apoptotic signaling pathway	0.0337443	0.019014	3.57083886562046e-05	0.0070284	0.00612551	27113/83596/672/8837/1280/1499/1512/1649/162989/9451/8772/55294/2534/8326/2730/2771/2950/3070/3315/10525/3383/81618/10625/3932/5601/4170/56917/4282/138151/4780/4929/5062/51025/8682/246330/51588/5478/10197/80196/219790/259230/6498/6648/55437/6810/7046/7009/7186/7466/10413/10771/25946	52	BBC3/BCL2L12/BRCA1/CFLAR/COL2A1/CTNNB1/CTSH/DDIT3/DEDD2/EIF2AK3/FADD/FBXW7/FYN/FZD9/GCLM/GNAI2/GSTP1/HELLS/HSPB1/HYOU1/ICAM1/ITM2C/IVNS1ABP/LCK/MAPK9/MCL1/MEIS3/MIF/NACC2/NFE2L2/NR4A2/PAK2/PAM16/PEA15/PELI3/PIAS4/PPIA/PSME3/RNF34/RTKN2/SGMS1/SKIL/SOD2/STRADB/STX4/TGFBR1/TMBIM6/TRAF2/WFS1/YAP1/ZMYND11/ZNF385A
d4_dn	GO:0043161	proteasome-mediated ubiquitin-dependent protein catabolic process	0.0376379	0.022005	3.86005610921284e-05	0.0073444	0.00640092	51529/25852/811/1050/1047/64326/1453/1499/1649/27351/9695/80267/23197/51439/54620/84961/26233/55336/79791/55294/55527/80020/51343/3077/83737/23510/84861/57542/5601/4780/378884/10769/5707/9978/7844/149603/25897/127544/80196/6047/23429/6386/54557/64750/80176/79718/83590/7126/23321/51465/27338/55284/23304/91544/10869/7874/7466/25937	58	ANAPC11/ARMC8/CALR/CEBPA/CLGN/COP1/CSNK1D/CTNNB1/DDIT3/DESI1/EDEM1/EDEM3/FAF2/FAM8A1/FBXL19/FBXL20/FBXL6/FBXL8/FBXO31/FBXW7/FEM1A/FOXRED2/FZR1/HFE/ITCH/KCTD2/KLHL22/KLHL42/MAPK9/NFE2L2/NHLRC1/PLK2/PSMD1/RBX1/RNF103/RNF187/RNF19A/RNF19B/RNF34/RNF4/RYBP/SDCBP/SGTB/SMURF2/SPSB1/TBL1XR1/TMUB1/TNFAIP1/TRIM2/UBE2J1/UBE2S/UBE2W/UBR2/UBXN11/USP19/USP7/WFS1/WWTR1
d4_dn	GO:0001701	in utero embryonic development	0.0343933	0.0196016	4.1241558523406e-05	0.00759377	0.00661825	9546/23250/54880/2186/57662/1050/10087/4435/80790/123920/4849/1499/9646/1627/55172/10049/144455/2021/28982/2296/7855/2624/2737/2885/23493/25988/51176/4010/5604/53615/57534/8648/64168/4853/5310/5311/8985/57718/5727/26469/84870/57142/6498/4088/6608/9021/80312/7046/79583/9654/22846/7422/10413	53	APBA3/ATP11A/BCOR/BPTF/CAMSAP3/CEBPA/CERT1/CITED1/CMIP/CMTM3/CNOT3/CTNNB1/CTR9/DBN1/DNAAF2/DNAJB6/E2F7/ENDOG/FLVCR1/FOXC1/FZD5/GATA2/GLI3/GRB2/HEY2/HINFP/LEF1/LMX1B/MAP2K1/MBD3/MIB1/NCOA1/NECAB1/NOTCH2/PKD1/PKD2/PLOD3/PPP4R4/PTCH1/PTPN18/RSPO3/RTN4/SKIL/SMAD3/SMO/SOCS3/TET1/TGFBR1/TMEM231/TTLL4/VASH1/VEGFA/YAP1
d4_dn	GO:0018105	peptidyl-serine phosphorylation	0.0304997	0.0168242	4.89091783478054e-05	0.00872417	0.00760345	9212/9530/9024/1440/1453/1456/1760/2039/9451/1981/96459/57600/156/10459/5605/7786/5601/9261/2011/4140/4282/406994/10783/64324/5062/152559/5165/5310/5585/10769/9647/5566/5584/25865/6195/9252/6199/6446/23678/57731/27347/7040/7046/7150/9706/7422/65125	47	AURKB/BAG4/BRSK2/CSF3/CSNK1D/CSNK1G3/DMPK/DMTN/EIF2AK3/EIF4G1/FNIP1/FNIP2/GRK2/MAD2L2/MAP2K2/MAP3K12/MAPK9/MAPKAPK2/MARK2/MARK3/MIF/MIR212/NEK6/NSD1/PAK2/PAQR3/PDK3/PKD1/PKN1/PLK2/PPM1F/PRKACA/PRKCI/PRKD2/RPS6KA1/RPS6KA5/RPS6KB2/SGK1/SGK3/SPTBN4/STK39/TGFB1/TGFBR1/TOP1/ULK2/VEGFA/WNK1
d4_dn	GO:0050808	synapse organization	0.0382868	0.0227528	5.33562529408939e-05	0.00922901	0.00804343	87/22859/10939/375790/347902/323/375/10882/782/785/4076/998/1072/1201/22883/22866/1488/1499/23191/1627/1639/23181/1948/1981/2149/10160/2534/7855/8326/2904/9118/6453/547/3913/7804/266727/4744/4774/57555/266743/8828/23363/27253/5216/5364/8500/8541/8934/5978/387/6386/50944/729956/26037/26050/6640/6780/23025/7476	59	ACTN1/ADGRL1/AFG3L2/AGRN/AMIGO2/APBB2/ARF1/C1QL1/CACNB1/CACNB4/CAPRIN1/CDC42/CFL1/CLN3/CLSTN1/CNKSR2/CTBP2/CTNNB1/CYFIP1/DBN1/DCTN1/DIP2A/EFNB2/EIF4G1/F2R/FARP1/FYN/FZD5/FZD9/GRIN2B/INA/ITSN1/KIF1A/LAMB2/LRP8/MDGA1/NEFH/NFIA/NLGN2/NPAS4/NRP2/OBSL1/PCDH17/PFN1/PLXNB1/PPFIA1/PPFIA3/RAB29/REST/RHOA/SDCBP/SHANK1/SHISA7/SIPA1L1/SLITRK5/SNTA1/STAU1/UNC13A/WNT7A
d4_dn	GO:0001503	ossification	0.036989	0.0217914	5.5650980646828e-05	0.00934282	0.00814262	89/196527/51374/25805/54880/654/353500/1490/1050/8646/4435/1192/1280/51232/115908/1499/56998/9451/2247/2261/2296/10272/8326/2737/3192/3572/182/83999/51176/4054/9902/147111/4880/51025/5364/133522/5566/5727/5744/5978/387/4920/22800/864/166929/6497/4088/6608/6657/23353/7020/7040/7059/7171/54795/25937/10413	57	ACTN3/ANO6/ATRAID/BAMBI/BCOR/BMP6/BMP8A/CCN2/CEBPA/CHRD/CITED1/CLIC1/COL2A1/CRIM1/CTHRC1/CTNNB1/CTNNBIP1/EIF2AK3/FGF2/FGFR3/FOXC1/FSTL3/FZD9/GLI3/HNRNPU/IL6ST/JAG1/KREMEN1/LEF1/LTBP3/MRC2/NOTUM/NPPC/PAM16/PLXNB1/PPARGC1B/PRKACA/PTCH1/PTHLH/REST/RHOA/ROR2/RRAS2/RUNX3/SGMS2/SKI/SMAD3/SMO/SOX2/SUN1/TFAP2A/TGFB1/THBS3/TPM4/TRPM4/WWTR1/YAP1
d4_dn	GO:0031098	stress-activated protein kinase signaling cascade	0.0253082	0.0131923	6.05855617791792e-05	0.00960618	0.00837215	1490/998/1852/9965/8324/2874/2950/3146/3156/3489/83737/4067/5604/5605/5609/4296/7786/8491/9448/5601/9261/574457/222166/23239/5478/387/4920/23328/6386/4088/27347/55437/55504/23043/7186/54986/7422/7476/10771	39	CCN2/CDC42/DUSP9/FGF19/FZD7/GPS2/GSTP1/HMGB1/HMGCR/IGFBP6/ITCH/LYN/MAP2K1/MAP2K2/MAP2K7/MAP3K11/MAP3K12/MAP4K3/MAP4K4/MAPK9/MAPKAPK2/MIR181D/MTURN/PHLPP1/PPIA/RHOA/ROR2/SASH1/SDCBP/SMAD3/STK39/STRADB/TNFRSF19/TNIK/TRAF2/ULK4/VEGFA/WNT7A/ZMYND11
d4_dn	GO:0051098	regulation of binding	0.0330954	0.0193879	0.000116272	0.0154344	0.0134517	9212/567/25805/801/998/1398/1400/1440/1488/115908/1499/56998/1649/22873/1981/2035/55294/2296/23493/3077/3146/51176/9355/10459/4133/2011/4140/4686/10763/64855/64324/5028/5092/5310/10769/5515/5566/5899/5901/5909/6281/6497/4088/6604/6608/6717/7040/7046/148022/7009/58499	51	AURKB/B2M/BAMBI/CALM1/CDC42/CRK/CRMP1/CSF3/CTBP2/CTHRC1/CTNNB1/CTNNBIP1/DDIT3/DZIP1/EIF4G1/EPB41/FBXW7/FOXC1/HEY2/HFE/HMGB1/LEF1/LHX2/MAD2L2/MAP2/MARK2/MARK3/NCBP1/NES/NIBAN2/NSD1/P2RY1/PCBD1/PKD1/PLK2/PPP2CA/PRKACA/RALB/RAN/RAP1GAP/S100A10/SKI/SMAD3/SMARCD3/SMO/SRI/TGFB1/TGFBR1/TICAM1/TMBIM6/ZNF462
d4_dn	GO:0018209	peptidyl-serine modification	0.0311486	0.0180527	0.000140571	0.0167162	0.0145688	9212/9530/9024/1440/1453/1456/1760/2039/9451/1981/96459/57600/156/10459/5605/7786/5601/9261/2011/4140/4282/406994/8260/10783/64324/5062/152559/5165/5310/5585/10769/9647/5566/5584/25865/6195/9252/6199/6446/23678/57731/27347/7040/7046/7150/9706/7422/65125	48	AURKB/BAG4/BRSK2/CSF3/CSNK1D/CSNK1G3/DMPK/DMTN/EIF2AK3/EIF4G1/FNIP1/FNIP2/GRK2/MAD2L2/MAP2K2/MAP3K12/MAPK9/MAPKAPK2/MARK2/MARK3/MIF/MIR212/NAA10/NEK6/NSD1/PAK2/PAQR3/PDK3/PKD1/PKN1/PLK2/PPM1F/PRKACA/PRKCI/PRKD2/RPS6KA1/RPS6KA5/RPS6KB2/SGK1/SGK3/SPTBN4/STK39/TGFB1/TGFBR1/TOP1/ULK2/VEGFA/WNK1
d4_dn	GO:0032970	regulation of actin filament-based process	0.0350422	0.0212039	0.000173867	0.0198487	0.0172989	120/375/23370/348110/476/487/9530/830/1490/998/11135/8558/1398/1440/23191/1627/2039/1824/1832/2044/2885/3383/133746/4607/4771/4853/5062/5216/29085/64857/8500/9647/5829/387/22836/391/85415/6281/23616/50944/9353/4088/6709/57731/6717/7046/23671/29766/11013/286527/5987/54795/7408/253725	54	ADD3/ARF1/ARHGEF18/ARPIN/ATP1A1/ATP2A1/BAG4/CAPZA2/CCN2/CDC42/CDC42EP1/CDK10/CRK/CSF3/CYFIP1/DBN1/DMTN/DSC2/DSP/EPHA5/GRB2/ICAM1/JMY/MYBPC3/NF2/NOTCH2/PAK2/PFN1/PHPT1/PLEKHG2/PPFIA1/PPM1F/PXN/RHOA/RHOBTB3/RHOG/RHPN2/S100A10/SH3BP1/SHANK1/SLIT2/SMAD3/SPTAN1/SPTBN4/SRI/TGFBR1/TMEFF2/TMOD3/TMSB15A/TMSB15B/TRIM27/TRPM4/VASP/WASHC2C
d4_dn	GO:0070997	neuron death	0.0324465	0.0192811	0.000191979	0.0200707	0.0174924	7832/836/998/4435/1201/1271/1440/1499/1649/1718/80331/374946/1948/1981/2021/2065/2149/8772/55294/26281/2534/8326/2730/2904/3329/10525/3632/4296/4170/57707/4605/8883/135112/10763/4835/4929/8013/26012/5584/8934/5978/387/22800/23098/6648/7020/7186/23321/7466/7471	50	BTG2/CASP3/CDC42/CITED1/CLN3/CNTFR/CSF3/CTNNB1/DDIT3/DHCR24/DNAJC5/DRAXIN/EFNB2/EIF4G1/ENDOG/ERBB3/F2R/FADD/FBXW7/FGF20/FYN/FZD9/GCLM/GRIN2B/HSPD1/HYOU1/INPP5A/MAP3K11/MCL1/MEAK7/MYBL2/NAE1/NCOA7/NES/NQO2/NR4A2/NR4A3/NSMF/PRKCI/RAB29/REST/RHOA/RRAS2/SARM1/SOD2/TFAP2A/TRAF2/TRIM2/WFS1/WNT1
d4_dn	GO:0001667	ameboidal-type cell migration	0.0402336	0.0253699	0.000193393	0.0200707	0.0174924	51421/26060/84913/9530/811/1201/1512/2039/80005/1947/1948/83481/55294/2247/11167/2523/2624/3146/3315/3691/25959/3911/9448/10982/55897/406942/406994/407004/4780/3164/8828/5025/9124/5216/65979/5286/5293/5308/5585/57449/10769/9647/25865/5829/387/6091/57142/23328/10512/10509/23616/9353/6608/64750/161742/23380/7040/7046/199953/22846/7422/7476	62	AMOTL2/APPL1/ATOH8/BAG4/CALR/CLN3/CTSH/DMTN/DOCK5/EFNB1/EFNB2/EPPK1/FBXW7/FGF2/FSTL1/FUT1/GATA2/HMGB1/HSPB1/ITGB4/KANK2/LAMA5/MAP4K4/MAPRE2/MESP1/MIR150/MIR212/MIR22/NFE2L2/NR4A1/NRP2/P2RX4/PDLIM1/PFN1/PHACTR4/PIK3C2A/PIK3CD/PITX2/PKN1/PLEKHG5/PLK2/PPM1F/PRKD2/PXN/RHOA/ROBO1/RTN4/SASH1/SEMA3C/SEMA4B/SH3BP1/SLIT2/SMO/SMURF2/SPRED1/SRGAP2/TGFB1/TGFBR1/TMEM201/VASH1/VEGFA/WNT7A
d4_dn	GO:0001558	regulation of cell growth	0.0356911	0.0221118	0.00027892	0.0247135	0.0215388	55210/998/1027/1029/56994/22883/57699/1382/23191/1627/780/54555/374946/1981/23136/2137/2786/3621/83737/79960/84861/10459/4133/84879/4686/10201/4881/734/55558/5515/5795/387/9699/114804/6195/57142/6386/10512/10509/9792/2810/6446/23678/84275/9353/4088/84260/7040/7046/27346/9706/23025/7422/9686/51193	55	ATAD3A/CDC42/CDKN1B/CDKN2A/CHPT1/CLSTN1/CPNE5/CRABP2/CYFIP1/DBN1/DDR1/DDX49/DRAXIN/EIF4G1/EPB41L3/EXTL3/GNG4/ING1/ITCH/JADE1/KLHL22/MAD2L2/MAP2/MFSD2A/NCBP1/NME6/NPR1/OSGIN2/PLXNA3/PPP2CA/PTPRJ/RHOA/RIMS2/RNF157/RPS6KA1/RTN4/SDCBP/SEMA3C/SEMA4B/SERTAD2/SFN/SGK1/SGK3/SLC25A33/SLIT2/SMAD3/TCHP/TGFB1/TGFBR1/TMEM97/ULK2/UNC13A/VEGFA/VGLL4/ZNF639
d4_dn	GO:0006520	cellular amino acid metabolic process	0.0266061	0.0151685	0.000294415	0.0247135	0.0215388	95/191/5832/8659/7915/384/54529/80150/445/85300/51582/113451/10295/790/1201/23564/23464/2730/9945/2678/2731/2744/27165/2746/8833/11112/10994/92935/4548/79731/4942/4953/5092/8985/29920/10247/57494/51540/6567/6611/55258	41	ACY1/AHCY/ALDH18A1/ALDH4A1/ALDH5A1/ARG2/ASNSD1/ASRGL1/ASS1/ATCAY/AZIN1/AZIN2/BCKDK/CAD/CLN3/DDAH2/GCAT/GCLM/GFPT2/GGT1/GLDC/GLS/GLS2/GLUD1/GMPS/HIBADH/ILVBL/MARS2/MTR/NARS2/OAT/ODC1/PCBD1/PLOD3/PYCR2/RIDA/RIMKLB/SCLY/SLC16A2/SMS/THNSL2
d4_dn	GO:0048568	embryonic organ development	0.03634	0.0228062	0.000342625	0.0268921	0.0234375	2186/79879/1050/4435/1280/115908/1499/10049/144455/2200/28982/2296/7855/2624/2737/2885/23493/3202/3204/9132/4297/51176/5604/53615/55897/57534/25902/4646/8648/65009/10763/4853/5013/5090/56034/65979/5308/5310/5311/10848/5727/5754/4920/84870/4088/6608/9021/7004/7020/7040/7046/22846/25806/7422/7471/10413	56	BPTF/CCDC134/CEBPA/CITED1/COL2A1/CTHRC1/CTNNB1/DNAJB6/E2F7/FBN1/FLVCR1/FOXC1/FZD5/GATA2/GLI3/GRB2/HEY2/HOXA5/HOXA7/KCNQ4/KMT2A/LEF1/MAP2K1/MBD3/MESP1/MIB1/MTHFD1L/MYO6/NCOA1/NDRG4/NES/NOTCH2/OTX1/PBX3/PDGFC/PHACTR4/PITX2/PKD1/PKD2/PPP1R13L/PTCH1/PTK7/ROR2/RSPO3/SMAD3/SMO/SOCS3/TEAD4/TFAP2A/TGFB1/TGFBR1/VASH1/VAX2/VEGFA/WNT1/YAP1
d4_dn	GO:0110053	regulation of actin filament organization	0.0259572	0.014848	0.000371516	0.0272123	0.0237166	120/375/23370/348110/9530/830/1490/998/11135/1440/23191/1627/2039/2885/3383/133746/4771/5062/5216/64857/8500/9647/5829/387/85415/6281/23616/50944/9353/4088/6709/57731/7046/23671/29766/11013/286527/5987/7408/253725	40	ADD3/ARF1/ARHGEF18/ARPIN/BAG4/CAPZA2/CCN2/CDC42/CDC42EP1/CSF3/CYFIP1/DBN1/DMTN/GRB2/ICAM1/JMY/NF2/PAK2/PFN1/PLEKHG2/PPFIA1/PPM1F/PXN/RHOA/RHPN2/S100A10/SH3BP1/SHANK1/SLIT2/SMAD3/SPTAN1/SPTBN4/TGFBR1/TMEFF2/TMOD3/TMSB15A/TMSB15B/TRIM27/VASP/WASHC2C
d4_dn	GO:0097193	intrinsic apoptotic signaling pathway	0.0266061	0.0153822	0.000395202	0.0285546	0.0248864	487/27113/672/9024/836/100133941/29965/1649/9451/55294/57600/3070/3090/3315/10525/10625/133746/3932/4170/4282/138151/4780/5163/5164/23612/51588/5478/9647/219790/2810/259230/51246/6498/6648/8428/7009/79073/7161/7186/7466/25946	41	ATP2A1/BBC3/BRCA1/BRSK2/CASP3/CD24/CDIP1/DDIT3/EIF2AK3/FBXW7/FNIP2/HELLS/HIC1/HSPB1/HYOU1/IVNS1ABP/JMY/LCK/MCL1/MIF/NACC2/NFE2L2/PDK1/PDK2/PHLDA3/PIAS4/PPIA/PPM1F/RTKN2/SFN/SGMS1/SHISA5/SKIL/SOD2/STK24/TMBIM6/TMEM109/TP73/TRAF2/WFS1/ZNF385A
d4_dn	GO:0006644	phospholipid metabolic process	0.0330954	0.0204561	0.000432199	0.0290649	0.0253312	21/57406/79575/2181/341/375/56994/1201/8525/79947/23167/22979/2247/3632/56623/9807/253430/80271/129642/79143/84879/8897/7376/80055/27315/80235/5286/5293/138429/11145/117245/196463/5330/5333/5338/84513/79948/57048/9791/100996939/347735/259230/166929/23446/57153/27293/9021/9306/132001/388121/57217	51	ABCA3/ABHD6/ABHD8/ACSL3/APOC1/ARF1/CHPT1/CLN3/DGKZ/DHDDS/EFR3A/EFR3B/FGF2/INPP5A/INPP5E/IP6K1/IPMK/ITPKC/MBOAT2/MBOAT7/MFSD2A/MTMR3/NR1H2/PGAP1/PGAP2/PIGZ/PIK3C2A/PIK3CD/PIP5KL1/PLAAT3/PLAAT5/PLBD2/PLCB2/PLCD1/PLD2/PLPP5/PLPPR3/PLSCR3/PTDSS1/PYURF/SERINC2/SGMS1/SGMS2/SLC44A1/SLC44A2/SMPDL3B/SOCS3/SOCS6/TAMM41/TNFAIP8L3/TTC7A
d4_dn	GO:0007265	Ras protein signal transduction	0.0298507	0.0179993	0.000470247	0.0290649	0.0253312	23365/23370/50650/998/11135/1029/1072/1398/23191/9267/9909/1718/79930/54869/2149/2247/29899/2885/25959/9448/10982/4650/4853/65979/57449/10769/157285/84249/201475/376267/5899/55103/5912/5922/387/391/171177/79567/6091/22800/286205/6386/27352/23616/7077/7126	46	ARHGEF12/ARHGEF18/ARHGEF3/CDC42/CDC42EP1/CDKN2A/CFL1/CRK/CYFIP1/CYTH1/DENND4B/DHCR24/DOK3/EPS8L1/F2R/FGF2/GPSM2/GRB2/KANK2/MAP4K4/MAPRE2/MYO9B/NOTCH2/PHACTR4/PLEKHG5/PLK2/PRAG1/PSD2/RAB12/RAB15/RALB/RALGPS2/RAP2B/RASA2/RHOA/RHOG/RHOV/RIPOR1/ROBO1/RRAS2/SCAI/SDCBP/SGSM3/SH3BP1/TIMP2/TNFAIP1
d4_dn	GO:0031346	positive regulation of cell projection organization	0.0304997	0.0188538	0.000712556	0.0363149	0.0316498	116/375790/4076/9139/9738/998/11135/8837/1382/23191/1627/54849/22873/54869/2146/79791/2534/10300/7804/4067/5604/2011/57787/51517/65009/4780/23363/64175/29993/5216/9842/126520/55558/5364/10154/5584/5754/6091/4920/5274/6498/9353/8724/7046/9760/7422/7471	47	ADCYAP1/AGRN/CAPRIN1/CBFA2T2/CCP110/CDC42/CDC42EP1/CFLAR/CRABP2/CYFIP1/DBN1/DEF8/DZIP1/EPS8L1/EZH2/FBXO31/FYN/KATNB1/LRP8/LYN/MAP2K1/MARK2/MARK4/NCKIPSD/NDRG4/NFE2L2/OBSL1/P3H1/PACSIN1/PFN1/PLEKHM1/PLK5/PLXNA3/PLXNB1/PLXNC1/PRKCI/PTK7/ROBO1/ROR2/SERPINI1/SKIL/SLIT2/SNX3/TGFBR1/TOX/VEGFA/WNT1
d4_dn	GO:0006650	glycerophospholipid metabolic process	0.027255	0.0163435	0.000724384	0.036591	0.0318905	21/57406/79575/2181/341/56994/1201/8525/23167/22979/2247/3632/56623/9807/253430/80271/129642/79143/84879/8897/7376/80055/27315/80235/5286/5293/138429/11145/117245/5330/5333/5338/57048/9791/100996939/347735/23446/57153/9021/9306/132001/57217	42	ABCA3/ABHD6/ABHD8/ACSL3/APOC1/CHPT1/CLN3/DGKZ/EFR3A/EFR3B/FGF2/INPP5A/INPP5E/IP6K1/IPMK/ITPKC/MBOAT2/MBOAT7/MFSD2A/MTMR3/NR1H2/PGAP1/PGAP2/PIGZ/PIK3C2A/PIK3CD/PIP5KL1/PLAAT3/PLAAT5/PLCB2/PLCD1/PLD2/PLSCR3/PTDSS1/PYURF/SERINC2/SLC44A1/SLC44A2/SOCS3/SOCS6/TAMM41/TTC7A
d4_dn	GO:0050767	regulation of neurogenesis	0.0311486	0.0194413	0.00077824	0.0379675	0.0330901	116/567/4076/29956/1382/1499/23191/1627/63950/374946/2119/2146/79791/2737/55502/23493/26508/3572/9355/7804/4067/4133/5604/4771/8650/23363/55558/5364/10154/5584/283659/5978/6091/57142/10512/10509/6497/6498/9353/6604/6608/51593/7040/7161/9706/7422/7476/10413	48	ADCYAP1/B2M/CAPRIN1/CERS2/CRABP2/CTNNB1/CYFIP1/DBN1/DMRTA2/DRAXIN/ETV5/EZH2/FBXO31/GLI3/HES6/HEY2/HEYL/IL6ST/LHX2/LRP8/LYN/MAP2/MAP2K1/NF2/NUMB/OBSL1/PLXNA3/PLXNB1/PLXNC1/PRKCI/PRTG/REST/ROBO1/RTN4/SEMA3C/SEMA4B/SKI/SKIL/SLIT2/SMARCD3/SMO/SRRT/TGFB1/TP73/ULK2/VEGFA/WNT7A/YAP1
d4_dn	GO:0016049	cell growth	0.0389358	0.0257437	0.00082845	0.0389725	0.033966	55210/998/1027/1029/56994/22883/57699/1382/1499/23191/1627/780/54555/374946/1981/23136/2137/2786/3621/83737/79960/84861/3913/9355/10459/4133/84879/4686/10201/4881/51299/8828/734/55558/5515/5795/387/9699/114804/6195/57142/6386/10512/10509/9792/2810/6446/23678/84275/9353/4088/84260/7040/7046/27346/9706/23025/7422/9686/51193	60	ATAD3A/CDC42/CDKN1B/CDKN2A/CHPT1/CLSTN1/CPNE5/CRABP2/CTNNB1/CYFIP1/DBN1/DDR1/DDX49/DRAXIN/EIF4G1/EPB41L3/EXTL3/GNG4/ING1/ITCH/JADE1/KLHL22/LAMB2/LHX2/MAD2L2/MAP2/MFSD2A/NCBP1/NME6/NPR1/NRN1/NRP2/OSGIN2/PLXNA3/PPP2CA/PTPRJ/RHOA/RIMS2/RNF157/RPS6KA1/RTN4/SDCBP/SEMA3C/SEMA4B/SERTAD2/SFN/SGK1/SGK3/SLC25A33/SLIT2/SMAD3/TCHP/TGFB1/TGFBR1/TMEM97/ULK2/UNC13A/VEGFA/VGLL4/ZNF639
d4_dn	GO:0043434	response to peptide hormone	0.0343933	0.0221118	0.00085918	0.0392569	0.0342139	10768/26060/445/7832/388581/790/1490/1027/8837/4435/1398/1407/1537/23191/8890/2200/2534/2549/2771/2888/2885/2950/3291/3383/28999/9663/4067/57707/4780/3164/4929/8013/5164/5286/5443/5584/5786/5829/201475/376267/5905/84275/10999/6517/9021/10580/6720/6777/23371/7253/7351/6844/7471	53	AHCYL1/APPL1/ASS1/BTG2/C1QTNF12/CAD/CCN2/CDKN1B/CFLAR/CITED1/CRK/CRY1/CYC1/CYFIP1/EIF2B4/FBN1/FYN/GAB1/GNAI2/GRB14/GRB2/GSTP1/HSD11B2/ICAM1/KLF15/LPIN2/LYN/MEAK7/NFE2L2/NR4A1/NR4A2/NR4A3/PDK2/PIK3C2A/POMC/PRKCI/PTPRA/PXN/RAB12/RAB15/RANGAP1/SLC25A33/SLC27A4/SLC2A4/SOCS3/SORBS1/SREBF1/STAT5B/TNS2/TSHR/UCP2/VAMP2/WNT1
d4_dn	GO:0071375	cellular response to peptide hormone stimulus	0.0259572	0.015489	0.000869029	0.0392569	0.0342139	10768/26060/445/388581/8837/1398/23191/2200/2534/2549/2771/2888/2885/2950/9663/4067/4780/3164/4929/8013/5164/5286/5584/5786/5829/201475/376267/5905/84275/10999/6517/9021/10580/6720/6777/23371/7253/7351/6844/7471	40	AHCYL1/APPL1/ASS1/C1QTNF12/CFLAR/CRK/CYFIP1/FBN1/FYN/GAB1/GNAI2/GRB14/GRB2/GSTP1/LPIN2/LYN/NFE2L2/NR4A1/NR4A2/NR4A3/PDK2/PIK3C2A/PRKCI/PTPRA/PXN/RAB12/RAB15/RANGAP1/SLC25A33/SLC27A4/SLC2A4/SOCS3/SORBS1/SREBF1/STAT5B/TNS2/TSHR/UCP2/VAMP2/WNT1
d4_dn	GO:0032956	regulation of actin cytoskeleton organization	0.0304997	0.0191209	0.000964946	0.042697	0.037212	120/375/23370/348110/9530/830/1490/998/11135/8558/1398/1440/23191/1627/2039/2044/2885/3383/133746/4771/4853/5062/5216/29085/64857/8500/9647/5829/387/22836/391/85415/6281/23616/50944/9353/4088/6709/57731/7046/23671/29766/11013/286527/5987/7408/253725	47	ADD3/ARF1/ARHGEF18/ARPIN/BAG4/CAPZA2/CCN2/CDC42/CDC42EP1/CDK10/CRK/CSF3/CYFIP1/DBN1/DMTN/EPHA5/GRB2/ICAM1/JMY/NF2/NOTCH2/PAK2/PFN1/PHPT1/PLEKHG2/PPFIA1/PPM1F/PXN/RHOA/RHOBTB3/RHOG/RHPN2/S100A10/SH3BP1/SHANK1/SLIT2/SMAD3/SPTAN1/SPTBN4/TGFBR1/TMEFF2/TMOD3/TMSB15A/TMSB15B/TRIM27/VASP/WASHC2C
d4_dn	GO:0071692	protein localization to extracellular region	0.0311486	0.019655	0.000986977	0.0430051	0.0374805	116/375/379/654/353500/9024/388581/9854/2039/2044/2149/2200/2746/2850/3156/3996/4053/9448/25874/63941/57555/7376/93145/5019/64175/5208/29085/415116/5478/80223/201475/376267/9545/5978/64285/9699/26297/27230/6558/6566/6720/6717/6804/6810/134957/7040/54795/7351	48	ADCYAP1/ARF1/ARL4D/BMP6/BMP8A/BRSK2/C1QTNF12/C2CD2L/DMTN/EPHA5/F2R/FBN1/GLUD1/GPR27/HMGCR/LLGL1/LTBP2/MAP4K4/MPC2/NECAB3/NLGN2/NR1H2/OLFM2/OXCT1/P3H1/PFKFB2/PHPT1/PIM3/PPIA/RAB11FIP1/RAB12/RAB15/RAB3D/REST/RHBDF1/RIMS2/SERGEF/SERP1/SLC12A2/SLC16A1/SREBF1/SRI/STX1A/STX4/STXBP5/TGFB1/TRPM4/UCP2
d4_dn	GO:0048638	regulation of developmental growth	0.0285529	0.0176254	0.00100588	0.0434967	0.037909	89/10939/375790/1027/57699/1382/23191/1627/374946/1852/83481/2247/26281/2261/28982/2296/23493/4133/84879/4880/5292/51316/55558/5727/10743/9699/114804/57142/10512/10509/27230/6608/57731/6777/7046/7093/80351/7161/9706/23025/7422/9686/23286/10413	44	ACTN3/AFG3L2/AGRN/CDKN1B/CPNE5/CRABP2/CYFIP1/DBN1/DRAXIN/DUSP9/EPPK1/FGF2/FGF20/FGFR3/FLVCR1/FOXC1/HEY2/MAP2/MFSD2A/NPPC/PIM1/PLAC8/PLXNA3/PTCH1/RAI1/RIMS2/RNF157/RTN4/SEMA3C/SEMA4B/SERP1/SMO/SPTBN4/STAT5B/TGFBR1/TLL2/TNKS2/TP73/ULK2/UNC13A/VEGFA/VGLL4/WWC1/YAP1
d4_dn	GO:0009306	protein secretion	0.0304997	0.0191743	0.001024	0.0439471	0.0383015	116/375/379/654/353500/9024/388581/9854/2039/2044/2149/2746/2850/3156/3996/4053/9448/25874/63941/57555/7376/93145/5019/64175/5208/29085/415116/5478/80223/201475/376267/9545/5978/64285/9699/26297/27230/6558/6566/6720/6717/6804/6810/134957/7040/54795/7351	47	ADCYAP1/ARF1/ARL4D/BMP6/BMP8A/BRSK2/C1QTNF12/C2CD2L/DMTN/EPHA5/F2R/GLUD1/GPR27/HMGCR/LLGL1/LTBP2/MAP4K4/MPC2/NECAB3/NLGN2/NR1H2/OLFM2/OXCT1/P3H1/PFKFB2/PHPT1/PIM3/PPIA/RAB11FIP1/RAB12/RAB15/RAB3D/REST/RHBDF1/RIMS2/SERGEF/SERP1/SLC12A2/SLC16A1/SREBF1/SRI/STX1A/STX4/STXBP5/TGFB1/TRPM4/UCP2
d4_dn	GO:0007346	regulation of mitotic cell cycle	0.036989	0.0244085	0.00105274	0.0445115	0.0387934	84142/51529/26060/9212/672/7832/83987/894/8556/8555/993/994/998/8558/8621/1027/1499/29980/51143/144455/1981/2146/79791/2296/1112/51343/3192/79960/25959/84861/10459/64859/138151/8883/10783/140609/10201/23363/5017/415116/5310/5311/10769/126520/5720/10197/5727/6386/4088/6604/6777/7039/7040/7077/29766/7161/23170	57	ABRAXAS1/ANAPC11/APPL1/AURKB/BRCA1/BTG2/CCDC8/CCND2/CDC14A/CDC14B/CDC25A/CDC25B/CDC42/CDK10/CDK13/CDKN1B/CTNNB1/DONSON/DYNC1LI1/E2F7/EIF4G1/EZH2/FBXO31/FOXC1/FOXN3/FZR1/HNRNPU/JADE1/KANK2/KLHL22/MAD2L2/NABP1/NACC2/NAE1/NEK6/NEK7/NME6/OBSL1/OVOL1/PIM3/PKD1/PKD2/PLK2/PLK5/PSME1/PSME3/PTCH1/SDCBP/SMAD3/SMARCD3/STAT5B/TGFA/TGFB1/TIMP2/TMOD3/TP73/TTLL12
d4_dn	GO:0003002	regionalization	0.0285529	0.0176788	0.00107003	0.04491	0.0391407	2186/7832/8646/1499/56998/1649/63950/2247/2296/7855/2737/55502/23493/26508/3202/3204/3237/51176/3955/9355/4010/55897/57534/4853/8828/5013/5090/80055/5308/5566/5727/6091/4920/10512/6497/4088/6604/6608/10716/7046/84314/25806/7471/7476	44	BPTF/BTG2/CHRD/CTNNB1/CTNNBIP1/DDIT3/DMRTA2/FGF2/FOXC1/FZD5/GLI3/HES6/HEY2/HEYL/HOXA5/HOXA7/HOXD11/LEF1/LFNG/LHX2/LMX1B/MESP1/MIB1/NOTCH2/NRP2/OTX1/PBX3/PGAP1/PITX2/PRKACA/PTCH1/ROBO1/ROR2/SEMA3C/SKI/SMAD3/SMARCD3/SMO/TBR1/TGFBR1/TMEM107/VAX2/WNT1/WNT7A
d4_dn	GO:0035592	establishment of protein localization to extracellular region	0.0304997	0.0192277	0.00108621	0.0450709	0.039281	116/375/379/654/353500/9024/388581/9854/2039/2044/2149/2746/2850/3156/3996/4053/9448/25874/63941/57555/7376/93145/5019/64175/5208/29085/415116/5478/80223/201475/376267/9545/5978/64285/9699/26297/27230/6558/6566/6720/6717/6804/6810/134957/7040/54795/7351	47	ADCYAP1/ARF1/ARL4D/BMP6/BMP8A/BRSK2/C1QTNF12/C2CD2L/DMTN/EPHA5/F2R/GLUD1/GPR27/HMGCR/LLGL1/LTBP2/MAP4K4/MPC2/NECAB3/NLGN2/NR1H2/OLFM2/OXCT1/P3H1/PFKFB2/PHPT1/PIM3/PPIA/RAB11FIP1/RAB12/RAB15/RAB3D/REST/RHBDF1/RIMS2/SERGEF/SERP1/SLC12A2/SLC16A1/SREBF1/SRI/STX1A/STX4/STXBP5/TGFB1/TRPM4/UCP2
d4_dn	GO:0006887	exocytosis	0.0298507	0.0188004	0.00119542	0.0467878	0.0407773	10257/375/9024/801/1488/2039/80331/84961/9846/2624/2771/3351/6453/8825/3996/4067/64780/8013/5028/5286/5293/8541/80223/201475/376267/9545/5866/5899/5978/9699/9783/9805/6382/6386/8676/6804/6810/134957/9145/91683/83849/54843/23025/6844/10490/7476	46	ABCC4/ARF1/BRSK2/CALM1/CTBP2/DMTN/DNAJC5/FBXL20/GAB2/GATA2/GNAI2/HTR1B/ITSN1/LIN7A/LLGL1/LYN/MICAL1/NR4A3/P2RY1/PIK3C2A/PIK3CD/PPFIA3/RAB11FIP1/RAB12/RAB15/RAB3D/RAB3IL1/RALB/REST/RIMS2/RIMS3/SCRN1/SDC1/SDCBP/STX11/STX1A/STX4/STXBP5/SYNGR1/SYT12/SYT15/SYTL2/UNC13A/VAMP2/VTI1B/WNT7A
d4_dn	GO:0031589	cell-substrate adhesion	0.0304997	0.0193879	0.00129333	0.0488895	0.042609	87/89/811/57662/1490/967/998/1029/1398/1499/780/2039/80005/2192/2523/8324/3204/3691/182/3911/3912/3913/10319/55679/9448/4771/9480/5310/5328/8500/9647/5786/5795/5829/387/6281/9748/4088/10580/23380/10420/7059/23671/54822/7422/253725/7471	47	ACTN1/ACTN3/CALR/CAMSAP3/CCN2/CD63/CDC42/CDKN2A/CRK/CTNNB1/DDR1/DMTN/DOCK5/FBLN1/FUT1/FZD7/HOXA7/ITGB4/JAG1/LAMA5/LAMB1/LAMB2/LAMC3/LIMS2/MAP4K4/NF2/ONECUT2/PKD1/PLAU/PPFIA1/PPM1F/PTPRA/PTPRJ/PXN/RHOA/S100A10/SLK/SMAD3/SORBS1/SRGAP2/TESK2/THBS3/TMEFF2/TRPM7/VEGFA/WASHC2C/WNT1
d4_dn	GO:1902903	regulation of supramolecular fiber organization	0.0317975	0.0204561	0.0013373	0.0495763	0.0432076	120/375/23370/348110/9530/157922/23271/57662/830/1490/998/11135/1027/79709/1440/23191/1627/1639/2039/2885/50810/3383/133746/10300/4133/4771/5062/5216/64857/8500/9647/5829/387/85415/6281/23616/50944/9353/4088/6709/57731/7046/23671/29766/11013/286527/5987/7408/253725	49	ADD3/ARF1/ARHGEF18/ARPIN/BAG4/CAMSAP1/CAMSAP2/CAMSAP3/CAPZA2/CCN2/CDC42/CDC42EP1/CDKN1B/COLGALT1/CSF3/CYFIP1/DBN1/DCTN1/DMTN/GRB2/HDGFL3/ICAM1/JMY/KATNB1/MAP2/NF2/PAK2/PFN1/PLEKHG2/PPFIA1/PPM1F/PXN/RHOA/RHPN2/S100A10/SH3BP1/SHANK1/SLIT2/SMAD3/SPTAN1/SPTBN4/TGFBR1/TMEFF2/TMOD3/TMSB15A/TMSB15B/TRIM27/VASP/WASHC2C
common_dn	GO:0061564	axon development	0.0679612	0.0249426	4.35188322947979e-09	2.0453851178555e-05	1.67478790389243e-05	60/57679/348/170302/596/659/682/203228/6792/1808/56896/1942/1945/1946/1959/2281/2297/7976/3199/9314/8609/23162/4804/4914/5058/56288/5080/5727/5792/8153/6092/57556/6474/25942/22865/57731/6722/3925/150465/10381/7345/7414	42	ACTB/ALS2/APOE/ARX/BCL2/BMPR2/BSG/C9orf72/CDKL5/DPYSL2/DPYSL5/EFNA1/EFNA4/EFNA5/EGR2/FKBP1B/FOXD1/FZD3/HOXA2/KLF4/KLF7/MAPK8IP3/NGFR/NTRK1/PAK1/PARD3/PAX6/PTCH1/PTPRF/RND2/ROBO2/SEMA6A/SHOX2/SIN3A/SLITRK3/SPTBN4/SRF/STMN1/TTL/TUBB3/UCHL1/VCL
common_dn	GO:0007409	axonogenesis	0.0614887	0.0223255	1.81125676908624e-08	4.25645340735267e-05	3.48523934093648e-05	60/57679/348/170302/596/659/682/203228/6792/1808/56896/1942/1945/1946/1959/2297/7976/3199/8609/4804/4914/5058/56288/5080/5727/8153/6092/57556/6474/25942/22865/57731/6722/3925/150465/10381/7345/7414	38	ACTB/ALS2/APOE/ARX/BCL2/BMPR2/BSG/C9orf72/CDKL5/DPYSL2/DPYSL5/EFNA1/EFNA4/EFNA5/EGR2/FOXD1/FZD3/HOXA2/KLF7/NGFR/NTRK1/PAK1/PARD3/PAX6/PTCH1/RND2/ROBO2/SEMA6A/SHOX2/SIN3A/SLITRK3/SPTBN4/SRF/STMN1/TTL/TUBB3/UCHL1/VCL
common_dn	GO:0001933	negative regulation of protein phosphorylation	0.0533981	0.0182663	3.87358917736218e-08	6.06862304453408e-05	4.96906737980215e-05	348/203228/857/1026/1031/1032/11261/58190/54541/54206/1647/4616/3087/9270/26524/4041/91663/116496/23530/100506658/56288/5080/5144/22843/51422/5577/5771/54922/4092/10253/10221/28951/7345	33	APOE/C9orf72/CAV1/CDKN1A/CDKN2C/CDKN2D/CHP1/CTDSP1/DDIT4/ERRFI1/GADD45A/GADD45B/HHEX/ITGB1BP1/LATS2/LRP5/MYADM/NIBAN1/NNT/OCLN/PARD3/PAX6/PDE4D/PPM1E/PRKAG2/PRKAR2B/PTPN2/RASIP1/SMAD7/SPRY2/TRIB1/TRIB2/UCHL1
common_dn	GO:0042326	negative regulation of phosphorylation	0.0566343	0.0205629	6.67143774000641e-08	7.83893934450753e-05	6.41862536249037e-05	348/203228/857/1026/1031/1032/11261/58190/54541/54206/1647/4616/3087/9270/26524/4041/91663/116496/23530/100506658/56288/5080/5144/5305/22843/51422/5577/5771/54922/4092/10253/6774/10221/28951/7345	35	APOE/C9orf72/CAV1/CDKN1A/CDKN2C/CDKN2D/CHP1/CTDSP1/DDIT4/ERRFI1/GADD45A/GADD45B/HHEX/ITGB1BP1/LATS2/LRP5/MYADM/NIBAN1/NNT/OCLN/PARD3/PAX6/PDE4D/PIP4K2A/PPM1E/PRKAG2/PRKAR2B/PTPN2/RASIP1/SMAD7/SPRY2/STAT3/TRIB1/TRIB2/UCHL1
common_dn	GO:0045936	negative regulation of phosphate metabolic process	0.0598706	0.0235539	2.17100520959677e-07	0.000154229	0.000126285	20/348/203228/857/1026/1031/1032/11261/58190/54541/54206/2281/1647/4616/3087/9270/26524/4041/91663/116496/23530/100506658/56288/5080/5144/5305/22843/51422/5577/5771/54922/4092/10253/6774/10221/28951/7345	37	ABCA2/APOE/C9orf72/CAV1/CDKN1A/CDKN2C/CDKN2D/CHP1/CTDSP1/DDIT4/ERRFI1/FKBP1B/GADD45A/GADD45B/HHEX/ITGB1BP1/LATS2/LRP5/MYADM/NIBAN1/NNT/OCLN/PARD3/PAX6/PDE4D/PIP4K2A/PPM1E/PRKAG2/PRKAR2B/PTPN2/RASIP1/SMAD7/SPRY2/STAT3/TRIB1/TRIB2/UCHL1
common_dn	GO:0010563	negative regulation of phosphorus metabolic process	0.0598706	0.0236073	2.2970305844214e-07	0.000154229	0.000126285	20/348/203228/857/1026/1031/1032/11261/58190/54541/54206/2281/1647/4616/3087/9270/26524/4041/91663/116496/23530/100506658/56288/5080/5144/5305/22843/51422/5577/5771/54922/4092/10253/6774/10221/28951/7345	37	ABCA2/APOE/C9orf72/CAV1/CDKN1A/CDKN2C/CDKN2D/CHP1/CTDSP1/DDIT4/ERRFI1/FKBP1B/GADD45A/GADD45B/HHEX/ITGB1BP1/LATS2/LRP5/MYADM/NIBAN1/NNT/OCLN/PARD3/PAX6/PDE4D/PIP4K2A/PPM1E/PRKAG2/PRKAR2B/PTPN2/RASIP1/SMAD7/SPRY2/STAT3/TRIB1/TRIB2/UCHL1
common_dn	GO:0051348	negative regulation of transferase activity	0.0436893	0.0143139	2.8405069626939e-07	0.00016688	0.000136643	348/9532/857/1026/1031/1032/10715/11261/54206/1647/4616/3087/9270/26524/4041/94103/5305/22843/51422/5577/5771/54922/4092/10253/10221/28951/7345	27	APOE/BAG2/CAV1/CDKN1A/CDKN2C/CDKN2D/CERS1/CHP1/ERRFI1/GADD45A/GADD45B/HHEX/ITGB1BP1/LATS2/LRP5/ORMDL3/PIP4K2A/PPM1E/PRKAG2/PRKAR2B/PTPN2/RASIP1/SMAD7/SPRY2/TRIB1/TRIB2/UCHL1
common_dn	GO:0071900	regulation of protein serine/threonine kinase activity	0.0517799	0.0191743	3.81204053247323e-07	0.000197661	0.000161847	60/57679/348/659/857/901/54619/1026/1031/1032/27013/2081/2260/1647/3087/8091/3643/26524/4041/5609/5058/51422/5577/54922/28984/83667/10253/51347/7057/10221/28951/7345	32	ACTB/ALS2/APOE/BMPR2/CAV1/CCNG2/CCNJ/CDKN1A/CDKN2C/CDKN2D/CNPPD1/ERN1/FGFR1/GADD45A/HHEX/HMGA2/INSR/LATS2/LRP5/MAP2K7/PAK1/PRKAG2/PRKAR2B/RASIP1/RGCC/SESN2/SPRY2/TAOK3/THBS1/TRIB1/TRIB2/UCHL1
common_dn	GO:0060562	epithelial tube morphogenesis	0.0485437	0.0173583	4.20554745951752e-07	0.000197661	0.000161847	133/596/339829/10370/1739/2297/121643/2535/7976/80000/3217/84678/10765/55083/8543/4041/84445/4524/5058/5727/5914/54922/157506/57167/6659/10253/6722/51684/131405/7484	30	ADM/BCL2/CCDC39/CITED2/DLG1/FOXD1/FOXN4/FZD2/FZD3/GREB1L/HOXB7/KDM2B/KDM5B/KIF26B/LMO4/LRP5/LZTS2/MTHFR/PAK1/PTCH1/RARA/RASIP1/RDH10/SALL4/SOX4/SPRY2/SRF/SUFU/TRIM71/WNT9B
common_dn	GO:0031667	response to nutrient levels	0.0598706	0.0253165	1.25959622880694e-06	0.000493342	0.000403955	38/133/348/467/490/596/659/784/1026/1032/1374/1592/1789/2281/3607/2308/2309/2539/2693/2696/3725/81631/4330/4524/23530/4914/5106/51422/5582/5914/81929/83667/54407/6722/8614/6915/7484	37	ACAT1/ADM/APOE/ATF3/ATP2B1/BCL2/BMPR2/CACNB3/CDKN1A/CDKN2D/CPT1A/CYP26A1/DNMT3B/FKBP1B/FOXK2/FOXO1/FOXO3/G6PD/GHSR/GIPR/JUN/MAP1LC3B/MN1/MTHFR/NNT/NTRK1/PCK2/PRKAG2/PRKCG/RARA/SEH1L/SESN2/SLC38A2/SRF/STC2/TBXA2R/WNT9B
common_dn	GO:1901654	response to ketone	0.0339806	0.0103616	1.88231386763897e-06	0.000680529	0.000557226	8751/196/490/857/1026/54541/1789/54206/2353/2308/2309/93986/2693/9314/687/2908/5106/25942/6915/7057/55809	21	ADAM15/AHR/ATP2B1/CAV1/CDKN1A/DDIT4/DNMT3B/ERRFI1/FOS/FOXO1/FOXO3/FOXP2/GHSR/KLF4/KLF9/NR3C1/PCK2/SIN3A/TBXA2R/THBS1/TRERF1
common_dn	GO:0006469	negative regulation of protein kinase activity	0.0355987	0.011323	2.18511510843431e-06	0.000733574	0.00060066	348/857/1026/1031/1032/11261/54206/1647/4616/3087/9270/26524/4041/22843/51422/5577/5771/54922/10253/10221/28951/7345	22	APOE/CAV1/CDKN1A/CDKN2C/CDKN2D/CHP1/ERRFI1/GADD45A/GADD45B/HHEX/ITGB1BP1/LATS2/LRP5/PPM1E/PRKAG2/PRKAR2B/PTPN2/RASIP1/SPRY2/TRIB1/TRIB2/UCHL1
common_dn	GO:0033673	negative regulation of kinase activity	0.0372168	0.0126582	4.05875604369107e-06	0.00119226	0.000976238	348/857/1026/1031/1032/11261/54206/1647/4616/3087/9270/26524/4041/5305/22843/51422/5577/5771/54922/10253/10221/28951/7345	23	APOE/CAV1/CDKN1A/CDKN2C/CDKN2D/CHP1/ERRFI1/GADD45A/GADD45B/HHEX/ITGB1BP1/LATS2/LRP5/PIP4K2A/PPM1E/PRKAG2/PRKAR2B/PTPN2/RASIP1/SPRY2/TRIB1/TRIB2/UCHL1
common_dn	GO:0048638	regulation of developmental growth	0.0453074	0.0176254	5.26640374626709e-06	0.00145601	0.0011922	348/170302/596/10018/659/6792/1026/10370/1808/2066/7430/2539/2693/3643/26524/5600/5058/5727/8153/57556/25942/4092/8835/57731/6722/6774/150465/23414	28	APOE/ARX/BCL2/BCL2L11/BMPR2/CDKL5/CDKN1A/CITED2/DPYSL2/ERBB4/EZR/G6PD/GHSR/INSR/LATS2/MAPK11/PAK1/PTCH1/RND2/SEMA6A/SIN3A/SMAD7/SOCS2/SPTBN4/SRF/STAT3/TTL/ZFPM2
common_dn	GO:0048568	embryonic organ development	0.0533981	0.0228062	5.84979189164345e-06	0.00152745	0.00125069	133/339829/3491/1051/50515/10370/1739/1942/2068/2295/121643/2535/7976/23462/3199/3200/3217/84678/4487/5080/7262/5727/5914/157506/860/6474/55084/10253/6722/51684/25861/7484/23414	33	ADM/CCDC39/CCN1/CEBPB/CHST11/CITED2/DLG1/EFNA1/ERCC2/FOXF2/FOXN4/FZD2/FZD3/HEY1/HOXA2/HOXA3/HOXB7/KDM2B/MSX1/PAX6/PHLDA2/PTCH1/RARA/RDH10/RUNX2/SHOX2/SOBP/SPRY2/SRF/SUFU/WHRN/WNT9B/ZFPM2
common_dn	GO:0035148	tube formation	0.0275081	0.00790472	8.0496765390058e-06	0.00180857	0.00148088	133/10018/10370/2535/7976/9270/84678/8543/4524/5727/5914/57167/6659/51684/131405/7484/7534	17	ADM/BCL2L11/CITED2/FZD2/FZD3/ITGB1BP1/KDM2B/LMO4/MTHFR/PTCH1/RARA/SALL4/SOX4/SUFU/TRIM71/WNT9B/YWHAZ
common_dn	GO:0051384	response to glucocorticoid	0.0275081	0.00790472	8.0496765390058e-06	0.00180857	0.00148088	133/490/596/10018/1026/54541/1789/54206/2353/2308/2309/2693/23462/687/2908/5106/678	17	ADM/ATP2B1/BCL2/BCL2L11/CDKN1A/DDIT4/DNMT3B/ERRFI1/FOS/FOXO1/FOXO3/GHSR/HEY1/KLF9/NR3C1/PCK2/ZFP36L2
common_dn	GO:0045664	regulation of neuron differentiation	0.0323625	0.0104684	8.10043925107842e-06	0.00180857	0.00148088	9181/596/221336/58190/1745/1789/1808/2260/2309/23462/3199/5080/5914/25942/8835/6658/6938/60436/6935/22882	20	ARHGEF2/BCL2/BEND6/CTDSP1/DLX1/DNMT3B/DPYSL2/FGFR1/FOXO3/HEY1/HOXA2/PAX6/RARA/SIN3A/SOCS2/SOX3/TCF12/TGIF2/ZEB1/ZHX2
common_dn	GO:0032970	regulation of actin filament-based process	0.0501618	0.0212039	9.10910664863592e-06	0.00186143	0.00152416	58527/10565/10092/55616/488/203228/817/857/1265/1739/1946/51466/9873/29109/80206/9026/9270/3728/51474/91663/5058/5144/5217/22843/28984/8153/10174/56907/6711/57731/3925	31	ABRACL/ARFGEF1/ARPC5/ASAP3/ATP2A2/C9orf72/CAMK2D/CAV1/CNN2/DLG1/EFNA5/EVL/FCHSD2/FHOD1/FHOD3/HIP1R/ITGB1BP1/JUP/LIMA1/MYADM/PAK1/PDE4D/PFN2/PPM1E/RGCC/RND2/SORBS3/SPIRE1/SPTBN1/SPTBN4/STMN1
common_dn	GO:0034504	protein localization to nucleus	0.0404531	0.015489	1.27269288855045e-05	0.00249236	0.00204077	10347/23400/602/29775/10574/1026/11261/25792/3087/79711/3728/26524/4000/84445/4487/4804/94103/26108/64901/83667/25942/6774/51684/27348/51341	25	ABCA7/ATP13A2/BCL3/CARD10/CCT7/CDKN1A/CHP1/CIZ1/HHEX/IPO4/JUP/LATS2/LMNA/LZTS2/MSX1/NGFR/ORMDL3/PYGO1/RANBP17/SESN2/SIN3A/STAT3/SUFU/TOR1B/ZBTB7A
common_dn	GO:0060485	mesenchyme development	0.0404531	0.0155424	1.35001864003334e-05	0.00253804	0.00207818	8751/596/283149/659/54796/10370/1942/80237/2066/2260/2297/2295/23462/8091/84695/4222/4487/157506/28984/6092/57556/4092/10253/100507588/23414	25	ADAM15/BCL2/BCL9L/BMPR2/BNC2/CITED2/EFNA1/ELL3/ERBB4/FGFR1/FOXD1/FOXF2/HEY1/HMGA2/LOXL3/MEOX1/MSX1/RDH10/RGCC/ROBO2/SEMA6A/SMAD7/SPRY2/TGFBR3L/ZFPM2
common_dn	GO:0042593	glucose homeostasis	0.0372168	0.0137798	1.64337621465668e-05	0.00286069	0.00234237	1946/2081/2281/3607/2308/2309/3643/3667/8609/3956/4041/4804/4831/5080/5106/5727/5771/222546/83667/25942/6659/6722/6774	23	EFNA5/ERN1/FKBP1B/FOXK2/FOXO1/FOXO3/INSR/IRS1/KLF7/LGALS1/LRP5/NGFR/NME2/PAX6/PCK2/PTCH1/PTPN2/RFX6/SESN2/SIN3A/SOX4/SRF/STAT3
common_dn	GO:0033500	carbohydrate homeostasis	0.0372168	0.0138333	1.74886662313812e-05	0.0029356	0.00240371	1946/2081/2281/3607/2308/2309/3643/3667/8609/3956/4041/4804/4831/5080/5106/5727/5771/222546/83667/25942/6659/6722/6774	23	EFNA5/ERN1/FKBP1B/FOXK2/FOXO1/FOXO3/INSR/IRS1/KLF7/LGALS1/LRP5/NGFR/NME2/PAX6/PCK2/PTCH1/PTPN2/RFX6/SESN2/SIN3A/SOX4/SRF/STAT3
common_dn	GO:0048562	embryonic organ morphogenesis	0.038835	0.0152219	2.77238746011756e-05	0.00431949	0.00353686	339829/50515/10370/1739/1942/2295/121643/2535/7976/3199/3200/3217/84678/4487/5080/157506/860/6474/55084/10253/6722/51684/25861/7484	24	CCDC39/CHST11/CITED2/DLG1/EFNA1/FOXF2/FOXN4/FZD2/FZD3/HOXA2/HOXA3/HOXB7/KDM2B/MSX1/PAX6/RDH10/RUNX2/SHOX2/SOBP/SPRY2/SRF/SUFU/WHRN/WNT9B
common_dn	GO:0032535	regulation of cellular component size	0.0469256	0.0204561	3.11506037923397e-05	0.00431949	0.00353686	57679/348/10565/10092/23400/659/54825/6792/1739/1808/51466/7430/9873/80206/9026/51474/91663/5058/5217/51334/8153/57556/25942/56907/6711/57731/6722/150465/23038	29	ALS2/APOE/ARFGEF1/ARPC5/ATP13A2/BMPR2/CDHR2/CDKL5/DLG1/DPYSL2/EVL/EZR/FCHSD2/FHOD3/HIP1R/LIMA1/MYADM/PAK1/PFN2/PRR16/RND2/SEMA6A/SIN3A/SPIRE1/SPTBN1/SPTBN4/SRF/TTL/WDTC1
common_dn	GO:1902903	regulation of supramolecular fiber organization	0.0469256	0.0204561	3.11506037923397e-05	0.00431949	0.00353686	348/10565/9181/10092/55616/203228/6249/1191/1739/51466/9873/29109/80206/9026/9270/51474/79929/91663/100506658/5058/5217/22843/28984/10174/56907/6711/57731/3925/146057	29	APOE/ARFGEF1/ARHGEF2/ARPC5/ASAP3/C9orf72/CLIP1/CLU/DLG1/EVL/FCHSD2/FHOD1/FHOD3/HIP1R/ITGB1BP1/LIMA1/MAP6D1/MYADM/OCLN/PAK1/PFN2/PPM1E/RGCC/SORBS3/SPIRE1/SPTBN1/SPTBN4/STMN1/TTBK2
common_dn	GO:0031960	response to corticosteroid	0.0275081	0.00891951	3.93309026248479e-05	0.00486461	0.00398321	133/490/596/10018/1026/54541/1789/54206/2353/2308/2309/2693/23462/687/2908/5106/678	17	ADM/ATP2B1/BCL2/BCL2L11/CDKN1A/DDIT4/DNMT3B/ERRFI1/FOS/FOXO1/FOXO3/GHSR/HEY1/KLF9/NR3C1/PCK2/ZFP36L2
common_dn	GO:0003002	regionalization	0.0420712	0.0176788	4.29890798945325e-05	0.00491011	0.00402046	659/10370/1745/1959/2297/121643/57801/84667/23462/3087/3199/3200/3217/84678/8861/4041/4222/4300/4487/5080/5727/6045/6092/22955/6722/51684	26	BMPR2/CITED2/DLX1/EGR2/FOXD1/FOXN4/HES4/HES7/HEY1/HHEX/HOXA2/HOXA3/HOXB7/KDM2B/LDB1/LRP5/MEOX1/MLLT3/MSX1/PAX6/PTCH1/RNF2/ROBO2/SCMH1/SRF/SUFU
common_dn	GO:0001558	regulation of cell growth	0.0485437	0.0221118	5.16914386600539e-05	0.00528152	0.00432457	8751/348/596/659/694/817/54825/6792/1026/1031/1032/131566/1808/2539/1839/84678/4487/57446/5058/10235/8153/6197/57556/83667/25942/4092/8835/8877/6722/150465	30	ADAM15/APOE/BCL2/BMPR2/BTG1/CAMK2D/CDHR2/CDKL5/CDKN1A/CDKN2C/CDKN2D/DCBLD2/DPYSL2/G6PD/HBEGF/KDM2B/MSX1/NDRG3/PAK1/RASGRP2/RND2/RPS6KA3/SEMA6A/SESN2/SIN3A/SMAD7/SOCS2/SPHK1/SRF/TTL
common_dn	GO:0007389	pattern specification process	0.0501618	0.0232869	5.55729995379188e-05	0.0055573	0.00455039	203286/659/339829/10370/57585/1745/1959/2066/2297/121643/57801/84667/23462/3087/3199/3200/3217/84678/8861/4041/4212/4222/4300/4487/5080/5727/6045/6092/22955/6722/51684	31	ANKS6/BMPR2/CCDC39/CITED2/CRAMP1/DLX1/EGR2/ERBB4/FOXD1/FOXN4/HES4/HES7/HEY1/HHEX/HOXA2/HOXA3/HOXB7/KDM2B/LDB1/LRP5/MEIS2/MEOX1/MLLT3/MSX1/PAX6/PTCH1/RNF2/ROBO2/SCMH1/SRF/SUFU
common_dn	GO:0007411	axon guidance	0.0323625	0.0121241	6.80043209886841e-05	0.00614654	0.00503287	170302/659/682/1808/56896/1942/1945/1946/1959/2297/7976/3199/8609/4804/4914/5080/5727/6092/57556/10381	20	ARX/BMPR2/BSG/DPYSL2/DPYSL5/EFNA1/EFNA4/EFNA5/EGR2/FOXD1/FZD3/HOXA2/KLF7/NGFR/NTRK1/PAX6/PTCH1/ROBO2/SEMA6A/TUBB3
common_dn	GO:0007015	actin filament organization	0.0501618	0.0236073	7.15961879290757e-05	0.00629241	0.00515231	10565/9181/10092/55616/596/203228/1739/51466/7430/9873/29109/80206/2693/9026/3636/9270/51474/91663/4643/5058/5217/22843/28984/8153/10174/56907/6711/57731/6722/3925/7456	31	ARFGEF1/ARHGEF2/ARPC5/ASAP3/BCL2/C9orf72/DLG1/EVL/EZR/FCHSD2/FHOD1/FHOD3/GHSR/HIP1R/INPPL1/ITGB1BP1/LIMA1/MYADM/MYO1E/PAK1/PFN2/PPM1E/RGCC/RND2/SORBS3/SPIRE1/SPTBN1/SPTBN4/SRF/STMN1/WIPF1
common_dn	GO:0097485	neuron projection guidance	0.0323625	0.0121775	7.22958012127056e-05	0.00629241	0.00515231	170302/659/682/1808/56896/1942/1945/1946/1959/2297/7976/3199/8609/4804/4914/5080/5727/6092/57556/10381	20	ARX/BMPR2/BSG/DPYSL2/DPYSL5/EFNA1/EFNA4/EFNA5/EGR2/FOXD1/FZD3/HOXA2/KLF7/NGFR/NTRK1/PAX6/PTCH1/ROBO2/SEMA6A/TUBB3
common_dn	GO:0090287	regulation of cellular response to growth factor stimulus	0.038835	0.0162367	7.75031365596543e-05	0.00650473	0.00532616	283149/659/857/3491/50515/10370/1745/2260/2297/3087/26524/406902/4487/4804/5526/860/57556/4092/10253/100507588/7057/10140/23554/51341	24	BCL9L/BMPR2/CAV1/CCN1/CHST11/CITED2/DLX1/FGFR1/FOXD1/HHEX/LATS2/MIR10A/MSX1/NGFR/PPP2R5B/RUNX2/SEMA6A/SMAD7/SPRY2/TGFBR3L/THBS1/TOB1/TSPAN12/ZBTB7A
common_dn	GO:0090257	regulation of muscle system process	0.0339806	0.0134594	0.000100512	0.00803264	0.00657723	488/490/817/857/1739/54206/2281/2308/2309/2539/2693/3728/9314/4000/94103/5058/5144/4092/8877/6722/6915	21	ATP2A2/ATP2B1/CAMK2D/CAV1/DLG1/ERRFI1/FKBP1B/FOXO1/FOXO3/G6PD/GHSR/JUP/KLF4/LMNA/ORMDL3/PAK1/PDE4D/SMAD7/SPHK1/SRF/TBXA2R
common_dn	GO:0043409	negative regulation of MAPK cascade	0.0275081	0.00961384	0.000100835	0.00803264	0.00657723	10347/348/467/857/1739/1942/54206/7430/2308/9270/9314/2122/5771/57556/10253/51347/7345	17	ABCA7/APOE/ATF3/CAV1/DLG1/EFNA1/ERRFI1/EZR/FOXO1/ITGB1BP1/KLF4/MECOM/PTPN2/SEMA6A/SPRY2/TAOK3/UCHL1
common_dn	GO:0040013	negative regulation of locomotion	0.0453074	0.0208834	0.000111571	0.00855399	0.00700412	8751/348/596/29775/10370/1265/51466/2309/1647/2693/9270/3728/9314/79772/406902/4804/5217/5771/28984/6092/57556/4092/6722/6774/6915/7057/10221/7414	28	ADAM15/APOE/BCL2/CARD10/CITED2/CNN2/EVL/FOXO3/GADD45A/GHSR/ITGB1BP1/JUP/KLF4/MCTP1/MIR10A/NGFR/PFN2/PTPN2/RGCC/ROBO2/SEMA6A/SMAD7/SRF/STAT3/TBXA2R/THBS1/TRIB1/VCL
common_dn	GO:0001654	eye development	0.0436893	0.0198152	0.00011284	0.00855399	0.00700412	23287/490/596/659/10370/1739/1745/2295/121643/348980/84678/10765/9314/4041/4212/10461/5080/5309/5914/157506/10253/6722/6774/60436/23554/7484/22882	27	AGTPBP1/ATP2B1/BCL2/BMPR2/CITED2/DLG1/DLX1/FOXF2/FOXN4/HCN1/KDM2B/KDM5B/KLF4/LRP5/MEIS2/MERTK/PAX6/PITX3/RARA/RDH10/SPRY2/SRF/STAT3/TGIF2/TSPAN12/WNT9B/ZHX2
common_dn	GO:0009952	anterior/posterior pattern specification	0.0291262	0.0107355	0.000126075	0.00925865	0.0075811	659/57801/84667/23462/3087/3199/3200/3217/84678/8861/4041/4222/4300/4487/5080/6045/22955/6722	18	BMPR2/HES4/HES7/HEY1/HHEX/HOXA2/HOXA3/HOXB7/KDM2B/LDB1/LRP5/MEOX1/MLLT3/MSX1/PAX6/RNF2/SCMH1/SRF
common_dn	GO:0150063	visual system development	0.0436893	0.0200288	0.000134665	0.00973731	0.00797304	23287/490/596/659/10370/1739/1745/2295/121643/348980/84678/10765/9314/4041/4212/10461/5080/5309/5914/157506/10253/6722/6774/60436/23554/7484/22882	27	AGTPBP1/ATP2B1/BCL2/BMPR2/CITED2/DLG1/DLX1/FOXF2/FOXN4/HCN1/KDM2B/KDM5B/KLF4/LRP5/MEIS2/MERTK/PAX6/PITX3/RARA/RDH10/SPRY2/SRF/STAT3/TGIF2/TSPAN12/WNT9B/ZHX2
common_dn	GO:0110053	regulation of actin filament organization	0.0355987	0.014848	0.000147085	0.0104191	0.00853126	10565/10092/55616/203228/1739/51466/9873/29109/80206/9026/9270/51474/91663/5058/5217/22843/28984/10174/56907/6711/57731/3925	22	ARFGEF1/ARPC5/ASAP3/C9orf72/DLG1/EVL/FCHSD2/FHOD1/FHOD3/HIP1R/ITGB1BP1/LIMA1/MYADM/PAK1/PFN2/PPM1E/RGCC/SORBS3/SPIRE1/SPTBN1/SPTBN4/STMN1
common_dn	GO:0016049	cell growth	0.0517799	0.0257437	0.000152527	0.0105423	0.0086322	8751/348/596/659/694/203228/817/54825/6792/1026/1031/1032/131566/1808/2539/1839/84678/4487/57446/5058/10235/8153/6197/57556/83667/25942/4092/8835/8877/6722/150465/7414	32	ADAM15/APOE/BCL2/BMPR2/BTG1/C9orf72/CAMK2D/CDHR2/CDKL5/CDKN1A/CDKN2C/CDKN2D/DCBLD2/DPYSL2/G6PD/HBEGF/KDM2B/MSX1/NDRG3/PAK1/RASGRP2/RND2/RPS6KA3/SEMA6A/SESN2/SIN3A/SMAD7/SOCS2/SPHK1/SRF/TTL/VCL
common_dn	GO:0048880	sensory system development	0.0436893	0.0203493	0.000174495	0.0115511	0.00945817	23287/490/596/659/10370/1739/1745/2295/121643/348980/84678/10765/9314/4041/4212/10461/5080/5309/5914/157506/10253/6722/6774/60436/23554/7484/22882	27	AGTPBP1/ATP2B1/BCL2/BMPR2/CITED2/DLG1/DLX1/FOXF2/FOXN4/HCN1/KDM2B/KDM5B/KLF4/LRP5/MEIS2/MERTK/PAX6/PITX3/RARA/RDH10/SPRY2/SRF/STAT3/TGIF2/TSPAN12/WNT9B/ZHX2
common_dn	GO:0048608	reproductive structure development	0.0469256	0.0226459	0.000186687	0.0116601	0.00954746	8751/133/596/10018/659/682/3491/1051/10370/1739/2057/2295/2309/2693/80000/23462/3696/10765/10461/4914/7262/5727/5914/157506/6092/8614/25976/7484/23414	29	ADAM15/ADM/BCL2/BCL2L11/BMPR2/BSG/CCN1/CEBPB/CITED2/DLG1/EPOR/FOXF2/FOXO3/GHSR/GREB1L/HEY1/ITGB8/KDM5B/MERTK/NTRK1/PHLDA2/PTCH1/RARA/RDH10/ROBO2/STC2/TIPARP/WNT9B/ZFPM2
common_dn	GO:0043010	camera-type eye development	0.038835	0.0171981	0.000186954	0.0116601	0.00954746	23287/490/659/10370/1739/1745/2295/121643/348980/84678/10765/9314/4041/10461/5080/5309/5914/157506/10253/6722/60436/23554/7484/22882	24	AGTPBP1/ATP2B1/BMPR2/CITED2/DLG1/DLX1/FOXF2/FOXN4/HCN1/KDM2B/KDM5B/KLF4/LRP5/MERTK/PAX6/PITX3/RARA/RDH10/SPRY2/SRF/TGIF2/TSPAN12/WNT9B/ZHX2
common_dn	GO:0001678	cellular glucose homeostasis	0.02589	0.00918656	0.000190674	0.0116601	0.00954746	1946/2081/2281/3607/2308/2309/8609/3956/4041/4804/4831/5106/222546/25942/6659/6722	16	EFNA5/ERN1/FKBP1B/FOXK2/FOXO1/FOXO3/KLF7/LGALS1/LRP5/NGFR/NME2/PCK2/RFX6/SIN3A/SOX4/SRF
common_dn	GO:0031589	cell-substrate adhesion	0.0420712	0.0193879	0.000193508	0.0116601	0.00954746	8751/4059/596/10018/3491/1021/10675/1942/1946/3685/9270/3728/3915/8861/3956/8174/1955/10461/91663/55920/6239/8910/10174/6722/7057/7414	26	ADAM15/BCAM/BCL2/BCL2L11/CCN1/CDK6/CSPG5/EFNA1/EFNA5/ITGAV/ITGB1BP1/JUP/LAMC1/LDB1/LGALS1/MADCAM1/MEGF9/MERTK/MYADM/RCC2/RREB1/SGCE/SORBS3/SRF/THBS1/VCL
common_dn	GO:0051098	regulation of binding	0.0420712	0.0193879	0.000193508	0.0116601	0.00954746	60/8751/348/488/9532/602/203228/857/1026/2035/2068/23462/9026/8091/9270/3725/9314/4487/5080/7262/5792/5914/25942/3925/146057/51341	26	ACTB/ADAM15/APOE/ATP2A2/BAG2/BCL3/C9orf72/CAV1/CDKN1A/EPB41/ERCC2/HEY1/HIP1R/HMGA2/ITGB1BP1/JUN/KLF4/MSX1/PAX6/PHLDA2/PTPRF/RARA/SIN3A/STMN1/TTBK2/ZBTB7A
common_dn	GO:0061458	reproductive system development	0.0469256	0.0228062	0.000210264	0.0122712	0.0100478	8751/133/596/10018/659/682/3491/1051/10370/1739/2057/2295/2309/2693/80000/23462/3696/10765/10461/4914/7262/5727/5914/157506/6092/8614/25976/7484/23414	29	ADAM15/ADM/BCL2/BCL2L11/BMPR2/BSG/CCN1/CEBPB/CITED2/DLG1/EPOR/FOXF2/FOXO3/GHSR/GREB1L/HEY1/ITGB8/KDM5B/MERTK/NTRK1/PHLDA2/PTCH1/RARA/RDH10/ROBO2/STC2/TIPARP/WNT9B/ZFPM2
common_dn	GO:0001701	in utero embryonic development	0.0420712	0.0196016	0.000229832	0.0128596	0.0105296	133/57679/203286/320/10018/3491/1051/50515/10370/2068/23462/9314/4487/4643/7262/5727/157506/6241/57167/25942/7779/6722/26115/23038/7484/23414	26	ADM/ALS2/ANKS6/APBA1/BCL2L11/CCN1/CEBPB/CHST11/CITED2/ERCC2/HEY1/KLF4/MSX1/MYO1E/PHLDA2/PTCH1/RDH10/RRM2/SALL4/SIN3A/SLC30A1/SRF/TANC2/WDTC1/WNT9B/ZFPM2
common_dn	GO:0006006	glucose metabolic process	0.0275081	0.0104684	0.000281611	0.0146382	0.0119859	467/1374/84649/3607/2539/2597/3636/3643/3667/4041/5091/5106/5214/7262/5771/83667/23038	17	ATF3/CPT1A/DGAT2/FOXK2/G6PD/GAPDH/INPPL1/INSR/IRS1/LRP5/PC/PCK2/PFKP/PHLDA2/PTPN2/SESN2/WDTC1
common_dn	GO:0031032	actomyosin structure organization	0.0275081	0.0104684	0.000281611	0.0146382	0.0119859	55616/8476/1265/1266/1466/2035/51466/29109/80206/9270/5058/5217/22843/28984/10174/6722/3925	17	ASAP3/CDC42BPA/CNN2/CNN3/CSRP2/EPB41/EVL/FHOD1/FHOD3/ITGB1BP1/PAK1/PFN2/PPM1E/RGCC/SORBS3/SRF/STMN1
common_dn	GO:0043434	response to peptide hormone	0.0453074	0.0221118	0.000287738	0.0146382	0.0119859	133/490/682/694/857/1959/54206/2308/2693/80318/3087/3636/3643/3667/4041/4831/5058/5106/8503/5305/5315/5771/83667/8835/6272/6774/8614/23038	28	ADM/ATP2B1/BSG/BTG1/CAV1/EGR2/ERRFI1/FOXO1/GHSR/GKAP1/HHEX/INPPL1/INSR/IRS1/LRP5/NME2/PAK1/PCK2/PIK3R3/PIP4K2A/PKM/PTPN2/SESN2/SOCS2/SORT1/STAT3/STC2/WDTC1
common_dn	GO:0019932	second-messenger-mediated signaling	0.0372168	0.016664	0.00029595	0.0146382	0.0119859	576/133/196/348/488/817/2826/997/115004/11261/338557/2281/2696/2983/9454/79772/10725/5141/5144/58515/8877/6915/7057	23	ADGRB2/ADM/AHR/APOE/ATP2A2/CAMK2D/CCR10/CDC34/CGAS/CHP1/FFAR4/FKBP1B/GIPR/GUCY1B1/HOMER3/MCTP1/NFAT5/PDE4A/PDE4D/SELENOK/SPHK1/TBXA2R/THBS1
common_dn	GO:0042594	response to starvation	0.0275081	0.0105218	0.000298993	0.0146382	0.0119859	38/133/467/596/659/1026/3607/2308/2309/3725/81631/5106/51422/81929/83667/54407/7484	17	ACAT1/ADM/ATF3/BCL2/BMPR2/CDKN1A/FOXK2/FOXO1/FOXO3/JUN/MAP1LC3B/PCK2/PRKAG2/SEH1L/SESN2/SLC38A2/WNT9B
common_dn	GO:0001822	kidney development	0.0355987	0.0156492	0.000308644	0.0149541	0.0122446	38/203286/596/10018/1592/1739/2066/2297/80000/3217/55083/84445/4643/5727/26108/5914/157506/6092/4092/6659/25976/7484	22	ACAT1/ANKS6/BCL2/BCL2L11/CYP26A1/DLG1/ERBB4/FOXD1/GREB1L/HOXB7/KIF26B/LZTS2/MYO1E/PTCH1/PYGO1/RARA/RDH10/ROBO2/SMAD7/SOX4/TIPARP/WNT9B
common_dn	GO:0048762	mesenchymal cell differentiation	0.0307443	0.0126048	0.00032884	0.0151847	0.0124334	8751/596/283149/10370/1942/80237/2066/2260/2295/23462/8091/84695/4487/157506/28984/57556/4092/10253/100507588	19	ADAM15/BCL2/BCL9L/CITED2/EFNA1/ELL3/ERBB4/FGFR1/FOXF2/HEY1/HMGA2/LOXL3/MSX1/RDH10/RGCC/SEMA6A/SMAD7/SPRY2/TGFBR3L
common_dn	GO:0007178	transmembrane receptor protein serine/threonine kinase signaling pathway	0.0404531	0.0189606	0.00032954	0.0151847	0.0124334	283149/659/857/3491/50515/10370/1311/1745/2353/2297/10220/3696/3725/26524/4487/860/4092/10253/6711/6774/100507588/60436/7057/10140/51341	25	BCL9L/BMPR2/CAV1/CCN1/CHST11/CITED2/COMP/DLX1/FOS/FOXD1/GDF11/ITGB8/JUN/LATS2/MSX1/RUNX2/SMAD7/SPRY2/SPTBN1/STAT3/TGFBR3L/TGIF2/THBS1/TOB1/ZBTB7A
common_dn	GO:0090596	sensory organ morphogenesis	0.0323625	0.013673	0.000343008	0.0155541	0.0127359	23287/596/10370/2295/121643/2535/7976/348980/3199/84678/4041/4487/5080/5309/55084/10253/6774/23554/25861/22882	20	AGTPBP1/BCL2/CITED2/FOXF2/FOXN4/FZD2/FZD3/HCN1/HOXA2/KDM2B/LRP5/MSX1/PAX6/PITX3/SOBP/SPRY2/STAT3/TSPAN12/WHRN/ZHX2
common_dn	GO:0048705	skeletal system morphogenesis	0.0291262	0.0117503	0.000385279	0.0166603	0.0136417	659/50515/10370/1311/1739/2260/3199/3200/3217/3636/4041/4487/5914/157506/860/6474/25976/7484	18	BMPR2/CHST11/CITED2/COMP/DLG1/FGFR1/HOXA2/HOXA3/HOXB7/INPPL1/LRP5/MSX1/RARA/RDH10/RUNX2/SHOX2/TIPARP/WNT9B
common_dn	GO:0007568	aging	0.038835	0.0181061	0.000398871	0.0168891	0.013829	133/490/596/1021/1026/115004/10370/1311/2068/2353/2309/8091/3725/4000/5609/5600/406902/2956/4914/5309/25942/6722/6774/131601	24	ADM/ATP2B1/BCL2/CDK6/CDKN1A/CGAS/CITED2/COMP/ERCC2/FOS/FOXO3/HMGA2/JUN/LMNA/MAP2K7/MAPK11/MIR10A/MSH6/NTRK1/PITX3/SIN3A/SRF/STAT3/TPRA1
common_dn	GO:0048545	response to steroid hormone	0.038835	0.0181061	0.000398871	0.0168891	0.013829	20/133/490/596/10018/857/1026/54541/1789/54206/2353/2308/2309/2693/23462/8091/687/2908/5058/5106/7057/55809/51341/678	24	ABCA2/ADM/ATP2B1/BCL2/BCL2L11/CAV1/CDKN1A/DDIT4/DNMT3B/ERRFI1/FOS/FOXO1/FOXO3/GHSR/HEY1/HMGA2/KLF9/NR3C1/PAK1/PCK2/THBS1/TRERF1/ZBTB7A/ZFP36L2
common_dn	GO:1901214	regulation of neuron death	0.0372168	0.0170379	0.000405264	0.0170066	0.0139252	348/23400/596/10018/997/1051/128866/11261/1191/54541/1745/2353/2309/2539/3725/84678/4602/4914/5309/5582/353116/6733/6774	23	APOE/ATP13A2/BCL2/BCL2L11/CDC34/CEBPB/CHMP4B/CHP1/CLU/DDIT4/DLX1/FOS/FOXO3/G6PD/JUN/KDM2B/MYB/NTRK1/PITX3/PRKCG/RILPL1/SRPK2/STAT3
common_dn	GO:0030099	myeloid cell differentiation	0.0420712	0.0203493	0.000409132	0.017017	0.0139337	55509/1021/1051/10370/1777/8444/2068/2353/2309/2539/3217/3696/3725/8861/4212/4831/28962/5305/5771/5914/23186/6722/6774/10766/10221/51341	26	BATF3/CDK6/CEBPB/CITED2/DNASE2/DYRK3/ERCC2/FOS/FOXO3/G6PD/HOXB7/ITGB8/JUN/LDB1/MEIS2/NME2/OSTM1/PIP4K2A/PTPN2/RARA/RCOR1/SRF/STAT3/TOB2/TRIB1/ZBTB7A
common_dn	GO:0070997	neuron death	0.0404531	0.0192811	0.000422856	0.0172819	0.0141507	348/23400/596/10018/997/1051/128866/11261/1191/54541/1745/2353/2309/2539/2597/3725/84678/4602/4804/4914/5309/5582/353116/6733/6774	25	APOE/ATP13A2/BCL2/BCL2L11/CDC34/CEBPB/CHMP4B/CHP1/CLU/DDIT4/DLX1/FOS/FOXO3/G6PD/GAPDH/JUN/KDM2B/MYB/NGFR/NTRK1/PITX3/PRKCG/RILPL1/SRPK2/STAT3
common_dn	GO:0072001	renal system development	0.0355987	0.0161299	0.000467265	0.0183592	0.0150327	38/203286/596/10018/1592/1739/2066/2297/80000/3217/55083/84445/4643/5727/26108/5914/157506/6092/4092/6659/25976/7484	22	ACAT1/ANKS6/BCL2/BCL2L11/CYP26A1/DLG1/ERBB4/FOXD1/GREB1L/HOXB7/KIF26B/LZTS2/MYO1E/PTCH1/PYGO1/RARA/RDH10/ROBO2/SMAD7/SOX4/TIPARP/WNT9B
common_dn	GO:0031331	positive regulation of cellular catabolic process	0.0453074	0.0228062	0.000471651	0.0183592	0.0150327	20/23287/348/9532/10018/203228/857/10715/1191/1374/7430/2308/2309/3643/3667/342977/23530/94103/5305/440503/23034/83667/4092/10140/10221/28951/131405/678	28	ABCA2/AGTPBP1/APOE/BAG2/BCL2L11/C9orf72/CAV1/CERS1/CLU/CPT1A/EZR/FOXO1/FOXO3/INSR/IRS1/NANOS3/NNT/ORMDL3/PIP4K2A/PLIN5/SAMD4A/SESN2/SMAD7/TOB1/TRIB1/TRIB2/TRIM71/ZFP36L2
common_dn	GO:0003018	vascular process in circulatory system	0.0323625	0.0140469	0.000485143	0.0185087	0.0151552	20/133/9590/348/490/659/857/1311/2643/3643/9270/27345/100506658/6509/3177/54407/6533/8140/6915/27134	20	ABCA2/ADM/AKAP12/APOE/ATP2B1/BMPR2/CAV1/COMP/GCH1/INSR/ITGB1BP1/KCNMB4/OCLN/SLC1A4/SLC29A2/SLC38A2/SLC6A6/SLC7A5/TBXA2R/TJP3
common_dn	GO:0030336	negative regulation of cell migration	0.038835	0.0183731	0.000492253	0.0185087	0.0151552	8751/348/596/29775/10370/1265/51466/2309/1647/9270/3728/9314/79772/406902/4804/5217/28984/4092/6722/6774/6915/7057/10221/7414	24	ADAM15/APOE/BCL2/CARD10/CITED2/CNN2/EVL/FOXO3/GADD45A/ITGB1BP1/JUP/KLF4/MCTP1/MIR10A/NGFR/PFN2/RGCC/SMAD7/SRF/STAT3/TBXA2R/THBS1/TRIB1/VCL
common_dn	GO:0003007	heart morphogenesis	0.0307443	0.0131389	0.000550326	0.0198964	0.0162914	8751/659/339829/3491/10370/1942/121643/2535/23462/3643/4487/5727/6092/6474/4092/6659/6722/51684/23414	19	ADAM15/BMPR2/CCDC39/CCN1/CITED2/EFNA1/FOXN4/FZD2/HEY1/INSR/MSX1/PTCH1/ROBO2/SHOX2/SMAD7/SOX4/SRF/SUFU/ZFPM2
common_dn	GO:1902905	positive regulation of supramolecular fiber organization	0.0275081	0.0111627	0.000592079	0.0207344	0.0169776	348/10092/6249/1191/1739/51466/9873/29109/9026/9270/100506658/5058/5217/22843/28984/10174/56907	17	APOE/ARPC5/CLIP1/CLU/DLG1/EVL/FCHSD2/FHOD1/HIP1R/ITGB1BP1/OCLN/PAK1/PFN2/PPM1E/RGCC/SORBS3/SPIRE1
common_dn	GO:0045926	negative regulation of growth	0.0307443	0.0132992	0.000637987	0.0218871	0.0179215	8751/596/659/694/54825/1026/1031/1032/10370/131566/2539/5600/4487/57446/5058/5727/57556/83667/8835	19	ADAM15/BCL2/BMPR2/BTG1/CDHR2/CDKN1A/CDKN2C/CDKN2D/CITED2/DCBLD2/G6PD/MAPK11/MSX1/NDRG3/PAK1/PTCH1/SEMA6A/SESN2/SOCS2
common_dn	GO:0034329	cell junction assembly	0.0436893	0.0224323	0.000797923	0.0250016	0.0204716	60/23266/596/857/1004/1739/1946/2066/10160/2693/10052/2239/9270/3728/3915/8861/4914/100506658/56288/8502/55920/6092/22865/4092/6722/7057/7414	27	ACTB/ADGRL2/BCL2/CAV1/CDH6/DLG1/EFNA5/ERBB4/FARP1/GHSR/GJC1/GPC4/ITGB1BP1/JUP/LAMC1/LDB1/NTRK1/OCLN/PARD3/PKP4/RCC2/ROBO2/SLITRK3/SMAD7/SRF/THBS1/VCL
common_dn	GO:0031669	cellular response to nutrient levels	0.0275081	0.0114832	0.00081422	0.0252486	0.0206739	467/490/596/659/784/1026/2308/2309/3725/81631/4330/51422/81929/83667/54407/6722/7484	17	ATF3/ATP2B1/BCL2/BMPR2/CACNB3/CDKN1A/FOXO1/FOXO3/JUN/MAP1LC3B/MN1/PRKAG2/SEH1L/SESN2/SLC38A2/SRF/WNT9B
common_dn	GO:0001763	morphogenesis of a branching structure	0.02589	0.0104684	0.000816551	0.0252486	0.0206739	133/596/1739/2297/80000/3217/10765/4041/5058/5727/54922/157506/6474/10253/6722/7484	16	ADM/BCL2/DLG1/FOXD1/GREB1L/HOXB7/KDM5B/LRP5/PAK1/PTCH1/RASIP1/RDH10/SHOX2/SPRY2/SRF/WNT9B
common_dn	GO:0032956	regulation of actin cytoskeleton organization	0.038835	0.0191209	0.000862542	0.0261545	0.0214156	10565/10092/55616/203228/1739/1946/51466/9873/29109/80206/9026/9270/51474/91663/5058/5217/22843/28984/8153/10174/56907/6711/57731/3925	24	ARFGEF1/ARPC5/ASAP3/C9orf72/DLG1/EFNA5/EVL/FCHSD2/FHOD1/FHOD3/HIP1R/ITGB1BP1/LIMA1/MYADM/PAK1/PFN2/PPM1E/RGCC/RND2/SORBS3/SPIRE1/SPTBN1/SPTBN4/STMN1
common_dn	GO:1903522	regulation of blood circulation	0.0307443	0.013673	0.000890596	0.0264266	0.0216384	133/488/490/659/817/857/1739/2281/121643/2643/10052/1839/3728/27345/5144/6474/4092/57731/6915	19	ADM/ATP2A2/ATP2B1/BMPR2/CAMK2D/CAV1/DLG1/FKBP1B/FOXN4/GCH1/GJC1/HBEGF/JUP/KCNMB4/PDE4D/SHOX2/SMAD7/SPTBN4/TBXA2R
common_dn	GO:2000146	negative regulation of cell motility	0.038835	0.0191743	0.000896435	0.0264266	0.0216384	8751/348/596/29775/10370/1265/51466/2309/1647/9270/3728/9314/79772/406902/4804/5217/28984/4092/6722/6774/6915/7057/10221/7414	24	ADAM15/APOE/BCL2/CARD10/CITED2/CNN2/EVL/FOXO3/GADD45A/ITGB1BP1/JUP/KLF4/MCTP1/MIR10A/NGFR/PFN2/RGCC/SMAD7/SRF/STAT3/TBXA2R/THBS1/TRIB1/VCL
common_dn	GO:0019318	hexose metabolic process	0.0291262	0.0126582	0.000925205	0.0266777	0.0218441	467/1374/84649/3607/2539/2597/3636/3643/3667/4041/5091/5106/5209/5214/7262/5771/83667/23038	18	ATF3/CPT1A/DGAT2/FOXK2/G6PD/GAPDH/INPPL1/INSR/IRS1/LRP5/PC/PCK2/PFKFB3/PFKP/PHLDA2/PTPN2/SESN2/WDTC1
common_dn	GO:0005996	monosaccharide metabolic process	0.0307443	0.0137264	0.000932893	0.0267353	0.0218912	467/1374/84649/3607/2539/2597/3636/3643/3667/4041/5091/5106/5209/5214/5226/7262/5771/83667/23038	19	ATF3/CPT1A/DGAT2/FOXK2/G6PD/GAPDH/INPPL1/INSR/IRS1/LRP5/PC/PCK2/PFKFB3/PFKP/PGD/PHLDA2/PTPN2/SESN2/WDTC1
common_dn	GO:0045165	cell fate commitment	0.0307443	0.0137798	0.0009769	0.0270774	0.0221713	9181/170302/596/1745/2066/121643/3199/9314/8543/84695/440823/5080/5727/5914/860/10253/6774/51684/7484	19	ARHGEF2/ARX/BCL2/DLX1/ERBB4/FOXN4/HOXA2/KLF4/LMO4/LOXL3/MIAT/PAX6/PTCH1/RARA/RUNX2/SPRY2/STAT3/SUFU/WNT9B
common_dn	GO:1903131	mononuclear cell differentiation	0.0436893	0.0227528	0.000985157	0.0270774	0.0221713	55509/596/602/1021/1051/139818/1960/3087/359948/3696/3725/3956/84695/10461/4602/4914/5771/5914/860/4092/6659/6722/6774/8744/22890/51341/678	27	BATF3/BCL2/BCL3/CDK6/CEBPB/DOCK11/EGR3/HHEX/IRF2BP2/ITGB8/JUN/LGALS1/LOXL3/MERTK/MYB/NTRK1/PTPN2/RARA/RUNX2/SMAD7/SOX4/SRF/STAT3/TNFSF9/ZBTB1/ZBTB7A/ZFP36L2
common_dn	GO:0045765	regulation of angiogenesis	0.0372168	0.0182663	0.00105071	0.0282104	0.023099	576/133/694/1942/1647/2693/2969/3087/8091/3696/3728/9314/406902/128240/5315/28984/57556/8877/10253/6774/6915/7057/23554	23	ADGRB2/ADM/BTG1/EFNA1/GADD45A/GHSR/GTF2I/HHEX/HMGA2/ITGB8/JUP/KLF4/MIR10A/NAXE/PKM/RGCC/SEMA6A/SPHK1/SPRY2/STAT3/TBXA2R/THBS1/TSPAN12
common_dn	GO:0009636	response to toxic substance	0.0307443	0.0139935	0.00117116	0.0305558	0.0250195	196/348/596/642/1026/10715/1789/2052/2353/2643/2947/3049/10765/23530/5582/6415/83667/7779/6722	19	AHR/APOE/BCL2/BLMH/CDKN1A/CERS1/DNMT3B/EPHX1/FOS/GCH1/GSTM3/HBQ1/KDM5B/NNT/PRKCG/SELENOW/SESN2/SLC30A1/SRF
common_dn	GO:0051271	negative regulation of cellular component movement	0.038835	0.0196016	0.0012117	0.0311202	0.0254816	8751/348/596/29775/10370/1265/51466/2309/1647/9270/3728/9314/79772/406902/4804/5217/28984/4092/6722/6774/6915/7057/10221/7414	24	ADAM15/APOE/BCL2/CARD10/CITED2/CNN2/EVL/FOXO3/GADD45A/ITGB1BP1/JUP/KLF4/MCTP1/MIR10A/NGFR/PFN2/RGCC/SMAD7/SRF/STAT3/TBXA2R/THBS1/TRIB1/VCL
common_dn	GO:0071383	cellular response to steroid hormone stimulus	0.02589	0.0108957	0.00124777	0.0316567	0.0259209	490/10018/54541/1789/54206/2308/2309/23462/8091/687/2908/5058/5106/55809/51341/678	16	ATP2B1/BCL2L11/DDIT4/DNMT3B/ERRFI1/FOXO1/FOXO3/HEY1/HMGA2/KLF9/NR3C1/PAK1/PCK2/TRERF1/ZBTB7A/ZFP36L2
common_dn	GO:0032868	response to insulin	0.0307443	0.0141003	0.00128007	0.0321728	0.0263435	133/490/1959/54206/2308/2693/80318/3636/3643/3667/5058/5106/8503/5305/5315/5771/83667/6272/23038	19	ADM/ATP2B1/EGR2/ERRFI1/FOXO1/GHSR/GKAP1/INPPL1/INSR/IRS1/PAK1/PCK2/PIK3R3/PIP4K2A/PKM/PTPN2/SESN2/SORT1/WDTC1
common_dn	GO:1901342	regulation of vasculature development	0.0372168	0.0185868	0.00132216	0.0328791	0.0269219	576/133/694/1942/1647/2693/2969/3087/8091/3696/3728/9314/406902/128240/5315/28984/57556/8877/10253/6774/6915/7057/23554	23	ADGRB2/ADM/BTG1/EFNA1/GADD45A/GHSR/GTF2I/HHEX/HMGA2/ITGB8/JUP/KLF4/MIR10A/NAXE/PKM/RGCC/SEMA6A/SPHK1/SPRY2/STAT3/TBXA2R/THBS1/TSPAN12
common_dn	GO:0008016	regulation of heart contraction	0.02589	0.0110025	0.00138151	0.0334696	0.0274054	133/488/490/817/857/1739/2281/121643/2643/10052/1839/3728/5144/6474/4092/57731	16	ADM/ATP2A2/ATP2B1/CAMK2D/CAV1/DLG1/FKBP1B/FOXN4/GCH1/GJC1/HBEGF/JUP/PDE4D/SHOX2/SMAD7/SPTBN4
common_dn	GO:0031668	cellular response to extracellular stimulus	0.0291262	0.0131389	0.00141212	0.0340357	0.0278688	467/490/596/659/784/1026/2353/2308/2309/3725/81631/4330/51422/81929/83667/54407/6722/7484	18	ATF3/ATP2B1/BCL2/BMPR2/CACNB3/CDKN1A/FOS/FOXO1/FOXO3/JUN/MAP1LC3B/MN1/PRKAG2/SEH1L/SESN2/SLC38A2/SRF/WNT9B
common_dn	GO:0046777	protein autophosphorylation	0.0275081	0.0121241	0.00147697	0.0347089	0.0284201	23400/817/857/6792/11261/2066/2081/54206/2260/3643/4831/4914/5058/5526/5582/6793/51347	17	ATP13A2/CAMK2D/CAV1/CDKL5/CHP1/ERBB4/ERN1/ERRFI1/FGFR1/INSR/NME2/NTRK1/PAK1/PPP2R5B/PRKCG/STK10/TAOK3
common_dn	GO:1990778	protein localization to cell periphery	0.0355987	0.0177856	0.00167527	0.0373468	0.0305801	20/60/682/784/857/1739/2035/7430/2693/2239/9270/3728/91663/10627/55690/5727/353116/7871/6711/57731/8878/254887	22	ABCA2/ACTB/BSG/CACNB3/CAV1/DLG1/EPB41/EZR/GHSR/GPC4/ITGB1BP1/JUP/MYADM/MYL12A/PACS1/PTCH1/RILPL1/SLMAP/SPTBN1/SPTBN4/SQSTM1/ZDHHC23
common_dn	GO:0051960	regulation of nervous system development	0.0436893	0.0236607	0.00173711	0.0375348	0.030734	23266/659/6792/58190/1523/1739/1745/1959/80237/7976/84667/23462/84376/4602/4914/5058/56288/5080/5309/5914/8153/6092/57556/6474/22865/6722/11076	27	ADGRL2/BMPR2/CDKL5/CTDSP1/CUX1/DLG1/DLX1/EGR2/ELL3/FZD3/HES7/HEY1/HOOK3/MYB/NTRK1/PAK1/PARD3/PAX6/PITX3/RARA/RND2/ROBO2/SEMA6A/SHOX2/SLITRK3/SRF/TPPP
common_dn	GO:0033674	positive regulation of kinase activity	0.0453074	0.0249426	0.00182953	0.0387253	0.0317088	57679/659/84254/29775/3491/1026/1191/1739/1942/1946/2066/2081/2260/1839/8091/3643/3667/9270/8543/5609/10461/4914/5058/51422/28984/10253/51347/7057	28	ALS2/BMPR2/CAMKK1/CARD10/CCN1/CDKN1A/CLU/DLG1/EFNA1/EFNA5/ERBB4/ERN1/FGFR1/HBEGF/HMGA2/INSR/IRS1/ITGB1BP1/LMO4/MAP2K7/MERTK/NTRK1/PAK1/PRKAG2/RGCC/SPRY2/TAOK3/THBS1
common_dn	GO:0061448	connective tissue development	0.0291262	0.0134594	0.00184533	0.0387253	0.0317088	38/659/3491/50515/1311/84649/2297/8091/3200/3696/8609/4041/4487/5914/860/6474/4092/6722	18	ACAT1/BMPR2/CCN1/CHST11/COMP/DGAT2/FOXD1/HMGA2/HOXA3/ITGB8/KLF7/LRP5/MSX1/RARA/RUNX2/SHOX2/SMAD7/SRF
common_dn	GO:0009749	response to glucose	0.02589	0.011323	0.0018573	0.0387253	0.0317088	1946/2081/2281/2309/2696/8609/3956/4041/4831/5106/222546/83667/25942/6659/6722/7057	16	EFNA5/ERN1/FKBP1B/FOXO3/GIPR/KLF7/LGALS1/LRP5/NME2/PCK2/RFX6/SESN2/SIN3A/SOX4/SRF/THBS1
common_dn	GO:0030258	lipid modification	0.02589	0.011323	0.0018573	0.0387253	0.0317088	20/38/348/1374/285440/84649/1606/160851/3636/3667/440503/51422/6342/83667/6646/8877	16	ABCA2/ACAT1/APOE/CPT1A/CYP4V2/DGAT2/DGKA/DGKH/INPPL1/IRS1/PLIN5/PRKAG2/SCP2/SESN2/SOAT1/SPHK1
common_dn	GO:0034249	negative regulation of cellular amide metabolic process	0.0307443	0.014581	0.00188325	0.0389923	0.0319274	10347/348/100127983/1191/2597/10642/10644/342977/94103/5813/5914/6253/23034/83667/8877/6774/10140/131405/678	19	ABCA7/APOE/C8orf88/CLU/GAPDH/IGF2BP1/IGF2BP2/NANOS3/ORMDL3/PURA/RARA/RTN2/SAMD4A/SESN2/SPHK1/STAT3/TOB1/TRIM71/ZFP36L2
common_dn	GO:0032271	regulation of protein polymerization	0.0275081	0.0124446	0.00195124	0.0393597	0.0322283	10565/10092/6249/1739/51466/9873/80206/9026/91663/100506658/5058/5217/56907/6711/57731/3925/11076	17	ARFGEF1/ARPC5/CLIP1/DLG1/EVL/FCHSD2/FHOD3/HIP1R/MYADM/OCLN/PAK1/PFN2/SPIRE1/SPTBN1/SPTBN4/STMN1/TPPP
common_dn	GO:0009896	positive regulation of catabolic process	0.0469256	0.0262778	0.00197045	0.0395774	0.0324065	20/23287/348/9532/10018/203228/857/10715/1191/1374/7430/2308/2309/3643/3667/342977/23530/94103/5305/440503/23034/83667/4092/25976/10140/10221/28951/131405/678	29	ABCA2/AGTPBP1/APOE/BAG2/BCL2L11/C9orf72/CAV1/CERS1/CLU/CPT1A/EZR/FOXO1/FOXO3/INSR/IRS1/NANOS3/NNT/ORMDL3/PIP4K2A/PLIN5/SAMD4A/SESN2/SMAD7/TIPARP/TOB1/TRIB1/TRIB2/TRIM71/ZFP36L2
common_dn	GO:0060537	muscle tissue development	0.0404531	0.0215243	0.00199913	0.0399825	0.0327382	467/596/857/10370/1466/1739/1959/2066/80206/2353/2539/10052/23462/9456/4000/5600/4487/5058/5727/5914/6474/4092/6722/25976/23414	25	ATF3/BCL2/CAV1/CITED2/CSRP2/DLG1/EGR2/ERBB4/FHOD3/FOS/G6PD/GJC1/HEY1/HOMER1/LMNA/MAPK11/MSX1/PAK1/PTCH1/RARA/SHOX2/SMAD7/SRF/TIPARP/ZFPM2
common_dn	GO:0001655	urogenital system development	0.0355987	0.0180527	0.00201782	0.0400157	0.0327654	38/203286/596/10018/1592/1739/2066/2297/80000/3217/55083/84445/4643/5727/26108/5914/157506/6092/4092/6659/25976/7484	22	ACAT1/ANKS6/BCL2/BCL2L11/CYP26A1/DLG1/ERBB4/FOXD1/GREB1L/HOXB7/KIF26B/LZTS2/MYO1E/PTCH1/PYGO1/RARA/RDH10/ROBO2/SMAD7/SOX4/TIPARP/WNT9B
common_dn	GO:0060560	developmental growth involved in morphogenesis	0.0275081	0.012498	0.00204153	0.0401472	0.032873	348/659/203228/6792/1808/10765/55083/84445/5058/157506/8153/57556/25942/10253/6722/150465/7414	17	APOE/BMPR2/C9orf72/CDKL5/DPYSL2/KDM5B/KIF26B/LZTS2/PAK1/RDH10/RND2/SEMA6A/SIN3A/SPRY2/SRF/TTL/VCL
common_dn	GO:0045930	negative regulation of mitotic cell cycle	0.0275081	0.0125514	0.00213529	0.0409364	0.0335192	596/694/10950/1026/58190/1739/7976/8091/9314/51776/284071/28984/6118/6659/51347/131601/678	17	BCL2/BTG1/BTG3/CDKN1A/CTDSP1/DLG1/FZD3/HMGA2/KLF4/MAP3K20/MEIOC/RGCC/RPA2/SOX4/TAOK3/TPRA1/ZFP36L2
common_dn	GO:0034976	response to endoplasmic reticulum stress	0.0291262	0.013673	0.00219243	0.0417183	0.0341595	10347/467/488/550/596/10018/857/1051/1191/2081/3725/4121/116496/5771/84236/58515/83667/7057	18	ABCA7/ATF3/ATP2A2/AUP1/BCL2/BCL2L11/CAV1/CEBPB/CLU/ERN1/JUN/MAN1A1/NIBAN1/PTPN2/RHBDD1/SELENOK/SESN2/THBS1
common_dn	GO:0045786	negative regulation of cell cycle	0.038835	0.0205629	0.00228642	0.0429848	0.0351965	596/694/10950/1021/1026/1031/1032/58190/1739/7976/3087/8091/9314/26524/51776/284071/406902/5526/28984/6118/6659/51347/131601/678	24	BCL2/BTG1/BTG3/CDK6/CDKN1A/CDKN2C/CDKN2D/CTDSP1/DLG1/FZD3/HHEX/HMGA2/KLF4/LATS2/MAP3K20/MEIOC/MIR10A/PPP2R5B/RGCC/RPA2/SOX4/TAOK3/TPRA1/ZFP36L2
common_dn	GO:0006325	chromatin organization	0.0404531	0.0218448	0.0024347	0.0446996	0.0366006	60/81611/51742/57673/201161/1107/1108/8110/8091/79711/10765/222229/2122/4300/4602/2908/5058/148479/26147/22955/80854/29855/22890/51341/57169	25	ACTB/ANP32E/ARID4B/BEND3/CENPV/CHD3/CHD4/DPF3/HMGA2/IPO4/KDM5B/LRWD1/MECOM/MLLT3/MYB/NR3C1/PAK1/PHF13/PHF19/SCMH1/SETD7/UBN1/ZBTB1/ZBTB7A/ZNFX1
common_dn	GO:0045927	positive regulation of growth	0.0291262	0.0138333	0.00248736	0.044745	0.0366377	170302/596/659/6792/2066/7430/2693/1839/3643/84678/5058/8153/6197/4092/8877/57731/6722/23414	18	ARX/BCL2/BMPR2/CDKL5/ERBB4/EZR/GHSR/HBEGF/INSR/KDM2B/PAK1/RND2/RPS6KA3/SMAD7/SPHK1/SPTBN4/SRF/ZFPM2
common_dn	GO:0009746	response to hexose	0.02589	0.0116968	0.0025786	0.0457337	0.0374474	1946/2081/2281/2309/2696/8609/3956/4041/4831/5106/222546/83667/25942/6659/6722/7057	16	EFNA5/ERN1/FKBP1B/FOXO3/GIPR/KLF7/LGALS1/LRP5/NME2/PCK2/RFX6/SESN2/SIN3A/SOX4/SRF/THBS1
common_dn	GO:0044843	cell cycle G1/S phase transition	0.0275081	0.0128719	0.0027768	0.0481585	0.0394328	596/997/5128/1021/1026/1031/1032/58190/1739/9314/26524/406902/4330/28984/6118/6659/131405	17	BCL2/CDC34/CDK17/CDK6/CDKN1A/CDKN2C/CDKN2D/CTDSP1/DLG1/KLF4/LATS2/MIR10A/MN1/RGCC/RPA2/SOX4/TRIM71
common_dn	GO:0048732	gland development	0.0420712	0.0232869	0.00281784	0.0483758	0.0396108	38/394/596/10018/857/339829/1051/10370/1374/1628/2066/3200/3482/10765/8543/4041/4487/5080/5106/5727/5914/6239/8835/6658/6722/22890	26	ACAT1/ARHGAP5/BCL2/BCL2L11/CAV1/CCDC39/CEBPB/CITED2/CPT1A/DBP/ERBB4/HOXA3/IGF2R/KDM5B/LMO4/LRP5/MSX1/PAX6/PCK2/PTCH1/RARA/RREB1/SOCS2/SOX3/SRF/ZBTB1
common_dn	GO:0050673	epithelial cell proliferation	0.0420712	0.0233403	0.0029057	0.0486007	0.0397949	348/659/857/1001/1021/1051/1739/1960/2081/54206/2260/2693/9270/10765/687/3915/406902/4804/4831/5080/5727/5813/28984/6239/6774/7057	26	APOE/BMPR2/CAV1/CDH3/CDK6/CEBPB/DLG1/EGR3/ERN1/ERRFI1/FGFR1/GHSR/ITGB1BP1/KDM5B/KLF9/LAMC1/MIR10A/NGFR/NME2/PAX6/PTCH1/PURA/RGCC/RREB1/STAT3/THBS1
