# Supplementary material for: Embryonic stem cell factors DPPA2/4 amplify active H3K4me3–H2AK119ub chromatin domains in non-small cell lung cancer
Source: Genes Dev. 2026 May 1;40(9-10):756–76. doi: 10.1101/gad.353102.125 (PMC13138344; doi:10.1101/gad.353102.125)
Supplement: Supplement 10 [file Supplemental_Table_9_DPPA24_RIME_stats_final_with_annotations.xlsx]

## Sheet: DPPA24_RIME_stats_final_with_an
Protein	Protein.ID	Entry.Name	Protein.Length	Organism	Protein.Existence	Description	Protein.Probability	Top.Peptide.Probability	Combined.Total.Peptides	PG.Gene	WT_c51_IgGMs_1	WT_c52_IgGMs_1	DKO_c08_IgGMs_1	DKO_c14_IgGMs_1	WT_c51_IgGRb_1	WT_c52_IgGRb_1	DKO_c08_IgGRb_1	DKO_c14_IgGRb_1	WT_c51_DPPA2_1	WT_c52_DPPA2_1	DKO_c08_DPPA2_1	DKO_c14_DPPA2_1	WT_c51_DPPA4_1	WT_c52_DPPA4_1	DKO_c08_DPPA4_1	DKO_c14_DPPA4_1	WT_c51_IgGMs_2	WT_c52_IgGMs_2	DKO_c08_IgGMs_2	DKO_c14_IgGMs_2	WT_c51_IgGRb_2	WT_c52_IgGRb_2	DKO_c08_IgGRb_2	DKO_c14_IgGRb_2	WT_c51_DPPA2_2	WT_c52_DPPA2_2	DKO_c08_DPPA2_2	DKO_c14_DPPA2_2	WT_c51_DPPA4_2	WT_c52_DPPA4_2	DKO_c08_DPPA4_2	DKO_c14_DPPA4_2	WTDPPA2vsIgGMsPval	WTDPPA4vsIgGRbPval	DKODPPA2vsIgGMsPval	DKODPPA4vsIgGRbPval	WTDPPA2vsDKODPPA2Pval	WTDPPA4vsDKODPPA4Pval	WTDPPA2vsIgGMsBHPval
sp|O60264|SMCA5_HUMAN	O60264	SMCA5_HUMAN	1052	Homo sapiens	1:Experimental evidence at protein level	SWI/SNF-related matrix-associated actin-dependent regulator of chromatin subfamily A member 5	1	0.9969	10	SMARCA5	0	0	0	0	0	0	0	0	12675552	12049793	0	10228193	6.81771e+06	9024036	2.91445e+06	0	0	0	0	0	0	0	4.78956e+06	0	10967709	6639177	0	0	8742722	8697801	0	0	1.016e-06	3.15914e-05	0.129531	0.775967	4.99499e-05	9.83115e-05	0.000180848
sp|P09874|PARP1_HUMAN	P09874	PARP1_HUMAN	1014	Homo sapiens	1:Experimental evidence at protein level	Poly [ADP-ribose] polymerase 1	1	0.999	7	PARP1	0	0	0	0	0	0	0	0	14017699	0	0	0	5855019	7.00546e+06	0	1.61427e+06	0	0	0	0	0	0	0	0	6996813	7.53062e+06	0	0	7.83663e+06	5.80582e+06	0	1.53255e+06	6.04252e-05	0.00014609	1	0.597609	6.04252e-05	0.000567743	0.00645341
sp|P35659|DEK_HUMAN	P35659	DEK_HUMAN	375	Homo sapiens	1:Experimental evidence at protein level	Protein DEK	1	0.9913	4	DEK	0	0	0	0	0	0	0	0	9756843	6558510	0	0	3.21321e+06	10768138	0	0	0	0	0	0	0	0	0	0	0	9729105	0	0	0	8895282	0	0	0.000784604	0.00250847	1	1	0.000784604	0.00250847	0.0465532
sp|P62805|H4_HUMAN	P62805	H4_HUMAN	103	Homo sapiens	1:Experimental evidence at protein level	Histone H4	1	0.9989	16	H4C1	107344688	4413417	29480674	113878240	82614776	68339848	10057296	26549256	257769744	209382080	33097468	49831948	191186912	199096288	21262956	26953546	132313448	43565480	0	24135292	36203888	60856572	133388776	47926636	197580384	204978640	7424934	12768969	192019520	221753120	19224252	23459662	8.1182e-06	1.52754e-05	0.538028	0.229586	1.11209e-07	3.70417e-07	0.00108378
sp|P63165|SUMO1_HUMAN	P63165	SUMO1_HUMAN	101	Homo sapiens	1:Experimental evidence at protein level	Small ubiquitin-related modifier 1	1	0.9939	2	SUMO1	0	0	0	0	5.85335e+06	0	0	0	9990162	0	0	0	9084258	9621085	5066919	4570007	0	0	0	0	0	5349823	5169296	3.56577e+06	13315277	8771188	0	0	7.30992e+06	9584374	0	3962954	0.000256993	0.00333868	1	0.522112	0.000256993	0.00719258	0.0196049
sp|Q7L190|DPPA4_HUMAN	Q7L190	DPPA4_HUMAN	304	Homo sapiens	1:Experimental evidence at protein level	Developmental pluripotency-associated protein 4	1	0.999	5	DPPA4	0	0	0	0	0	0	0	0	15468888	17331656	0	0	17889822	23759084	0	0	0	0	0	0	0	0	0	0	21028302	14058139	0	0	21134662	25794438	0	0	1.2796e-13	3.47051e-16	1	1	1.2796e-13	3.47051e-16	3.41654e-11
sp|Q7Z7J5|DPPA2_HUMAN	Q7Z7J5	DPPA2_HUMAN	298	Homo sapiens	1:Experimental evidence at protein level	Developmental pluripotency-associated protein 2	1	0.9987	8	DPPA2	0	0	0	0	0	0	0	0	66131316	43470156	0	0	25182910	28476306	0	0	0	0	0	0	0	0	0	0	59832128	42360388	0	0	32148830	25301660	0	0	5.41631e-15	3.56711e-09	1	1	5.41631e-15	3.56711e-09	2.89231e-12
sp|P04908|H2A1B_HUMAN	P04908	H2A1B_HUMAN	130	Homo sapiens	1:Experimental evidence at protein level	Histone H2A type 1-B/E	1	0.999	10	H2AC4	197351984	0	70795712	196183456	410279136	255158464	42207532	69859656	197443328	437408864	79718784	75482200	338486976	454692096	49742528	50572192	183785136	107165776	0	52063088	111156032	192860944	330013344	122553984	476654048	516872384	5988283	0	368641856	378732096	87115408	54660280	0.000308901	0.0455347	0.565316	0.245183	1.44423e-05	6.97937e-05	0.0206191
sp|P28370|SMCA1_HUMAN	P28370	SMCA1_HUMAN	1042	Homo sapiens	1:Experimental evidence at protein level	SWI/SNF-related matrix-associated actin-dependent regulator of chromatin subfamily A member 1	1	0.9868	9	SMARCA1	0	0	0	0	0	0	0	0	15296969	14227278	0	0	0	8585402	0	0	0	0	0	0	0	0	3.83257e+06	0	0	9759785	0	0	10151319	0	0	0	0.000222844	0.04941	1	0.675808	0.000222844	0.04941	0.0196049
sp|A6NHQ2|FBLL1_HUMAN	A6NHQ2	FBLL1_HUMAN	334	Homo sapiens	1:Experimental evidence at protein level	RNA 2'-O-methyltransferase FBLL1	0.8761	0.9927	1	FBLL1	0	0	0	0	0	0	0	0	0	0	0	0	0	6567831	0	0	0	0	0	0	0	0	0	0	0	0	0	0	3.17746e+06	3.22514e+06	0	2.74071e+06	1	0.000242094	1	0.37185	1	0.00237658	1
sp|A8MWD9|RUXGL_HUMAN	A8MWD9	RUXGL_HUMAN	76	Homo sapiens	5:Protein uncertain	Putative small nuclear ribonucleoprotein G-like protein 15	0.755	0.9835	1	SNRPGP15	0	0	0	0	0	0	0	0	0	0	0	0	0	6420487	0	0	0	0	0	0	0	0	0	0	0	0	0	0	11213668	0	0	0	1	0.00354165	1	1	1	0.00354165	1
sp|O00571|DDX3X_HUMAN	O00571	DDX3X_HUMAN	662	Homo sapiens	1:Experimental evidence at protein level	ATP-dependent RNA helicase DDX3X	1	0.997	12	DDX3X	3631415	0	0	0	0	0	0	0	0	0	0	0	7.84298e+06	9741459	6.55905e+06	5173521	0	0	0	0	4768405	0	6.9692e+06	0	0	0	0	0	8091048	8967695	0	7.14979e+06	0.529943	2.24784e-05	1	0.0473093	1	0.0107408	1
sp|O15511|ARPC5_HUMAN	O15511	ARPC5_HUMAN	151	Homo sapiens	1:Experimental evidence at protein level	Actin-related protein 2/3 complex subunit 5	0.9523	0.9974	1	ARPC5	0	0	0	0	0	0	0	0	0	0	0	0	2.14694e+06	0	0	0	0	0	0	0	0	0	0	0	0	0	0	0	606626	0	0	0	1	0.0120344	1	1	1	0.0120344	1
sp|O75533|SF3B1_HUMAN	O75533	SF3B1_HUMAN	1304	Homo sapiens	1:Experimental evidence at protein level	Splicing factor 3B subunit 1	1	0.9809	3	SF3B1	0	0	0	0	0	0	0	0	0	0	0	0	5.95386e+06	0	0	0	0	0	0	0	0	0	0	0	0	0	0	0	7995684	0	0	0	1	0.0024033	1	1	1	0.0024033	1
sp|O95248|MTMR5_HUMAN	O95248	MTMR5_HUMAN	1868	Homo sapiens	1:Experimental evidence at protein level	Myotubularin-related protein 5	1	0.9981	10	SBF1	0	0	0	0	0	0	0	0	0	0	0	0	6.59041e+06	18781162	6.41047e+06	1.66348e+06	0	0	0	0	0	0	0	0	0	0	0	0	16318922	4721990	0	5580182	1	2.77765e-06	1	0.0861407	1	0.000250337	1
sp|O95613|PCNT_HUMAN	O95613	PCNT_HUMAN	3336	Homo sapiens	1:Experimental evidence at protein level	Pericentrin	1	0.9979	9	PCNT	0	0	0	0	0	0	0	0	0	0	0	0	3.56465e+06	0	0	0	0	0	0	0	0	0	0	0	0	0	0	0	5.14555e+06	3725515	1.91696e+06	0	1	2.50608e-05	1	0.430656	1	0.000191754	1
sp|P00338|LDHA_HUMAN	P00338	LDHA_HUMAN	332	Homo sapiens	1:Experimental evidence at protein level	L-lactate dehydrogenase A chain	1	0.9966	4	LDHA	0	0	0	0	0	0	0	0	0	0	0	0	5184483	4627978	0	0	0	0	0	0	0	0	0	0	0	0	0	0	0	2.6688e+06	0	0	1	1.82354e-05	1	1	1	1.82354e-05	1
sp|P06899|H2B1J_HUMAN	P06899	H2B1J_HUMAN	126	Homo sapiens	1:Experimental evidence at protein level	Histone H2B type 1-J	1	0.9928	8	H2BC11	0	0	0	0	0	0	0	0	0	0	0	0	4.76876e+06	4587450	0	0	0	0	0	0	0	0	0	0	0	0	0	0	3.56105e+06	3.76374e+06	0	0	1	8.04301e-20	1	1	1	8.04301e-20	1
sp|P07195|LDHB_HUMAN	P07195	LDHB_HUMAN	334	Homo sapiens	1:Experimental evidence at protein level	L-lactate dehydrogenase B chain	1	0.9912	3	LDHB	0	0	0	0	0	0	0	0	0	0	0	0	0	5373022	0	0	0	0	0	0	0	0	0	0	0	0	0	0	2.2107e+06	3.71674e+06	0	0	1	4.73839e-05	1	1	1	4.73839e-05	1
sp|P0C7P4|UCRIL_HUMAN	P0C7P4	UCRIL_HUMAN	283	Homo sapiens	5:Protein uncertain	Putative cytochrome b-c1 complex subunit Rieske-like protein 1	1	0.9964	3	UQCRFS1P1	0	0	0	0	0	0	0	0	0	0	0	0	1.35929e+06	1.89309e+06	2.0524e+06	0	0	0	0	0	3.34078e+06	0	0	0	0	0	0	0	4338441	2.07026e+06	0	0	1	0.0132135	1	0.393469	1	0.00364596	1
sp|P0DME0|SETLP_HUMAN	P0DME0	SETLP_HUMAN	292	Homo sapiens	1:Experimental evidence at protein level	Protein SETSIP	0.9999	0.9947	2	SETSIP	0	0	0	0	0	0	0	0	0	0	0	0	0	0	0	0	0	0	0	0	0	0	0	0	0	0	0	0	12674497	12776271	0	0	1	0.00201353	1	1	1	0.00201353	1
sp|P10412|H14_HUMAN	P10412	H14_HUMAN	219	Homo sapiens	1:Experimental evidence at protein level	Histone H1.4	1	0.999	15	H1-4	19457100	0	9618606	24218680	14626361	12175555	2.07062e+06	11425041	34924600	33927344	6673542	25815256	26111108	28507636	4832874	4.81508e+06	23252762	14991807	0	0	0	10725096	27195760	16657880	31933160	32750004	0	5.15814e+06	29583482	30293190	0	6.829e+06	0.00300295	0.00266123	0.869669	0.0878637	0.000338938	0.000267848	0.123352
sp|P11388|TOP2A_HUMAN	P11388	TOP2A_HUMAN	1531	Homo sapiens	1:Experimental evidence at protein level	DNA topoisomerase 2-alpha	0.9982	0.9967	1	TOP2A	0	0	0	0	0	0	0	0	0	0	0	0	0	4889053	0	0	0	0	0	0	0	0	0	0	0	0	0	0	0	3885639	0	0	1	0.00224624	1	1	1	0.00224624	1
sp|P14927|QCR7_HUMAN	P14927	QCR7_HUMAN	111	Homo sapiens	1:Experimental evidence at protein level	Cytochrome b-c1 complex subunit 7	0.8958	0.994	1	UQCRB	0	0	0	0	0	0	0	0	0	0	0	0	894683	0	0	0	0	0	0	0	0	0	0	0	0	0	0	0	876188	0	0	0	1	0.00201513	1	1	1	0.00201513	1
sp|P15559|NQO1_HUMAN	P15559	NQO1_HUMAN	274	Homo sapiens	1:Experimental evidence at protein level	NAD(P)H dehydrogenase [quinone] 1	1	0.9983	2	NQO1	0	0	0	0	0	0	0	0	0	0	0	0	0	2109349	0	0	0	0	0	0	0	0	0	0	0	0	0	0	0	2.62507e+06	0	0	1	0.002224	1	1	1	0.002224	1
sp|P20700|LMNB1_HUMAN	P20700	LMNB1_HUMAN	586	Homo sapiens	1:Experimental evidence at protein level	Lamin-B1	1	0.9982	8	LMNB1	0	0	0	0	0	0	0	0	0	0	0	0	2.59762e+06	3.79242e+06	0	0	0	0	0	0	0	0	0	0	0	0	0	0	5.21542e+06	3.45302e+06	0	0	1	6.42751e-13	1	1	1	6.42751e-13	1
sp|P24928|RPB1_HUMAN	P24928	RPB1_HUMAN	1970	Homo sapiens	1:Experimental evidence at protein level	DNA-directed RNA polymerase II subunit RPB1	1	0.9927	9	POLR2A	0	0	0	0	0	0	0	0	0	0	0	0	3.97228e+06	2863549	0	0	0	0	0	0	0	0	0	0	0	0	0	0	1.10387e+06	2.29278e+06	0	0	1	9.16828e-09	1	1	1	9.16828e-09	1
sp|P26583|HMGB2_HUMAN	P26583	HMGB2_HUMAN	209	Homo sapiens	1:Experimental evidence at protein level	High mobility group protein B2	0.9996	0.9949	2	HMGB2	0	0	0	0	0	0	0	0	0	0	0	0	0	2198120	0	0	0	0	0	0	0	0	0	0	0	0	0	0	0	3.60557e+06	0	0	1	0.00318758	1	1	1	0.00318758	1
sp|P27695|APEX1_HUMAN	P27695	APEX1_HUMAN	318	Homo sapiens	1:Experimental evidence at protein level	DNA repair nuclease/redox regulator APEX1	0.9984	0.9899	2	APEX1	0	0	0	0	0	0	0	0	0	0	0	0	3.74218e+06	0	0	0	0	0	0	0	0	0	0	0	0	0	0	0	2.19159e+06	3299893	0	0	1	1.10908e-05	1	1	1	1.10908e-05	1
sp|P28482|MK01_HUMAN	P28482	MK01_HUMAN	360	Homo sapiens	1:Experimental evidence at protein level	Mitogen-activated protein kinase 1	1	0.9977	2	MAPK1	0	0	0	0	0	0	0	0	4089011	0	0	0	2.02773e+06	0	0	0	0	0	0	0	0	0	0	0	0	0	0	0	4301695	2.12679e+06	0	0	0.142383	0.00447415	1	1	0.142383	0.00447415	1
sp|P30043|BLVRB_HUMAN	P30043	BLVRB_HUMAN	206	Homo sapiens	1:Experimental evidence at protein level	Flavin reductase (NADPH)	1	0.9918	1	BLVRB	0	0	0	0	0	0	0	0	0	0	0	0	3936308	0	0	2573577	0	0	0	0	0	0	0	0	0	0	0	0	4.31278e+06	3.38373e+06	0	0	1	4.92339e-05	1	0.285931	1	0.000785012	1
sp|P30876|RPB2_HUMAN	P30876	RPB2_HUMAN	1174	Homo sapiens	1:Experimental evidence at protein level	DNA-directed RNA polymerase II subunit RPB2	1	0.9925	3	POLR2B	0	0	0	0	0	0	0	0	0	0	0	0	1.75344e+06	0	0	0	0	0	0	0	0	0	0	0	0	0	0	0	0	976524	0	0	1	0.00371625	1	1	1	0.00371625	1
sp|P32322|P5CR1_HUMAN	P32322	P5CR1_HUMAN	319	Homo sapiens	1:Experimental evidence at protein level	Pyrroline-5-carboxylate reductase 1, mitochondrial	1	0.9988	3	PYCR1	0	0	0	0	0	0	0	0	0	0	0	0	0	9280360	3.05617e+06	0	0	0	0	0	0	0	0	0	0	0	0	0	0	8.22019e+06	0	0	1	0.00297791	1	0.569247	1	0.0117398	1
sp|P33992|MCM5_HUMAN	P33992	MCM5_HUMAN	734	Homo sapiens	1:Experimental evidence at protein level	DNA replication licensing factor MCM5	1	0.998	4	MCM5	0	0	0	0	0	0	0	0	0	0	0	0	2435624	3.63742e+06	0	0	0	0	0	0	0	0	0	0	0	0	0	0	4287009	4255854	0	0	1	8.02189e-15	1	1	1	8.02189e-15	1
sp|P33993|MCM7_HUMAN	P33993	MCM7_HUMAN	719	Homo sapiens	1:Experimental evidence at protein level	DNA replication licensing factor MCM7	1	0.9958	6	MCM7	0	0	0	0	7.56517e+06	0	0	0	0	0	0	0	5725787	5780811	0	0	0	0	0	0	0	0	9744743	0	0	0	0	0	7607125	9105649	0	0	1	0.0035005	1	0.13963	1	0.000179541	1
sp|P46781|RS9_HUMAN	P46781	RS9_HUMAN	194	Homo sapiens	1:Experimental evidence at protein level	Small ribosomal subunit protein uS4	1	0.9898	4	RPS9	0	0	0	0	0	0	0	0	0	0	0	0	1.71203e+06	7.53453e+06	3.52217e+06	5.30439e+06	0	0	0	0	0	0	0	0	0	0	0	0	4556743	7.24584e+06	0	0	1	1.05918e-05	1	0.0288986	1	0.00367216	1
sp|P49915|GUAA_HUMAN	P49915	GUAA_HUMAN	693	Homo sapiens	1:Experimental evidence at protein level	GMP synthase [glutamine-hydrolyzing]	1	0.9961	2	GMPS	0	0	0	0	0	0	0	0	0	0	0	0	4717153	3.63955e+06	2.5298e+06	0	0	0	0	0	0	0	0	0	0	0	0	0	2311286	3.48206e+06	0	0	1	5.29549e-09	1	0.127613	1	1.7251e-07	1
sp|P50990|TCPQ_HUMAN	P50990	TCPQ_HUMAN	548	Homo sapiens	1:Experimental evidence at protein level	T-complex protein 1 subunit theta	1	0.997	3	CCT8	0	0	0	0	0	0	0	0	0	0	0	0	4.81235e+06	3.76337e+06	0	2.02931e+06	0	0	0	0	0	0	0	0	0	0	0	0	0	5.36884e+06	0	0	1	1.85866e-05	1	0.446485	1	0.000132211	1
sp|P51116|FXR2_HUMAN	P51116	FXR2_HUMAN	673	Homo sapiens	1:Experimental evidence at protein level	RNA-binding protein FXR2	1	0.9948	3	FXR2	0	0	0	0	0	0	0	0	0	0	0	0	0	4.76337e+06	0	0	0	0	0	0	0	0	0	0	0	0	0	0	4.6684e+06	5.31111e+06	0	2.9316e+06	1	3.00853e-05	1	0.318068	1	0.000400835	1
sp|P52292|IMA1_HUMAN	P52292	IMA1_HUMAN	529	Homo sapiens	1:Experimental evidence at protein level	Importin subunit alpha-1	1	0.9974	3	KPNA2	0	0	0	0	0	0	0	0	0	0	0	0	0	0	0	0	0	0	0	0	0	0	0	0	0	0	0	0	3385160	4.68279e+06	0	0	1	0.00248956	1	1	1	0.00248956	1
sp|P55735|SEC13_HUMAN	P55735	SEC13_HUMAN	322	Homo sapiens	1:Experimental evidence at protein level	Protein SEC13 homolog	0.9324	0.9963	1	SEC13	0	0	0	0	0	0	0	0	0	0	0	0	0	2148276	0	0	0	0	0	0	0	0	0	0	0	0	0	0	0	2.32325e+06	0	0	1	0.00203972	1	1	1	0.00203972	1
sp|P55854|SUMO3_HUMAN	P55854	SUMO3_HUMAN	103	Homo sapiens	1:Experimental evidence at protein level	Small ubiquitin-related modifier 3	0.975	0.9987	1	SUMO3	0	0	0	0	0	0	0	0	0	0	0	0	0	7465266	0	146248	0	0	0	0	0	0	0	0	0	0	0	0	4746729	6.17887e+06	0	0	1	8.3126e-06	1	0.964599	1	9.29655e-06	1
sp|P62249|RS16_HUMAN	P62249	RS16_HUMAN	146	Homo sapiens	1:Experimental evidence at protein level	Small ribosomal subunit protein uS9	1	0.9839	5	RPS16	0	0	0	0	0	0	0	3006969	0	0	0	0	5.58768e+06	9094856	6.62704e+06	0	0	0	0	0	0	0	0	0	0	0	0	0	7.69528e+06	9228847	6.51829e+06	0	1	2.15457e-07	1	0.03081	1	0.000335571	1
sp|P62857|RS28_HUMAN	P62857	RS28_HUMAN	69	Homo sapiens	1:Experimental evidence at protein level	Small ribosomal subunit protein eS28	0.9993	0.9901	1	RPS28	0	0	0	0	0	0	0	0	0	0	0	0	0	0	0	0	0	0	0	0	0	0	0	0	0	0	0	0	2.12436e+06	2.68373e+06	0	0	1	0.00225468	1	1	1	0.00225468	1
sp|P62917|RL8_HUMAN	P62917	RL8_HUMAN	257	Homo sapiens	1:Experimental evidence at protein level	Large ribosomal subunit protein uL2	1	0.9986	2	RPL8	0	0	0	0	0	0	0	0	0	0	0	0	0	2.83713e+06	0	0	0	0	0	0	0	0	0	0	0	0	0	0	0	3.69739e+06	0	0	1	0.00232547	1	1	1	0.00232547	1
sp|Q01844|EWS_HUMAN	Q01844	EWS_HUMAN	656	Homo sapiens	1:Experimental evidence at protein level	RNA-binding protein EWS	1	0.999	2	EWSR1	0	0	0	0	0	0	0	0	0	0	0	0	0	0	0	0	0	0	0	0	0	0	0	0	0	0	0	0	3.14697e+06	2.64568e+06	0	0	1	0.00214475	1	1	1	0.00214475	1
sp|Q03252|LMNB2_HUMAN	Q03252	LMNB2_HUMAN	620	Homo sapiens	1:Experimental evidence at protein level	Lamin-B2	1	0.9974	5	LMNB2	4.19218e+06	0	0	0	3.05416e+06	0	0	0	0	0	0	0	4473284	1.80796e+06	0	0	0	0	0	0	0	0	0	0	0	0	0	0	4604472	3.90838e+06	0	0	0.161116	0.000465067	1	1	1	3.20404e-05	1
sp|Q13310|PABP4_HUMAN	Q13310	PABP4_HUMAN	644	Homo sapiens	1:Experimental evidence at protein level	Polyadenylate-binding protein 4	1	0.9983	8	PABPC4	0	0	0	0	0	0	0	0	0	0	0	0	3.40217e+06	3362502	0	0	0	0	0	0	0	0	0	0	0	0	0	0	4.12046e+06	0	0	1.09024e+06	1	8.07545e-06	1	0.57662	1	3.34838e-05	1
sp|Q14566|MCM6_HUMAN	Q14566	MCM6_HUMAN	821	Homo sapiens	1:Experimental evidence at protein level	DNA replication licensing factor MCM6	1	0.9969	7	MCM6	5.7998e+06	0	0	0	6829046	0	0	0	5.67139e+06	0	0	0	4.84521e+06	7.15832e+06	0	0	0	0	0	0	0	0	0	0	0	0	0	0	3.93677e+06	4775675	0	0	0.981495	0.0181975	1	1	0.310948	0.000914935	1
sp|Q14683|SMC1A_HUMAN	Q14683	SMC1A_HUMAN	1233	Homo sapiens	1:Experimental evidence at protein level	Structural maintenance of chromosomes protein 1A	1	0.996	4	SMC1A	0	0	0	0	0	0	0	0	3959992	0	0	0	2.23251e+06	3.39681e+06	0	0	0	0	0	0	0	4.37371e+06	0	0	3.79484e+06	0	0	0	2.72156e+06	5674502	0	0	0.0355157	0.0105734	1	1	0.0355157	0.000489123	0.736511
sp|Q14839|CHD4_HUMAN	Q14839	CHD4_HUMAN	1912	Homo sapiens	1:Experimental evidence at protein level	Chromodomain-helicase-DNA-binding protein 4	1	0.9988	5	CHD4	0	0	0	0	0	0	0	0	0	0	0	0	2224290	0	0	0	0	0	0	0	0	0	0	0	0	0	0	0	1.70307e+06	0	0	0	1	0.00233078	1	1	1	0.00233078	1
sp|Q14978|NOLC1_HUMAN	Q14978	NOLC1_HUMAN	699	Homo sapiens	1:Experimental evidence at protein level	Nucleolar and coiled-body phosphoprotein 1	0.9999	0.994	2	NOLC1	0	0	0	0	0	0	0	0	0	0	0	0	5.53267e+06	0	0	0	0	0	0	0	0	0	0	0	0	0	0	0	0	4.84832e+06	0	0	1	0.00208893	1	1	1	0.00208893	1
sp|Q14980|NUMA1_HUMAN	Q14980	NUMA1_HUMAN	2115	Homo sapiens	1:Experimental evidence at protein level	Nuclear mitotic apparatus protein 1	1	0.9988	7	NUMA1	0	0	0	0	0	0	0	0	0	0	0	0	4.75186e+06	0	0	0	0	0	0	0	0	0	0	0	0	0	0	0	3.29045e+06	4693708	0	0	1	6.85355e-06	1	1	1	6.85355e-06	1
sp|Q15020|SART3_HUMAN	Q15020	SART3_HUMAN	963	Homo sapiens	1:Experimental evidence at protein level	Spliceosome associated factor 3, U4/U6 recycling protein	0.984	0.9869	1	SART3	0	0	0	0	0	0	0	0	0	0	0	0	1311383	0	0	0	0	0	0	0	0	0	0	0	0	0	0	0	968438	0	0	0	1	0.00242647	1	1	1	0.00242647	1
sp|Q15326|ZMY11_HUMAN	Q15326	ZMY11_HUMAN	602	Homo sapiens	1:Experimental evidence at protein level	Zinc finger MYND domain-containing protein 11	0.9744	0.9925	1	ZMYND11	0	0	0	0	0	0	0	0	0	0	0	0	2.17882e+06	3.45491e+06	0	0	0	0	0	0	0	0	0	0	0	0	0	0	3982417	0	0	0	1	1.42249e-05	1	1	1	1.42249e-05	1
sp|Q16576|RBBP7_HUMAN	Q16576	RBBP7_HUMAN	425	Homo sapiens	1:Experimental evidence at protein level	Histone-binding protein RBBP7	0.9928	0.9791	3	RBBP7	0	0	0	0	0	0	0	0	0	0	0	0	0	3.49479e+06	0	0	0	0	0	0	0	0	0	0	0	0	0	0	3.0842e+06	0	0	0	1	0.002081	1	1	1	0.002081	1
sp|Q5T1J5|CHCH9_HUMAN	Q5T1J5	CHCH9_HUMAN	151	Homo sapiens	5:Protein uncertain	Putative coiled-coil-helix-coiled-coil-helix domain-containing protein CHCHD2P9, mitochondrial	0.9618	0.9979	1	CHCHD2P9	0	0	0	0	0	0	0	0	0	0	0	0	0	4.17487e+06	0	0	0	0	0	0	0	0	0	0	0	0	0	0	0	4.71372e+06	0	0	1	0.00207714	1	1	1	0.00207714	1
sp|Q5TEC6|H37_HUMAN	Q5TEC6	H37_HUMAN	136	Homo sapiens	1:Experimental evidence at protein level	Histone H3-7	0.9999	0.9848	7	H3-7	43332816	0	14845382	51386560	13968021	19271286	2.05896e+06	13205463	117589048	0	6.78731e+06	16989086	55322812	108644248	10710024	12997306	0	0	0	0	0	0	50754420	14040572	117963568	92542944	0	0	0	117963632	0	12483576	0.00363383	0.00959774	0.635225	0.624067	0.00211465	0.0103719	0.138605
sp|Q7Z3K3|POGZ_HUMAN	Q7Z3K3	POGZ_HUMAN	1410	Homo sapiens	1:Experimental evidence at protein level	Pogo transposable element with ZNF domain	0.9976	0.9943	1	POGZ	0	0	0	0	0	0	0	0	0	0	0	0	0	2.02503e+06	0	0	0	0	0	0	0	0	0	0	0	0	0	0	0	1.94471e+06	0	0	1	0.00202031	1	1	1	0.00202031	1
sp|Q8IUE6|H2A2B_HUMAN	Q8IUE6	H2A2B_HUMAN	130	Homo sapiens	1:Experimental evidence at protein level	Histone H2A type 2-B	0.9781	0.9772	6	H2AC21	0	0	0	0	0	0	0	0	8795882	0	0	0	5.56334e+06	5.37568e+06	0	0	0	0	0	0	0	0	2807410	0	0	0	0	0	3.37006e+06	5.96772e+06	0	0	0.0769751	0.000272686	1	0.560832	0.0769751	0.000272686	1
sp|Q8IZL8|PELP1_HUMAN	Q8IZL8	PELP1_HUMAN	1130	Homo sapiens	1:Experimental evidence at protein level	Proline-, glutamic acid- and leucine-rich protein 1	0.8164	0.9885	1	PELP1	0	0	0	0	0	0	0	0	0	0	0	0	1.06787e+06	746974	0	0	0	0	0	0	0	0	0	0	0	0	0	0	0	1738013	0	0	1	5.06968e-05	1	1	1	5.06968e-05	1
sp|Q8NFH5|NUP35_HUMAN	Q8NFH5	NUP35_HUMAN	326	Homo sapiens	1:Experimental evidence at protein level	Nucleoporin NUP35	0.9009	0.9943	1	NUP35	0	0	0	0	0	0	0	0	0	0	0	0	2336111	2.31186e+06	2.1594e+06	0	0	0	0	0	0	0	0	0	0	0	0	0	4.06909e+06	0	0	0	1	0.000198859	1	0.288246	1	0.00302577	1
sp|Q8WWY3|PRP31_HUMAN	Q8WWY3	PRP31_HUMAN	499	Homo sapiens	1:Experimental evidence at protein level	U4/U6 small nuclear ribonucleoprotein Prp31	0.9651	0.9407	2	PRPF31	0	0	0	0	0	0	0	0	0	0	0	0	505538592	583392450	0	0	0	0	0	0	0	0	0	0	0	0	0	0	504267648	0	0	388117792	1	6.66706e-05	1	0.252427	1	0.00129761	1
sp|Q92499|DDX1_HUMAN	Q92499	DDX1_HUMAN	740	Homo sapiens	1:Experimental evidence at protein level	ATP-dependent RNA helicase DDX1	1	0.9756	4	DDX1	0	0	0	0	0	0	0	0	0	0	0	0	2.49149e+06	0	0	0	0	0	0	0	0	0	0	0	0	0	0	0	0	1.52642e+06	0	0	1	0.00316219	1	1	1	0.00316219	1
sp|Q92522|H1X_HUMAN	Q92522	H1X_HUMAN	213	Homo sapiens	1:Experimental evidence at protein level	Histone H1.10	0.8723	0.9925	1	H1-10	0	0	0	0	0	0	0	0	0	0	0	0	4585203	0	0	0	0	0	0	0	0	0	0	0	0	0	0	0	3.07254e+06	0	0	0	1	0.00275581	1	1	1	0.00275581	1
sp|Q96C36|P5CR2_HUMAN	Q96C36	P5CR2_HUMAN	320	Homo sapiens	1:Experimental evidence at protein level	Pyrroline-5-carboxylate reductase 2	1	0.9983	4	PYCR2	0	0	0	0	0	0	0	0	0	0	0	0	0	6.049e+06	0	0	0	0	0	0	0	0	0	0	0	0	0	0	0	5.62404e+06	0	0	1	0.00203615	1	1	1	0.00203615	1
sp|Q96DV4|RM38_HUMAN	Q96DV4	RM38_HUMAN	380	Homo sapiens	1:Experimental evidence at protein level	Large ribosomal subunit protein mL38	1	0.9947	4	MRPL38	0	0	0	0	0	0	0	0	0	0	0	0	17292886	0	0	0	0	0	0	0	0	0	0	0	0	0	0	0	0	15531122	0	0	1	0.00206322	1	1	1	0.00206322	1
sp|Q9BTC8|MTA3_HUMAN	Q9BTC8	MTA3_HUMAN	594	Homo sapiens	1:Experimental evidence at protein level	Metastasis-associated protein MTA3	0.9946	0.9565	2	MTA3	0	0	0	0	0	0	0	0	0	0	0	0	0	0	0	0	0	0	0	0	0	0	0	0	0	0	0	0	15242741	6.16526e+06	0	0	1	0.00664945	1	1	1	0.00664945	1
sp|Q9H0S4|DDX47_HUMAN	Q9H0S4	DDX47_HUMAN	455	Homo sapiens	1:Experimental evidence at protein level	Probable ATP-dependent RNA helicase DDX47	0.9991	0.9872	2	DDX47	0	0	0	0	0	0	0	0	0	0	0	0	1.94838e+06	0	0	0	0	0	0	0	0	0	0	0	0	0	0	0	634614	1.59495e+06	0	0	1	9.09501e-05	1	1	1	9.09501e-05	1
sp|Q9H2P0|ADNP_HUMAN	Q9H2P0	ADNP_HUMAN	1102	Homo sapiens	1:Experimental evidence at protein level	Activity-dependent neuroprotector homeobox protein	1	0.9926	3	ADNP	0	0	0	0	0	0	0	0	4.96076e+06	0	0	0	4.04337e+06	0	0	459504	0	0	0	0	0	0	0	0	0	5.16522e+06	0	0	3166692	3844784	0	0	0.00774605	0.00410168	1	0.896178	0.00774605	0.00562951	0.243317
sp|Q9HC52|CBX8_HUMAN	Q9HC52	CBX8_HUMAN	389	Homo sapiens	1:Experimental evidence at protein level	Chromobox protein homolog 8	0.9999	0.9865	2	CBX8	0	0	0	0	0	0	0	0	0	0	0	0	4.0838e+06	6.50147e+06	0	0	0	0	0	0	0	0	0	0	0	0	0	0	15958191	4752349	0	0	1	7.67646e-06	1	1	1	7.67646e-06	1
sp|Q9ULV4|COR1C_HUMAN	Q9ULV4	COR1C_HUMAN	474	Homo sapiens	1:Experimental evidence at protein level	Coronin-1C	0.8924	0.9938	1	CORO1C	0	0	0	0	0	0	0	0	0	0	0	0	1.59368e+06	1.43334e+06	0	0	0	0	0	0	0	0	0	0	0	0	0	0	0	0	0	0	1	0.00206191	1	1	1	0.00206191	1
sp|Q9UNH7|SNX6_HUMAN	Q9UNH7	SNX6_HUMAN	406	Homo sapiens	1:Experimental evidence at protein level	Sorting nexin-6	0.9821	0.96	2	SNX6	0	0	0	0	0	0	0	0	0	0	0	0	0	0	0	0	0	0	0	0	0	0	0	0	0	0	0	0	752246	1.64771e+06	0	0	1	0.00533101	1	1	1	0.00533101	1
sp|Q9Y265|RUVB1_HUMAN	Q9Y265	RUVB1_HUMAN	456	Homo sapiens	1:Experimental evidence at protein level	RuvB-like 1	1	0.9978	4	RUVBL1	0	0	0	0	0	0	0	0	0	0	0	0	4.68489e+06	4657072	2.44878e+06	0	0	0	0	0	0	0	0	0	0	0	0	0	0	3.40615e+06	0	0	1	3.64975e-05	1	0.341569	1	0.000429242	1
sp|Q9Y657|SPIN1_HUMAN	Q9Y657	SPIN1_HUMAN	262	Homo sapiens	1:Experimental evidence at protein level	Spindlin-1	1	0.9923	2	SPIN1	0	0	0	0	0	0	0	0	0	0	0	0	133913080	0	0	0	0	0	0	0	0	0	0	0	0	0	0	0	5347085	130186352	0	0	1	0.00141988	1	1	1	0.00141988	1
sp|A0A075B6H7|KV37_HUMAN	A0A075B6H7	KV37_HUMAN	116	Homo sapiens	1:Experimental evidence at protein level	Probable non-functional immunoglobulin kappa variable 3-7	0.9065	0.9947	1	IGKV3-7	30166324	0	19370652	46050608	0	0	0	0	0	0	0	0	0	0	0	0	59506896	31889286	0	0	0	0	0	0	0	0	0	0	0	0	0	0	0.00105941	1	0.0565669	1	1	1	0.0565727
sp|A0A075B6Q5|HV364_HUMAN	A0A075B6Q5	HV364_HUMAN	118	Homo sapiens	1:Experimental evidence at protein level	Immunoglobulin heavy variable 3-64	0.9996	0.9902	3	IGHV3-64	59478596	0	85129352	96611368	0	0	0	0	51654844	108087160	118435816	81800040	0	14575444	16597190	17477112	117274800	125111208	0	0	12775341	0	10364852	14775642	81212432	73920224	0	46020604	15714530	17462666	6779868	17994668	0.894661	0.722165	0.513272	0.731824	0.48711	0.910081	1
sp|A0A075B6R9|KVD24_HUMAN	A0A075B6R9	KVD24_HUMAN	120	Homo sapiens	1:Experimental evidence at protein level	Probable non-functional immunoglobulin kappa variable 2D-24	1	0.9941	3	IGKV2D-24	44048380	0	44963588	93388088	0	0	0	0	69146536	94936976	82531792	65272748	0	0	0	0	0	117561168	0	7452416	0	0	0	0	65712360	65402020	0	0	0	0	0	0	0.122827	1	0.981091	1	0.0903522	1	1
sp|A0A075B6S2|KVD29_HUMAN	A0A075B6S2	KVD29_HUMAN	120	Homo sapiens	1:Experimental evidence at protein level	Immunoglobulin kappa variable 2D-29	1	0.999	4	IGKV2D-29	317692256	34996776	337809728	493155360	0	0	0	0	419048704	770894020	464099136	279351424	10313189	0	0	0	540683900	405150624	0	358594208	0	0	0	0	360511552	177880976	363909408	0	0	0	0	0	0.335319	0.981374	0.852433	1	0.168329	0.981374	1
sp|A0A0B4J1V0|HV315_HUMAN	A0A0B4J1V0	HV315_HUMAN	119	Homo sapiens	1:Experimental evidence at protein level	Immunoglobulin heavy variable 3-15	0.9975	0.985	3	IGHV3-15	0	0	0	59576212	0	0	0	0	0	0	0	0	0	0	0	0	84925200	114390416	0	0	0	0	0	0	0	0	0	0	0	0	0	0	0.00585309	1	0.374948	1	1	1	0.20837
sp|A0A8I5KQE6|RPSA2_HUMAN	A0A8I5KQE6	RPSA2_HUMAN	295	Homo sapiens	1:Experimental evidence at protein level	Small ribosomal subunit protein uS2B	0.9999	0.9906	3	RPSA2	0	0	0	0	0	0	0	0	0	0	0	0	8953182	7448383	4825468	6074202	0	0	0	0	0	0	0	0	0	0	0	0	0	0	0	0	1	0.00869214	1	0.0696941	1	0.347413	1
sp|B5ME19|EIFCL_HUMAN	B5ME19	EIFCL_HUMAN	914	Homo sapiens	1:Experimental evidence at protein level	Eukaryotic translation initiation factor 3 subunit C-like protein	1	0.9982	3	EIF3CL	0	0	0	0	0	0	0	0	0	0	0	0	2.33465e+06	0	0	3.263e+06	0	0	0	0	0	0	0	0	0	0	0	0	1.84117e+06	3.13793e+06	1.86515e+06	0	1	0.00170338	1	0.020717	1	0.301758	1
sp|B9A064|IGLL5_HUMAN	B9A064	IGLL5_HUMAN	214	Homo sapiens	1:Experimental evidence at protein level	Immunoglobulin lambda-like polypeptide 5	0.9932	0.97	1	IGLL5	27603612	0	25810438	45671648	0	0	0	0	0	0	0	0	0	0	0	0	63187460	29320418	0	8701269	0	0	0	0	0	0	0	0	0	0	0	0	0.00123297	1	0.0222308	1	1	1	0.0598551
sp|O00116|ADAS_HUMAN	O00116	ADAS_HUMAN	658	Homo sapiens	1:Experimental evidence at protein level	Alkyldihydroxyacetonephosphate synthase, peroxisomal	0.9987	0.9931	2	AGPS	0	0	0	0	6384394	0	0	0	0	0	0	0	0	0	0	0	0	0	0	0	0	9819566	0	0	0	0	0	0	0	0	0	0	1	0.00288108	1	1	1	1	1
sp|O00159|MYO1C_HUMAN	O00159	MYO1C_HUMAN	1063	Homo sapiens	1:Experimental evidence at protein level	Unconventional myosin-Ic	0.9713	0.9915	1	MYO1C	0	0	0	0	0	0	0	0	0	0	0	0	2.00812e+06	0	0	0	0	0	0	0	0	4764846	0	0	0	0	0	0	0	0	0	0	1	0.296904	1	1	1	0.444908	1
sp|O00161|SNP23_HUMAN	O00161	SNP23_HUMAN	211	Homo sapiens	1:Experimental evidence at protein level	Synaptosomal-associated protein 23	0.5437	0.9583	1	SNAP23	0	0	0	0	0	0	0	0	0	0	0	0	0	0	0	0	0	0	0	0	0	0	0	0	0	0	0	0	9009947	10131133	0	6.19033e+06	1	0.00599703	1	0.339349	1	0.0525539	1
sp|O00264|PGRC1_HUMAN	O00264	PGRC1_HUMAN	195	Homo sapiens	1:Experimental evidence at protein level	Membrane-associated progesterone receptor component 1	1	0.9552	4	PGRMC1	0	0	0	0	0	0	0	0	0	0	0	0	0	0	0	0	0	0	0	0	0	9047634	5.61041e+06	0	0	0	0	0	0	0	4771515	0	1	0.133974	1	0.886847	1	0.421407	1
sp|O00267|SPT5H_HUMAN	O00267	SPT5H_HUMAN	1087	Homo sapiens	1:Experimental evidence at protein level	Transcription elongation factor SPT5	1	0.9959	7	SUPT5H	0	0	0	0	0	0	0	0	0	0	0	0	0	2.5358e+06	0	2.47954e+06	0	0	0	0	0	0	0	0	0	0	0	0	0	2.36884e+06	0	0	1	0.0155465	1	0.200378	1	0.210102	1
sp|O00330|ODPX_HUMAN	O00330	ODPX_HUMAN	501	Homo sapiens	1:Experimental evidence at protein level	Pyruvate dehydrogenase protein X component, mitochondrial	1	0.9979	7	PDHX	0	0	0	0	0	0	0	0	0	0	0	0	2602852	5.42691e+06	3.66953e+06	10903403	0	0	0	0	0	0	0	0	0	0	0	0	2.43092e+06	6255184	0	12246802	1	0.0121486	1	0.000215633	1	0.11412	1
sp|O00425|IF2B3_HUMAN	O00425	IF2B3_HUMAN	579	Homo sapiens	1:Experimental evidence at protein level	Insulin-like growth factor 2 mRNA-binding protein 3	1	0.9974	5	IGF2BP3	0	0	0	0	0	0	0	0	0	0	0	0	9426281	7.44771e+06	7620085	4833221	0	0	0	0	0	0	0	0	0	0	0	0	10732905	5912393	3.98672e+06	5.17219e+06	1	3.81243e-12	1	2.0758e-08	1	0.000143488	1
sp|O00505|IMA4_HUMAN	O00505	IMA4_HUMAN	521	Homo sapiens	1:Experimental evidence at protein level	Importin subunit alpha-4	1	0.9958	7	KPNA3	0	0	0	0	0	0	0	0	0	0	0	0	28896800	26676038	16207185	21476464	0	0	0	0	0	0	0	0	0	0	0	0	28525164	25255574	11980882	23627968	1	2.21986e-16	1	1.49521e-12	1	9.32398e-07	1
sp|O00746|NDKM_HUMAN	O00746	NDKM_HUMAN	187	Homo sapiens	1:Experimental evidence at protein level	Nucleoside diphosphate kinase, mitochondrial	1	0.9989	5	NME4	0	0	0	0	0	0	0	0	0	0	0	0	3.34817e+06	3.32199e+06	7.25667e+06	5517238	0	0	0	0	0	0	0	0	0	0	0	0	3.04007e+06	0	0	6547041	1	0.0143093	1	2.18177e-05	1	0.0152158	1
sp|O14737|PDCD5_HUMAN	O14737	PDCD5_HUMAN	125	Homo sapiens	1:Experimental evidence at protein level	Programmed cell death protein 5	0.9938	0.9887	2	PDCD5	0	0	0	0	10054945	0	0	0	0	0	0	0	5572452	11707148	5957913	11769353	0	0	0	0	0	0	6268071	0	5707128	0	0	0	5.89872e+06	11965689	0	0	0.547502	0.0130257	1	0.23243	0.547502	0.0748917	1
sp|O14949|QCR8_HUMAN	O14949	QCR8_HUMAN	82	Homo sapiens	1:Experimental evidence at protein level	Cytochrome b-c1 complex subunit 8	0.5039	0.9514	1	UQCRQ	0	0	0	0	11055193	0	0	0	0	0	0	0	0	0	0	0	0	0	0	0	0	14604330	0	0	0	0	0	0	0	0	0	0	1	0.0023595	1	1	1	1	1
sp|O15027|SC16A_HUMAN	O15027	SC16A_HUMAN	2357	Homo sapiens	1:Experimental evidence at protein level	Protein transport protein Sec16A	1	0.998	12	SEC16A	0	0	0	0	0	0	0	0	0	0	0	0	7816820	8219095	7091664	4.86238e+06	0	0	0	0	0	0	0	0	0	0	0	0	6.16127e+06	5.68012e+06	10486685	5.56778e+06	1	5.05486e-10	1	4.61178e-10	1	0.962904	1
sp|O15371|EIF3D_HUMAN	O15371	EIF3D_HUMAN	548	Homo sapiens	1:Experimental evidence at protein level	Eukaryotic translation initiation factor 3 subunit D	1	0.9979	2	EIF3D	0	0	0	0	0	0	0	0	0	0	0	0	5.43236e+06	4694368	2.53043e+06	2.12238e+06	0	0	0	0	0	0	0	0	0	0	0	0	6075067	5131727	0	2.21696e+06	1	1.39285e-14	1	1.92911e-05	1	5.46038e-11	1
sp|O43143|DHX15_HUMAN	O43143	DHX15_HUMAN	795	Homo sapiens	1:Experimental evidence at protein level	ATP-dependent RNA helicase DHX15	1	0.9984	11	DHX15	0	0	0	0	0	0	0	0	0	0	0	0	4575133	4719477	3753340	5.0357e+06	0	0	0	0	0	0	0	0	0	0	0	0	5185420	3.50755e+06	4.86366e+06	1.56928e+06	1	2.73814e-10	1	6.66363e-09	1	0.126281	1
sp|O43175|SERA_HUMAN	O43175	SERA_HUMAN	533	Homo sapiens	1:Experimental evidence at protein level	D-3-phosphoglycerate dehydrogenase	1	0.9984	2	PHGDH	0	0	0	0	0	0	0	0	0	0	0	0	0	0	0	2142011	0	0	0	0	0	0	0	0	0	0	0	0	0	1.82782e+06	0	0	1	0.206548	1	0.141231	1	0.8253	1
sp|O43390|HNRPR_HUMAN	O43390	HNRPR_HUMAN	633	Homo sapiens	1:Experimental evidence at protein level	Heterogeneous nuclear ribonucleoprotein R	1	0.9986	7	HNRNPR	0	0	0	0	19605680	0	0	0	0	0	0	0	8416605	5.87664e+06	6.33167e+06	9726813	0	0	0	0	0	10681373	12619363	0	0	0	0	0	9111714	11502158	14051958	2.77633e+06	1	0.716467	1	0.120002	1	0.873669	1
sp|O43488|ARK72_HUMAN	O43488	ARK72_HUMAN	359	Homo sapiens	1:Experimental evidence at protein level	Aflatoxin B1 aldehyde reductase member 2	1	0.9912	4	AKR7A2	0	0	0	0	0	0	0	0	0	0	0	0	0	0	0	0	0	0	0	0	0	0	0	0	0	0	0	0	2240717	0	0	2.50747e+06	1	0.195158	1	0.148908	1	0.875273	1
sp|O43707|ACTN4_HUMAN	O43707	ACTN4_HUMAN	911	Homo sapiens	1:Experimental evidence at protein level	Alpha-actinin-4	1	0.9983	9	ACTN4	8866267	0	0	0	17236502	12607465	0	0	0	0	0	0	11412691	4287117	6.25818e+06	0	0	0	0	4.04021e+06	0	15322434	23797236	0	0	0	0	0	4.67791e+06	7166702	0	11273567	0.591799	0.290779	0.806501	0.704306	1	0.545139	1
sp|O43809|CPSF5_HUMAN	O43809	CPSF5_HUMAN	227	Homo sapiens	1:Experimental evidence at protein level	Cleavage and polyadenylation specificity factor subunit 5	1	0.9664	4	NUDT21	0	0	0	0	0	0	0	0	0	0	0	0	5595522	2.57e+06	4.84304e+06	0	0	0	0	0	0	0	0	0	0	0	0	0	6907888	0	5349847	4300940	1	0.000844511	1	0.00121908	1	0.884669	1
sp|O60493|SNX3_HUMAN	O60493	SNX3_HUMAN	162	Homo sapiens	1:Experimental evidence at protein level	Sorting nexin-3	0.9999	0.995	2	SNX3	0	0	0	0	4.20874e+06	0	0	0	0	0	0	0	4.64752e+06	7.94894e+06	14352105	0	0	0	0	0	0	0	11852703	0	0	0	0	0	0	0	0	6670727	1	0.412746	1	0.371189	1	0.410625	1
sp|O60701|UGDH_HUMAN	O60701	UGDH_HUMAN	494	Homo sapiens	1:Experimental evidence at protein level	UDP-glucose 6-dehydrogenase	1	0.9972	5	UGDH	0	0	0	0	0	0	0	0	0	0	0	0	5.1129e+06	0	4325199	0	0	0	0	0	0	0	0	0	0	0	0	0	0	6916824	3.39466e+06	0	1	0.00866658	1	0.0790386	1	0.316022	1
sp|O60716|CTND1_HUMAN	O60716	CTND1_HUMAN	968	Homo sapiens	1:Experimental evidence at protein level	Catenin delta-1	1	0.9989	7	CTNND1	0	0	0	0	0	0	0	0	0	0	0	0	5373746	5076097	9657691	0	0	0	0	0	0	0	0	0	0	0	0	0	7721180	3.52282e+06	31069848	2.75045e+06	1	0.138927	1	0.0052806	1	0.137363	1
sp|O60783|RT14_HUMAN	O60783	RT14_HUMAN	128	Homo sapiens	1:Experimental evidence at protein level	Small ribosomal subunit protein uS14m	0.878	0.9928	1	MRPS14	0	0	0	0	0	0	0	0	0	0	0	0	3.15063e+06	0	2.06661e+06	2.30138e+06	0	0	0	0	0	0	0	0	0	0	0	0	2.37232e+06	0	0	1.76875e+06	1	0.00868997	1	0.00408272	1	0.753584	1
sp|O60814|H2B1K_HUMAN	O60814	H2B1K_HUMAN	126	Homo sapiens	1:Experimental evidence at protein level	Histone H2B type 1-K	1	0.9989	9	H2BC12	75827368	0	65165816	144394656	56652696	110688296	0	43854012	173117184	149232480	15085415	65809192	123178880	102470064	12924911	27163724	84356616	113305552	0	60383120	33690244	119811680	84140432	66485420	142816560	106897440	0	0	99761336	135568976	16890984	22853126	0.00879974	0.193273	0.0835251	0.284363	9.10154e-05	0.00129964	0.259337
sp|O75147|OBSL1_HUMAN	O75147	OBSL1_HUMAN	1896	Homo sapiens	1:Experimental evidence at protein level	Obscurin-like protein 1	1	0.9962	9	OBSL1	0	0	0	0	0	0	0	0	0	0	0	0	0	6.31449e+06	11004683	0	0	0	0	0	0	0	0	0	0	0	0	0	6734541	5554500	0	0	1	0.00720787	1	0.0951678	1	0.242017	1
sp|O75323|NIPS2_HUMAN	O75323	NIPS2_HUMAN	286	Homo sapiens	1:Experimental evidence at protein level	Protein NipSnap homolog 2	1	0.9962	2	NIPSNAP2	0	0	0	0	0	0	0	0	0	0	0	0	0	0	5.26671e+06	0	0	0	0	0	0	0	0	0	0	0	0	0	2.65517e+06	0	0	3.03006e+06	1	0.366821	1	0.00835066	1	0.0624017	1
sp|O75340|PDCD6_HUMAN	O75340	PDCD6_HUMAN	191	Homo sapiens	1:Experimental evidence at protein level	Programmed cell death protein 6	1	0.9956	3	PDCD6	0	0	0	0	0	0	0	0	0	0	0	0	4.3294e+06	6960995	10568361	8565837	0	0	0	0	0	0	0	0	0	0	0	0	5.0314e+06	2436130	5.05927e+06	5.76548e+06	1	4.03068e-06	1	1.3975e-09	1	0.00166005	1
sp|O75367|H2AY_HUMAN	O75367	H2AY_HUMAN	369	Homo sapiens	1:Experimental evidence at protein level	Core histone macro-H2A.1	1	0.9976	3	MACROH2A1	0	0	0	0	80243112	0	0	0	14689326	12999524	0	4379952	6.77751e+06	11103785	0	0	0	0	0	0	0	0	8133765	0	0	9845221	0	0	10099568	11025157	0	0	0.368687	0.324184	0.915748	0.844295	0.426311	0.350533	1
sp|O75390|CISY_HUMAN	O75390	CISY_HUMAN	466	Homo sapiens	1:Experimental evidence at protein level	Citrate synthase, mitochondrial	1	0.9971	8	CS	9684282	0	0	0	11385286	0	0	0	5228945	0	0	0	15053866	11771291	17369066	13529729	0	0	0	0	12076099	0	10596605	0	0	0	0	0	14054460	11370409	10356319	15822896	0.683761	0.0135712	1	0.000245248	0.632829	0.659017	1
sp|O75494|SRS10_HUMAN	O75494	SRS10_HUMAN	262	Homo sapiens	1:Experimental evidence at protein level	Serine/arginine-rich splicing factor 10	1	0.9977	4	SRSF10	10186400	0	0	0	11345945	0	0	0	0	0	0	0	8656133	12723028	6.24577e+06	5379116	0	0	0	0	0	6030740	0	0	0	0	0	0	10721615	4.95682e+06	17415820	11136868	0.31227	0.0576005	1	0.000440049	1	0.754622	1
sp|O75643|U520_HUMAN	O75643	U520_HUMAN	2136	Homo sapiens	1:Experimental evidence at protein level	U5 small nuclear ribonucleoprotein 200 kDa helicase	1	0.9968	7	SNRNP200	0	0	0	0	0	0	0	0	0	0	0	0	0	5168279	0	1730143	0	0	0	0	0	0	0	0	0	0	0	0	0	3.81005e+06	3810056	0	1	0.009998	1	0.0972119	1	0.294785	1
sp|O75694|NU155_HUMAN	O75694	NU155_HUMAN	1391	Homo sapiens	1:Experimental evidence at protein level	Nuclear pore complex protein Nup155	1	0.9985	5	NUP155	0	0	0	0	0	0	0	0	0	0	0	0	6288348	4.01887e+06	3.90469e+06	5251179	0	0	0	0	0	0	0	0	0	0	0	0	4.8692e+06	4560255	4074791	5.89882e+06	1	2.24256e-13	1	4.40005e-13	1	0.659381	1
sp|O75880|SCO1_HUMAN	O75880	SCO1_HUMAN	301	Homo sapiens	1:Experimental evidence at protein level	Protein SCO1 homolog, mitochondrial	0.7732	0.985	1	SCO1	6.86882e+06	0	0	0	0	0	0	0	0	0	0	0	0	0	0	5.17099e+06	0	0	0	0	0	0	0	0	0	0	0	0	0	0	0	0	0.123164	1	1	0.240754	1	0.240754	1
sp|O75934|SPF27_HUMAN	O75934	SPF27_HUMAN	225	Homo sapiens	1:Experimental evidence at protein level	Pre-mRNA-splicing factor SPF27	0.8222	0.9889	1	BCAS2	0	0	0	0	0	0	0	0	0	0	0	0	0	2.81513e+06	5234623	0	0	0	0	0	0	0	0	0	0	0	0	0	0	4203524	0	0	1	0.0473815	1	0.132131	1	0.600118	1
sp|O94788|AL1A2_HUMAN	O94788	AL1A2_HUMAN	518	Homo sapiens	1:Experimental evidence at protein level	Retinal dehydrogenase 2	0.6867	0.9519	2	ALDH1A2	0	0	0	0	0	0	0	0	0	0	0	0	0	0	0	2.55329e+06	0	0	0	0	0	0	0	0	0	0	0	0	0	1.32815e+06	0	2.58469e+06	1	0.421822	1	0.00421449	1	0.027671	1
sp|O94906|PRP6_HUMAN	O94906	PRP6_HUMAN	941	Homo sapiens	1:Experimental evidence at protein level	Pre-mRNA-processing factor 6	1	0.9932	6	PRPF6	0	0	0	0	0	0	0	0	0	0	0	0	3.3679e+06	2528187	2.76202e+06	2.15464e+06	0	0	0	0	0	0	0	0	0	0	0	0	2879558	3.51816e+06	0	2475485	1	2.44399e-09	1	1.08948e-05	1	0.00121387	1
sp|O94913|PCF11_HUMAN	O94913	PCF11_HUMAN	1555	Homo sapiens	1:Experimental evidence at protein level	Pre-mRNA cleavage complex 2 protein Pcf11	1	0.9926	4	PCF11	0	0	0	0	0	0	0	0	0	0	0	0	4.77254e+06	4.41073e+06	3.39057e+06	4766586	0	0	0	0	0	0	0	0	0	0	0	0	3.33187e+06	5129794	3952941	4.10719e+06	1	1.24654e-15	1	8.2074e-15	1	0.150569	1
sp|O94925|GLSK_HUMAN	O94925	GLSK_HUMAN	669	Homo sapiens	1:Experimental evidence at protein level	Glutaminase kidney isoform, mitochondrial	1	0.9787	3	GLS	0	0	0	0	0	0	0	0	0	0	0	0	2.75808e+06	0	4274541	0	0	0	0	0	0	0	0	0	0	0	0	0	3.17103e+06	0	0	0	1	0.0408693	1	0.132286	1	0.552084	1
sp|O94955|RHBT3_HUMAN	O94955	RHBT3_HUMAN	611	Homo sapiens	1:Experimental evidence at protein level	Rho-related BTB domain-containing protein 3	0.9908	0.9976	1	RHOBTB3	0	0	0	0	0	0	0	0	0	0	0	0	0	3181420	4271082	0	0	0	0	0	0	0	0	0	0	0	0	0	0	1.93974e+06	0	0	1	0.0648345	1	0.119607	1	0.750817	1
sp|O94979|SC31A_HUMAN	O94979	SC31A_HUMAN	1220	Homo sapiens	1:Experimental evidence at protein level	Protein transport protein Sec31A	1	0.9988	10	SEC31A	0	0	0	0	0	0	0	0	0	0	0	0	0	6249214	5.97474e+06	5296472	0	0	0	0	0	0	0	0	0	0	0	0	4.24734e+06	5300724	5461667	4455988	1	9.51453e-06	1	9.87672e-08	1	0.068642	1
sp|O95831|AIFM1_HUMAN	O95831	AIFM1_HUMAN	613	Homo sapiens	1:Experimental evidence at protein level	Apoptosis-inducing factor 1, mitochondrial	1	0.9749	3	AIFM1	0	0	0	0	0	0	0	0	0	0	0	0	2.06027e+06	0	0	2.84903e+06	0	0	0	0	0	0	0	0	1.19533e+06	0	0	0	2.1113e+06	1.93715e+06	0	2435618	0.543133	0.00430803	1	0.0117492	0.543133	0.67443	1
sp|P00352|AL1A1_HUMAN	P00352	AL1A1_HUMAN	501	Homo sapiens	1:Experimental evidence at protein level	Aldehyde dehydrogenase 1A1	1	0.9971	5	ALDH1A1	6859653	0	0	0	11887269	0	0	0	13613312	0	0	0	8530369	8447867	6974516	4.71351e+06	0	0	0	0	0	0	10743472	0	13180385	11632964	0	0	8.27641e+06	6519225	7105380	2.02876e+06	0.00922734	0.0871089	1	0.37496	0.00210104	0.335729	0.259337
sp|P00367|DHE3_HUMAN	P00367	DHE3_HUMAN	558	Homo sapiens	1:Experimental evidence at protein level	Glutamate dehydrogenase 1, mitochondrial	1	0.997	5	GLUD1	0	0	0	0	0	0	0	0	0	0	0	0	4902814	2843772	4.76048e+06	4457999	0	0	0	0	0	0	0	0	0	0	0	0	3.84642e+06	2220448	0	4.28343e+06	1	1.42521e-05	1	1.93837e-05	1	0.903651	1
sp|P00387|NB5R3_HUMAN	P00387	NB5R3_HUMAN	301	Homo sapiens	1:Experimental evidence at protein level	NADH-cytochrome b5 reductase 3	0.9875	0.9733	2	CYB5R3	0	0	0	0	0	0	0	0	0	0	0	0	0	3.21125e+06	0	2.64911e+06	0	0	0	0	0	0	0	0	0	0	0	0	0	0	0	0	1	0.135967	1	0.21531	1	0.789416	1
sp|P00403|COX2_HUMAN	P00403	COX2_HUMAN	227	Homo sapiens	1:Experimental evidence at protein level	Cytochrome c oxidase subunit 2	0.9988	0.9759	2	MT-CO2	0	0	0	0	0	0	0	0	0	0	0	0	0	0	2.17515e+06	0	0	0	0	0	0	0	0	0	0	0	0	0	1088193	0	0	0	1	0.379763	1	0.0863026	1	0.380296	1
sp|P01763|HV348_HUMAN	P01763	HV348_HUMAN	117	Homo sapiens	1:Experimental evidence at protein level	Immunoglobulin heavy variable 3-48	0.9992	0.9954	2	IGHV3-48	31550808	0	24067042	49328584	0	0	0	0	0	0	0	0	0	0	0	0	0	0	0	0	0	0	0	0	0	0	0	0	0	0	0	0	0.276892	1	0.0161266	1	1	1	1
sp|P01860|IGHG3_HUMAN	P01860	IGHG3_HUMAN	446	Homo sapiens	1:Experimental evidence at protein level	Immunoglobulin heavy constant gamma 3	1	0.9924	3	IGHG3	0	0	0	0	973219840	3307573500	1391182980	513814912	0	0	0	0	177302160	190477040	188176992	182755280	0	0	0	0	1238500860	889043580	1296502660	1099004290	0	0	0	0	101620808	122953624	109583824	176296480	1	7.04468e-05	1	0.00617238	1	0.958082	1
sp|P02533|K1C14_HUMAN	P02533	K1C14_HUMAN	472	Homo sapiens	1:Experimental evidence at protein level	Keratin, type I cytoskeletal 14	1	0.999	29	KRT14	7.54257e+06	0	41562452	13236577	58060904	17245148	0	41420292	22933030	33677524	17509058	25568618	26468428	7.10361e+06	3.07388e+06	18076430	17216560	64054604	0	0	24312586	14622766	5991250	28228482	20316712	10670512	0	3.92754e+06	11107023	27566622	7.78969e+06	4798344	0.980295	0.397246	0.874247	0.398288	0.412975	0.437063	1
sp|P02538|K2C6A_HUMAN	P02538	K2C6A_HUMAN	564	Homo sapiens	1:Experimental evidence at protein level	Keratin, type II cytoskeletal 6A	1	0.999	34	KRT6A	0	0	43997664	0	51605864	0	0	25842836	17662412	23763256	0	25890102	12811433	0	0	8315270	0	74653176	0	0	0	10776753	0	15746841	0	0	0	0	0	12039422	0	0	0.551495	0.501601	0.744885	0.550937	0.780049	0.766315	1
sp|P02545|LMNA_HUMAN	P02545	LMNA_HUMAN	664	Homo sapiens	1:Experimental evidence at protein level	Prelamin-A/C	1	0.9989	16	LMNA	22038384	0	0	14264123	14572749	10827083	0	6498135	17239588	10486587	0	0	14789343	11763198	6014977	3.77881e+06	55927468	0	0	0	14968012	11798478	9993251	12030105	13899133	12454036	0	0	14791911	10776675	6802343	5.10272e+06	0.405243	0.998734	0.617524	0.810845	0.0670699	0.291299	1
sp|P02649|APOE_HUMAN	P02649	APOE_HUMAN	317	Homo sapiens	1:Experimental evidence at protein level	Apolipoprotein E	1	0.9943	5	APOE	0	0	0	0	0	0	0	0	0	0	0	0	0	0	5.4801e+06	0	0	0	0	0	0	0	4351557	0	0	0	0	0	0	0	0	4.5306e+06	1	1	1	0.132907	1	0.0111051	1
sp|P02786|TFR1_HUMAN	P02786	TFR1_HUMAN	760	Homo sapiens	1:Experimental evidence at protein level	Transferrin receptor protein 1	1	0.9986	13	TFRC	0	0	0	0	10963227	0	0	0	0	0	0	0	11964350	6.01823e+06	2.46032e+06	30768484	0	0	0	0	0	11147137	0	0	0	0	0	0	14429565	6.81117e+06	0	26156808	1	0.339968	1	0.00248486	1	0.262655	1
sp|P04083|ANXA1_HUMAN	P04083	ANXA1_HUMAN	346	Homo sapiens	1:Experimental evidence at protein level	Annexin A1	1	0.999	8	ANXA1	0	0	0	0	0	0	0	16199790	0	0	0	0	7666520	11173252	4.13946e+06	7743361	0	0	0	0	0	13524988	0	0	0	6.85712e+06	0	0	5801334	11875909	11628974	0	0.588209	0.0781457	1	0.563868	0.588209	0.308311	1
sp|P04181|OAT_HUMAN	P04181	OAT_HUMAN	439	Homo sapiens	1:Experimental evidence at protein level	Ornithine aminotransferase, mitochondrial	1	0.9948	7	OAT	0	0	0	0	0	0	0	0	0	0	0	0	0	3.69533e+06	6647372	3.08648e+06	0	0	0	0	0	0	0	0	0	0	0	0	2917517	0	0	2.74182e+06	1	0.0596071	1	0.00103861	1	0.0923678	1
sp|P04259|K2C6B_HUMAN	P04259	K2C6B_HUMAN	564	Homo sapiens	1:Experimental evidence at protein level	Keratin, type II cytoskeletal 6B	1	0.9985	33	KRT6B	0	0	10311206	0	55297544	0	0	16304220	9054284	0	0	0	0	0	0	0	0	0	0	0	0	0	0	0	0	0	0	0	0	0	0	0	0.762567	0.0742782	0.730882	0.587237	0.762567	1	1
sp|P04264|K2C1_HUMAN	P04264	K2C1_HUMAN	644	Homo sapiens	1:Experimental evidence at protein level	Keratin, type II cytoskeletal 1	1	0.999	59	KRT1	348171520	48500248	289849184	275269888	172948656	360901952	20281124	318068960	198826480	291733440	261968592	221402480	542470140	117729648	31653942	237190928	334322784	343215328	0	70387656	343090624	226273808	113450960	316129600	243574272	241916320	50339684	45772432	148102384	318669376	113848520	65857752	0.790673	0.948742	0.879525	0.391133	0.288958	0.0759024	1
sp|P04406|G3P_HUMAN	P04406	G3P_HUMAN	335	Homo sapiens	1:Experimental evidence at protein level	Glyceraldehyde-3-phosphate dehydrogenase	1	0.9894	5	GAPDH	9829377	0	0	4.51209e+06	12422865	6842173	0	4.91421e+06	0	0	0	0	4.89166e+06	4977875	4145447	3.94838e+06	0	0	0	0	10961873	10674157	6.61586e+06	0	0	0	0	0	5.3806e+06	4.03473e+06	0	4.40729e+06	0.182128	0.00589351	0.534172	0.893158	1	0.352433	1
sp|P04792|HSPB1_HUMAN	P04792	HSPB1_HUMAN	205	Homo sapiens	1:Experimental evidence at protein level	Heat shock protein beta-1	1	0.9947	5	HSPB1	0	0	0	0	6180072	0	0	0	0	0	0	0	13285109	0	14874911	11391167	0	0	0	0	0	7853597	5006868	0	0	17706894	0	0	8926703	6.33449e+06	0	9517296	0.190667	0.280651	1	0.0278912	0.190667	0.587128	1
sp|P04843|RPN1_HUMAN	P04843	RPN1_HUMAN	607	Homo sapiens	1:Experimental evidence at protein level	Dolichyl-diphosphooligosaccharide--protein glycosyltransferase subunit 1	1	0.9974	4	RPN1	0	0	0	0	0	0	0	0	0	0	0	0	9541474	908699200	0	0	0	1971009660	0	935564860	806132100	10951702	1072212740	839149310	0	0	0	0	543485500	0	0	0	0.161355	0.640737	0.499321	0.173897	1	0.294504	1
sp|P05091|ALDH2_HUMAN	P05091	ALDH2_HUMAN	517	Homo sapiens	1:Experimental evidence at protein level	Aldehyde dehydrogenase, mitochondrial	1	0.9894	4	ALDH2	0	0	0	0	0	0	0	0	0	0	0	0	0	0	4.56138e+06	2488936	0	0	0	0	0	0	0	0	0	0	0	0	0	0	0	0	1	1	1	0.00385262	1	0.00385262	1
sp|P05109|S10A8_HUMAN	P05109	S10A8_HUMAN	93	Homo sapiens	1:Experimental evidence at protein level	Protein S100-A8	0.998	0.9794	1	S100A8	0	0	5715955	0	0	0	0	10565928	0	0	0	0	0	0	0	0	0	0	0	0	0	0	0	0	0	0	0	0	0	0	0	0	1	1	0.35077	0.0913072	1	1	1
sp|P05141|ADT2_HUMAN	P05141	ADT2_HUMAN	298	Homo sapiens	1:Experimental evidence at protein level	ADP/ATP translocase 2	1	0.9939	7	SLC25A5	0	0	0	0	0	0	0	0	0	0	0	0	4135804	2.39934e+06	6882704	4608798	0	0	0	0	0	0	0	0	0	0	0	0	5305021	2.83087e+06	3.24175e+06	2.84154e+06	1	9.60901e-07	1	4.8031e-08	1	0.209137	1
sp|P05198|IF2A_HUMAN	P05198	IF2A_HUMAN	315	Homo sapiens	1:Experimental evidence at protein level	Eukaryotic translation initiation factor 2 subunit 1	0.9998	0.9912	2	EIF2S1	0	0	0	0	0	0	0	0	0	0	0	0	0	0	0	14152839	0	0	0	0	0	0	0	0	0	0	0	0	13066157	0	0	9022784	1	0.185371	1	0.0235351	1	0.30194	1
sp|P05556|ITB1_HUMAN	P05556	ITB1_HUMAN	798	Homo sapiens	1:Experimental evidence at protein level	Integrin beta-1	0.9875	0.9713	2	ITGB1	0	0	0	0	0	0	0	0	0	0	0	0	681130	0	6.68595e+06	0	0	0	0	0	0	0	0	0	0	0	0	0	0	0	0	2.2675e+06	1	0.831696	1	0.00938435	1	0.0153738	1
sp|P06576|ATPB_HUMAN	P06576	ATPB_HUMAN	529	Homo sapiens	1:Experimental evidence at protein level	ATP synthase F(1) complex subunit beta, mitochondrial	1	0.999	15	ATP5F1B	16949306	0	20366020	25192886	34440376	29370392	7.45886e+06	19837518	23143146	15875672	0	0	38187364	26567034	37210896	39669096	35841392	45884268	0	9663948	21894140	27434702	24305762	24613056	15690905	18643550	0	0	41789128	27518768	46631956	31461790	0.361939	0.450016	0.0539236	0.00803353	0.0127287	0.450256	1
sp|P06702|S10A9_HUMAN	P06702	S10A9_HUMAN	114	Homo sapiens	1:Experimental evidence at protein level	Protein S100-A9	1	0.9893	3	S100A9	0	0	85186648	0	6.41021e+06	0	0	10595885	0	0	0	0	0	0	0	0	0	0	0	0	0	10129604	0	0	0	0	0	0	0	0	0	0	1	0.705273	0.0603227	0.808385	1	1	1
sp|P07237|PDIA1_HUMAN	P07237	PDIA1_HUMAN	508	Homo sapiens	1:Experimental evidence at protein level	Protein disulfide-isomerase	1	0.9901	3	P4HB	0	0	0	0	11372099	0	0	0	0	0	0	0	0	0	0	0	0	0	0	0	0	14822976	10773668	0	0	0	0	0	0	0	0	3.00026e+06	1	0.0110312	1	0.421731	1	0.755114	1
sp|P07355|ANXA2_HUMAN	P07355	ANXA2_HUMAN	339	Homo sapiens	1:Experimental evidence at protein level	Annexin A2	1	0.9989	14	ANXA2	35183764	0	0	0	22397096	0	0	0	14260244	0	0	0	21202844	14425007	19897604	12482872	25501248	0	0	0	13785003	11560086	21734378	0	12822847	0	0	0	25189128	15369172	14139710	16765013	0.190971	0.265886	1	0.109105	0.288856	0.610118	1
sp|P07437|TBB5_HUMAN	P07437	TBB5_HUMAN	444	Homo sapiens	1:Experimental evidence at protein level	Tubulin beta chain	1	0.9982	14	TUBB	9943392	0	0	23421392	14427841	20368066	0	11887865	0	0	7839176	8961761	9165493	15675526	12587807	10077030	0	20754418	0	0	0	19215680	11005723	13814416	0	13380688	0	0	9055416	12658858	12284316	9550580	0.418482	0.726089	0.755689	0.714328	0.8722	0.922967	1
sp|P07738|PMGE_HUMAN	P07738	PMGE_HUMAN	259	Homo sapiens	1:Experimental evidence at protein level	Bisphosphoglycerate mutase	0.4996	0.9506	1	BPGM	0	0	0	0	0	0	0	0	0	0	0	70935936	0	0	0	0	0	0	0	0	0	0	0	0	0	30782082	0	0	26743854	0	0	0	0.459112	0.51951	0.0957601	1	0.336135	0.51951	1
sp|P07910|HNRPC_HUMAN	P07910	HNRPC_HUMAN	306	Homo sapiens	1:Experimental evidence at protein level	Heterogeneous nuclear ribonucleoproteins C1/C2	1	0.9978	8	HNRNPC	11897771	0	0	19904690	20124452	11015756	0	0	0	0	0	0	9600675	6.07645e+06	7.24661e+06	10561216	16378366	0	0	9382346	8.17074e+06	13136941	24774330	19016590	0	20818500	0	0	13980032	10496058	6840146	9220985	0.734699	0.577173	0.190754	0.652392	0.348071	0.775136	1
sp|P07947|YES_HUMAN	P07947	YES_HUMAN	543	Homo sapiens	1:Experimental evidence at protein level	Tyrosine-protein kinase Yes	0.9999	0.965	4	YES1	0	0	0	0	0	0	0	0	0	0	0	0	0	0	0	3.79173e+06	0	0	0	0	0	0	0	0	0	0	0	0	0	1.86092e+06	0	0	1	0.386969	1	0.0851896	1	0.369674	1
sp|P07954|FUMH_HUMAN	P07954	FUMH_HUMAN	510	Homo sapiens	1:Experimental evidence at protein level	Fumarate hydratase, mitochondrial	1	0.9985	5	FH	0	0	0	0	0	0	0	0	0	0	0	0	0	0	0	0	0	0	0	0	0	0	0	0	0	0	0	0	0	2.18769e+06	3.40772e+06	1.16522e+06	1	0.271452	1	0.0271599	1	0.23162	1
sp|P07996|TSP1_HUMAN	P07996	TSP1_HUMAN	1170	Homo sapiens	1:Experimental evidence at protein level	Thrombospondin-1	1	0.9963	2	THBS1	0	0	0	0	0	0	0	0	0	0	0	0	0	0	0	2.03451e+06	0	0	0	0	0	0	0	0	0	0	0	0	0	0	0	4.4616e+06	1	1	1	0.00534253	1	0.00534253	1
sp|P08238|HS90B_HUMAN	P08238	HS90B_HUMAN	724	Homo sapiens	1:Experimental evidence at protein level	Heat shock protein HSP 90-beta	1	0.999	15	HSP90AB1	19500450	0	0	21339060	21314604	21386896	0	15781034	20810254	0	8392483	31989660	9141600	18717028	11248271	14217884	11984378	0	0	0	0	21766258	20959668	4.69482e+06	5219342	16625369	0	0	10641543	13763894	12691999	9123909	0.688993	0.662032	0.49643	0.833873	0.934991	0.858137	1
sp|P08559|ODPA_HUMAN	P08559	ODPA_HUMAN	390	Homo sapiens	1:Experimental evidence at protein level	Pyruvate dehydrogenase E1 component subunit alpha, somatic form, mitochondrial	1	0.9986	16	PDHA1	0	0	0	0	0	0	0	0	0	0	0	0	14378378	26390702	17042652	43945584	0	0	0	0	0	0	0	0	0	0	0	0	14079903	24645540	30603572	42447304	1	8.44913e-06	1	1.32955e-09	1	0.000740142	1
sp|P08579|RU2B_HUMAN	P08579	RU2B_HUMAN	225	Homo sapiens	1:Experimental evidence at protein level	U2 small nuclear ribonucleoprotein B''	0.9879	0.9835	1	SNRPB2	0	0	0	0	0	0	0	0	0	0	0	0	0	14702309	8465348	0	0	0	0	0	0	0	0	0	0	0	0	0	7.39433e+06	0	0	0	1	0.0128136	1	0.313127	1	0.110112	1
sp|P08621|RU17_HUMAN	P08621	RU17_HUMAN	437	Homo sapiens	1:Experimental evidence at protein level	U1 small nuclear ribonucleoprotein 70 kDa	1	0.9886	9	SNRNP70	197392576	0	246922160	192584320	103084640	0	0	55755524	161461808	0	0	0	83047592	92013184	75367936	78872000	236681824	0	0	38019180	141767808	86837168	181712512	139148048	114084184	0	0	0	87258152	83217048	22388536	91029448	0.476471	0.950148	0.039393	0.623608	0.220761	0.72544	1
sp|P08670|VIME_HUMAN	P08670	VIME_HUMAN	466	Homo sapiens	1:Experimental evidence at protein level	Vimentin	1	0.999	72	VIM	486847616	39010036	404863488	496687904	657543550	938777790	143309632	228160672	301033952	280053952	160286720	106655568	1181844990	1234482430	1310436220	1293146750	750080380	934189950	0	130942040	850250370	644909950	964289920	568886140	166907712	315799936	88749800	35273464	1337163010	1164463870	1071714750	1227520260	0.0790263	0.00745053	0.314854	6.94596e-05	0.292332	0.980876	1
sp|P08758|ANXA5_HUMAN	P08758	ANXA5_HUMAN	320	Homo sapiens	1:Experimental evidence at protein level	Annexin A5	1	0.9951	3	ANXA5	0	0	0	0	0	0	0	0	0	0	0	0	0	0	2.36231e+06	0	0	0	0	0	0	0	0	0	0	0	0	0	0	0	4879525	0	1	1	1	0.0047854	1	0.0047854	1
sp|P08779|K1C16_HUMAN	P08779	K1C16_HUMAN	473	Homo sapiens	1:Experimental evidence at protein level	Keratin, type I cytoskeletal 16	1	0.999	26	KRT16	0	0	8958660	0	44075312	0	0	12326993	12330688	11276938	0	12149926	5651452	3.76159e+06	0	5.18801e+06	0	40886576	0	0	0	0	0	0	0	0	0	0	0	2.1814e+06	0	0	0.600088	0.327879	0.922646	0.828105	0.72768	0.845494	1
sp|P09012|SNRPA_HUMAN	P09012	SNRPA_HUMAN	282	Homo sapiens	1:Experimental evidence at protein level	U1 small nuclear ribonucleoprotein A	1	0.9942	3	SNRPA	0	0	0	0	0	0	0	0	0	0	0	0	3733596	0	4.67589e+06	0	0	0	0	0	0	0	0	0	0	0	0	0	3.76164e+06	0	4.30664e+06	4.65687e+06	1	0.0253391	1	0.000222666	1	0.0623372	1
sp|P09496|CLCA_HUMAN	P09496	CLCA_HUMAN	248	Homo sapiens	1:Experimental evidence at protein level	Clathrin light chain A	1	0.9901	3	CLTA	0	0	0	0	0	0	0	0	0	0	0	0	8590912	6.45379e+06	13376805	9052385	0	0	0	0	0	0	0	0	0	0	0	0	9509184	12714131	6649775	6474301	1	3.60665e-09	1	8.63563e-09	1	0.68211	1
sp|P09497|CLCB_HUMAN	P09497	CLCB_HUMAN	229	Homo sapiens	1:Experimental evidence at protein level	Clathrin light chain B	0.9913	0.9856	1	CLTB	0	0	0	0	0	0	0	0	0	0	0	0	0	53706652	0	0	0	0	0	0	0	0	0	0	0	0	0	0	0	0	0	47761004	1	0.148073	1	0.196324	1	0.869974	1
sp|P09622|DLDH_HUMAN	P09622	DLDH_HUMAN	509	Homo sapiens	1:Experimental evidence at protein level	Dihydrolipoyl dehydrogenase, mitochondrial	1	0.9981	11	DLD	0	0	0	0	3555348	0	0	0	0	0	0	0	12865713	20945036	18715694	29446238	0	0	0	0	6224312	9437260	0	0	0	0	0	0	15132305	23104226	14260587	30780638	1	2.7396e-05	1	2.9279e-09	1	0.0495579	1
sp|P09651|ROA1_HUMAN	P09651	ROA1_HUMAN	372	Homo sapiens	1:Experimental evidence at protein level	Heterogeneous nuclear ribonucleoprotein A1	1	0.999	11	HNRNPA1	0	0	0	0	0	0	0	4584688	0	0	0	0	8837585	6209915	8.01287e+06	9233738	0	0	0	0	0	0	0	11500962	0	12134102	0	0	9368606	9933838	0	9325690	0.21071	0.00129966	1	0.277404	0.21071	0.417887	1
sp|P0CG47|UBB_HUMAN	P0CG47	UBB_HUMAN	229	Homo sapiens	1:Experimental evidence at protein level	Polyubiquitin-B	1	0.9986	5	UBB	0	0	0	0	0	0	0	0	0	0	0	0	2.66933e+06	0	0	4157892	0	0	0	0	0	0	0	0	0	0	0	0	7.72026e+06	4064191	0	4.10619e+06	1	0.00140239	1	0.0499864	1	0.135206	1
sp|P0DMV8|HS71A_HUMAN	P0DMV8	HS71A_HUMAN	641	Homo sapiens	1:Experimental evidence at protein level	Heat shock 70 kDa protein 1A	1	0.9988	12	HSPA1A	0	0	0	0	0	0	0	0	0	0	0	0	4.28133e+06	5499667	3.82138e+06	0	0	0	0	0	0	0	0	0	0	0	0	0	3.73497e+06	4450920	0	7.24693e+06	1	3.75877e-05	1	0.00483297	1	0.0648525	1
sp|P10515|ODP2_HUMAN	P10515	ODP2_HUMAN	647	Homo sapiens	1:Experimental evidence at protein level	Dihydrolipoyllysine-residue acetyltransferase component of pyruvate dehydrogenase complex, mitochondrial	1	0.9777	5	DLAT	0	0	0	0	0	0	0	0	0	0	0	0	7767356	16468512	9409208	23790290	0	0	0	0	0	0	0	0	0	0	0	0	8.28607e+06	15195013	8548251	24089514	1	5.5493e-05	1	5.66892e-07	1	0.0758514	1
sp|P10809|CH60_HUMAN	P10809	CH60_HUMAN	573	Homo sapiens	1:Experimental evidence at protein level	60 kDa heat shock protein, mitochondrial	1	0.999	35	HSPD1	124906496	0	27150698	131916952	119298984	124287728	22206726	37057960	84709376	46642600	38075256	30842494	162501584	131981344	157276400	250990000	183636672	138401088	0	63558932	188823344	112547944	119106000	131375296	49586776	76252112	20052640	9498143	191170000	146986192	113536248	221727760	0.179349	0.528792	0.374451	0.00421052	0.258672	0.42685	1
sp|P11021|BIP_HUMAN	P11021	BIP_HUMAN	654	Homo sapiens	1:Experimental evidence at protein level	Endoplasmic reticulum chaperone BiP	1	0.9985	9	HSPA5	8660779	0	0	12078452	10480080	0	0	0	0	0	0	0	0	0	2959000	0	0	0	0	0	0	13089647	16614459	0	0	12693353	0	0	0	4.1572e+06	0	0	0.787313	0.201462	0.421849	0.364733	0.398942	0.93606	1
sp|P11142|HSP7C_HUMAN	P11142	HSP7C_HUMAN	646	Homo sapiens	1:Experimental evidence at protein level	Heat shock cognate 71 kDa protein	1	0.999	19	HSPA8	21336438	0	7823510	25743560	31580610	0	0	10757225	15445509	16111541	0	0	36917200	47206204	37962104	39218296	25214824	31636198	0	0	0	18503032	45347024	18749390	22734154	22268646	0	0	39908864	49787944	34944492	37888720	0.959419	0.000663091	0.299518	0.0259228	0.0235321	0.459326	1
sp|P11177|ODPB_HUMAN	P11177	ODPB_HUMAN	359	Homo sapiens	1:Experimental evidence at protein level	Pyruvate dehydrogenase E1 component subunit beta, mitochondrial	1	0.9985	10	PDHB	0	0	0	0	0	0	0	17959810	0	0	0	0	22853362	42395376	21906566	54680196	0	0	0	0	0	0	0	0	0	0	0	0	18768366	30549076	25688062	55326144	1	3.70584e-05	1	2.36126e-06	1	0.0701744	1
sp|P11387|TOP1_HUMAN	P11387	TOP1_HUMAN	765	Homo sapiens	1:Experimental evidence at protein level	DNA topoisomerase 1	1	0.9961	4	TOP1	0	0	0	0	0	0	0	0	2.56057e+06	0	0	0	0	2907813	0	0	0	0	0	0	0	0	0	0	0	0	0	0	1.56448e+06	0	0	0	0.190153	0.0270417	1	1	0.190153	0.0270417	1
sp|P11940|PABP1_HUMAN	P11940	PABP1_HUMAN	636	Homo sapiens	1:Experimental evidence at protein level	Polyadenylate-binding protein 1	1	0.9989	15	PABPC1	0	0	0	0	0	0	0	0	0	0	0	0	11950533	16997922	14152686	7.58356e+06	0	0	0	0	0	0	0	0	0	0	0	0	15778371	16205753	14655655	10330571	1	9.09079e-14	1	2.53137e-11	1	0.00172423	1
sp|P12956|XRCC6_HUMAN	P12956	XRCC6_HUMAN	609	Homo sapiens	1:Experimental evidence at protein level	X-ray repair cross-complementing protein 6	1	0.999	6	XRCC6	7.5143e+06	0	0	9545220	9219437	0	0	10046519	9270896	0	0	0	11556733	13416101	6585267	10002223	0	0	0	0	0	9792879	8381845	13688585	8.07446e+06	0	0	0	15249264	10124439	7.19028e+06	7034998	0.402955	0.0121199	0.416573	0.911011	0.146093	0.103646	1
sp|P13010|XRCC5_HUMAN	P13010	XRCC5_HUMAN	732	Homo sapiens	1:Experimental evidence at protein level	X-ray repair cross-complementing protein 5	1	0.9965	5	XRCC5	0	0	0	0	0	0	0	0	0	0	0	0	21321994	18707904	21000000	19709678	0	0	0	0	0	0	0	0	0	0	0	0	0	16484355	0	0	1	0.00107026	1	0.0131396	1	0.308777	1
sp|P13073|COX41_HUMAN	P13073	COX41_HUMAN	169	Homo sapiens	1:Experimental evidence at protein level	Cytochrome c oxidase subunit 4 isoform 1, mitochondrial	1	0.9893	2	COX4I1	0	0	0	0	0	0	0	0	0	0	0	0	3.75412e+06	0	2.783e+06	2.37397e+06	0	0	0	0	0	0	0	0	0	0	0	0	0	0	0	0	1	0.131095	1	0.0420759	1	0.564574	1
sp|P13639|EF2_HUMAN	P13639	EF2_HUMAN	858	Homo sapiens	1:Experimental evidence at protein level	Elongation factor 2	1	0.9912	9	EEF2	0	0	0	0	0	10337097	0	0	20057180	0	0	0	7217818	7.80323e+06	5.962e+06	4.78067e+06	0	0	0	0	0	0	3.6086e+06	16521946	0	13174646	0	0	5662024	9280444	0	6.6158e+06	0.027128	0.177309	1	0.846016	0.027128	0.380893	0.603597
sp|P13645|K1C10_HUMAN	P13645	K1C10_HUMAN	584	Homo sapiens	1:Experimental evidence at protein level	Keratin, type I cytoskeletal 10	1	0.999	40	KRT10	455783872	52435312	192872320	144752656	81470008	152573360	8794543	113163664	90021040	120376648	102465640	117196152	207649024	32252638	21351880	48012328	207432576	352427392	0	40534984	247768384	150418144	83065456	166896464	155166240	92145360	30411476	0	70745200	81545232	38725900	38038556	0.0181021	0.328399	0.599371	0.357365	0.396687	0.316648	0.46031
sp|P13646|K1C13_HUMAN	P13646	K1C13_HUMAN	458	Homo sapiens	1:Experimental evidence at protein level	Keratin, type I cytoskeletal 13	1	0.9979	12	KRT13	0	0	0	0	0	0	0	8451986	0	13555343	0	0	0	0	0	0	0	0	0	0	0	0	0	0	0	0	0	0	0	0	0	0	0.102606	1	1	0.300505	0.102606	1	1
sp|P13647|K2C5_HUMAN	P13647	K2C5_HUMAN	590	Homo sapiens	1:Experimental evidence at protein level	Keratin, type II cytoskeletal 5	1	0.999	35	KRT5	31163984	0	49233776	21138148	48916484	45797196	5430283	54488952	38731172	41822292	0	40502404	41239532	10075520	16639281	23721414	37270836	74862296	0	0	46776596	32509020	42370612	36329236	38729432	21050490	0	0	14737908	27270118	15741233	11199736	0.955003	0.133725	0.570875	0.182736	0.0667379	0.6212	1
sp|P13995|MTDC_HUMAN	P13995	MTDC_HUMAN	350	Homo sapiens	1:Experimental evidence at protein level	Bifunctional methylenetetrahydrofolate dehydrogenase/cyclohydrolase, mitochondrial	1	0.9984	3	MTHFD2	0	0	0	0	0	0	0	0	0	0	0	0	1.58981e+06	3.76073e+06	3532437	0	0	0	0	0	0	0	0	0	0	0	0	0	0	1.15122e+06	0	1.61037e+06	1	0.00936065	1	0.0350012	1	0.560351	1
sp|P14618|KPYM_HUMAN	P14618	KPYM_HUMAN	531	Homo sapiens	1:Experimental evidence at protein level	Pyruvate kinase PKM	1	0.9975	8	PKM	5.45259e+06	0	0	0	11034093	2235695	0	10246222	8744453	0	0	0	8305772	5388940	4.69666e+06	3514554	0	0	0	0	0	5241771	5.17904e+06	0	0	0	0	0	6833283	4019060	6.19554e+06	4.23516e+06	0.712978	0.501462	1	0.719237	0.332615	0.510662	1
sp|P14625|ENPL_HUMAN	P14625	ENPL_HUMAN	803	Homo sapiens	1:Experimental evidence at protein level	Endoplasmin	1	0.9869	7	HSP90B1	0	0	0	0	0	0	0	0	0	0	0	0	0	0	0	0	0	0	0	0	0	10253312	9290409	0	0	0	0	0	0	0	0	0	1	0.151328	1	0.191865	1	1	1
sp|P14866|HNRPL_HUMAN	P14866	HNRPL_HUMAN	589	Homo sapiens	1:Experimental evidence at protein level	Heterogeneous nuclear ribonucleoprotein L	1	0.9979	5	HNRNPL	0	0	0	0	4.46118e+06	0	0	0	0	0	0	13146839	6619966	5317167	7.3503e+06	7.82239e+06	0	0	0	0	0	7.15958e+06	6201174	0	0	8967216	0	0	7504175	6651356	8488381	8804817	0.344952	0.133081	0.170655	0.00943871	0.657429	0.500083	1
sp|P14923|PLAK_HUMAN	P14923	PLAK_HUMAN	745	Homo sapiens	1:Experimental evidence at protein level	Junction plakoglobin	1	0.9981	10	JUP	0	0	0	0	0	0	0	10202030	0	0	0	0	3.74028e+06	0	0	2.64498e+06	0	0	0	0	0	0	0	0	0	0	0	0	0	0	0	0	1	0.509942	1	0.189143	1	0.846353	1
sp|P15924|DESP_HUMAN	P15924	DESP_HUMAN	2871	Homo sapiens	1:Experimental evidence at protein level	Desmoplakin	1	0.9966	22	DSP	0	0	4982823	0	0	0	0	10558053	0	0	0	0	5.11326e+06	0	0	6.7034e+06	0	0	0	0	0	6001912	0	0	14288545	0	0	0	0	3.48978e+06	0	0	0.189496	0.807908	0.641956	0.71883	0.189496	0.859029	1
sp|P16401|H15_HUMAN	P16401	H15_HUMAN	226	Homo sapiens	1:Experimental evidence at protein level	Histone H1.5	1	0.9989	13	H1-5	18740772	0	9337504	25907114	15679192	12484280	0	13167475	20188120	13060977	8203157	16421937	16338426	10831099	8105830	6324342	18564812	17008782	0	4.81694e+06	0	13979592	21775484	16405478	15738885	20529694	0	3.51377e+06	14659678	13534464	9721828	6.31338e+06	0.464195	0.523879	0.565113	0.3171	0.0541838	0.234998	1
sp|P16403|H12_HUMAN	P16403	H12_HUMAN	213	Homo sapiens	1:Experimental evidence at protein level	Histone H1.2	1	0.9971	14	H1-2	0	0	0	11981574	0	0	0	0	0	9835006	0	0	0	2136984	0	0	0	0	0	0	0	0	0	0	5.63422e+06	6.64405e+06	0	0	0	2.69919e+06	0	0	0.00634781	0.51932	0.118231	1	0.00634781	0.51932	0.211858
sp|P17480|UBF1_HUMAN	P17480	UBF1_HUMAN	764	Homo sapiens	1:Experimental evidence at protein level	Nucleolar transcription factor 1	1	0.9965	4	UBTF	0	0	0	0	0	0	0	0	0	0	0	0	3.54751e+06	0	0	0	0	0	0	0	0	0	0	0	0	9050697	0	0	3062315	2743528	0	0	0.0713906	0.0630091	1	1	0.0713906	0.0630091	1
sp|P17844|DDX5_HUMAN	P17844	DDX5_HUMAN	614	Homo sapiens	1:Experimental evidence at protein level	Probable ATP-dependent RNA helicase DDX5	1	0.998	13	DDX5	0	0	0	0	0	0	0	0	0	0	0	0	5671669	10031916	9888243	4.76702e+06	0	0	0	0	0	0	0	0	0	0	0	0	8.27025e+06	10397885	0	8431919	1	3.07377e-07	1	8.84797e-05	1	0.0305487	1
sp|P17987|TCPA_HUMAN	P17987	TCPA_HUMAN	556	Homo sapiens	1:Experimental evidence at protein level	T-complex protein 1 subunit alpha	1	0.9948	5	TCP1	0	0	0	0	0	0	0	0	0	0	0	0	2.26031e+06	3.66935e+06	2.53995e+06	2.68463e+06	0	0	0	0	0	0	3.4863e+06	0	0	0	0	0	0	1.50383e+06	0	0	1	0.0129032	1	0.535809	1	0.432542	1
sp|P18077|RL35A_HUMAN	P18077	RL35A_HUMAN	110	Homo sapiens	1:Experimental evidence at protein level	Large ribosomal subunit protein eL33	0.999	0.974	2	RPL35A	0	0	0	0	0	0	0	0	0	0	0	0	1.90217e+06	0	1.48141e+06	0	0	0	0	0	0	0	1.3762e+06	0	0	0	0	0	0	2.58372e+06	0	0	1	0.0127333	1	0.950174	1	0.0839424	1
sp|P18085|ARF4_HUMAN	P18085	ARF4_HUMAN	180	Homo sapiens	1:Experimental evidence at protein level	ADP-ribosylation factor 4	0.9695	0.9965	2	ARF4	0	0	0	0	0	0	0	0	0	0	0	0	0	2.53137e+06	2.24617e+06	2189088	0	0	0	0	0	0	0	0	0	0	0	0	1.7663e+06	1.97886e+06	0	872042	1	0.000446599	1	0.00214918	1	0.536076	1
sp|P18124|RL7_HUMAN	P18124	RL7_HUMAN	248	Homo sapiens	1:Experimental evidence at protein level	Large ribosomal subunit protein uL30	1	0.9971	3	RPL7	7.74713e+06	0	0	0	0	4895652	0	0	0	0	0	0	5.34382e+06	0	0	0	0	0	0	0	0	0	6.2693e+06	0	0	0	0	0	5.34187e+06	6.68256e+06	0	4.69099e+06	0.260036	0.0755964	1	0.816191	1	0.0712193	1
sp|P18669|PGAM1_HUMAN	P18669	PGAM1_HUMAN	254	Homo sapiens	1:Experimental evidence at protein level	Phosphoglycerate mutase 1	1	0.9973	2	PGAM1	7003049	0	0	0	0	0	0	0	0	0	0	0	0	0	0	0	0	0	0	0	0	0	0	0	0	0	0	0	0	2.89043e+06	0	0	0.0768554	0.452875	1	1	1	0.452875	1
sp|P19338|NUCL_HUMAN	P19338	NUCL_HUMAN	710	Homo sapiens	1:Experimental evidence at protein level	Nucleolin	1	0.9982	4	NCL	9863841	0	0	11944911	6007901	0	0	8841355	9161046	6.87716e+06	0	25447060	7378550	11390613	3.95874e+06	5.67702e+06	0	11231445	0	0	0	6.57406e+06	9602326	9034367	8186480	7.84377e+06	0	0	7575434	8210165	0	6541735	0.519742	0.203172	0.429331	0.507475	0.696884	0.284731	1
sp|P20340|RAB6A_HUMAN	P20340	RAB6A_HUMAN	208	Homo sapiens	1:Experimental evidence at protein level	Ras-related protein Rab-6A	1	0.9931	3	RAB6A	0	0	0	0	0	0	0	0	0	0	0	0	0	0	0	0	0	0	0	0	0	0	0	0	0	0	0	0	1.24179e+06	0	5.87965e+06	0	1	0.683068	1	0.062098	1	0.135782	1
sp|P20674|COX5A_HUMAN	P20674	COX5A_HUMAN	150	Homo sapiens	1:Experimental evidence at protein level	Cytochrome c oxidase subunit 5A, mitochondrial	1	0.9925	4	COX5A	0	0	0	0	4.86405e+06	0	0	0	0	0	0	0	0	2.72895e+06	2.44905e+06	1.24584e+06	0	0	0	0	0	0	0	0	0	0	0	0	1.98329e+06	2449050	0	2730471	1	0.451173	1	0.042517	1	0.80825	1
sp|P21333|FLNA_HUMAN	P21333	FLNA_HUMAN	2647	Homo sapiens	1:Experimental evidence at protein level	Filamin-A	1	0.9974	6	FLNA	0	0	0	0	23507546	0	0	0	0	0	0	0	12684595	0	8.03059e+06	0	0	0	0	0	0	22965832	0	0	0	0	0	0	12141656	10178573	0	9663927	1	0.467915	1	0.266351	1	0.276608	1
sp|P22033|MUTA_HUMAN	P22033	MUTA_HUMAN	750	Homo sapiens	1:Experimental evidence at protein level	Methylmalonyl-CoA mutase, mitochondrial	1	0.9989	5	MMUT	0	0	0	0	0	0	0	0	0	0	0	0	0	9761687	3.54805e+06	4.51401e+06	0	0	0	0	0	0	0	0	0	0	0	0	0	6500462	0	4321700	1	0.00538014	1	0.0285336	1	0.472599	1
sp|P22102|PUR2_HUMAN	P22102	PUR2_HUMAN	1010	Homo sapiens	1:Experimental evidence at protein level	Trifunctional purine biosynthetic protein adenosine-3	0.9994	0.9934	2	GART	0	0	0	0	0	0	0	0	0	0	0	0	2500012	0	1.63365e+06	0	0	0	0	0	0	0	0	0	0	0	0	0	0	0	2.01492e+06	0	1	0.140936	1	0.0359604	1	0.490967	1
sp|P22234|PUR6_HUMAN	P22234	PUR6_HUMAN	425	Homo sapiens	1:Experimental evidence at protein level	Bifunctional phosphoribosylaminoimidazole carboxylase/phosphoribosylaminoimidazole succinocarboxamide synthetase	1	0.9901	4	PAICS	0	0	0	0	0	0	0	10803452	0	0	0	0	0	2.57437e+06	0	2523858	0	0	0	0	0	5734008	0	0	0	0	0	0	0	3.42527e+06	5281632	0	1	0.969368	1	0.66535	1	0.794191	1
sp|P22314|UBA1_HUMAN	P22314	UBA1_HUMAN	1058	Homo sapiens	1:Experimental evidence at protein level	Ubiquitin-like modifier-activating enzyme 1	0.4442	0.9391	1	UBA1	0	0	0	0	0	0	0	0	0	0	0	0	0	0	0	0	0	0	0	0	0	0	5816609	0	0	0	0	0	0	0	1.50264e+06	0	1	1	1	0.163859	1	0.621456	1
sp|P22626|ROA2_HUMAN	P22626	ROA2_HUMAN	353	Homo sapiens	1:Experimental evidence at protein level	Heterogeneous nuclear ribonucleoproteins A2/B1	1	0.999	23	HNRNPA2B1	92820504	0	17865464	62681556	99415312	42624700	8349137	20817556	41205332	22070944	30224616	11131720	55821352	55578824	60556388	63426336	75541080	48716084	0	10855229	45559864	59455748	150738848	64631192	43183800	44733880	9779868	0	68572648	59481916	67774232	61352116	0.455734	0.931025	0.647277	0.922238	0.260899	0.876458	1
sp|P22695|QCR2_HUMAN	P22695	QCR2_HUMAN	453	Homo sapiens	1:Experimental evidence at protein level	Cytochrome b-c1 complex subunit 2, mitochondrial	1	0.9949	6	UQCRC2	0	0	0	0	0	0	0	0	0	0	0	0	6.17211e+06	0	8071479	9486362	0	0	0	0	0	0	0	0	0	0	0	0	20810552	18803662	0	5622504	1	0.000301417	1	0.0430188	1	0.0480007	1
sp|P23246|SFPQ_HUMAN	P23246	SFPQ_HUMAN	707	Homo sapiens	1:Experimental evidence at protein level	Splicing factor, proline- and glutamine-rich	1	0.999	19	SFPQ	24715112	0	12307440	14830975	33530118	8890333	2.0238e+06	22763852	20933038	12781600	6656295	0	31169154	29301136	27042168	29833524	14174128	15646805	0	0	11368086	14877134	24795046	13895935	18985352	18859238	6.08221e+06	0	34527896	30471196	25009394	23555378	0.423951	0.0121003	0.497983	0.0563484	0.00968351	0.348063	1
sp|P23368|MAOM_HUMAN	P23368	MAOM_HUMAN	584	Homo sapiens	1:Experimental evidence at protein level	NAD-dependent malic enzyme, mitochondrial	1	0.9941	4	ME2	0	0	0	0	0	0	0	0	0	0	0	0	0	0	0	4042381	0	0	0	0	0	0	4.66468e+06	0	0	0	0	0	0	787150	0	0	1	0.802422	1	0.843153	1	0.305858	1
sp|P23396|RS3_HUMAN	P23396	RS3_HUMAN	243	Homo sapiens	1:Experimental evidence at protein level	Small ribosomal subunit protein uS3	1	0.9984	7	RPS3	0	0	0	13497839	0	0	0	0	5339809	0	0	0	8429496	9192374	8.12651e+06	4629311	0	0	0	0	6.29452e+06	0	9278714	0	0	0	0	0	7404561	8.20553e+06	6.83835e+06	7.20558e+06	0.571977	0.00803635	0.160443	0.0722832	0.571977	0.496679	1
sp|P23528|COF1_HUMAN	P23528	COF1_HUMAN	166	Homo sapiens	1:Experimental evidence at protein level	Cofilin-1	1	0.9983	3	CFL1	0	0	0	0	0	0	0	0	0	0	0	0	0	0	0	2703296	0	0	0	0	0	0	0	0	0	0	0	0	2041301	2.64192e+06	4.97108e+06	3.81866e+06	1	0.0767909	1	0.000134465	1	0.0128309	1
sp|P23588|IF4B_HUMAN	P23588	IF4B_HUMAN	611	Homo sapiens	1:Experimental evidence at protein level	Eukaryotic translation initiation factor 4B	1	0.9812	4	EIF4B	0	0	0	0	0	0	0	0	0	0	0	0	4523145	1.78557e+06	0	0	0	0	0	0	0	22590708	0	0	0	0	0	0	0	0	22027504	1.60773e+06	1	0.311674	1	0.146593	1	0.28233	1
sp|P24539|AT5F1_HUMAN	P24539	AT5F1_HUMAN	256	Homo sapiens	1:Experimental evidence at protein level	ATP synthase peripheral stalk subunit b, mitochondrial	1	0.9926	3	ATP5PB	0	0	0	0	0	0	0	0	0	0	0	0	3515274	465064	3.90486e+06	0	0	0	0	0	0	0	0	0	0	0	0	0	3.14506e+06	0	0	3.42534e+06	1	0.0173536	1	0.0147014	1	0.942053	1
sp|P24752|THIL_HUMAN	P24752	THIL_HUMAN	427	Homo sapiens	1:Experimental evidence at protein level	Acetyl-CoA acetyltransferase, mitochondrial	1	0.9989	8	ACAT1	0	0	0	0	9102749	0	0	9685985	0	0	0	0	12056069	11647544	18532394	22468538	0	0	0	0	0	8257679	7.63154e+06	8965844	0	0	0	0	6.8602e+06	13685907	19356080	19522204	1	0.00154925	1	2.35203e-07	1	8.24442e-05	1
sp|P25705|ATPA_HUMAN	P25705	ATPA_HUMAN	553	Homo sapiens	1:Experimental evidence at protein level	ATP synthase F(1) complex subunit alpha, mitochondrial	1	0.999	28	ATP5F1A	18937614	0	15938159	26608906	30550806	27705860	6394273	15917995	13326552	12730585	4.5435e+06	7823924	27643038	21213818	34047180	26204238	33657240	30345782	0	4255219	31684432	27219348	27820284	18158328	10220417	15345462	0	0	35522016	21500488	37409748	28628582	0.193174	0.633989	0.153993	0.0205734	0.106292	0.391561	1
sp|P26038|MOES_HUMAN	P26038	MOES_HUMAN	577	Homo sapiens	1:Experimental evidence at protein level	Moesin	1	0.9881	6	MSN	21767688	0	0	0	9976074	0	0	0	0	0	0	0	0	4662373	12866235	4.51206e+06	13714971	0	0	0	0	7.81178e+06	15839599	0	0	0	0	0	14990268	13333673	2.58799e+06	14492726	0.0485826	0.382278	1	0.286374	1	0.931989	0.960855
sp|P26368|U2AF2_HUMAN	P26368	U2AF2_HUMAN	475	Homo sapiens	1:Experimental evidence at protein level	Splicing factor U2AF 65 kDa subunit	0.9578	0.9657	1	U2AF2	0	0	0	0	0	0	0	0	0	0	0	0	0	0	0	0	0	0	0	0	0	0	0	0	0	0	0	0	2.96512e+06	0	2.21173e+06	1.32164e+06	1	0.11936	1	0.0662092	1	0.75959	1
sp|P26373|RL13_HUMAN	P26373	RL13_HUMAN	211	Homo sapiens	1:Experimental evidence at protein level	Large ribosomal subunit protein eL13	1	0.9904	5	RPL13	9481388	0	0	0	14483387	13582201	0	0	0	10349995	0	0	0	7749569	5.13142e+06	0	12443613	0	0	0	0	13872494	19104060	0	0	8497464	0	0	5.7344e+06	12463932	0	0	0.845836	0.317335	1	0.381057	0.240445	0.196199	1
sp|P26440|IVD_HUMAN	P26440	IVD_HUMAN	426	Homo sapiens	1:Experimental evidence at protein level	Isovaleryl-CoA dehydrogenase, mitochondrial	1	0.9808	2	IVD	0	0	0	0	0	0	0	0	0	0	0	0	0	0	0	1.28904e+06	0	0	0	0	0	0	0	0	0	0	0	0	2.16254e+06	0	0	1.43537e+06	1	0.119209	1	0.0529738	1	0.678356	1
sp|P26599|PTBP1_HUMAN	P26599	PTBP1_HUMAN	557	Homo sapiens	1:Experimental evidence at protein level	Polypyrimidine tract-binding protein 1	1	0.9981	4	PTBP1	0	0	0	0	0	0	0	0	0	0	0	0	7920618	6931045	5.60245e+06	5511103	0	0	0	0	0	0	6.98843e+06	0	0	0	0	0	6.07702e+06	6047040	0	7.37045e+06	1	9.21244e-06	1	0.0252812	1	0.090735	1
sp|P26641|EF1G_HUMAN	P26641	EF1G_HUMAN	437	Homo sapiens	1:Experimental evidence at protein level	Elongation factor 1-gamma	1	0.9988	8	EEF1G	53957560	0	0	0	123620296	0	0	14806983	0	0	61469448	58932112	38890316	32849230	43993888	16882264	0	0	0	0	0	86569256	43543500	35190568	6046304	47629976	0	0	29792750	34523564	53099004	29506072	0.997352	0.385489	0.164009	0.557098	0.434052	0.930183	1
sp|P29373|RABP2_HUMAN	P29373	RABP2_HUMAN	138	Homo sapiens	1:Experimental evidence at protein level	Cellular retinoic acid-binding protein 2	1	0.9796	2	CRABP2	0	0	0	0	0	0	0	0	0	0	5795909	2.46348e+06	0	4.52173e+06	4829111	0	0	0	0	0	0	0	0	0	0	0	0	0	0	5.60265e+06	0	0	1	0.0415376	0.0917007	0.314576	0.0917007	0.27116	1
sp|P29401|TKT_HUMAN	P29401	TKT_HUMAN	623	Homo sapiens	1:Experimental evidence at protein level	Transketolase	1	0.9989	14	TKT	0	0	0	0	5425132	0	0	0	0	0	0	0	6.56143e+06	0	4.49985e+06	2.68716e+06	0	0	0	0	0	0	0	0	0	0	0	0	6524383	4.19982e+06	0	4710885	1	0.0175808	1	0.0172663	1	0.258136	1
sp|P29590|PML_HUMAN	P29590	PML_HUMAN	882	Homo sapiens	1:Experimental evidence at protein level	Protein PML	1	0.9901	3	PML	0	0	0	0	0	0	0	0	0	0	0	0	0	0	0	0	0	0	0	0	0	0	0	0	0	0	0	0	1.55219e+06	297088	0	0	1	0.0196902	1	1	1	0.0196902	1
sp|P30038|AL4A1_HUMAN	P30038	AL4A1_HUMAN	563	Homo sapiens	1:Experimental evidence at protein level	Delta-1-pyrroline-5-carboxylate dehydrogenase, mitochondrial	1	0.9927	2	ALDH4A1	0	0	0	0	0	0	0	0	0	0	0	0	9118041	0	0	3.98209e+06	0	0	0	0	0	0	0	0	0	0	0	0	1.21761e+06	3869486	0	0	1	0.00434236	1	0.386101	1	0.032725	1
sp|P30048|PRDX3_HUMAN	P30048	PRDX3_HUMAN	256	Homo sapiens	1:Experimental evidence at protein level	Thioredoxin-dependent peroxide reductase, mitochondrial	1	0.9981	4	PRDX3	0	0	0	0	12675007	32124520	0	17498806	0	0	0	0	35973084	7.58461e+06	16558165	17912682	0	0	0	0	22948492	21473166	26193266	23455884	3.20461e+06	0	0	0	6.6061e+06	14005141	18407818	17483110	0.872829	0.218097	1	0.872467	0.872829	0.757249	1
sp|P30049|ATPD_HUMAN	P30049	ATPD_HUMAN	168	Homo sapiens	1:Experimental evidence at protein level	ATP synthase F(1) complex subunit delta, mitochondrial	1	0.9872	2	ATP5F1D	0	0	0	0	0	0	0	0	0	0	0	0	2.42814e+06	1.30401e+06	4292909	2762010	0	0	0	0	3649789	4.15237e+06	0	0	0	0	0	0	1.72222e+06	0	0	0	1	0.479741	1	0.0412127	1	0.628988	1
sp|P30101|PDIA3_HUMAN	P30101	PDIA3_HUMAN	505	Homo sapiens	1:Experimental evidence at protein level	Protein disulfide-isomerase A3	1	0.9971	3	PDIA3	11067946	0	0	11303923	14418559	11009126	0	0	0	0	0	0	0	0	0	0	0	0	0	0	0	13569862	15437364	4523209	4150986	0	0	0	0	2.5669e+06	0	0	0.596223	0.00929841	0.388886	0.134326	0.750052	0.843726	1
sp|P30153|2AAA_HUMAN	P30153	2AAA_HUMAN	589	Homo sapiens	1:Experimental evidence at protein level	Serine/threonine-protein phosphatase 2A 65 kDa regulatory subunit A alpha isoform	1	0.9963	2	PPP2R1A	0	0	0	0	0	0	0	0	0	0	0	0	0	1.01504e+06	1769913	0	0	0	0	0	0	0	0	0	0	0	0	0	0	863639	3.31474e+06	0	1	0.276816	1	0.00603403	1	0.0696501	1
sp|P31327|CPSM_HUMAN	P31327	CPSM_HUMAN	1500	Homo sapiens	1:Experimental evidence at protein level	Carbamoyl-phosphate synthase [ammonia], mitochondrial	1	0.9894	12	CPS1	0	0	0	0	0	0	0	0	0	0	0	0	0	0	0	6.28589e+06	0	0	0	0	0	0	0	0	0	0	0	0	0	0	0	6397772	1	1	1	0.00201459	1	0.00201459	1
sp|P31483|TIA1_HUMAN	P31483	TIA1_HUMAN	386	Homo sapiens	1:Experimental evidence at protein level	Cytotoxic granule associated RNA binding protein TIA1	0.9808	0.9846	1	TIA1	0	0	0	0	0	0	0	0	0	0	0	0	0	5.65574e+06	4.92379e+06	0	0	0	0	0	0	0	0	0	0	0	0	0	4513204	0	0	3714836	1	0.0157054	1	0.0369909	1	0.699051	1
sp|P31930|QCR1_HUMAN	P31930	QCR1_HUMAN	480	Homo sapiens	1:Experimental evidence at protein level	Cytochrome b-c1 complex subunit 1, mitochondrial	1	0.9965	7	UQCRC1	0	0	0	0	8048998	0	0	0	0	0	0	0	4.86886e+06	4.71035e+06	4.9838e+06	3.35459e+06	0	0	0	0	0	0	0	0	0	0	0	0	4.80621e+06	4.09231e+06	4.9156e+06	5009079	1	0.0183411	1	0.000175933	1	0.958882	1
sp|P31942|HNRH3_HUMAN	P31942	HNRH3_HUMAN	346	Homo sapiens	1:Experimental evidence at protein level	Heterogeneous nuclear ribonucleoprotein H3	1	0.9989	4	HNRNPH3	0	0	0	0	0	0	0	0	0	0	0	0	6.5887e+06	8.19788e+06	7.51158e+06	8297494	0	0	0	0	0	0	0	0	0	0	0	0	6.8133e+06	6.67405e+06	0	8680420	1	5.37151e-07	1	4.82553e-06	1	0.374259	1
sp|P31943|HNRH1_HUMAN	P31943	HNRH1_HUMAN	449	Homo sapiens	1:Experimental evidence at protein level	Heterogeneous nuclear ribonucleoprotein H	1	0.9989	6	HNRNPH1	0	3.16593e+06	9181866	16330160	7529074	0	0	0	6776632	0	0	0	9784577	10100053	9118584	12380378	0	11656341	0	0	0	4.62627e+06	11208498	0	0	0	0	0	9137002	13197409	9878296	11378310	0.524389	0.0237697	0.0515988	0.0182546	0.591368	0.965993	1
sp|P33240|CSTF2_HUMAN	P33240	CSTF2_HUMAN	577	Homo sapiens	1:Experimental evidence at protein level	Cleavage stimulation factor subunit 2	1	0.9989	15	CSTF2	0	0	0	0	0	0	0	0	0	0	0	0	57856416	54724220	57508312	53946128	0	0	0	0	0	0	0	0	0	0	0	0	62149256	56946944	89837744	60005660	1	6.85208e-13	1	5.05371e-14	1	0.0909775	1
sp|P33316|DUT_HUMAN	P33316	DUT_HUMAN	252	Homo sapiens	1:Experimental evidence at protein level	Deoxyuridine 5'-triphosphate nucleotidohydrolase, mitochondrial	0.9998	0.9907	1	DUT	0	0	0	0	10834579	0	0	0	0	0	0	0	46870216	35795688	55503836	10096371	0	0	0	0	0	0	0	0	0	0	0	0	0	23007598	0	5.54557e+06	1	0.00822575	1	0.0408948	1	0.304742	1
sp|P34897|GLYM_HUMAN	P34897	GLYM_HUMAN	504	Homo sapiens	1:Experimental evidence at protein level	Serine hydroxymethyltransferase, mitochondrial	1	0.9939	8	SHMT2	0	0	0	0	0	0	0	0	0	0	0	0	7902946	8268043	8.03874e+06	7.88017e+06	0	0	0	0	8.04087e+06	7526539	0	7.3786e+06	0	0	0	0	7067390	8.33504e+06	8776433	9355190	1	0.0119773	1	0.000137018	1	0.677666	1
sp|P34932|HSP74_HUMAN	P34932	HSP74_HUMAN	840	Homo sapiens	1:Experimental evidence at protein level	Heat shock 70 kDa protein 4	1	0.9983	9	HSPA4	0	0	0	0	0	0	0	0	0	0	0	0	0	7506208	8.14772e+06	0	0	0	0	0	0	0	0	0	0	0	0	0	0	11731889	8667033	8629513	1	0.0133494	1	0.00169645	1	0.397315	1
sp|P35080|PROF2_HUMAN	P35080	PROF2_HUMAN	140	Homo sapiens	1:Experimental evidence at protein level	Profilin-2	1	0.9986	2	PFN2	0	0	0	0	0	0	0	0	0	0	0	0	3.37106e+06	5412039	4.75216e+06	3.37301e+06	0	0	0	0	0	5340307	0	0	0	0	0	0	5143759	5721202	0	2810858	1	0.000417928	1	0.00457635	1	0.0200344	1
sp|P35222|CTNB1_HUMAN	P35222	CTNB1_HUMAN	781	Homo sapiens	1:Experimental evidence at protein level	Catenin beta-1	1	0.9948	5	CTNNB1	0	0	0	0	0	0	0	0	0	0	0	0	8351471	6103196	15557320	11804341	0	0	0	0	0	0	0	0	0	0	0	0	7408557	6.75284e+06	21100544	11772443	1	1.44692e-06	1	1.29565e-12	1	2.95852e-07	1
sp|P35232|PHB1_HUMAN	P35232	PHB1_HUMAN	272	Homo sapiens	1:Experimental evidence at protein level	Prohibitin 1	1	0.998	6	PHB1	22060904	0	11199919	44235808	17069922	24230748	4.75542e+06	12345229	9161524	0	6.58799e+06	0	15945206	16795346	24009266	20249126	28171826	0	0	0	26960790	14637343	28526048	15531987	11483117	8647877	0	0	18823738	19084562	19405020	19307374	0.474388	0.674503	0.102939	0.456391	0.4384	0.672708	1
sp|P35527|K1C9_HUMAN	P35527	K1C9_HUMAN	623	Homo sapiens	1:Experimental evidence at protein level	Keratin, type I cytoskeletal 9	1	0.999	35	KRT9	53778024	26948496	151136864	169574464	90487016	200939040	11669217	144340528	104736288	144110736	146547856	117671352	265204064	59491840	16507149	150637312	227820080	199147888	0	16829464	144688368	85161208	30917902	187321520	96152816	109917704	28795750	45083572	59179440	166963184	49533584	32850020	0.806491	0.890817	0.997933	0.563807	0.588605	0.170198	1
sp|P35579|MYH9_HUMAN	P35579	MYH9_HUMAN	1960	Homo sapiens	1:Experimental evidence at protein level	Myosin-9	1	0.9928	6	MYH9	0	0	0	0	9526866	8645030	1.16116e+06	8770804	0	0	0	0	0	0	0	0	0	0	0	1.45879e+06	9848278	9480610	2.92279e+06	7416798	3079037	0	0	0	0	1.62546e+06	0	0	0.460586	6.39641e-09	0.725466	4.87265e-05	0.460586	0.695678	1
sp|P35606|COPB2_HUMAN	P35606	COPB2_HUMAN	906	Homo sapiens	1:Experimental evidence at protein level	Coatomer subunit beta'	1	0.9895	4	COPB2	207139872	0	216523600	178702112	53704576	0	0	29597948	145181200	0	140051632	80893128	0	0	57888604	45460508	274837984	0	0	0	0	74454416	126862736	94281176	118046744	91447944	0	0	44993912	46146692	0	38942860	0.567192	0.867434	0.434802	0.625608	0.547924	0.817639	1
sp|P35637|FUS_HUMAN	P35637	FUS_HUMAN	526	Homo sapiens	1:Experimental evidence at protein level	RNA-binding protein FUS	0.9595	0.9978	1	FUS	0	0	0	0	0	0	0	0	0	0	0	0	0	1.81486e+06	0	5364389	0	0	0	0	0	0	0	0	0	0	0	0	0	3.42224e+06	0	0	1	0.1092	1	0.101292	1	0.968082	1
sp|P35908|K22E_HUMAN	P35908	K22E_HUMAN	639	Homo sapiens	1:Experimental evidence at protein level	Keratin, type II cytoskeletal 2 epidermal	1	0.999	50	KRT2	365554944	31358854	94883256	105192152	61664376	98651264	5.64906e+06	94830120	68830936	90064864	81070216	122614280	164862496	25974156	23664484	30899568	174135824	241664384	0	16816800	198680816	96154336	43449544	147840528	145051984	77939376	22620290	7121971	49088272	49121468	23071626	29211032	0.0358601	0.399803	0.932707	0.349428	0.451049	0.356441	0.736511
sp|P36578|RL4_HUMAN	P36578	RL4_HUMAN	427	Homo sapiens	1:Experimental evidence at protein level	Large ribosomal subunit protein uL4	1	0.9955	3	RPL4	5.82021e+06	0	0	0	5.87912e+06	0	0	0	0	0	0	0	1.80453e+06	0	0	0	0	0	0	0	0	0	0	0	0	0	0	0	0	1.51725e+06	0	0	0.183306	0.552786	1	1	1	0.441851	1
sp|P36776|LONM_HUMAN	P36776	LONM_HUMAN	959	Homo sapiens	1:Experimental evidence at protein level	Lon protease homolog, mitochondrial	1	0.9968	4	LONP1	0	0	0	0	0	0	0	0	0	0	0	0	1.88637e+06	0	4082143	0	0	0	0	0	0	0	0	0	0	0	0	0	0	0	0	4714686	1	0.494832	1	0.00354803	1	0.0179955	1
sp|P36957|ODO2_HUMAN	P36957	ODO2_HUMAN	453	Homo sapiens	1:Experimental evidence at protein level	Dihydrolipoyllysine-residue succinyltransferase component of 2-oxoglutarate dehydrogenase complex, mitochondrial	1	0.9988	8	DLST	0	0	0	0	0	0	0	0	0	0	0	0	7391150	11861250	6472797	13394997	0	0	0	0	0	0	0	0	0	0	0	0	5.21598e+06	7911746	11206310	14475805	1	1.95488e-07	1	3.87991e-10	1	0.0073858	1
sp|P37198|NUP62_HUMAN	P37198	NUP62_HUMAN	522	Homo sapiens	1:Experimental evidence at protein level	Nuclear pore glycoprotein p62	0.899	0.9809	1	NUP62	0	0	0	0	0	0	0	0	0	0	0	0	0	0	0	1548911	0	0	0	0	0	0	0	0	0	0	0	0	1.85619e+06	0	0	1.26933e+06	1	0.14728	1	0.0322125	1	0.445225	1
sp|P37837|TALDO_HUMAN	P37837	TALDO_HUMAN	337	Homo sapiens	1:Experimental evidence at protein level	Transaldolase	0.9982	0.9926	2	TALDO1	0	0	0	0	0	0	0	0	0	0	0	0	2.41696e+06	0	0	0	0	0	0	0	0	0	3.58325e+06	0	0	0	0	0	3.13874e+06	0	0	1358836	1	0.0370378	1	0.385419	1	0.108305	1
sp|P38117|ETFB_HUMAN	P38117	ETFB_HUMAN	255	Homo sapiens	1:Experimental evidence at protein level	Electron transfer flavoprotein subunit beta	1	0.9957	8	ETFB	0	0	0	0	0	0	0	0	0	0	0	0	2.89607e+06	0	3861381	0	0	0	0	0	0	0	0	0	0	0	0	0	0	0	0	0	1	0.241848	1	0.122683	1	0.692705	1
sp|P38159|RBMX_HUMAN	P38159	RBMX_HUMAN	391	Homo sapiens	1:Experimental evidence at protein level	RNA-binding motif protein, X chromosome	1	0.999	16	RBMX	0	0	0	0	0	0	0	0	9212926	0	0	0	11907983	7.64201e+06	15970231	10694231	0	0	0	0	0	0	0	0	0	0	0	0	12752440	8828550	14522317	13062770	0.117681	1.74066e-07	1	1.18406e-09	0.117681	0.0297463	1
sp|P38646|HSPA9_HUMAN	P38646	HSPA9_HUMAN	679	Homo sapiens	1:Experimental evidence at protein level	Stress-70 protein, mitochondrial	1	0.9987	15	HSPA9	0	0	0	19773090	17364972	26452270	0	10143844	0	0	0	0	24829934	21415028	28093636	31893488	14168475	12177251	0	0	26826746	23085790	10504533	20028870	0	19878454	0	0	19917418	26887050	33029474	26742282	0.73625	0.971701	0.307868	0.000345411	0.305353	0.172154	1
sp|P38919|IF4A3_HUMAN	P38919	IF4A3_HUMAN	411	Homo sapiens	1:Experimental evidence at protein level	Eukaryotic initiation factor 4A-III	1	0.9986	8	EIF4A3	11276121	0	0	8.20539e+06	5081346	0	0	0	0	0	11380205	0	10851704	16860510	5331144	6703249	11090984	0	0	0	8974706	13235587	0	17792892	11276116	0	0	616314	19316810	10797124	21909116	8368716	0.53453	0.0955758	0.831268	0.176338	0.967688	0.386795	1
sp|P39019|RS19_HUMAN	P39019	RS19_HUMAN	145	Homo sapiens	1:Experimental evidence at protein level	Small ribosomal subunit protein eS19	0.9997	0.9577	2	RPS19	0	0	0	0	0	0	0	0	0	0	0	0	1.58555e+06	2.9014e+06	2.04197e+06	1.08628e+06	0	0	0	0	0	0	0	0	0	0	0	0	0	0	0	0	1	0.015026	1	0.0802728	1	0.435425	1
sp|P39023|RL3_HUMAN	P39023	RL3_HUMAN	403	Homo sapiens	1:Experimental evidence at protein level	Large ribosomal subunit protein uL3	0.88	0.993	1	RPL3	6069385	0	0	0	12508378	0	0	0	0	0	0	0	2.0385e+06	0	1.33513e+06	0	0	0	0	0	0	7659361	5.46286e+06	0	0	0	0	0	2008709	0	0	0	0.426502	0.0419705	1	0.587303	1	0.720913	1
sp|P39656|OST48_HUMAN	P39656	OST48_HUMAN	456	Homo sapiens	1:Experimental evidence at protein level	Dolichyl-diphosphooligosaccharide--protein glycosyltransferase 48 kDa subunit	0.9998	0.9964	2	DDOST	0	0	0	0	0	0	0	0	0	0	0	0	0	0	0	0	22050706	0	0	0	0	0	11096210	0	0	0	0	0	0	0	0	0	0.08665	1	1	0.377575	1	1	1
sp|P40227|TCPZ_HUMAN	P40227	TCPZ_HUMAN	531	Homo sapiens	1:Experimental evidence at protein level	T-complex protein 1 subunit zeta	1	0.995	6	CCT6A	10478757	0	0	0	7565189	0	0	0	6496948	0	0	0	5.68116e+06	5.24542e+06	6.37902e+06	8.02171e+06	0	0	0	0	0	5548584	13098062	0	0	0	0	0	5726788	5997585	0	5.29378e+06	0.705022	0.367966	1	0.531659	0.537817	0.77851	1
sp|P40926|MDHM_HUMAN	P40926	MDHM_HUMAN	338	Homo sapiens	1:Experimental evidence at protein level	Malate dehydrogenase, mitochondrial	1	0.999	10	MDH2	9304892	0	0	0	0	0	0	0	0	0	0	0	16536341	13053613	18863926	23116834	0	0	0	0	12174472	13065461	11235320	10886496	0	0	0	0	14451801	14237243	20816666	21198562	0.405587	0.00611783	1	8.52927e-06	1	0.0279423	1
sp|P40939|ECHA_HUMAN	P40939	ECHA_HUMAN	763	Homo sapiens	1:Experimental evidence at protein level	Trifunctional enzyme subunit alpha, mitochondrial	0.5588	0.9607	1	HADHA	0	0	0	0	0	0	0	0	0	0	0	0	0	0	2.43456e+06	0	0	0	0	0	0	0	0	0	0	0	0	0	2.66335e+06	0	0	2.19078e+06	1	0.17126	1	0.0219905	1	0.309176	1
sp|P42126|ECI1_HUMAN	P42126	ECI1_HUMAN	302	Homo sapiens	1:Experimental evidence at protein level	Enoyl-CoA delta isomerase 1, mitochondrial	1	0.9987	4	ECI1	0	0	0	0	0	0	0	0	0	0	0	0	8555096	10244459	13161308	15406875	0	0	0	0	0	0	0	0	0	0	0	0	0	9575398	16386366	4.10255e+06	1	0.000766177	1	6.90317e-07	1	0.00976183	1
sp|P42704|LPPRC_HUMAN	P42704	LPPRC_HUMAN	1394	Homo sapiens	1:Experimental evidence at protein level	Leucine-rich PPR motif-containing protein, mitochondrial	1	0.997	11	LRPPRC	0	0	0	0	5.6796e+06	0	0	0	0	0	0	0	8855664	8.0361e+06	9434218	9185273	0	0	0	0	10989902	7935345	6524164	0	0	0	0	0	8527202	8768272	7780641	9150548	1	0.107734	1	3.55826e-05	1	0.814096	1
sp|P42765|THIM_HUMAN	P42765	THIM_HUMAN	397	Homo sapiens	1:Experimental evidence at protein level	3-ketoacyl-CoA thiolase, mitochondrial	1	0.9934	2	ACAA2	0	0	0	0	0	0	0	0	0	0	0	0	2.33218e+06	1.60879e+06	3957673	2.33678e+06	0	0	0	0	0	0	0	0	0	0	0	0	1.9522e+06	869973	0	2824731	1	0.000859116	1	2.97768e-05	1	0.19737	1
sp|P43243|MATR3_HUMAN	P43243	MATR3_HUMAN	847	Homo sapiens	1:Experimental evidence at protein level	Matrin-3	1	0.9969	11	MATR3	12131025	0	0	0	5913008	0	0	0	0	0	0	0	8374772	14663978	7064198	2852274	21840726	0	0	0	0	4342515	28758716	0	0	0	0	0	25028896	3042627	9138885	5414382	0.112073	0.0588397	1	0.836789	1	0.208137	1
sp|P45880|VDAC2_HUMAN	P45880	VDAC2_HUMAN	294	Homo sapiens	1:Experimental evidence at protein level	Non-selective voltage-gated ion channel VDAC2	0.991	0.9563	2	VDAC2	0	0	0	0	0	0	0	0	0	0	0	0	0	0	0	0	0	0	0	0	0	0	4996969	0	0	0	0	0	1.51085e+06	0	0	0	1	0.5681	1	0.0675634	1	0.5681	1
sp|P46199|IF2M_HUMAN	P46199	IF2M_HUMAN	727	Homo sapiens	1:Experimental evidence at protein level	Translation initiation factor IF-2, mitochondrial	0.7956	0.9869	1	MTIF2	0	0	0	0	0	0	0	0	0	0	0	0	0	0	0	0	0	0	0	0	0	0	0	0	0	0	0	0	0	0	1.97038e+06	2153319	1	1	1	0.00204731	1	0.00204731	1
sp|P46782|RS5_HUMAN	P46782	RS5_HUMAN	204	Homo sapiens	1:Experimental evidence at protein level	Small ribosomal subunit protein uS7	1	0.9747	5	RPS5	8976000	0	0	0	0	0	0	0	0	0	0	0	0	5.66733e+06	5.20079e+06	0	0	0	0	0	0	4840530	3975893	0	0	0	0	0	8320124	4.50024e+06	0	3.74752e+06	0.212104	0.0630653	1	0.484448	1	0.185716	1
sp|P46939|UTRN_HUMAN	P46939	UTRN_HUMAN	3433	Homo sapiens	1:Experimental evidence at protein level	Utrophin	1	0.9831	4	UTRN	0	0	0	0	13066677	0	0	0	0	0	0	0	0	0	0	30188488	0	0	0	0	0	0	20228808	0	0	0	0	0	0	28737762	0	0	1	0.521163	1	0.68269	1	0.952436	1
sp|P46940|IQGA1_HUMAN	P46940	IQGA1_HUMAN	1657	Homo sapiens	1:Experimental evidence at protein level	Ras GTPase-activating-like protein IQGAP1	1	0.9692	3	IQGAP1	0	0	0	0	0	0	0	0	0	0	0	0	0	0	5758567	3603250	0	0	0	0	0	0	0	0	0	0	0	0	0	4.05263e+06	0	0	1	0.257046	1	0.0130312	1	0.141321	1
sp|P47914|RL29_HUMAN	P47914	RL29_HUMAN	159	Homo sapiens	1:Experimental evidence at protein level	Large ribosomal subunit protein eL29	0.9998	0.9678	3	RPL29	0	0	0	0	6.28541e+06	0	0	10731130	0	0	0	0	0	0	0	0	0	0	0	0	0	0	0	0	0	0	0	0	0	0	0	0	1	0.32219	1	0.0972444	1	1	1
sp|P47929|LEG7_HUMAN	P47929	LEG7_HUMAN	136	Homo sapiens	1:Experimental evidence at protein level	Galectin-7	0.9774	0.9714	2	LGALS7	0	0	0	0	0	0	0	11577088	0	0	0	0	0	0	0	0	0	0	0	0	0	9769488	0	0	0	0	0	0	0	0	0	0	1	0.209396	1	0.139463	1	1	1
sp|P48047|ATPO_HUMAN	P48047	ATPO_HUMAN	213	Homo sapiens	1:Experimental evidence at protein level	ATP synthase peripheral stalk subunit OSCP, mitochondrial	1	0.9954	3	ATP5PO	0	0	0	0	0	0	0	0	0	0	0	0	3.97759e+06	2.2786e+06	4847586	5305551	0	0	0	0	0	0	0	0	0	0	0	0	0	2.04183e+06	4726369	5.08508e+06	1	3.85814e-05	1	1.05139e-11	1	2.60886e-07	1
sp|P48681|NEST_HUMAN	P48681	NEST_HUMAN	1621	Homo sapiens	1:Experimental evidence at protein level	Nestin	1	0.9989	18	NES	15134187	0	0	20698966	20782294	15824963	0	15868811	0	0	35741764	40459468	20190168	24959150	13624690	20541010	0	32605480	0	0	27839140	29404904	75048928	8468649	0	23011350	0	0	21393788	21675264	13513604	17778126	0.601727	0.905105	0.246796	0.475041	0.266491	0.630796	1
sp|P48735|IDHP_HUMAN	P48735	IDHP_HUMAN	452	Homo sapiens	1:Experimental evidence at protein level	Isocitrate dehydrogenase [NADP], mitochondrial	1	0.9951	6	IDH2	0	0	0	0	0	0	0	0	0	0	0	0	13607606	0	13190752	3.80629e+06	0	0	0	0	0	0	0	0	0	0	0	0	0	12694116	9997301	0	1	0.0118267	1	0.0100198	1	0.943401	1
sp|P49257|LMAN1_HUMAN	P49257	LMAN1_HUMAN	510	Homo sapiens	1:Experimental evidence at protein level	Protein ERGIC-53	0.9994	0.9761	2	LMAN1	0	0	0	0	0	0	0	0	0	0	0	0	0	7783629	1.85126e+06	0	0	0	0	0	0	0	0	0	0	0	0	0	0	351923	5.87231e+06	0	1	0.098403	1	0.11565	1	0.931336	1
sp|P49368|TCPG_HUMAN	P49368	TCPG_HUMAN	545	Homo sapiens	1:Experimental evidence at protein level	T-complex protein 1 subunit gamma	1	0.9987	4	CCT3	5044246	0	0	0	0	0	0	0	0	0	0	0	6265819	5116206	6.36883e+06	2228961	0	0	0	0	0	0	0	0	0	5085620	0	0	6153657	4313071	5.57286e+06	4484268	0.992056	1.88663e-05	1	0.000135114	0.228197	0.444978	1
sp|P49411|EFTU_HUMAN	P49411	EFTU_HUMAN	455	Homo sapiens	1:Experimental evidence at protein level	Elongation factor Tu, mitochondrial	1	0.999	15	TUFM	6.42119e+06	0	0	0	10929437	0	0	0	0	0	0	0	31932108	41037148	42698660	89151872	9677132	0	0	0	24314326	14665446	10769077	0	0	0	0	0	40128860	44514040	47323832	84434256	0.567453	0.000714868	1	2.96052e-09	1	0.000834357	1
sp|P49419|AL7A1_HUMAN	P49419	AL7A1_HUMAN	539	Homo sapiens	1:Experimental evidence at protein level	Alpha-aminoadipic semialdehyde dehydrogenase	1	0.998	3	ALDH7A1	0	0	0	0	0	0	0	0	0	0	0	0	2.31697e+06	2.68543e+06	3.25911e+06	1.36906e+06	0	0	0	0	0	2.38531e+06	0	0	0	0	0	0	0	0	0	3.02573e+06	1	0.290615	1	0.00422755	1	0.28447	1
sp|P49736|MCM2_HUMAN	P49736	MCM2_HUMAN	904	Homo sapiens	1:Experimental evidence at protein level	DNA replication licensing factor MCM2	1	0.9953	6	MCM2	0	0	0	0	0	0	0	0	0	0	0	0	2.52777e+06	2428493	0	0	0	0	0	0	0	0	0	0	0	0	0	0	0	0	4.68056e+06	0	1	0.0833655	1	0.100883	1	0.920779	1
sp|P49750|YLPM1_HUMAN	P49750	YLPM1_HUMAN	2146	Homo sapiens	1:Experimental evidence at protein level	YLP motif-containing protein 1	1	0.9949	5	YLPM1	0	0	0	0	0	0	0	0	0	0	0	0	0	2.1866e+06	2.49465e+06	0	0	0	0	0	0	0	0	0	0	0	0	0	2.14189e+06	2.16666e+06	0	4.0466e+06	1	0.00853094	1	0.00813392	1	0.983945	1
sp|P49821|NDUV1_HUMAN	P49821	NDUV1_HUMAN	464	Homo sapiens	1:Experimental evidence at protein level	NADH dehydrogenase [ubiquinone] flavoprotein 1, mitochondrial	0.9902	0.9619	2	NDUFV1	0	0	0	0	0	0	0	0	0	0	0	0	0	0	1.0959e+06	1.59088e+06	0	0	0	0	0	0	0	0	0	0	0	0	0	0	0	0	1	1	1	0.00265101	1	0.00265101	1
sp|P50402|EMD_HUMAN	P50402	EMD_HUMAN	254	Homo sapiens	1:Experimental evidence at protein level	Emerin	1	0.9949	3	EMD	0	0	0	0	0	0	0	0	0	0	0	29291444	0	0	0	0	0	0	0	0	0	0	50135396	0	39419552	0	0	0	0	24461638	0	18734168	0.313924	0.529328	0.452127	0.420638	0.793821	0.882447	1
sp|P50570|DYN2_HUMAN	P50570	DYN2_HUMAN	870	Homo sapiens	1:Experimental evidence at protein level	Dynamin-2	1	0.9989	7	DNM2	0	0	0	0	0	0	0	0	0	0	0	0	6712220	5869837	7317341	7938844	0	0	0	0	0	0	0	0	0	0	0	0	7.36991e+06	5746962	5.20459e+06	7524647	1	2.35017e-15	1	3.45203e-16	1	0.125508	1
sp|P50991|TCPD_HUMAN	P50991	TCPD_HUMAN	539	Homo sapiens	1:Experimental evidence at protein level	T-complex protein 1 subunit delta	1	0.9931	6	CCT4	0	0	0	0	4.99047e+06	0	0	0	0	0	0	0	0	0	0	2.71467e+06	0	0	0	0	0	0	5.59278e+06	0	0	2.96455e+06	0	0	3458010	2.45472e+06	0	0	0.525449	0.842809	1	0.537496	0.525449	0.493655	1
sp|P51114|FXR1_HUMAN	P51114	FXR1_HUMAN	621	Homo sapiens	1:Experimental evidence at protein level	RNA-binding protein FXR1	1	0.9865	5	FXR1	0	0	0	0	0	6.28883e+06	0	0	0	0	0	0	11148698	12494164	8844460	0	0	0	0	0	0	5.98788e+06	0	0	0	0	0	0	17046224	16556739	13375631	11205248	1	3.17652e-06	1	0.00015545	1	0.00390288	1
sp|P51659|DHB4_HUMAN	P51659	DHB4_HUMAN	736	Homo sapiens	1:Experimental evidence at protein level	Peroxisomal multifunctional enzyme type 2	1	0.9966	4	HSD17B4	38201820	0	0	1.0647e+06	16795548	39198096	8.1875e+06	18142468	57385296	0	35058376	71080736	0	24752492	16168042	14964630	0	114353656	0	0	37652516	20242642	26622214	29862798	0	0	0	0	0	16000719	0	13664559	0.204375	0.326052	0.162658	0.607017	0.510281	0.956248	1
sp|P51991|ROA3_HUMAN	P51991	ROA3_HUMAN	378	Homo sapiens	1:Experimental evidence at protein level	Heterogeneous nuclear ribonucleoprotein A3	1	0.9985	3	HNRNPA3	0	0	0	0	0	0	0	0	0	0	0	0	0	0	0	4.60738e+06	0	0	0	0	0	0	0	0	0	0	0	0	0	0	5.52638e+06	5029996	1	1	1	4.00046e-06	1	4.00046e-06	1
sp|P52272|HNRPM_HUMAN	P52272	HNRPM_HUMAN	730	Homo sapiens	1:Experimental evidence at protein level	Heterogeneous nuclear ribonucleoprotein M	1	0.999	25	HNRNPM	21923608	0	14484667	18225948	45305340	20413852	3.9831e+06	19266272	14906016	14443513	18366678	0	15605378	14711482	14425440	18507988	27069734	29395572	0	10230958	26343442	28109934	35500196	27617216	22067810	26063718	7192926	0	15718377	15153707	19688454	18864110	0.971921	0.0297466	0.502397	0.565333	0.0531291	0.690214	1
sp|P52907|CAZA1_HUMAN	P52907	CAZA1_HUMAN	286	Homo sapiens	1:Experimental evidence at protein level	F-actin-capping protein subunit alpha-1	0.8603	0.9856	2	CAPZA1	0	0	0	0	9734621	0	0	0	0	0	0	0	0	0	0	0	0	0	0	0	0	5428203	0	0	0	0	0	0	0	0	0	0	1	0.00370811	1	1	1	1	1
sp|P52926|HMGA2_HUMAN	P52926	HMGA2_HUMAN	109	Homo sapiens	1:Experimental evidence at protein level	High mobility group protein HMGI-C	0.979	0.9989	1	HMGA2	0	0	0	0	0	0	0	0	0	0	28650594	0	4.12695e+06	6.08669e+06	4.62147e+06	0	0	0	0	0	0	0	13433136	0	17027282	0	0	0	0	5.19204e+06	0	0	0.361749	0.408527	0.130802	0.634762	0.531637	0.561452	1
sp|P53621|COPA_HUMAN	P53621	COPA_HUMAN	1224	Homo sapiens	1:Experimental evidence at protein level	Coatomer subunit alpha	1	0.9897	6	COPA	7.25549e+06	0	0	0	0	0	0	0	0	0	0	0	0	1.68881e+06	0	0	0	0	0	0	0	0	0	0	0	0	0	0	3.17563e+06	5051833	0	0	0.0982261	0.0272524	1	1	1	0.0272524	1
sp|P53992|SC24C_HUMAN	P53992	SC24C_HUMAN	1094	Homo sapiens	1:Experimental evidence at protein level	Protein transport protein Sec24C	1	0.9979	6	SEC24C	0	0	0	0	0	0	0	0	0	0	0	0	0	0	6.82734e+06	5.29575e+06	0	0	0	0	0	0	0	0	0	0	0	0	4.16621e+06	6856257	0	4522146	1	0.0210953	1	0.00104669	1	0.220124	1
sp|P54886|P5CS_HUMAN	P54886	P5CS_HUMAN	795	Homo sapiens	1:Experimental evidence at protein level	Delta-1-pyrroline-5-carboxylate synthase	1	0.999	18	ALDH18A1	0	0	0	0	0	0	0	0	0	0	0	0	5949812	38735884	9500068	16470883	0	0	0	0	0	5372458	0	0	0	0	0	0	6414313	37930756	10916010	15056806	1	0.000195123	1	0.0117607	1	0.0633449	1
sp|P55060|XPO2_HUMAN	P55060	XPO2_HUMAN	971	Homo sapiens	1:Experimental evidence at protein level	Exportin-2	1	0.9974	8	CSE1L	0	0	0	0	0	0	0	0	0	0	0	0	3.64569e+06	5.45037e+06	3574576	4.98326e+06	0	0	0	0	0	0	0	0	0	0	0	0	5802981	3263121	11269444	3.95843e+06	1	7.66388e-05	1	1.92882e-06	1	0.153603	1
sp|P55072|TERA_HUMAN	P55072	TERA_HUMAN	806	Homo sapiens	1:Experimental evidence at protein level	Transitional endoplasmic reticulum ATPase	1	0.9882	6	VCP	0	0	0	0	7.15353e+06	0	0	0	0	0	0	0	0	3709709	0	0	0	0	0	0	0	0	0	0	0	0	0	0	1.18464e+06	0	0	0	1	0.575697	1	1	1	0.230883	1
sp|P55084|ECHB_HUMAN	P55084	ECHB_HUMAN	474	Homo sapiens	1:Experimental evidence at protein level	Trifunctional enzyme subunit beta, mitochondrial	1	0.9961	6	HADHB	0	0	0	0	0	0	0	0	0	0	0	0	3.85977e+06	1.51768e+06	5.05602e+06	2.28083e+06	0	0	0	0	0	0	4985138	0	0	0	0	0	4698213	2609989	8741153	4808569	1	0.00340796	1	0.000438121	1	0.046367	1
sp|P55285|CADH6_HUMAN	P55285	CADH6_HUMAN	790	Homo sapiens	1:Experimental evidence at protein level	Cadherin-6	1	0.9986	14	CDH6	0	0	0	0	0	0	0	0	0	0	0	0	0	4.69056e+06	7568100	21591136	0	0	0	0	0	0	0	0	0	0	0	0	5808800	0	11783439	21052874	1	0.179332	1	2.18281e-08	1	5.12275e-07	1
sp|P55795|HNRH2_HUMAN	P55795	HNRH2_HUMAN	449	Homo sapiens	1:Experimental evidence at protein level	Heterogeneous nuclear ribonucleoprotein H2	1	0.9987	5	HNRNPH2	0	0	0	0	0	0	0	0	0	0	0	0	3.5389e+06	5.10103e+06	5031631	5993987	0	0	0	0	0	0	0	0	0	0	0	0	4719238	4544957	6792568	4354494	1	3.57768e-13	1	3.26559e-15	1	0.00244841	1
sp|P55884|EIF3B_HUMAN	P55884	EIF3B_HUMAN	814	Homo sapiens	1:Experimental evidence at protein level	Eukaryotic translation initiation factor 3 subunit B	1	0.9932	3	EIF3B	0	0	0	0	0	0	0	0	0	0	0	0	4098718	3.4568e+06	4.07943e+06	5353052	0	0	0	0	0	0	0	0	0	0	0	0	4.91072e+06	4.20083e+06	0	0	1	4.59877e-06	1	0.00282126	1	0.0175138	1
sp|P56545|CTBP2_HUMAN	P56545	CTBP2_HUMAN	445	Homo sapiens	1:Experimental evidence at protein level	C-terminal-binding protein 2	1	0.9964	4	CTBP2	0	0	0	0	0	0	0	0	0	0	0	0	20387064	34709588	14718574	0	0	0	0	0	0	0	0	0	26413052	0	0	0	20079190	25391166	0	45607556	0.322368	0.000774534	1	0.0299442	0.322368	0.136785	1
sp|P59998|ARPC4_HUMAN	P59998	ARPC4_HUMAN	168	Homo sapiens	1:Experimental evidence at protein level	Actin-related protein 2/3 complex subunit 4	0.9901	0.9814	2	ARPC4	0	0	0	0	5614862	0	0	0	0	0	0	0	308062	0	0	0	0	0	0	0	0	0	0	0	0	0	0	0	0	0	0	0	1	0.0712539	1	1	1	0.913664	1
sp|P60174|TPIS_HUMAN	P60174	TPIS_HUMAN	249	Homo sapiens	1:Experimental evidence at protein level	Triosephosphate isomerase	1	0.9889	4	TPI1	0	0	0	0	0	0	0	0	0	0	0	0	3.92948e+06	0	0	3.89282e+06	0	0	0	0	0	0	0	0	0	0	0	0	0	0	0	0	1	0.168231	1	0.172079	1	0.989534	1
sp|P60228|EIF3E_HUMAN	P60228	EIF3E_HUMAN	445	Homo sapiens	1:Experimental evidence at protein level	Eukaryotic translation initiation factor 3 subunit E	1	0.9893	5	EIF3E	0	0	0	0	0	0	0	0	0	0	0	0	1.7299e+06	0	1.30229e+06	0	0	0	0	0	0	0	0	0	0	0	0	0	0	0	0	0	1	0.123163	1	0.240758	1	0.696357	1
sp|P60660|MYL6_HUMAN	P60660	MYL6_HUMAN	151	Homo sapiens	1:Experimental evidence at protein level	Myosin light polypeptide 6	0.9813	0.9858	1	MYL6	0	0	0	0	10305988	0	0	0	0	0	0	0	0	0	0	0	0	0	0	0	0	5360435	0	0	0	0	0	0	0	0	0	0	1	0.00419804	1	1	1	1	1
sp|P60709|ACTB_HUMAN	P60709	ACTB_HUMAN	375	Homo sapiens	1:Experimental evidence at protein level	Actin, cytoplasmic 1	1	0.999	31	ACTB	321057024	14597779	60397628	339988192	393850208	206688288	22274970	66844024	151585664	131460224	103716096	76997760	210822160	251772992	223285440	218046000	288709632	237528688	0	112742368	142396624	340118528	504686432	183677952	126940200	269558432	51720100	27811880	244119520	262430832	188503984	225409120	0.584966	0.732487	0.450122	0.815371	0.215213	0.732503	1
sp|P60842|IF4A1_HUMAN	P60842	IF4A1_HUMAN	406	Homo sapiens	1:Experimental evidence at protein level	Eukaryotic initiation factor 4A-I	1	0.9988	10	EIF4A1	0	0	0	0	0	0	0	0	0	0	0	0	10595458	8.35412e+06	6345928	6.52932e+06	0	0	0	0	0	0	0	0	0	0	0	0	9895234	6.85406e+06	0	5.81913e+06	1	4.33235e-10	1	2.09757e-05	1	7.00858e-05	1
sp|P60866|RS20_HUMAN	P60866	RS20_HUMAN	119	Homo sapiens	1:Experimental evidence at protein level	Small ribosomal subunit protein uS10	0.5811	0.964	1	RPS20	0	0	0	0	0	0	0	0	0	0	0	0	0	3.16736e+06	0	111836	0	0	0	0	0	0	0	0	0	0	0	0	0	0	0	0	1	0.0570832	1	0.944322	1	0.0657447	1
sp|P61204|ARF3_HUMAN	P61204	ARF3_HUMAN	181	Homo sapiens	1:Experimental evidence at protein level	ADP-ribosylation factor 3	0.9986	0.9691	2	ARF3	0	0	0	0	0	0	0	0	0	0	0	0	0	0	3.03306e+06	0	0	0	0	0	0	0	0	0	0	0	0	0	1795297	1.3938e+06	0	0	1	0.0860845	1	0.101601	1	0.930938	1
sp|P61247|RS3A_HUMAN	P61247	RS3A_HUMAN	264	Homo sapiens	1:Experimental evidence at protein level	Small ribosomal subunit protein eS1	1	0.9922	4	RPS3A	0	0	0	0	0	0	0	0	0	0	0	0	0	0	1.66357e+06	0	0	0	0	0	0	0	0	0	0	0	0	0	1509178	3241955	0	0	1	0.0122197	1	0.352116	1	0.0909434	1
sp|P61313|RL15_HUMAN	P61313	RL15_HUMAN	204	Homo sapiens	1:Experimental evidence at protein level	Large ribosomal subunit protein eL15	0.9995	0.9901	2	RPL15	6310586	0	0	0	0	0	0	0	0	0	0	0	1.93921e+06	0	0	0	0	0	0	0	0	0	0	0	0	0	0	0	3.57391e+06	0	0	0	0.0920722	0.138365	1	1	1	0.138365	1
sp|P61604|CH10_HUMAN	P61604	CH10_HUMAN	102	Homo sapiens	1:Experimental evidence at protein level	10 kDa heat shock protein, mitochondrial	1	0.9831	4	HSPE1	0	0	0	0	0	0	0	0	0	0	0	0	0	1.03364e+06	0	3820942	0	0	0	0	0	0	0	0	0	0	0	0	0	0	0	3.19666e+06	1	0.628048	1	0.00278589	1	0.00902177	1
sp|P61970|NTF2_HUMAN	P61970	NTF2_HUMAN	127	Homo sapiens	1:Experimental evidence at protein level	Nuclear transport factor 2	0.9657	0.9654	1	NUTF2	0	0	0	0	0	0	0	0	0	0	0	0	2118952	0	1679240	3.69909e+06	0	0	0	0	0	0	0	0	0	0	0	0	0	2.89103e+06	0	0	1	0.0392964	1	0.0279141	1	0.874001	1
sp|P61978|HNRPK_HUMAN	P61978	HNRPK_HUMAN	463	Homo sapiens	1:Experimental evidence at protein level	Heterogeneous nuclear ribonucleoprotein K	1	0.9989	12	HNRNPK	20333372	0	5889183	16152515	20802948	9271718	1.29366e+06	8.21283e+06	15497902	8616705	6351206	0	19145442	18722522	17304604	17606400	13493551	17743472	0	0	13744564	14356984	25401918	16506365	15901979	14859046	0	0	22246830	22897838	14774217	17845004	0.85013	0.164122	0.373568	0.360983	0.00983434	0.379834	1
sp|P62244|RS15A_HUMAN	P62244	RS15A_HUMAN	130	Homo sapiens	1:Experimental evidence at protein level	Small ribosomal subunit protein uS8	1	0.9826	3	RPS15A	0	0	0	0	0	0	0	0	0	0	0	0	0	0	0	0	0	0	0	0	0	0	0	0	0	0	0	0	0	2.12775e+06	0	1.65175e+06	1	0.127233	1	0.23194	1	0.726852	1
sp|P62258|1433E_HUMAN	P62258	1433E_HUMAN	255	Homo sapiens	1:Experimental evidence at protein level	14-3-3 protein epsilon	1	0.9979	3	YWHAE	0	0	0	0	0	0	0	0	0	0	0	0	17250368	11342664	16893136	22195966	0	0	0	0	0	0	0	0	0	0	0	0	13630169	22825952	39654380	5.87821e+06	1	0.000215466	1	7.86064e-06	1	0.202712	1
sp|P62263|RS14_HUMAN	P62263	RS14_HUMAN	151	Homo sapiens	1:Experimental evidence at protein level	Small ribosomal subunit protein uS11	1	0.9984	6	RPS14	0	0	0	0	0	0	0	0	0	0	0	0	11516574	24711960	16630060	14504900	0	0	0	0	0	0	0	0	0	0	0	0	10943234	23949578	31380672	10503026	1	3.38632e-06	1	2.28725e-06	1	0.874119	1
sp|P62269|RS18_HUMAN	P62269	RS18_HUMAN	152	Homo sapiens	1:Experimental evidence at protein level	Small ribosomal subunit protein uS13	1	0.9966	7	RPS18	5.73824e+06	0	0	0	7.16914e+06	0	0	0	0	0	0	0	11354852	14074138	6730528	7.8092e+06	0	0	0	0	0	7290413	11913263	0	0	0	0	0	11669071	10658862	5.66134e+06	7.12931e+06	0.480636	0.000353853	1	0.0661776	1	0.0175639	1
sp|P62280|RS11_HUMAN	P62280	RS11_HUMAN	158	Homo sapiens	1:Experimental evidence at protein level	Small ribosomal subunit protein uS17	0.9999	0.9911	3	RPS11	0	0	0	0	0	0	0	0	0	0	0	0	1723179	1.4511e+06	2.80411e+06	0	0	0	0	0	0	0	3.08737e+06	0	0	0	0	0	2.41898e+06	3.49276e+06	0	1.62839e+06	1	0.000486663	1	0.55621	1	0.0499131	1
sp|P62314|SMD1_HUMAN	P62314	SMD1_HUMAN	119	Homo sapiens	1:Experimental evidence at protein level	Small nuclear ribonucleoprotein Sm D1	1	0.9984	2	SNRPD1	0	0	0	0	0	0	0	0	0	0	0	0	3.50867e+06	2.71214e+06	5628039	1.96206e+06	0	0	0	0	0	0	0	0	0	0	0	0	2.76873e+06	4.78847e+06	0	3.41216e+06	1	1.61079e-05	1	0.000250992	1	0.289582	1
sp|P62316|SMD2_HUMAN	P62316	SMD2_HUMAN	118	Homo sapiens	1:Experimental evidence at protein level	Small nuclear ribonucleoprotein Sm D2	1	0.9916	3	SNRPD2	0	0	0	0	0	0	0	0	0	0	0	0	0	6.22712e+06	8280553	10840578	0	0	0	1.25608e+06	0	0	0	0	0	0	0	0	4.9257e+06	9844360	0	14104755	1	0.00832401	0.864863	0.000130317	1	0.106971	1
sp|P62318|SMD3_HUMAN	P62318	SMD3_HUMAN	126	Homo sapiens	1:Experimental evidence at protein level	Small nuclear ribonucleoprotein Sm D3	0.9727	0.9985	1	SNRPD3	0	0	0	0	0	0	0	0	8722576	0	0	0	0	13972511	0	0	0	0	0	0	0	0	0	0	0	0	0	0	0	0	11235322	0	0.390276	0.173848	1	0.270888	0.390276	0.786002	1
sp|P62491|RB11A_HUMAN	P62491	RB11A_HUMAN	216	Homo sapiens	1:Experimental evidence at protein level	Ras-related protein Rab-11A	1	0.9942	5	RAB11A	0	0	0	0	0	0	0	0	0	0	0	0	2.8986e+06	1.47506e+06	4171504	7733821	0	0	0	0	0	5.29018e+06	0	0	0	0	0	0	4.27278e+06	2.94581e+06	0	5.256e+06	1	0.158046	1	0.000571399	1	0.21015	1
sp|P62701|RS4X_HUMAN	P62701	RS4X_HUMAN	263	Homo sapiens	1:Experimental evidence at protein level	Small ribosomal subunit protein eS4, X isoform	1	0.974	6	RPS4X	18927794	0	0	0	0	0	0	0	11295305	0	10700162	0	47329724	0	0	2.19538e+06	0	0	0	0	0	0	0	0	0	5201991	0	0	0	5346578	0	0	0.926148	0.0535674	0.68372	0.933274	0.825099	0.0635157	1
sp|P62826|RAN_HUMAN	P62826	RAN_HUMAN	216	Homo sapiens	1:Experimental evidence at protein level	GTP-binding nuclear protein Ran	1	0.997	2	RAN	0	0	0	0	10464299	0	0	0	0	10338755	0	0	11997775	0	9454047	11260794	0	0	0	0	0	17247276	0	0	0	0	0	0	14000852	14916088	10219083	12005131	0.403242	0.287995	1	0.00169396	0.403242	0.869077	1
sp|P62829|RL23_HUMAN	P62829	RL23_HUMAN	140	Homo sapiens	1:Experimental evidence at protein level	Large ribosomal subunit protein uL14	0.887	0.9934	1	RPL23	0	0	0	0	0	0	0	0	0	0	0	0	4895782	0	3.85247e+06	0	0	0	0	0	0	0	0	0	0	0	0	0	0	4307032	0	4.44896e+06	1	0.0171653	1	0.0298179	1	0.804108	1
sp|P62851|RS25_HUMAN	P62851	RS25_HUMAN	125	Homo sapiens	1:Experimental evidence at protein level	Small ribosomal subunit protein eS25	0.9994	0.9942	2	RPS25	5168660	0	0	0	0	0	0	0	0	0	0	0	8631569	2.83033e+06	4131080	2.46467e+06	0	0	0	0	0	0	6.14025e+06	0	0	0	0	0	5568494	4.80467e+06	0	3.72607e+06	0.315069	0.000225432	1	0.414635	1	0.0314003	1
sp|P62899|RL31_HUMAN	P62899	RL31_HUMAN	125	Homo sapiens	1:Experimental evidence at protein level	Large ribosomal subunit protein eL31	0.9406	0.9967	1	RPL31	8567656	0	0	0	7956450	0	0	0	6.35051e+06	9587342	0	0	0	8888429	7024949	4018941	7817721	0	0	0	0	5.73669e+06	9614544	0	3.35232e+06	5561472	0	0	6.78573e+06	8567654	0	5.92228e+06	0.394665	0.290905	1	0.458989	0.0178055	0.463592	1
sp|P62937|PPIA_HUMAN	P62937	PPIA_HUMAN	165	Homo sapiens	1:Experimental evidence at protein level	Peptidyl-prolyl cis-trans isomerase A	1	0.9982	4	PPIA	9950122	0	0	0	19025506	12386529	0	0	10980901	0	0	0	12255144	15687216	11476195	12649415	0	0	0	0	0	19527002	10267573	0	0	0	0	0	1.96124e+06	11327560	11183011	12123755	0.942332	0.497761	1	0.0144851	0.44374	0.664032	1
sp|P62995|TRA2B_HUMAN	P62995	TRA2B_HUMAN	288	Homo sapiens	1:Experimental evidence at protein level	Transformer-2 protein homolog beta	1	0.9916	4	TRA2B	0	0	0	0	26738514	0	0	0	0	0	0	0	10934096	4967648	8506359	10435292	0	0	0	0	0	0	4948524	0	0	0	0	0	10689998	8458880	0	9631781	1	0.576767	1	0.120869	1	0.66322	1
sp|P63010|AP2B1_HUMAN	P63010	AP2B1_HUMAN	937	Homo sapiens	1:Experimental evidence at protein level	AP-2 complex subunit beta	0.999	0.9823	1	AP2B1	0	0	0	0	0	0	0	0	0	0	0	0	0	1.97684e+06	0	0	0	0	0	0	0	0	0	0	0	0	0	0	0	0	0	1.05679e+06	1	0.090496	1	0.355128	1	0.419791	1
sp|P63162|RSMN_HUMAN	P63162	RSMN_HUMAN	240	Homo sapiens	1:Experimental evidence at protein level	Small nuclear ribonucleoprotein-associated protein N	0.9769	0.9581	1	SNRPN	4271688	0	0	0	0	0	0	0	0	0	0	0	4.02534e+06	0	3.03923e+06	3.30788e+06	0	0	0	0	0	0	0	0	0	3.15168e+06	0	0	4.06254e+06	4.1855e+06	0	3714697	0.768251	0.00327344	1	0.0131722	0.40995	0.561708	1
sp|P63220|RS21_HUMAN	P63220	RS21_HUMAN	83	Homo sapiens	1:Experimental evidence at protein level	Small ribosomal subunit protein eS21	0.9999	0.9949	1	RPS21	44815896	0	0	69796544	37989556	0	0	0	30510148	0	0	0	0	21617178	0	21245954	0	0	0	0	0	0	64088144	0	0	0	0	0	19923476	0	0	18562966	0.814025	0.95341	0.257301	0.690043	0.616613	0.97727	1
sp|P63244|RACK1_HUMAN	P63244	RACK1_HUMAN	317	Homo sapiens	1:Experimental evidence at protein level	Small ribosomal subunit protein RACK1	1	0.9963	4	RACK1	0	0	0	0	0	0	0	0	0	0	0	0	6838449	5.23386e+06	2827392	0	0	0	0	0	0	0	0	0	0	0	0	0	4.90078e+06	3872859	5737816	2.74926e+06	1	4.14029e-08	1	0.000261934	1	0.00143054	1
sp|P63272|SPT4H_HUMAN	P63272	SPT4H_HUMAN	117	Homo sapiens	1:Experimental evidence at protein level	Transcription elongation factor SPT4	0.6367	0.9713	1	SUPT4H1	0	0	0	0	0	0	0	0	0	0	0	0	3.4739e+06	3.75222e+06	4273500	2839137	0	0	0	0	0	0	0	0	0	0	0	0	3.02647e+06	3.4739e+06	0	3.37858e+06	1	1.39991e-07	1	8.95869e-06	1	0.0964823	1
sp|P67809|YBOX1_HUMAN	P67809	YBOX1_HUMAN	324	Homo sapiens	1:Experimental evidence at protein level	Y-box-binding protein 1	1	0.999	7	YBX1	0	0	0	0	0	0	0	0	9270027	0	0	0	16757790	17452352	7688985	12876736	0	0	0	0	0	0	0	0	0	0	0	0	20175468	15536226	12518690	10821897	0.108632	4.75912e-12	1	4.00454e-08	0.108632	9.44994e-05	1
sp|P67936|TPM4_HUMAN	P67936	TPM4_HUMAN	248	Homo sapiens	1:Experimental evidence at protein level	Tropomyosin alpha-4 chain	1	0.9988	11	TPM4	43859096	0	0	62715116	93659496	57237716	0	100175928	0	0	39725016	24136710	10248059	15597798	6035218	17065990	37365152	0	0	25563926	25514340	65649384	75493976	29880676	13939207	16281942	0	0	8946527	13691577	16422776	20722392	0.466519	0.00973886	0.726256	0.0456594	0.629949	0.865934	1
sp|P68032|ACTC_HUMAN	P68032	ACTC_HUMAN	377	Homo sapiens	1:Experimental evidence at protein level	Actin, alpha cardiac muscle 1	1	0.9969	24	ACTC1	0	0	0	0	0	0	0	0	0	0	0	0	0	32280678	0	0	0	0	0	0	0	13243489	0	0	0	0	0	0	0	7.8856e+06	0	0	1	0.119113	1	1	1	0.0239116	1
sp|P68104|EF1A1_HUMAN	P68104	EF1A1_HUMAN	462	Homo sapiens	1:Experimental evidence at protein level	Elongation factor 1-alpha 1	1	0.999	9	EEF1A1	13477795	30082420	18594102	13864608	21622532	53549584	0	14536750	14296361	1.91805e+06	14042476	11714811	7962141	16324171	12494761	11729838	19636582	6.68139e+06	22827798	3.12705e+06	15381535	11506542	25167934	14389225	9947758	0	0	0	12697515	13954755	11789117	13351461	0.125533	0.0757452	0.247337	0.865115	0.988392	0.954915	1
sp|P68363|TBA1B_HUMAN	P68363	TBA1B_HUMAN	451	Homo sapiens	1:Experimental evidence at protein level	Tubulin alpha-1B chain	0.9993	0.999	14	TUBA1B	54138716	0	0	64968608	32408234	37258060	0	17300080	46601004	12470238	62372572	68454696	23277016	39765684	24243078	33267458	33739648	66840480	0	8864208	29979450	41541216	61690252	23477874	57809532	37576760	18673122	0	30272736	36056796	28961864	30328602	0.996771	0.85488	0.247992	0.824439	0.938814	0.845708	1
sp|P68371|TBB4B_HUMAN	P68371	TBB4B_HUMAN	445	Homo sapiens	1:Experimental evidence at protein level	Tubulin beta-4B chain	1	0.9978	14	TUBB4B	16250513	0	0	0	0	15051412	0	21672362	24977164	32503956	22203108	26813520	11841812	13338809	11727326	15299793	0	50201076	0	12394218	0	0	34955744	0	24766184	28332892	12970047	0	12002973	14900126	0	13537021	0.2064	0.286612	0.157405	0.640665	0.16559	0.737551	1
sp|P68400|CSK21_HUMAN	P68400	CSK21_HUMAN	391	Homo sapiens	1:Experimental evidence at protein level	Casein kinase II subunit alpha	0.9999	0.9619	3	CSNK2A1	0	0	0	0	0	0	0	0	0	0	0	0	0	0	0	0	0	0	0	0	0	0	0	0	0	0	0	0	1361642	0	0	1.38173e+06	1	0.173181	1	0.167167	1	0.983647	1
sp|P68431|H31_HUMAN	P68431	H31_HUMAN	136	Homo sapiens	1:Experimental evidence at protein level	Histone H3.1	1	0.9987	14	H3C1	176642272	0	44952936	154596800	92456624	112509936	10154228	45718772	219320880	60212444	51372024	68183456	149279456	169072800	31389402	28311406	171763856	111634368	0	52129472	51109452	89165712	165353664	69696544	170776960	219397024	0	24427382	161598560	178712800	16627501	27873814	0.177896	0.0488918	0.482758	0.228392	0.00193455	0.00120602	1
sp|P78371|TCPB_HUMAN	P78371	TCPB_HUMAN	535	Homo sapiens	1:Experimental evidence at protein level	T-complex protein 1 subunit beta	1	0.9952	6	CCT2	0	0	0	0	35942432	0	0	0	0	0	0	0	19274486	0	0	36575052	0	0	0	0	65819812	41496884	42202144	0	0	38956904	0	0	21292704	37044412	0	46553120	0.432959	0.191531	1	0.410382	0.432959	0.91102	1
sp|P78406|RAE1L_HUMAN	P78406	RAE1L_HUMAN	368	Homo sapiens	1:Experimental evidence at protein level	mRNA export factor RAE1	1	0.993	3	RAE1	0	0	0	0	0	0	0	0	0	0	0	0	0	0	14118218	16121501	0	0	0	0	0	0	0	0	0	0	0	0	47698812	0	0	44061024	1	0.126713	1	0.0212667	1	0.386336	1
sp|P78527|PRKDC_HUMAN	P78527	PRKDC_HUMAN	4128	Homo sapiens	1:Experimental evidence at protein level	DNA-dependent protein kinase catalytic subunit	1	0.9983	20	PRKDC	0	0	0	0	25540136	0	0	0	0	0	0	0	16420958	25363070	10008588	15780717	0	0	0	0	0	20625156	26364108	0	7.43685e+06	0	0	0	17856310	20272898	10904479	6.47897e+06	0.713048	0.104213	1	0.40858	0.713048	0.0783907	1
sp|P81605|DCD_HUMAN	P81605	DCD_HUMAN	110	Homo sapiens	1:Experimental evidence at protein level	Dermcidin	1	0.9983	5	DCD	0	0	0	14883136	18513258	0	0	0	0	0	0	0	0	0	0	0	0	0	0	5041307	0	9384798	0	0	0	0	0	0	0	12565221	0	0	1	0.247651	0.136702	1	1	0.341215	1
sp|P82930|RT34_HUMAN	P82930	RT34_HUMAN	218	Homo sapiens	1:Experimental evidence at protein level	Small ribosomal subunit protein mS34	0.9722	0.967	1	MRPS34	0	0	0	0	0	0	0	0	0	0	0	0	0	1.06927e+06	1.63095e+06	0	0	0	0	0	0	0	0	0	0	0	0	0	0	883631	0	2.469e+06	1	0.163025	1	0.00589831	1	0.12669	1
sp|P82933|RT09_HUMAN	P82933	RT09_HUMAN	396	Homo sapiens	1:Experimental evidence at protein level	Small ribosomal subunit protein uS9m	0.862	0.9918	1	MRPS9	0	0	0	0	0	0	0	0	0	0	0	0	3.6882e+06	0	0	1.86891e+06	0	0	0	0	0	0	0	0	0	0	0	0	0	0	0	2.69518e+06	1	0.120561	1	0.057883	1	0.705636	1
sp|P82979|SARNP_HUMAN	P82979	SARNP_HUMAN	210	Homo sapiens	1:Experimental evidence at protein level	SAP domain-containing ribonucleoprotein	1	0.9968	3	SARNP	6159815	0	0	0	7947256	0	0	4596983	4.0906e+06	0	0	0	3.212e+06	3733254	2518114	4407384	6.90139e+06	0	0	0	0	8703017	5.66094e+06	0	5915998	0	0	0	4.5465e+06	3917399	0	4.43535e+06	0.696941	0.874102	1	0.888015	0.208921	0.606189	1
sp|P84098|RL19_HUMAN	P84098	RL19_HUMAN	196	Homo sapiens	1:Experimental evidence at protein level	Large ribosomal subunit protein eL19	0.9876	0.989	1	RPL19	0	0	0	0	0	0	0	0	0	0	0	0	1.55302e+06	0	0	0	0	0	0	0	0	0	0	0	0	0	0	0	0	2.06734e+06	0	2321926	1	0.0306465	1	0.153696	1	0.418156	1
sp|P84103|SRSF3_HUMAN	P84103	SRSF3_HUMAN	164	Homo sapiens	1:Experimental evidence at protein level	Serine/arginine-rich splicing factor 3	1	0.9957	7	SRSF3	0	0	0	11917646	16336752	8.14332e+06	0	9322478	12978203	9610342	0	0	14836811	16959290	16663480	16702000	9478318	0	0	0	0	13648558	22102224	0	7164802	8697407	0	0	19430682	16981942	24533174	18024160	0.0754909	0.0656444	0.452171	0.00876464	0.0212074	0.625323	1
sp|P98179|RBM3_HUMAN	P98179	RBM3_HUMAN	157	Homo sapiens	1:Experimental evidence at protein level	RNA-binding protein 3	1	0.9928	3	RBM3	0	0	0	0	0	0	0	0	0	0	0	0	0	4.85289e+06	4500031	0	0	0	0	0	0	0	10783009	0	0	0	0	0	0	0	0	1.62804e+06	1	0.447336	1	0.465865	1	0.840848	1
sp|Q00059|TFAM_HUMAN	Q00059	TFAM_HUMAN	246	Homo sapiens	1:Experimental evidence at protein level	Transcription factor A, mitochondrial	0.9333	0.9963	1	TFAM	0	0	0	0	0	0	0	0	0	0	0	0	0	0	2.4103e+06	2.22453e+06	0	0	0	0	0	0	0	0	0	0	0	0	0	0	4923263	3.39533e+06	1	1	1	1.92644e-10	1	1.92644e-10	1
sp|Q00325|S25A3_HUMAN	Q00325	S25A3_HUMAN	362	Homo sapiens	1:Experimental evidence at protein level	Solute carrier family 25 member 3	1	0.9959	4	SLC25A3	0	0	0	0	0	0	0	0	0	0	0	0	8408759	0	0	4313767	0	0	0	0	0	0	0	0	0	0	0	0	5060391	0	6872873	6443449	1	0.015766	1	0.00235218	1	0.430045	1
sp|Q00610|CLH1_HUMAN	Q00610	CLH1_HUMAN	1675	Homo sapiens	1:Experimental evidence at protein level	Clathrin heavy chain 1	1	0.999	26	CLTC	12358659	0	6.02553e+06	12558826	14893604	0	0	8541356	12623304	0	0	0	21003914	27067068	22043682	18530628	4.5652e+06	18353536	0	0	14810677	10419331	10401720	0	11751893	16222650	0	0	21648142	22939708	21171676	18001966	0.735705	0.00252563	0.244595	0.000673456	0.015501	0.41545	1
sp|Q00839|HNRPU_HUMAN	Q00839	HNRPU_HUMAN	825	Homo sapiens	1:Experimental evidence at protein level	Heterogeneous nuclear ribonucleoprotein U	1	0.999	10	HNRNPU	0	0	78450560	67095180	48309112	281776416	0	62625744	0	0	0	96947328	23042258	46743888	36687184	27813028	78801200	120302912	0	0	0	70558088	82800392	0	49277020	36990496	15772511	0	30324718	37437016	47907944	16073808	0.489311	0.114619	0.839857	0.916898	0.870625	0.955476	1
sp|Q01082|SPTB2_HUMAN	Q01082	SPTB2_HUMAN	2364	Homo sapiens	1:Experimental evidence at protein level	Spectrin beta chain, non-erythrocytic 1	1	0.9846	6	SPTBN1	0	0	0	0	3.66531e+06	0	0	0	0	0	0	0	0	0	0	0	0	0	0	0	0	0	3.05123e+06	0	0	5.39606e+06	0	0	0	0	0	1.05974e+06	0.151188	0.323942	1	0.589306	0.151188	0.773421	1
sp|Q01130|SRSF2_HUMAN	Q01130	SRSF2_HUMAN	221	Homo sapiens	1:Experimental evidence at protein level	Serine/arginine-rich splicing factor 2	0.9999	0.9896	2	SRSF2	9238278	0	0	14835433	0	0	0	0	14925728	15024332	0	0	21643488	14667051	15829162	16397318	12689835	0	0	0	0	8517257	12573431	0	13715516	0	0	0	16559583	19843632	14741489	18797714	0.156567	0.000234535	0.328162	0.00151512	0.00718888	0.644374	1
sp|Q02218|ODO1_HUMAN	Q02218	ODO1_HUMAN	1023	Homo sapiens	1:Experimental evidence at protein level	2-oxoglutarate dehydrogenase complex component E1	1	0.9974	8	OGDH	0	0	0	0	0	0	0	0	0	0	0	0	4186384	9038312	8211906	8662065	0	0	0	0	0	0	0	0	0	0	0	0	7.50929e+06	9608456	11826035	9364410	1	2.28655e-10	1	2.18543e-12	1	0.014151	1
sp|Q02413|DSG1_HUMAN	Q02413	DSG1_HUMAN	1049	Homo sapiens	1:Experimental evidence at protein level	Desmoglein-1	1	0.9988	6	DSG1	0	0	0	0	0	0	0	20723192	0	0	0	0	3.64739e+06	0	0	2370784	0	0	0	0	0	0	0	0	0	0	0	0	0	7.52506e+06	0	0	1	0.321233	1	0.109165	1	0.432738	1
sp|Q02878|RL6_HUMAN	Q02878	RL6_HUMAN	288	Homo sapiens	1:Experimental evidence at protein level	Large ribosomal subunit protein eL6	1	0.9398	3	RPL6	0	0	0	0	5139091	0	0	0	0	0	0	0	0	0	0	0	0	0	0	0	0	4982418	4596093	0	0	0	0	0	0	0	0	0	1	0.0118788	1	0.228335	1	1	1
sp|Q04637|IF4G1_HUMAN	Q04637	IF4G1_HUMAN	1599	Homo sapiens	1:Experimental evidence at protein level	Eukaryotic translation initiation factor 4 gamma 1	1	0.9989	13	EIF4G1	0	0	0	0	0	0	0	0	116701312	0	0	0	52958620	47305212	37180012	44033144	0	0	0	0	0	0	0	0	0	0	0	0	49859368	50963820	27167762	36215400	0.058751	0.00224767	1	0.021535	0.058751	0.34633	1
sp|Q04695|K1C17_HUMAN	Q04695	K1C17_HUMAN	432	Homo sapiens	1:Experimental evidence at protein level	Keratin, type I cytoskeletal 17	1	0.999	22	KRT17	0	0	49165352	0	17232582	0	0	11238456	0	0	0	13527153	0	0	0	0	0	0	0	0	0	0	0	0	12499485	0	0	0	0	0	0	0	0.661497	0.546811	0.218365	0.693709	0.971226	1	1
sp|Q04837|SSBP_HUMAN	Q04837	SSBP_HUMAN	148	Homo sapiens	1:Experimental evidence at protein level	Single-stranded DNA-binding protein, mitochondrial	1	0.9987	5	SSBP1	6438780	0	0	0	0	0	0	5656406	0	0	0	0	6280976	3.7045e+06	7372111	4078665	0	0	0	0	0	7.90053e+06	7.08609e+06	6399083	0	0	0	0	3.90009e+06	4.09419e+06	5406190	5448856	0.317427	0.123061	1	0.620405	1	0.499287	1
sp|Q04941|PLP2_HUMAN	Q04941	PLP2_HUMAN	152	Homo sapiens	1:Experimental evidence at protein level	Proteolipid protein 2	0.7989	0.9871	1	PLP2	0	0	0	0	0	0	0	0	0	0	0	5.57625e+06	0	0	4345014	0	0	0	0	0	0	27404486	79901480	83838592	0	0	0	0	0	0	0	2.78656e+06	1	0.583943	0.911004	0.00410569	0.911004	0.886341	1
sp|Q05048|CSTF1_HUMAN	Q05048	CSTF1_HUMAN	431	Homo sapiens	1:Experimental evidence at protein level	Cleavage stimulation factor subunit 1	1	0.9989	12	CSTF1	0	0	0	0	0	0	0	0	0	0	0	0	25111016	23510474	25481522	31449136	0	0	0	0	0	0	0	0	0	0	0	0	28690690	24422650	26434796	31895066	1	8.38846e-19	1	4.60147e-20	1	0.00260567	1
sp|Q06830|PRDX1_HUMAN	Q06830	PRDX1_HUMAN	199	Homo sapiens	1:Experimental evidence at protein level	Peroxiredoxin-1	1	0.9942	4	PRDX1	0	0	0	11753280	0	0	0	0	13991161	0	0	0	11073932	15201217	8622021	9179153	14999210	10490698	0	0	10168509	15127459	18274810	0	0	14260946	0	0	0	14463103	0	6829703	0.886511	0.427923	0.545141	0.74283	0.153115	0.408569	1
sp|Q07020|RL18_HUMAN	Q07020	RL18_HUMAN	188	Homo sapiens	1:Experimental evidence at protein level	Large ribosomal subunit protein eL18	1	0.9984	2	RPL18	0	0	0	0	0	0	0	0	0	0	0	0	3.4526e+06	5.65888e+06	2.39912e+06	2.79443e+06	0	0	0	0	0	0	0	0	0	0	0	0	0	0	0	3073689	1	0.0074142	1	0.013899	1	0.788706	1
sp|Q07021|C1QBP_HUMAN	Q07021	C1QBP_HUMAN	282	Homo sapiens	1:Experimental evidence at protein level	Complement component 1 Q subcomponent-binding protein, mitochondrial	0.9365	0.9965	1	C1QBP	0	0	0	0	0	0	0	0	0	0	0	0	0	0	0	3.43663e+06	0	0	0	0	0	0	0	0	0	0	0	0	5462594	0	0	0	1	0.103426	1	0.29747	1	0.536034	1
sp|Q07065|CKAP4_HUMAN	Q07065	CKAP4_HUMAN	602	Homo sapiens	1:Experimental evidence at protein level	Cytoskeleton-associated protein 4	1	0.9977	5	CKAP4	0	0	0	0	13912551	7641637	0	0	0	0	0	0	0	0	0	0	0	0	0	0	0	15168699	22968832	0	0	0	0	0	0	0	0	0	1	0.0115214	1	0.0999623	1	1	1
sp|Q07666|KHDR1_HUMAN	Q07666	KHDR1_HUMAN	443	Homo sapiens	1:Experimental evidence at protein level	KH domain-containing, RNA-binding, signal transduction-associated protein 1	1	0.9988	6	KHDRBS1	13192169	0	0	12856680	5904357	0	0	4.81285e+06	0	0	0	0	9787473	7507251	10619055	10521509	0	0	0	0	6.55054e+06	0	10955552	11834989	0	9737703	0	0	10888633	10925101	4227980	9796700	0.789919	0.0485076	0.326023	0.560879	0.454993	0.761097	1
sp|Q07955|SRSF1_HUMAN	Q07955	SRSF1_HUMAN	248	Homo sapiens	1:Experimental evidence at protein level	Serine/arginine-rich splicing factor 1	1	0.9987	10	SRSF1	6.58527e+06	0	0	0	0	0	0	0	0	0	0	0	8689129	8770101	8.18941e+06	7159006	10676276	0	0	0	0	0	6.79508e+06	0	3.96145e+06	4.62372e+06	0	0	9482196	10137032	10810087	7713971	0.224631	1.82146e-05	1	0.000695573	0.229393	0.649254	1
sp|Q08211|DHX9_HUMAN	Q08211	DHX9_HUMAN	1270	Homo sapiens	1:Experimental evidence at protein level	ATP-dependent RNA helicase A	1	0.9988	14	DHX9	10109096	0	0	11707831	7550518	0	1.34906e+06	3.76241e+06	6936141	0	11562159	16721563	5.07338e+06	6.20176e+06	7529102	7316119	12408048	4710913	0	0	12416669	4841420	9627224	8.14833e+06	4.36142e+06	0	0	0	7.89734e+06	8.27013e+06	6948318	7205591	0.261625	0.850842	0.243302	0.663102	0.232163	0.911499	1
sp|Q08257|QOR_HUMAN	Q08257	QOR_HUMAN	329	Homo sapiens	1:Experimental evidence at protein level	Quinone oxidoreductase	0.5017	0.951	1	CRYZ	0	0	0	0	0	0	0	0	0	0	0	0	0	1182599	1.40497e+06	0	0	0	0	0	0	0	0	0	0	0	0	0	0	0	0	2.79763e+06	1	0.427298	1	0.00843968	1	0.0501782	1
sp|Q08554|DSC1_HUMAN	Q08554	DSC1_HUMAN	894	Homo sapiens	1:Experimental evidence at protein level	Desmocollin-1	1	0.9818	4	DSC1	0	0	0	0	0	0	0	4.90728e+06	0	0	0	0	0	0	0	0	0	0	0	0	0	4828133	0	0	0	0	0	0	0	0	0	0	1	0.173519	1	0.166843	1	1	1
sp|Q08J23|NSUN2_HUMAN	Q08J23	NSUN2_HUMAN	767	Homo sapiens	1:Experimental evidence at protein level	RNA cytosine C(5)-methyltransferase NSUN2	0.9999	0.9903	2	NSUN2	0	0	0	0	0	0	0	0	0	0	0	0	0	0	0	0	22813356	17719878	0	0	0	0	0	0	0	0	0	0	0	0	0	0	0.00229659	1	1	1	1	1	0.102198
sp|Q09028|RBBP4_HUMAN	Q09028	RBBP4_HUMAN	425	Homo sapiens	1:Experimental evidence at protein level	Histone-binding protein RBBP4	0.9986	0.9979	3	RBBP4	0	0	0	0	4.18965e+06	0	0	0	0	0	0	0	4585633	7933010	0	0	0	0	0	0	0	5.47165e+06	0	0	0	7053048	0	0	0	4189647	0	0	0.217846	0.218229	1	1	0.217846	0.00623727	1
sp|Q10570|CPSF1_HUMAN	Q10570	CPSF1_HUMAN	1443	Homo sapiens	1:Experimental evidence at protein level	Cleavage and polyadenylation specificity factor subunit 1	1	0.999	22	CPSF1	0	0	0	0	0	0	0	0	0	0	0	0	12852016	7592616	16756380	11063601	0	0	0	0	0	0	0	0	0	0	0	0	15748510	7.48158e+06	16033014	11595885	1	7.26972e-09	1	7.18087e-11	1	0.0279729	1
sp|Q12905|ILF2_HUMAN	Q12905	ILF2_HUMAN	390	Homo sapiens	1:Experimental evidence at protein level	Interleukin enhancer-binding factor 2	0.9999	0.9904	2	ILF2	0	0	0	0	0	0	0	0	0	0	0	0	0	0	0	3.37241e+06	0	0	0	0	0	0	0	0	0	0	0	0	0	0	0	2863481	1	1	1	0.00212995	1	0.00212995	1
sp|Q12906|ILF3_HUMAN	Q12906	ILF3_HUMAN	894	Homo sapiens	1:Experimental evidence at protein level	Interleukin enhancer-binding factor 3	1	0.9932	5	ILF3	15171464	0	0	0	9386002	0	0	0	0	0	0	0	6.71095e+06	5738408	7.95878e+06	4.11468e+06	0	0	0	0	0	0	13774139	0	0	0	0	0	7480857	3.65695e+06	0	6481928	0.214855	0.244707	1	0.691601	1	0.67639	1
sp|Q12931|TRAP1_HUMAN	Q12931	TRAP1_HUMAN	704	Homo sapiens	1:Experimental evidence at protein level	Heat shock protein 75 kDa, mitochondrial	1	0.9983	10	TRAP1	0	0	0	0	0	0	0	0	0	0	0	0	11406304	5.12672e+06	8589298	12923670	0	0	0	0	0	0	0	0	0	0	0	0	3794309	5023058	10400327	6554219	1	5.60254e-06	1	5.6219e-09	1	0.00620029	1
sp|Q12996|CSTF3_HUMAN	Q12996	CSTF3_HUMAN	717	Homo sapiens	1:Experimental evidence at protein level	Cleavage stimulation factor subunit 3	1	0.9982	16	CSTF3	0	0	0	0	0	0	0	0	0	0	0	0	13230215	10642496	10424492	14238241	0	0	0	0	0	0	0	0	0	0	0	0	12416912	11933730	10289784	14471849	1	6.48145e-16	1	3.71915e-16	1	0.642193	1
sp|Q13011|ECH1_HUMAN	Q13011	ECH1_HUMAN	328	Homo sapiens	1:Experimental evidence at protein level	Delta(3,5)-Delta(2,4)-dienoyl-CoA isomerase, mitochondrial	1	0.9982	5	ECH1	0	0	0	0	6.33307e+06	0	0	0	0	0	0	0	9288760	11292341	14235973	14035184	0	0	0	0	0	4834195	5674062	0	0	0	0	0	14828417	10750765	13550105	16001143	1	3.61342e-07	1	2.59475e-10	1	0.0297847	1
sp|Q13136|LIPA1_HUMAN	Q13136	LIPA1_HUMAN	1202	Homo sapiens	1:Experimental evidence at protein level	Liprin-alpha-1	1	0.9912	2	PPFIA1	0	0	0	0	0	0	0	0	0	0	0	0	3517044	0	0	3723518	0	0	0	0	0	0	0	0	0	0	0	0	0	0	0	0	1	0.182345	1	0.158913	1	0.93641	1
sp|Q13242|SRSF9_HUMAN	Q13242	SRSF9_HUMAN	221	Homo sapiens	1:Experimental evidence at protein level	Serine/arginine-rich splicing factor 9	1	0.9976	12	SRSF9	0	0	0	0	0	0	0	0	172940	0	0	0	7421626	8065997	8995977	10911325	0	0	0	0	0	0	0	0	0	0	0	0	8491396	8771759	12281816	10452613	0.907892	1.75685e-17	1	3.89813e-20	0.907892	6.4501e-07	1
sp|Q13247|SRSF6_HUMAN	Q13247	SRSF6_HUMAN	344	Homo sapiens	1:Experimental evidence at protein level	Serine/arginine-rich splicing factor 6	1	0.9959	6	SRSF6	0	0	0	0	11598377	0	0	0	7129261	0	7.64741e+06	0	9761089	12544507	10278730	14735660	3.20279e+06	0	0	0	0	9390982	10482373	0	0	0	0	0	10210783	10497370	12542295	8577499	0.703068	0.0406504	0.459753	0.00183006	0.959821	0.76181	1
sp|Q13263|TIF1B_HUMAN	Q13263	TIF1B_HUMAN	835	Homo sapiens	1:Experimental evidence at protein level	Transcription intermediary factor 1-beta	1	0.996	2	TRIM28	0	0	0	0	0	0	0	0	0	0	0	0	0	2.38433e+06	0	0	0	0	0	0	0	0	0	0	0	0	0	0	0	0	3064853	0	1	0.231333	1	0.127527	1	0.729016	1
sp|Q13409|DC1I2_HUMAN	Q13409	DC1I2_HUMAN	638	Homo sapiens	1:Experimental evidence at protein level	Cytoplasmic dynein 1 intermediate chain 2	0.9496	0.9973	1	DYNC1I2	0	0	0	0	10648485	0	0	0	0	0	0	0	0	0	2.33683e+06	0	0	0	0	0	0	10290601	0	0	0	0	0	0	0	0	0	0	1	0.00235652	1	0.707679	1	0.707679	1
sp|Q13423|NNTM_HUMAN	Q13423	NNTM_HUMAN	1086	Homo sapiens	1:Experimental evidence at protein level	NAD(P) transhydrogenase, mitochondrial	1	0.9713	6	NNT	0	0	0	0	0	0	0	0	0	0	0	0	0	0	0	0	0	0	0	0	0	0	0	0	0	0	0	0	2.48147e+06	0	77142400	0	1	0.949263	1	0.0570588	1	0.0649034	1
sp|Q13435|SF3B2_HUMAN	Q13435	SF3B2_HUMAN	895	Homo sapiens	1:Experimental evidence at protein level	Splicing factor 3B subunit 2	1	0.9904	3	SF3B2	0	0	0	0	0	0	0	0	0	0	0	0	0	2.10933e+06	0	0	0	0	0	0	0	0	3.92675e+06	0	0	0	0	0	0	0	0	0	1	0.353359	1	0.0908225	1	0.353359	1
sp|Q13595|TRA2A_HUMAN	Q13595	TRA2A_HUMAN	282	Homo sapiens	1:Experimental evidence at protein level	Transformer-2 protein homolog alpha	1	0.9567	3	TRA2A	0	0	0	0	0	0	0	0	0	0	0	0	0	0	1.94888e+06	710514	0	0	0	0	0	0	0	0	0	0	0	0	0	0	0	0	1	1	1	0.00798835	1	0.00798835	1
sp|Q13838|DX39B_HUMAN	Q13838	DX39B_HUMAN	428	Homo sapiens	1:Experimental evidence at protein level	Spliceosome RNA helicase DDX39B	1	0.9937	8	DDX39B	0	0	0	0	0	0	0	0	0	0	0	0	7583957	0	0	5995147	0	0	0	0	0	8978748	6.1549e+06	0	0	0	0	0	8.01329e+06	6265078	13556595	3.60612e+06	1	0.153332	1	0.0634527	1	0.883364	1
sp|Q14151|SAFB2_HUMAN	Q14151	SAFB2_HUMAN	953	Homo sapiens	1:Experimental evidence at protein level	Scaffold attachment factor B2	1	0.9973	6	SAFB2	0	0	0	0	0	0	0	0	0	0	0	0	7302834	6.64597e+06	11877714	11249744	0	0	0	0	0	0	0	0	0	0	0	0	12681959	22145882	0	9717030	1	1.58227e-05	1	0.00135258	1	0.0914678	1
sp|Q14152|EIF3A_HUMAN	Q14152	EIF3A_HUMAN	1382	Homo sapiens	1:Experimental evidence at protein level	Eukaryotic translation initiation factor 3 subunit A	1	0.9985	15	EIF3A	0	0	0	0	0	0	0	0	0	0	0	0	11410736	8153380	9600150	0	0	0	0	0	0	0	0	0	0	0	0	0	0	2.05305e+06	9773762	0	1	0.00976906	1	0.0189779	1	0.773334	1
sp|Q14204|DYHC1_HUMAN	Q14204	DYHC1_HUMAN	4646	Homo sapiens	1:Experimental evidence at protein level	Cytoplasmic dynein 1 heavy chain 1	1	0.9805	4	DYNC1H1	17081078	0	0	0	0	0	0	0	0	40923920	0	77305632	0	0	0	9954801	0	0	0	0	0	0	0	0	0	0	0	0	0	0	13326543	0	0.601779	1	0.0992997	0.610316	0.427624	0.610316	1
sp|Q14498|RBM39_HUMAN	Q14498	RBM39_HUMAN	530	Homo sapiens	1:Experimental evidence at protein level	RNA-binding protein 39	0.9998	0.998	2	RBM39	6419928	0	0	0	0	0	0	0	0	0	0	0	6629819	5.95985e+06	0	6.35196e+06	0	0	0	0	0	0	4.9426e+06	0	0	0	0	0	0	5.59691e+06	7.00212e+06	8408511	0.318255	0.0080976	1	0.0133841	1	0.57549	1
sp|Q14697|GANAB_HUMAN	Q14697	GANAB_HUMAN	944	Homo sapiens	1:Experimental evidence at protein level	Neutral alpha-glucosidase AB	1	0.9931	10	GANAB	6.82187e+06	0	0	11332337	14906442	11480146	0	0	0	0	0	0	3251757	3.0497e+06	3219426	2.53854e+06	0	0	0	1367675	0	10280862	14613215	0	0	0	0	0	3.13838e+06	3.04075e+06	2808439	4.27852e+06	0.565153	0.0495837	0.288331	0.88109	1	0.975407	1
sp|Q14966|ZN638_HUMAN	Q14966	ZN638_HUMAN	1978	Homo sapiens	1:Experimental evidence at protein level	Zinc finger protein 638	1	0.9977	7	ZNF638	0	0	0	0	0	0	0	0	0	0	0	0	5.48587e+06	1.16797e+06	893639	2.89138e+06	0	0	0	0	0	0	0	0	0	0	0	0	2.7579e+06	2721140	0	2.14945e+06	1	1.20303e-05	1	0.0129081	1	0.0097989	1
sp|Q14974|IMB1_HUMAN	Q14974	IMB1_HUMAN	876	Homo sapiens	1:Experimental evidence at protein level	Importin subunit beta-1	1	0.9986	6	KPNB1	8.18866e+06	0	0	0	10111799	0	0	0	6535401	0	0	0	11410749	11478765	11878641	9773110	0	0	0	0	0	9254089	10651752	0	0	0	0	0	12226886	11729804	7.53987e+06	7590375	0.864306	0.00840911	1	0.0116692	0.501247	0.303483	1
sp|Q14999|CUL7_HUMAN	Q14999	CUL7_HUMAN	1698	Homo sapiens	1:Experimental evidence at protein level	Cullin-7	1	0.9979	10	CUL7	0	0	0	0	0	0	0	0	0	0	0	0	2.55595e+06	4.27863e+06	5.40583e+06	1.35468e+06	0	0	0	0	0	0	0	0	0	0	0	0	2.43933e+06	3331663	17790582	0	1	0.134809	1	0.00600062	1	0.15548	1
sp|Q15029|U5S1_HUMAN	Q15029	U5S1_HUMAN	972	Homo sapiens	1:Experimental evidence at protein level	116 kDa U5 small nuclear ribonucleoprotein component	1	0.9981	10	EFTUD2	0	0	0	0	0	0	0	0	0	0	0	0	6048102	7.0465e+06	5775609	0	0	0	0	0	0	0	0	0	0	0	0	0	6.57779e+06	6.10877e+06	4.19545e+06	0	1	7.98632e-09	1	0.00273853	1	1.97652e-05	1
sp|Q15084|PDIA6_HUMAN	Q15084	PDIA6_HUMAN	440	Homo sapiens	1:Experimental evidence at protein level	Protein disulfide-isomerase A6	1	0.998	4	PDIA6	0	0	0	0	9475477	8968842	0	0	0	0	0	0	0	0	3.01176e+06	0	0	0	0	0	0	15699171	10196749	0	0	0	0	0	0	4643977	0	0	1	0.00237361	1	0.416138	1	0.85248	1
sp|Q15149|PLEC_HUMAN	Q15149	PLEC_HUMAN	4684	Homo sapiens	1:Experimental evidence at protein level	Plectin	1	0.9976	26	PLEC	6.48268e+06	0	0	0	0	0	0	0	0	0	0	0	1.64575e+06	4849657	2.35383e+06	1.56076e+06	0	0	0	0	0	6.17602e+06	3114234	0	0	0	0	0	0	4463447	0	1.00855e+06	0.238985	0.381819	1	0.739082	1	0.272007	1
sp|Q15181|IPYR_HUMAN	Q15181	IPYR_HUMAN	289	Homo sapiens	1:Experimental evidence at protein level	Inorganic pyrophosphatase	0.9858	0.9761	2	PPA1	0	0	0	0	0	0	0	0	0	0	0	0	0	3.04275e+06	2.73103e+06	0	0	0	0	0	0	0	0	0	0	0	0	0	0	0	0	0	1	0.149669	1	0.194107	1	0.880082	1
sp|Q15233|NONO_HUMAN	Q15233	NONO_HUMAN	471	Homo sapiens	1:Experimental evidence at protein level	Non-POU domain-containing octamer-binding protein	1	0.9989	17	NONO	10614432	0	0	0	24472428	0	0	0	12240105	0	0	11101562	11886561	12028169	12431622	8481287	0	0	0	0	11920670	20490054	6.89894e+06	0	11305092	11857153	0	0	13744601	11242580	12929057	12845771	0.114356	0.602637	0.470157	0.0146685	0.12128	0.884858	1
sp|Q15365|PCBP1_HUMAN	Q15365	PCBP1_HUMAN	356	Homo sapiens	1:Experimental evidence at protein level	Poly(rC)-binding protein 1	1	0.9989	3	PCBP1	0	0	0	0	5474463	0	0	3.77742e+06	0	0	0	0	10735010	18082068	9556014	9957409	245424272	0	0	0	0	6405790	7.11205e+06	0	0	0	0	0	12552041	48828200	11186022	10658736	0.0595503	0.53393	1	0.808133	1	0.697375	1
sp|Q15366|PCBP2_HUMAN	Q15366	PCBP2_HUMAN	365	Homo sapiens	1:Experimental evidence at protein level	Poly(rC)-binding protein 2	0.9933	0.993	2	PCBP2	0	0	0	0	0	15403332	0	0	0	0	0	0	0	0	4564060	0	0	0	0	0	0	0	0	0	0	0	0	0	0	0	0	0	1	0.0671391	1	0.575185	1	0.575185	1
sp|Q15393|SF3B3_HUMAN	Q15393	SF3B3_HUMAN	1217	Homo sapiens	1:Experimental evidence at protein level	Splicing factor 3B subunit 3	1	0.9984	2	SF3B3	0	0	0	0	0	0	0	0	4.34633e+06	0	0	0	5.08963e+06	7.35337e+06	5343335	4825399	0	0	0	0	0	0	4.97111e+06	0	0	0	0	0	7.34349e+06	4512912	0	5314404	0.338839	1.31572e-05	1	0.0267241	0.338839	0.0593291	1
sp|Q15424|SAFB1_HUMAN	Q15424	SAFB1_HUMAN	915	Homo sapiens	1:Experimental evidence at protein level	Scaffold attachment factor B1	1	0.9869	9	SAFB	7.29279e+06	0	0	0	0	0	0	0	5655572	0	0	11364782	5.42272e+06	5.85314e+06	6073024	6950511	0	0	0	0	0	0	10147485	0	0	8739208	0	0	6.72875e+06	6.2211e+06	0	7001994	0.488293	0.0244592	0.271161	0.337352	0.766538	0.680912	1
sp|Q15427|SF3B4_HUMAN	Q15427	SF3B4_HUMAN	424	Homo sapiens	1:Experimental evidence at protein level	Splicing factor 3B subunit 4	0.5366	0.9572	1	SF3B4	0	0	0	0	0	0	0	0	0	0	0	0	0	0	0	1.22004e+06	0	0	0	0	0	0	0	0	0	0	0	0	0	1.16368e+06	0	0	1	0.18019	1	0.160764	1	0.947247	1
sp|Q15436|SC23A_HUMAN	Q15436	SC23A_HUMAN	765	Homo sapiens	1:Experimental evidence at protein level	Protein transport protein Sec23A	1	0.9989	9	SEC23A	0	0	0	0	0	0	0	0	0	0	0	0	0	5.30512e+06	3785852	7591630	0	0	0	0	0	0	0	0	0	0	0	0	1.65547e+06	2408172	0	4741548	1	0.0224534	1	0.000319237	1	0.0915025	1
sp|Q15437|SC23B_HUMAN	Q15437	SC23B_HUMAN	767	Homo sapiens	1:Experimental evidence at protein level	Protein transport protein Sec23B	1	0.9979	5	SEC23B	0	0	0	0	0	0	0	0	0	0	0	0	0	3190649	0	0	0	0	0	0	0	0	0	0	0	0	0	0	0	0	2662940	0	1	0.137745	1	0.212253	1	0.801692	1
sp|Q15459|SF3A1_HUMAN	Q15459	SF3A1_HUMAN	793	Homo sapiens	1:Experimental evidence at protein level	Splicing factor 3A subunit 1	0.984	0.9625	2	SF3A1	0	0	0	0	0	0	0	0	0	0	0	0	2.29462e+06	0	0	0	0	0	0	0	0	4735482	0	0	0	0	0	0	0	0	0	0	1	0.362796	1	1	1	0.391782	1
sp|Q15637|SF01_HUMAN	Q15637	SF01_HUMAN	639	Homo sapiens	1:Experimental evidence at protein level	Splicing factor 1	1	0.9961	2	SF1	7255851	0	0	5.81877e+06	11994820	0	0	0	9107072	7140779	0	7266529	12570486	14433162	16242682	16176841	0	0	0	0	10574945	9849906	6663086	8341811	0	7246773	0	0	13483622	13057053	7.68e+06	12459769	0.146653	0.0627844	0.894729	0.00198916	0.146907	0.928256	1
sp|Q15717|ELAV1_HUMAN	Q15717	ELAV1_HUMAN	326	Homo sapiens	1:Experimental evidence at protein level	ELAV-like protein 1	1	0.9974	6	ELAVL1	5763965	0	0	0	11503511	0	0	0	0	0	0	0	8973107	5.15665e+06	11864942	12827030	0	0	0	0	0	9188619	13156824	0	0	0	0	0	11770666	9586876	15465804	13002236	0.565996	0.148236	1	0.000477208	1	0.0870002	1
sp|Q16352|AINX_HUMAN	Q16352	AINX_HUMAN	499	Homo sapiens	1:Experimental evidence at protein level	Alpha-internexin	1	0.9989	27	INA	14572739	0	0	30270936	28044756	12413280	0	11564568	18743464	0	0	0	47018584	22700430	7.0008e+06	20772190	23465446	20506392	0	0	31641408	10689020	0	9798188	9293496	5.59724e+06	0	0	48828824	18374204	7.37369e+06	20367012	0.405689	0.0782685	0.31395	0.257309	0.264387	0.0107412	1
sp|Q16531|DDB1_HUMAN	Q16531	DDB1_HUMAN	1140	Homo sapiens	1:Experimental evidence at protein level	DNA damage-binding protein 1	0.9995	0.9741	2	DDB1	0	0	0	0	0	0	0	0	0	0	0	0	2.05849e+06	0	0	2.6263e+06	0	0	0	0	0	0	0	0	4396097	0	0	0	0	0	0	0	0.124236	0.462941	1	0.350731	0.124236	0.838715	1
sp|Q16629|SRSF7_HUMAN	Q16629	SRSF7_HUMAN	238	Homo sapiens	1:Experimental evidence at protein level	Serine/arginine-rich splicing factor 7	1	0.9969	8	SRSF7	0	0	0	0	17401078	0	0	0	0	0	0	0	11894159	14389252	13831618	9990224	0	0	0	0	0	0	0	0	0	0	0	0	12369065	13863696	19099058	13521387	1	0.00118681	1	4.25201e-06	1	0.684643	1
sp|Q16630|CPSF6_HUMAN	Q16630	CPSF6_HUMAN	551	Homo sapiens	1:Experimental evidence at protein level	Cleavage and polyadenylation specificity factor subunit 6	0.9999	0.9673	2	CPSF6	0	0	0	0	0	0	0	0	0	0	0	0	12761789	7.94602e+06	12461345	10938660	0	0	0	0	0	0	0	0	0	0	0	0	12831804	9111833	0	0	1	4.39349e-06	1	0.0035265	1	0.0136534	1
sp|Q16643|DREB_HUMAN	Q16643	DREB_HUMAN	649	Homo sapiens	1:Experimental evidence at protein level	Drebrin	0.9592	0.965	1	DBN1	0	0	0	0	0	0	0	0	0	0	0	0	3123958	0	4.44238e+06	1.86637e+06	0	0	0	0	0	0	0	0	0	0	0	0	0	1.34433e+06	0	0	1	0.0951353	1	0.0218124	1	0.481131	1
sp|Q16658|FSCN1_HUMAN	Q16658	FSCN1_HUMAN	493	Homo sapiens	1:Experimental evidence at protein level	Fascin	1	0.9979	3	FSCN1	0	0	0	0	0	0	0	0	0	0	0	0	5.08725e+06	6.0087e+06	0	7.65385e+06	11305997	0	0	0	0	0	0	0	2.28806e+06	0	0	0	5.9738e+06	5761354	0	6.78176e+06	0.218546	0.00385133	1	0.054397	0.751304	0.251015	1
sp|Q16740|CLPP_HUMAN	Q16740	CLPP_HUMAN	277	Homo sapiens	1:Experimental evidence at protein level	ATP-dependent Clp protease proteolytic subunit, mitochondrial	1	0.9868	2	CLPP	0	0	0	0	0	0	0	0	0	0	0	0	1.28131e+06	2.16301e+06	1119790	4.17835e+06	0	0	0	0	0	0	0	0	0	7087765	0	0	0	3.80766e+06	0	2.22947e+06	0.110459	0.102863	1	0.0911093	0.110459	0.949145	1
sp|Q16831|UPP1_HUMAN	Q16831	UPP1_HUMAN	310	Homo sapiens	1:Experimental evidence at protein level	Uridine phosphorylase 1	1	0.9861	3	UPP1	0	0	0	0	0	0	0	0	0	0	0	0	7571387	7920358	6928909	3.84047e+06	0	0	0	0	0	0	4.78133e+06	0	0	5.31844e+06	0	0	5128474	4749171	0	6884486	0.309179	4.64841e-05	1	0.0190228	0.309179	0.144803	1
sp|Q2M389|WASC4_HUMAN	Q2M389	WASC4_HUMAN	1173	Homo sapiens	1:Experimental evidence at protein level	WASH complex subunit 4	0.7688	0.9846	1	WASHC4	0	0	0	0	0	0	0	0	0	0	0	0	14458009	0	9808335	0	0	0	0	0	0	0	0	0	0	0	0	0	0	0	0	0	1	0.110928	1	0.272625	1	0.599431	1
sp|Q3ZCQ8|TIM50_HUMAN	Q3ZCQ8	TIM50_HUMAN	353	Homo sapiens	1:Experimental evidence at protein level	Mitochondrial import inner membrane translocase subunit TIM50	1	0.9964	2	TIMM50	0	0	0	0	0	0	0	0	0	0	0	0	0	0	0	72402224	0	0	0	0	0	0	0	0	0	0	0	0	6.97919e+06	0	0	0	1	0.849435	1	0.0580095	1	0.0846279	1
sp|Q5JPB2|ZN831_HUMAN	Q5JPB2	ZN831_HUMAN	1677	Homo sapiens	1:Experimental evidence at protein level	Zinc finger protein 831	1	0.9591	2	ZNF831	85885848	0	0	0	163150752	525708832	0	167996064	84429944	0	302473664	194996576	3.37934e+06	306924640	202696464	247551024	17810038	0	0	0	0	341624672	481023936	609278210	0	734587330	0	0	95644840	0	180456800	212603104	0.205249	0.266837	0.374187	0.457363	0.563809	0.433773	1
sp|Q5JRA6|TGO1_HUMAN	Q5JRA6	TGO1_HUMAN	1907	Homo sapiens	1:Experimental evidence at protein level	Transport and Golgi organization protein 1 homolog	1	0.9988	4	MIA3	0	0	0	0	0	0	0	0	0	0	0	0	162991	9670284	9433411	8282867	0	0	0	0	0	0	0	0	0	0	0	0	8080712	4937543	0	11381559	1	0.00185801	1	0.000167198	1	0.348719	1
sp|Q5M775|CYTSB_HUMAN	Q5M775	CYTSB_HUMAN	1068	Homo sapiens	1:Experimental evidence at protein level	Cytospin-B	1	0.9881	1	SPECC1	8028649000	0	1047184060	8246740500	373901152	2040518400	188871728	382465760	8001357300	7548284900	1110565890	12361822200	3916069120	2516704260	3640404990	3113611010	12639475700	17553303600	0	142638496	864495810	194737472	7305572400	5010020400	4859973100	7827970000	6634682900	0	2772469250	3248061700	187873200	2944438270	0.374448	0.42365	0.343055	0.787947	0.468253	0.817972	1
sp|Q5SSJ5|HP1B3_HUMAN	Q5SSJ5	HP1B3_HUMAN	553	Homo sapiens	1:Experimental evidence at protein level	Heterochromatin protein 1-binding protein 3	1	0.9943	6	HP1BP3	0	0	70307672	123841640	0	0	17077544	0	66883904	38072716	84752112	52564808	34270408	0	34815020	30190390	136925776	0	0	0	0	0	0	75506192	0	0	0	0	0	25560380	0	38817636	0.781684	0.604742	0.622867	0.922331	0.779086	0.703151	1
sp|Q5VT25|MRCKA_HUMAN	Q5VT25	MRCKA_HUMAN	1732	Homo sapiens	1:Experimental evidence at protein level	Serine/threonine-protein kinase MRCK alpha	1	0.9975	5	CDC42BPA	0	0	0	0	0	0	0	0	0	0	0	0	2.75797e+06	7.84897e+06	5400299	0	0	0	0	0	0	0	0	0	0	0	0	0	0	6456821	5.4218e+06	0	1	0.00143656	1	0.031557	1	0.200298	1
sp|Q5VUA4|ZN318_HUMAN	Q5VUA4	ZN318_HUMAN	2279	Homo sapiens	1:Experimental evidence at protein level	Zinc finger protein 318	1	0.9953	5	ZNF318	0	0	0	0	0	0	0	0	0	0	0	0	2.30761e+06	5.58242e+06	5110294	2204137	0	0	0	0	0	0	0	0	0	0	0	0	1303942	2.08114e+06	10094208	3.25264e+06	1	0.00915843	1	2.54133e-05	1	0.0267558	1
sp|Q68DL7|CR063_HUMAN	Q68DL7	CR063_HUMAN	685	Homo sapiens	1:Experimental evidence at protein level	Uncharacterized protein C18orf63	0.7102	0.9793	1	C18orf63	0	0	0	0	15022980	0	7170371	10681784	0	0	0	0	0	0	0	0	0	0	0	0	28010030	0	12168260	16105706	0	0	0	0	0	0	0	0	1	0.0052162	1	0.00305848	1	1	1
sp|Q6NSJ2|PHLB3_HUMAN	Q6NSJ2	PHLB3_HUMAN	640	Homo sapiens	1:Experimental evidence at protein level	Pleckstrin homology-like domain family B member 3	1	0.9942	7	PHLDB3	0	0	0	0	0	0	0	0	0	0	0	0	3424329	0	2.98465e+06	0	0	0	0	0	0	0	0	0	0	0	0	0	0	0	0	0	1	0.144686	1	0.201233	1	0.848129	1
sp|Q6P2Q9|PRP8_HUMAN	Q6P2Q9	PRP8_HUMAN	2335	Homo sapiens	1:Experimental evidence at protein level	Pre-mRNA-processing-splicing factor 8	1	0.9976	14	PRPF8	0	0	0	0	0	0	0	0	0	0	0	0	2.13226e+06	3084848	1.66737e+06	0	0	0	0	0	0	0	0	0	0	0	0	0	2.0362e+06	2.44477e+06	0	2.53558e+06	1	2.00184e-07	1	0.00472826	1	0.000440165	1
sp|Q6SPF0|SAMD1_HUMAN	Q6SPF0	SAMD1_HUMAN	538	Homo sapiens	1:Experimental evidence at protein level	Sterile alpha motif domain-containing protein 1	1	0.9987	4	SAMD1	0	0	0	0	0	0	0	0	0	0	37647528	45021956	0	9723538	0	0	0	0	0	0	0	0	0	0	37940160	0	0	0	11105513	8.18708e+06	0	0	0.23341	0.359148	0.0135914	1	0.162452	0.359148	1
sp|Q6UN15|FIP1_HUMAN	Q6UN15	FIP1_HUMAN	594	Homo sapiens	1:Experimental evidence at protein level	Pre-mRNA 3'-end-processing factor FIP1	1	0.9987	3	FIP1L1	0	0	0	0	0	0	0	0	0	0	0	0	3.0857e+06	0	3.47103e+06	2.56757e+06	0	0	0	0	0	0	0	0	0	0	0	0	5875817	4.0791e+06	2656280	4.69086e+06	1	5.09386e-05	1	3.66197e-05	1	0.897491	1
sp|Q71U36|TBA1A_HUMAN	Q71U36	TBA1A_HUMAN	451	Homo sapiens	1:Experimental evidence at protein level	Tubulin alpha-1A chain	0.9999	0.9895	14	TUBA1A	0	0	0	0	0	0	0	0	0	0	0	0	0	0	950250	1.44944e+06	0	0	0	0	0	0	0	0	0	0	0	0	0	0	11052955	0	1	1	1	0.0154836	1	0.0154836	1
sp|Q7KZF4|SND1_HUMAN	Q7KZF4	SND1_HUMAN	910	Homo sapiens	1:Experimental evidence at protein level	Staphylococcal nuclease domain-containing protein 1	1	0.9971	5	SND1	0	0	0	0	9778251	0	0	0	0	0	0	0	0	0	2.98947e+06	0	0	0	0	0	0	5791663	5.86201e+06	0	0	0	0	0	2.53127e+06	4.00117e+06	0	0	1	0.153476	1	0.643648	1	0.568743	1
sp|Q7L576|CYFP1_HUMAN	Q7L576	CYFP1_HUMAN	1253	Homo sapiens	1:Experimental evidence at protein level	Cytoplasmic FMR1-interacting protein 1	1	0.9683	4	CYFIP1	0	0	0	0	0	0	0	0	0	0	0	0	0	0	8.14132e+06	0	0	0	0	0	0	0	0	0	0	0	0	0	0	9723670	0	0	1	0.138238	1	0.211425	1	0.805063	1
sp|Q7L5D6|GET4_HUMAN	Q7L5D6	GET4_HUMAN	327	Homo sapiens	1:Experimental evidence at protein level	Golgi to ER traffic protein 4 homolog	1	0.9988	1	GET4	0	0	0	0	0	0	0	0	0	0	0	0	4.08993e+06	0	4468320	2.7576e+06	0	0	0	0	0	0	0	0	0	0	0	0	0	4705578	0	0	1	0.0153229	1	0.0422872	1	0.645473	1
sp|Q7LBC6|KDM3B_HUMAN	Q7LBC6	KDM3B_HUMAN	1761	Homo sapiens	1:Experimental evidence at protein level	Lysine-specific demethylase 3B	0.8435	0.9905	1	KDM3B	0	0	0	0	0	0	0	0	0	0	0	0	0	0	4794000	0	0	0	0	0	0	0	0	0	0	0	0	0	0	3.36287e+06	0	0	1	0.262062	1	0.114609	1	0.629433	1
sp|Q7LG56|RIR2B_HUMAN	Q7LG56	RIR2B_HUMAN	351	Homo sapiens	1:Experimental evidence at protein level	Ribonucleoside-diphosphate reductase subunit M2 B	1	0.9566	3	RRM2B	0	0	0	0	0	0	0	0	0	0	0	0	2.80109e+06	0	4055866	0	0	0	0	0	0	0	0	0	0	0	0	0	0	2.05821e+06	0	0	1	0.0622103	1	0.11562	1	0.749199	1
sp|Q7Z5L9|I2BP2_HUMAN	Q7Z5L9	I2BP2_HUMAN	587	Homo sapiens	1:Experimental evidence at protein level	Interferon regulatory factor 2-binding protein 2	1	0.9943	2	IRF2BP2	0	0	0	0	0	0	0	0	0	0	0	0	2.52715e+06	4.7999e+06	5476131	0	0	0	0	0	0	0	0	0	0	0	0	0	0	4.79991e+06	0	0	1	0.00236398	1	0.137904	1	0.0745903	1
sp|Q86U42|PABP2_HUMAN	Q86U42	PABP2_HUMAN	306	Homo sapiens	1:Experimental evidence at protein level	Polyadenylate-binding protein 2	1	0.999	3	PABPN1	13508638	0	0	7.24617e+06	9179725	0	0	0	0	0	0	0	0	0	20990428	7312335	9779477	0	0	0	0	11115970	9042397	0	0	5661605	0	0	22416382	11348352	22480490	0	0.360629	0.483234	0.704995	0.037125	0.76725	0.377151	1
sp|Q86V81|THOC4_HUMAN	Q86V81	THOC4_HUMAN	257	Homo sapiens	1:Experimental evidence at protein level	THO complex subunit 4	1	0.9988	3	ALYREF	0	0	0	0	0	0	0	0	0	0	0	0	8596681	9422371	8653804	8107594	0	0	0	0	0	9586492	64644904	0	8911669	0	0	0	9505132	8020502	0	9199379	0.791106	0.442904	1	0.25639	0.791106	0.77578	1
sp|Q86YZ3|HORN_HUMAN	Q86YZ3	HORN_HUMAN	2850	Homo sapiens	1:Experimental evidence at protein level	Hornerin	1	0.9979	6	HRNR	0	0	11575170	22270900	9216132	0	0	10387819	4.65598e+06	14976000	0	12494431	11917193	2.22337e+06	0	9333726	12672197	0	0	0	0	5.22681e+06	0	23738366	8401808	17168330	0	0	4.86192e+06	14403879	0	4.2467e+06	0.128397	0.367739	0.311608	0.32984	0.126422	0.346735	1
sp|Q8IX12|CCAR1_HUMAN	Q8IX12	CCAR1_HUMAN	1150	Homo sapiens	1:Experimental evidence at protein level	Cell division cycle and apoptosis regulator protein 1	0.9988	0.9702	2	CCAR1	0	0	0	0	0	0	0	0	0	0	0	0	2.47696e+06	0	3504765	3.64716e+06	0	0	0	0	0	0	0	0	0	0	0	0	0	2.4157e+06	0	3.6529e+06	1	0.0430163	1	8.49026e-05	1	0.0163561	1
sp|Q8IXT5|RB12B_HUMAN	Q8IXT5	RB12B_HUMAN	1001	Homo sapiens	1:Experimental evidence at protein level	RNA-binding protein 12B	1	0.991	5	RBM12B	0	0	0	0	0	0	0	0	0	0	0	0	0	1.55317e+06	0	0	0	0	0	0	0	0	0	0	0	0	0	0	0	1.35519e+06	4.05021e+06	0	1	0.197401	1	0.0772235	1	0.607481	1
sp|Q8N1F7|NUP93_HUMAN	Q8N1F7	NUP93_HUMAN	819	Homo sapiens	1:Experimental evidence at protein level	Nuclear pore complex protein Nup93	1	0.9963	10	NUP93	0	0	0	0	0	0	0	0	0	0	0	0	14606846	0	18350644	10015294	0	0	0	0	0	0	0	0	0	0	0	0	0	12873716	0	12557276	1	0.0202414	1	0.00111136	1	0.235643	1
sp|Q8N684|CPSF7_HUMAN	Q8N684	CPSF7_HUMAN	471	Homo sapiens	1:Experimental evidence at protein level	Cleavage and polyadenylation specificity factor subunit 7	1	0.9956	5	CPSF7	0	0	0	0	0	0	0	0	0	0	0	0	10647794	5179917	6.1018e+06	9427784	0	0	0	0	0	0	0	0	0	6093514	0	0	6006667	6.09351e+06	8388084	7.27853e+06	0.157896	6.55126e-07	1	1.05645e-07	0.157896	0.44196	1
sp|Q8N983|RM43_HUMAN	Q8N983	RM43_HUMAN	215	Homo sapiens	1:Experimental evidence at protein level	Large ribosomal subunit protein mL43	1	0.9979	5	MRPL43	0	0	0	0	0	0	0	0	0	0	0	0	2.56472e+06	6.44965e+06	4624296	3.88329e+06	0	0	0	0	0	0	0	0	0	0	0	0	3.98244e+06	3984262	6.34011e+06	4362063	1	6.01644e-09	1	5.77883e-10	1	0.261235	1
sp|Q8ND24|RN214_HUMAN	Q8ND24	RN214_HUMAN	703	Homo sapiens	1:Experimental evidence at protein level	RING finger protein 214	0.6327	0.9708	1	RNF214	0	0	0	0	0	0	0	0	0	0	0	0	0	0	0	2.25793e+06	0	0	0	0	0	0	0	0	0	0	0	0	0	3.24811e+06	0	0	1	0.113589	1	0.264894	1	0.621196	1
sp|Q8NDT2|RB15B_HUMAN	Q8NDT2	RB15B_HUMAN	890	Homo sapiens	1:Experimental evidence at protein level	Putative RNA-binding protein 15B	0.9928	0.9526	1	RBM15B	0	0	0	0	0	0	0	0	0	0	0	0	963755	0	0	901443	0	0	0	0	0	0	0	0	0	0	0	0	0	0	0	0	1	0.157082	1	0.18454	1	0.925545	1
sp|Q8WXF1|PSPC1_HUMAN	Q8WXF1	PSPC1_HUMAN	523	Homo sapiens	1:Experimental evidence at protein level	Paraspeckle component 1	1	0.9956	4	PSPC1	0	0	0	0	0	0	0	0	0	0	0	0	1.28007e+06	0	0	1.81837e+06	0	0	0	0	0	0	0	0	0	0	0	0	0	0	0	3.16737e+06	1	0.450489	1	0.00638691	1	0.0360599	1
sp|Q92692|NECT2_HUMAN	Q92692	NECT2_HUMAN	538	Homo sapiens	1:Experimental evidence at protein level	Nectin-2	1	0.988	3	NECTIN2	0	0	0	0	0	0	0	0	0	0	0	0	4827930	0	5322582	4.56185e+06	0	0	0	0	0	0	0	0	0	0	0	0	5.47342e+06	5.05362e+06	5.389e+06	0	1	0.000302041	1	0.000319716	1	0.982307	1
sp|Q92797|SYMPK_HUMAN	Q92797	SYMPK_HUMAN	1274	Homo sapiens	1:Experimental evidence at protein level	Symplekin	1	0.9979	6	SYMPK	0	0	0	0	0	0	0	0	0	0	0	0	3.71727e+06	0	6871409	3.54041e+06	0	0	0	0	0	0	0	0	0	0	0	0	6839756	3.60309e+06	4.08351e+06	0	1	0.00157157	1	0.00127396	1	0.933459	1
sp|Q92841|DDX17_HUMAN	Q92841	DDX17_HUMAN	729	Homo sapiens	1:Experimental evidence at protein level	Probable ATP-dependent RNA helicase DDX17	1	0.9989	11	DDX17	14308108	0	0	0	0	0	0	0	7.90437e+06	0	0	0	9475118	9941894	10372709	9768983	0	0	0	0	0	0	8462407	8.10594e+06	0	9961427	0	0	7.85436e+06	10745385	10122359	9176879	0.729155	0.00100492	1	0.0337285	0.0912859	0.889644	1
sp|Q92945|FUBP2_HUMAN	Q92945	FUBP2_HUMAN	711	Homo sapiens	1:Experimental evidence at protein level	Far upstream element-binding protein 2	1	0.9989	15	KHSRP	16272172	0	12603644	17455298	17225096	13579541	0	8.28084e+06	10847884	6.69645e+06	15412325	0	25270490	22564780	29623584	34053768	24306242	16793038	0	5439831	9979919	14167642	21653060	11659272	9207419	18651376	0	0	31722684	26103668	32578982	31256338	0.532864	0.0130614	0.298812	0.000132885	0.125911	0.259348	1
sp|Q93009|UBP7_HUMAN	Q93009	UBP7_HUMAN	1102	Homo sapiens	1:Experimental evidence at protein level	Ubiquitin carboxyl-terminal hydrolase 7	1	0.9978	2	USP7	0	0	0	0	0	0	0	0	0	0	0	0	0	3.37474e+06	0	1.51093e+06	0	0	0	0	0	0	0	0	0	0	0	0	0	737041	0	0	1	0.029121	1	0.402213	1	0.155108	1
sp|Q96A35|RM24_HUMAN	Q96A35	RM24_HUMAN	216	Homo sapiens	1:Experimental evidence at protein level	Large ribosomal subunit protein uL24m	0.8123	0.9882	1	MRPL24	0	0	0	0	0	0	0	0	0	0	0	0	0	0	1.64746e+06	0	0	0	0	0	0	0	0	0	0	0	0	0	0	0	0	1.54675e+06	1	1	1	0.00203041	1	0.00203041	1
sp|Q96AB3|ISOC2_HUMAN	Q96AB3	ISOC2_HUMAN	205	Homo sapiens	1:Experimental evidence at protein level	Isochorismatase domain-containing protein 2	0.6282	0.9702	1	ISOC2	0	0	0	0	0	0	0	0	0	0	0	0	3.32981e+06	0	4.28722e+06	0	0	0	0	0	0	0	0	0	0	0	0	0	3.21795e+06	0	0	0	1	0.0310584	1	0.146677	1	0.436767	1
sp|Q96AE4|FUBP1_HUMAN	Q96AE4	FUBP1_HUMAN	644	Homo sapiens	1:Experimental evidence at protein level	Far upstream element-binding protein 1	1	0.9989	7	FUBP1	0	0	0	14597281	16495172	0	0	0	0	0	0	0	19884372	21782258	18323768	20106424	0	0	0	0	10790173	9387796	0	11627131	0	21546100	0	0	21672650	15516770	24930544	23047636	0.199941	0.0164145	0.380754	0.000122532	0.199941	0.648249	1
sp|Q96CW1|AP2M1_HUMAN	Q96CW1	AP2M1_HUMAN	435	Homo sapiens	1:Experimental evidence at protein level	AP-2 complex subunit mu	1	0.9873	3	AP2M1	0	0	0	0	0	0	0	0	0	0	0	0	13794911	3780465	10237279	13814462	0	0	0	0	0	0	0	0	0	0	0	0	4.2741e+06	3.24099e+06	0	13552404	1	0.00538632	1	0.000119218	1	0.140115	1
sp|Q96EL2|RT24_HUMAN	Q96EL2	RT24_HUMAN	167	Homo sapiens	1:Experimental evidence at protein level	Small ribosomal subunit protein uS3m	0.5558	0.9602	1	MRPS24	0	0	0	0	0	0	0	0	0	0	0	0	0	0	2135265	2.0483e+06	0	0	0	0	0	0	0	0	0	0	0	0	2.29048e+06	0	3.30241e+06	0	1	0.212302	1	0.000327377	1	0.00774002	1
sp|Q96HS1|PGAM5_HUMAN	Q96HS1	PGAM5_HUMAN	289	Homo sapiens	1:Experimental evidence at protein level	Serine/threonine-protein phosphatase PGAM5, mitochondrial	1	0.9989	15	PGAM5	0	0	0	0	0	0	0	0	27022038	0	0	0	48239696	74733536	41251252	126680168	0	0	0	0	0	0	0	0	0	0	0	0	51423244	78876000	36944216	91333968	0.575876	1.8718e-05	1	2.00312e-06	0.575876	0.376442	1
sp|Q96I24|FUBP3_HUMAN	Q96I24	FUBP3_HUMAN	572	Homo sapiens	1:Experimental evidence at protein level	Far upstream element-binding protein 3	1	0.988	9	FUBP3	0	0	0	0	104948136	0	0	81909256	0	0	0	0	185744064	120185872	138458592	167487376	0	0	0	0	197839424	148715920	293243968	0	0	0	0	0	135404528	148716064	84270040	155463376	1	0.419183	1	0.321773	1	0.794608	1
sp|Q96PC5|MIA2_HUMAN	Q96PC5	MIA2_HUMAN	1412	Homo sapiens	1:Experimental evidence at protein level	Melanoma inhibitory activity protein 2	1	0.9946	7	MIA2	0	0	0	0	0	0	0	0	0	0	0	0	3.91473e+06	0	4.07994e+06	4.93117e+06	0	0	0	0	0	0	0	0	0	0	0	0	0	3250812	2.61319e+06	5.37313e+06	1	0.00670062	1	2.80827e-07	1	0.000439264	1
sp|Q96PK6|RBM14_HUMAN	Q96PK6	RBM14_HUMAN	669	Homo sapiens	1:Experimental evidence at protein level	RNA-binding protein 14	1	0.996	11	RBM14	7.36415e+06	0	0	0	0	0	0	0	0	0	0	0	9557911	7353097	9377598	8611940	0	0	0	0	0	0	4.4875e+06	0	0	0	0	0	10911154	7338231	7.63696e+06	8672544	0.131079	1.05326e-07	1	1.52792e-06	1	0.856452	1
sp|Q96QK1|VPS35_HUMAN	Q96QK1	VPS35_HUMAN	796	Homo sapiens	1:Experimental evidence at protein level	Vacuolar protein sorting-associated protein 35	0.9999	0.9883	2	VPS35	0	0	0	0	0	0	0	0	0	0	0	0	0	0	0	2.20586e+06	0	0	0	0	0	0	0	0	0	0	0	0	0	2.98901e+06	0	0	1	0.120642	1	0.246615	1	0.677042	1
sp|Q96T37|RBM15_HUMAN	Q96T37	RBM15_HUMAN	977	Homo sapiens	1:Experimental evidence at protein level	RNA-binding protein 15	0.9999	0.992	2	RBM15	0	0	0	0	0	0	0	0	0	0	0	0	0	872293	0	2757121	0	0	0	0	0	0	0	0	0	0	0	0	0	0	0	0	1	0.55198	1	0.0685811	1	0.20475	1
sp|Q99569|PKP4_HUMAN	Q99569	PKP4_HUMAN	1192	Homo sapiens	1:Experimental evidence at protein level	Plakophilin-4	1	0.9952	10	PKP4	0	0	0	0	0	0	0	0	0	0	0	0	0	0	3.46526e+06	1.68174e+06	0	0	0	0	0	0	0	0	0	0	0	0	0	1480162	0	1.30816e+06	1	0.366971	1	0.000513565	1	0.00499867	1
sp|Q99623|PHB2_HUMAN	Q99623	PHB2_HUMAN	299	Homo sapiens	1:Experimental evidence at protein level	Prohibitin-2	1	0.9988	11	PHB2	0	0	0	0	14088796	15557093	0	14085776	0	0	0	0	5.93061e+06	8974852	13105292	12859032	0	0	0	0	0	13950425	13090642	9895470	0	0	0	0	9587663	7022325	22309186	12804400	1	0.280297	1	0.0380835	1	0.0124226	1
sp|Q99714|HCD2_HUMAN	Q99714	HCD2_HUMAN	261	Homo sapiens	1:Experimental evidence at protein level	3-hydroxyacyl-CoA dehydrogenase type-2	1	0.999	3	HSD17B10	0	0	0	0	0	2.49171e+06	0	0	0	0	0	0	2.23784e+06	0	6148811	4.78308e+06	0	0	0	0	0	0	0	0	0	0	0	0	0	2.6203e+06	10693055	0	1	0.625561	1	0.000141701	1	0.00183085	1
sp|Q99798|ACON_HUMAN	Q99798	ACON_HUMAN	780	Homo sapiens	1:Experimental evidence at protein level	Aconitate hydratase, mitochondrial	1	0.9989	8	ACO2	0	0	0	0	8.16732e+06	0	0	0	0	0	0	0	8385600	10523641	9217540	13469441	0	0	0	0	0	0	4.39661e+06	0	0	0	0	0	7676780	10006918	9629292	12600209	1	1.54947e-05	1	6.38228e-08	1	0.127523	1
sp|Q99829|CPNE1_HUMAN	Q99829	CPNE1_HUMAN	537	Homo sapiens	1:Experimental evidence at protein level	Copine-1	0.9992	0.9686	2	CPNE1	0	0	0	0	0	0	0	0	0	0	0	0	8.37576e+06	0	0	0	0	0	0	0	0	0	0	0	0	0	0	0	0	2.15457e+06	0	0	1	0.0137557	1	1	1	0.0137557	1
sp|Q9BPW8|NIPS1_HUMAN	Q9BPW8	NIPS1_HUMAN	284	Homo sapiens	1:Experimental evidence at protein level	Protein NipSnap homolog 1	0.9998	0.9936	2	NIPSNAP1	0	0	0	0	0	0	0	0	0	0	0	0	2.33045e+06	3.22592e+06	3.30453e+06	3.44741e+06	0	0	0	0	0	0	0	0	0	0	0	0	0	0	0	3.4541e+06	1	0.0275086	1	0.000239469	1	0.0612097	1
sp|Q9BSJ8|ESYT1_HUMAN	Q9BSJ8	ESYT1_HUMAN	1104	Homo sapiens	1:Experimental evidence at protein level	Extended synaptotagmin-1	1	0.996	3	ESYT1	0	0	0	0	0	0	0	0	0	0	0	0	0	2.80994e+06	3.20033e+06	0	0	0	0	0	0	0	0	0	0	0	0	0	0	0	0	0	1	0.199427	1	0.145909	1	0.856079	1
sp|Q9BUJ2|HNRL1_HUMAN	Q9BUJ2	HNRL1_HUMAN	856	Homo sapiens	1:Experimental evidence at protein level	Heterogeneous nuclear ribonucleoprotein U-like protein 1	1	0.9879	6	HNRNPUL1	0	0	0	0	0	0	0	0	0	0	0	0	2766922	4.07379e+06	4.73134e+06	1.803e+06	0	0	0	0	0	0	0	0	0	0	0	0	0	3.54484e+06	4.56142e+06	4415817	1	0.000131033	1	5.01803e-07	1	0.0342631	1
sp|Q9BUQ8|DDX23_HUMAN	Q9BUQ8	DDX23_HUMAN	820	Homo sapiens	1:Experimental evidence at protein level	Probable ATP-dependent RNA helicase DDX23	1	0.9889	3	DDX23	0	0	0	0	0	0	0	0	0	0	0	0	1.79731e+06	0	1.80957e+06	0	0	0	0	0	0	0	0	0	0	0	0	0	2.93252e+06	1.56951e+06	0	3.8566e+06	1	0.00851567	1	0.0165114	1	0.775776	1
sp|Q9BV38|WDR18_HUMAN	Q9BV38	WDR18_HUMAN	432	Homo sapiens	1:Experimental evidence at protein level	WD repeat-containing protein 18	0.9999	0.9758	3	WDR18	0	0	0	0	0	0	0	0	0	0	0	0	745352	0	0	497201	0	0	0	0	0	0	0	0	0	0	0	0	1606639	0	0	0	1	0.00740512	1	0.542134	1	0.0299987	1
sp|Q9BXP5|SRRT_HUMAN	Q9BXP5	SRRT_HUMAN	876	Homo sapiens	1:Experimental evidence at protein level	Serrate RNA effector molecule homolog	1	0.9902	6	SRRT	0	0	0	0	0	0	0	0	0	0	0	0	10071776	3.254e+06	5.11592e+06	5195452	0	0	0	0	0	0	0	0	0	0	0	0	5.00255e+06	6.64018e+06	0	3.03909e+06	1	8.23717e-07	1	0.00174951	1	0.00532765	1
sp|Q9BXW7|HDHD5_HUMAN	Q9BXW7	HDHD5_HUMAN	423	Homo sapiens	1:Experimental evidence at protein level	Haloacid dehalogenase-like hydrolase domain-containing 5	0.9992	0.9667	2	HDHD5	0	0	0	0	0	0	0	0	0	0	0	0	2650255	0	0	4.58129e+06	0	0	0	0	0	0	0	0	0	0	0	0	0	0	0	4297420	1	0.367865	1	0.00519319	1	0.0412447	1
sp|Q9BY77|PDIP3_HUMAN	Q9BY77	PDIP3_HUMAN	421	Homo sapiens	1:Experimental evidence at protein level	Polymerase delta-interacting protein 3	0.9812	0.9695	2	POLDIP3	0	0	0	0	45705480	0	0	0	0	0	0	0	0	0	0	0	0	0	0	0	77728864	0	0	0	0	0	0	0	0	0	0	0	1	0.00338449	1	1	1	1	1
sp|Q9BYC9|RM20_HUMAN	Q9BYC9	RM20_HUMAN	149	Homo sapiens	1:Experimental evidence at protein level	Large ribosomal subunit protein bL20m	0.5659	0.9618	1	MRPL20	0	0	0	0	0	0	0	0	0	0	0	0	1.35961e+06	1.66615e+06	2.55155e+06	16432762	0	0	0	0	0	0	0	0	0	0	0	0	1.00664e+06	1455477	0	13552661	1	0.503433	1	0.000491371	1	0.00267643	1
sp|Q9BYD1|RM13_HUMAN	Q9BYD1	RM13_HUMAN	178	Homo sapiens	1:Experimental evidence at protein level	Large ribosomal subunit protein uL13m	1	0.9973	3	MRPL13	0	0	0	0	7029775	0	0	0	0	0	0	0	0	0	2.60682e+06	0	0	0	0	0	0	0	0	0	0	0	0	0	0	0	0	2.75081e+06	1	0.0796366	1	0.175789	1	0.175789	1
sp|Q9BYD3|RM04_HUMAN	Q9BYD3	RM04_HUMAN	311	Homo sapiens	1:Experimental evidence at protein level	Large ribosomal subunit protein uL4m	0.9927	0.9445	1	MRPL4	0	0	0	0	0	0	0	0	0	0	0	0	0	0	1.51649e+06	1.89929e+06	0	0	0	0	0	0	0	0	0	0	0	0	0	818295	0	0	1	0.455582	1	0.00417115	1	0.024114	1
sp|Q9C0J8|WDR33_HUMAN	Q9C0J8	WDR33_HUMAN	1336	Homo sapiens	1:Experimental evidence at protein level	pre-mRNA 3' end processing protein WDR33	1	0.9958	9	WDR33	0	0	0	0	0	0	0	0	0	0	0	0	5960903	5852870	5.10348e+06	5233741	0	0	0	0	0	0	0	0	0	0	0	0	6186600	0	10772450	4.8007e+06	1	0.000225976	1	1.90175e-06	1	0.0689041	1
sp|Q9GZT3|SLIRP_HUMAN	Q9GZT3	SLIRP_HUMAN	109	Homo sapiens	1:Experimental evidence at protein level	SRA stem-loop-interacting RNA-binding protein, mitochondrial	0.9998	0.9922	2	SLIRP	0	0	0	0	0	0	0	0	0	0	0	0	6.48655e+06	0	9026746	7.79931e+06	0	0	0	0	0	0	0	0	0	0	0	0	7.24174e+06	6.91328e+06	0	8740778	1	0.000998479	1	0.000103769	1	0.380289	1
sp|Q9H0D6|XRN2_HUMAN	Q9H0D6	XRN2_HUMAN	950	Homo sapiens	1:Experimental evidence at protein level	5'-3' exoribonuclease 2	1	0.9944	5	XRN2	0	0	0	0	0	0	0	0	0	0	0	0	4033692	6466360	5115782	2.31147e+06	0	0	0	0	0	0	0	0	0	0	0	0	2.47669e+06	2734541	4640802	0	1	2.08149e-05	1	0.000463418	1	0.233245	1
sp|Q9H0L4|CSTFT_HUMAN	Q9H0L4	CSTFT_HUMAN	616	Homo sapiens	1:Experimental evidence at protein level	Cleavage stimulation factor subunit 2 tau variant	1	0.9948	14	CSTF2T	0	0	0	0	0	0	0	0	0	0	0	0	7.77853e+06	0	5958300	15931081	0	0	0	0	0	0	0	0	0	0	0	0	7597826	3.33644e+06	11526673	15039305	1	0.00392809	1	1.77539e-08	1	3.4694e-05	1
sp|Q9H0W5|CCDC8_HUMAN	Q9H0W5	CCDC8_HUMAN	538	Homo sapiens	1:Experimental evidence at protein level	Coiled-coil domain-containing protein 8	1	0.999	16	CCDC8	0	0	0	0	0	0	0	0	0	0	0	0	13580507	25461816	29662472	19158296	0	0	0	0	0	0	0	0	0	0	0	0	22814112	25646074	43982356	16390303	1	1.37926e-06	1	3.52606e-08	1	0.127373	1
sp|Q9H307|PININ_HUMAN	Q9H307	PININ_HUMAN	717	Homo sapiens	1:Experimental evidence at protein level	Pinin	0.9918	0.9574	2	PNN	0	0	0	0	0	0	0	0	0	0	0	0	0	0	2.36143e+06	2083718	0	0	0	0	0	0	0	0	0	0	0	0	0	0	0	0	1	1	1	0.00208114	1	0.00208114	1
sp|Q9H5Q4|TFB2M_HUMAN	Q9H5Q4	TFB2M_HUMAN	396	Homo sapiens	1:Experimental evidence at protein level	Dimethyladenosine transferase 2, mitochondrial	0.9789	0.9501	2	TFB2M	0	0	0	0	0	0	0	0	0	0	0	0	0	9939094	0	4501403	0	0	0	0	0	0	0	0	0	0	0	0	0	0	0	0	1	0.080963	1	0.41743	1	0.328833	1
sp|Q9HAV4|XPO5_HUMAN	Q9HAV4	XPO5_HUMAN	1204	Homo sapiens	1:Experimental evidence at protein level	Exportin-5	1	0.9759	5	XPO5	0	0	0	0	0	0	0	0	0	0	0	0	0	0	1.82646e+06	0	0	0	0	0	0	0	0	0	0	0	0	0	0	0	0	1.21847e+06	1	1	1	0.00277357	1	0.00277357	1
sp|Q9HCD5|NCOA5_HUMAN	Q9HCD5	NCOA5_HUMAN	579	Homo sapiens	1:Experimental evidence at protein level	Nuclear receptor coactivator 5	1	0.9984	10	NCOA5	0	0	0	0	0	0	0	0	0	0	0	0	8901441	9782683	9889241	12222649	0	0	0	0	0	0	0	0	0	0	0	0	7.90183e+06	8387224	13538866	8703284	1	1.12242e-13	1	5.75553e-16	1	0.000504358	1
sp|Q9NP77|SSU72_HUMAN	Q9NP77	SSU72_HUMAN	194	Homo sapiens	1:Experimental evidence at protein level	RNA polymerase II subunit A C-terminal domain phosphatase SSU72	0.5497	0.9593	1	SSU72	0	0	0	0	0	0	0	0	0	0	0	0	36048100	0	35603976	39038660	0	0	0	0	0	0	0	0	0	0	0	0	31858922	42147672	0	0	1	0.000784743	1	0.0155012	1	0.228337	1
sp|Q9NP81|SYSM_HUMAN	Q9NP81	SYSM_HUMAN	518	Homo sapiens	1:Experimental evidence at protein level	Serine--tRNA ligase, mitochondrial	1	0.9983	5	SARS2	0	0	0	0	0	0	0	0	0	0	0	0	0	4607604	6263285	6.32719e+06	0	0	0	0	0	0	0	0	0	0	0	0	0	4.4726e+06	0	8614553	1	0.0566487	1	9.45212e-05	1	0.0132736	1
sp|Q9NQ29|LUC7L_HUMAN	Q9NQ29	LUC7L_HUMAN	371	Homo sapiens	1:Experimental evidence at protein level	Putative RNA-binding protein Luc7-like 1	0.9999	0.9977	1	LUC7L	0	0	0	0	0	0	0	0	0	0	0	0	0	0	0	4104063	0	0	0	0	0	0	0	0	0	0	0	0	3.15335e+06	2.99665e+06	0	6156288	1	0.0963899	1	0.00810388	1	0.25884	1
sp|Q9NRN7|ADPPT_HUMAN	Q9NRN7	ADPPT_HUMAN	309	Homo sapiens	1:Experimental evidence at protein level	L-aminoadipate-semialdehyde dehydrogenase-phosphopantetheinyl transferase	0.9709	0.9777	1	AASDHPPT	0	0	0	0	0	0	0	0	0	0	0	0	0	0	2.03483e+06	1.21603e+06	0	0	0	0	0	0	0	0	0	0	0	0	0	0	0	0	1	1	1	0.00329399	1	0.00329399	1
sp|Q9NRX2|RM17_HUMAN	Q9NRX2	RM17_HUMAN	175	Homo sapiens	1:Experimental evidence at protein level	Large ribosomal subunit protein bL17m	0.9999	0.9868	2	MRPL17	0	0	0	0	0	0	0	0	0	0	0	0	12234114	12201083	14790165	13876496	0	0	0	0	0	0	0	0	0	0	0	0	11591658	9652852	0	11474679	1	8.32757e-07	1	5.83007e-06	1	0.432797	1
sp|Q9NSE4|SYIM_HUMAN	Q9NSE4	SYIM_HUMAN	1012	Homo sapiens	1:Experimental evidence at protein level	Isoleucine--tRNA ligase, mitochondrial	1	0.9988	4	IARS2	0	0	0	0	0	0	0	0	0	0	0	0	0	0	7290993	0	0	0	0	0	0	0	0	0	0	0	0	0	5485303	0	11303266	4.516e+06	1	0.32754	1	0.000308863	1	0.00373602	1
sp|Q9NTI2|AT8A2_HUMAN	Q9NTI2	AT8A2_HUMAN	1188	Homo sapiens	1:Experimental evidence at protein level	Phospholipid-transporting ATPase IB	0.7668	0.9845	1	ATP8A2	0	0	0	0	0	0	0	15857399	0	0	0	0	280660352	0	0	0	0	0	0	0	0	0	0	0	0	0	0	0	0	0	0	224137040	1	0.131549	1	0.258005	1	0.75591	1
sp|Q9NUJ1|ABHDA_HUMAN	Q9NUJ1	ABHDA_HUMAN	306	Homo sapiens	1:Experimental evidence at protein level	Palmitoyl-protein thioesterase ABHD10, mitochondrial	0.523	0.9549	1	ABHD10	0	0	0	0	0	0	0	0	0	0	0	0	2738731	0	985771	0	0	0	0	0	0	0	0	0	0	0	0	0	0	0	0	0	1	0.0720441	1	0.504671	1	0.240149	1
sp|Q9NVS2|RT18A_HUMAN	Q9NVS2	RT18A_HUMAN	196	Homo sapiens	1:Experimental evidence at protein level	Large ribosomal subunit protein mL66	0.73	0.9812	1	MRPS18A	0	0	0	0	0	0	0	0	0	0	0	0	83036664	87916672	93946608	0	0	0	0	0	0	0	0	0	0	0	0	0	0	0	0	0	1	0.0193031	1	0.180822	1	0.269734	1
sp|Q9NWH9|SLTM_HUMAN	Q9NWH9	SLTM_HUMAN	1034	Homo sapiens	1:Experimental evidence at protein level	SAFB-like transcription modulator	1	0.9976	6	SLTM	0	0	0	0	0	0	0	0	0	0	0	32227950	10319716	6.25934e+06	12393787	0	0	0	0	0	0	0	0	0	21272852	0	0	0	7.85037e+06	10549094	8487456	11598716	0.303435	0.096617	0.124196	0.121423	0.593102	0.902724	1
sp|Q9NXZ2|DDX43_HUMAN	Q9NXZ2	DDX43_HUMAN	648	Homo sapiens	1:Experimental evidence at protein level	Probable ATP-dependent RNA helicase DDX43	0.8127	0.9882	1	DDX43	0	0	0	0	0	0	0	0	0	0	0	0	0	0	0	2.60948e+06	6.11269e+06	0	0	0	0	0	0	0	0	0	0	0	0	2.06636e+06	0	2.21218e+06	0.0950589	0.562381	1	0.183127	1	0.441099	1
sp|Q9NYF8|BCLF1_HUMAN	Q9NYF8	BCLF1_HUMAN	920	Homo sapiens	1:Experimental evidence at protein level	Bcl-2-associated transcription factor 1	1	0.9768	2	BCLAF1	0	0	0	0	0	0	0	0	0	0	0	0	0	0	0	1.04768e+06	0	0	0	0	0	0	0	0	0	0	0	0	0	2.21999e+06	0	2.79036e+06	1	0.209657	1	0.0354624	1	0.356805	1
sp|Q9NYK5|RM39_HUMAN	Q9NYK5	RM39_HUMAN	338	Homo sapiens	1:Experimental evidence at protein level	Large ribosomal subunit protein mL39	0.7636	0.9842	1	MRPL39	0	0	0	0	0	0	0	0	0	0	0	0	0	0	0	4.30788e+06	0	0	0	0	0	0	0	0	0	0	0	0	0	0	0	4.92913e+06	1	1	1	0.00209206	1	0.00209206	1
sp|Q9NZI8|IF2B1_HUMAN	Q9NZI8	IF2B1_HUMAN	577	Homo sapiens	1:Experimental evidence at protein level	Insulin-like growth factor 2 mRNA-binding protein 1	1	0.9518	4	IGF2BP1	0	0	0	0	0	0	0	0	0	0	0	0	0	0	0	1.37591e+06	0	0	0	0	0	0	0	0	0	0	0	0	2.68054e+06	2352244	0	0	1	0.00465821	1	0.402105	1	0.0326793	1
sp|Q9NZT1|CALL5_HUMAN	Q9NZT1	CALL5_HUMAN	146	Homo sapiens	1:Experimental evidence at protein level	Calmodulin-like protein 5	1	0.988	3	CALML5	6.03511e+06	0	0	0	15330317	0	0	0	0	0	0	0	0	0	0	0	0	0	0	0	0	21387884	0	0	0	0	0	0	0	0	0	0	0.598033	0.00339469	1	1	1	1	1
sp|Q9P2I0|CPSF2_HUMAN	Q9P2I0	CPSF2_HUMAN	782	Homo sapiens	1:Experimental evidence at protein level	Cleavage and polyadenylation specificity factor subunit 2	1	0.9983	7	CPSF2	0	0	0	0	0	0	0	0	0	0	0	0	4187159	3.04097e+06	4.00459e+06	3.21169e+06	0	0	0	0	0	0	0	0	0	0	0	0	3.8166e+06	4595453	7285637	3.39947e+06	1	5.37914e-08	1	4.71444e-09	1	0.272958	1
sp|Q9UBS4|DJB11_HUMAN	Q9UBS4	DJB11_HUMAN	358	Homo sapiens	1:Experimental evidence at protein level	DnaJ homolog subfamily B member 11	0.7991	0.9871	1	DNAJB11	0	0	0	0	0	0	0	0	0	0	0	0	0	0	0	0	0	0	0	0	0	0	0	0	0	0	0	0	0	6267239	0	85229088	1	0.884616	1	0.057562	1	0.0769719	1
sp|Q9UJS0|S2513_HUMAN	Q9UJS0	S2513_HUMAN	675	Homo sapiens	1:Experimental evidence at protein level	Electrogenic aspartate/glutamate antiporter SLC25A13, mitochondrial	1	0.9917	2	SLC25A13	0	0	0	0	0	0	0	0	0	0	0	0	0	0	2.48126e+06	1.16735e+06	0	0	0	0	0	0	0	0	0	0	0	0	0	0	0	0	1	1	1	0.00504409	1	0.00504409	1
sp|Q9UKF6|CPSF3_HUMAN	Q9UKF6	CPSF3_HUMAN	684	Homo sapiens	1:Experimental evidence at protein level	Cleavage and polyadenylation specificity factor subunit 3	1	0.9967	7	CPSF3	0	0	0	0	0	0	0	0	0	0	0	0	8.0778e+06	0	4265196	8890438	0	0	0	0	0	0	0	0	0	0	0	0	0	9056630	16174106	7083470	1	0.0238786	1	3.02429e-05	1	0.0121181	1
sp|Q9UKM9|RALY_HUMAN	Q9UKM9	RALY_HUMAN	306	Homo sapiens	1:Experimental evidence at protein level	RNA-binding protein Raly	1	0.9801	6	RALY	8800567	0	0	0	9688012	0	0	0	6725825	0	0	0	3633078	8750539	5786650	6.21431e+06	0	0	0	0	0	10442613	12898474	0	0	0	0	0	5.92373e+06	8516224	6.3571e+06	4.91407e+06	0.846488	0.533792	1	0.337578	0.531801	0.740536	1
sp|Q9UMS4|PRP19_HUMAN	Q9UMS4	PRP19_HUMAN	504	Homo sapiens	1:Experimental evidence at protein level	Pre-mRNA-processing factor 19	0.9853	0.9758	1	PRPF19	0	0	0	0	0	0	0	0	0	0	0	0	0	0	1791414	0	0	0	0	0	0	0	0	0	4.58704e+06	0	0	0	622874	0	0	2769300	0.101374	0.819019	1	0.103242	0.101374	0.156582	1
sp|Q9UQ35|SRRM2_HUMAN	Q9UQ35	SRRM2_HUMAN	2752	Homo sapiens	1:Experimental evidence at protein level	Serine/arginine repetitive matrix protein 2	1	0.9989	14	SRRM2	5015552	0	0	0	15713639	0	0	0	45209764	0	0	0	8332814	7.63729e+06	8365966	7342901	0	0	0	0	0	8998278	6205051	0	10069336	7.84122e+06	0	0	6.98451e+06	7066280	12325354	7203829	0.0143113	0.81137	1	0.199418	0.00845441	0.814569	0.382112
sp|Q9Y230|RUVB2_HUMAN	Q9Y230	RUVB2_HUMAN	463	Homo sapiens	1:Experimental evidence at protein level	RuvB-like 2	1	0.9982	9	RUVBL2	8815239	0	0	0	0	0	0	9244078	13842163	18510180	0	0	8737565	9080014	6.51594e+06	6091707	15346943	0	0	5.58337e+06	11715089	12685241	6760338	0	12087594	4.77107e+06	0	0	8.29411e+06	9054243	8.02497e+06	6.41805e+06	0.0660201	0.415941	0.671519	0.404065	0.000907835	0.538511	1
sp|Q9Y262|EIF3L_HUMAN	Q9Y262	EIF3L_HUMAN	564	Homo sapiens	1:Experimental evidence at protein level	Eukaryotic translation initiation factor 3 subunit L	1	0.9903	5	EIF3L	0	0	0	0	0	0	0	0	0	0	0	0	64298700	48172904	42334652	45988296	0	0	0	0	0	0	0	0	0	0	0	0	44963372	50590416	136642128	43364256	1	0.000186297	1	7.36976e-06	1	0.21335	1
sp|Q9Y2K7|KDM2A_HUMAN	Q9Y2K7	KDM2A_HUMAN	1162	Homo sapiens	1:Experimental evidence at protein level	Lysine-specific demethylase 2A	0.9999	0.9981	1	KDM2A	0	0	0	0	0	0	0	0	15508357	0	0	0	4532504	0	0	0	0	0	0	0	0	0	0	0	3.24164e+06	0	0	0	3.6775e+06	0	0	0	0.0235454	0.300188	1	1	0.0235454	0.300188	0.561395
sp|Q9Y2W1|TR150_HUMAN	Q9Y2W1	TR150_HUMAN	955	Homo sapiens	1:Experimental evidence at protein level	Thyroid hormone receptor-associated protein 3	1	0.9987	2	THRAP3	0	0	0	0	0	0	0	0	0	0	0	0	5873461	7457297	6693827	4.12447e+06	0	0	0	0	0	0	0	0	0	0	0	0	9113370	8314128	7676503	3.96718e+06	1	1.51796e-12	1	9.05925e-10	1	0.00151472	1
sp|Q9Y2Z0|SGT1_HUMAN	Q9Y2Z0	SGT1_HUMAN	365	Homo sapiens	1:Experimental evidence at protein level	Protein SGT1 homolog	0.9696	0.9984	1	SUGT1	13479710	0	12802522	11534828	6346267	0	0	4.69938e+06	16035019	0	13497042	0	13125446	9997607	8254995	0	14253311	0	0	0	0	0	10551055	15765019	11592791	16504636	0	0	10931912	11534830	0	15483389	0.377734	0.0417912	0.558027	0.693571	0.106153	0.242809	1
sp|Q9Y3D9|RT23_HUMAN	Q9Y3D9	RT23_HUMAN	190	Homo sapiens	1:Experimental evidence at protein level	Small ribosomal subunit protein mS23	0.9946	0.9883	2	MRPS23	0	0	0	0	0	0	0	0	0	0	0	0	0	0	3.14609e+06	1.8812e+06	0	0	0	0	0	0	0	0	0	0	0	0	0	2.81269e+06	0	0	1	0.190091	1	0.0239663	1	0.298918	1
sp|Q9Y3U8|RL36_HUMAN	Q9Y3U8	RL36_HUMAN	105	Homo sapiens	1:Experimental evidence at protein level	Large ribosomal subunit protein eL36	0.9285	0.996	1	RPL36	7717245	0	0	0	6522960	0	0	0	0	0	0	0	0	0	0	0	0	0	0	0	0	0	9249403	0	0	0	0	0	1.27996e+06	3.72911e+06	0	0	0.285962	0.832288	1	0.203263	1	0.485548	1
sp|Q9Y4F3|MARF1_HUMAN	Q9Y4F3	MARF1_HUMAN	1742	Homo sapiens	1:Experimental evidence at protein level	Meiosis regulator and mRNA stability factor 1	0.9953	0.9665	1	MARF1	15388876	0	21536902	0	0	0	0	0	0	8788905	0	14191797	0	0	0	0	0	0	0	0	0	0	0	9113706	0	0	0	0	0	4.28563e+06	0	0	0.691587	0.796527	0.658985	0.584398	0.745235	0.796527	1
sp|Q9Y4L1|HYOU1_HUMAN	Q9Y4L1	HYOU1_HUMAN	999	Homo sapiens	1:Experimental evidence at protein level	Hypoxia up-regulated protein 1	1	0.9617	3	HYOU1	0	0	0	0	0	0	0	0	0	0	0	0	0	0	0	0	0	0	0	0	0	6652192	4670062	0	0	0	0	0	0	0	0	0	1	0.114699	1	0.261815	1	1	1
sp|Q9Y4W6|AFG32_HUMAN	Q9Y4W6	AFG32_HUMAN	797	Homo sapiens	1:Experimental evidence at protein level	Mitochondrial inner membrane m-AAA protease component AFG3L2	1	0.989	5	AFG3L2	0	0	0	0	0	0	0	0	0	0	0	0	0	0	0	0	0	0	0	0	0	0	0	0	0	0	0	0	0	5.36565e+06	0	3.7864e+06	1	0.11529	1	0.260209	1	0.634903	1
sp|Q9Y5B9|SP16H_HUMAN	Q9Y5B9	SP16H_HUMAN	1047	Homo sapiens	1:Experimental evidence at protein level	FACT complex subunit SPT16	1	0.987	4	SUPT16H	0	0	0	3.42475e+06	0	0	0	0	5.91033e+06	0	0	0	3.94436e+06	6484063	0	0	0	0	0	0	0	0	0	0	6187704	0	0	0	0	0	0	0	0.0241799	0.0489628	0.502295	1	0.0241799	0.0489628	0.561395
sp|Q9Y6N8|CAD10_HUMAN	Q9Y6N8	CAD10_HUMAN	788	Homo sapiens	1:Experimental evidence at protein level	Cadherin-10	1	0.9988	10	CDH10	0	0	0	0	0	0	0	0	0	0	0	0	0	0	0	17909308	0	0	0	0	0	0	0	0	0	0	0	0	0	0	7.09062e+06	16936438	1	1	1	5.12692e-05	1	5.12692e-05	1
sp|Q9Y6Y8|S23IP_HUMAN	Q9Y6Y8	S23IP_HUMAN	1000	Homo sapiens	1:Experimental evidence at protein level	SEC23-interacting protein	1	0.9955	3	SEC23IP	0	0	0	0	0	0	0	0	0	0	0	0	0	3.07799e+06	3.00382e+06	4.20276e+06	0	0	0	0	0	0	0	0	0	0	0	0	0	2.04334e+06	0	3.42372e+06	1	0.043103	1	0.000175536	1	0.0306177	1
[truncated: 12 more columns]
