# Supplementary material for: Embryonic stem cell factors DPPA2/4 amplify active H3K4me3–H2AK119ub chromatin domains in non-small cell lung cancer
Source: Genes Dev. 2026 May 1;40(9-10):756–76. doi: 10.1101/gad.353102.125 (PMC13138344; doi:10.1101/gad.353102.125)
Supplement: Supplement 11 [file Supplemental_Table_10_H2Aub_DE_overlap_statistics.xlsx]

## Sheet: Sheet1
ChIP/CNR/Profiling	Number of H2Aub common down sites bound	Total number of H2Aub down sites	Number of H2Aub stable sites bound	Total number of H2Aub stable sites	Proportion of H2Aub common down sites bound	Proportion of H2Aub stable sites bound	odds_ratio	confidenceinterval_95_lower	confidenceinterval_95_higher	raw_p_val	bhpadj	sig
H3K4me3	1035	1070	9400	35771	0.96729	0.262783	82.9604	59.1865	116.284	0	0	positive (adjP<0.05)
RING1B	971	1070	7283	35771	0.907477	0.203601	38.365	31.1486	47.2534	0	0	positive (adjP<0.05)
DPPA24	918	1070	5706	35771	0.857944	0.159515	31.8221	26.7413	37.8681	0	0	positive (adjP<0.05)
EP300	806	1070	4167	35771	0.753271	0.116491	23.1553	20.0761	26.7066	0	0	positive (adjP<0.05)
H3K27ac	914	1070	8388	35771	0.854206	0.234492	19.1269	16.1119	22.7061	0	0	positive (adjP<0.05)
reChIP	512	1070	1791	35771	0.478505	0.0500685	17.4086	15.3015	19.8059	0	0	positive (adjP<0.05)
PCGF1	365	1070	1327	35771	0.341121	0.0370971	13.4384	11.7089	15.4233	0	0	positive (adjP<0.05)
ATAC	572	1070	3993	35771	0.534579	0.111627	9.141	8.07054	10.3534	0	0	positive (adjP<0.05)
H3K4me1	652	1070	7184	35771	0.609346	0.200833	6.20688	5.4748	7.03686	0	0	positive (adjP<0.05)
H3K36me3	234	1070	2551	35771	0.218692	0.0713148	3.64501	3.1359	4.23677	0	0	positive (adjP<0.05)
MTF2	759	1070	16192	35771	0.709346	0.452657	2.95101	2.58198	3.37279	0	0	positive (adjP<0.05)
H3K36me2	105	1070	3397	35771	0.0981308	0.0949652	1.03696	0.84519	1.27225	0.727921	0.727921	n.s.
SUZ12	222	1070	8346	35771	0.207477	0.233317	0.860251	0.740588	0.99925	0.0486658	0.052142	n.s.
H3K27me3	60	1070	14660	35771	0.0560748	0.409829	0.085547	0.0658762	0.111092	0	0	negative (adjP<0.05)
H3K9me3	4	1070	4250	35771	0.00373832	0.118811	0.02783	0.0104205	0.0743257	0	0	negative (adjP<0.05)
