# Supplementary material for: Embryonic stem cell factors DPPA2/4 amplify active H3K4me3–H2AK119ub chromatin domains in non-small cell lung cancer
Source: Genes Dev. 2026 May 1;40(9-10):756–76. doi: 10.1101/gad.353102.125 (PMC13138344; doi:10.1101/gad.353102.125)
Supplement: Supplement 12 [file Supplemental_Table_11_H661_A-485_differentially_expressed_genes_and_regions.xlsx]

## Sheet: H661_A485_vs_Ctrl_RNAseq
gene_id	gene_name	logFC	logCPM	LR	PValue	FDR	class
ENSG00000272438.1	AL645608.6	-1.47309	-0.712249	13.0131	0.000309326	0.00213096	down
ENSG00000187634.12	SAMD11	-1.69346	6.30454	259.864	1.83743728410979e-58	7.07026525480351e-56	down
ENSG00000272512.1	AL645608.7	-1.89027	0.3207	43.038	5.3686864849988e-11	1.25400852689541e-09	down
ENSG00000188290.11	HES4	-1.45448	5.45525	157.481	4.01746018598993e-36	5.70323328539269e-34	down
ENSG00000162576.17	MXRA8	-2.30538	0.491218	61.9694	3.48829559072093e-15	1.27994625163166e-13	down
ENSG00000205116.3	TMEM88B	-1.44686	1.54409	30.6232	3.1332668761794e-08	4.83276669446152e-07	down
ENSG00000197921.6	HES5	-2.66574	0.337141	52.8009	3.69135403628059e-13	1.11403464847255e-11	down
ENSG00000272449.2	AL139246.5	-1.36741	1.31005	42.2725	7.94021821841585e-11	1.80002900449111e-09	down
ENSG00000049249.9	TNFRSF9	-4.5934	1.10301	193.703	4.94411202505093e-44	1.02542987277014e-41	down
ENSG00000116285.13	ERRFI1	-1.11832	6.32991	102.773	3.75931778589846e-24	2.72797740274974e-22	down
ENSG00000120937.9	NPPB	-6.2495	-2.01648	23.736	1.10499035046744e-06	1.3029974923012e-05	down
ENSG00000189337.17	KAZN	-1.07518	1.82923	33.7888	6.14317495496976e-09	1.06176718902562e-07	down
ENSG00000173641.18	HSPB7	-1.13691	0.926247	22.8029	1.79490010535686e-06	2.04320975792355e-05	down
ENSG00000204362.6	LINC02783	-2.83653	-1.40716	18.9137	1.36764090876353e-05	0.000131563	down
ENSG00000142623.11	PADI1	-5.44696	-0.571995	85.1763	2.72916081182875e-20	1.49740297900788e-18	down
ENSG00000053372.5	MRTO4	-1.06835	6.75856	90.2142	2.1371889636366e-21	1.27032426936156e-19	down
ENSG00000162545.6	CAMK2N1	-1.40243	3.93719	107.553	3.36854577992342e-25	2.55206613440623e-23	down
ENSG00000189410.12	SH2D5	-1.90581	1.80958	97.4178	5.61395944721276e-23	3.80915615021554e-21	down
ENSG00000117318.9	ID3	-1.72258	6.14156	228.927	1.02197747711933e-51	2.87372205200747e-49	down
ENSG00000225315.2	AL591178.1	-4.14731	-3.10066	7.05271	0.00791453	0.0345348	down
ENSG00000158055.16	GRHL3	-3.8901	-2.36164	14.3696	0.000150209	0.00112576	down
ENSG00000158014.15	SLC30A2	-1.11969	-0.790767	6.97605	0.00826075	0.0358423	down
ENSG00000197245.6	FAM110D	-1.43622	-1.56844	6.72227	0.00952164	0.0403201	down
ENSG00000131914.11	LIN28A	-3.00797	0.886748	116.226	4.24167966546158e-27	3.63764457879057e-25	down
ENSG00000237429.1	BX293535.1	-2.38174	-1.91115	11.9925	0.000534155	0.00344679	down
ENSG00000200087.1	SNORA73B	-1.13815	0.686326	19.2007	1.17669442886817e-05	0.00011487	down
ENSG00000116329.11	OPRD1	-1.94881	1.57473	84.8373	3.23951573855265e-20	1.76417873851459e-18	down
ENSG00000084628.10	NKAIN1	-1.40241	3.15765	99.9311	1.57795932650019e-23	1.10396752498018e-21	down
ENSG00000284543.1	LINC01226	-3.89419	-3.18335	6.28773	0.0121577	0.0490247	down
ENSG00000084636.18	COL16A1	-1.24102	1.05755	27.5086	1.56398027676845e-07	2.15233125712078e-06	down
ENSG00000121905.10	HPCA	-1.17368	1.71017	36.4205	1.59022838717824e-09	3.01195848151816e-08	down
ENSG00000163873.10	GRIK3	-2.20765	-1.8416	10.7605	0.00103691	0.00611853	down
ENSG00000169218.14	RSPO1	-2.30257	-2.41203	6.60188	0.0101871	0.0424982	down
ENSG00000168389.18	MFSD2A	-1.14351	2.49675	39.3029	3.6290554429288e-10	7.57516754982225e-09	down
ENSG00000179862.7	CITED4	-1.42799	4.61829	148.61	3.48911646818656e-34	4.34194561683607e-32	down
ENSG00000171793.16	CTPS1	-1.41021	8.20483	173.177	1.49750026934762e-39	2.4882328339092e-37	down
ENSG00000281207.1	SLFNL1-AS1	-1.9057	1.74838	63.2229	1.84593129160855e-15	6.97447218240314e-14	down
ENSG00000117395.13	EBNA1BP2	-1.08207	7.55785	95.8791	1.22118926516168e-22	8.00727777362964e-21	down
ENSG00000196517.13	SLC6A9	-1.57514	2.34227	79.1989	5.61625113975694e-19	2.77904650306349e-17	down
ENSG00000225721.5	AL592166.1	-3.96474	-3.18319	6.76351	0.00930404	0.0395419	down
ENSG00000186603.6	HPDL	-3.5843	-0.870032	47.0056	7.07844707178731e-12	1.83838460184146e-10	down
ENSG00000186790.6	FOXE3	-2.69626	1.49789	143.151	5.44889611063479e-33	6.37390071437616e-31	down
ENSG00000284700.1	AL049637.1	-1.67332	-1.80961	6.41527	0.0113143	0.0463086	down
ENSG00000162407.9	PLPP3	-3.03258	-2.81041	6.72343	0.00951545	0.0403011	down
ENSG00000132854.19	KANK4	-2.156	3.46729	236.946	1.82220566946983e-53	5.49366830906967e-51	down
ENSG00000162624.14	LHX8	-1.53236	-0.621855	13.9201	0.000190743	0.00139417	down
ENSG00000154027.19	AK5	-2.56027	0.398183	64.7486	8.50916936679709e-16	3.309071129822e-14	down
ENSG00000162618.15	ADGRL4	-1.20085	1.56858	37.7345	8.10568835069767e-10	1.60925152836254e-08	down
ENSG00000117114.20	ADGRL2	-1.12973	9.439	122.965	1.41899759258143e-28	1.29678642492035e-26	down
ENSG00000215875.4	ST13P20	-1.88172	1.52125	70.1894	5.38751419570769e-17	2.33065776833248e-15	down
ENSG00000233290.3	AL157944.1	-2.35826	-2.14001	6.41964	0.0112865	0.0462273	down
ENSG00000282057.1	AC092807.3	-2.28488	0.93023	65.9279	4.67714764418236e-16	1.86855882112663e-14	down
ENSG00000154511.12	DIPK1A	-1.05415	6.16598	111.175	5.41685440080726e-26	4.35193654113207e-24	down
ENSG00000198691.13	ABCA4	-3.93948	-3.18335	6.5739	0.0103485	0.0430179	down
ENSG00000225206.10	MIR137HG	-1.01936	5.76727	63.6582	1.47991076698206e-15	5.62058577527578e-14	down
ENSG00000285922.1	AC104453.1	-2.71887	-1.19963	25.8077	3.77178372456135e-07	4.86340578664339e-06	down
ENSG00000226053.1	LINC01776	-1.66546	0.476333	38.1465	6.56282301980679e-10	1.32452171422519e-08	down
ENSG00000118733.17	OLFM3	-2.41288	1.61263	113.654	1.55176565360164e-26	1.28191623655159e-24	down
ENSG00000162631.19	NTNG1	-2.33454	2.09944	145.229	1.91415427189928e-33	2.33239698030927e-31	down
ENSG00000186086.18	NBPF6	-1.04528	0.451301	14.2971	0.000156105	0.00116428	down
ENSG00000184371.14	CSF1	-1.661	4.31022	188.958	5.36692005931226e-43	1.032567172464e-40	down
ENSG00000231346.5	LINC01160	-2.54422	-2.56893	6.46434	0.0110061	0.0452753	down
ENSG00000177173.5	NAP1L4P1	-1.19403	-0.408429	11.5861	0.000664464	0.00417076	down
ENSG00000207205.1	RNVU1-15	-3.93948	-3.18335	6.5739	0.0103485	0.0430179	down
ENSG00000272031.3	ANKRD34A	-1.0996	2.58767	50.228	1.36879831039067e-12	3.88632405719074e-11	down
ENSG00000197747.9	S100A10	-1.23187	7.66525	152.366	5.26925892937515e-35	6.84863147247319e-33	down
ENSG00000169418.10	NPR1	-1.23971	-0.177014	13.0877	0.000297239	0.00205934	down
ENSG00000287064.1	AL606500.1	-1.80653	-2.05932	6.67493	0.00977783	0.0411784	down
ENSG00000287839.1	AL353807.5	-2.24847	-1.38436	17.4486	2.95179791180801e-05	0.00026366	down
ENSG00000160818.17	GPATCH4	-1.1405	5.8806	122.819	1.52758573185509e-28	1.39167343122649e-26	down
ENSG00000132688.11	NES	-2.45866	6.36705	514.63	6.23540220242849e-114	1.07263589416364e-110	down
ENSG00000143320.9	CRABP2	-2.53615	6.39878	402.001	2.01974853275292e-89	1.96885086972755e-86	down
ENSG00000198400.12	NTRK1	-1.07641	1.40494	28.0346	1.19165879589303e-07	1.67623231491563e-06	down
ENSG00000231434.1	HSP90AA3P	-3.89419	-3.18335	6.28773	0.0121577	0.0490247	down
ENSG00000158710.15	TAGLN2	-1.17528	6.78847	110.846	6.39644236978725e-26	5.12486467567283e-24	down
ENSG00000085552.17	IGSF9	-2.66204	-1.24296	24.8849	6.08559720348535e-07	7.54098324655617e-06	down
ENSG00000213080.3	AL354714.2	-1.08786	0.511393	15.9806	6.39964953176203e-05	0.000529274	down
ENSG00000158887.19	MPZ	-3.96091	-3.18294	6.50187	0.0107761	0.0445298	down
ENSG00000173110.8	HSPA6	-2.4325	-0.741361	12.3121	0.000450023	0.00296273	down
ENSG00000117152.14	RGS4	-4.57853	-1.33435	40.0764	2.44227064973724e-10	5.2132673635705e-09	down
ENSG00000143248.13	RGS5	-1.67613	7.39781	262.99	3.82618663566493e-59	1.53278084895048e-56	down
ENSG00000232892.1	RGS5-AS1	-1.03015	0.400337	14.1778	0.000166323	0.00123357	down
ENSG00000116132.12	PRRX1	-1.96125	0.504502	45.9382	1.22044543844348e-11	3.07943972405876e-10	down
ENSG00000285665.1	TOP1P1	-2.83073	-2.46189	9.17116	0.00245858	0.0128805	down
ENSG00000233328.3	PFN1P1	-1.09524	-0.623367	8.7161	0.00315413	0.0159692	down
ENSG00000121454.6	LHX4	-1.16905	1.68517	35.6839	2.32069223802137e-09	4.29805723930949e-08	down
ENSG00000143333.7	RGS16	-2.52816	0.613214	80.3683	3.10745635969467e-19	1.57222238378738e-17	down
ENSG00000287808.1	AL355999.1	-1.09321	-0.395626	9.88546	0.0016659	0.00921284	down
ENSG00000198756.12	COLGALT2	-1.25198	7.75598	148.981	2.89502327235298e-34	3.63356483161762e-32	down
ENSG00000116679.16	IVNS1ABP	-1.31443	7.16122	152.213	5.69144284253387e-35	7.33218301705112e-33	down
ENSG00000143341.12	HMCN1	-1.09894	8.24429	118.387	1.42627299434289e-27	1.25255037377067e-25	down
ENSG00000226486.2	LINC01035	-4.59428	-1.77633	24.7024	6.68995810724433e-07	8.22021575160728e-06	down
ENSG00000162670.11	BRINP3	-1.24336	1.86142	44.2621	2.87226173044738e-11	6.93612073040489e-10	down
ENSG00000231175.1	LINC01720	-3.95773	-3.18302	6.63435	0.0100031	0.0418977	down
ENSG00000090104.12	RGS1	-2.83784	2.1143	91.6238	1.04826387086626e-21	6.42671459949957e-20	down
ENSG00000162630.6	B3GALT2	-5.48153	-2.51407	17.7555	2.51194926255996e-05	0.000227923	down
ENSG00000134376.16	CRB1	-2.70032	4.38173	341.63	2.81734263636251e-76	1.79109495777794e-73	down
ENSG00000081237.20	PTPRC	-2.62036	-0.723364	30.8669	2.76347941007882e-08	4.29868041852899e-07	down
ENSG00000232237.3	ASCL5	-1.34599	-1.43615	6.82974	0.00896521	0.0383863	down
ENSG00000134369.15	NAV1	-1.05788	3.41886	64.6155	9.10356767872027e-16	3.5261554065761e-14	down
ENSG00000143858.12	SYT2	-3.52777	-0.281571	66.3178	3.83778238498319e-16	1.53742613789655e-14	down
ENSG00000133055.9	MYBPH	-8.05742	-0.570159	101.024	9.08645164453804e-24	6.46530880517933e-22	down
ENSG00000163545.11	NUAK2	-1.29603	2.54879	42.1884	8.2890297967169e-11	1.87184855115976e-09	down
ENSG00000162873.15	KLHDC8A	-2.86126	-2.13857	12.1686	0.000486009	0.00317039	down
ENSG00000276600.5	RAB7B	-1.95893	-0.295703	29.9634	4.402830924897e-08	6.67477385006157e-07	down
ENSG00000076356.7	PLXNA2	-2.07004	-2.1815	6.63486	0.0100002	0.0418977	down
ENSG00000224260.6	AL023754.1	-3.114	-2.74698	7.28136	0.00696739	0.0310317	down
ENSG00000228110.4	ST13P19	-2.32746	-2.27006	6.25936	0.0123538	0.0496599	down
ENSG00000143473.13	KCNH1	-2.62069	1.02411	80.4931	2.91726953051313e-19	1.48369791565784e-17	down
ENSG00000042781.14	USH2A	-3.68392	4.01514	493.485	2.48567397216935e-109	3.63455248210603e-106	down
ENSG00000232480.1	TGFB2-AS1	-2.09931	-0.391208	27.8652	1.30068318859374e-07	1.8164842009186e-06	down
ENSG00000092969.12	TGFB2	-2.61311	5.05371	426.316	1.02979984888283e-94	1.07555238502605e-91	down
ENSG00000228208.7	LINC02869	-1.92271	-1.4863	12.0116	0.000528718	0.00341622	down
ENSG00000198835.4	GJC2	-1.27516	0.298238	17.6206	2.6965618136416e-05	0.00024279	down
ENSG00000231563.2	AL139288.1	-1.05998	-0.0745702	10.6703	0.00108869	0.00639441	down
ENSG00000119283.15	TRIM67	-2.3815	-1.94649	11.1486	0.000840953	0.00511621	down
ENSG00000226919.4	AL365184.1	-2.10862	-0.391728	28.9926	7.26563641771301e-08	1.06079017174039e-06	down
ENSG00000223963.2	THAP12P8	-4.19808	-3.1005	7.82824	0.00514363	0.0240904	down
ENSG00000182901.17	RGS7	-1.79351	-1.81012	7.80453	0.00521154	0.0243305	down
ENSG00000115738.10	ID2	-1.05595	6.63908	85.2197	2.66983732482803e-20	1.46760757006148e-18	down
ENSG00000162975.5	KCNF1	-3.21104	-2.22431	12.9404	0.000321566	0.00220386	down
ENSG00000071575.11	TRIB2	-2.00716	2.4982	118.273	1.51093058803633e-27	1.32292377594414e-25	down
ENSG00000171303.7	KCNK3	-3.74764	-2.36076	12.176	0.000484085	0.00315995	down
ENSG00000273233.1	AC097724.1	-3.9366	-3.18344	6.6692	0.00980932	0.0412576	down
ENSG00000213626.13	LBH	-1.73362	2.95707	134.745	3.75350028167731e-31	3.97707834193374e-29	down
ENSG00000260025.1	CRIM1-DT	-1.48106	0.931156	32.3815	1.26683625522904e-08	2.07781040089277e-07	down
ENSG00000150938.10	CRIM1	-1.13075	7.24193	131.014	2.45818402890535e-30	2.50477817913965e-28	down
ENSG00000138061.12	CYP1B1	-4.20448	-3.10016	7.50835	0.00614136	0.0279226	down
ENSG00000183023.18	SLC8A1	-1.28565	2.34641	58.7463	1.79372088122317e-14	6.1639921798461e-13	down
ENSG00000162878.13	PKDCC	-1.72749	2.99259	135.638	2.39424711734875e-31	2.55537820072068e-29	down
ENSG00000138083.5	SIX3	-1.08857	5.90037	92.1018	8.23309297209505e-22	5.10102904398194e-20	down
ENSG00000236824.2	BCYRN1	-1.34196	-0.822744	10.5091	0.00118786	0.00690614	down
ENSG00000068781.21	STON1-GTF2A1L	-2.67348	1.56948	116.949	2.94477441159716e-27	2.56300544323653e-25	down
ENSG00000242441.8	GTF2A1L	-2.31219	-1.87618	9.27681	0.00232073	0.0122416	down
ENSG00000138039.15	LHCGR	-1.20727	-1.09858	7.40562	0.00650204	0.0293206	down
ENSG00000204993.3	CRTC1P1	-2.18649	-1.26702	16.1968	5.70899976466931e-05	0.000477421	down
ENSG00000240401.9	AC012358.2	-1.97394	-1.38548	10.5019	0.00119253	0.00692774	down
ENSG00000115380.20	EFEMP1	-1.67696	0.265197	33.6811	6.4928086637497e-09	1.11757325816772e-07	down
ENSG00000233723.9	LINC01122	-2.36764	-1.19929	20.8949	4.85173046284991e-06	5.10374121063247e-05	down
ENSG00000272711.1	AC019069.1	-1.49503	3.27144	83.7909	5.49967758766645e-20	2.96192580798744e-18	down
ENSG00000115353.11	TACR1	-3.96091	-3.18294	6.50187	0.0107761	0.0445298	down
ENSG00000115363.14	EVA1A	-1.82404	-1.68192	6.78999	0.00916704	0.0391188	down
ENSG00000176204.13	LRRTM4	-3.43816	-0.0187676	77.5399	1.30071345413171e-18	6.26656742217918e-17	down
ENSG00000214429.3	CYCSP6	-1.70739	-1.40968	9.89639	0.00165604	0.00917044	down
ENSG00000066032.18	CTNNA2	-1.3628	5.61959	167.309	2.86342236988583e-38	4.40725914657586e-36	down
ENSG00000229385.2	CTNNA2-AS1	-2.31675	-0.821593	28.0936	1.15588714824977e-07	1.6314075175394e-06	down
ENSG00000168874.13	ATOH8	-2.2759	3.32172	249.74	2.95816419349952e-56	1.04227173102048e-53	down
ENSG00000222041.11	CYTOR	-1.07206	4.41452	64.6652	8.87692535099291e-16	3.4475007299394e-14	down
ENSG00000230006.7	ANKRD36BP2	-1.31459	-0.909175	8.16918	0.00426082	0.020616	down
ENSG00000158050.5	DUSP2	-1.22316	0.368697	19.7158	8.9857024432124e-06	8.99308289696453e-05	down
ENSG00000168754.15	FAM178B	-3.14274	-2.74657	7.70992	0.00549181	0.0254561	down
ENSG00000115616.3	SLC9A2	-1.11123	-0.359184	9.69317	0.00184955	0.0100704	down
ENSG00000115641.19	FHL2	-2.03206	0.747085	41.2063	1.36977629774877e-10	3.01412626421107e-09	down
ENSG00000115107.20	STEAP3	-1.45487	5.48052	172.488	2.11717511339161e-39	3.45892005676114e-37	down
ENSG00000171227.7	TMEM37	-1.8573	1.1608	60.9612	5.82102138070027e-15	2.09642794651723e-13	down
ENSG00000186684.14	CYP27C1	-1.25595	-0.321599	12.398	0.000429791	0.00284555	down
ENSG00000272789.1	AC010976.2	-2.85272	-2.51407	8.14466	0.00431881	0.0208552	down
ENSG00000152076.19	CCDC74B	-1.48824	3.98188	142.733	6.72346084670241e-33	7.80241623019703e-31	down
ENSG00000183840.7	GPR39	-2.00022	-0.0293912	29.4763	5.66049838016094e-08	8.45000585142555e-07	down
ENSG00000150551.11	LYPD1	-1.66571	-1.4345	7.72824	0.00543637	0.0252271	down
ENSG00000075884.14	ARHGAP15	-2.12695	6.01205	321.514	6.779645716299e-72	3.81276844860477e-69	down
ENSG00000228655.7	AC079793.1	-5.1865	-2.62654	13.617	0.000224141	0.00161091	down
ENSG00000283994.1	AC092652.2	-3.8932	-0.850339	52.5367	4.22272965142492e-13	1.26655903514123e-11	down
ENSG00000257277.2	AC092652.1	-4.9461	-0.995784	56.4764	5.68780218609314e-14	1.87313161182554e-12	down
ENSG00000169554.22	ZEB2	-1.15033	6.90715	125.328	4.31337888363151e-29	4.08221527744077e-27	down
ENSG00000238057.10	ZEB2-AS1	-1.69558	-1.62475	8.20145	0.00418568	0.0203029	down
ENSG00000287115.1	AC009951.6	-1.60575	-0.857865	13.4137	0.000249788	0.00176958	down
ENSG00000234940.1	AC023128.1	-4.16909	-3.10033	7.37054	0.0066301	0.0297789	down
ENSG00000286225.1	AC079163.2	-2.86462	-1.84103	15.48	8.33841138817122e-05	0.000668811	down
ENSG00000233842.2	AC079248.1	-3.70602	-1.94655	18.956	1.33769395857108e-05	0.000128852	down
ENSG00000198526.7	PABPC1P2	-3.11574	-2.36242	10.6256	0.00111535	0.00653522	down
ENSG00000150556.17	LYPD6B	-2.12756	1.07607	51.7435	6.32469741499226e-13	1.86263294263881e-11	down
ENSG00000115963.13	RND3	-1.29911	3.2154	62.4558	2.72497065627097e-15	1.01128225725873e-13	down
ENSG00000286530.1	AC108057.1	-4.13353	-2.22364	17.641	2.66768514072252e-05	0.000240561	down
ENSG00000197635.11	DPP4	-1.60282	-1.1575	7.80775	0.00520226	0.0243027	down
ENSG00000115263.15	GCG	-2.24902	3.06615	121.246	3.37555138746186e-28	3.03737306999799e-26	down
ENSG00000078098.14	FAP	-2.86518	1.4754	154.877	1.48993046594393e-35	2.01720030305854e-33	down
ENSG00000169432.18	SCN9A	-1.01516	4.34863	59.7852	1.0579711178965e-14	3.69204145247794e-13	down
ENSG00000136546.16	SCN7A	-1.36348	3.50273	93.3672	4.34392530103748e-22	2.76160329355522e-20	down
ENSG00000144355.15	DLX1	-1.44617	6.33671	187.67	1.02545459509642e-42	1.93473510832256e-40	down
ENSG00000115844.11	DLX2	-1.07869	5.89746	98.1784	3.82345161972545e-23	2.63709950866158e-21	down
ENSG00000236651.1	DLX2-DT	-2.74399	1.06364	115.359	6.56802516423797e-27	5.50359105739184e-25	down
ENSG00000144354.14	CDCA7	-1.09354	6.41956	96.8774	7.37570174308443e-23	4.94713352694406e-21	down
ENSG00000229941.6	PDE11A-AS1	-4.41802	-2.02065	21.0808	4.40317433726999e-06	4.66207206079376e-05	down
ENSG00000238082.1	NUDCP2	-1.73202	-1.68396	8.18554	0.00422255	0.0204512	down
ENSG00000162998.5	FRZB	-1.58448	5.70487	210.076	1.32204119793766e-47	3.11788490262008e-45	down
ENSG00000163012.4	ZSWIM2	-2.31711	0.366392	45.3784	1.62416557055744e-11	4.05611425665088e-10	down
ENSG00000223523.1	AC092598.1	-3.89506	-1.80751	24.5471	7.25144958431858e-07	8.83957447452325e-06	down
ENSG00000168542.16	COL3A1	-1.47038	11.4272	185.429	3.16316277225609e-42	5.89194472050046e-40	down
ENSG00000168497.5	CAVIN2	-2.07221	3.65985	161	6.84334940814368e-37	1.00063455045877e-34	down
ENSG00000144339.12	TMEFF2	-1.81884	2.38685	115.49	6.14562367486608e-27	5.19429533953132e-25	down
ENSG00000163600.13	ICOS	-5.45669	-2.51432	17.4092	3.01366600454945e-05	0.000268621	down
ENSG00000118257.17	NRP2	-2.45035	0.860994	81.3801	1.8622020475636e-19	9.65571572321805e-18	down
ENSG00000279220.4	GPR1-AS	-4.53003	-2.94878	9.21863	0.00239565	0.0125937	down
ENSG00000118263.15	KLF7	-1.66353	6.30505	264.032	2.26826962236359e-59	9.21295511616679e-57	down
ENSG00000286249.1	AC016743.1	-2.75698	-1.68099	17.3743	3.06941253412644e-05	0.000273248	down
ENSG00000078018.20	MAP2	-1.75044	8.48494	285.567	4.59750436309025e-64	2.20408881301985e-61	down
ENSG00000021826.17	CPS1	-2.97724	6.36873	563.627	1.36648105048133e-124	3.330114320023e-121	down
ENSG00000178568.15	ERBB4	-1.21991	5.16282	126.199	2.78150619969901e-29	2.66696286242616e-27	down
ENSG00000144583.5	MARCHF4	-2.47934	1.57168	86.6877	1.27086629730969e-20	7.11977279665219e-19	down
ENSG00000115461.5	IGFBP5	-4.44903	-2.01843	21.3884	3.75027031346671e-06	4.02764983646789e-05	down
ENSG00000115556.14	PLCD4	-1.27571	0.849889	14.5912	0.000133535	0.00101404	down
ENSG00000115596.4	WNT6	-2.68029	0.305174	68.267	1.42792336838291e-16	5.91475792988525e-15	down
ENSG00000135925.9	WNT10A	-1.97993	0.561837	42.8615	5.87548909192306e-11	1.36692762930945e-09	down
ENSG00000230432.1	AC114803.1	-4.07515	-3.10082	6.35469	0.0117072	0.0475638	down
ENSG00000116106.12	EPHA4	-1.9612	-1.45958	12.9948	0.00031236	0.00214952	down
ENSG00000288658.1	AC010980.1	-2.50984	0.320197	52.9057	3.49947485345909e-13	1.06270656920621e-11	down
ENSG00000237732.9	CT75	-3.28413	-1.77578	18.7503	1.48999384539938e-05	0.000142025	down
ENSG00000171951.5	SCG2	-1.59148	0.731938	33.3742	7.60262592879554e-09	1.29112190860451e-07	down
ENSG00000135905.20	DOCK10	-2.38589	-2.13961	9.07859	0.00258619	0.0134205	down
ENSG00000235070.3	AC062015.1	-3.29984	-2.68453	8.36301	0.00382937	0.0187969	down
ENSG00000169047.5	IRS1	-1.21281	6.85774	95.8797	1.22083840312442e-22	8.00727777362964e-21	down
ENSG00000272622.2	AC010735.2	-3.26633	2.17493	266.809	5.62952582697925e-60	2.31873032794621e-57	down
ENSG00000261379.1	AC010735.1	-3.01223	-2.01979	14.1619	0.000167736	0.00124184	down
ENSG00000066248.15	NGEF	-1.65739	0.408172	34.7977	3.65796703762343e-09	6.58704359903076e-08	down
ENSG00000163359.16	COL6A3	-1.07127	-0.809713	6.9229	0.00850986	0.0367487	down
ENSG00000134115.13	CNTN6	-1.75174	5.08677	200.806	1.39271868830398e-45	3.03945263587772e-43	down
ENSG00000196639.7	HRH1	-3.13372	-2.74665	7.6379	0.00571545	0.026301	down
ENSG00000131378.14	RFTN1	-1.42681	3.1024	92.6275	6.31240704015679e-22	3.95289146643137e-20	down
ENSG00000272529.1	AC090948.3	-1.39949	-1.31428	7.88198	0.00499299	0.0235318	down
ENSG00000151789.12	ZNF385D	-1.83049	4.21324	192.835	7.64730445568864e-44	1.57491388381802e-41	down
ENSG00000077092.19	RARB	-3.93948	-3.18335	6.5739	0.0103485	0.0430179	down
ENSG00000179796.12	LRRC3B	-3.76624	-1.17545	35.6577	2.35218892294633e-09	4.35088000396221e-08	down
ENSG00000283563.1	AC098650.1	-3.54498	-2.51483	11.011	0.000905725	0.00545449	down
ENSG00000144642.22	RBMS3	-1.77836	3.59866	152.325	5.38091581762721e-35	6.96280983056151e-33	down
ENSG00000235904.3	RBMS3-AS3	-1.57304	1.58699	23.1281	1.51560439902682e-06	1.74841558363473e-05	down
ENSG00000144644.14	GADL1	-3.90341	-3.18352	6.46308	0.0110138	0.0452753	down
ENSG00000144645.14	OSBPL10	-1.06063	6.34016	106.175	6.7518489007941e-25	5.0498994694328e-23	down
ENSG00000197385.6	ZNF860	-1.42557	3.92559	130.995	2.48273294936037e-30	2.52100841566301e-28	down
ENSG00000144668.12	ITGA9	-1.16258	0.547996	15.9169	6.61834687463804e-05	0.00054551	down
ENSG00000160801.14	PTH1R	-1.40367	1.46884	47.6827	5.01089761392497e-12	1.33703184143815e-10	down
ENSG00000114738.11	MAPKAPK3	-1.02584	5.69041	91.1574	1.32688275521964e-21	8.05048948000892e-20	down
ENSG00000162267.12	ITIH3	-3.87116	-2.36191	14.5546	0.000136155	0.00103287	down
ENSG00000229806.1	RPS15P5	-7.01671	0.179038	100.557	1.1506511884644e-23	8.08885657583006e-22	down
ENSG00000168309.18	FAM107A	-4.74218	-2.87692	10.1926	0.00141009	0.00799005	down
ENSG00000187098.17	MITF	-1.35692	4.63982	122.657	1.65788151416943e-28	1.50568593168853e-26	down
ENSG00000163412.13	EIF4E3	-1.64654	7.08162	248.006	7.06516466266513e-56	2.45968661184499e-53	down
ENSG00000163421.9	PROK2	-1.87605	0.938798	50.4804	1.20360454725863e-12	3.43397184195427e-11	down
ENSG00000172969.7	FRG2C	-5.21973	1.1298	222.411	2.69463667942405e-50	7.09927523000692e-48	down
ENSG00000185008.17	ROBO2	-1.62269	2.3101	88.5137	5.04843912721621e-21	2.90623137473053e-19	down
ENSG00000288105.1	AC117461.1	-3.14699	-2.68461	7.41769	0.00645855	0.0291607	down
ENSG00000239440.6	LINC02008	-2.95812	-2.05822	13.2012	0.000279769	0.00195358	down
ENSG00000175161.14	CADM2	-1.1785	5.53423	124.679	5.98212227996581e-29	5.62747127887606e-27	down
ENSG00000243915.1	THAP12P2	-4.72716	-2.87725	10.2252	0.00138534	0.00787576	down
ENSG00000044524.11	EPHA3	-2.31997	6.43713	400.947	3.42554798006281e-89	3.23150726222442e-86	down
ENSG00000144810.16	COL8A1	-2.39667	3.31058	250.251	2.28941804468708e-56	8.26564707392952e-54	down
ENSG00000168386.18	FILIP1L	-2.38834	2.45446	167.618	2.45104617256625e-38	3.81268054630464e-36	down
ENSG00000170017.12	ALCAM	-1.73775	-0.419748	20.4399	6.15319932201418e-06	6.36294770060052e-05	down
ENSG00000242759.8	LINC00882	-3.04276	-1.77522	18.1532	2.03826308620588e-05	0.000189048	down
ENSG00000163530.4	DPPA2	-1.1406	5.19946	113.773	1.46135770896072e-26	1.21064999549143e-24	down
ENSG00000091986.16	CCDC80	-1.87443	1.18047	62.1673	3.15490267366637e-15	1.16198959431611e-13	down
ENSG00000288074.1	AC026341.3	-3.8183	-1.87605	20.9272	4.77069821193776e-06	5.0239214443611e-05	down
ENSG00000172020.13	GAP43	-2.52559	4.95491	430.156	1.50318810241849e-95	1.62811973581949e-92	down
ENSG00000174640.15	SLCO2A1	-1.16739	-1.03796	6.27443	0.0122493	0.0493345	down
ENSG00000154928.18	EPHB1	-1.39854	4.89607	159.029	1.84433720243356e-36	2.6569358200969e-34	down
ENSG00000158258.16	CLSTN2	-1.26724	4.05866	80.5342	2.85715109680866e-19	1.45565377482705e-17	down
ENSG00000175093.5	SPSB4	-1.11849	0.485602	18.0175	2.18887817750245e-05	0.000201294	down
ENSG00000239922.2	AC092958.1	-2.72325	1.48974	116.525	3.64808647542858e-27	3.15635032211342e-25	down
ENSG00000169908.12	TM4SF1	-2.46375	-2.22551	7.20153	0.00728415	0.0321585	down
ENSG00000206199.11	ANKUB1	-1.64821	1.50161	31.0224	2.55066739755893e-08	3.9824728977156e-07	down
ENSG00000243321.3	LINC01998	-2.88071	-1.40785	24.2077	8.64839922602327e-07	1.04079747722562e-05	down
ENSG00000244541.6	LINC01213	-3.62823	-2.51432	11.7892	0.000595759	0.00378583	down
ENSG00000243550.3	LINC01214	-1.77683	-0.0553519	20.8622	4.93530841880785e-06	5.1842011278598e-05	down
ENSG00000286501.1	AC018545.1	-2.09233	-0.19521	35.1211	3.09831304747708e-09	5.61382074104211e-08	down
ENSG00000271711.1	AC069236.1	-3.9366	-3.18344	6.6692	0.00980932	0.0412576	down
ENSG00000114790.13	ARHGEF26	-1.18861	6.37743	126.786	2.06969494914876e-29	1.99756300636654e-27	down
ENSG00000174948.6	GPR149	-3.19305	-2.74564	7.35307	0.00669485	0.0300177	down
ENSG00000196549.12	MME	-1.32643	1.60531	34.7223	3.80250608488684e-09	6.8221158249344e-08	down
ENSG00000163659.13	TIPARP	-1.40347	6.24117	192.169	1.06883874815335e-43	2.15566347248252e-41	down
ENSG00000243629.2	LINC00880	-3.96474	-3.18319	6.76351	0.00930404	0.0395419	down
ENSG00000197415.12	VEPH1	-2.5867	0.565259	69.0488	9.60555910555173e-17	4.03020043734225e-15	down
ENSG00000163661.4	PTX3	-1.27092	-1.18214	7.06702	0.00785157	0.0343083	down
ENSG00000283154.2	IQCJ-SCHIP1	-1.44808	2.71065	64.0179	1.23294973744478e-15	4.70709949371215e-14	down
ENSG00000168811.7	IL12A	-1.45295	-0.870483	10.9104	0.000956256	0.00571409	down
ENSG00000182447.4	OTOL1	-1.44092	-0.653536	12.2967	0.000453761	0.00298533	down
ENSG00000241369.6	LINC01192	-4.59062	-2.94787	9.7682	0.00177556	0.00971821	down
ENSG00000121871.4	SLITRK3	-1.03589	0.498208	14.2081	0.000163663	0.00121662	down
ENSG00000085276.19	MECOM	-1.33682	2.74228	76.9962	1.71290312286707e-18	8.19838607612515e-17	down
ENSG00000013297.12	CLDN11	-1.00797	-0.0265627	11.1032	0.000861806	0.0052201	down
ENSG00000013293.6	SLC7A14	-1.69622	-1.84327	6.93308	0.00846158	0.0365835	down
ENSG00000242808.10	SOX2-OT	-4.08847	4.56653	625.905	3.88608068765186e-138	1.13644543629691e-134	down
ENSG00000241231.2	AC068308.1	-4.68104	-2.87841	10.154	0.00143989	0.00812583	down
ENSG00000239381.7	AC125613.1	-4.3827	-3.02276	8.82623	0.00296931	0.015147	down
ENSG00000163915.7	IGF2BP2-AS1	-5.07341	-1.53861	37.2571	1.03536952399508e-09	2.0239536336706e-08	down
ENSG00000073849.16	ST6GAL1	-1.58516	1.98528	76.9372	1.76480674746966e-18	8.41925098254533e-17	down
ENSG00000223812.8	AC073365.1	-1.34347	4.61139	107.679	3.16057619619581e-25	2.40697630941537e-23	down
ENSG00000232353.5	AC026320.1	-4.39808	-1.48404	34.4576	4.35631070062830e-09	7.74443465830844e-08	down
ENSG00000172061.9	LRRC15	-3.34957	-0.885648	42.1579	8.41951387033237e-11	1.89838291151889e-09	down
ENSG00000072274.13	TFRC	-1.00593	9.33988	97.5523	5.24534362412145e-23	3.57563703831719e-21	down
ENSG00000213519.2	AC132008.1	-3.94618	-3.18327	6.70251	0.00962774	0.0406693	down
ENSG00000068078.20	FGFR3	-1.45363	4.64886	161.809	4.55419383085088e-37	6.69260524569865e-35	down
ENSG00000184985.16	SORCS2	-1.62099	-0.418717	16.3214	5.34555041275181e-05	0.000450635	down
ENSG00000261490.1	AC005674.1	-1.12082	-1.05805	6.25936	0.0123539	0.0496599	down
ENSG00000205940.8	HSP90AB2P	-1.46205	-1.20106	7.57931	0.00590421	0.0270123	down
ENSG00000286046.1	AC093898.1	-4.17546	-3.10075	7.75044	0.00536995	0.0249505	down
ENSG00000145147.20	SLIT2	-1.58215	7.46177	190.316	2.71183284532317e-43	5.35843511679938e-41	down
ENSG00000157765.13	SLC34A2	-2.80454	2.10948	202.757	5.22668510914095e-46	1.1667876284864e-43	down
ENSG00000286321.1	AC093791.2	-3.89419	-3.18335	6.28773	0.0121577	0.0490247	down
ENSG00000169851.15	PCDH7	-1.59664	7.97477	250.22	2.32525981435755e-56	8.29267048915515e-54	down
ENSG00000248685.6	LINC02484	-1.53725	3.71146	123.329	1.18112917726739e-28	1.08278813981215e-26	down
ENSG00000287320.1	AC110790.1	-2.34768	1.61083	112.326	3.03064969474356e-26	2.47513773100827e-24	down
ENSG00000121895.8	TMEM156	-1.66081	1.32722	43.4261	4.40286748824873e-11	1.03836658730924e-09	down
ENSG00000168421.13	RHOH	-1.33261	3.88076	61.7408	3.91772863747561e-15	1.4304904791476e-13	down
ENSG00000174343.6	CHRNA9	-2.4509	2.71946	224.149	1.12548439393786e-50	3.07604351554381e-48	down
ENSG00000145247.12	OCIAD2	-4.55499	-2.9487	9.78384	0.00176052	0.00964681	down
ENSG00000226887.8	ERVMER34-1	-1.15223	4.61535	91.2965	1.23680554098235e-21	7.51957198346942e-20	down
ENSG00000180613.11	GSX2	-1.70236	-0.0512408	27.6505	1.45331274992391e-07	2.01139034826194e-06	down
ENSG00000134853.12	PDGFRA	-1.6584	1.49277	27.593	1.49717775821775e-07	2.06916192633836e-06	down
ENSG00000157404.16	KIT	-3.17516	0.661737	95.962	1.1710746334777e-22	7.71326724806797e-21	down
ENSG00000128052.10	KDR	-1.73386	-1.48704	9.1963	0.00242504	0.0127344	down
ENSG00000150471.16	ADGRL3	-1.68258	5.65801	241.32	2.02719762290762e-54	6.44384427003374e-52	down
ENSG00000180673.9	EXOC5P1	-1.08617	1.96815	21.262	4.00597099650312e-06	4.28634689527548e-05	down
ENSG00000250775.2	AC093730.1	-4.89462	-2.80975	11.4223	0.000725673	0.00449896	down
ENSG00000145242.13	EPHA5	-1.04641	4.32583	77.4375	1.3698650559009e-18	6.57805150981377e-17	down
ENSG00000132464.13	ENAM	-3.07888	-0.956906	35.9924	1.98084855140609e-09	3.70383216351148e-08	down
ENSG00000169429.11	CXCL8	-4.89462	-2.80975	11.4223	0.000725673	0.00449896	down
ENSG00000124875.10	CXCL6	-3.38486	-0.291133	65.3328	6.32588380136535e-16	2.49654717796394e-14	down
ENSG00000163739.5	CXCL1	-3.69739	1.28309	138.366	6.0595775469788e-32	6.68702965222068e-30	down
ENSG00000163735.7	CXCL5	-1.92804	1.20138	71.8922	2.27278451275268e-17	1.0178454868444e-15	down
ENSG00000163734.4	CXCL3	-3.22789	-1.1531	31.8802	1.63981012283404e-08	2.64067220441403e-07	down
ENSG00000081041.9	CXCL2	-3.16207	-0.596715	34.7684	3.71351796167031e-09	6.67959785479043e-08	down
ENSG00000169116.11	PARM1	-4.17546	-3.10075	7.75044	0.00536995	0.0249505	down
ENSG00000145287.11	PLAC8	-1.00245	2.61847	27.3826	1.66928467146401e-07	2.28114770711652e-06	down
ENSG00000138639.18	ARHGAP24	-1.75097	4.40723	219.2	1.35159627982426e-49	3.46720014098076e-47	down
ENSG00000183199.6	HSP90AB3P	-1.11992	0.284909	14.8019	0.000119418	0.000920224	down
ENSG00000118785.14	SPP1	-1.49645	0.608258	33.9456	5.66745911104964e-09	9.87130281379009e-08	down
ENSG00000138722.10	MMRN1	-1.75033	4.54399	151.051	1.02157883737218e-34	1.29329227359793e-32	down
ENSG00000182168.15	UNC5C	-2.19526	2.02973	137.503	9.35952210289252e-32	1.02130546409324e-29	down
ENSG00000168772.11	CXXC4	-1.8602	3.83506	201.322	1.0748316436012e-45	2.36333658537395e-43	down
ENSG00000155011.9	DKK2	-2.25467	2.9312	214.298	1.58597235389559e-48	3.96411756558314e-46	down
ENSG00000109534.17	GAR1	-1.1268	4.98679	104.083	1.94011619728485e-24	1.42913748295713e-22	down
ENSG00000138798.13	EGF	-2.55562	4.42212	389.543	1.04064883041876e-86	8.6950669705046e-84	down
ENSG00000170522.10	ELOVL6	-1.31896	6.45058	157.173	4.69174887619293e-36	6.5964184680474e-34	down
ENSG00000234841.4	AC017007.2	-4.56654	-2.94861	9.82679	0.00171988	0.00947604	down
ENSG00000180801.14	ARSJ	-1.37755	5.08807	155.861	9.08128629978799e-36	1.26463398357619e-33	down
ENSG00000286269.1	AC092661.1	-2.19305	-1.46068	12.986	0.000313827	0.00215841	down
ENSG00000164100.9	NDST3	-1.1869	4.11988	68.283	1.41638335308492e-16	5.87527869186033e-15	down
ENSG00000172399.6	MYOZ2	-1.68856	2.43408	65.1164	7.06029000819915e-16	2.76400429718575e-14	down
ENSG00000178636.8	AC092656.1	-2.34305	-2.41166	7.05717	0.00789488	0.0344649	down
ENSG00000138685.17	FGF2	-1.11174	6.75249	96.5238	8.81762178293494e-23	5.86051207773067e-21	down
ENSG00000164056.11	SPRY1	-2.34309	4.56487	314.148	2.72650957831334e-70	1.47655640941102e-67	down
ENSG00000249464.6	LINC01091	-4.56817	-2.94837	9.8458	0.0017022	0.00939359	down
ENSG00000196159.14	FAT4	-1.0382	5.91226	90.9895	1.44435859804331e-21	8.72702951264018e-20	down
ENSG00000138650.9	PCDH10	-1.6167	5.12694	216.47	5.32524877410663e-49	1.35418760999978e-46	down
ENSG00000189184.12	PCDH18	-1.58914	7.12482	138.304	6.25318777120926e-32	6.87474523237758e-30	down
ENSG00000250777.2	AC131956.2	-2.98803	-1.87552	13.5476	0.000232594	0.00166064	down
ENSG00000287441.1	AC131956.3	-2.25257	-0.620301	15.5383	8.08497172942746e-05	0.0006517	down
ENSG00000250033.5	SLC7A11-AS1	-2.79597	-0.855588	34.6027	4.04352676459874e-09	7.21469778547441e-08	down
ENSG00000151012.13	SLC7A11	-1.87751	3.74239	201.352	1.05901616024591e-45	2.34620216592662e-43	down
ENSG00000109452.12	INPP4B	-1.71297	4.21464	170.421	5.9873866535391e-39	9.51603996174443e-37	down
ENSG00000245112.2	SMARCA5-AS1	-4.19808	-3.1005	7.82824	0.00514363	0.0240904	down
ENSG00000278943.1	AC079228.1	-4.26342	-3.02301	7.57759	0.00590985	0.0270212	down
ENSG00000181541.6	MAB21L2	-5.03333	-2.7463	13.2873	0.000267214	0.00187811	down
ENSG00000145423.5	SFRP2	-2.23863	2.67784	153.26	3.36127823282891e-35	4.38826877860931e-33	down
ENSG00000151790.9	TDO2	-2.37319	-1.59558	15.3866	8.76077816693634e-05	0.000696764	down
ENSG00000251511.1	AC096736.3	-2.41455	-1.91232	7.61197	0.00579822	0.0266065	down
ENSG00000145431.11	PDGFC	-1.92578	7.10391	254.825	2.30508917634035e-57	8.5329149206199e-55	down
ENSG00000120251.21	GRIA2	-1.077	3.47816	67.4687	2.14054731582729e-16	8.7672500986069e-15	down
ENSG00000287226.1	AC084740.1	-2.24828	0.0710813	40.4473	2.01987231213234e-10	4.3529215840824e-09	down
ENSG00000279994.1	AC017037.4	-4.06539	-3.10108	6.78718	0.00918149	0.039169	down
ENSG00000250475.1	AC017037.2	-1.65551	-1.51375	7.67039	0.00561344	0.0259172	down
ENSG00000164125.16	GASK1B	-2.62052	8.25492	232.72	1.52111893161364e-52	4.40431703327816e-50	down
ENSG00000248429.5	FAM198B-AS1	-2.17441	3.61145	185.141	3.6555682425392e-42	6.68146485530102e-40	down
ENSG00000251429.1	AIDAP2	-1.16856	-0.89287	6.6587	0.0098673	0.0414597	down
ENSG00000164123.7	C4orf45	-2.15381	-1.71369	12.1425	0.000492853	0.00321002	down
ENSG00000168843.14	FSTL5	-2.12781	-0.240382	32.2957	1.32403141133427e-08	2.16433619860588e-07	down
ENSG00000273449.1	AC093788.1	-1.4507	-1.65447	6.41283	0.0113299	0.046353	down
ENSG00000038295.8	TLL1	-1.86053	-1.01809	12.8492	0.000337624	0.00230473	down
ENSG00000181381.14	DDX60L	-1.03218	2.142	38.1227	6.64316887714834e-10	1.33981262512639e-08	down
ENSG00000129116.19	PALLD	-1.01728	5.0197	80.4507	2.98048716416168e-19	1.51059560881706e-17	down
ENSG00000164105.4	SAP30	-1.07978	5.23695	60.7512	6.47622486547108e-15	2.31246300324586e-13	down
ENSG00000164107.9	HAND2	-1.26859	2.01872	52.2947	4.77665281750998e-13	1.42830710629102e-11	down
ENSG00000150630.4	VEGFC	-1.49784	-0.458988	16.9376	3.86295896037034e-05	0.000336115	down
ENSG00000287544.1	AC097518.2	-3.93948	-3.18335	6.5739	0.0103485	0.0430179	down
ENSG00000177822.8	TENM3-AS1	-1.23641	3.50267	73.348	1.08691901438099e-17	4.95106848232987e-16	down
ENSG00000154556.18	SORBS2	-1.68625	5.96532	211.367	6.91220616754771e-48	1.68450464303138e-45	down
ENSG00000164342.13	TLR3	-1.21303	2.95906	63.3803	1.70413973075809e-15	6.45542257594425e-14	down
ENSG00000179046.8	TRIML2	-1.39758	0.681832	27.4673	1.59774241812227e-07	2.19260343855316e-06	down
ENSG00000164236.12	ANKRD33B	-1.36803	8.47908	172.415	2.19676868070779e-39	3.56086620277547e-37	down
ENSG00000039139.9	DNAH5	-1.75636	1.99547	80.5779	2.79464511210965e-19	1.42629322266204e-17	down
ENSG00000286134.2	AC114930.1	-4.77185	-2.8775	11.2441	0.00079876	0.00490013	down
ENSG00000287199.1	AC010387.2	-4.87587	-2.81049	11.768	0.000602566	0.00382078	down
ENSG00000040731.10	CDH10	-1.84874	8.64863	273.329	2.13504414638497e-61	9.4601865177094e-59	down
ENSG00000286454.1	AC091893.2	-2.44478	2.153	153.597	2.83633954237841e-35	3.7532087591545e-33	down
ENSG00000250099.1	AC091893.1	-3.66097	-1.31088	33.2326	8.17678513634844e-09	1.38061145801024e-07	down
ENSG00000250524.1	AC106821.1	-1.7573	-1.91184	6.51629	0.0106891	0.0442236	down
ENSG00000251273.4	LINC02228	-1.80883	-0.175474	23.6057	1.18238877136341e-06	1.38866575219886e-05	down
ENSG00000286432.1	AC109472.1	-2.05668	3.17061	123.724	9.6839202065488e-29	8.93364550537265e-27	down
ENSG00000287176.1	AC099517.1	-1.13457	0.408959	14.7896	0.000120194	0.000925472	down
ENSG00000287940.1	AC026433.1	-3.27068	-2.68519	8.40104	0.00375006	0.018478	down
ENSG00000113361.13	CDH6	-2.51521	9.92064	515.06	5.02647862079498e-114	9.18714629915802e-111	down
ENSG00000113389.16	NPR3	-2.88493	-1.24056	26.1819	3.10726651328496e-07	4.05302863133387e-06	down
ENSG00000278900.1	AC139792.2	-4.41943	-3.02235	9.09163	0.00256782	0.0133538	down
ENSG00000168685.15	IL7R	-4.07095	-2.26852	16.1069	5.98646387232664e-05	0.000498628	down
ENSG00000079215.14	SLC1A3	-3.2666	-1.11261	32.9684	9.36670012501192e-09	1.5679437805143e-07	down
ENSG00000182836.10	PLCXD3	-2.59441	1.42223	107.603	3.28366837194457e-25	2.49422332127655e-23	down
ENSG00000251141.6	MRPS30-DT	-1.52587	5.33137	173.612	1.20342695602952e-39	2.01102959440727e-37	down
ENSG00000164588.8	HCN1	-1.68686	5.63957	245.404	2.60870281079547e-55	8.76883965504628e-53	down
ENSG00000016082.15	ISL1	-1.51745	0.566046	33.8138	6.0647461733071e-09	1.04945229048635e-07	down
ENSG00000288035.1	AC022433.1	-3.01502	-2.74696	6.72493	0.00950745	0.0402775	down
ENSG00000134363.12	FST	-1.64743	7.26382	191.678	1.36801168684543e-43	2.72150569864678e-41	down
ENSG00000169271.3	HSPB3	-3.17103	-1.65229	21.2106	4.11484342497589e-06	4.37609765735252e-05	down
ENSG00000250853.1	RNF138P1	-2.25501	-1.8096	11.9056	0.000559649	0.0035862	down
ENSG00000164509.15	IL31RA	-2.19257	-1.56595	14.2444	0.000160537	0.0011949	down
ENSG00000164512.18	ANKRD55	-4.41943	-3.02235	9.09163	0.00256782	0.0133538	down
ENSG00000145632.15	PLK2	-2.257	7.36529	311.411	1.07587553767855e-69	5.72052804070389e-67	down
ENSG00000123213.23	NLN	-1.11325	5.62381	101.046	8.98885086115942e-24	6.41146230692064e-22	down
ENSG00000253333.1	AC146944.1	-1.1832	-0.945914	8.12848	0.00435753	0.0210041	down
ENSG00000249437.8	NAIP	-2.29927	-1.77678	10.1503	0.00144278	0.00813904	down
ENSG00000171617.14	ENC1	-2.34554	3.25843	236.992	1.78067571819091e-53	5.42438340653907e-51	down
ENSG00000176928.7	GCNT4	-2.27443	-0.590585	24.7171	6.63911457584395e-07	8.16803814286834e-06	down
ENSG00000145703.16	IQGAP2	-2.08545	0.438743	51.7883	6.18179437802014e-13	1.82606459384668e-11	down
ENSG00000164220.7	F2RL2	-3.27184	-2.22414	13.6487	0.000220393	0.0015867	down
ENSG00000181104.7	F2R	-1.45184	5.55791	154.865	1.49874331976558e-35	2.01978108954952e-33	down
ENSG00000164251.5	F2RL1	-1.78229	6.01049	185.382	3.23928333244025e-42	5.99554441606853e-40	down
ENSG00000145708.11	CRHBP	-4.20448	-3.10016	7.50835	0.00614136	0.0279226	down
ENSG00000213763.4	ACTBP2	-1.16051	-0.857831	7.90785	0.00492207	0.02325	down
ENSG00000038427.16	VCAN	-2.1915	-0.416808	29.0258	7.14200974187471e-08	1.04430466445692e-06	down
ENSG00000145681.11	HAPLN1	-3.05605	2.44173	224.066	1.17351778705188e-50	3.17762538560603e-48	down
ENSG00000081189.16	MEF2C	-1.57173	6.07545	234.511	6.18826754185675e-53	1.80969695994059e-50	down
ENSG00000248309.7	MEF2C-AS1	-1.37027	0.501655	20.7529	5.22518757679381e-06	5.46123607919078e-05	down
ENSG00000248323.7	LUCAT1	-3.05972	-2.22253	8.46391	0.00362262	0.0179562	down
ENSG00000250049.7	AC114316.1	-4.53083	-2.94878	9.53239	0.00201877	0.0108724	down
ENSG00000249776.5	AC124854.1	-2.82363	-0.161796	47.4161	5.74079156519991e-12	1.51246584263699e-10	down
ENSG00000249169.1	AC026780.1	-4.58707	-2.94845	10.1315	0.00145759	0.00820201	down
ENSG00000248588.2	AC008517.1	-2.27283	-1.912	8.22566	0.00413022	0.0200738	down
ENSG00000248528.1	LINC02058	-4.21437	-3.10041	7.88968	0.00497178	0.0234508	down
ENSG00000251361.1	AC012625.1	-2.72653	-1.59534	17.0135	3.71159573393746e-05	0.00032449	down
ENSG00000175745.14	NR2F1	-1.08975	7.75773	110.275	8.52827437973103e-26	6.74056367461768e-24	down
ENSG00000278905.1	AC106818.1	-1.66611	-0.578771	16.0978	6.01537203198286e-05	0.000500608	down
ENSG00000175471.19	MCTP1	-1.44757	3.60027	115.495	6.13110495838725e-27	5.19429533953132e-25	down
ENSG00000178015.5	GPR150	-1.21732	-1.00084	7.55209	0.00599405	0.0273592	down
ENSG00000250240.6	AC008840.1	-2.58331	-2.22452	8.54403	0.00346656	0.0173056	down
ENSG00000145721.12	LIX1	-3.81411	1.11305	174.426	7.99020733557776e-40	1.36646563345986e-37	down
ENSG00000174136.13	RGMB	-1.15894	5.49447	119.498	8.14796979128877e-28	7.22058268413481e-26	down
ENSG00000092421.17	SEMA6A	-1.19557	4.23308	100.968	9.34837589383499e-24	6.61946500337313e-22	down
ENSG00000249150.2	AC010267.1	-2.71215	-0.194545	52.3611	4.61783773514611e-13	1.38223179863473e-11	down
ENSG00000283498.1	MIR1244-2	-1.33498	-0.177825	15.2891	9.22472928899614e-05	0.000730485	down
ENSG00000184838.15	PRR16	-1.26833	5.28588	129.213	6.09212855098731e-30	6.03926126593467e-28	down
ENSG00000168916.15	ZNF608	-2.13953	5.51127	378.018	3.36126510281287e-84	2.65667126126107e-81	down
ENSG00000248752.3	AC116362.1	-3.355	-1.80819	20.3609	6.41283897573435e-06	6.61273141771422e-05	down
ENSG00000138829.12	FBN2	-1.15123	0.934663	24.6915	6.72818959840176e-07	8.25678458311629e-06	down
ENSG00000145824.13	CXCL14	-3.89032	-3.1836	6.26259	0.0123314	0.0495833	down
ENSG00000120708.17	TGFBI	-1.24316	2.08354	48.7281	2.94022055055242e-12	8.01340258903588e-11	down
ENSG00000252213.1	SNORA74D	-4.36926	-3.02268	8.69775	0.00318604	0.0160864	down
ENSG00000113070.8	HBEGF	-1.90095	6.27492	245.755	2.18729299251228e-55	7.52531720859165e-53	down
ENSG00000187678.10	SPRY4	-1.16304	6.12504	112.253	3.14511295637006e-26	2.55488009155795e-24	down
ENSG00000113578.18	FGF1	-3.73345	-2.46113	12.1185	0.000499252	0.00324953	down
ENSG00000183775.11	KCTD16	-2.80434	2.5154	245.609	2.35403887842598e-55	8.00482708845225e-53	down
ENSG00000251031.2	AC132803.1	-2.09094	-1.84195	6.86297	0.00880003	0.0378286	down
ENSG00000186314.11	PRELID2	-1.49054	4.41003	133.157	8.35504978536152e-31	8.66436439443661e-29	down
ENSG00000156463.18	SH3RF2	-2.51554	5.66837	327.435	3.47876960141562e-73	2.03466276447597e-70	down
ENSG00000169252.6	ADRB2	-2.6161	-0.27312	47.623	5.16596437237026e-12	1.37464478713008e-10	down
ENSG00000169247.14	SH3TC2	-5.38616	-2.5685	16.6144	4.58026096117659e-05	0.000391882	down
ENSG00000285736.1	AC131025.3	-3.95223	-3.1831	6.47472	0.010942	0.0450939	down
ENSG00000155846.17	PPARGC1B	-1.29598	3.29972	89.7477	2.70558403333315e-21	1.5919939531347e-19	down
ENSG00000113721.14	PDGFRB	-1.29157	0.148959	18.9892	1.31461927169887e-05	0.00012688	down
ENSG00000171992.13	SYNPO	-1.4841	2.4112	79.3907	5.09651236583428e-19	2.53473482357921e-17	down
ENSG00000155511.18	GRIA1	-1.97726	-1.84197	9.11369	0.00253703	0.0132228	down
ENSG00000145934.16	TENM2	-2.13772	6.50751	369.627	2.25581328645687e-82	1.73602641445118e-79	down
ENSG00000254187.1	AC008708.2	-2.76193	4.18241	310.879	1.40526540490292e-69	7.33849669660374e-67	down
ENSG00000253357.1	AC008708.1	-2.7787	0.0760211	46.0356	1.16123368389353e-11	2.94273118299675e-10	down
ENSG00000253660.1	AC008464.1	-3.50539	-1.15564	37.2793	1.02364238606566e-09	2.00236775505714e-08	down
ENSG00000184347.15	SLIT3	-2.28373	-2.13908	7.2482	0.00709723	0.0314949	down
ENSG00000134516.18	DOCK2	-2.18689	-1.98428	7.70219	0.00551539	0.0255492	down
ENSG00000168269.10	FOXI1	-4.87072	-2.81082	11.5885	0.000663595	0.0041662	down
ENSG00000120129.6	DUSP1	-1.00644	3.64925	60.1044	8.99562932320537e-15	3.16568211706159e-13	down
ENSG00000113739.10	STC2	-2.12299	1.17892	64.0978	1.18390725800771e-15	4.53169945722219e-14	down
ENSG00000213376.4	GAPDHP71	-3.95773	-3.18302	6.63435	0.0100031	0.0418977	down
ENSG00000048162.21	NOP16	-1.37018	5.02818	142.334	8.21930547790576e-33	9.46320351952268e-31	down
ENSG00000087116.16	ADAMTS2	-1.24096	4.80761	99.3957	2.06773199241902e-23	1.44316836244157e-21	down
ENSG00000225051.5	HMGB3P22	-4.13537	-3.10099	7.24496	0.00711002	0.0315469	down
ENSG00000271911.1	AL357054.3	-4.39715	-3.02243	8.88773	0.00287093	0.0146994	down
ENSG00000137273.6	FOXF2	-4.21437	-3.10041	7.88968	0.00497178	0.0234508	down
ENSG00000137285.10	TUBB2B	-1.00943	7.2097	95.8045	1.26808951646091e-22	8.27768076325511e-21	down
ENSG00000137203.15	TFAP2A	-1.38387	1.92677	54.0506	1.95397176412289e-13	6.07893087978828e-12	down
ENSG00000229950.1	TFAP2A-AS1	-1.82453	-2.06016	6.86905	0.00877015	0.0377279	down
ENSG00000183674.12	LINC00518	-3.93844	-3.18277	6.24664	0.0124429	0.0499355	down
ENSG00000111846.19	GCNT2	-1.1443	5.82561	110.217	8.78226340208464e-26	6.92260137279146e-24	down
ENSG00000111845.5	PAK1IP1	-1.23201	5.80383	133	9.04012076486533e-31	9.34167108295836e-29	down
ENSG00000111859.17	NEDD9	-1.62643	-1.80971	6.26816	0.0122926	0.0494683	down
ENSG00000078401.7	EDN1	-3.35484	3.16563	208.525	2.88125604112644e-47	6.58276966146106e-45	down
ENSG00000137393.10	RNF144B	-1.25651	0.642532	24.48	7.50865901473689e-07	9.11511931203676e-06	down
ENSG00000228412.9	LNC-LBCS	-1.63245	2.04598	82.1402	1.26767832997886e-19	6.65565261793571e-18	down
ENSG00000146038.12	DCDC2	-1.13501	1.69534	31.1798	2.35202680053027e-08	3.68807891446152e-07	down
ENSG00000146049.2	KAAG1	-3.71769	-2.46171	12.6048	0.00038476	0.00258147	down
ENSG00000219738.2	CD83P1	-4.61077	-2.94795	10.0256	0.00154379	0.00864214	down
ENSG00000285761.1	AL645939.5	-4.12958	-3.10099	7.39976	0.00652327	0.0293849	down
ENSG00000235663.1	SAPCD1-AS1	-2.1466	-2.26862	6.78813	0.00917661	0.0391539	down
ENSG00000204396.11	VWA7	-1.78297	-0.720003	9.99564	0.00156911	0.00875852	down
ENSG00000204394.13	VARS1	-1.02581	8.10342	96.6776	8.15867706130338e-23	5.44731397216338e-21	down
ENSG00000161896.12	IP6K3	-3.96474	-3.18319	6.76351	0.00930404	0.0395419	down
ENSG00000157343.9	ARMC12	-1.14953	0.916236	23.2162	1.44771767071005e-06	1.6780442157053e-05	down
ENSG00000010030.14	ETV7	-1.24626	-0.910775	7.52922	0.00607063	0.0276569	down
ENSG00000137193.14	PIM1	-1.16001	5.73455	88.3113	5.59229693132959e-21	3.21298883025152e-19	down
ENSG00000146122.17	DAAM2	-2.13338	-2.26946	7.34239	0.00673472	0.0301562	down
ENSG00000234753.5	FOXP4-AS1	-1.41241	0.714488	31.9732	1.56311405506787e-08	2.52411415938182e-07	down
ENSG00000137225.13	CAPN11	-1.83836	0.205232	35.2066	2.96518079456757e-09	5.39264596743372e-08	down
ENSG00000262179.3	MYMX	-1.12807	0.11044	12.8331	0.000340541	0.00232194	down
ENSG00000112759.19	SLC29A1	-1.31498	7.55389	170.672	5.27806282708221e-39	8.4345174489176e-37	down
ENSG00000146072.6	TNFRSF21	-1.30716	-0.319641	14.4067	0.000147275	0.00110661	down
ENSG00000244694.7	PTCHD4	-3.70515	-2.46187	12.6275	0.000380113	0.0025554	down
ENSG00000112077.17	RHAG	-2.29273	0.451944	60.9694	5.79697990985008e-15	2.0903437790833e-13	down
ENSG00000096006.12	CRISP3	-2.18081	-0.454867	31.8404	1.67378882521857e-08	2.68946595630175e-07	down
ENSG00000226707.1	AL359458.1	-4.90773	-2.80958	11.2183	0.00080995	0.00495734	down
ENSG00000112175.8	BMP5	-1.3247	3.78397	49.8299	1.67669770648806e-12	4.7011838665903e-11	down
ENSG00000124749.17	COL21A1	-1.48472	-0.567261	14.5971	0.000133122	0.00101144	down
ENSG00000112232.10	KHDRBS2	-1.68552	0.272501	29.0826	6.93571536146417e-08	1.01617264544418e-06	down
ENSG00000112309.11	B3GAT2	-1.52015	-1.71391	6.58409	0.0102894	0.0428578	down
ENSG00000233237.8	LINC00472	-1.29185	6.41732	137.831	7.93660064282578e-32	8.69280708609727e-30	down
ENSG00000279289.1	AL136164.3	-1.24586	-0.807854	8.71283	0.00315978	0.0159814	down
ENSG00000285963.1	AL035467.2	-3.02572	2.69876	272.006	4.14754058468656e-61	1.78368642439079e-58	down
ENSG00000079841.18	RIMS1	-1.14317	2.1877	39.3048	3.62557335143386e-10	7.57330479209514e-09	down
ENSG00000185760.17	KCNQ5	-1.41548	1.53877	50.5694	1.15022845740869e-12	3.2913190810626e-11	down
ENSG00000118407.15	FILIP1	-2.9531	4.54706	528.35	6.45426750515055e-117	1.25832399280415e-113	down
ENSG00000237174.7	AL445465.1	-4.42419	-1.40663	38.1549	6.53438996576436e-10	1.31969406187026e-08	down
ENSG00000135312.7	HTR1B	-1.92009	4.56542	271.25	6.06141801269554e-61	2.56898707772853e-58	down
ENSG00000135318.12	NT5E	-1.33239	5.44244	134.692	3.85543094432277e-31	4.07033294352979e-29	down
ENSG00000288021.1	AL450338.2	-4.60534	-2.9482	10.2107	0.00139625	0.00792702	down
ENSG00000112182.15	BACH2	-1.27925	5.01978	103.814	2.22272087909786e-24	1.63319722081251e-22	down
ENSG00000135333.14	EPHA7	-1.16416	0.857186	22.8775	1.72657100470578e-06	1.97310834160281e-05	down
ENSG00000283010.1	AL589826.2	-1.27718	-0.695628	9.70725	0.00183542	0.0100028	down
ENSG00000164418.21	GRIK2	-1.95524	-1.74435	8.43636	0.00367793	0.0181869	down
ENSG00000057657.17	PRDM1	-1.20062	2.48596	58.3215	2.22602363228358e-14	7.60488727832956e-13	down
ENSG00000272398.6	CD24	-1.67255	2.29525	59.0479	1.53881487041106e-14	5.31299906378997e-13	down
ENSG00000112769.20	LAMA4	-1.88317	7.05978	333.262	1.87185358099967e-74	1.14042679422405e-71	down
ENSG00000251258.2	RFPL4B	-1.57558	7.42992	236.227	2.61405287969025e-53	7.80054718506752e-51	down
ENSG00000288560.1	AL360015.1	-2.8081	-1.28804	21.9807	2.75411270318725e-06	3.03471258070867e-05	down
ENSG00000287728.2	AL049695.1	-5.99125	0.41906	154.532	1.77242996660384e-35	2.37765788731022e-33	down
ENSG00000230943.3	LINC02541	-3.08816	-0.466185	47.2971	6.10037135506075e-12	1.60286846277984e-10	down
ENSG00000228624.7	HDAC2-AS2	-1.50278	0.754086	34.8349	3.5888999728096e-09	6.47064061682145e-08	down
ENSG00000249853.8	HS3ST5	-1.83979	4.79041	239.674	4.63140658821018e-54	1.42569320279598e-51	down
ENSG00000178033.6	CALHM5	-1.713	4.18534	173.731	1.13335767958714e-39	1.90482252769232e-37	down
ENSG00000164451.13	CALHM4	-3.24173	0.0814074	43.6955	3.83650063230134e-11	9.12151418626181e-10	down
ENSG00000047936.11	ROS1	-3.85373	-1.51114	28.9022	7.6125507669637e-08	1.10646836296763e-06	down
ENSG00000152661.9	GJA1	-1.96469	8.84257	185.342	3.30543984207172e-42	6.07951463783304e-40	down
ENSG00000220184.2	HMGB3P18	-5.68036	-1.03412	60.8019	6.31184956506745e-15	2.25928676475927e-13	down
ENSG00000111907.21	TPD52L1	-1.51164	1.27084	39.6563	3.02818897110773e-10	6.39858079993313e-09	down
ENSG00000227220.1	AL133346.1	-1.49949	-0.134624	17.8634	2.37338290995591e-05	0.000216762	down
ENSG00000236166.1	AL021408.1	-2.02694	-2.18208	6.32657	0.0118942	0.048161	down
ENSG00000280155.1	AL021408.2	-4.53003	-2.94878	9.21863	0.00239565	0.0125937	down
ENSG00000221500.1	SNORD100	-1.22645	-0.357963	12.1877	0.000481068	0.00314236	down
ENSG00000200534.1	SNORA33	-1.11996	0.7012	15.0676	0.000103728	0.000811075	down
ENSG00000118515.11	SGK1	-1.13516	0.0324255	13.1305	0.000290534	0.00201958	down
ENSG00000225177.6	AL590617.2	-1.11167	3.4159	70.9417	3.67942510519845e-17	1.61806177107404e-15	down
ENSG00000226571.2	AL592429.2	-2.86622	-1.87466	15.8136	6.98981887383612e-05	0.00057322	down
ENSG00000164442.10	CITED2	-1.29557	7.21408	139.824	2.90814739096904e-32	3.24602527868315e-30	down
ENSG00000238099.3	LINC01625	-1.39968	0.979296	34.7682	3.7139331527456e-09	6.67959785479043e-08	down
ENSG00000231426.7	FILNC1	-2.67872	-0.959493	29.661	5.14608889366985e-08	7.72944137680951e-07	down
ENSG00000287820.1	AL050338.2	-2.09502	-1.09496	17.55	2.79845372097223e-05	0.000251268	down
ENSG00000236013.7	AL357146.1	-2.53733	-2.05859	9.88666	0.00166481	0.00921033	down
ENSG00000285875.1	AL035446.2	-1.3794	-0.839437	11.373	0.000745194	0.00460728	down
ENSG00000217684.2	RPS3AP24	-3.56131	-1.22017	28.921	7.53924755069074e-08	1.09635880344306e-06	down
ENSG00000234147.1	AL035446.1	-2.49475	2.01582	165.264	8.00980872747459e-38	1.20741673415601e-35	down
ENSG00000286452.1	AL355596.2	-1.97739	-1.09796	12.8271	0.000341632	0.00232829	down
ENSG00000112414.15	ADGRG6	-1.3317	7.76386	173.937	1.02193047651632e-39	1.72747600319325e-37	down
ENSG00000288551.1	AL023806.5	-3.02445	-2.81051	6.68361	0.00973033	0.0410197	down
ENSG00000152822.14	GRM1	-1.85652	2.5613	133.891	5.77122649887e-31	6.02763384760551e-29	down
ENSG00000203727.4	SAMD5	-1.2896	2.84534	74.6003	5.76355077369695e-18	2.68818626516736e-16	down
ENSG00000120278.16	PLEKHG1	-1.50095	6.06961	210.126	1.28948523288037e-47	3.06582976832143e-45	down
ENSG00000213089.4	PDCL3P5	-2.00655	-1.05684	18.0783	2.1200272828214e-05	0.000195639	down
ENSG00000120254.16	MTHFD1L	-1.23203	6.64745	143.223	5.25440549741524e-33	6.17107768539804e-31	down
ENSG00000074706.13	IPCEF1	-2.38149	-2.13981	9.04796	0.00262988	0.0136241	down
ENSG00000219146.1	RPS4XP8	-4.59327	-2.94828	10.1594	0.00143564	0.00810811	down
ENSG00000186340.16	THBS2	-3.41678	0.22571	86.2865	1.5566951571136e-20	8.67123679516762e-19	down
ENSG00000287342.1	AC188616.1	-1.43197	-0.0152056	18.3377	1.85010228870561e-05	0.000172692	down
ENSG00000164850.15	GPER1	-1.25263	0.662741	21.6288	3.30839571354236e-06	3.58336015729011e-05	down
ENSG00000230444.1	TFAMP1	-3.95773	-3.18302	6.63435	0.0100031	0.0418977	down
ENSG00000106003.13	LFNG	-1.87157	3.51367	159.962	1.15349387212129e-36	1.66993934635223e-34	down
ENSG00000075624.17	ACTB	-1.27113	11.8488	127.606	1.36923737588162e-29	1.3347325940094e-27	down
ENSG00000122584.13	NXPH1	-2.62499	1.73652	160.549	8.58419836795426e-37	1.24893680135549e-34	down
ENSG00000006468.14	ETV1	-1.77159	7.01387	243.463	6.91388930795868e-55	2.27179526878588e-52	down
ENSG00000136267.14	DGKB	-2.10502	-1.07713	18.4059	1.78502454524097e-05	0.000167044	down
ENSG00000171243.8	SOSTDC1	-2.51848	0.2692	64.4848	9.72785556110211e-16	3.76298158768347e-14	down
ENSG00000136261.15	BZW2	-1.02572	5.73588	97.5083	5.36319550729327e-23	3.64747184686708e-21	down
ENSG00000236039.3	AC019117.1	-3.9366	-3.18344	6.6692	0.00980932	0.0412576	down
ENSG00000048052.22	HDAC9	-2.92725	6.0897	208.317	3.19858894136187e-47	7.25112674427802e-45	down
ENSG00000173452.14	TMEM196	-1.67805	-1.43597	9.62703	0.00191735	0.0103989	down
ENSG00000183742.13	MACC1	-2.61763	0.292905	67.8228	1.78871963658224e-16	7.36750944397338e-15	down
ENSG00000233834.6	AC005083.1	-1.95316	-0.804931	20.2848	6.67285118956198e-06	6.84945104203407e-05	down
ENSG00000105855.10	ITGB8	-1.63815	6.04536	163.188	2.27572542025329e-37	3.36117748433774e-35	down
ENSG00000105877.18	DNAH11	-1.13233	3.51941	59.7778	1.06193611849415e-14	3.70146124544017e-13	down
ENSG00000105889.16	STEAP1B	-2.47438	-2.62632	6.35174	0.0117266	0.0476109	down
ENSG00000196335.13	STK31	-1.75646	6.12974	199.568	2.59515694582413e-45	5.53961822800591e-43	down
ENSG00000154678.18	PDE1C	-2.51866	1.94279	144.864	2.30031058751629e-33	2.75697880415272e-31	down
ENSG00000164619.10	BMPER	-3.46246	-2.09812	16.5948	4.6277222901949e-05	0.000395364	down
ENSG00000086289.12	EPDR1	-1.13229	7.72816	123.952	8.63065605248588e-29	8.03805431843622e-27	down
ENSG00000106483.12	SFRP4	-4.03833	9.78057	856.111	3.41172317319295e-188	4.98862162384274e-184	down
ENSG00000136286.16	MYO1G	-1.52929	-1.54014	7.34416	0.0067281	0.0301358	down
ENSG00000201772.1	SNORA5C	-1.32308	-1.1594	8.32264	0.0039154	0.0191635	down
ENSG00000146674.15	IGFBP3	-3.03708	6.49032	742.671	1.57410835454528e-163	9.20664494406444e-160	down
ENSG00000136205.17	TNS3	-1.53969	6.82957	224.708	8.50253619205593e-51	2.34573743774041e-48	down
ENSG00000236078.2	LINC01447	-2.76853	-2.26857	9.13117	0.00251291	0.0131158	down
ENSG00000158683.9	PKD1L1	-1.31087	-0.188449	14.5211	0.000138601	0.00104871	down
ENSG00000164746.14	C7orf57	-2.48454	5.52466	463.086	1.02402777747323e-102	1.36121219656486e-99	down
ENSG00000183696.14	UPP1	-1.60146	8.54847	172.793	1.81659492325763e-39	2.98452258065989e-37	down
ENSG00000189316.3	AC073349.1	-1.18243	-0.776327	8.65946	0.00325367	0.0163742	down
ENSG00000158321.18	AUTS2	-1.21234	4.51799	83.3618	6.83294732841571e-20	3.64639984803265e-18	down
ENSG00000185274.12	GALNT17	-1.16762	6.13964	127.178	1.69810139317431e-29	1.64434692523144e-27	down
ENSG00000189143.9	CLDN4	-2.93954	-1.77642	16.5265	4.79755995832319e-05	0.000408323	down
ENSG00000106211.10	HSPB1	-1.08998	8.32828	115.394	6.4508147075824e-27	5.4209087732339e-25	down
ENSG00000075223.14	SEMA3C	-1.72071	8.07393	268.061	3.00324356528708e-60	1.25466935461793e-57	down
ENSG00000019991.18	HGF	-4.58548	-2.94812	9.91213	0.00164193	0.00910008	down
ENSG00000186472.20	PCLO	-1.65131	7.35351	240.487	3.07975777117933e-54	9.68434798498585e-52	down
ENSG00000170381.14	SEMA3E	-1.63777	7.75713	260.607	1.26557445004342e-58	4.9347278956093e-56	down
ENSG00000285398.1	AC079799.2	-2.56377	-1.80934	14.1306	0.000170545	0.00126072	down
ENSG00000075213.11	SEMA3A	-2.58525	7.72563	334.92	8.15138929990762e-75	5.07189848269146e-72	down
ENSG00000153993.13	SEMA3D	-2.04694	8.49936	315.107	1.68562642318591e-70	9.30084134332998e-68	down
ENSG00000225128.1	LINC00972	-1.98572	-0.962413	19.9048	8.1395355605541e-06	8.2335723947715e-05	down
ENSG00000157240.4	FZD1	-1.02007	3.7855	57.6858	3.07508380305103e-14	1.03722895889763e-12	down
ENSG00000237819.5	CDK6-AS1	-1.06224	-0.552876	7.95813	0.00478717	0.0227266	down
ENSG00000004948.16	CALCR	-2.03299	3.08441	129.676	4.82424672820549e-30	4.83151614108361e-28	down
ENSG00000285090.1	AC002074.1	-1.54153	-1.48767	8.1053	0.00441361	0.0212289	down
ENSG00000208036.1	MIR106B	-3.03254	-2.81041	6.68197	0.00973931	0.0410516	down
ENSG00000106366.9	SERPINE1	-3.86368	2.37116	299.352	4.56087660796196e-67	2.26064873768203e-64	down
ENSG00000128564.7	VGF	-2.10441	3.6913	243.083	8.36623237003356e-55	2.71846777143624e-52	down
ENSG00000185055.11	EFCAB10	-1.58787	2.1876	78.8776	6.60808805404845e-19	3.24784751348895e-17	down
ENSG00000091136.15	LAMB1	-1.06366	5.22181	93.0821	5.01693062886127e-22	3.17565193312595e-20	down
ENSG00000091129.21	NRCAM	-2.53177	0.571049	50.2134	1.37903694544988e-12	3.91159616224407e-11	down
ENSG00000184903.10	IMMP2L	-1.10322	3.56993	65.2572	6.57336636756922e-16	2.59072137537998e-14	down
ENSG00000173114.13	LRRN3	-2.14328	7.41456	261.423	8.4030731205215e-59	3.32080365319636e-56	down
ENSG00000128573.26	FOXP2	-2.8437	5.61276	555.856	6.69962050572488e-123	1.50710540053399e-119	down
ENSG00000224595.1	AC073626.1	-4.45206	-1.38366	37.6952	8.27060938976498e-10	1.6375470615727e-08	down
ENSG00000105967.16	TFEC	-4.11533	0.21505	106.349	6.18218712262884e-25	4.63568923626046e-23	down
ENSG00000279086.1	AC073130.3	-3.89419	-3.18335	6.28773	0.0121577	0.0490247	down
ENSG00000105974.13	CAV1	-1.12051	5.6753	67.0085	2.70339144955957e-16	1.09347136308327e-14	down
ENSG00000128510.12	CPA4	-4.14662	-1.65018	29.3013	6.19553090117092e-08	9.16449699918273e-07	down
ENSG00000221866.9	PLXNA4	-3.65852	-0.459188	58.4442	2.09140673289448e-14	7.16172113545272e-13	down
ENSG00000232053.7	AC078845.1	-3.92042	-3.1831	6.36469	0.0116414	0.0473557	down
ENSG00000159840.16	ZYX	-1.26158	6.85412	130.211	3.68472892658265e-30	3.72858867574335e-28	down
ENSG00000181444.13	ZNF467	-1.40112	4.69878	148.68	3.36881058053299e-34	4.21014942808148e-32	down
ENSG00000197558.13	SSPOP	-1.18106	1.00864	19.2377	1.15413502380689e-05	0.00011307	down
ENSG00000164867.11	NOS3	-1.4175	0.927215	35.6081	2.41280573439558e-09	4.45174075057819e-08	down
ENSG00000273117.1	AC144652.1	-1.0762	1.30245	23.7878	1.07562659769637e-06	1.27505570421697e-05	down
ENSG00000186480.13	INSIG1	-1.32054	5.04196	111.96	3.64555281708586e-26	2.95320073636728e-24	down
ENSG00000254244.1	PAICSP4	-1.42858	0.700261	32.2811	1.33408022850524e-08	2.17832731448393e-07	down
ENSG00000253893.2	FAM85B	-1.38983	-1.05729	9.26647	0.00233388	0.0123021	down
ENSG00000253981.5	ALG1L13P	-2.08238	2.29857	139.225	3.93223962406972e-32	4.35584907448086e-30	down
ENSG00000275342.5	PRAG1	-1.70948	7.06431	281.413	3.69649371859021e-63	1.71587717946749e-60	down
ENSG00000253774.1	AC114550.3	-1.83438	0.405628	17.4978	2.87643870636546e-05	0.000257637	down
ENSG00000253130.2	AC114550.1	-1.82857	2.40984	62.9771	2.09129041095454e-15	7.85079547855643e-14	down
ENSG00000286910.1	AC087269.3	-3.84948	-0.674804	57.377	3.59792463296659e-14	1.20386393554319e-12	down
ENSG00000253958.2	CLDN23	-1.06216	5.42819	98.0137	4.15491707735892e-23	2.85897400024198e-21	down
ENSG00000260093.1	AC034111.1	-4.53003	-2.94878	9.21863	0.00239565	0.0125937	down
ENSG00000171056.8	SOX7	-1.49924	-0.509496	16.2577	5.52848706189208e-05	0.000463784	down
ENSG00000154319.16	FAM167A	-2.40243	0.435195	67.1385	2.5308699928258e-16	1.02510750789748e-14	down
ENSG00000156011.17	PSD3	-1.01753	3.72359	65.4749	5.88574563297344e-16	2.32913051814175e-14	down
ENSG00000187229.3	AC100800.1	-2.90682	-2.36333	9.39802	0.00217219	0.0115603	down
ENSG00000104611.12	SH2D4A	-2.85567	-2.09775	11.4779	0.000704269	0.00438391	down
ENSG00000168546.11	GFRA2	-2.10005	-1.84156	7.63259	0.00573228	0.0263577	down
ENSG00000277586.4	NEFL	-1.10193	-0.320964	10.3689	0.00128155	0.0073717	down
ENSG00000287185.1	AC041005.1	-2.51503	1.42003	123.607	1.02680935913166e-28	9.44277135171263e-27	down
ENSG00000147459.18	DOCK5	-1.11238	6.60415	89.0033	3.94155423272858e-21	2.29615163310587e-19	down
ENSG00000168079.17	SCARA5	-3.47479	-2.56926	10.3332	0.00130661	0.00750106	down
ENSG00000254370.1	AC025871.2	-3.96091	-3.18294	6.50187	0.0107761	0.0445298	down
ENSG00000157168.20	NRG1	-1.86075	6.64717	242.259	1.26505602206518e-54	4.06541739662354e-52	down
ENSG00000272159.1	AC087623.3	-3.4909	-2.56893	10.5476	0.00116339	0.0067787	down
ENSG00000168619.16	ADAM18	-2.09667	2.82036	141.278	1.39858060447761e-32	1.58527485261021e-30	down
ENSG00000104755.15	ADAM2	-4.34289	-0.0566653	98.5983	3.09282631821272e-23	2.13821779786792e-21	down
ENSG00000131203.13	IDO1	-4.77289	-2.87742	11.0379	0.000892657	0.00538466	down
ENSG00000176907.5	TCIM	-2.83429	3.52461	108.739	1.85087843540804e-25	1.42815538166419e-23	down
ENSG00000104332.12	SFRP1	-1.77443	1.38835	68.9675	1.00096985470781e-16	4.19374819929444e-15	down
ENSG00000029534.21	ANK1	-1.71713	2.29063	96.3714	9.52306862345928e-23	6.31502537016878e-21	down
ENSG00000104368.19	PLAT	-1.8412	1.36735	72.9668	1.31850949727999e-17	5.97806073464434e-16	down
ENSG00000147481.17	SNTG1	-2.21355	-0.341973	33.5447	6.96432179484373e-09	1.19381375479725e-07	down
ENSG00000147509.14	RGS20	-1.12626	4.44178	55.9479	7.44165073363247e-14	2.4153566487719e-12	down
ENSG00000272457.1	AC113194.1	-1.09353	0.230309	14.7495	0.000122777	0.00094313	down
ENSG00000206579.9	XKR4	-3.42835	1.41592	151.644	7.57959883671449e-35	9.72183282372274e-33	down
ENSG00000178538.10	CA8	-1.55509	-0.855224	11.8777	0.00056809	0.00363369	down
ENSG00000147573.17	TRIM55	-3.31942	-1.53752	25.3247	4.84457293400306e-07	6.11985705753717e-06	down
ENSG00000179041.4	RRS1	-1.19489	4.76499	109.734	1.12040249438911e-25	8.78419585681368e-24	down
ENSG00000287214.1	AC021321.2	-4.15917	-3.10008	7.07941	0.00779748	0.0341004	down
ENSG00000165078.13	CPA6	-2.47664	-0.0687527	49.2097	2.30009691187105e-12	6.33968276067454e-11	down
ENSG00000046889.19	PREX2	-1.08412	1.94961	36.1476	1.82919827379387e-09	3.43344507823029e-08	down
ENSG00000165084.16	C8orf34	-3.37723	0.588755	105.975	7.46655146867482e-25	5.57019977423282e-23	down
ENSG00000254332.1	AF201337.1	-1.24143	-1.03761	6.85088	0.00885977	0.0380351	down
ENSG00000137573.14	SULF1	-1.83583	1.59377	72.5446	1.63297921504592e-17	7.36957471679055e-16	down
ENSG00000121039.10	RDH10	-2.3528	7.01917	497.274	3.72384340628338e-110	5.7315829775448e-107	down
ENSG00000137558.9	PI15	-4.14094	7.48213	721.811	5.40656735619781e-159	2.25870936806641e-155	down
ENSG00000121005.9	CRISPLD1	-1.24005	7.39558	142.462	7.70568821495931e-33	8.90692277305415e-31	down
ENSG00000164683.18	HEY1	-2.38218	5.03197	362.376	8.55403187255428e-81	6.10131970929213e-78	down
ENSG00000272518.1	AC036214.2	-1.18524	-0.00574468	12.6328	0.000379046	0.00255	down
ENSG00000076641.4	PAG1	-2.3069	5.05026	390.498	6.44716715265241e-87	5.54532224153432e-84	down
ENSG00000253214.2	AC079209.1	-2.3446	-2.14075	8.62872	0.00330905	0.0166185	down
ENSG00000164687.11	FABP5	-1.2475	2.17718	44.8736	2.10170994450357e-11	5.17796172005581e-10	down
ENSG00000104267.10	CA2	-1.66691	1.73391	55.3449	1.01130031872264e-13	3.23218213341255e-12	down
ENSG00000253154.2	AC100801.1	-4.42508	-3.02226	9.00041	0.00269919	0.0139461	down
ENSG00000253394.6	LINC00534	-4.76881	-2.87717	10.5735	0.00114721	0.00669373	down
ENSG00000246792.3	AC106038.1	-1.13006	0.0410016	10.4523	0.00122494	0.0070907	down
ENSG00000123119.12	NECAB1	-1.53211	3.86532	144.441	2.84614299621603e-33	3.39724921556496e-31	down
ENSG00000079102.16	RUNX1T1	-1.52196	3.95128	143.406	4.79045218421906e-33	5.65273981631993e-31	down
ENSG00000253634.3	AC091096.1	-3.93844	-3.18277	6.24664	0.0124429	0.0499355	down
ENSG00000248858.7	FLJ46284	-2.17602	-1.31279	15.2174	9.58153588904782e-05	0.000755466	down
ENSG00000147642.17	SYBU	-1.15797	3.62351	78.5598	7.76111509111124e-19	3.79541889171333e-17	down
ENSG00000164794.9	KCNV1	-2.00019	-1.98427	8.11938	0.00437946	0.0210855	down
ENSG00000164796.18	CSMD3	-1.30666	5.03237	136.951	1.23569843042363e-31	1.33345995938408e-29	down
ENSG00000286937.1	AC055788.1	-3.99896	-2.26841	15.4397	8.51785650198487e-05	0.000680591	down
ENSG00000104447.13	TRPS1	-1.53744	5.85157	192.266	1.01782205970494e-43	2.06702696625079e-41	down
ENSG00000205002.4	AARD	-1.68023	5.46794	191.795	1.28998241762835e-43	2.58385245350161e-41	down
ENSG00000253622.1	AC027419.2	-1.77	-0.944581	16.0247	6.25200368029435e-05	0.000518236	down
ENSG00000187955.12	COL14A1	-1.26359	2.3944	50.6413	1.10889336425689e-12	3.17926250434592e-11	down
ENSG00000172164.15	SNTB1	-2.47812	-2.62609	6.35533	0.0117029	0.0475532	down
ENSG00000168672.4	LRATD2	-3.6928	4.52649	748.23	9.73272936581135e-165	7.11559843934468e-161	down
ENSG00000136997.21	MYC	-1.86713	5.11652	168.051	1.97133259820231e-38	3.08286901079296e-36	down
ENSG00000249859.12	PVT1	-1.35426	4.31783	129.967	4.16685579558558e-30	4.20191485814154e-28	down
ENSG00000008513.16	ST3GAL1	-1.23923	0.853874	26.2779	2.95645042619289e-07	3.87705992213386e-06	down
ENSG00000169436.17	COL22A1	-2.68805	-2.5156	6.447	0.011114	0.0456293	down
ENSG00000204882.4	GPR20	-1.0106	-0.241969	7.19976	0.00729133	0.0321727	down
ENSG00000181790.11	ADGRB1	-1.33734	3.80594	112.981	2.1781002620375e-26	1.7842118785161e-24	down
ENSG00000198576.4	ARC	-1.14821	-0.857084	6.83311	0.00894835	0.038331	down
ENSG00000160886.13	LY6K	-2.10387	-1.98313	6.78451	0.00919523	0.0392162	down
ENSG00000182759.4	MAFA	-1.06396	2.30603	37.2979	1.01396131266492e-09	1.98608738295866e-08	down
ENSG00000254548.1	AC105219.1	-3.94618	-3.18327	6.70251	0.00962774	0.0406693	down
ENSG00000261236.8	BOP1	-1.01276	7.42955	81.6539	1.6212960229071e-19	8.44130255771678e-18	down
ENSG00000261678.3	SCRT1	-2.39554	-1.71359	13.4436	0.000245841	0.00174372	down
ENSG00000080608.10	PUM3	-1.0143	6.05186	83.0591	7.96383064995806e-20	4.23444115504316e-18	down
ENSG00000107165.13	TYRP1	-2.2171	5.03195	255.695	1.48891815081948e-57	5.65479511721622e-55	down
ENSG00000235448.3	LURAP1L-AS1	-3.93876	-2.31537	14.6914	0.000126623	0.000968853	down
ENSG00000153714.6	LURAP1L	-1.0514	5.5093	56.2521	6.37506506846354e-14	2.09004935944112e-12	down
ENSG00000288583.1	AL162231.5	-4.33269	-3.02301	8.26673	0.00403782	0.0196771	down
ENSG00000287329.1	FP326651.1	-1.72519	-1.56629	6.73702	0.00944322	0.0400693	down
ENSG00000234394.8	AL353608.3	-4.42882	-2.94911	8.2753	0.0040188	0.0195974	down
ENSG00000278910.4	BANCR	-2.17213	-0.37003	18.307	1.880145e-05	0.000174994	down
ENSG00000225626.4	C9orf135-DT	-2.71368	-1.51146	17.1802	3.399577e-05	0.000300445	down
ENSG00000204711.9	C9orf135	-2.64873	4.4337	255.535	1.613676e-57	6.050044e-55	down
ENSG00000165072.10	MAMDC2	-2.70343	7.32521	657.4	5.493093e-145	2.008e-141	down
ENSG00000236801.1	RPL24P8	-1.23015	-0.593357	9.47327	0.00208487	0.0111664	down
ENSG00000165092.13	ALDH1A1	-2.17145	9.97384	188.686	6.152602e-43	1.175992e-40	down
ENSG00000135046.14	ANXA1	-1.79568	10.0051	32.749	1.04861e-08	1.746329e-07	down
ENSG00000196781.16	TLE1	-1.48013	4.89823	131.888	1.582608e-30	1.623922e-28	down
ENSG00000172159.16	FRMD3	-2.59714	3.4817	330.998	5.826413e-74	3.477298e-71	down
ENSG00000180447.7	GAS1	-3.62906	-2.51483	11.1112	0.000858087	0.00520081	down
ENSG00000136928.7	GABBR2	-1.17769	1.0094	26.31	2.907785e-07	3.818377e-06	down
ENSG00000157654.19	PALM2AKAP2	-1.41852	6.82325	173.068	1.582016e-39	2.613812e-37	down
ENSG00000198121.13	LPAR1	-1.53717	2.02492	75.0766	4.528052e-18	2.128912e-16	down
ENSG00000196739.15	COL27A1	-1.09226	2.2186	43.3517	4.573449e-11	1.075128e-09	down
ENSG00000201302.1	SNORA65	-2.00066	-1.80835	8.88729	0.00287163	0.0146994	down
ENSG00000237886.1	NALT1	-1.07472	-0.566649	7.53538	0.00604988	0.0275752	down
ENSG00000184709.7	LRRC26	-1.24889	-1.26876	6.77388	0.00925014	0.0394101	down
ENSG00000203987.3	AL772363.1	-3.90341	-3.18352	6.46308	0.0110138	0.0452753	down
ENSG00000225269.3	LINC00705	-4.58625	-2.94828	9.75925	0.00178422	0.00976017	down
ENSG00000134470.21	IL15RA	-1.25606	0.172689	17.6292	2.684391e-05	0.000241843	down
ENSG00000201581.1	RN7SKP78	-3.90341	-3.18352	6.46308	0.0110138	0.0452753	down
ENSG00000225383.8	SFTA1P	-2.39105	2.69926	88.9881	3.972026e-21	2.309303e-19	down
ENSG00000228302.2	AL512770.1	-2.39521	-2.3622	7.2424	0.00712018	0.0315824	down
ENSG00000183049.13	CAMK1D	-1.25553	1.26234	29.749	4.917497e-08	7.397493e-07	down
ENSG00000107611.16	CUBN	-3.27829	3.50758	434.92	1.380293e-96	1.552511e-93	down
ENSG00000107614.22	TRDMT1	-1.14135	4.17505	53.215	2.989615e-13	9.164391e-12	down
ENSG00000026025.16	VIM	-1.3301	11.7699	145.811	1.427792e-33	1.761786e-31	down
ENSG00000148488.17	ST8SIA6	-1.66484	-1.5132	9.08322	0.00257965	0.0133979	down
ENSG00000120594.17	PLXDC2	-1.17227	4.03291	73.3986	1.059419e-17	4.833329e-16	down
ENSG00000204682.8	MIR1915HG	-1.26095	5.40421	60.757	6.457459e-15	2.308581e-13	down
ENSG00000136770.11	DNAJC1	-1.77227	6.095	275.317	7.873605e-62	3.597745e-59	down
ENSG00000273107.1	AL512598.1	-1.28769	0.10291	17.5193	2.844011e-05	0.000255124	down
ENSG00000151023.17	ENKUR	-2.18055	0.379374	54.5745	1.496685e-13	4.70635e-12	down
ENSG00000151025.11	GPR158	-1.18585	3.59708	69.3478	8.254473e-17	3.48835e-15	down
ENSG00000177283.7	FZD8	-1.76751	5.98691	273.577	1.885156e-61	8.481461e-59	down
ENSG00000234918.1	AL157387.1	-1.09421	0.17856	11.0881	0.000868833	0.00525722	down
ENSG00000198298.13	ZNF485	-1.0264	1.36125	24.9091	6.009863e-07	7.450294e-06	down
ENSG00000107562.16	CXCL12	-2.3104	-2.14022	8.59264	0.00337524	0.0169132	down
ENSG00000187714.7	SLC18A3	-2.6477	-0.490483	41.6367	1.099087e-10	2.444236e-09	down
ENSG00000185532.20	PRKG1	-1.71954	-1.33707	8.76564	0.00306958	0.0155899	down
ENSG00000236671.9	PRKG1-AS1	-2.47615	0.554786	49.2868	2.211407e-12	6.117847e-11	down
ENSG00000107984.10	DKK1	-3.42449	7.61927	207.484	4.861785e-47	1.093677e-44	down
ENSG00000227972.1	THAP12P3	-3.06707	-1.94436	15.1898	9.722536e-05	0.000765346	down
ENSG00000231131.8	LNCAROD	-2.43411	2.14383	132.879	9.608918e-31	9.894479e-29	down
ENSG00000165471.7	MBL2	-3.38552	-2.62615	9.53121	0.00202007	0.0108774	down
ENSG00000150275.19	PCDH15	-4.3457	-3.02293	8.3092	0.00394448	0.01928	down
ENSG00000165449.11	SLC16A9	-2.2279	-0.740139	25.6818	4.026147e-07	5.155019e-06	down
ENSG00000072422.17	RHOBTB1	-1.08937	3.46903	65.9841	4.545855e-16	1.818591e-14	down
ENSG00000183230.17	CTNNA3	-1.41981	3.81779	115.428	6.342524e-27	5.345267e-25	down
ENSG00000198739.11	LRRTM3	-4.3616	-3.02284	8.66397	0.00324564	0.0163422	down
ENSG00000138347.16	MYPN	-3.21391	-2.26874	11.497	0.00069707	0.00434558	down
ENSG00000107731.12	UNC5B	-1.24112	2.56469	47.5198	5.444995e-12	1.44364e-10	down
ENSG00000177791.12	MYOZ1	-5.6596	-2.40987	19.2044	1.174418e-05	0.000114712	down
ENSG00000122861.16	PLAU	-1.90165	3.95547	114.85	8.488487e-27	7.092494e-25	down
ENSG00000226051.8	ZNF503-AS1	-2.43681	-0.493761	38.2629	6.182731e-10	1.254738e-08	down
ENSG00000165655.17	ZNF503	-1.36248	4.63963	111.572	4.433722e-26	3.571895e-24	down
ENSG00000237149.5	ZNF503-AS2	-1.43619	2.8947	88.8135	4.338523e-21	2.512391e-19	down
ENSG00000156113.24	KCNMA1	-1.71569	-0.13335	24.3625	7.980826e-07	9.644268e-06	down
ENSG00000253626.3	EIF5AL1	-1.10864	1.98321	38.004	7.059967e-10	1.414121e-08	down
ENSG00000185737.13	NRG3	-2.63537	-1.5651	15.6364	7.676156e-05	0.000621832	down
ENSG00000173267.14	SNCG	-1.77373	-0.873298	15.7833	7.102729e-05	0.000581338	down
ENSG00000107796.13	ACTA2	-1.14244	-0.824571	8.20738	0.00417204	0.0202434	down
ENSG00000148677.7	ANKRD1	-2.76743	6.03063	245.27	2.79089e-55	9.274636e-53	down
ENSG00000174721.10	FGFBP3	-2.34853	6.24986	391.934	3.139165e-87	2.781871e-84	down
ENSG00000226425.1	AL358613.1	-4.89795	-2.81057	12.2613	0.000462439	0.00303423	down
ENSG00000279607.1	AL358613.2	-3.511	-1.05451	29.1935	6.549687e-08	9.644463e-07	down
ENSG00000095596.12	CYP26A1	-2.71822	4.69135	454.265	8.507957e-101	1.036695e-97	down
ENSG00000108231.14	LGI1	-2.46966	-1.38353	19.7364	8.889235e-06	8.908732e-05	down
ENSG00000023839.12	ABCC2	-1.71484	0.132896	32.0271	1.520341e-08	2.460479e-07	down
ENSG00000099194.6	SCD	-1.34723	8.75886	127.941	1.156371e-29	1.131001e-27	down
ENSG00000107821.15	KAZALD1	-1.45959	3.87741	136.46	1.582582e-31	1.695276e-29	down
ENSG00000148840.11	PPRC1	-1.11214	5.79305	110.495	7.633469e-26	6.066119e-24	down
ENSG00000107859.10	PITX3	-1.52029	0.465936	28.1915	1.098884e-07	1.556212e-06	down
ENSG00000065618.21	COL17A1	-2.56108	-1.87545	11.8018	0.000591743	0.0037644	down
ENSG00000150594.7	ADRA2A	-3.35421	3.50208	424.99	2.001047e-94	2.017883e-91	down
ENSG00000236799.1	LINC02626	-3.90341	-3.18352	6.46308	0.0110138	0.0452753	down
ENSG00000066468.23	FGFR2	-1.68844	0.435389	37.4098	9.573722e-10	1.885346e-08	down
ENSG00000225899.8	FRG2B	-4.70789	-0.35271	69.4337	7.902658e-17	3.359089e-15	down
ENSG00000288675.1	AP006621.6	-1.04949	0.853389	16.0077	6.308526e-05	0.000522297	down
ENSG00000214063.11	TSPAN4	-1.02494	5.12616	67.3183	2.310285e-16	9.422868e-15	down
ENSG00000287935.1	AC136297.1	-1.09881	-0.0245954	12.4578	0.00041626	0.00276787	down
ENSG00000233930.4	KRTAP5-AS1	-2.55607	-0.501782	36.3164	1.677472e-09	3.168991e-08	down
ENSG00000130600.19	H19	-1.43677	0.346307	25.9103	3.576526e-07	4.63206e-06	down
ENSG00000181649.8	PHLDA2	-1.69585	2.45369	89.3956	3.232622e-21	1.894485e-19	down
ENSG00000183801.8	OLFML1	-4.39929	-3.0226	9.01307	0.00268056	0.0138621	down
ENSG00000148926.10	ADM	-1.06645	5.12259	90.3616	1.983753e-21	1.186358e-19	down
ENSG00000254418.1	SPON1-AS1	-4.56288	-2.94795	9.36573	0.0022108	0.0117358	down
ENSG00000272034.1	SNORD14A	-1.5541	-0.87326	12.4011	0.000429087	0.00284154	down
ENSG00000134343.14	ANO3	-1.44996	0.68411	26.6085	2.491523e-07	3.310408e-06	down
ENSG00000254862.5	LGR4-AS1	-4.3616	-3.02284	8.66397	0.00324564	0.0163422	down
ENSG00000176697.20	BDNF	-2.22841	2.71099	192.583	8.681461e-44	1.775389e-41	down
ENSG00000228061.7	AC131571.1	-5.65332	-1.07284	59.2291	1.403441e-14	4.857067e-13	down
ENSG00000026508.20	CD44	-2.85286	2.32884	226.464	3.520231e-51	9.804347e-49	down
ENSG00000179431.7	FJX1	-2.5907	-0.279169	44.3869	2.694798e-11	6.539972e-10	down
ENSG00000135362.14	PRR5L	-1.61824	-1.74366	6.61002	0.0101407	0.0423587	down
ENSG00000279675.1	AC080100.1	-3.72229	-2.46222	11.9011	0.000561019	0.00359396	down
ENSG00000148948.8	LRRC4C	-1.47387	0.865183	22.2929	2.340767e-06	2.609737e-05	down
ENSG00000157570.12	TSPAN18	-1.158	2.63309	53.9934	2.011615e-13	6.251613e-12	down
ENSG00000149115.14	TNKS1BP1	-1.12207	4.86638	105.448	9.742326e-25	7.212774e-23	down
ENSG00000186907.8	RTN4RL2	-1.35579	0.718612	26.3859	2.795677e-07	3.682738e-06	down
ENSG00000110104.13	CCDC86	-1.27573	6.11225	112.321	3.038485e-26	2.475138e-24	down
ENSG00000110446.11	SLC15A3	-2.82918	-2.14	11.9464	0.000547518	0.00351749	down
ENSG00000168003.17	SLC3A2	-1.07898	6.66744	108.767	1.825076e-25	1.415717e-23	down
ENSG00000167771.6	RCOR2	-1.26528	4.83312	119.988	6.364905e-28	5.657608e-26	down
ENSG00000173457.11	PPP1R14B	-1.32242	6.19364	151.55	7.948136e-35	1.015001e-32	down
ENSG00000256940.2	PPP1R14B-AS1	-1.10681	-0.497569	9.69891	0.00184377	0.0100427	down
ENSG00000068831.19	RASGRP2	-1.55385	3.17537	123.944	8.665255e-29	8.044658e-27	down
ENSG00000068976.14	PYGM	-1.63863	2.6119	89.6978	2.774585e-21	1.629317e-19	down
ENSG00000175602.4	CCDC85B	-1.1614	5.88171	95.6847	1.347176e-22	8.774347e-21	down
ENSG00000175592.9	FOSL1	-1.94442	3.12453	153.316	3.266644e-35	4.283845e-33	down
ENSG00000174807.4	CD248	-1.33963	4.5239	128.8	7.500342e-30	7.385186e-28	down
ENSG00000174791.11	RIN1	-1.77947	3.69824	184.495	5.058072e-42	9.18747e-40	down
ENSG00000174669.12	SLC29A2	-1.33379	4.35829	127.38	1.534319e-29	1.490685e-27	down
ENSG00000254510.2	AP001107.5	-3.3725	-0.123897	70.7397	4.076039e-17	1.776448e-15	down
ENSG00000174576.10	NPAS4	-2.7163	-2.26914	8.3527	0.00385115	0.0188743	down
ENSG00000175505.11	CLCF1	-1.27717	0.60854	21.9199	2.842736e-06	3.119436e-05	down
ENSG00000172927.8	MYEOV	-4.76681	-2.87734	11.0502	0.000886798	0.00535374	down
ENSG00000137491.15	SLCO2B1	-5.955	-2.22363	23.7456	1.099444e-06	1.298028e-05	down
ENSG00000182704.8	TSKU	-1.08226	4.34807	86.8508	1.170262e-20	6.581374e-19	down
ENSG00000150672.17	DLG2	-1.23194	2.22918	54.9159	1.257982e-13	3.981432e-12	down
ENSG00000137501.17	SYTL2	-1.33473	5.51318	145.479	1.687626e-33	2.064977e-31	down
ENSG00000151376.17	ME3	-1.50321	-0.347456	16.1505	5.850275e-05	0.000488118	down
ENSG00000150687.12	PRSS23	-2.86571	5.16213	602.338	5.190407e-133	1.379893e-129	down
ENSG00000086991.13	NOX4	-2.33395	1.83351	137.123	1.133511e-31	1.227719e-29	down
ENSG00000255187.2	LINC02748	-4.20206	-3.10066	7.9554	0.00479441	0.0227536	down
ENSG00000165323.15	FAT3	-1.252	-1.01745	7.93053	0.00486075	0.0229975	down
ENSG00000165325.14	DEUP1	-3.09626	-2.74624	7.35084	0.00670313	0.0300424	down
ENSG00000225678.2	AP000619.1	-3.17043	-0.695069	31.0401	2.527495e-08	3.948401e-07	down
ENSG00000256254.1	AP000619.3	-2.31928	5.36972	141.786	1.083204e-32	1.237391e-30	down
ENSG00000166670.10	MMP10	-2.47272	6.24541	151.468	8.282104e-35	1.053051e-32	down
ENSG00000196611.5	MMP1	-1.39962	7.59636	115.581	5.871706e-27	5.006186e-25	down
ENSG00000256035.1	AP000619.2	-1.12189	-0.564596	6.36381	0.0116471	0.0473725	down
ENSG00000152578.13	GRIA4	-6.18943	-2.05827	28.3917	9.908952e-08	1.410109e-06	down
ENSG00000110675.13	ELMOD1	-1.85023	-1.40841	10.9948	0.000913685	0.0054979	down
ENSG00000170290.4	SLN	-2.74282	0.0588301	63.6598	1.478676e-15	5.620586e-14	down
ENSG00000254416.6	LINC02732	-2.77414	-2.41151	6.70714	0.00960277	0.0406049	down
ENSG00000109846.9	CRYAB	-2.85162	1.11162	116.423	3.839861e-27	3.302732e-25	down
ENSG00000182985.18	CADM1	-1.24176	5.53696	142.759	6.635096e-33	7.730548e-31	down
ENSG00000287238.1	AP002954.2	-3.27416	-2.68492	8.4691	0.00361231	0.017923	down
ENSG00000186174.12	BCL9L	-1.27031	7.07262	155.643	1.013033e-35	1.397413e-33	down
ENSG00000110375.3	UPK2	-1.1015	0.0993741	13.5749	0.000229227	0.0016394	down
ENSG00000110400.11	NECTIN1	-1.17413	4.75801	108.51	2.077745e-25	1.590617e-23	down
ENSG00000255248.9	MIR100HG	-1.5855	-0.944738	12.2468	0.000466067	0.00305529	down
ENSG00000166250.12	CLMP	-1.71365	-0.679106	16.9497	3.838338e-05	0.000334172	down
ENSG00000134954.14	ETS1	-1.2712	6.04706	155.661	1.004273e-35	1.391894e-33	down
ENSG00000166106.3	ADAMTS15	-2.64495	4.57747	363.477	4.924871e-81	3.600573e-78	down
ENSG00000288013.1	AP003486.2	-3.06362	-2.02001	15.1771	9.78853e-05	0.000769712	down
ENSG00000231698.2	AP002856.2	-2.18635	-2.02095	8.51409	0.00352407	0.0175627	down
ENSG00000109956.13	B3GAT1	-1.70386	-0.857506	11.165	0.000833533	0.00508148	down
ENSG00000111186.13	WNT5B	-1.73869	5.10744	234.871	5.165316e-53	1.525803e-50	down
ENSG00000250510.8	GPR162	-1.05305	2.84068	47.2095	6.378924e-12	1.671552e-10	down
ENSG00000111664.11	GNB3	-1.06225	-0.231756	7.54621	0.00601363	0.0274314	down
ENSG00000182326.15	C1S	-1.01492	-0.0571192	10.339	0.00130251	0.00748049	down
ENSG00000197614.11	MFAP5	-1.37843	4.15887	110.633	7.12069e-26	5.689548e-24	down
ENSG00000256667.6	KLRA1P	-1.1733	-0.945471	7.40875	0.00649076	0.0292835	down
ENSG00000198134.3	PTMAP9	-1.18915	-0.744119	9.36747	0.0022087	0.0117268	down
ENSG00000111305.19	GSG1	-1.63857	-0.345268	20.2822	6.682006e-06	6.856442e-05	down
ENSG00000134531.10	EMP1	-2.73665	9.38592	283.879	1.07217e-63	5.057182e-61	down
ENSG00000273079.6	GRIN2B	-1.84533	1.12914	62.3295	2.905403e-15	1.076877e-13	down
ENSG00000111404.7	RERGL	-2.65729	-0.678171	36.8948	1.246765e-09	2.39871e-08	down
ENSG00000139144.11	PIK3C2G	-3.11153	-0.213994	61.1332	5.334215e-15	1.935407e-13	down
ENSG00000256995.8	AC084816.1	-2.3114	1.40543	56.5498	5.479242e-14	1.808521e-12	down
ENSG00000256321.6	AC087235.2	-1.94379	-1.87663	8.01796	0.00463156	0.0221099	down
ENSG00000134532.19	SOX5	-1.31391	3.27555	82.0571	1.322112e-19	6.929007e-18	down
ENSG00000248100.2	AC087257.1	-3.95223	-3.1831	6.47472	0.010942	0.0450939	down
ENSG00000133687.16	TMTC1	-1.44476	3.42004	109.432	1.305098e-25	1.020489e-23	down
ENSG00000277342.1	AC048344.4	-1.29111	-1.13791	7.44952	0.00634535	0.028725	down
ENSG00000173208.4	ABCD2	-1.2154	1.87438	34.8191	3.618067e-09	6.519209e-08	down
ENSG00000018236.15	CNTN1	-2.80509	-0.691065	38.7501	4.816752e-10	9.878058e-09	down
ENSG00000165966.16	PDZRN4	-2.1586	2.45596	155.614	1.027942e-35	1.411321e-33	down
ENSG00000134294.14	SLC38A2	-1.11009	9.24805	91.4815	1.126396e-21	6.891284e-20	down
ENSG00000257261.6	AC008014.1	-1.67076	1.07082	35.5847	2.442004e-09	4.502772e-08	down
ENSG00000275481.1	AC025031.4	-1.87869	-1.26595	9.28482	0.0023106	0.012197	down
ENSG00000272369.1	AC008035.1	-2.21087	0.0250215	43.5084	4.221353e-11	9.995891e-10	down
ENSG00000139209.16	SLC38A4	-1.28698	4.26295	120.713	4.415269e-28	3.948628e-26	down
ENSG00000139211.7	AMIGO2	-1.20475	4.95659	114.465	1.030817e-26	8.588383e-25	down
ENSG00000079337.16	RAPGEF3	-1.19303	0.163261	11.9774	0.000538492	0.00347085	down
ENSG00000177875.5	CCDC184	-1.375	-1.3591	6.51728	0.0106831	0.044208	down
ENSG00000169884.14	WNT10B	-1.13662	3.28641	64.8052	8.268121e-16	3.223906e-14	down
ENSG00000181418.8	DDN	-1.78891	-0.0624999	30.5136	3.315341e-08	5.084103e-07	down
ENSG00000257954.1	AC125611.2	-1.12388	-0.776401	8.09865	0.00442982	0.0212824	down
ENSG00000135519.8	KCNH3	-2.14229	3.38302	210.963	8.465992e-48	2.046111e-45	down
ENSG00000167767.14	KRT80	-3.9152	-1.38048	32.5675	1.151266e-08	1.907515e-07	down
ENSG00000288663.1	AC073611.1	-1.18735	-0.470452	9.02229	0.00266706	0.0137997	down
ENSG00000250133.2	HOXC-AS2	-1.80116	2.74424	118.807	1.154136e-27	1.019685e-25	down
ENSG00000037965.6	HOXC8	-1.2041	4.09427	100.807	1.014152e-23	7.163736e-22	down
ENSG00000257596.1	SCAT2	-3.92042	-3.1831	6.36469	0.0116414	0.0473557	down
ENSG00000123342.16	MMP19	-2.12402	-1.17602	16.2924	5.428004e-05	0.000456402	down
ENSG00000287200.1	AC022506.2	-2.09658	0.0465814	38.7081	4.921607e-10	1.008602e-08	down
ENSG00000111087.10	GLI1	-5.64529	3.93518	872.463	9.510706e-192	2.781311e-187	down
ENSG00000135439.11	AGAP2	-1.08159	1.40769	28.9658	7.366891e-08	1.072895e-06	down
ENSG00000257953.1	AC083805.2	-4.37197	-1.48344	34.5996	4.049839e-09	7.221554e-08	down
ENSG00000245651.3	AC083805.1	-2.99865	-2.36256	10.8033	0.00101318	0.00600153	down
ENSG00000156076.10	WIF1	-1.14942	-0.393954	10.0732	0.00150438	0.00844465	down
ENSG00000250748.6	AC025419.1	-4.6727	-1.24117	44.4173	2.653347e-11	6.45008e-10	down
ENSG00000256268.2	LINC02454	-2.31964	-1.11542	21.4351	3.660067e-06	3.936558e-05	down
ENSG00000213344.2	PCNPP3	-2.51721	-0.214779	35.5502	2.485667e-09	4.580394e-08	down
ENSG00000277945.1	AC107308.1	-1.48195	0.926301	28.3448	1.015173e-07	1.441852e-06	down
ENSG00000197301.7	HMGA2-AS1	-3.8762	2.39296	346.974	1.932356e-77	1.255774e-74	down
ENSG00000135678.12	CPM	-1.70981	1.97627	88.8315	4.299221e-21	2.494572e-19	down
ENSG00000127329.16	PTPRB	-2.1507	-0.839152	23.5247	1.233175e-06	1.44382e-05	down
ENSG00000127324.9	TSPAN8	-2.47436	-0.908574	27.4227	1.635013e-07	2.239546e-06	down
ENSG00000139292.13	LGR5	-2.54823	-0.105575	37.7196	8.168099e-10	1.620542e-08	down
ENSG00000277223.1	AC090116.1	-4.76656	-2.87767	11.2205	0.000808992	0.00495449	down
ENSG00000139278.10	GLIPR1	-1.9212	1.38543	65.1169	7.058546e-16	2.764004e-14	down
ENSG00000257497.2	AC121761.1	-1.04165	-0.385014	9.01185	0.00268235	0.0138689	down
ENSG00000139289.13	PHLDA1	-2.58938	4.63617	448.179	1.796335e-99	2.101281e-96	down
ENSG00000257199.2	AC025161.1	-3.93948	-3.18335	6.5739	0.0103485	0.0430179	down
ENSG00000067798.16	NAV3	-2.96903	5.12912	251.143	1.46288e-56	5.34756e-54	down
ENSG00000239473.1	RPL7P38	-1.04609	2.59043	47.478	5.562553e-12	1.470807e-10	down
ENSG00000072041.17	SLC6A15	-1.36193	6.10668	178.659	9.509283e-41	1.655294e-38	down
ENSG00000182050.13	MGAT4C	-1.9299	-1.98425	7.61223	0.00579738	0.0266065	down
ENSG00000049130.16	KITLG	-1.70957	0.935664	48.9018	2.691094e-12	7.36876e-11	down
ENSG00000274021.1	AC024909.1	-3.47247	0.87844	140.639	1.929778e-32	2.170555e-30	down
ENSG00000257480.1	MRPL2P1	-4.37736	-3.02259	8.44998	0.00365047	0.0180664	down
ENSG00000139329.5	LUM	-1.60214	0.597172	24.5153	7.372166e-07	8.97177e-06	down
ENSG00000258125.1	AC025254.1	-1.56397	-1.3384	8.90048	0.00285097	0.0146193	down
ENSG00000139352.4	ASCL1	-4.49627	1.00112	196.998	9.441988e-45	2.00088e-42	down
ENSG00000074590.13	NUAK1	-1.4937	3.1732	105.862	7.905914e-25	5.882966e-23	down
ENSG00000183160.9	TMEM119	-1.20384	-0.485622	10.0118	0.00155539	0.00869543	down
ENSG00000166111.10	SVOP	-2.45214	-0.0373699	50.5055	1.18828e-12	3.393562e-11	down
ENSG00000186710.11	CFAP73	-3.42264	-1.22021	34.5946	4.060231e-09	7.235672e-08	down
ENSG00000135094.11	SDS	-3.95223	-3.1831	6.47472	0.010942	0.0450939	down
ENSG00000196668.4	LINC00173	-1.27594	2.19961	48.1899	3.868843e-12	1.042769e-10	down
ENSG00000158104.11	HPD	-2.06825	-2.09915	8.10774	0.00440766	0.0212072	down
ENSG00000151952.16	TMEM132D	-1.4039	-1.26729	8.0749	0.00448827	0.0215031	down
ENSG00000111452.13	ADGRD1	-2.88562	-2.09789	12.1442	0.0004924	0.0032085	down
ENSG00000198598.6	MMP17	-1.72124	3.19559	90.7276	1.648808e-21	9.900974e-20	down
ENSG00000273568.1	AC131009.3	-1.43343	-0.510666	14.7376	0.000123555	0.000948357	down
ENSG00000274670.1	AC137590.2	-4.18203	-3.10083	7.76724	0.00532024	0.024751	down
ENSG00000236617.2	AC127070.1	-1.38704	-1.46218	6.49219	0.0108349	0.0447347	down
ENSG00000279924.1	AL356585.4	-1.77684	-0.739789	17.7517	2.51697e-05	0.000228307	down
ENSG00000232977.7	LINC00327	-1.12591	1.25277	28.2622	1.059439e-07	1.501804e-06	down
ENSG00000127863.16	TNFRSF19	-1.53274	6.5482	179.012	7.963498e-41	1.394518e-38	down
ENSG00000205861.13	PCOTH	-1.20491	1.80771	32.3999	1.254953e-08	2.060631e-07	down
ENSG00000165556.10	CDX2	-1.05108	-0.696541	7.51678	0.00611269	0.0278139	down
ENSG00000235472.1	EIF4A1P7	-5.54912	-2.46195	18.474	1.722332e-05	0.000161955	down
ENSG00000133110.15	POSTN	-1.93992	8.40412	209.603	1.676965e-47	3.923293e-45	down
ENSG00000133107.15	TRPC4	-1.28693	4.02614	107.093	4.247326e-25	3.201257e-23	down
ENSG00000287477.1	AL356495.1	-1.23524	-0.47094	11.8159	0.000587264	0.00374242	down
ENSG00000102760.13	RGCC	-2.7808	1.21606	80.7605	2.547991e-19	1.304964e-17	down
ENSG00000133106.15	EPSTI1	-1.91934	-0.981216	16.6451	4.506662e-05	0.000386376	down
ENSG00000278156.2	TSC22D1-AS1	-1.72508	-1.29008	11.4945	0.000698033	0.00435066	down
ENSG00000244471.6	AL137058.1	-1.23997	0.0673133	13.7864	0.000204817	0.0014896	down
ENSG00000273784.4	AL137058.2	-1.60394	-0.857233	10.8685	0.00097814	0.00582937	down
ENSG00000234787.8	LINC00458	-4.53706	-1.91061	24.2185	8.600201e-07	1.03585e-05	down
ENSG00000118946.12	PCDH17	-1.09841	5.68339	72.0733	2.073555e-17	9.343456e-16	down
ENSG00000287996.1	AL359208.1	-2.56453	-1.29041	21.2614	4.007274e-06	4.286347e-05	down
ENSG00000184226.15	PCDH9	-1.55135	7.61196	223.322	1.705511e-50	4.534178e-48	down
ENSG00000285588.1	AL160254.1	-1.27617	1.1927	27.1075	1.924471e-07	2.600703e-06	down
ENSG00000286820.1	AL590027.1	-4.91902	-2.81008	12.1883	0.000480895	0.00314193	down
ENSG00000276644.5	DACH1	-1.36881	3.17625	69.5368	7.500083e-17	3.201933e-15	down
ENSG00000102554.14	KLF5	-1.08129	4.22763	82.5383	1.036433e-19	5.47102e-18	down
ENSG00000136153.20	LMO7	-1.06674	0.128769	12.5512	0.000395957	0.00264732	down
ENSG00000178695.6	KCTD12	-2.5261	1.05378	96.3287	9.730702e-23	6.438114e-21	down
ENSG00000136160.17	EDNRB	-1.12031	2.58848	35.1581	3.039962e-09	5.518351e-08	down
ENSG00000284196.3	AL158064.1	-2.67227	-1.71381	13.9463	0.000188112	0.00137735	down
ENSG00000136158.12	SPRY2	-1.55773	6.15288	220.643	6.548191e-50	1.709779e-47	down
ENSG00000165300.7	SLITRK5	-1.19103	5.68876	129.846	4.428578e-30	4.450492e-28	down
ENSG00000225530.1	SP3P	-1.75575	0.746239	34.3683	4.560825e-09	8.093251e-08	down
ENSG00000271395.2	LINC02336	-1.94661	-1.15911	8.38593	0.00378136	0.0186071	down
ENSG00000226037.1	LINC01040	-2.13578	-1.5946	12.2483	0.000465673	0.00305339	down
ENSG00000215417.13	MIR17HG	-1.10971	0.0483547	12.2799	0.000457859	0.00300823	down
ENSG00000125285.6	SOX21	-1.82469	-0.857387	16.4495	4.996433e-05	0.000424262	down
ENSG00000125266.8	EFNB2	-1.58677	6.11968	220.128	8.48079e-50	2.194798e-47	down
ENSG00000275216.2	AL161431.1	-2.60276	-2.26854	9.01596	0.00267632	0.0138426	down
ENSG00000258599.2	AL355922.2	-2.96576	-2.81117	6.42982	0.011222	0.0460276	down
ENSG00000155465.20	SLC7A7	-1.05879	0.644922	17.4729	2.914258e-05	0.000260705	down
ENSG00000286931.1	AL136419.3	-1.47146	-1.51391	6.39319	0.0114559	0.0467768	down
ENSG00000196497.17	IPO4	-1.16278	0.964942	22.4915	2.110707e-06	2.377716e-05	down
ENSG00000257126.6	FOXG1-AS1	-1.69695	0.966995	42.1736	8.351991e-11	1.884611e-09	down
ENSG00000288617.1	AL049777.1	-2.04531	3.85164	230.342	5.021077e-52	1.425596e-49	down
ENSG00000176165.12	FOXG1	-1.36969	7.30772	189.079	5.051271e-43	9.78274e-41	down
ENSG00000186960.12	LINC01551	-1.95343	4.15942	143.636	4.266739e-33	5.072216e-31	down
ENSG00000257523.3	LINC02326	-3.80241	-1.48526	30.5527	3.249233e-08	4.995824e-07	down
ENSG00000257522.7	AL133166.1	-4.32046	0.715755	157.962	3.153952e-36	4.499228e-34	down
ENSG00000286040.1	AL158058.2	-3.78381	0.497778	118.566	1.303531e-27	1.148206e-25	down
ENSG00000257826.1	AL133304.2	-2.96137	-2.81099	6.54482	0.010519	0.04364	down
ENSG00000258844.2	AL162511.1	-3.49164	0.348421	102.902	3.521641e-24	2.574672e-22	down
ENSG00000229415.10	SFTA3	-1.6771	3.00475	122.021	2.284543e-28	2.062012e-26	down
ENSG00000136352.19	NKX2-1	-1.07945	6.46783	116.607	3.49998e-27	3.037193e-25	down
ENSG00000258537.5	FRMD6-AS2	-5.451	-2.51456	16.7973	4.159332e-05	0.000359019	down
ENSG00000277050.1	AL122125.1	-1.93826	-1.11691	13.3463	0.000258928	0.00182636	down
ENSG00000125378.16	BMP4	-1.9013	5.72845	308.497	4.641474e-69	2.38132e-66	down
ENSG00000027075.15	PRKCH	-1.33914	0.285322	18.7946	1.455766e-05	0.000139217	down
ENSG00000258667.2	HIF1A-AS3	-1.59973	1.14829	50.5705	1.149572e-12	3.291319e-11	down
ENSG00000258837.1	AL133370.1	-3.09049	-2.36291	10.3224	0.00131422	0.00753291	down
ENSG00000197555.9	SIPA1L1	-1.08753	7.15315	92.7756	5.857295e-22	3.683672e-20	down
ENSG00000285612.1	AC004974.1	-3.36496	-2.62599	9.38785	0.00218428	0.0116201	down
ENSG00000259687.2	LINC01220	-1.13581	0.801017	20.1422	7.189308e-06	7.328132e-05	down
ENSG00000165409.18	TSHR	-3.27253	-2.62623	8.13503	0.00434182	0.0209421	down
ENSG00000100628.12	ASB2	-1.10007	-0.420231	7.15824	0.00746203	0.032815	down
ENSG00000250366.3	TUNAR	-3.15488	4.38392	528.826	5.086434e-117	1.062483e-113	down
ENSG00000185559.16	DLK1	-1.02059	1.31402	23.9851	9.708446e-07	1.157415e-05	down
ENSG00000259230.1	LINC02323	-1.7004	-1.11824	11.5598	0.000673938	0.00422117	down
ENSG00000166165.13	CKB	-1.10283	7.24971	123.767	9.475766e-29	8.769282e-27	down
ENSG00000166166.13	TRMT61A	-1.24508	4.70718	85.0731	2.875381e-20	1.571731e-18	down
ENSG00000156414.19	TDRD9	-5.17597	-2.68409	14.0964	0.000173677	0.00127999	down
ENSG00000258748.1	AL359399.1	-1.36579	-1.51306	6.5607	0.0104256	0.0432891	down
ENSG00000182809.11	CRIP2	-2.39274	5.93244	466.332	2.013323e-103	2.803696e-100	down
ENSG00000213145.10	CRIP1	-1.70442	1.26641	56.9186	4.542199e-14	1.506032e-12	down
ENSG00000278552.1	AC116165.3	-3.90341	-3.18352	6.46308	0.0110138	0.0452753	down
ENSG00000261739.2	GOLGA8S	-5.24811	-2.62539	14.6473	0.000129622	0.000988696	down
ENSG00000260978.1	AC126407.1	-4.12957	-3.10099	7.39976	0.00652327	0.0293849	down
ENSG00000104044.16	OCA2	-1.15486	2.56376	51.7253	6.383606e-13	1.876203e-11	down
ENSG00000159248.5	GJD2	-7.18482	2.66703	642.843	8.046041e-142	2.614427e-138	down
ENSG00000250007.7	AC087457.1	-5.26652	-2.62432	13.8397	0.000199087	0.00145045	down
ENSG00000159251.8	ACTC1	-4.39715	-3.02243	8.88773	0.00287093	0.0146994	down
ENSG00000259751.1	TUBAP11	-3.9366	-3.18344	6.6692	0.00980932	0.0412576	down
ENSG00000259639.6	AC021351.1	-1.60369	-1.19954	9.91568	0.00163877	0.0090903	down
ENSG00000259737.7	AC087516.2	-3.2827	0.0458339	71.6858	2.523408e-17	1.123205e-15	down
ENSG00000134138.20	MEIS2	-1.10831	6.93796	125.969	3.123371e-29	2.97524e-27	down
ENSG00000274444.1	AC078909.2	-1.46243	-1.41048	6.81845	0.00902207	0.0386015	down
ENSG00000137801.11	THBS1	-1.10852	10.6976	96.9646	7.057921e-23	4.74487e-21	down
ENSG00000150667.8	FSIP1	-1.53451	1.51093	56.0414	7.096018e-14	2.316026e-12	down
ENSG00000188549.12	CCDC9B	-1.0504	0.0669236	10.6358	0.00110922	0.0065058	down
ENSG00000278769.1	AC090510.3	-4.76079	-2.87758	11.1924	0.000821328	0.00501753	down
ENSG00000260035.1	AC051619.7	-4.58707	-2.94845	10.1315	0.00145759	0.00820201	down
ENSG00000166920.13	C15orf48	-2.40044	0.190741	44.7543	2.233801e-11	5.480309e-10	down
ENSG00000104043.15	ATP8B4	-4.52464	-2.94886	9.27161	0.00232733	0.012272	down
ENSG00000276696.1	Y_RNA	-4.15754	-3.10058	7.41795	0.00645763	0.0291607	down
ENSG00000074410.14	CA12	-1.58458	3.72195	129.39	5.572099e-30	5.561449e-28	down
ENSG00000174498.14	IGDCC3	-1.58755	3.0278	121.201	3.452355e-28	3.096953e-26	down
ENSG00000137834.15	SMAD6	-1.26123	5.40398	145.713	1.500211e-33	1.843368e-31	down
ENSG00000245719.1	AC009292.1	-2.49172	-2.31475	8.08034	0.00447479	0.0214632	down
ENSG00000103647.13	CORO2B	-1.45589	-0.498094	10.4656	0.00121622	0.00704995	down
ENSG00000140332.17	TLE3	-1.39934	5.09977	128.269	9.800625e-30	9.617768e-28	down
ENSG00000137831.15	UACA	-1.26684	9.00434	103.793	2.245568e-24	1.64585e-22	down
ENSG00000137868.19	STRA6	-1.32373	-0.666034	11.704	0.00062365	0.00393995	down
ENSG00000260103.2	AC012435.2	-1.22878	-0.946955	7.86742	0.00503333	0.0236902	down
ENSG00000103740.10	ACSBG1	-3.70221	-2.4623	12.4987	0.000407241	0.00271283	down
ENSG00000252690.3	AC105339.2	-1.03462	0.0674034	11.4744	0.000705603	0.00439129	down
ENSG00000140600.17	SH3GL3	-2.32832	-2.41174	6.89391	0.008649	0.037278	down
ENSG00000259527.2	LINC00052	-1.88419	3.34207	180.827	3.197978e-41	5.737526e-39	down
ENSG00000140538.16	NTRK3	-5.11166	-0.471768	82.9756	8.307233e-20	4.409015e-18	down
ENSG00000249487.7	LINC01586	-3.238	-2.685	7.98888	0.00470656	0.0224131	down
ENSG00000181026.15	AEN	-1.06374	5.53055	85.3171	2.541536e-20	1.402353e-18	down
ENSG00000172183.15	ISG20	-1.40096	-1.20056	7.61141	0.00580001	0.0266105	down
ENSG00000157766.19	ACAN	-1.03374	-0.10556	9.41051	0.00215745	0.0114985	down
ENSG00000140511.12	HAPLN3	-1.10943	4.07365	84.6101	3.634068e-20	1.971701e-18	down
ENSG00000273691.1	AC087284.1	-3.93844	-3.18277	6.24664	0.0124429	0.0499355	down
ENSG00000259291.2	ZNF710-AS1	-1.16475	-0.39684	10.1943	0.00140876	0.00798561	down
ENSG00000140557.12	ST8SIA2	-1.1948	0.43471	18.7092	1.522488e-05	0.000144698	down
ENSG00000258739.1	ENO1P2	-4.20448	-3.10016	7.50835	0.00614137	0.0279226	down
ENSG00000247809.9	NR2F2-AS1	-1.40675	-1.1806	9.11656	0.00253306	0.0132068	down
ENSG00000185551.15	NR2F2	-1.3127	5.85485	141.671	1.147468e-32	1.305702e-30	down
ENSG00000275322.1	AC103746.1	-2.21098	-0.577789	29.9614	4.407427e-08	6.678279e-07	down
ENSG00000259275.4	AC087477.2	-1.13064	1.30155	28.6546	8.650661e-08	1.246821e-06	down
ENSG00000259534.1	AC087477.4	-3.94618	-3.18327	6.70251	0.00962774	0.0406693	down
ENSG00000259485.2	LINC02253	-1.1153	1.82045	36.555	1.484215e-09	2.823967e-08	down
ENSG00000161992.6	PRR35	-1.92729	-1.56667	9.59572	0.00195031	0.0105483	down
ENSG00000127578.7	WFIKKN1	-2.47629	2.38052	179.874	5.163471e-41	9.20735e-39	down
ENSG00000162004.18	CCDC78	-1.6838	2.62011	108.588	1.997899e-25	1.533506e-23	down
ENSG00000262482.1	AC004034.1	-2.06869	-0.495449	26.9302	2.109421e-07	2.834922e-06	down
ENSG00000131650.14	KREMEN2	-1.46276	5.46138	190.089	3.039784e-43	5.966137e-41	down
ENSG00000162073.14	PAQR4	-1.07753	6.43723	110.621	7.164442e-26	5.708908e-24	down
ENSG00000262152.7	LINC00514	-2.4856	-2.62631	6.41407	0.011322	0.0463335	down
ENSG00000184697.7	CLDN6	-1.52566	-0.67904	13.7755	0.000206004	0.00149786	down
ENSG00000006327.14	TNFRSF12A	-1.06923	6.07839	90.9386	1.482029e-21	8.936177e-20	down
ENSG00000008517.18	IL32	-1.79464	-0.0468208	24.1317	8.996738e-07	1.080939e-05	down
ENSG00000118894.15	EEF2KMT	-1.1857	4.7762	107.232	3.960325e-25	2.992655e-23	down
ENSG00000140650.12	PMM2	-1.00036	3.75211	64.3973	1.016981e-15	3.923563e-14	down
ENSG00000183454.18	GRIN2A	-1.14918	0.41246	15.0903	0.000102487	0.000802229	down
ENSG00000185338.6	SOCS1	-1.32416	0.908159	30.5542	3.246649e-08	4.994477e-07	down
ENSG00000167191.12	GPRC5B	-1.34969	4.99952	110.467	7.741451e-26	6.135257e-24	down
ENSG00000166828.3	SCNN1G	-8.52806	1.60226	385.229	9.046172e-86	7.348507e-83	down
ENSG00000168447.11	SCNN1B	-3.12009	1.87972	167.376	2.768298e-38	4.283392e-36	down
ENSG00000261766.1	AC133550.3	-1.94062	-1.74477	8.88308	0.00287826	0.0147256	down
ENSG00000260153.1	RARRES2P10	-4.20681	-3.10058	7.86223	0.00504781	0.0237392	down
ENSG00000140795.13	MYLK3	-1.67302	2.89258	111.579	4.418912e-26	3.569797e-24	down
ENSG00000087245.13	MMP2	-1.2881	3.72667	97.0592	6.728659e-23	4.544409e-21	down
ENSG00000070915.10	SLC12A3	-4.56654	-2.94862	9.82679	0.00171988	0.00947604	down
ENSG00000261114.1	AC012181.1	-4.32308	-3.02293	8.25888	0.00405531	0.0197443	down
ENSG00000205336.14	ADGRG1	-3.09632	2.78264	299.885	3.490667e-67	1.760019e-64	down
ENSG00000150394.14	CDH8	-1.48656	3.05493	79.2129	5.576376e-19	2.763992e-17	down
ENSG00000140937.14	CDH11	-5.00123	-2.74663	12.5734	0.000391283	0.00262026	down
ENSG00000166546.14	BEAN1	-1.15677	0.740268	22.7569	1.83839e-06	2.088651e-05	down
ENSG00000166592.12	RRAD	-2.29821	-1.1991	18.0267	2.178251e-05	0.000200383	down
ENSG00000062038.14	CDH3	-1.71176	5.37553	239.718	4.532241e-54	1.410009e-51	down
ENSG00000260577.2	AC126773.4	-1.50273	0.14735	25.8437	3.702126e-07	4.779911e-06	down
ENSG00000172137.19	CALB2	-3.36706	-0.304764	65.7967	4.999289e-16	1.989105e-14	down
ENSG00000140873.16	ADAMTS18	-2.89482	4.95179	514.476	6.735766e-114	1.094337e-110	down
ENSG00000260701.2	AC025284.1	-3.55192	-1.7426	21.293	3.94162e-06	4.225393e-05	down
ENSG00000178573.7	MAF	-3.1632	-2.26993	10.8562	0.000984678	0.00586356	down
ENSG00000140961.14	OSGIN1	-1.30852	3.13049	83.4428	6.558603e-20	3.512816e-18	down
ENSG00000103154.9	NECAB2	-1.47276	-0.163164	18.6719	1.552526e-05	0.000147218	down
ENSG00000103175.11	WFDC1	-1.21838	-0.858649	8.65835	0.00325566	0.0163814	down
ENSG00000103187.8	COTL1	-1.28137	9.18051	155.185	1.275958e-35	1.735541e-33	down
ENSG00000176692.8	FOXC2	-3.05311	-0.674128	43.7941	3.648005e-11	8.701652e-10	down
ENSG00000103257.9	SLC7A5	-1.32138	7.62147	165.577	6.842199e-38	1.036753e-35	down
ENSG00000178773.15	CPNE7	-1.48542	3.4723	100.977	9.306883e-24	6.60608e-22	down
ENSG00000259006.1	AC092143.2	-1.91042	0.417753	39.7389	2.902808e-10	6.151428e-09	down
ENSG00000272636.4	DOC2B	-1.12527	2.91431	45.1595	1.816184e-11	4.508701e-10	down
ENSG00000185924.7	RTN4RL1	-1.12546	3.98807	78.988	6.248924e-19	3.076491e-17	down
ENSG00000132535.21	DLG4	-1.05784	4.49686	87.0438	1.061456e-20	5.992512e-19	down
ENSG00000167874.7	TMEM88	-1.53128	5.70853	174.554	7.490204e-40	1.288491e-37	down
ENSG00000179111.9	HES7	-1.35272	4.63533	145.118	2.024115e-33	2.446e-31	down
ENSG00000189051.5	RNF222	-4.68742	-2.87817	10.3714	0.00127979	0.00736299	down
ENSG00000072310.17	SREBF1	-2.11825	7.61226	392.658	2.184318e-87	1.996193e-84	down
ENSG00000154016.14	GRAP	-1.28063	-1.05801	8.20988	0.00416629	0.0202189	down
ENSG00000276399.1	FLJ36000	-2.21369	4.7177	357.153	1.173652e-79	7.981925e-77	down
ENSG00000160606.11	TLCD1	-1.00381	4.2961	53.5581	2.510614e-13	7.720336e-12	down
ENSG00000179761.12	PIPOX	-1.36154	-1.13998	7.23567	0.0071469	0.0316721	down
ENSG00000063015.20	SEZ6	-2.17778	-1.87592	10.8234	0.00100224	0.00594755	down
ENSG00000198720.13	ANKRD13B	-1.11049	4.04136	78.0539	1.002652e-18	4.862613e-17	down
ENSG00000108691.9	CCL2	-3.79616	-2.41137	13.6063	0.000225426	0.0016166	down
ENSG00000267547.1	AC060766.4	-1.17039	-0.94442	7.47386	0.00626011	0.0283963	down
ENSG00000261499.2	AC233699.1	-1.36189	-1.05691	7.83249	0.00513154	0.0240607	down
ENSG00000275029.1	HMGB1P24	-4.15754	-3.10058	7.41795	0.00645763	0.0291607	down
ENSG00000263874.2	LINC00672	-1.30122	3.96722	53.6834	2.355402e-13	7.258312e-12	down
ENSG00000204952.3	FBXO47	-1.40785	-1.48698	6.95078	0.00837826	0.0362736	down
ENSG00000131477.11	RAMP2	-1.53176	-0.155136	20.8551	4.953664e-06	5.201614e-05	down
ENSG00000005102.14	MEOX1	-6.18646	1.67714	357.67	9.057322e-80	6.306484e-77	down
ENSG00000180340.7	FZD2	-1.4148	7.34426	165.216	8.205608e-38	1.22431e-35	down
ENSG00000179673.5	RPRML	-1.64354	-0.123745	19.2991	1.117569e-05	0.000109856	down
ENSG00000198933.9	TBKBP1	-1.3458	5.17623	140.656	1.912941e-32	2.159924e-30	down
ENSG00000141293.16	SKAP1	-1.55757	-0.963539	11.4208	0.000726265	0.00450167	down
ENSG00000170703.15	TTLL6	-2.02364	1.34314	35.6976	2.304476e-09	4.270728e-08	down
ENSG00000006283.18	CACNA1G	-1.41003	2.6782	79.8384	4.063172e-19	2.038137e-17	down
ENSG00000108846.16	ABCC3	-2.27597	-0.212876	36.5166	1.513753e-09	2.876426e-08	down
ENSG00000183691.6	NOG	-3.97413	4.16529	732.121	3.098096e-161	1.510012e-157	down
ENSG00000224738.1	AC099850.1	-1.20822	2.67872	39.2651	3.700027e-10	7.712302e-09	down
ENSG00000261040.7	WFDC21P	-2.59782	-0.836358	24.7004	6.697177e-07	8.22563e-06	down
ENSG00000075461.6	CACNG4	-2.31079	1.80434	113.451	1.719155e-26	1.416196e-24	down
ENSG00000108932.12	SLC16A6	-1.35824	2.80489	80.9911	2.267388e-19	1.167385e-17	down
ENSG00000108984.15	MAP2K6	-1.05845	4.7319	85.4431	2.384624e-20	1.31826e-18	down
ENSG00000123700.5	KCNJ2	-2.60716	-1.2445	19.3976	1.06139e-05	0.000104792	down
ENSG00000125398.8	SOX9	-3.48974	-1.71132	22.6126	1.981755e-06	2.241951e-05	down
ENSG00000069188.17	SDK2	-1.01927	0.154041	10.281	0.00134406	0.00768136	down
ENSG00000284526.1	AC015802.6	-1.38599	0.418163	17.9372	2.283149e-05	0.000209109	down
ENSG00000070731.11	ST6GALNAC2	-1.36233	2.50937	71.2287	3.181345e-17	1.403246e-15	down
ENSG00000184557.4	SOCS3	-1.42669	3.74676	109.806	1.080395e-25	8.493297e-24	down
ENSG00000171246.6	NPTX1	-1.28643	3.90856	81.8044	1.502453e-19	7.860062e-18	down
ENSG00000274833.1	AC110285.5	-3.161	-2.68502	7.48426	0.00622406	0.0282503	down
ENSG00000262877.5	AC110285.2	-1.07977	1.92299	34.0751	5.302601e-09	9.280027e-08	down
ENSG00000184009.12	ACTG1	-1.15958	11.5832	106.91	4.657536e-25	3.501413e-23	down
ENSG00000229848.1	AC139149.1	-3.2175	-2.6856	7.87847	0.00500268	0.0235661	down
ENSG00000185269.12	NOTUM	-1.58972	2.4513	92.1798	7.91482e-22	4.914246e-20	down
ENSG00000169710.9	FASN	-1.0999	8.44884	115.569	5.907897e-27	5.0224e-25	down
ENSG00000158270.12	COLEC12	-1.74629	6.86182	195.094	2.457431e-44	5.133222e-42	down
ENSG00000288533.1	AP001178.4	-1.96757	-1.94686	6.518	0.0106788	0.0441962	down
ENSG00000176912.5	TYMSOS	-1.3925	4.51658	129.26	5.94819e-30	5.916628e-28	down
ENSG00000170579.17	DLGAP1	-1.05388	0.94348	13.796	0.000203764	0.00148268	down
ENSG00000177337.8	DLGAP1-AS1	-1.35131	2.49956	68.3983	1.33591e-16	5.549339e-15	down
ENSG00000262001.1	DLGAP1-AS2	-3.31044	3.65993	223.71	1.403125e-50	3.764495e-48	down
ENSG00000266401.2	AP002478.1	-1.1336	-0.179844	11.2089	0.000814044	0.00497927	down
ENSG00000287834.1	AP005210.2	-3.90341	-3.18352	6.46308	0.0110138	0.0452753	down
ENSG00000168502.17	MTCL1	-1.33786	7.46276	171.485	3.506497e-39	5.634285e-37	down
ENSG00000154856.13	APCDD1	-2.11529	-2.26854	6.38253	0.0115249	0.0470062	down
ENSG00000176136.6	MC5R	-1.31487	-1.43585	6.28286	0.0121911	0.0491408	down
ENSG00000266242.1	GRAMD4P7	-4.11776	-3.10091	6.93459	0.00845444	0.0365634	down
ENSG00000134508.12	CABLES1	-2.303	7.21183	353.858	6.122348e-79	4.069135e-76	down
ENSG00000134765.10	DSC1	-4.54746	-0.921205	56.9561	4.456547e-14	1.480991e-12	down
ENSG00000134760.6	DSG1	-3.51927	-2.09879	15.8234	6.953761e-05	0.000570583	down
ENSG00000175065.12	DSG4	-5.00123	-2.74663	12.5734	0.000391283	0.00262026	down
ENSG00000286844.1	AC068688.1	-2.35436	-0.417785	32.3328	1.299047e-08	2.128254e-07	down
ENSG00000167210.17	LOXHD1	-4.85354	-2.81074	11.538	0.000681864	0.0042626	down
ENSG00000134042.14	MRO	-2.54483	-2.36278	7.40003	0.00652227	0.0293849	down
ENSG00000267284.2	AC022031.2	-3.94618	-3.18327	6.70251	0.00962774	0.0406693	down
ENSG00000287248.1	AC009271.2	-4.1052	-3.10116	7.15267	0.00748526	0.0328924	down
ENSG00000278703.1	AC100847.1	-3.96474	-3.18319	6.76351	0.00930404	0.0395419	down
ENSG00000198796.7	ALPK2	-3.53797	-1.4066	29.4135	5.846786e-08	8.692599e-07	down
ENSG00000224367.6	OACYLP	-3.89032	-3.1836	6.26259	0.0123314	0.0495833	down
ENSG00000183287.14	CCBE1	-2.64481	-1.13515	21.924	2.836715e-06	3.113998e-05	down
ENSG00000081138.14	CDH7	-1.34063	7.55032	146.837	8.518612e-34	1.055586e-31	down
ENSG00000263720.1	AC023394.2	-1.64007	-1.87653	6.76569	0.00929269	0.039533	down
ENSG00000071991.9	CDH19	-2.82904	-1.98228	11.0163	0.000903155	0.00544238	down
ENSG00000260578.1	AC110597.1	-2.42014	-2.09986	8.656	0.00325987	0.0163969	down
ENSG00000171451.14	DSEL	-1.26465	6.81183	158.439	2.481793e-36	3.557723e-34	down
ENSG00000264104.1	AC114689.1	-2.85543	-1.62281	19.8345	8.4444e-06	8.51545e-05	down
ENSG00000264634.1	AC100844.1	-5.36692	0.157617	133.71	6.321561e-31	6.578923e-29	down
ENSG00000264869.2	AC068112.1	-2.36935	-2.13908	8.60169	0.00335852	0.0168439	down
ENSG00000150636.17	CCDC102B	-1.15108	3.48529	48.1593	3.929583e-12	1.058165e-10	down
ENSG00000266278.1	LINC01910	-3.45488	-2.56852	10.013	0.00155436	0.00869302	down
ENSG00000278971.1	AC091305.1	-2.19281	-0.908333	23.8578	1.037198e-06	1.231542e-05	down
ENSG00000141668.10	CBLN2	-2.70803	-0.978824	30.0997	4.103949e-08	6.241076e-07	down
ENSG00000267655.1	AC125437.1	-1.3129	-0.607738	8.77871	0.00304766	0.0154974	down
ENSG00000141934.10	PLPP2	-1.01293	0.220365	10.0216	0.00154717	0.00865777	down
ENSG00000197540.8	GZMM	-3.26646	-2.68536	8.37862	0.00379661	0.0186664	down
ENSG00000272473.1	AC006273.1	-2.02317	-1.80891	9.48946	0.00206656	0.0110807	down
ENSG00000129951.19	PLPPR3	-1.56627	5.34636	208.651	2.704595e-47	6.277235e-45	down
ENSG00000172232.10	AZU1	-1.27002	-0.789386	9.59614	0.00194987	0.0105479	down
ENSG00000196415.10	PRTN3	-1.79359	1.4887	63.5314	1.578308e-15	5.986518e-14	down
ENSG00000197561.7	ELANE	-2.26282	-1.53911	14.3594	0.000151026	0.00113159	down
ENSG00000116014.10	KISS1R	-1.74659	1.41739	69.3542	8.22781e-17	3.482114e-15	down
ENSG00000207357.1	RNU6-2	-1.86723	-2.02146	7.01685	0.00807459	0.0351441	down
ENSG00000167470.12	MIDN	-1.63402	4.70694	185.527	3.010634e-42	5.643781e-40	down
ENSG00000185988.15	PLK5	-1.12934	-0.653107	8.75079	0.00309469	0.0156984	down
ENSG00000105246.6	EBI3	-1.47226	3.75715	131.465	1.958674e-30	2.002778e-28	down
ENSG00000167680.17	SEMA6B	-1.4867	6.81676	208.548	2.848011e-47	6.55805e-45	down
ENSG00000268149.1	AC010336.4	-4.33269	-3.02301	8.26673	0.00403782	0.0196771	down
ENSG00000178531.6	CTXN1	-1.60042	4.85286	187.909	9.093971e-43	1.72691e-40	down
ENSG00000130810.20	PPAN	-1.06695	2.5115	40.5929	1.874852e-10	4.05834e-09	down
ENSG00000129354.12	AP1M2	-1.2552	3.97952	95.2832	1.650077e-22	1.07233e-20	down
ENSG00000130164.14	LDLR	-1.79699	6.29401	231.692	2.549376e-52	7.30921e-50	down
ENSG00000196361.10	ELAVL3	-1.52543	3.87272	145.22	1.922511e-33	2.33286e-31	down
ENSG00000130176.8	CNN1	-1.00255	4.32311	71.6478	2.572495e-17	1.143314e-15	down
ENSG00000132000.13	PODNL1	-1.15129	-0.0851063	11.7726	0.00060108	0.00381384	down
ENSG00000267783.1	AC022098.3	-4.1052	-3.10116	7.15267	0.00748526	0.0328924	down
ENSG00000072071.16	ADGRL1	-1.11356	7.57666	97.7041	4.858084e-23	3.327161e-21	down
ENSG00000266913.1	LINC01841	-2.20817	-1.53969	13.9319	0.000189552	0.0013872	down
ENSG00000123146.20	ADGRE5	-1.28432	7.14698	155.235	1.243911e-35	1.699857e-33	down
ENSG00000160951.4	PTGER1	-1.42339	0.978486	37.8368	7.691814e-10	1.531242e-08	down
ENSG00000127528.6	KLF2	-1.5457	3.1273	96.7438	7.890303e-23	5.280184e-21	down
ENSG00000268790.5	AC008764.4	-3.92042	-3.1831	6.36469	0.0116414	0.0473557	down
ENSG00000130477.15	UNC13A	-1.5252	3.13463	91.1148	1.355722e-21	8.208434e-20	down
ENSG00000248099.4	INSL3	-4.56171	-2.94771	9.14007	0.00250072	0.0130614	down
ENSG00000130513.6	GDF15	-1.46233	0.203463	22.3343	2.290729e-06	2.559805e-05	down
ENSG00000130511.16	SSBP4	-1.20285	6.02147	139.535	3.364516e-32	3.741137e-30	down
ENSG00000268105.1	AC124856.1	-4.16909	-3.10033	7.37054	0.0066301	0.0297789	down
ENSG00000269416.6	LINC01224	-1.46743	5.63754	164.765	1.029745e-37	1.528622e-35	down
ENSG00000267924.1	AC139769.2	-4.32308	-3.02293	8.25888	0.00405531	0.0197443	down
ENSG00000267696.6	ERVK-28	-2.24777	2.40839	172.408	2.203928e-39	3.560866e-37	down
ENSG00000267296.2	CEBPA-DT	-1.02263	1.63983	29.2239	6.447917e-08	9.513768e-07	down
ENSG00000011332.19	DPF1	-1.07533	6.53228	92.7456	5.946603e-22	3.731812e-20	down
ENSG00000183760.11	ACP7	-1.38134	1.2692	34.2728	4.79017e-09	8.469392e-08	down
ENSG00000167601.12	AXL	-1.00132	5.24992	87.4363	8.70377e-21	4.952005e-19	down
ENSG00000286177.1	AC011462.5	-1.18392	1.4379	32.8092	1.016636e-08	1.696947e-07	down
ENSG00000176472.10	ZNF575	-1.21048	-0.43331	10.3177	0.00131761	0.0075494	down
ENSG00000011422.12	PLAUR	-1.18603	5.40702	122.283	2.001232e-28	1.811889e-26	down
ENSG00000104783.14	KCNN4	-2.33638	2.84606	214.603	1.360148e-48	3.428981e-46	down
ENSG00000286613.1	AC006213.7	-1.42583	0.300991	17.6046	2.719306e-05	0.000244687	down
ENSG00000069399.15	BCL3	-1.5469	3.43595	134.253	4.810611e-31	5.060486e-29	down
ENSG00000130204.13	TOMM40	-1.00499	7.36199	92.3713	7.184993e-22	4.480126e-20	down
ENSG00000130208.9	APOC1	-1.16911	3.86685	89.1858	3.594266e-21	2.102215e-19	down
ENSG00000214855.9	APOC1P1	-1.70186	-1.11802	12.0394	0.00052089	0.00337235	down
ENSG00000177464.5	GPR4	-1.0706	0.182444	10.3283	0.00131007	0.00751506	down
ENSG00000160013.9	PTGIR	-3.17942	-2.74572	7.18184	0.00736453	0.0324252	down
ENSG00000105281.12	SLC1A5	-1.02726	7.25853	101.58	6.862968e-24	4.93122e-22	down
ENSG00000105327.18	BBC3	-1.21319	3.08177	65.9056	4.730548e-16	1.885028e-14	down
ENSG00000169393.9	ELSPBP1	-3.18299	-2.26907	11.0224	0.000900179	0.00542668	down
ENSG00000105523.3	FAM83E	-1.13465	-0.77518	8.45017	0.0036501	0.0180664	down
ENSG00000213030.5	CGB8	-4.41074	-3.02185	8.42835	0.00369415	0.0182455	down
ENSG00000269706.1	AC008687.6	-3.94618	-3.18327	6.70251	0.00962774	0.0406693	down
ENSG00000104848.1	KCNA7	-1.16499	0.539463	14.7344	0.000123766	0.00094973	down
ENSG00000104863.12	LIN7B	-1.28805	2.8822	65.1321	7.004302e-16	2.749447e-14	down
ENSG00000130528.12	HRC	-2.05843	0.408427	29.3503	6.040669e-08	8.962624e-07	down
ENSG00000126458.4	RRAS	-1.40831	6.08057	153.631	2.788705e-35	3.70695e-33	down
ENSG00000161681.16	SHANK1	-1.73204	1.96891	81.1186	2.125667e-19	1.096349e-17	down
ENSG00000268964.3	ERVV-2	-1.8523	-1.6538	9.67502	0.0018679	0.0101609	down
ENSG00000142405.22	NLRP12	-2.25321	-2.4623	6.42987	0.0112217	0.0460276	down
ENSG00000167617.3	CDC42EP5	-1.36451	0.486272	26.3262	2.883503e-07	3.789894e-06	down
ENSG00000267577.1	AC010327.4	-2.86161	-2.18147	9.81597	0.00173003	0.00951893	down
ENSG00000179954.16	SSC5D	-1.22245	1.42647	37.2064	1.062638e-09	2.068961e-08	down
ENSG00000101361.17	NOP56	-1.05754	7.75835	113.205	1.945585e-26	1.598222e-24	down
ENSG00000171873.8	ADRA1D	-5.35476	-1.35511	45.2799	1.707912e-11	4.250738e-10	down
ENSG00000125869.10	LAMP5	-3.93879	0.213726	100.703	1.068499e-23	7.529441e-22	down
ENSG00000101384.12	JAG1	-2.8489	3.53157	324.943	1.214062e-72	6.961576e-70	down
ENSG00000235544.1	RPS11P1	-4.58549	-2.94812	9.91213	0.00164193	0.00910008	down
ENSG00000287754.1	AL109837.3	-2.69817	-1.74311	13.2256	0.000276143	0.0019338	down
ENSG00000261411.1	AL161938.1	-3.173	-1.90968	16.616	4.576292e-05	0.000391657	down
ENSG00000132640.15	BTBD3	-1.72893	7.91258	273.184	2.296586e-61	1.002408e-58	down
ENSG00000101230.6	ISM1	-3.21655	-1.62249	21.232	4.069092e-06	4.339262e-05	down
ENSG00000125848.10	FLRT3	-1.58488	5.59173	210.584	1.02444e-47	2.455632e-45	down
ENSG00000125864.14	BFSP1	-1.23165	3.29716	26.3927	2.785949e-07	3.671577e-06	down
ENSG00000212232.1	SNORD17	-1.04987	-0.621405	7.99341	0.00469478	0.0223752	down
ENSG00000132669.13	RIN2	-1.01667	0.195067	13.0541	0.000302618	0.00209066	down
ENSG00000282842.1	FRG2EP	-4.83278	-1.09263	52.9079	3.495548e-13	1.062618e-11	down
ENSG00000125968.9	ID1	-1.58694	7.18201	165.245	8.086227e-38	1.212685e-35	down
ENSG00000260903.3	XKR7	-4.3127	4.25321	826.13	1.12492e-181	1.096572e-177	down
ENSG00000278012.1	AL031658.2	-3.86354	-1.43171	32.0968	1.466796e-08	2.381731e-07	down
ENSG00000101331.17	CCM2L	-3.04275	3.36787	366.662	9.976883e-82	7.481127e-79	down
ENSG00000224635.2	AL391095.1	-1.51727	-0.357259	16.3009	5.403968e-05	0.000454773	down
ENSG00000275401.1	AL391095.3	-2.04314	-2.09944	7.24988	0.00709058	0.0314702	down
ENSG00000196756.13	SNHG17	-1.0911	4.76437	97.3043	5.945086e-23	4.024493e-21	down
ENSG00000235408.6	SNORA71B	-1.24476	-0.964346	7.36473	0.00665155	0.0298661	down
ENSG00000124191.18	TOX2	-1.2651	2.98743	51.484	7.218409e-13	2.104638e-11	down
ENSG00000149596.7	JPH2	-1.60389	1.23104	53.9151	2.093429e-13	6.485195e-12	down
ENSG00000064205.10	CCN5	-1.13205	-0.221317	10.4557	0.00122272	0.00707922	down
ENSG00000042062.13	RIPOR3	-1.24111	0.728816	24.875	6.117024e-07	7.576716e-06	down
ENSG00000101096.20	NFATC2	-1.57927	1.78336	60.456	7.52398e-15	2.663817e-13	down
ENSG00000101115.13	SALL4	-1.00777	6.31107	102.477	4.363513e-24	3.15078e-22	down
ENSG00000227964.1	LINC01429	-2.32523	-1.11497	22.314	2.315079e-06	2.586026e-05	down
ENSG00000287886.1	AC005914.1	-1.877	-1.74505	9.31754	0.0022697	0.0120136	down
ENSG00000236352.1	AC005220.1	-2.04306	-1.28982	15.2809	9.264719e-05	0.000733056	down
ENSG00000019186.10	CYP24A1	-4.61077	-2.94795	10.0256	0.00154379	0.00864214	down
ENSG00000087510.7	TFAP2C	-1.25751	5.96621	153.578	2.863517e-35	3.772104e-33	down
ENSG00000124092.12	CTCFL	-3.82239	-2.36306	13.2063	0.000279009	0.00195013	down
ENSG00000124225.16	PMEPA1	-1.83078	1.01215	51.8605	5.958746e-13	1.763741e-11	down
ENSG00000268941.2	LINC01711	-4.61077	-2.94795	10.0256	0.00154379	0.00864214	down
ENSG00000179242.16	CDH4	-1.52214	6.70174	199.835	2.268599e-45	4.878155e-43	down
ENSG00000174403.16	MIR1-1HG-AS1	-1.59008	-0.0532535	21.2223	4.089706e-06	4.356989e-05	down
ENSG00000101188.5	NTSR1	-1.84774	-0.319682	25.6948	3.998983e-07	5.122482e-06	down
ENSG00000101197.13	BIRC7	-3.14471	-2.7464	7.68503	0.00556806	0.0257483	down
ENSG00000101203.16	COL20A1	-1.72168	0.588729	41.1354	1.420431e-10	3.123239e-09	down
ENSG00000101204.18	CHRNA4	-1.85928	3.51621	179.253	7.055104e-41	1.242888e-38	down
ENSG00000125508.3	SRMS	-2.10146	-2.26997	6.35576	0.0117001	0.0475517	down
ENSG00000197457.10	STMN3	-1.17297	4.70465	105.355	1.021231e-24	7.541639e-23	down
ENSG00000203883.7	SOX18	-1.80854	4.03222	174.085	9.482139e-40	1.612184e-37	down
ENSG00000276289.4	KCNE1B	-2.05801	-1.62454	9.50568	0.00204836	0.0110013	down
ENSG00000229425.3	AJ009632.2	-4.16267	-0.0567026	92.2298	7.717181e-22	4.801729e-20	down
ENSG00000215386.13	MIR99AHG	-1.46112	4.0987	55.2121	1.08199e-13	3.44306e-12	down
ENSG00000270071.3	AP001172.1	-2.74305	-0.590304	24.7815	6.421018e-07	7.919707e-06	down
ENSG00000232560.7	LINC01549	-3.64003	-1.5667	25.7121	3.963285e-07	5.085665e-06	down
ENSG00000154646.9	TMPRSS15	-2.57118	-2.26958	8.87425	0.00289221	0.0147867	down
ENSG00000237484.6	LINC01684	-2.2708	-1.98386	8.04011	0.00457529	0.021877	down
ENSG00000166265.13	CYYR1	-2.76602	-2.46159	8.314	0.00393406	0.019242	down
ENSG00000154734.16	ADAMTS1	-2.89143	-0.302823	54.164	1.844352e-13	5.75013e-12	down
ENSG00000274749.1	KRTAP7-1	-3.92042	-3.1831	6.36469	0.0116414	0.0473557	down
ENSG00000166979.13	EVA1C	-1.83416	0.769839	41.8919	9.645974e-11	2.158277e-09	down
ENSG00000159216.19	RUNX1	-1.75294	1.21459	48.3013	3.655093e-12	9.878884e-11	down
ENSG00000160193.12	WDR4	-1.30005	4.30788	87.1774	9.921265e-21	5.611943e-19	down
ENSG00000173638.19	SLC19A1	-1.02086	5.51919	74.9126	4.920071e-18	2.302121e-16	down
ENSG00000182902.14	SLC25A18	-3.10134	-0.532845	48.9505	2.625103e-12	7.1948e-11	down
ENSG00000063515.3	GSC2	-1.26062	0.581842	22.4958	2.106028e-06	2.37336e-05	down
ENSG00000215478.8	CES5AP1	-2.99676	-2.41135	9.57459	0.00197289	0.0106508	down
ENSG00000280623.1	PCAT14	-5.63218	-2.40938	17.1712	3.415749e-05	0.000301626	down
ENSG00000250479.9	CHCHD10	-1.05789	5.8144	108.245	2.37496e-25	1.813403e-23	down
ENSG00000100095.19	SEZ6L	-2.58244	-1.15605	19.1263	1.223456e-05	0.000118945	down
ENSG00000225783.8	MIAT	-1.75389	2.75887	88.6602	4.688077e-21	2.709449e-19	down
ENSG00000226741.2	LINC02554	-3.97839	-2.26974	14.8589	0.000115858	0.000895624	down
ENSG00000169184.6	MN1	-1.42379	3.05334	94.8033	2.102763e-22	1.360469e-20	down
ENSG00000185340.15	GAS2L1	-1.29085	6.14315	156.23	7.539326e-36	1.054928e-33	down
ENSG00000186575.19	NF2	-1.02914	6.6452	101.811	6.10833e-24	4.399803e-22	down
ENSG00000100314.4	CABP7	-1.04116	0.658262	16.8592	4.025809e-05	0.000349039	down
ENSG00000100234.12	TIMP3	-2.04074	2.79618	168.381	1.67053e-38	2.626504e-36	down
ENSG00000100385.14	IL2RB	-1.34594	-0.0345483	14.4292	0.000145527	0.00109516	down
ENSG00000128283.7	CDC42EP1	-1.11148	5.48249	102.779	3.747163e-24	2.725921e-22	down
ENSG00000168135.4	KCNJ4	-1.20585	1.16749	29.7412	4.937514e-08	7.423787e-07	down
ENSG00000100311.17	PDGFB	-1.81821	3.0221	141.922	1.011575e-32	1.160098e-30	down
ENSG00000209482.1	SNORD83A	-1.25216	-0.697908	10.6204	0.00111848	0.00655023	down
ENSG00000128285.4	MCHR1	-3.87235	-2.36205	14.5485	0.000136597	0.00103596	down
ENSG00000280434.1	AL031595.3	-1.18476	-1.11776	6.79172	0.00915817	0.039098	down
ENSG00000138944.8	SHISAL1	-2.73311	-1.05587	28.7053	8.427143e-08	1.215803e-06	down
ENSG00000234869.1	AL021392.1	-1.75972	-1.80938	8.16467	0.00427142	0.0206503	down
ENSG00000101825.8	MXRA5	-2.55809	-1.56671	12.3794	0.0004341	0.00287148	down
ENSG00000146938.16	NLGN4X	-1.61685	-0.680805	17.0559	3.629562e-05	0.000318116	down
ENSG00000205642.10	VCX3B	-2.34241	-2.4114	7.05976	0.00788344	0.03443	down
ENSG00000101871.16	MID1	-1.03015	7.00655	94.5335	2.409781e-22	1.552239e-20	down
ENSG00000173698.18	ADGRG2	-1.84026	1.18491	55.1095	1.139966e-13	3.615746e-12	down
ENSG00000149970.16	CNKSR2	-1.5259	4.8705	179.698	5.640551e-41	9.997108e-39	down
ENSG00000091482.8	SMPX	-3.95223	-3.1831	6.47472	0.010942	0.0450939	down
ENSG00000102172.16	SMS	-1.23587	9.23456	116.433	3.821233e-27	3.296405e-25	down
ENSG00000102174.9	PHEX	-1.84131	-1.68433	8.50698	0.00353787	0.0176105	down
ENSG00000165186.12	PTCHD1	-1.28331	4.05268	98.8407	2.736544e-23	1.896386e-21	down
ENSG00000226774.1	HIKESHIP1	-1.26454	-0.805998	9.99501	0.00156965	0.00875852	down
ENSG00000130066.16	SAT1	-1.22393	4.54365	109.12	1.527419e-25	1.187974e-23	down
ENSG00000238103.4	RPL9P7	-3.9366	-3.18344	6.6692	0.00980932	0.0412576	down
ENSG00000189186.10	DCAF8L2	-3.16376	-2.26844	12.4465	0.000418773	0.00278269	down
ENSG00000169306.10	IL1RAPL1	-1.45917	-1.03881	10.4759	0.00120944	0.00701483	down
ENSG00000169297.8	NR0B1	-2.39189	-1.26625	15.1224	0.00010076	0.000790616	down
ENSG00000120280.6	CXorf21	-2.8381	-1.84206	16.0686	6.10878e-05	0.000507515	down
ENSG00000147027.4	TMEM47	-1.0237	5.25007	80.4758	2.942819e-19	1.494094e-17	down
ENSG00000165175.16	MID1IP1	-1.24379	3.71593	90.8155	1.577162e-21	9.49023e-20	down
ENSG00000231566.2	LINC02595	-1.30091	2.29703	61.6964	4.00702e-15	1.461113e-13	down
ENSG00000236751.2	LINC01186	-2.07958	0.182392	43.3789	4.510218e-11	1.061971e-09	down
ENSG00000147119.4	CHST7	-1.11126	4.10197	83.3933	6.725008e-20	3.595359e-18	down
ENSG00000237341.1	SYP-AS1	-3.9366	-3.18344	6.6692	0.00980932	0.0412576	down
ENSG00000228158.2	TLE1P1	-1.624	-0.807446	11.8192	0.000586231	0.00373746	down
ENSG00000169083.18	AR	-1.02613	3.6925	60.9948	5.722642e-15	2.066086e-13	down
ENSG00000125931.11	CITED1	-2.21225	-2.22468	7.94679	0.00481728	0.0228325	down
ENSG00000124429.18	POF1B	-1.72753	6.75353	286.143	3.443285e-64	1.678257e-61	down
ENSG00000126733.21	DACH2	-1.33168	-0.98272	9.38756	0.00218463	0.0116201	down
ENSG00000102290.22	PCDH11X	-3.1562	-2.74607	7.4431	0.00636802	0.0288098	down
ENSG00000102359.8	SRPX2	-2.06513	-1.91147	9.09225	0.00256694	0.0133538	down
ENSG00000184867.14	ARMCX2	-1.41426	7.30167	196.335	1.316879e-44	2.770561e-42	down
ENSG00000275110.1	AL928646.1	-4.39116	-3.02235	8.35799	0.00383994	0.018832	down
ENSG00000101938.15	CHRDL1	-1.46145	3.53394	116.117	4.480642e-27	3.831342e-25	down
ENSG00000187808.5	SOWAHD	-1.53257	2.16014	77.8698	1.100611e-18	5.311264e-17	down
ENSG00000171388.12	APLN	-3.78165	3.02912	454.718	6.783134e-101	8.624607e-98	down
ENSG00000165694.10	FRMD7	-3.25296	-2.68478	8.46108	0.00362827	0.0179778	down
ENSG00000076770.14	MBNL3	-1.27371	1.50358	37.3803	9.719824e-10	1.910259e-08	down
ENSG00000171004.18	HS6ST2	-1.27558	7.31905	143.405	4.793734e-33	5.65274e-31	down
ENSG00000134588.12	USP26	-2.61614	2.59749	212.119	4.737273e-48	1.174041e-45	down
ENSG00000076716.9	GPC4	-1.3844	9.24769	166.971	3.395002e-38	5.198086e-36	down
ENSG00000147257.15	GPC3	-1.02578	8.51898	91.8056	9.56215e-22	5.887064e-20	down
ENSG00000275268.1	U7	-1.90878	-1.24646	12.4613	0.000415475	0.00276328	down
ENSG00000185985.11	SLITRK2	-2.14722	0.0636843	42.6044	6.700873e-11	1.542995e-09	down
ENSG00000155966.14	AFF2	-1.94968	2.7032	133.957	5.583124e-31	5.852074e-29	down
ENSG00000013619.14	MAMLD1	-1.48054	1.23904	30.3951	3.524105e-08	5.390111e-07	down
ENSG00000198910.14	L1CAM	-1.00246	6.63077	83.606	6.038809e-20	3.240348e-18	down
ENSG00000126895.15	AVPR2	-3.93948	-3.18335	6.5739	0.0103485	0.0430179	down
ENSG00000168939.12	SPRY3	-1.02493	0.371614	13.3839	0.000253795	0.00179405	down
ENSG00000277930.1	AC010722.1	-2.00437	-1.9121	7.77633	0.00529352	0.0246502	down
ENSG00000099715.14	PCDH11Y	-1.1037	1.20451	27.134	1.89828e-07	2.568871e-06	down
ENSG00000225433.3	MTND1P12	-3.95773	-3.18302	6.63435	0.0100031	0.0418977	down
ENSG00000224567.2	AC134879.1	-3.50185	-2.56907	10.3816	0.00127274	0.00733234	down
ENSG00000210100.1	MT-TI	-1.38017	-0.333032	15.3329	9.013134e-05	0.000715278	down
ENSG00000173662.21	TAS1R1	2.26116	-1.98833	8.44305	0.00366441	0.0181231	up
ENSG00000269978.1	AL359881.1	2.68509	-1.63113	14.4358	0.000145018	0.00109221	up
ENSG00000175262.14	C1orf127	2.41492	-1.78185	9.14446	0.00249473	0.0130395	up
ENSG00000175147.13	TMEM51-AS1	1.6515	-1.631	7.52428	0.00608728	0.0277198	up
ENSG00000237276.8	ANO7L1	1.04657	0.459302	11.767	0.000602895	0.00382204	up
ENSG00000186301.8	MST1P2	1.04036	0.220085	12.2145	0.000474192	0.00310438	up
ENSG00000158828.8	PINK1	1.21691	5.92827	137.372	9.99739191602305e-32	1.08685401186683e-29	up
ENSG00000231105.2	ECE1-AS1	1.06858	-0.752825	6.88063	0.00871347	0.0375338	up
ENSG00000185436.12	IFNLR1	1.99674	2.32326	124.524	6.4682951304151e-29	6.06278278185446e-27	up
ENSG00000236528.1	AL033528.2	1.95644	-1.71998	8.71027	0.00316423	0.0159956	up
ENSG00000175707.9	KDF1	6.44376	-1.72187	32.2637	1.34604244051357e-08	2.19540798273168e-07	up
ENSG00000270031.1	AL020997.3	4.5392	-2.88061	9.14965	0.00248766	0.0130118	up
ENSG00000130768.15	SMPDL3B	1.55785	3.39897	124.678	5.98462442802098e-29	5.62747127887606e-27	up
ENSG00000134668.12	SPOCD1	1.48366	1.24712	36.7536	1.34044520479638e-09	2.56376583185515e-08	up
ENSG00000142920.17	AZIN2	1.26073	1.03053	29.5826	5.35825013904419e-08	8.03403137355e-07	up
ENSG00000214193.11	SH3D21	1.03216	3.97925	51.7782	6.21387634774858e-13	1.83184072493508e-11	up
ENSG00000116885.18	OSCP1	1.43793	2.10282	64.6439	8.97340611197978e-16	3.48034865170738e-14	up
ENSG00000185668.8	POU3F1	2.08952	-2.02588	6.27214	0.0122651	0.0493711	up
ENSG00000228436.3	AL139260.1	1.60433	0.490588	32.6551	1.10052821226538e-08	1.82758926970408e-07	up
ENSG00000183682.8	BMP8A	1.46575	1.56924	43.4599	4.32746415740878e-11	1.02223232487288e-09	up
ENSG00000177181.15	RIMKLA	1.31179	3.4788	94.5709	2.36465781488544e-22	1.52653538937107e-20	up
ENSG00000230896.1	AL604028.1	1.24544	0.909532	25.033	5.63582292089323e-07	7.0403248824691e-06	up
ENSG00000186118.9	TEX38	1.84864	-1.78297	7.84232	0.00510371	0.0239494	up
ENSG00000224680.4	PLA2G12AP1	3.35241	-2.4156	9.74975	0.00179347	0.00980523	up
ENSG00000121310.17	ECHDC2	1.26285	3.44483	69.989	5.96359147065049e-17	2.56092905973132e-15	up
ENSG00000174348.14	PODN	2.3135	-0.435885	30.8471	2.79176841667852e-08	4.33806990315338e-07	up
ENSG00000232453.7	LINC02777	1.74609	-1.34475	8.28772	0.00399141	0.0194742	up
ENSG00000235545.1	AC103923.1	1.06491	-0.222072	10.002	0.00156366	0.00873668	up
ENSG00000230798.5	FOXD3-AS1	2.227	0.858893	68.9407	1.01470962755034e-16	4.24523152333077e-15	up
ENSG00000203965.13	EFCAB7	1.17201	3.81595	71.5339	2.72528905355934e-17	1.20938320306964e-15	up
ENSG00000116652.6	DLEU2L	2.01177	-1.39281	10.8686	0.000978065	0.00582937	up
ENSG00000162620.16	LRRIQ3	1.08197	1.74335	32.1951	1.3944185827498e-08	2.270132539042e-07	up
ENSG00000184005.11	ST6GALNAC3	1.83406	-1.98847	6.67925	0.00975418	0.0410978	up
ENSG00000162643.13	DNAI3	1.57075	0.463194	29.3199	6.13612597561204e-08	9.09041884654501e-07	up
ENSG00000189195.15	BTBD8	1.49118	3.54677	118.2	1.56791224658629e-27	1.36871718624386e-25	up
ENSG00000162676.12	GFI1	1.35301	0.955361	29.412	5.85134307709799e-08	8.69495309688281e-07	up
ENSG00000224081.9	SLC44A3-AS1	1.2724	-0.75335	7.58776	0.0058766	0.0269155	up
ENSG00000143036.17	SLC44A3	1.59972	1.16693	49.3656	2.12443038863651e-12	5.8888002166148e-11	up
ENSG00000271092.5	TLCD4-RWDD3	1.71804	-0.867455	14.2344	0.000161395	0.00120067	up
ENSG00000228084.1	AC118553.1	1.60655	0.0127422	19.8185	8.51534432491823e-06	8.58107268910782e-05	up
ENSG00000116299.17	ELAPOR1	1.03483	-0.42887	6.98596	0.00821517	0.0356763	up
ENSG00000168679.18	SLC16A4	1.47727	0.309108	24.7944	6.37841288273637e-07	7.87379933907734e-06	up
ENSG00000173947.14	PIFO	1.5132	0.885697	34.2021	4.96756375485886e-09	8.75129123175256e-08	up
ENSG00000232450.1	AL133517.1	1.16673	-0.935693	7.20199	0.00728229	0.0321551	up
ENSG00000134247.10	PTGFRN	1.26874	0.123494	12.5084	0.000405126	0.00270121	up
ENSG00000131781.13	FMO5	1.82781	0.299666	33.7385	6.30412059450085e-09	1.08829812671537e-07	up
ENSG00000234283.1	LINC01731	2.50199	-2.36701	6.745	0.00940109	0.0399195	up
ENSG00000231551.8	AC245100.4	1.48424	-1.06641	9.02295	0.0026661	0.0137996	up
ENSG00000261168.1	AL592424.1	1.21303	-0.646662	8.96975	0.00274486	0.0141521	up
ENSG00000178796.13	RIIAD1	4.00031	-3.1026	6.37795	0.0115547	0.0470686	up
ENSG00000249602.1	AL589765.4	1.3642	0.250622	20.9755	4.6518653252719e-06	4.9076172284362e-05	up
ENSG00000236263.1	AC234582.1	3.24925	-1.95265	14.9089	0.000112827	0.000874507	up
ENSG00000187800.13	PEAR1	3.18829	-2.51875	8.13878	0.00433284	0.0209057	up
ENSG00000162755.14	KLHDC9	1.04459	1.58672	27.1275	1.9046970616251e-07	2.57636266744516e-06	up
ENSG00000143224.18	PPOX	1.00588	3.41697	56.537	5.51497400447892e-14	1.81826268080024e-12	up
ENSG00000288093.1	AL592295.5	1.50214	-1.0663	10.0813	0.00149785	0.00841072	up
ENSG00000117477.12	CCDC181	2.82202	-2.22948	9.76062	0.0017829	0.00975473	up
ENSG00000135828.11	RNASEL	1.46091	-0.0426248	18.1291	2.06421952087942e-05	0.000191274	up
ENSG00000157064.11	NMNAT2	1.64711	-0.288568	17.7922	2.46389850265575e-05	0.000224258	up
ENSG00000229739.4	PDC-AS1	2.05378	-2.06426	7.21889	0.00721402	0.0319355	up
ENSG00000163431.13	LMOD1	3.9668	-3.10247	6.28165	0.0121994	0.0491608	up
ENSG00000234996.4	ACTG1P25	1.49566	1.30952	45.824	1.29367007466931e-11	3.25857774880529e-10	up
ENSG00000143850.16	PLEKHA6	2.51503	-2.41588	6.95409	0.00836278	0.0362259	up
ENSG00000174514.13	MFSD4A	1.37057	-0.0419921	16.2333	5.60012141601254e-05	0.00046912	up
ENSG00000117595.12	IRF6	1.94366	-0.885434	18.3382	1.84963301995338e-05	0.000172692	up
ENSG00000288007.1	AC092803.4	1.21233	-0.201795	11.0131	0.000904721	0.00545069	up
ENSG00000237980.2	LINC02773	2.33861	-2.18639	7.49836	0.00617554	0.0280518	up
ENSG00000143494.15	VASH2	1.39093	0.874361	26.826	2.2262099587571e-07	2.98638917586664e-06	up
ENSG00000162817.7	C1orf115	1.85785	1.75442	81.1943	2.04582819638721e-19	1.05703533171639e-17	up
ENSG00000187554.14	TLR5	3.16226	-2.0267	13.7735	0.000206226	0.00149873	up
ENSG00000185155.12	MIXL1	1.11594	3.01127	57.7925	2.91272225637275e-14	9.84735834281673e-13	up
ENSG00000286389.1	AL731702.1	1.24085	0.0600886	15.9062	6.65605188597294e-05	0.000548309	up
ENSG00000233461.6	AL445524.1	1.34474	1.55343	42.6555	6.52807807087076e-11	1.50439018994913e-09	up
ENSG00000162946.23	DISC1	1.84573	-1.51856	8.28766	0.00399154	0.0194742	up
ENSG00000077585.14	GPR137B	1.0679	2.93102	51.7222	6.39352024978517e-13	1.87722998177427e-11	up
ENSG00000086619.14	ERO1B	1.58498	3.73302	144.916	2.24023628767774e-33	2.69602757188674e-31	up
ENSG00000186197.15	EDARADD	1.90862	-0.497278	22.3646	2.25493921685656e-06	2.52270246586661e-05	up
ENSG00000214837.8	LINC01347	1.36548	-0.865973	9.69693	0.00184576	0.0100516	up
ENSG00000179397.18	CATSPERE	1.39557	-0.336112	14.883	0.000114387	0.000885657	up
ENSG00000272342.1	AC116609.3	1.39249	-1.41555	6.30846	0.0120163	0.0485837	up
ENSG00000287126.1	AC108488.3	1.13754	2.21328	36.4351	1.57833167152089e-09	2.99136302021755e-08	up
ENSG00000150873.12	C2orf50	1.0223	0.0988835	9.14372	0.00249573	0.0130411	up
ENSG00000234378.1	AC098828.1	2.11541	-1.631	10.694	0.00107481	0.00632431	up
ENSG00000143994.14	ABHD1	1.24936	0.920225	22.0146	2.70590478217897e-06	2.98834892182937e-05	up
ENSG00000115226.10	FNDC4	1.49969	3.53664	126.048	3.00091529260538e-29	2.86793355610953e-27	up
ENSG00000171174.15	RBKS	1.27372	1.30144	35.4109	2.66982106388155e-09	4.89199543810476e-08	up
ENSG00000189350.13	TOGARAM2	1.01461	0.393061	12.7413	0.000357675	0.00242326	up
ENSG00000115295.20	CLIP4	1.31374	3.96211	108.665	1.92138212421767e-25	1.47865523264793e-23	up
ENSG00000115828.17	QPCT	1.33963	2.04532	54.0763	1.9285005199846e-13	6.00607765776674e-12	up
ENSG00000115841.21	RMDN2	1.64946	-1.4167	7.89275	0.00496334	0.0234223	up
ENSG00000152527.14	PLEKHH2	1.5239	2.40439	85.0668	2.88458243616896e-20	1.57381956647995e-18	up
ENSG00000223658.8	C1GALT1C1L	1.49049	1.05836	36.9381	1.21940503570405e-09	2.35226127072092e-08	up
ENSG00000138036.18	DYNC2LI1	1.02073	4.46828	64.0429	1.2173868687685e-15	4.65375968500211e-14	up
ENSG00000243244.7	STON1	1.14601	1.69328	31.4743	2.02096186441179e-08	3.19637689361052e-07	up
ENSG00000214595.12	EML6	1.50589	2.85015	69.2945	8.48065095479113e-17	3.57876127737246e-15	up
ENSG00000204923.4	FBXO48	1.17128	2.32262	43.4342	4.38453330630747e-11	1.03487725592943e-09	up
ENSG00000059728.11	MXD1	2.23554	3.63899	200.624	1.52650116749119e-45	3.30674075126758e-43	up
ENSG00000287250.1	AC073046.4	1.47264	-0.422567	13.3373	0.000260178	0.00183297	up
ENSG00000144045.14	DQX1	1.39902	-0.180412	11.2726	0.000786593	0.00483205	up
ENSG00000115423.19	DNAH6	1.92314	1.54506	55.6608	8.61195420265115e-14	2.77060493621925e-12	up
ENSG00000118640.11	VAMP8	1.17381	0.218302	15.8115	6.99752728927675e-05	0.000573691	up
ENSG00000230606.11	AC092683.1	1.55255	-0.736098	13.2778	0.000268561	0.00188657	up
ENSG00000071073.13	MGAT4A	1.38734	2.40509	69.2781	8.55125885962651e-17	3.60335755174233e-15	up
ENSG00000273045.7	C2orf15	2.10914	0.314385	46.8651	7.60440406981881e-12	1.96451583584612e-10	up
ENSG00000144061.14	NPHP1	1.15378	3.11418	51.1763	8.4429840452201e-13	2.44704286836885e-11	up
ENSG00000153094.24	BCL2L11	1.17263	1.80354	37.2957	1.0150671203564e-09	1.98692254803899e-08	up
ENSG00000125637.16	PSD4	1.23476	3.40405	81.6503	1.62423961398796e-19	8.44130255771678e-18	up
ENSG00000146556.14	WASH2P	1.16277	0.954723	24.5744	7.1494344035138e-07	8.72527021542134e-06	up
ENSG00000265451.1	AC012447.1	1.06968	-0.407356	8.64761	0.0032749	0.016464	up
ENSG00000240253.6	FAR2P3	1.03234	1.92957	29.954	4.4241312938386e-08	6.69665090874824e-07	up
ENSG00000233221.7	AC133785.1	1.18456	0.387063	17.7788	2.48131742041526e-05	0.000225563	up
ENSG00000163046.15	ANKRD30BL	4.80834	-2.74966	10.7972	0.00101656	0.00601627	up
ENSG00000121966.7	CXCR4	2.52655	-2.36625	7.02949	0.00801784	0.0349335	up
ENSG00000144227.5	NXPH2	2.88019	-2.6882	6.28857	0.0121519	0.0490247	up
ENSG00000153237.18	CCDC148	2.29292	-0.473429	23.7692	1.08605971822308e-06	1.28429965223274e-05	up
ENSG00000287091.1	AC009961.3	1.1265	-0.705255	7.96666	0.00476468	0.0226309	up
ENSG00000054219.11	LY75	4.8738	-2.68831	10.841	0.000992794	0.00589628	up
ENSG00000234350.5	AC007405.1	1.62677	-0.85074	13.3157	0.0002632	0.00185336	up
ENSG00000222033.1	LINC01124	4.83155	-2.74971	10.7618	0.00103618	0.00611543	up
ENSG00000231453.1	LINC01305	1.8822	-1.04647	7.42016	0.00644973	0.0291388	up
ENSG00000163328.14	GPR155	1.04272	2.26631	29.5778	5.37153886133436e-08	8.04328123199498e-07	up
ENSG00000170166.6	HOXD4	1.16615	0.033638	10.9847	0.000918663	0.00552104	up
ENSG00000150722.10	PPP1R1C	2.42327	-2.1448	8.30055	0.00396332	0.0193559	up
ENSG00000162999.13	DUSP19	1.3759	2.06493	58.0839	2.51172777612792e-14	8.55098569092957e-13	up
ENSG00000064989.13	CALCRL	1.51949	2.90825	95.8172	1.2599509910385e-22	8.2429545373445e-21	up
ENSG00000151690.15	MFSD6	1.56813	3.15725	96.5663	8.6306348524942e-23	5.74930035595309e-21	up
ENSG00000162944.11	RFTN2	1.24677	0.791105	24.451	7.62239161403395e-07	9.23401907045604e-06	up
ENSG00000003400.15	CASP10	1.46261	-1.4928	6.46651	0.0109926	0.0452453	up
ENSG00000155754.15	C2CD6	1.13518	1.45789	29.8348	4.70462410224743e-08	7.10650967180391e-07	up
ENSG00000138380.18	CARF	1.13226	0.399287	17.1088	3.52988970549598e-05	0.000310928	up
ENSG00000227946.1	AC007383.1	1.07263	4.04607	66.9939	2.72345471664052e-16	1.10006505156679e-14	up
ENSG00000178385.15	PLEKHM3	1.14582	4.62374	78.4634	8.14931238024497e-19	3.9719748541314e-17	up
ENSG00000144406.19	UNC80	3.51139	-0.271709	57.1242	4.09137237455944e-14	1.36428841187704e-12	up
ENSG00000163449.11	TMEM169	1.34378	1.35604	33.8091	6.07932979674378e-09	1.05135375858057e-07	up
ENSG00000115657.14	ABCB6	1.74836	-1.68916	7.58286	0.00589258	0.0269718	up
ENSG00000135899.19	SP110	1.07108	1.19924	15.0734	0.000103408	0.000809008	up
ENSG00000237412.7	PRSS56	4.49694	-2.88077	8.69838	0.00318492	0.0160863	up
ENSG00000206567.10	AC022007.1	1.06648	1.03803	21.8317	2.97641142609372e-06	3.25756645751065e-05	up
ENSG00000233121.1	VN1R20P	4.18373	-3.02488	7.14383	0.00752225	0.0330351	up
ENSG00000163491.16	NEK10	1.5123	1.12053	41.2307	1.3528433671618e-10	2.97910778834937e-09	up
ENSG00000168016.15	TRANK1	1.35943	1.72699	47.1744	6.49444754016604e-12	1.69726205419675e-10	up
ENSG00000229589.1	ACVR2B-AS1	1.381	-0.02275	15.2492	9.42188724401065e-05	0.000744283	up
ENSG00000168329.14	CX3CR1	4.29827	-2.95093	7.51775	0.00610939	0.0278032	up
ENSG00000280739.3	EIF1B-AS1	1.07963	-0.149787	9.85833	0.00169064	0.0093391	up
ENSG00000114812.13	VIPR1	1.9276	-0.510142	17.0557	3.62998345728784e-05	0.000318116	up
ENSG00000144648.16	ACKR2	1.17472	-0.917872	6.97431	0.00826879	0.0358666	up
ENSG00000273328.5	AC099329.2	3.20074	-2.51858	8.57534	0.00340746	0.0170542	up
ENSG00000230530.2	LIMD1-AS1	1.07066	0.212523	11.3461	0.000756073	0.00466141	up
ENSG00000224424.8	PRKAR2A-AS1	1.22108	1.23972	28.8243	7.92512541966262e-08	1.14904495673086e-06	up
ENSG00000164068.16	RNF123	1.04871	5.84225	97.9449	4.301770771663e-23	2.95307475226556e-21	up
ENSG00000055955.17	ITIH4	1.93169	-1.9163	7.6203	0.00577147	0.0265046	up
ENSG00000272573.6	MUSTN1	3.98459	-3.10268	6.33288	0.011852	0.048012	up
ENSG00000272610.1	MAGI1-IT1	4.18969	-3.02478	7.31268	0.00684697	0.0305886	up
ENSG00000240891.8	PLCXD2	2.13288	-1.34531	14.0034	0.000182476	0.0013391	up
ENSG00000178075.20	GRAMD1C	1.23315	3.92636	94.2721	2.75004773331936e-22	1.7597898449276e-20	up
ENSG00000183833.16	CFAP91	1.82495	-1.00944	12.684	0.000368798	0.00249137	up
ENSG00000113924.12	HGD	4.51711	-2.88058	8.9973	0.00270378	0.0139649	up
ENSG00000138496.16	PARP9	1.00334	2.72991	42.1895	8.28451183112908e-11	1.87184855115976e-09	up
ENSG00000163840.10	DTX3L	1.12757	3.21107	61.7815	3.83756017971544e-15	1.40457584349935e-13	up
ENSG00000173193.15	PARP14	1.20417	3.35734	65.6914	5.27366835974587e-16	2.09258015620635e-14	up
ENSG00000285600.1	AC023593.1	1.66613	-1.602	7.57464	0.00591951	0.0270569	up
ENSG00000114626.18	ABTB1	2.01783	3.49698	166.48	4.34523563293743e-38	6.61833702341783e-36	up
ENSG00000250796.1	AC112484.2	2.98542	-2.62974	6.62163	0.0100748	0.0421316	up
ENSG00000172771.12	EFCAB12	1.66228	0.629021	23.2489	1.42331493854748e-06	1.65237880360788e-05	up
ENSG00000181322.15	NME9	5.67274	-2.27454	18.6739	1.55088158810066e-05	0.00014711	up
ENSG00000120756.13	PLS1	1.02082	5.631	89.1554	3.64977185928635e-21	2.1304177296002e-19	up
ENSG00000240875.6	LINC00886	1.47368	-1.49371	7.11019	0.00766468	0.033595	up
ENSG00000260572.1	AC069224.1	1.96152	-1.91653	7.97808	0.00473473	0.0225179	up
ENSG00000169064.13	ZBBX	1.10097	-0.405247	8.79671	0.00301774	0.0153681	up
ENSG00000163536.13	SERPINI1	1.62349	2.61358	102.64	4.01984976591484e-24	2.9098140236241e-22	up
ENSG00000173890.17	GPR160	1.23701	0.960576	22.9324	1.67800105516889e-06	1.92060519989664e-05	up
ENSG00000272970.3	AC107294.2	1.0827	0.363328	15.2335	9.50038084828911e-05	0.000749674	up
ENSG00000273403.1	AC107294.3	4.20328	-3.02464	6.99309	0.0081825	0.0355617	up
ENSG00000286086.1	AC099661.1	1.79471	-0.0915038	21.245	4.04161947144485e-06	4.31519239952293e-05	up
ENSG00000163898.10	LIPH	1.7052	3.28536	108.755	1.83628072272292e-25	1.42064003850024e-23	up
ENSG00000196083.10	IL1RAP	1.78849	0.521805	36.3345	1.66199051369318e-09	3.14177443971838e-08	up
ENSG00000233058.2	LINC00884	1.16404	0.313389	13.6382	0.000221627	0.00159441	up
ENSG00000163958.14	ZDHHC19	1.1056	1.20217	25.2431	5.05397426467499e-07	6.35692143639378e-06	up
ENSG00000227375.6	DLG1-AS1	1.55842	-0.549784	15.8752	6.76589518340851e-05	0.000556887	up
ENSG00000236438.7	FAM157A	1.43258	-0.850562	10.8379	0.000994438	0.00590484	up
ENSG00000286705.1	AC079140.6	1.94238	-1.98871	6.31239	0.0119897	0.0484942	up
ENSG00000123933.17	MXD4	1.03972	5.39331	71.3879	2.93463199411443e-17	1.29834157391653e-15	up
ENSG00000109758.9	HGFAC	1.58011	-1.65908	6.73387	0.00945993	0.0401227	up
ENSG00000286176.2	AC116317.1	1.15251	-0.767013	7.27385	0.00699657	0.0311332	up
ENSG00000246526.2	LINC02481	4.22667	-2.95062	6.81222	0.00905363	0.0387072	up
ENSG00000251379.1	AC099550.1	4.39338	-2.95084	8.01098	0.00464945	0.0221809	up
ENSG00000251173.1	UCHL1-AS1	4.19147	-3.02491	6.9696	0.00829061	0.0359506	up
ENSG00000251350.2	LINC02475	4.38027	-2.951	8.09551	0.0044375	0.0213123	up
ENSG00000286294.1	AC107398.5	1.82702	-1.81548	7.53123	0.00606385	0.0276303	up
ENSG00000249693.3	THEGL	1.41536	0.226902	21.9576	2.78736790834795e-06	3.06558056080209e-05	up
ENSG00000128040.11	SPINK2	2.9345	0.818218	93.1833	4.76674769789537e-22	3.02383448323758e-20	up
ENSG00000138764.15	CCNG2	1.08106	3.95392	50.7233	1.0634795604079e-12	3.05805273004608e-11	up
ENSG00000163624.6	CDS1	2.05422	1.22069	74.9482	4.83236657293946e-18	2.26470718043336e-16	up
ENSG00000163644.15	PPM1K	1.08505	3.34727	60.1801	8.65640658942881e-15	3.05365445477993e-13	up
ENSG00000138642.15	HERC6	2.09004	1.31042	64.3195	1.05792037676527e-15	4.0707662497531e-14	up
ENSG00000248019.3	FAM13A-AS1	2.34377	-1.71953	10.2421	0.00137274	0.00781749	up
ENSG00000138640.15	FAM13A	5.4259	-2.41582	16.0073	6.30992660183961e-05	0.000522297	up
ENSG00000245293.3	CYP2U1-AS1	1.6425	-0.937324	10.3724	0.00127915	0.00736225	up
ENSG00000145365.11	TIFA	1.19182	1.88959	42.3618	7.58567982519578e-11	1.72366449734285e-09	up
ENSG00000073331.18	ALPK1	1.18765	0.0518011	13.0937	0.000296297	0.00205427	up
ENSG00000153132.13	CLGN	1.99807	0.682433	45.0741	1.89715505477356e-11	4.70571691448668e-10	up
ENSG00000170153.11	RNF150	4.76029	-2.74943	10.1587	0.00143621	0.00810821	up
ENSG00000151623.15	NR3C2	2.13512	-1.63055	10.4764	0.0012091	0.00701427	up
ENSG00000164142.16	FAM160A1	1.60014	-1.51898	6.77395	0.00924981	0.0394101	up
ENSG00000287642.1	AC093599.2	4.8738	-2.68831	10.841	0.000992794	0.00589628	up
ENSG00000109472.14	CPE	1.53619	-1.57441	6.85447	0.00884197	0.0379698	up
ENSG00000250131.2	AC078881.1	1.23735	2.14487	46.0038	1.1802539523991e-11	2.98567553367757e-10	up
ENSG00000287349.1	AC108477.2	4.80834	-2.74966	10.7972	0.00101656	0.00601627	up
ENSG00000271538.6	LINC02427	2.89217	-2.23021	8.98521	0.00272174	0.0140477	up
ENSG00000205129.8	C4orf47	1.0927	-0.0981113	10.7915	0.00101969	0.00603038	up
ENSG00000168491.10	CCDC110	1.48431	1.85214	60.3346	8.00284825428003e-15	2.82651321676528e-13	up
ENSG00000154553.16	PDLIM3	1.00629	1.87358	30.3208	3.66170061022415e-08	5.58887122366362e-07	up
ENSG00000249201.2	CTD-3080P12.3	4.18207	-3.02467	7.28922	0.00693695	0.0309197	up
ENSG00000250584.3	LINC01511	3.95803	-3.10266	6.25055	0.0124155	0.0498665	up
ENSG00000250056.8	LINC01018	1.10719	0.650784	17.8115	2.43899764714176e-05	0.00022213	up
ENSG00000244968.7	LIFR-AS1	1.99157	-1.02946	15.5938	7.8511484895255e-05	0.000634251	up
ENSG00000164181.14	ELOVL7	2.42956	-1.25395	17.831	2.41422381474815e-05	0.000220011	up
ENSG00000164331.10	ANKRA2	1.39974	3.19231	90.6308	1.73144630919045e-21	1.03759048905667e-19	up
ENSG00000132837.15	DMGDH	2.22623	-2.22916	7.23897	0.00713381	0.0316332	up
ENSG00000152409.9	JMY	1.24975	3.54155	75.151	4.36048752543839e-18	2.05343151681031e-16	up
ENSG00000249042.6	AC008771.1	1.48193	2.51489	83.1725	7.51967106347905e-20	4.00556030201059e-18	up
ENSG00000173221.14	GLRX	1.11018	3.18987	56.6669	5.16262807078671e-14	1.70980628881185e-12	up
ENSG00000223652.2	AC106786.1	1.23641	0.015952	14.8	0.000119536	0.000920897	up
ENSG00000164398.15	ACSL6	3.8434	-1.57656	24.5449	7.25972610778986e-07	8.84597626234194e-06	up
ENSG00000233006.8	MIR3936HG	1.3078	1.62064	42.2936	7.85480242800909e-11	1.78204687513342e-09	up
ENSG00000197536.11	IRF1-AS1	1.20146	-0.78387	8.28849	0.00398972	0.0194719	up
ENSG00000205089.8	CCNI2	1.05135	1.36861	23.0208	1.60260892010126e-06	1.84018250022147e-05	up
ENSG00000198944.6	SOWAHA	1.03921	2.0295	33.2945	7.92058677957228e-09	1.34044930429289e-07	up
ENSG00000112981.5	NME5	1.18563	0.0502918	13.6303	0.000222566	0.00160037	up
ENSG00000158402.20	CDC25C	1.06855	5.07462	85.6815	2.11381614263882e-20	1.17076589536609e-18	up
ENSG00000120738.8	EGR1	1.10695	4.97226	34.15	5.10244013966506e-09	8.97268547470625e-08	up
ENSG00000253404.1	AC034243.1	1.81085	-1.84754	6.89541	0.00864171	0.03726	up
ENSG00000279726.2	AC005609.5	3.26403	-1.98859	13.598	0.000226431	0.00162258	up
ENSG00000204963.6	PCDHA7	1.12652	0.290369	15.3236	9.05783872162272e-05	0.000718436	up
ENSG00000120327.6	PCDHB14	1.44632	-0.495668	14.0966	0.000173655	0.00127999	up
ENSG00000204956.5	PCDHGA1	2.60175	-2.36679	6.74119	0.0094212	0.0399991	up
ENSG00000254122.3	PCDHGB7	1.06335	1.18423	23.4342	1.29258038777806e-06	1.50959348483153e-05	up
ENSG00000145819.18	ARHGAP26	1.07197	3.3707	62.2091	3.08862391096379e-15	1.13901283294105e-13	up
ENSG00000113657.13	DPYSL3	1.49209	-1.39106	6.98642	0.00821306	0.0356725	up
ENSG00000133710.16	SPINK5	4.74583	-2.74951	9.9968	0.00156812	0.00875658	up
ENSG00000183111.12	ARHGEF37	1.15167	0.958805	18.0288	2.17585308932544e-05	0.000200348	up
ENSG00000211445.12	GPX3	1.38616	3.15602	85.0959	2.84244237985051e-20	1.55663642240353e-18	up
ENSG00000198624.13	CCDC69	1.59052	3.13641	113.868	1.39277261945616e-26	1.15710916145954e-24	up
ENSG00000055163.20	CYFIP2	1.75741	4.03299	176.891	2.31334787094379e-40	4.0030500081586e-38	up
ENSG00000164463.12	CREBRF	1.25949	2.61997	55.8466	7.83534941120389e-14	2.5347008648368e-12	up
ENSG00000137265.15	IRF4	2.53878	-2.06432	9.74085	0.00180217	0.00984729	up
ENSG00000250903.9	GMDS-DT	1.00198	2.40901	35.2273	2.93382343714339e-09	5.34559081593901e-08	up
ENSG00000288612.1	AL133351.4	1.15474	-0.61726	7.57269	0.00592593	0.027082	up
ENSG00000285219.2	HULC	2.22711	-0.771112	24.2988	8.24909409966023e-07	9.94789723094696e-06	up
ENSG00000153157.13	SYCP2L	1.03803	1.15589	17.5322	2.82489547198575e-05	0.000253564	up
ENSG00000112293.15	GPLD1	1.05664	3.47481	59.3878	1.29468797084113e-14	4.48600177953529e-13	up
ENSG00000124508.17	BTN2A2	1.30442	4.43465	124.189	7.65924900279866e-29	7.1561366721356e-27	up
ENSG00000111801.16	BTN3A3	1.2532	1.41911	25.2021	5.16267604587679e-07	6.48806610595706e-06	up
ENSG00000158553.4	POM121L2	1.43935	0.0423356	15.9478	6.51134325923863e-05	0.000537296	up
ENSG00000204789.4	ZNF204P	1.59066	4.08654	154.077	2.22805703762708e-35	2.97521917846421e-33	up
ENSG00000287252.1	AL009179.1	1.23916	1.2003	30.1459	4.00732759971523e-08	6.10048351515212e-07	up
ENSG00000197279.4	ZNF165	1.60276	0.077058	24.5985	7.06078353991327e-07	8.63233920740901e-06	up
ENSG00000287804.1	Z98745.2	1.29454	0.486391	21.7209	3.15329044998712e-06	3.42786675299416e-05	up
ENSG00000232040.4	ZBED9	1.27672	3.20897	73.9347	8.07430441904863e-18	3.71850328237257e-16	up
ENSG00000287279.1	AL121932.2	2.45869	-1.54769	12.4204	0.000424675	0.00281742	up
ENSG00000214922.9	HLA-F-AS1	1.64917	0.388572	32.4792	1.20477394895139e-08	1.9815753297601e-07	up
ENSG00000273340.1	MICE	1.28816	-0.954471	7.78849	0.005258	0.024513	up
ENSG00000204264.12	PSMB8	1.32213	-0.753278	10.2903	0.00133734	0.00764896	up
ENSG00000242574.9	HLA-DMB	1.91305	1.79998	86.4839	1.40876063629377e-20	7.87720765731833e-19	up
ENSG00000231389.7	HLA-DPA1	1.63346	-1.66088	6.30702	0.0120261	0.0486163	up
ENSG00000223865.11	HLA-DPB1	3.11709	-2.57256	7.80588	0.00520765	0.0243201	up
ENSG00000124507.11	PACSIN1	1.22956	2.82028	55.4579	9.54834162128996e-14	3.05839761635272e-12	up
ENSG00000023892.11	DEF6	1.3913	0.611907	26.3836	2.7990222015166e-07	3.68548425309102e-06	up
ENSG00000137171.15	KLC4	1.06558	4.34467	79.0706	5.99282226385482e-19	2.95538101659646e-17	up
ENSG00000146216.13	TTBK1	1.49667	1.79236	60.004	9.46667844101107e-15	3.31946695838043e-13	up
ENSG00000271754.1	AL355802.3	1.37602	0.1949	21.4401	3.65062431424953e-06	3.92784611647952e-05	up
ENSG00000001561.7	ENPP4	1.11115	2.87602	49.7951	1.70665561880847e-12	4.77602267142919e-11	up
ENSG00000227885.3	AL590652.1	1.83183	-1.65938	8.13925	0.00433171	0.0209037	up
ENSG00000226803.9	ZNF451-AS1	3.70807	-2.22987	13.3074	0.000264354	0.00186104	up
ENSG00000225096.3	AL445250.1	1.11021	0.462355	15.563	7.97991396728931e-05	0.000643942	up
ENSG00000266680.1	AL135905.1	1.11751	0.0693582	10.0972	0.00148493	0.00834622	up
ENSG00000269964.3	MEI4	1.11909	-0.767981	7.71478	0.00547706	0.0254038	up
ENSG00000287816.1	AL133475.1	2.03906	-1.68971	9.88617	0.00166526	0.00921104	up
ENSG00000146250.7	PRSS35	1.1534	1.52699	31.4601	2.03585082949814e-08	3.21818495447803e-07	up
ENSG00000260000.2	AL133338.1	1.20812	1.36986	32.7537	1.04608509603171e-08	1.74311752412258e-07	up
ENSG00000203808.12	BVES-AS1	1.03477	1.95922	27.389	1.66375327000985e-07	2.27465173577223e-06	up
ENSG00000155085.15	AK9	2.12743	0.945618	65.2396	6.6324249704993e-16	2.60697091179142e-14	up
ENSG00000203778.8	FAM229B	1.26694	3.67148	64.1265	1.16681611575417e-15	4.47213243631913e-14	up
ENSG00000111816.8	FRK	1.46848	-0.497295	14.7098	0.000125394	0.000960959	up
ENSG00000183807.8	FAM162B	1.20154	1.67803	29.3126	6.15934658421535e-08	9.11558357838025e-07	up
ENSG00000111879.20	FAM184A	1.06773	3.01599	43.5132	4.21108158484335e-11	9.97964909782487e-10	up
ENSG00000146411.6	SLC2A12	3.81558	-0.581795	54.7464	1.37126986650963e-13	4.32593484101483e-12	up
ENSG00000135525.18	MAP7	2.31631	-0.511381	29.4594	5.70998428794052e-08	8.51952961819044e-07	up
ENSG00000112379.9	ARFGEF3	1.03683	-0.428875	7.97694	0.0047377	0.0225283	up
ENSG00000203734.12	ECT2L	4.35381	-2.95061	7.72481	0.0054467	0.025271	up
ENSG00000235652.9	FBXO30-DT	1.54948	-0.371488	10.9431	0.000939536	0.00562567	up
ENSG00000203722.8	RAET1G	2.23749	-0.754411	24.2199	8.59412756754466e-07	1.03554456771848e-05	up
ENSG00000131015.5	ULBP2	1.35905	2.64755	67.2674	2.37064262168839e-16	9.62876011509103e-15	up
ENSG00000164674.16	SYTL3	1.33856	0.466768	21.9711	2.76790260560017e-06	3.04875871179553e-05	up
ENSG00000071242.12	RPS6KA2	1.06927	0.497658	13.521	0.000235909	0.00168103	up
ENSG00000226445.2	BX322234.1	2.24337	-1.75169	10.2242	0.00138608	0.00787842	up
ENSG00000073067.14	CYP2W1	4.18001	-3.02456	6.5511	0.0104819	0.0435108	up
ENSG00000164849.10	GPR146	1.28044	-0.0809601	12.9492	0.000320052	0.00219606	up
ENSG00000231704.6	AC004895.1	4.6977	-2.81377	9.36437	0.00221243	0.0117424	up
ENSG00000215045.8	GRID2IP	1.22011	1.24572	30.3633	3.58241860378266e-08	5.47357626170428e-07	up
ENSG00000272894.5	AC004982.2	1.56792	-1.12686	9.93064	0.0016255	0.00902869	up
ENSG00000106415.13	GLCCI1	1.30241	2.73982	60.6699	6.7493972331497e-15	2.40413365025858e-13	up
ENSG00000146530.14	VWDE	2.75416	0.0902296	59.1118	1.48962089318861e-14	5.14922853432715e-13	up
ENSG00000226690.8	AC013470.2	1.77005	-0.281466	19.0101	1.30029985680454e-05	0.000125747	up
ENSG00000286703.1	AC005682.2	3.89731	-2.14496	14.4164	0.000146519	0.00110178	up
ENSG00000230042.1	AK3P3	1.2591	-0.312362	12.7835	0.000349685	0.00237597	up
ENSG00000105928.16	GSDME	1.15049	0.755935	19.5808	9.64336007324378e-06	9.6085322651428e-05	up
ENSG00000086300.16	SNX10	1.81622	4.38989	212.07	4.85554779758498e-48	1.19324067052584e-45	up
ENSG00000243766.8	HOTTIP	3.12604	-2.51875	7.98947	0.00470502	0.022413	up
ENSG00000106066.15	CPVL	2.0059	-2.02563	6.36116	0.0116645	0.0474367	up
ENSG00000231952.3	DPY19L1P2	1.20282	-1.10467	6.65805	0.00987088	0.0414688	up
ENSG00000155849.15	ELMO1	1.063	-0.34613	8.68252	0.00321276	0.0161961	up
ENSG00000187037.8	GPR141	1.1368	0.427022	17.3965	3.03384762911276e-05	0.000270329	up
ENSG00000086288.12	NME8	1.32963	0.375824	17.6997	2.58666587174577e-05	0.000234266	up
ENSG00000058404.20	CAMK2B	2.22234	2.23237	91.8518	9.34145523575514e-22	5.7633231416545e-20	up
ENSG00000234707.3	SEC61G-DT	4.36429	-2.95087	8.19309	0.00420502	0.0203764	up
ENSG00000226581.2	LINC02848	1.06874	-0.180412	10.1782	0.00142108	0.00804608	up
ENSG00000224316.1	GTF2IP5	1.38807	-0.534296	12.9522	0.000319553	0.00219367	up
ENSG00000236529.2	AC093582.1	1.03803	0.374202	12.4152	0.00042586	0.002824	up
ENSG00000230583.7	GTF2IRD1P1	1.21745	-0.456301	10.3318	0.00130757	0.00750362	up
ENSG00000232546.1	AC027644.1	1.3002	-1.20873	6.84788	0.00887467	0.0380879	up
ENSG00000230295.1	GTF2IP23	1.36065	-1.14519	7.25085	0.00708673	0.0314579	up
ENSG00000233369.7	GTF2IP4	1.12692	1.52558	24.5032	7.41872808107893e-07	9.01281120088258e-06	up
ENSG00000176428.6	VPS37D	1.13438	2.03259	40.3125	2.16424802713163e-10	4.65719420937729e-09	up
ENSG00000214439.4	FAM185BP	1.58313	-0.867272	13.3781	0.000254586	0.00179877	up
ENSG00000186088.16	GSAP	1.15237	2.06712	39.3359	3.56813191474801e-10	7.4639806663012e-09	up
ENSG00000182165.18	TP53TG1	1.04746	2.20391	35.8477	2.13361922418062e-09	3.96918324376196e-08	up
ENSG00000105792.19	CFAP69	1.18804	0.472351	18.4069	1.78413597814736e-05	0.000167014	up
ENSG00000188693.8	CYP51A1-AS1	1.38995	-0.918313	9.79468	0.00175018	0.00959906	up
ENSG00000205413.8	SAMD9	3.38209	-2.41539	9.67194	0.00187104	0.0101742	up
ENSG00000239521.9	CASTOR3	1.40461	3.6132	55.8488	7.82646154420835e-14	2.53462947285525e-12	up
ENSG00000272072.1	AC004492.1	1.73904	-1.57444	8.52307	0.00350673	0.0174852	up
ENSG00000135241.17	PNPLA8	1.01991	5.22109	92.4342	6.96024955193681e-22	4.34926363027436e-20	up
ENSG00000164603.12	BMT2	1.09624	3.84394	67.2283	2.41812923470621e-16	9.80801266848106e-15	up
ENSG00000008311.15	AASS	2.62476	-1.75146	12.8011	0.000346424	0.00235601	up
ENSG00000164675.11	IQUB	1.12594	-0.918009	6.36973	0.0116083	0.0472607	up
ENSG00000205085.12	FAM71F2	1.21499	-0.784021	7.36225	0.00666074	0.0298936	up
ENSG00000128596.17	CCDC136	1.3962	2.67769	80.0022	3.73990138683216e-19	1.87920405767216e-17	up
ENSG00000128604.20	IRF5	1.08454	3.53147	63.0327	2.03301025196454e-15	7.66151440830553e-14	up
ENSG00000273297.2	AC009275.1	2.9659	-2.18621	10.1591	0.00143591	0.00810811	up
ENSG00000006459.11	KDM7A	1.28184	3.50152	91.4412	1.1496060714127e-21	7.0185970673054e-20	up
ENSG00000231840.2	TMEM139-AS1	1.43251	-1.16623	6.42637	0.0112438	0.0460782	up
ENSG00000281189.1	GHET1	1.02499	0.91304	18.8843	1.38889846818048e-05	0.000133345	up
ENSG00000240449.1	REPIN1-AS1	1.51525	-1.2529	8.55787	0.00344032	0.0171951	up
ENSG00000181652.19	ATG9B	1.22271	-1.10424	6.61945	0.0100871	0.0421712	up
ENSG00000214106.9	PAXIP1-AS2	1.42334	1.63049	40.6897	1.78422093860286e-10	3.88227359587068e-09	up
ENSG00000147364.17	FBXO25	1.70183	3.07227	135.264	2.89009736495089e-31	3.07338208511359e-29	up
ENSG00000253764.3	AC019257.1	3.61817	-2.27393	12.2864	0.000456262	0.00299908	up
ENSG00000255052.5	FAM66D	1.72847	-1.00991	13.6429	0.000221075	0.00159122	up
ENSG00000227888.4	FAM66A	2.08237	-1.27685	13.0625	0.000301262	0.00208277	up
ENSG00000255122.1	AC068587.2	4.00031	-3.1026	6.37795	0.0115547	0.0470686	up
ENSG00000253390.1	AC104561.1	1.32811	-1.02698	7.08754	0.00776215	0.0339612	up
ENSG00000167034.10	NKX3-1	1.71776	-0.707853	15.3187	9.08152644974459e-05	0.00072012	up
ENSG00000228451.4	SDAD1P1	1.96478	0.133824	26.7016	2.37422278449833e-07	3.16462037875429e-06	up
ENSG00000172733.11	PURG	1.39613	1.07692	35.7187	2.2796489576628e-09	4.23007957600831e-08	up
ENSG00000233170.4	AC138356.2	1.19436	0.714531	19.4243	1.04664497682794e-05	0.000103441	up
ENSG00000255366.1	AC120036.4	1.22453	-0.256237	9.47298	0.00208521	0.0111664	up
ENSG00000181690.8	PLAG1	1.39959	1.47051	36.9526	1.21033420214848e-09	2.33630451535512e-08	up
ENSG00000104205.16	SGK3	1.08207	2.48882	39.3512	3.54026214809427e-10	7.4162912792886e-09	up
ENSG00000164749.13	HNF4G	1.80519	-0.162535	25.6631	4.06520454974186e-07	5.19820034336034e-06	up
ENSG00000164695.5	CHMP4C	1.63516	2.15732	78.6727	7.33017045110477e-19	3.5967030985253e-17	up
ENSG00000185015.8	CA13	1.2806	0.311198	19.4141	1.05228347859196e-05	0.000103963	up
ENSG00000104413.18	ESRP1	1.02763	2.17164	35.8608	2.1192461892186e-09	3.94495452307502e-08	up
ENSG00000164938.14	TP53INP1	1.47178	3.2928	74.6312	5.67405878252481e-18	2.65067372262229e-16	up
ENSG00000177459.11	ERICH5	2.21177	2.03841	125.837	3.33761685591254e-29	3.16900218617878e-27	up
ENSG00000104361.10	NIPAL2	1.06898	3.34625	60.5475	7.18248175093348e-15	2.54908369325605e-13	up
ENSG00000104450.13	SPAG1	1.03736	5.67363	100.468	1.20349429927037e-23	8.4400449131565e-22	up
ENSG00000247081.8	BAALC-AS1	1.33857	1.34435	38.9131	4.43106579380645e-10	9.1512774063613e-09	up
ENSG00000251003.9	ZFPM2-AS1	4.00031	-3.1026	6.37795	0.0115547	0.0470686	up
ENSG00000155792.10	DEPTOR	1.442	0.665979	18.6942	1.53448408577468e-05	0.000145696	up
ENSG00000156804.7	FBXO32	2.25813	-0.634978	26.3019	2.92005063997675e-07	3.83276305724776e-06	up
ENSG00000104419.17	NDRG1	1.04626	2.90531	44.5231	2.51367669523607e-11	6.12072949837499e-10	up
ENSG00000104518.11	GSDMD	1.20553	-0.299561	10.3337	0.00130625	0.00750047	up
ENSG00000254973.2	AC105219.3	1.09707	0.865157	20.1543	7.14384134648892e-06	7.29195449691874e-05	up
ENSG00000179698.14	WDR97	1.01081	-0.690669	6.55222	0.0104753	0.0434896	up
ENSG00000183784.7	DOCK8-AS1	3.05491	-1.7215	16.3174	5.35694029055949e-05	0.000451465	up
ENSG00000107099.16	DOCK8	1.29108	1.09579	23.7861	1.07658347011292e-06	1.27567289303007e-05	up
ENSG00000107014.9	RLN2	1.58105	-0.523585	16.6904	4.40022370850274e-05	0.000378137	up
ENSG00000107018.8	RLN1	2.16606	-1.25446	14.3711	0.000150088	0.00112514	up
ENSG00000231967.1	AL135786.1	4.15918	-3.02475	7.12456	0.00760352	0.0333519	up
ENSG00000120217.14	CD274	4.95409	-1.34707	37.2221	1.0541033119155e-09	2.05507981691046e-08	up
ENSG00000229611.2	LINC02851	2.22233	-1.41811	14.1537	0.000168468	0.00124663	up
ENSG00000225489.7	AL354707.1	1.03342	0.667857	16.4202	5.07410138630004e-05	0.000430107	up
ENSG00000285688.1	AL161443.1	4.08916	-3.02462	6.52141	0.0106583	0.0441178	up
ENSG00000164946.20	FREM1	1.32063	-0.129748	15.3956	8.71935e-05	0.000694203	up
ENSG00000107295.10	SH3GL2	1.84941	-1.88177	6.29557	0.012104	0.0488707	up
ENSG00000261215.1	AL162231.4	3.06004	-2.57281	7.45428	0.00632858	0.0286624	up
ENSG00000196092.14	PAX5	1.92294	-0.396725	24.4224	7.73624e-07	9.360306e-06	up
ENSG00000070601.10	FRMPD1	1.32236	0.891633	28.7528	8.222911e-08	1.189861e-06	up
ENSG00000275318.1	AL136981.2	1.86625	-1.81493	7.35337	0.00669373	0.0300176	up
ENSG00000287070.1	AL499604.1	4.11091	-3.02473	6.69626	0.00966152	0.0407884	up
ENSG00000255145.3	STX17-AS1	1.51028	-1.54714	6.33121	0.0118631	0.048044	up
ENSG00000165028.12	NIPSNAP3B	1.08305	1.04506	15.5245	8.144339e-05	0.000655943	up
ENSG00000260230.5	FRRS1L	1.62496	3.92676	157.451	4.078727e-36	5.762236e-34	up
ENSG00000173258.13	ZNF483	1.34458	2.29438	55.9537	7.419801e-14	2.410941e-12	up
ENSG00000119411.11	BSPRY	2.1398	0.860348	53.1915	3.025686e-13	9.265252e-12	up
ENSG00000136883.14	KIF12	1.10543	0.357854	14.3509	0.000151706	0.0011364	up
ENSG00000185681.13	MORN5	1.68085	-1.75045	6.69059	0.00969232	0.040883	up
ENSG00000223478.1	AL441992.1	1.0515	2.86621	46.3081	1.010481e-11	2.576642e-10	up
ENSG00000188747.8	NOXA1	1.19878	2.31409	50.0299	1.51424e-12	4.270245e-11	up
ENSG00000159247.13	TUBBP5	1.15544	-0.147554	11.9774	0.000538503	0.00347085	up
ENSG00000185267.10	CDNF	1.35381	-0.937	9.31708	0.00227027	0.0120145	up
ENSG00000176244.7	ACBD7	1.83393	2.27116	94.3612	2.629009e-22	1.686025e-20	up
ENSG00000272516.1	AL158211.4	4.39338	-2.95084	8.01098	0.00464945	0.0221808	up
ENSG00000230445.4	LRRC37A6P	1.04957	0.324132	11.7848	0.000597163	0.00379367	up
ENSG00000169126.16	ARMC4	4.81909	-2.74992	10.1083	0.00147604	0.00830103	up
ENSG00000150054.18	MPP7	1.16525	0.205381	15.0452	0.000104967	0.000820543	up
ENSG00000231187.3	AL356056.2	1.75972	-0.721453	12.2036	0.000476979	0.00311983	up
ENSG00000108176.15	DNAJC12	2.0006	0.467987	45.6077	1.444758e-11	3.617338e-10	up
ENSG00000179774.9	ATOH7	1.05225	-0.0696049	9.63299	0.00191113	0.0103671	up
ENSG00000260400.1	AL513534.2	1.01013	-0.0493191	9.40113	0.00216852	0.011547	up
ENSG00000165730.16	STOX1	1.17245	3.89845	63.2135	1.854757e-15	6.998776e-14	up
ENSG00000214875.2	MED28P1	4.46611	-2.88045	8.43084	0.00368911	0.0182268	up
ENSG00000122862.5	SRGN	1.63963	-1.39258	9.16102	0.00247225	0.0129363	up
ENSG00000099282.10	TSPAN15	1.24004	3.98481	98.8511	2.722171e-23	1.890906e-21	up
ENSG00000236154.1	AL450311.1	2.82207	-2.22948	9.76331	0.00178029	0.0097423	up
ENSG00000156042.18	CFAP70	1.42857	1.30943	32.6564	1.099739e-08	1.827317e-07	up
ENSG00000279689.1	AC022400.7	1.51091	-0.359604	16.0892	6.04265e-05	0.000502735	up
ENSG00000151224.13	MAT1A	1.13646	-0.660341	7.81428	0.00518349	0.0242344	up
ENSG00000223820.5	CFL1P1	1.24501	-0.850244	7.77691	0.00529183	0.0246464	up
ENSG00000138185.20	ENTPD1	2.05442	-2.10343	6.62214	0.0100719	0.0421257	up
ENSG00000155629.15	PIK3AP1	1.17818	0.614344	14.4283	0.000145595	0.00109539	up
ENSG00000120057.5	SFRP5	1.83178	-1.39275	10.3253	0.00131221	0.00752435	up
ENSG00000227128.5	LBX1-AS1	2.72746	-1.98914	9.74146	0.00180158	0.0098459	up
ENSG00000197748.13	CFAP43	1.17316	-0.632271	7.92523	0.004875	0.0230612	up
ENSG00000185187.13	SIGIRR	1.24691	0.154288	15.9735	6.423527e-05	0.000530649	up
ENSG00000161328.11	LRRC56	1.44599	0.264203	23.5807	1.197845e-06	1.405126e-05	up
ENSG00000183734.4	ASCL2	1.82232	-1.65979	8.51307	0.00352605	0.0175636	up
ENSG00000230593.3	PPIAP40	4.11203	-3.02494	6.58188	0.0103022	0.0429001	up
ENSG00000132109.10	TRIM21	1.11794	1.61868	31.8331	1.68006e-08	2.69806e-07	up
ENSG00000254595.1	AC084337.1	4.20299	-3.02461	7.19965	0.00729178	0.0321727	up
ENSG00000251364.7	AC107884.1	2.11136	-1.18857	14.0851	0.000174727	0.00128708	up
ENSG00000166405.15	RIC3	3.48705	-1.78316	18.408	1.783049e-05	0.000166966	up
ENSG00000130413.15	STK33	1.68892	-0.663076	14.9844	0.000108406	0.000844043	up
ENSG00000253973.3	AC079296.1	1.78333	-1.2753	10.8331	0.000997018	0.00591896	up
ENSG00000133805.15	AMPD3	1.40306	-0.78348	8.45073	0.00364897	0.0180651	up
ENSG00000166800.10	LDHAL6A	2.80224	-1.88274	13.4722	0.000242125	0.00172196	up
ENSG00000151117.9	TMEM86A	1.69954	1.29204	43.3052	4.683275e-11	1.099179e-09	up
ENSG00000254966.1	AC103974.1	2.99858	-1.78326	15.8502	6.85585e-05	0.000563339	up
ENSG00000110786.18	PTPN5	3.08845	-2.57291	7.6339	0.00572812	0.0263427	up
ENSG00000247151.7	CSTF3-DT	1.48246	0.530288	27.0423	1.990533e-07	2.686255e-06	up
ENSG00000166349.10	RAG1	1.45459	-0.935526	9.03129	0.00265397	0.0137416	up
ENSG00000166352.17	IFTAP	1.10192	2.95898	50.123	1.444078e-12	4.084199e-11	up
ENSG00000085117.12	CD82	1.29429	3.00569	77.4901	1.333902e-18	6.415894e-17	up
ENSG00000156587.16	UBE2L6	1.04336	3.35372	57.4591	3.450784e-14	1.159939e-12	up
ENSG00000254602.2	AP000662.1	1.44232	-1.1876	7.87691	0.00500699	0.023575	up
ENSG00000287264.1	AP003778.1	1.98774	-1.54693	10.6875	0.00107861	0.00634534	up
ENSG00000013725.14	CD6	1.01263	-0.382255	7.40536	0.00650299	0.0293206	up
ENSG00000162194.12	LBHD1	1.07497	1.16611	16.4126	5.094636e-05	0.000431223	up
ENSG00000256116.1	AP001453.1	1.21191	-0.406074	10.6425	0.00110516	0.00648332	up
ENSG00000181908.5	LINC02724	2.86538	-1.10825	25.7246	3.937668e-07	5.05812e-06	up
ENSG00000168062.10	BATF2	1.8868	-1.75082	8.00804	0.00465701	0.0222062	up
ENSG00000255173.1	AP003068.3	6.54801	-1.63258	34.2425	4.865447e-09	8.592096e-08	up
ENSG00000278952.1	AP003068.4	3.21415	-0.651993	38.7837	4.734518e-10	9.743578e-09	up
ENSG00000173156.7	RHOD	1.12402	4.64323	93.701	3.669766e-22	2.343202e-20	up
ENSG00000186642.16	PDE2A	2.41178	0.966977	78.5313	7.874194e-19	3.844289e-17	up
ENSG00000021300.14	PLEKHB1	1.45046	3.46442	92.8731	5.575607e-22	3.521664e-20	up
ENSG00000165434.8	PGM2L1	1.44083	2.75024	80.9157	2.355544e-19	1.210642e-17	up
ENSG00000171533.11	MAP6	1.12198	2.20186	43.917	3.426014e-11	8.205599e-10	up
ENSG00000178795.9	GDPD4	1.15409	1.5233	22.8069	1.791213e-06	2.040601e-05	up
ENSG00000246523.8	FZD4-DT	1.24716	0.649415	23.1642	1.487411e-06	1.718603e-05	up
ENSG00000214376.6	VSTM5	2.22141	-1.98856	7.61045	0.00580309	0.0266121	up
ENSG00000149212.12	SESN3	2.60929	-1.2993	19.3365	1.095901e-05	0.000107908	up
ENSG00000110723.12	EXPH5	4.701	-2.81364	9.92318	0.0016321	0.00905847	up
ENSG00000149289.11	ZC3H12C	1.09623	-0.630562	7.88244	0.0049917	0.0235295	up
ENSG00000150773.11	PIH1D2	1.00524	1.96729	31.5572	1.93649e-08	3.074414e-07	up
ENSG00000255129.6	AP000880.1	2.3064	-1.72052	10.9797	0.000921169	0.00553269	up
ENSG00000137747.16	TMPRSS13	1.63837	-1.14615	10.1419	0.00144934	0.00816559	up
ENSG00000110324.11	IL10RA	1.5046	1.24663	40.1006	2.412185e-10	5.156575e-09	up
ENSG00000160588.10	MPZL3	1.65495	0.868492	37.1852	1.074238e-09	2.088764e-08	up
ENSG00000255435.7	AP001267.3	1.29049	0.363237	15.1592	9.881629e-05	0.000776615	up
ENSG00000250073.3	AP000866.2	1.6359	-1.29797	7.75602	0.00535338	0.0248894	up
ENSG00000134955.12	SLC37A2	1.18499	-0.357039	8.8622	0.00291136	0.0148716	up
ENSG00000187686.4	KRT18P59	1.48826	-0.484032	14.2995	0.000155907	0.0011634	up
ENSG00000287426.1	AP003327.2	1.43649	-0.691865	12.6485	0.000375862	0.00253148	up
ENSG00000151715.8	TMEM45B	1.99688	0.00386301	34.0905	5.260733e-09	9.22832e-08	up
ENSG00000149418.11	ST14	1.19998	0.276336	15.4339	8.544342e-05	0.000682148	up
ENSG00000111181.12	SLC6A12	1.28713	-0.0309049	14.8216	0.000118172	0.000911588	up
ENSG00000111644.8	ACRBP	2.11795	-1.25397	11.4081	0.000731255	0.00453148	up
ENSG00000111653.20	ING4	1.05196	3.08428	49.9683	1.562529e-12	4.393712e-11	up
ENSG00000111679.17	PTPN6	1.29696	4.27096	87.2747	9.444637e-21	5.352693e-19	up
ENSG00000159403.18	C1R	2.43725	-1.84864	10.3487	0.00129563	0.00744684	up
ENSG00000139194.8	RBP5	2.1617	-1.29916	14.738	0.000123529	0.000948357	up
ENSG00000139182.15	CLSTN3	1.0385	5.96961	91.3893	1.180134e-21	7.189969e-20	up
ENSG00000226711.7	FAM66C	2.12331	0.557722	49.0245	2.527921e-12	6.934945e-11	up
ENSG00000245105.4	A2M-AS1	1.71645	-1.71971	7.39261	0.00654925	0.0294747	up
ENSG00000111261.14	MANSC1	1.98618	2.59984	140.146	2.473445e-32	2.771396e-30	up
ENSG00000118307.20	CFAP94	2.29979	0.438704	54.8213	1.320038e-13	4.16881e-12	up
ENSG00000139132.14	FGD4	1.35444	2.00821	34.1105	5.206998e-09	9.145553e-08	up
ENSG00000258794.3	DUX4L27	4.72611	-2.74941	9.67981	0.00186304	0.0101363	up
ENSG00000257433.6	AC004241.1	1.2709	-0.222371	11.9207	0.000555149	0.00356026	up
ENSG00000278385.1	AC121338.2	2.13615	-1.81467	8.95823	0.00276223	0.0142291	up
ENSG00000172602.11	RND1	1.51956	1.30216	42.5414	6.920001e-11	1.587204e-09	up
ENSG00000110934.13	BIN2	4.35679	-2.95108	7.89282	0.00496315	0.0234223	up
ENSG00000050438.17	SLC4A8	1.00166	2.22741	32.7576	1.043971e-08	1.741579e-07	up
ENSG00000012822.16	CALCOCO1	1.39834	5.22094	126.295	2.650475e-29	2.549687e-27	up
ENSG00000249641.2	HOXC13-AS	1.03584	1.57011	27.4569	1.606302e-07	2.202284e-06	up
ENSG00000257509.1	AC073487.1	4.20299	-3.02461	7.19965	0.00729178	0.0321727	up
ENSG00000135423.13	GLS2	2.03363	3.28876	182.47	1.399789e-41	2.526879e-39	up
ENSG00000257443.1	AC068305.2	3.95803	-3.10265	6.25055	0.0124155	0.0498665	up
ENSG00000231738.11	TSPAN19	1.20314	-0.496925	9.02253	0.00266672	0.0137997	up
ENSG00000245017.2	LINC02453	1.28608	-0.604441	9.28896	0.00230539	0.012176	up
ENSG00000166046.11	TCP11L2	2.32253	0.400352	55.7598	8.188786e-14	2.640274e-12	up
ENSG00000258011.2	HMGA1P3	4.90127	-2.68834	11.2775	0.00078453	0.00482397	up
ENSG00000122986.14	HVCN1	1.37448	2.92651	87.3187	9.237165e-21	5.245275e-19	up
ENSG00000171435.14	KSR2	1.89245	0.667676	46.7753	7.961225e-12	2.049455e-10	up
ENSG00000286586.1	AC084018.3	4.6578	-2.81401	9.08312	0.00257979	0.0133979	up
ENSG00000158113.13	LRRC43	1.13074	0.25891	14.8066	0.000119115	0.000918379	up
ENSG00000187848.15	P2RX2	1.32535	-0.470221	12.4237	0.000423915	0.00281302	up
ENSG00000226057.7	PHF2P2	2.22972	-2.18612	7.01105	0.0081008	0.0352425	up
ENSG00000238132.2	CASC4P1	2.25432	-1.06817	14.7831	0.000120614	0.00092822	up
ENSG00000150456.11	EEF1AKMT1	1.25975	2.60134	60.8832	6.056456e-15	2.170527e-13	up
ENSG00000277077.1	AL158032.2	5.56971	-2.32005	17.8122	2.438152e-05	0.000222123	up
ENSG00000205822.10	TPTE2P6	4.17981	-3.02451	6.92201	0.00851411	0.0367617	up
ENSG00000287887.1	AL391560.2	2.14996	-0.818962	22.5372	2.061117e-06	2.32454e-05	up
ENSG00000253771.6	TPTE2P1	2.37264	-1.72044	11.029	0.000896954	0.00540947	up
ENSG00000139508.15	SLC46A3	2.49028	0.230543	42.5205	6.994446e-11	1.601767e-09	up
ENSG00000139597.18	N4BP2L1	1.51618	-0.458019	14.4305	0.000145426	0.00109468	up
ENSG00000215483.11	LINC00598	1.92952	-1.12697	13.471	0.000242275	0.00172261	up
ENSG00000168852.13	TPTE2P5	1.77121	-1.18905	11.5512	0.000677069	0.00423624	up
ENSG00000226519.2	LINC00390	1.47218	-1.20947	8.23802	0.00410219	0.0199475	up
ENSG00000251015.1	SLC25A30-AS1	3.98459	-3.10268	6.33288	0.011852	0.048012	up
ENSG00000227848.1	SUCLA2-AS1	5.01616	-2.62996	11.9219	0.000554787	0.00355872	up
ENSG00000102539.5	MLNR	1.47855	-1.04714	9.10294	0.00255199	0.0132865	up
ENSG00000198553.9	KCNRG	1.06057	-0.509175	7.5075	0.00614425	0.0279314	up
ENSG00000197168.13	NEK5	1.46408	1.21985	41.929	9.464969e-11	2.12265e-09	up
ENSG00000134873.10	CLDN10	1.27189	1.04994	28.9679	7.358827e-08	1.072255e-06	up
ENSG00000088386.17	SLC15A1	2.97611	-2.62911	6.6497	0.00991725	0.0416157	up
ENSG00000267868.1	AL356740.1	3.59502	-2.31984	12.041	0.000520422	0.00337007	up
ENSG00000235280.2	MCF2L-AS1	1.04755	-0.086658	7.4725	0.00626485	0.0284134	up
ENSG00000283828.1	AL137002.2	1.14511	-0.169186	11.8815	0.00056694	0.00362713	up
ENSG00000276434.1	AL136221.1	4.80708	-2.74948	10.6647	0.00109196	0.00640975	up
ENSG00000258768.2	AL356019.2	1.05322	-0.574391	7.18431	0.0073544	0.0323855	up
ENSG00000258643.6	BCL2L2-PABPN1	2.70442	-2.27379	8.42742	0.00369604	0.0182518	up
ENSG00000136367.14	ZFHX2	1.05689	3.21234	44.5755	2.447356e-11	5.969182e-10	up
ENSG00000258744.2	AL132800.1	1.00833	1.52934	23.1248	1.518199e-06	1.750718e-05	up
ENSG00000257185.2	LINC02293	2.40283	-2.46592	6.26756	0.0122968	0.0494784	up
ENSG00000248975.2	AL133372.2	1.94484	-0.802859	18.7412	1.497131e-05	0.000142613	up
ENSG00000259129.6	LINC00648	1.01263	0.197233	10.9347	0.000943784	0.00564995	up
ENSG00000197776.8	KLHDC1	1.567	0.345997	24.4227	7.735322e-07	9.360306e-06	up
ENSG00000214900.11	LINC01588	1.01948	-0.242726	8.26778	0.00403548	0.0196722	up
ENSG00000131979.20	GCH1	1.01872	4.29561	75.4071	3.830019e-18	1.81238e-16	up
ENSG00000100592.16	DAAM1	1.24666	4.13774	105.448	9.740824e-25	7.212774e-23	up
ENSG00000182107.7	TMEM30B	2.63324	-1.72057	13.3658	0.000256249	0.00180878	up
ENSG00000139973.16	SYT16	1.17143	1.43423	27.7746	1.36301e-07	1.897185e-06	up
ENSG00000179841.8	AKAP5	1.50201	3.35659	109.148	1.506326e-25	1.174693e-23	up
ENSG00000276116.2	FUT8-AS1	1.08098	-0.443717	7.94394	0.00482486	0.0228588	up
ENSG00000081181.8	ARG2	1.446	2.81321	86.9667	1.103634e-20	6.218627e-19	up
ENSG00000175985.10	PLEKHD1	1.16355	-0.935372	6.70301	0.00962502	0.0406693	up
ENSG00000266869.2	AC005993.1	2.65606	-2.3667	7.37457	0.00661528	0.0297352	up
ENSG00000205683.11	DPF3	3.95435	-2.06526	16.592	4.634695e-05	0.000395728	up
ENSG00000177465.4	ACOT4	1.11408	3.08316	53.9362	2.071069e-13	6.422729e-12	up
ENSG00000100593.18	ISM2	1.12837	1.50527	30.9919	2.591031e-08	4.043336e-07	up
ENSG00000152315.5	KCNK13	3.61432	-0.351325	57.8358	2.849424e-14	9.64451e-13	up
ENSG00000100784.12	RPS6KA5	1.22656	2.00274	47.1534	6.56421e-12	1.713962e-10	up
ENSG00000119714.11	GPR68	2.0851	-0.349128	25.7482	3.889881e-07	5.004649e-06	up
ENSG00000165959.12	CLMN	1.05522	0.662116	16.6127	4.584408e-05	0.000392122	up
ENSG00000258702.3	AL137786.1	1.42117	0.511024	25.8389	3.71132e-07	4.789666e-06	up
ENSG00000036530.9	CYP46A1	1.18486	1.30645	25.6485	4.096216e-07	5.230993e-06	up
ENSG00000168350.8	DEGS2	1.76668	3.00175	136.651	1.437278e-31	1.545285e-29	up
ENSG00000183484.12	GPR132	1.29088	-0.311862	10.8453	0.000990467	0.00588724	up
ENSG00000260159.1	AC091304.2	3.52218	-2.31987	11.4392	0.000719091	0.00446099	up
ENSG00000259993.1	AC135731.1	1.56499	-1.04577	9.9146	0.00163973	0.00909392	up
ENSG00000260211.2	AC139426.1	1.50886	-1.08567	9.98943	0.00157441	0.00877996	up
ENSG00000166922.8	SCG5	1.93848	-0.0733751	30.6504	3.089557e-08	4.773609e-07	up
ENSG00000276702.1	AC010809.3	4.20328	-3.02464	6.99309	0.0081825	0.0355618	up
ENSG00000140199.13	SLC12A6	1.04737	5.41641	69.6715	7.005144e-17	2.995006e-15	up
ENSG00000248508.8	SRP14-AS1	1.01206	1.36128	24.0015	9.62596e-07	1.148517e-05	up
ENSG00000137843.12	PAK6	1.04225	2.26008	35.3982	2.687363e-09	4.921054e-08	up
ENSG00000137880.6	GCHFR	1.36795	3.62324	101.177	8.414239e-24	6.016284e-22	up
ENSG00000188277.10	C15orf62	2.13775	-0.818178	22.0293	2.685176e-06	2.967698e-05	up
ENSG00000261183.5	SPINT1-AS1	1.47804	0.63468	29.04	7.090115e-08	1.037754e-06	up
ENSG00000128881.17	TTBK2	1.00372	5.02993	75.5229	3.611942e-18	1.711955e-16	up
ENSG00000259539.1	AC051619.5	4.50267	-2.88048	8.82378	0.0029733	0.0151578	up
ENSG00000259705.1	AC084757.3	1.19209	0.103634	13.3537	0.000257907	0.0018196	up
ENSG00000273925.1	AC084757.4	3.99113	-3.10249	6.34998	0.0117383	0.0476505	up
ENSG00000185634.12	SHC4	2.38054	-1.49456	13.6119	0.000224759	0.00161455	up
ENSG00000140284.11	SLC27A2	1.11548	-0.380841	9.42941	0.00213533	0.0113952	up
ENSG00000259577.2	CERNA1	1.37957	0.382489	23.7806	1.079676e-06	1.278302e-05	up
ENSG00000128833.13	MYO5C	1.7049	4.05887	129.011	6.744876e-30	6.663755e-28	up
ENSG00000256061.7	DNAAF4	1.12774	0.265923	14.9511	0.000110334	0.000858137	up
ENSG00000245975.2	AC090515.2	1.50863	-1.27508	8.10629	0.00441119	0.0212207	up
ENSG00000276651.1	AC007950.2	2.1136	-2.02659	6.49539	0.0108154	0.0446606	up
ENSG00000137821.12	LRRC49	1.4317	2.80582	71.2386	3.16534e-17	1.398296e-15	up
ENSG00000140459.18	CYP11A1	1.22687	-0.81549	8.59155	0.00337726	0.0169176	up
ENSG00000275645.1	AC068338.3	1.9158	-1.12567	12.029	0.0005238	0.00338969	up
ENSG00000140398.14	NEIL1	1.23911	1.82413	38.0133	7.026329e-10	1.409314e-08	up
ENSG00000169758.13	TMEM266	2.14454	-0.313981	28.0159	1.203251e-07	1.690911e-06	up
ENSG00000172345.14	STARD5	1.43347	0.410467	25.9596	3.486411e-07	4.525371e-06	up
ENSG00000259343.7	TMC3-AS1	1.664	-1.2314	7.84981	0.00508262	0.023864	up
ENSG00000259315.1	ACTG1P17	1.7162	-1.88145	6.27964	0.0122133	0.0492099	up
ENSG00000272808.4	AC015712.6	1.78777	-0.920197	15.0375	0.000105395	0.000823453	up
ENSG00000007516.14	BAIAP3	1.02737	3.08748	47.5761	5.290928e-12	1.40534e-10	up
ENSG00000263280.2	AC003965.1	1.58646	-1.6597	6.86927	0.00876903	0.0377279	up
ENSG00000168124.2	OR1F1	2.40512	-0.738782	27.2548	1.783316e-07	2.425641e-06	up
ENSG00000203581.7	OR1F2P	3.98494	-3.10257	6.41605	0.0113093	0.0462949	up
ENSG00000103313.13	MEFV	2.9402	-2.22969	9.84554	0.00170243	0.00939359	up
ENSG00000266994.1	AC020663.1	4.22667	-2.95062	6.81222	0.00905363	0.0387072	up
ENSG00000262155.2	LINC02175	1.18471	1.8554	38.4056	5.746698e-10	1.169495e-08	up
[truncated: 187 more rows]

## Sheet: H661_A485_vs_Ctrl_H3K27ac_ChIP
peakid	Chr	Start	End	Annotation	Distance.to.TSS	Nearest.PromoterID	Entrez.ID	Nearest.Refseq	Nearest.Ensembl	Gene.Name	Gene.Alias	Gene.Description	Gene.Type	simple	logFC	logCPM	LR	PValue	FDR	class
peak17163	chr19	40357801	40449599	intron (NM_020956, intron 5 of 5)	9664	NM_020956	57716	NM_020956	ENSG00000105227	PRX	CMT4F	periaxin	protein-coding	intron	-0.868505	8.48752	6.03219	0.0140473	0.0336457	down
peak17139	chr19	39387801	39453899	exon (NM_001351693, exon 13 of 20)	7071	NM_001351694	64857	NM_022835	ENSG00000090924	PLEKHG2	ARHGEF42|CLG|CTB-60E11.4|LDAMD	pleckstrin homology and RhoGEF domain containing G2	protein-coding	exon	-1.04108	8.52342	8.46085	0.00362873	0.0158454	down
peak11740	chr12	53989401	54032899	exon (NM_022658, exon 2 of 2)	2165	NM_022658	3224	NM_022658	ENSG00000037965	HOXC8	HOX3|HOX3A	homeobox C8	protein-coding	exon	-0.941225	7.89816	6.94012	0.00842834	0.0246593	down
peak4950	chr5	1078901	1122399	intron (NM_006598, intron 1 of 23).2	11413	NM_006598	10723	NM_006598	ENSG00000113504	SLC12A7	KCC4	solute carrier family 12 member 7	protein-coding	intron	-0.959909	6.07461	7.1113	0.00765997	0.0234062	down
peak17087	chr19	38208301	38241599	promoter-TSS (NM_001135155)	-728	NM_001135155	8193	NM_004647	ENSG00000011332	DPF1	BAF45b|NEUD4|SMARCG1|neuro-d4	double PHD fingers 1	protein-coding	promoter-TSS	-0.941374	6.00894	6.8253	0.00898755	0.025483	down
peak15838	chr17	81380201	81412099	promoter-TSS (NM_001377448)	693	NM_001377448	57597	NM_024696	ENSG00000266074	BAHCC1	BAHD2	BAH domain and coiled-coil containing 1	protein-coding	promoter-TSS	-1.0375	6.56404	8.45595	0.00363851	0.015859	down
peak17092	chr19	38292701	38322199	exon (NM_001145462, exon 7 of 8)	3199	NM_033520	64073	NM_022125	ENSG00000167644	C19orf33	H2RSP|IMUP|IMUP-1|IMUP-2	chromosome 19 open reading frame 33	protein-coding	exon	-0.861352	5.72528	5.80839	0.0159499	0.0364988	down
peak18352	chr20	64044001	64073199	intron (NM_198723, intron 1 of 10)	1628	NM_198723	6919	NM_003195	ENSG00000171703	TCEA2	TFIIS	transcription elongation factor A2	protein-coding	intron	-1.06806	5.77133	8.68036	0.00321658	0.0149951	down
peak17141	chr19	39464001	39492899	Intergenic	-2388	NM_001329559	92609	NM_001001563	ENSG00000105197	TIMM50	MGCA9|TIM50|TIM50L	translocase of inner mitochondrial membrane 50	protein-coding	Intergenic	-0.944864	6.1949	6.71402	0.00956576	0.0264061	down
peak10938	chr11	65475301	65503499	Intergenic	-8338	NR_144568	378938	NR_002819	ENSG00000251562	MALAT1	HCN|LINC00047|NCRNA00047|NEAT2|PRO2853	metastasis associated lung adenocarcinoma transcript 1	ncRNA	Intergenic	-0.911046	6.93371	6.23122	0.0125517	0.0313965	down
peak17813	chr20	31583601	31609799	Intergenic	-8589	NM_002165	3397	NM_002165	ENSG00000125968	ID1	ID|bHLHb24	inhibitor of DNA binding 1	protein-coding	Intergenic	-1.04447	6.87836	8.49831	0.00355477	0.0156745	down
peak17130	chr19	39121601	39147799	intron (NM_001014834, intron 1 of 7)	8914	NM_001014831	10298	NM_005884	ENSG00000130669	PAK4	-	p21 (RAC1) activated kinase 4	protein-coding	intron	-0.831262	6.10174	5.33354	0.0209188	0.0438357	down
peak4993	chr5	10544801	10570899	Intergenic	-6220	NM_001164440	651746	NM_001164440	ENSG00000164236	ANKRD33B	-	ankyrin repeat domain 33B	protein-coding	Intergenic	-1.09336	6.89199	6.57883	0.0103199	0.0277625	down
peak14992	chr17	17808501	17833399	intron (NM_004176, intron 1 of 18)	2680	NM_001321096	6720	NM_004176	ENSG00000072310	SREBF1	HMD|IFAP2|SREBP1|bHLHd1	sterol regulatory element binding transcription factor 1	protein-coding	intron	-1.21703	5.43607	10.5986	0.00113172	0.00983188	down
peak16709	chr19	13834701	13856699	Intergenic	-2782	NR_036515	284454	NR_036515		MIR23AHG	Smyca	miR-23a/27a/24-2 cluster host gene	ncRNA	Intergenic	-1.33109	6.66975	12.9345	0.000322573	0.00733968	down
peak18344	chr20	63845801	63867699	Intergenic	-4748	NM_080622	140701	NM_080622	ENSG00000183260	ABHD16B	C20orf135|dJ591C20.1	abhydrolase domain containing 16B	protein-coding	Intergenic	-1.09702	5.29209	9.11528	0.00253483	0.0134899	down
peak18316	chr20	63446101	63467899	intron (NM_001382235, intron 1 of 16)	15655	NM_172109	3785	NM_004518	ENSG00000075043	KCNQ2	BFNC|DEE7|EBN|EBN1|ENB1|HNSPC|KCNA11|KV7.2	potassium voltage-gated channel subfamily Q member 2	protein-coding	intron	-1.11941	4.44641	9.38631	0.00218612	0.0125314	down
peak17096	chr19	38369801	38391299	intron (NM_002812, intron 4 of 6)	5979	NM_002812	5714	NM_002812	ENSG00000099341	PSMD8	HEL-S-91n|HIP6|HYPF|Nin1p|Rpn12|S14|p31	proteasome 26S subunit, non-ATPase 8	protein-coding	intron	-1.07055	6.11942	8.81449	0.00298848	0.014575	down
peak18349	chr20	63942301	63963399	promoter-TSS (NR_027287)	-534	NR_027287	100113386	NR_027287	ENSG00000280213	UCKL1-AS1	UCKL1-AS|UCKL1AS|UCKL1OS	UCKL1 antisense RNA 1	ncRNA	promoter-TSS	-0.990074	5.28528	7.57532	0.00591728	0.0202453	down
peak17857	chr20	33661901	33682899	exon (NM_031231, exon 2 of 13)	2028	NM_031232	63941	NM_031231	ENSG00000125967	NECAB3	APBA2BP|EFCBP3|NIP1|STIP3|SYTIP2|XB51|dJ63M2.4|dJ63M2.5	N-terminal EF-hand calcium binding protein 3	protein-coding	exon	-0.947175	5.22452	6.94629	0.00839932	0.0246051	down
peak15837	chr17	81327801	81348399	Intergenic	-7426	NR_165247	284186	NM_178520	ENSG00000185332	TMEM105	-	TMEM105 long non-coding RNA	ncRNA	Intergenic	-1.18365	5.50882	10.8031	0.0010133	0.00963972	down
peak16854	chr19	18414101	18434499	intron (NM_032627, intron 1 of 17)	4902	NM_001009998	170463	NM_032627	ENSG00000130511	SSBP4	-	single stranded DNA binding protein 4	protein-coding	intron	-1.59303	5.21456	18.0558	2.14526818600033e-05	0.0064104	down
peak11263	chr11	118906601	118926999	intron (NM_001378213, intron 2 of 9)	6092	NR_039713	100616376	NR_039713	ENSG00000264211	MIR4492	mir-4492	microRNA 4492	ncRNA	intron	-1.30648	6.35282	13.2128	0.000278043	0.00728976	down
peak17114	chr19	38836701	38856799	intron (NM_001533, intron 2 of 12)	3236	NM_001533	3191	NM_001533	ENSG00000104824	HNRNPL	HNRPL|P/OKcl.14|hnRNP-L	heterogeneous nuclear ribonucleoprotein L	protein-coding	intron	-1.05942	7.12779	8.85312	0.00292588	0.0144532	down
peak4947	chr5	1003401	1022499	intron (NM_001271082, intron 3 of 10).2	3988	NM_001271082	85409	NM_033120	ENSG00000145506	NKD2	Naked2	NKD inhibitor of WNT signaling pathway 2	protein-coding	intron	-1.07186	4.68044	8.73707	0.00311805	0.014779	down
peak17104	chr19	38604401	38622999	intron (NM_007181, intron 8 of 31)	4253	NM_007181	11184	NM_007181	ENSG00000104814	MAP4K1	HPK1	mitogen-activated protein kinase kinase kinase kinase 1	protein-coding	intron	-0.854764	5.53059	5.53201	0.0186716	0.0405707	down
peak7438	chr7	5414501	5432999	promoter-TSS (NM_001080495)	-204	NM_001080495	84629	NM_001013722	ENSG00000182095	TNRC18	CAGL79|TNRC18A	trinucleotide repeat containing 18	protein-coding	promoter-TSS	-0.855247	7.11649	5.65076	0.0174478	0.0388001	down
peak54	chr1	1905501	1923899	promoter-TSS (NM_001330313)	-560	NM_001330313	163688	NM_138705	ENSG00000169885	CALML6	CAGLP	calmodulin like 6	protein-coding	promoter-TSS	-1.10228	4.62948	9.23874	0.00236948	0.0130837	down
peak19010	chr22	49945701	49963899	Intergenic	-5972	NM_001001852	415116	NM_001001852	ENSG00000198355	PIM3	pim-3	Pim-3 proto-oncogene, serine/threonine kinase	protein-coding	Intergenic	-1.42436	5.06514	14.0465	0.000178346	0.00706743	down
peak18350	chr20	63965101	63983299	TTS (NM_080621)	-4270	NM_020713	57473	NM_020713	ENSG00000196700	ZNF512B	GM632	zinc finger protein 512B	protein-coding	TTS	-1.14593	5.25366	10.1103	0.0014744	0.0106722	down
peak9087	chr8	143937701	143955799	promoter-TSS (NR_030383)	-1471	NR_030383	724031	NR_030383	ENSG00000207574	MIR661	MIRN661|hsa-mir-661	microRNA 661	ncRNA	promoter-TSS	-1.53859	5.13587	17.3025	3.18769030387356e-05	0.0064104	down
peak18289	chr20	62810201	62828099	intron (NM_001853, intron 3 of 31)	2100	NM_001853	1299	NM_001853	ENSG00000092758	COL9A3	DJ885L7.4.1|EDM3|IDD|MED|STL6	collagen type IX alpha 3 chain	protein-coding	intron	-1.00244	4.66398	7.66671	0.0056249	0.0196866	down
peak12961	chr14	36511601	36529199	promoter-TSS (NM_001079668)	-168	NM_001079668	7080	NM_003317	ENSG00000136352	NKX2-1	BCH|BHC|NK-2|NKX2.1|NKX2A|NMTC1|T/EBP|TEBP|TITF1|TTF-1|TTF1	NK2 homeobox 1	protein-coding	promoter-TSS	-0.869452	6.76577	5.95744	0.0146553	0.0345724	down
peak17937	chr20	37383301	37400599	intron (NM_198291, intron 5 of 13)	45810	NM_198291	6714	NM_005417	ENSG00000197122	SRC	ASV|SRC1|THC6|c-SRC|p60-Src	SRC proto-oncogene, non-receptor tyrosine kinase	protein-coding	intron	-0.837458	4.21887	5.28282	0.0215368	0.0447646	down
peak17846	chr20	32570101	32586699	intron (NM_001256798, intron 1 of 10)	6933	NM_001256798	140688	NM_080616	ENSG00000197183	NOL4L	C20orf112|C20orf113	nucleolar protein 4 like	protein-coding	intron	-1.19756	5.53045	10.4605	0.00121953	0.0100347	down
peak14162	chr16	4314401	4330899	intron (NM_032575, intron 1 of 6).2	5690	NR_110901	101926896	NR_110901	ENSG00000262686	GLIS2-AS1	-	GLIS2 antisense RNA 1	ncRNA	intron	-1.27688	4.68141	12.3353	0.000444479	0.00786265	down
peak14075	chr16	2146801	2163299	promoter-TSS (NR_002736)	55	NR_002736	26788	NR_002736	ENSG00000206630	SNORD60	RNU60|U60	small nucleolar RNA, C/D box 60	snoRNA	promoter-TSS	-1.24609	4.94624	10.5813	0.0011424	0.00984953	down
peak12274	chr12	121791001	121807299	intron (NR_152738, intron 4 of 4)	3796	NR_152736	338799	NM_178538	ENSG00000212694	LINC01089	LIMT	long intergenic non-protein coding RNA 1089	ncRNA	intron	-1.03636	6.21455	8.37147	0.00381157	0.0162072	down
peak7374	chr7	1662101	1677899	Intergenic	-18119	NM_001128636	392617	NM_001128636	ENSG00000225968	ELFN1	PPP1R28	extracellular leucine rich repeat and fibronectin type III domain containing 1	protein-coding	Intergenic	-1.15022	5.03102	10.095	0.00148672	0.0106848	down
peak7365	chr7	1501701	1517399	Intergenic	-5161	NM_001080453	26173	NM_001080453	ENSG00000164880	INTS1	INT1|NDCAGF|NET28	integrator complex subunit 1	protein-coding	Intergenic	-1.14505	4.78557	9.36097	0.00221655	0.0126263	down
peak19020	chr22	50295401	50310799	promoter-TSS (NM_001376873)	721	NM_001376873	23654	NM_012401	ENSG00000196576	PLXNB2	MM1|Nbla00445|PLEXB2|dJ402G11.3|lncFAL	plexin B2	protein-coding	promoter-TSS	-1.0558	4.69657	8.54592	0.00346297	0.0154857	down
peak17447	chr19	49865701	49880899	exon (NM_032375, exon 2 of 5)	2949	NM_001278159	84335	NM_032375	ENSG00000204673	AKT1S1	Lobe|PRAS40	AKT1 substrate 1	protein-coding	exon	-1.32624	4.93944	13.3191	0.00026272	0.00721381	down
peak36	chr1	1428301	1443499	promoter-TSS (NM_022834)	210	NM_022834	64856	NM_022834	ENSG00000179403	VWA1	HMNMYO|HMNR7|WARP	von Willebrand factor A domain containing 1	protein-coding	promoter-TSS	-1.31662	4.7281	13.0592	0.000301801	0.00733968	down
peak14823	chr17	2387901	2402999	exon (NM_020310, exon 2 of 6)	5610	NM_020310	4335	NM_020310	ENSG00000070444	MNT	MAD6|MXD6|ROX|bHLHd3|lncRNA-HAL	MAX network transcriptional repressor	protein-coding	exon	-1.15477	5.79906	9.95057	0.001608	0.0110241	down
peak18269	chr20	62225501	62240599	non-coding (NR_160555, exon 2 of 4)	4807	NR_160555	105369209	NR_160555	ENSG00000130703	LOC105369209	-	uncharacterized LOC105369209	ncRNA	non-coding	-0.823653	4.21576	5.07516	0.0242711	0.048484	down
peak10976	chr11	66324301	66339299	3' UTR (NM_001363559, exon 10 of 10)	4634	NM_004292	9610	NM_004292	ENSG00000174791	RIN1	-	Ras and Rab interactor 1	protein-coding	3' UTR	-1.32927	4.40829	11.532	0.000684079	0.00861878	down
peak4931	chr5	599301	614099	intron (NR_103444, intron 2 of 2)	5510	NR_103444	100996325	NR_103444		CEP72-DT	-	CEP72 divergent transcript	ncRNA	intron	-0.88762	4.67709	5.71701	0.0168013	0.0377663	down
peak1698	chr1	228365501	228380299	exon (NM_001098623, exon 94 of 105)	24209	NR_106800	102465444	NR_106800	ENSG00000284311	MIR6742	hsa-mir-6742	microRNA 6742	ncRNA	exon	-0.881892	3.68266	5.69128	0.0170494	0.0381659	down
peak14067	chr16	2002701	2017399	promoter-TSS (NM_178167)	-229	NM_178167	90850	NM_178167	ENSG00000167962	ZNF598	HEL2	zinc finger protein 598, E3 ubiquitin ligase	protein-coding	promoter-TSS	-1.09838	4.43199	7.96447	0.00477046	0.0182251	down
peak18989	chr22	46066301	46080799	Intergenic	-2529	NR_148973	642648	NR_148973		LINC02939	-	long intergenic non-protein coding RNA 2939	ncRNA	Intergenic	-1.02537	5.99961	8.1872	0.00421871	0.0171397	down
peak14732	chr16	88772101	88786399	intron (NM_001142864, intron 1 of 50)	5970	NM_001142864	9780	NM_001142864	ENSG00000103335	PIEZO1	DHS|ER|FAM38A|LMPH3|LMPHM6|Mib	piezo type mechanosensitive ion channel component 1 (Er blood group)	protein-coding	intron	-1.04952	4.4537	8.06385	0.00451571	0.017715	down
peak7398	chr7	2513701	2527999	promoter-TSS (NM_001040168)	1076	NM_001040168	3955	NM_002304	ENSG00000106003	LFNG	SCDO3	LFNG O-fucosylpeptide 3-beta-N-acetylglucosaminyltransferase	protein-coding	promoter-TSS	-1.0629	4.06745	8.35266	0.00385124	0.0162909	down
peak16294	chr19	1256501	1270799	Intergenic	-5618	NM_001280	1153	NM_001280	ENSG00000099622	CIRBP	CIRP	cold inducible RNA binding protein	protein-coding	Intergenic	-1.48567	5.46494	15.6375	7.67185800282133e-05	0.0064104	down
peak18320	chr20	63491801	63506099	promoter-TSS (NM_001958)	133	NM_001958	1917	NM_001958	ENSG00000101210	EEF1A2	DEE33|EEF1AL|EF-1-alpha-2|EF1A|EIEE33|HS1|MRD38|STN|STNL	eukaryotic translation elongation factor 1 alpha 2	protein-coding	promoter-TSS	-1.00804	4.21022	7.79202	0.00524774	0.0189818	down
peak16364	chr19	2539301	2553399	intron (NM_052847, intron 3 of 4)	70223	NM_015675	4616	NM_015675	ENSG00000099860	GADD45B	GADD45BETA|MYD118	growth arrest and DNA damage inducible beta	protein-coding	intron	-1.00327	5.45743	7.61621	0.00578458	0.0199949	down
peak9039	chr8	141348601	141362699	TTS (NM_005293).2	11636	NM_005293	2843	NM_005293	ENSG00000204882	GPR20	-	G protein-coupled receptor 20	protein-coding	TTS	-1.12913	3.79511	9.69041	0.00185232	0.0117001	down
peak18323	chr20	63544001	63557999	Intergenic	-2020	NM_024059	79025	NM_024059	ENSG00000125531	FNDC11	C20orf195	fibronectin type III domain containing 11	protein-coding	Intergenic	-0.84212	4.13055	5.41465	0.0199684	0.0424872	down
peak18281	chr20	62403701	62417599	3' UTR (NM_080833, exon 14 of 14)	-3367	NM_031215	81928	NM_031215	ENSG00000149679	CABLES2	C20orf150|dJ908M14.2|ik3-2	Cdk5 and Abl enzyme substrate 2	protein-coding	3' UTR	-1.03975	4.04473	8.06819	0.00450491	0.0176995	down
peak10934	chr11	65414901	65428799	promoter-TSS (NR_028272)	-948	NR_028272	283131	NR_002802	ENSG00000245532	NEAT1	LINC00084|NCRNA00084|TP53LC15|TncRNA|VINC	nuclear paraspeckle assembly transcript 1	ncRNA	promoter-TSS	-0.932543	5.9195	6.80648	0.00908274	0.0255969	down
peak14905	chr17	7832801	7846699	promoter-TSS (NM_001348716)	-156	NM_001348716	23135	NM_001080424	ENSG00000132510	KDM6B	JMJD3|NEDCFSA|NEDSST	lysine demethylase 6B	protein-coding	promoter-TSS	-1.26897	6.16922	12.4102	0.000427005	0.00778607	down
peak13332	chr14	104789101	104802999	promoter-TSS (NM_001382431)	-302	NM_001382431	207	NM_005163	ENSG00000142208	AKT1	AKT|PKB|PKB-ALPHA|PRKBA|RAC|RAC-ALPHA	AKT serine/threonine kinase 1	protein-coding	promoter-TSS	-1.18434	4.81953	10.1338	0.00145574	0.0106289	down
peak15874	chr17	82093901	82107699	TTS (NM_198082)	-2564	NM_004104	2194	NM_004104	ENSG00000169710	FASN	FAS|OA-519|SDR27X1	fatty acid synthase	protein-coding	TTS	-1.37622	4.98004	12.9799	0.000314858	0.00733968	down
peak6430	chr6	30678901	30692699	promoter-TSS (NM_133471)	845	NM_133471	170954	NM_133471	ENSG00000146112	PPP1R18	HKMT1098|KIAA1949	protein phosphatase 1 regulatory subunit 18	protein-coding	promoter-TSS	-1.00798	4.57838	7.49046	0.00620267	0.0207787	down
peak10875	chr11	63995101	64008899	intron (NM_014067, intron 4 of 10)	16147	NR_003089	55611	NM_017670	ENSG00000167770	OTUB1	HSPC263|OTB1|OTU1	OTU deubiquitinase, ubiquitin aldehyde binding 1	protein-coding	intron	-0.997565	3.46155	7.43291	0.00640418	0.0211685	down
peak7368	chr7	1528901	1542599	promoter-TSS (NR_149036)	-870	NR_149036	100128653	NR_149036		LOC100128653	-	uncharacterized LOC100128653	ncRNA	promoter-TSS	-1.29644	5.09385	11.9457	0.000547747	0.00819729	down
peak391	chr1	27560201	27573799	intron (NM_001029882, intron 1 of 6)	36494	NM_001029882	27245	NM_001029882	ENSG00000126705	AHDC1	MRD25|XIGIS	AT-hook DNA binding motif containing 1	protein-coding	intron	-0.911197	4.00626	6.24239	0.0124728	0.0312451	down
peak18342	chr20	63827901	63841499	Intergenic	-3436	NM_001369741	140685	NM_025224	ENSG00000130584	ZBTB46	BTBD4|BZEL|RINZF|ZNF340|dJ583P15.7|dJ583P15.8	zinc finger and BTB domain containing 46	protein-coding	Intergenic	-1.02533	4.32397	7.87495	0.00501242	0.0185906	down
peak11653	chr12	49537601	49551199	intron (NM_001314030, intron 7 of 14)	5370	NM_001314030	23416	NM_012284	ENSG00000135519	KCNH3	BEC1|ELK2|Kv12.2	potassium voltage-gated channel subfamily H member 3	protein-coding	intron	-0.874723	3.13567	5.37974	0.0203719	0.0430571	down
peak14321	chr16	29804601	29818099	promoter-TSS (NM_001256442)	-843	NM_001256442	112476	NM_145239	ENSG00000167371	PRRT2	BFIC2|BFIS2|DSPB3|DYT10|EKD1|FICCA|ICCA|IFITMD1|PKC	proline rich transmembrane protein 2	protein-coding	promoter-TSS	-1.29916	5.12536	12.8156	0.000343743	0.00737665	down
peak2018	chr2	44932101	44945499	promoter-TSS (NR_147194)	88	NR_147194	107985879	NR_147194	ENSG00000259439	LINC01833	K21.1|RP11-89	long intergenic non-protein coding RNA 1833	ncRNA	promoter-TSS	-1.19916	5.80933	11.1076	0.000859748	0.00912057	down
peak14088	chr16	2508601	2521999	promoter-TSS (NM_001694)	1348	NM_001694	527	NM_001694	ENSG00000185883	ATP6V0C	ATP6C|ATP6L|ATPL|EPEO3|VATL|VPPC|Vma3	ATPase H+ transporting V0 subunit c	protein-coding	promoter-TSS	-1.08869	4.93674	9.10119	0.00255444	0.0135316	down
peak9595	chr9	127775301	127788699	Intergenic	-3334	NM_170600	10044	NM_005489	ENSG00000095370	SH2D3C	CHAT|NSP3|PRO34088|SHEP1	SH2 domain containing 3C	protein-coding	Intergenic	-1.15462	4.95444	9.97936	0.00158305	0.0109524	down
peak18309	chr20	63214201	63227499	Intergenic	-4719	NM_017798	54915	NM_017798	ENSG00000149658	YTHDF1	C20orf21|DF1	YTH N6-methyladenosine RNA binding protein F1	protein-coding	Intergenic	-0.900354	4.56418	6.24799	0.0124334	0.0311904	down
peak15410	chr17	45220101	45233299	intron (NM_005892, intron 1 of 26)	4815	NM_005892	752	NM_005892	ENSG00000184922	FMNL1	C17orf1|C17orf1B|FHOD4|FMNL|KW-13	formin like 1	protein-coding	intron	-0.867531	3.74744	5.72958	0.0166815	0.0376017	down
peak17187	chr19	40801801	40814899	TTS (NM_080732)	2750	NR_144551	171523	NR_144551	ENSG00000293405	CYP2T1P	CYP2T2P	cytochrome P450 family 2 subfamily T member 1, pseudogene	pseudo	TTS	-0.99087	4.01334	7.5332	0.00605723	0.020513	down
peak6866	chr6	98823401	98836499	TTS (NR_148381)	1750	NR_148381	105447646	NR_148381		PNKY	-	long intergenic non-protein coding RNA PNKY	ncRNA	TTS	-0.902617	5.85421	6.18018	0.0129189	0.0318685	down
peak14687	chr16	85318401	85331399	Intergenic	-18575	NR_049816	100847022	NR_049816	ENSG00000266307	MIR5093	-	microRNA 5093	ncRNA	Intergenic	-1.14684	4.67292	8.9731	0.00273983	0.013954	down
peak15757	chr17	76526301	76539299	intron (NM_134268, intron 1 of 3)	4909	NM_134268	114757	NM_134268	ENSG00000161544	CYGB	HGB|NOD|STAP	cytoglobin	protein-coding	intron	-0.9218	3.85329	6.31144	0.0119961	0.030461	down
peak11739	chr12	53976201	53989199	Intergenic	-2446	NM_017409	3226	NM_017409	ENSG00000180818	HOXC10	HOX3I	homeobox C10	protein-coding	Intergenic	-0.871921	5.90927	5.95536	0.0146726	0.034596	down
peak8409	chr7	151244801	151257599	intron (NM_001003802, intron 2 of 13)	-2506	NM_001003801	6604	NM_003078	ENSG00000082014	SMARCD3	BAF60C|CRACD3|Rsc6p	SWI/SNF related, matrix associated, actin dependent regulator of chromatin, subfamily d, member 3	protein-coding	intron	-1.27692	4.57109	11.2435	0.000799013	0.00897604	down
peak5303	chr5	43062901	43075699	intron (NR_102752, intron 2 of 2)	-1861	NR_104651	648987	NR_034085	ENSG00000177738	ANXA2R-OT1	-	ANXA2R overlapping transcript 1	ncRNA	intron	-0.92197	6.17734	6.49742	0.0108031	0.0285633	down
peak15252	chr17	40061001	40073799	intron (NM_199334, intron 1 of 8)	4435	NM_001190918	7067	NM_003250	ENSG00000126351	THRA	AR7|CHNG6|EAR7|ERB-T-1|ERBA|ERBA1|NR1A1|THRA1|THRA2|THRalpha|THRalpha1|THRalpha2|TRalpha|TRalpha1|TRalpha2|c-ERBA-1|c-erbA	thyroid hormone receptor alpha	protein-coding	intron	-0.920996	3.83487	6.54349	0.0105269	0.0281144	down
peak17922	chr20	36827101	36839799	intron (NM_080627, intron 2 of 14)	26423	NM_199181	140710	NM_080627	ENSG00000149639	MTCL2	C20orf117|KIAA0889|SOGA|SOGA1	microtubule crosslinking factor 2	protein-coding	intron	-0.871552	4.1445	5.73419	0.0166378	0.0375418	down
peak3117	chr2	226789601	226802199	exon (NM_005544, exon 1 of 2)	3920	NM_005544	3667	NM_005544	ENSG00000169047	IRS1	HIRS-1	insulin receptor substrate 1	protein-coding	exon	-0.908082	5.8861	6.4206	0.0112804	0.0293177	down
peak17120	chr19	38923501	38935899	promoter-TSS (NM_001145901)	1063	NM_001145901	54938	NM_017827	ENSG00000104835	SARS2	SARS|SARSM|SERS|SYS|SerRS|SerRSmt|mtSerRS	seryl-tRNA synthetase 2, mitochondrial	protein-coding	promoter-TSS	-0.869373	5.35404	5.46089	0.0194467	0.0417078	down
peak6460	chr6	31771201	31783599	promoter-TSS (NM_025258)	-72	NM_025258	80737	NM_025258	ENSG00000204396	VWA7	C6orf27|G7c|NG37	von Willebrand factor A domain containing 7	protein-coding	promoter-TSS	-0.903598	3.25063	5.88139	0.0153017	0.0355145	down
peak8873	chr8	98939501	98951899	promoter-TSS (NM_001142462)	1258	NM_001142462	116039	NM_053001	ENSG00000164920	OSR2	-	odd-skipped related transciption factor 2	protein-coding	promoter-TSS	-0.932857	5.69469	6.7485	0.00938263	0.0260959	down
peak17089	chr19	38246301	38258699	intron (NM_001243947, intron 1 of 2)	3874	NM_033256	94274	NM_033256	ENSG00000167641	PPP1R14A	CPI-17|CPI17|PPP1INL	protein phosphatase 1 regulatory inhibitor subunit 14A	protein-coding	intron	-0.978825	4.64557	7.29537	0.00691324	0.0221167	down
peak17172	chr19	40586501	40598899	promoter-TSS (NM_003573)	-466	NM_003573	8425	NM_003573	ENSG00000090006	LTBP4	ARCL1C|LTBP-4|LTBP4L|LTBP4S	latent transforming growth factor beta binding protein 4	protein-coding	promoter-TSS	-1.20534	4.17741	10.2322	0.00138012	0.010432	down
peak18275	chr20	62360601	62372999	promoter-TSS (NM_005560)	512	NM_005560	3911	NM_005560	ENSG00000130702	LAMA5	BBDS2|NPHS26	laminin subunit alpha 5	protein-coding	promoter-TSS	-1.2709	4.80327	12.0754	0.00051091	0.00809302	down
peak14699	chr16	85605001	85617399	promoter-TSS (NM_001134473)	-209	NM_001134473	23199	NM_014615	ENSG00000131149	GSE1	CRHSP24|KIAA0182	Gse1 coiled-coil protein	protein-coding	promoter-TSS	-1.2098	5.11615	10.4567	0.00122204	0.0100347	down
peak13361	chr14	105478801	105491099	Intergenic	-1936	NM_001311	1396	NM_001311	ENSG00000213145	CRIP1	CRHP|CRIP|CRP-1|CRP1	cysteine rich protein 1	protein-coding	Intergenic	-1.63419	5.27351	15.892	6.70600114680216e-05	0.0064104	down
peak18325	chr20	63564901	63577199	intron (NM_001037335, intron 2 of 19)	3189	NM_001037335	85441	NM_033405	ENSG00000130589	HELZ2	PDIP-1|PRIC285	helicase with zinc finger 2	protein-coding	intron	-1.28063	4.56407	12.0851	0.000508252	0.00809302	down
peak16322	chr19	1851401	1863699	intron (NM_031918, intron 1 of 1)	6029	NM_031918	83855	NM_031918	ENSG00000129911	KLF16	BTEB4|DRRF|NSLP2	KLF transcription factor 16	protein-coding	intron	-1.4078	4.42311	14.402	0.000147643	0.00681995	down
peak16943	chr19	29705101	29717399	intron (NM_001256047, intron 1 of 2)	3806	NM_001031726	83636	NM_031448	ENSG00000131943	C19orf12	MPAN|NBIA3|NBIA4|SPG43	chromosome 19 open reading frame 12	protein-coding	intron	-1.12423	5.5585	8.84815	0.00293385	0.0144672	down
peak18141	chr20	51961801	51974099	Intergenic	-105037	NR_110016	101927678	NR_110016	ENSG00000227964	LINC01429	-	long intergenic non-protein coding RNA 1429	ncRNA	Intergenic	-0.843453	5.24333	5.03132	0.024893	0.0493592	down
peak15813	chr17	79833601	79845899	promoter-TSS (NM_003655)	-310	NM_003655	8535	NM_003655	ENSG00000141582	CBX4	NBP16|PC2	chromobox 4	protein-coding	promoter-TSS	-1.02256	4.75397	8.00111	0.00467486	0.0180627	down
peak14875	chr17	7212601	7224799	promoter-TSS (NM_001128827)	-1073	NM_001128827	1742	NM_001365	ENSG00000132535	DLG4	MRD62|PSD95|SAP-90|SAP90	discs large MAGUK scaffold protein 4	protein-coding	promoter-TSS	-1.30944	4.55794	12.4937	0.000408322	0.00766702	down
peak18673	chr22	23526701	23538899	Intergenic	-5302	NR_109832	101978785	NR_109832		PCAT14	-	prostate cancer associated transcript 14	ncRNA	Intergenic	-1.04685	3.41013	6.97861	0.00824896	0.0243495	down
peak13360	chr14	105465201	105477399	TTS (NM_004689)	-1645	NR_073082	1397	NM_001312	ENSG00000182809	CRIP2	CRIP|CRP2|ESP1	cysteine rich protein 2	protein-coding	TTS	-1.40423	4.32105	12.3041	0.000451956	0.0078808	down
peak18311	chr20	63284001	63296199	TTS (NM_018209)	-3086	NM_020882	57642	NM_020882	ENSG00000101203	COL20A1	-	collagen type XX alpha 1 chain	protein-coding	TTS	-1.18154	3.71986	9.93537	0.00162133	0.0110425	down
peak7432	chr7	5279301	5291499	intron (NM_153247, intron 1 of 10)	2457	NM_153247	222962	NM_153247	ENSG00000164638	SLC29A4	ENT4|PMAT	solute carrier family 29 member 4	protein-coding	intron	-0.853229	3.514	5.52122	0.0187872	0.0407231	down
peak14993	chr17	17833701	17845899	Intergenic	-2789	NM_004176	6720	NM_004176	ENSG00000072310	SREBF1	HMD|IFAP2|SREBP1|bHLHd1	sterol regulatory element binding transcription factor 1	protein-coding	Intergenic	-1.21788	5.85495	11.4473	0.000715985	0.00868199	down
peak306	chr1	23557701	23569799	Intergenic	-4249	NM_002167	3399	NM_002167	ENSG00000117318	ID3	HEIR-1|bHLHb25	inhibitor of DNA binding 3	protein-coding	Intergenic	-0.989928	5.16104	7.20694	0.00726223	0.0227455	down
peak17125	chr19	39022201	39034299	intron (NM_178820, intron 4 of 5)	4299	NM_178820	126433	NM_178820	ENSG00000161243	FBXO27	FBG5|Fbx27	F-box protein 27	protein-coding	intron	-0.877484	5.10229	5.72838	0.0166929	0.0376178	down
peak14887	chr17	7434301	7446299	promoter-TSS (NM_001303460)	-468	NM_001303460	2256	NM_004112	ENSG00000161958	FGF11	FGF-11|FHF-3|FHF3	fibroblast growth factor 11	protein-coding	promoter-TSS	-1.25735	4.3329	11.3607	0.000750137	0.00880065	down
peak18335	chr20	63693801	63705799	non-coding (NR_051957, exon 8 of 8)	3148	NM_003823	8771	NM_003823	ENSG00000243509	TNFRSF6B	DCR3|DJ583P15.1.1|M68|M68E|TR6	TNF receptor superfamily member 6b	protein-coding	non-coding	-1.1381	3.7079	9.67394	0.001869	0.011714	down
peak18353	chr20	64073501	64085499	promoter-TSS (NM_005873)	18	NM_005873	10287	NM_005873	ENSG00000171700	RGS19	GAIP|RGSGAIP	regulator of G protein signaling 19	protein-coding	promoter-TSS	-1.25461	4.42719	11.8463	0.000577752	0.00829781	down
peak16334	chr19	2054201	2066099	Intergenic	-8906	NM_199054	2872	NM_017572	ENSG00000099875	MKNK2	GPRK7|MNK2	MAPK interacting serine/threonine kinase 2	protein-coding	Intergenic	-1.16072	5.00674	9.71909	0.00182364	0.0116492	down
peak18266	chr20	62140701	62152599	intron (NM_198935, intron 1 of 10)	2881	NM_198935	26039	NM_015558	ENSG00000184402	SS18L1	CREST|LP2261|SMARCL2	SS18L1 subunit of BAF chromatin remodeling complex	protein-coding	intron	-1.14044	5.28688	9.90779	0.00164581	0.0111233	down
peak67	chr1	2310101	2321899	Intergenic	36661	NR_024489	100129534	NM_001127577	ENSG00000292993	LOC100129534	-	small nuclear ribonucleoprotein polypeptide N pseudogene	pseudo	Intergenic	-1.27789	4.86588	12.3745	0.000435227	0.00785364	down
peak15869	chr17	82015601	82027399	promoter-TSS (NM_144998)	1378	NM_144998	201254	NM_144998	ENSG00000169689	CENPX	CENP-X|D9|FAAP10|MHF2|STRA13	centromere protein X	protein-coding	promoter-TSS	-1.11179	3.48937	9.2701	0.00232924	0.01296	down
peak14026	chr16	786301	798099	intron (NM_022092, intron 9 of 21)	3580	NM_022092	63922	NM_022092	ENSG00000127586	CHTF18	C16orf41|C321D2.2|C321D2.3|C321D2.4|CHL12|Ctf18|RUVBL	chromosome transmission fidelity factor 18	protein-coding	intron	-1.53579	3.49479	16.5424	4.75737052662019e-05	0.0064104	down
peak15741	chr17	75868601	75880399	exon (NM_033452, exon 6 of 6)	4081	NM_033452	91107	NM_033452	ENSG00000132481	TRIM47	GOA|RNF100	tripartite motif containing 47	protein-coding	exon	-1.15869	3.76761	9.57192	0.00197576	0.0120196	down
peak17914	chr20	36539901	36551699	intron (NM_181526, intron 2 of 2)	4281	NM_006097	10398	NM_006097	ENSG00000101335	MYL9	LC20|MLC-2C|MLC2|MMIHS4|MRLC1|MYRL2	myosin light chain 9	protein-coding	intron	-1.14929	5.29705	10.0315	0.00153888	0.0108437	down
peak14801	chr17	1482601	1494399	intron (NM_001080779, intron 1 of 31)	-2740	NM_001080950	4641	NM_033375	ENSG00000197879	MYO1C	MMI-beta|MMIb|MyoIC|NMI|myr2	myosin IC	protein-coding	intron	-1.2704	5.68859	12.2849	0.000456635	0.00788599	down
peak17162	chr19	40345301	40356999	intron (NM_012268, intron 1 of 12)	2455	NM_012268	23646	NM_012268	ENSG00000105223	PLD3	AD19|HU-K4|HUK4|SCA46	phospholipase D family member 3	protein-coding	intron	-0.908255	4.94156	6.23542	0.012522	0.0313362	down
peak15857	chr17	81853101	81864699	intron (NM_000918, intron 2 of 10)	1635	NM_000918	5034	NM_000918	ENSG00000185624	P4HB	CLCRP1|DSI|ERBA2L|GIT|P4Hbeta|PDI|PDIA1|PHDB|PO4DB|PO4HB|PROHB	prolyl 4-hydroxylase subunit beta	protein-coding	intron	-1.31313	4.41976	11.4231	0.000725364	0.00869425	down
peak11712	chr12	53216801	53228399	intron (NM_001243730, intron 2 of 8)	-2238	NM_001042728	5916	NM_000966	ENSG00000172819	RARG	NR1B3|RARC|RARgamma	retinoic acid receptor gamma	protein-coding	intron	-1.07438	4.44427	8.80493	0.00300418	0.0145895	down
peak7423	chr7	4736501	4747999	intron (NM_001037165, intron 2 of 8)	-33373	NR_157345	9907	NM_014855	ENSG00000242802	AP5Z1	KIAA0415|SPG48|zeta	adaptor related protein complex 5 subunit zeta 1	protein-coding	intron	-1.17738	4.07791	10.0643	0.00151172	0.0107728	down
peak18173	chr20	53687401	53698799	Intergenic	84746	NR_134576	105372672	NR_134576	ENSG00000235415	LOC105372672	-	uncharacterized LOC105372672	ncRNA	Intergenic	-0.907112	4.42561	5.20265	0.0225525	0.0460642	down
peak17851	chr20	32758101	32769499	promoter-TSS (NM_175849)	1415	NM_175849	1789	NM_006892	ENSG00000088305	DNMT3B	FSHD4|ICF|ICF1|M.HsaIIIB	DNA methyltransferase 3 beta	protein-coding	promoter-TSS	-0.873387	4.09473	5.89904	0.0151492	0.0352672	down
peak9940	chr10	21493101	21504399	promoter-TSS (NR_160800)	-1490	NR_160800	399726	NM_001010911	ENSG00000204682	MIR1915HG	C10orf114|CASC10|bA418C1.3	MIR1915 host gene	ncRNA	promoter-TSS	-0.848555	5.67263	5.43536	0.019733	0.0421598	down
peak12038	chr12	89345501	89356799	promoter-TSS (NM_022652)	1351	NM_022652	1848	NM_001946	ENSG00000139318	DUSP6	HH19|MKP3|PYST1	dual specificity phosphatase 6	protein-coding	promoter-TSS	-0.860944	6.12579	5.74086	0.0165747	0.0374376	down
peak7122	chr6	139366701	139377999	TTS (NM_001168389)	1863	NM_001168389	10370	NM_006079	ENSG00000164442	CITED2	ASD8|MRG-1|MRG1|P35SRJ|VSD2	Cbp/p300 interacting transactivator with Glu/Asp rich carboxy-terminal domain 2	protein-coding	TTS	-0.862035	5.48896	5.69611	0.0170026	0.038096	down
peak3483	chr3	49715001	49726299	promoter-TSS (NM_198722)	-966	NM_198722	386724	NM_198722	ENSG00000176020	AMIGO3	ALI3|AMIGO-3	adhesion molecule with Ig like domain 3	protein-coding	promoter-TSS	-1.22472	3.68267	11.3641	0.000748769	0.00880065	down
peak17124	chr19	38972301	38983599	Intergenic	-2208	NR_104026	115290	NM_024907	ENSG00000269190	FBXO17	FBG4|FBX26|FBXO26|Fbx17	F-box protein 17	protein-coding	Intergenic	-0.942077	5.56849	6.91917	0.00852764	0.024794	down
peak13939	chr15	96350901	96362099	Intergenic	22735	NM_001145157	7026	NM_021005	ENSG00000185551	NR2F2	ARP-1|ARP1|CHTD4|COUPTF2|COUPTFB|COUPTFII|NF-E3|SRXX5|SVP40|TFCOUP2	nuclear receptor subfamily 2 group F member 2	protein-coding	Intergenic	-1.14028	4.66121	9.86923	0.00168065	0.0112199	down
peak15913	chr18	650401	661599	intron (NM_001012716, intron 1 of 1)	-1653	NM_001354867	7298	NM_001071	ENSG00000176890	TYMS	DKCD|HST422|TMS|TS	thymidylate synthetase	protein-coding	intron	-0.992527	5.37307	5.95445	0.0146802	0.0346019	down
peak17192	chr19	41318101	41329299	3' UTR (NM_052848, exon 5 of 5)	13223	NM_001346100	90324	NM_052848	ENSG00000142039	CCDC97	-	coiled-coil domain containing 97	protein-coding	3' UTR	-1.16924	3.81867	10.3092	0.0013237	0.0102554	down
peak18620	chr22	19872801	19883899	intron (NR_147957, intron 14 of 16)	-23476	NM_053004	54584	NM_053004	ENSG00000185838	GNB1L	DGCRK3|FKSG1|GY2|WDR14|WDVCF	G protein subunit beta 1 like	protein-coding	intron	-1.55757	4.55991	10.4521	0.0012251	0.0100347	down
peak18337	chr20	63732801	63743899	promoter-TSS (NM_020062)	-1426	NM_020062	56731	NM_020062	ENSG00000125520	SLC2A4RG	GEF|HDBP-1|HDBP1|Si-1-2|Si-1-2-19	SLC2A4 regulator	protein-coding	promoter-TSS	-1.39712	4.64908	14.6728	0.000127882	0.00681196	down
peak10	chr1	996801	1007799	Intergenic	-2203	NM_001142467	57801	NM_021170	ENSG00000188290	HES4	bHLHb42	hes family bHLH transcription factor 4	protein-coding	Intergenic	-1.16266	5.52974	9.54638	0.00200344	0.0121027	down
peak7672	chr7	37912201	37923199	promoter-TSS (NM_003014)	-883	NM_003014	6424	NM_003014	ENSG00000106483	SFRP4	FRP-4|FRPHE|FRZB-2|PYL|sFRP-4	secreted frizzled related protein 4	protein-coding	promoter-TSS	-0.957043	5.68394	5.93589	0.0148356	0.0348365	down
peak10506	chr10	132392901	132403899	promoter-TSS (NM_138499)	1200	NM_138499	170394	NM_138499	ENSG00000171813	PWWP2B	PWWP2|bA432J24.1|pp8607	PWWP domain containing 2B	protein-coding	promoter-TSS	-1.33775	4.51569	12.5061	0.000405636	0.00766287	down
peak8088	chr7	99463401	99474399	Intergenic	-2733	NM_001039178	9551	NM_004889	ENSG00000241468	ATP5MF	ATP5J2|ATP5JL	ATP synthase membrane subunit f	protein-coding	Intergenic	-0.882706	4.81825	5.85161	0.0155628	0.0359115	down
peak18057	chr20	49980701	49991699	intron (NM_005985, intron 2 of 2)	3220	NM_005985	6615	NM_005985	ENSG00000124216	SNAI1	SLUGH2|SNA|SNAH|SNAIL|SNAIL1|dJ710H13.1	snail family transcriptional repressor 1	protein-coding	intron	-1.09028	4.0463	9.09585	0.00256191	0.0135625	down
peak10942	chr11	65550501	65561499	intron (NM_001164266, intron 1 of 26)	2228	NM_001164266	4054	NM_021070	ENSG00000168056	LTBP3	DASS|GPHYSD3|LTBP-3|LTBP2|STHAG6|pp6425	latent transforming growth factor beta binding protein 3	protein-coding	intron	-1.19564	3.84348	10.8687	0.000978028	0.00946603	down
peak15845	chr17	81509801	81520799	Intergenic	-2501	NM_001199954	71	NM_001614	ENSG00000184009	ACTG1	ACT|ACTG|DFNA20|DFNA26|HEL-176	actin gamma 1	protein-coding	Intergenic	-1.46197	5.32421	15.3731	8.82333919367389e-05	0.0064104	down
peak15742	chr17	75890501	75901499	promoter-TSS (NM_001256124)	951	NM_001256124	201292	NM_173547	ENSG00000141569	TRIM65	4732463G12Rik	tripartite motif containing 65	protein-coding	promoter-TSS	-1.133	3.99643	9.77867	0.00176548	0.0114575	down
peak10509	chr10	132415701	132426599	Intergenic	23950	NM_138499	170394	NM_138499	ENSG00000171813	PWWP2B	PWWP2|bA432J24.1|pp8607	PWWP domain containing 2B	protein-coding	Intergenic	-1.06641	3.95826	8.59104	0.00337822	0.0153069	down
peak65	chr1	2224201	2235099	promoter-TSS (NM_003036)	1331	NM_003036	6497	NM_003036	ENSG00000157933	SKI	SGS|SKV	SKI proto-oncogene	protein-coding	promoter-TSS	-1.1584	4.82033	10.186	0.00141511	0.0105497	down
peak16845	chr19	18284701	18295599	Intergenic	8073	NR_036155	100422833	NR_036155	ENSG00000267959	MIR3188	mir-3188	microRNA 3188	ncRNA	Intergenic	-0.95852	4.56151	7.01933	0.00806343	0.0240368	down
peak4926	chr5	470901	481799	exon (NM_004174, exon 13 of 17)	3114	NR_125375	100288152	NR_125375		SLC9A3-AS1	UC011CLY.2	SLC9A3 antisense RNA 1	ncRNA	exon	-1.16824	4.56581	10.0393	0.00153238	0.0108291	down
peak18351	chr20	64031501	64042399	intron (NM_001348090, intron 4 of 6)	3223	NM_001348090	284739	NM_207349	ENSG00000196421	C20orf204	LINC00176|NCRNA00176|PRR17	chromosome 20 open reading frame 204	protein-coding	intron	-0.886186	3.5974	5.96604	0.014584	0.0345124	down
peak17913	chr20	36454001	36464899	intron (NM_001365621, intron 7 of 12)	-2018	NM_001042486	22839	NM_014902	ENSG00000080845	DLGAP4	DAP-4|DAP4|DLP4|SAPAP-4|SAPAP4	DLG associated protein 4	protein-coding	intron	-1.07469	4.25923	8.43271	0.00368531	0.0159524	down
peak3778	chr3	128483601	128494399	promoter-TSS (NR_125398)	-203	NR_125398	101927167	NR_125398		GATA2-AS1	-	GATA2 antisense RNA 1	ncRNA	promoter-TSS	-1.17425	4.82933	10.35	0.00129474	0.0101844	down
peak15727	chr17	75500601	75511399	intron (NM_001142643, intron 7 of 18)	3890	NM_001142643	57513	NM_020753	ENSG00000177303	CASKIN2	ANKS5B	CASK interacting protein 2	protein-coding	intron	-1.0325	3.18083	7.61304	0.00579478	0.0200143	down
peak5301	chr5	43032801	43043599	intron (NR_104651, intron 2 of 2)	2119	NM_001014279	389289	NM_001014279	ENSG00000177721	ANXA2R	AX2R|AXIIR|C5orf39	annexin A2 receptor	protein-coding	intron	-0.911461	6.13089	5.87514	0.0153561	0.0355858	down
peak17006	chr19	35712701	35723499	promoter-TSS (NM_014727)	97	NM_014727	9757	NM_014727	ENSG00000272333	KMT2B	CXXC10|DYT28|HRX2|MLL1B|MLL2|MLL4|MRD68|TRX2|WBP-7|WBP7	lysine methyltransferase 2B	protein-coding	promoter-TSS	-1.18451	4.87041	10.5948	0.00113405	0.00984105	down
peak7874	chr7	74476601	74487399	intron (NM_001199207, intron 1 of 26)	28094	NM_005685	9569	NM_005685	ENSG00000006704	GTF2IRD1	BEN|CREAM1|GTF3|MUSTRD1|RBAP2|WBS|WBSCR11|WBSCR12|hMusTRD1alpha1	GTF2I repeat domain containing 1	protein-coding	intron	-1.21738	4.22441	6.93847	0.00843611	0.0246697	down
peak18313	chr20	63357401	63368199	promoter-TSS (NR_046317)	-1451	NR_046317	1137	NM_000744	ENSG00000101204	CHRNA4	BFNC|EBN|EBN1|NACHR|NACHRA4|NACRA4	cholinergic receptor nicotinic alpha 4 subunit	protein-coding	promoter-TSS	-0.876001	3.5178	5.3614	0.0205873	0.0433735	down
peak11827	chr12	57085101	57095799	promoter-TSS (NM_005967)	1336	NM_005967	4665	NM_005967	ENSG00000166886	NAB2	MADER	NGFI-A binding protein 2	protein-coding	promoter-TSS	-0.889117	5.38538	6.06238	0.0138092	0.0333079	down
peak13196	chr14	76952201	76962899	Intergenic	-2088	NR_133913	105370578	NR_133913	ENSG00000258602	LINC01629	linc-KIAA1737-2	long intergenic non-protein coding RNA 1629	ncRNA	Intergenic	-1.12344	4.41084	9.03289	0.00265166	0.0137704	down
peak6480	chr6	32182801	32193499	exon (NM_002586, exon 4 of 9).6	2052	NM_002586	5089	NM_002586	ENSG00000204304	PBX2	G17|HOX12|PBX2MHC	PBX homeobox 2	protein-coding	exon	-0.986351	4.74203	7.48528	0.00622055	0.0208172	down
peak16456	chr19	4632601	4643299	Intergenic	-1566	NM_152362	126282	NM_152362	ENSG00000185361	TNFAIP8L1	TIPE1	TNF alpha induced protein 8 like 1	protein-coding	Intergenic	-1.19826	3.43195	10.3649	0.00128435	0.0101469	down
peak18244	chr20	58998301	59008899	intron (NM_001336, intron 2 of 5)	3654	NM_001336	1522	NM_001336	ENSG00000101160	CTSZ	CTSX	cathepsin Z	protein-coding	intron	-0.881667	3.60073	5.61788	0.0177781	0.0392843	down
peak18066	chr20	50061501	50072099	Intergenic	-25171	NR_051976	100887755	NR_051976		TRERNA1	LINC00651|treRNA	translation regulatory long non-coding RNA 1	ncRNA	Intergenic	-0.852197	3.47955	5.3493	0.0207306	0.0435601	down
peak15977	chr18	8697501	8708099	intron (NR_120598, intron 1 of 1)	-2756	NM_001378205	23255	NM_015210	ENSG00000168502	MTCL1	CCDC165|KIAA0802|SOGA2	microtubule crosslinking factor 1	protein-coding	intron	-1.12557	5.49779	8.53648	0.00348098	0.0155136	down
peak15851	chr17	81680401	81690999	intron (NM_004712, intron 2 of 21)	1689	NM_004712	9146	NM_004712	ENSG00000185359	HGS	HRS	hepatocyte growth factor-regulated tyrosine kinase substrate	protein-coding	intron	-1.22473	4.01849	11.4131	0.000729286	0.00870908	down
peak15513	chr17	50945401	50955999	Intergenic	-82722	NM_001243877	10140	NM_005749	ENSG00000141232	TOB1	APRO5|APRO6|PIG49|TOB|TROB|TROB1	transducer of ERBB2, 1	protein-coding	Intergenic	-1.04068	3.65196	7.89587	0.00495478	0.018529	down
peak18264	chr20	62116901	62127499	promoter-TSS (NM_144703)	-275	NM_144703	149986	NM_014054	ENSG00000149657	LSM14B	C20orf40|FAM61B|FT005|LSM13|RAP55B|bA11M20.3	LSM family member 14B	protein-coding	promoter-TSS	-0.849644	4.41881	5.51452	0.0188593	0.0408377	down
peak18274	chr20	62349901	62360399	intron (NR_109922, intron 1 of 2)	2140	NR_109922	101928158	NR_109922	ENSG00000228812	LAMA5-AS1	-	LAMA5 antisense RNA 1	ncRNA	intron	-1.10474	3.60707	8.97082	0.00274325	0.0139641	down
peak14330	chr16	30001801	30012299	exon (NM_001282068, exon 7 of 11)	3977	NR_104090	8448	NM_003586	ENSG00000149927	DOC2A	Doc2	double C2 domain alpha	protein-coding	exon	-0.920446	2.97201	5.52269	0.0187714	0.0407061	down
peak16980	chr19	34357201	34367699	Intergenic	-2290	NM_001184722	2821	NM_000175	ENSG00000105220	GPI	AMF|GNPI|NLK|PGI|PHI|SA-36|SA36	glucose-6-phosphate isomerase	protein-coding	Intergenic	-1.00803	4.2379	7.76446	0.00532841	0.019133	down
peak10692	chr11	31808501	31818899	promoter-TSS (NM_001368890)	-980	NM_001368890	5080	NM_000280	ENSG00000007372	PAX6	AN|AN1|AN2|ASGD5|D11S812E|FVH1|MGDA|WAGR	paired box 6	protein-coding	promoter-TSS	-1.01832	5.13243	7.92241	0.00488261	0.0183842	down
peak30	chr1	1351401	1361799	intron (NM_032348, intron 2 of 9)	1947	NM_001282585	54587	NM_032348	ENSG00000162576	MXRA8	ASP3	matrix remodeling associated 8	protein-coding	intron	-1.29083	3.88628	12.2343	0.000469193	0.00796366	down
peak16426	chr19	4058801	4069199	intron (NM_015898, intron 1 of 2)	1529	NM_001317990	51341	NM_015898	ENSG00000178951	ZBTB7A	FBI-1|FBI1|LRF|MNDLFH|TIP21|ZBTB7|ZNF857A|pokemon	zinc finger and BTB domain containing 7A	protein-coding	intron	-1.30757	4.719	12.9088	0.000327037	0.00733968	down
peak14172	chr16	4609101	4619499	promoter-TSS (NM_145253)	588	NM_145253	124402	NM_145253	ENSG00000153443	UBALD1	FAM100A|PP11303	UBA like domain containing 1	protein-coding	promoter-TSS	-1.29089	4.1608	12.5608	0.00039392	0.00758876	down
peak10873	chr11	63973401	63983799	Intergenic	3980	NM_004074	1351	NM_004074	ENSG00000176340	COX8A	COX|COX8|COX8-2|COX8L|MC4DN15|VIII|VIII-L	cytochrome c oxidase subunit 8A	protein-coding	Intergenic	-1.0923	4.15835	8.82094	0.00297794	0.0145561	down
peak12801	chr14	22973101	22983499	promoter-TSS (NM_198086)	-1458	NM_198086	84962	NM_032876	ENSG00000129474	AJUBA	JUB	ajuba LIM protein	protein-coding	promoter-TSS	-0.943238	5.42583	6.75321	0.00935793	0.0260643	down
peak7453	chr7	5592101	5602499	intron (NM_003088, intron 1 of 4)	4484	NM_003088	6624	NM_003088	ENSG00000075618	FSCN1	FAN1|HSN|SNL|p55	fascin actin-bundling protein 1	protein-coding	intron	-1.16578	4.23061	10.318	0.00131739	0.0102403	down
peak4920	chr5	390401	400699	intron (NR_165159, intron 6 of 13)	47610	NR_126522	116349	NM_138464		EXOC3-AS1	C5orf55	EXOC3 antisense RNA 1	ncRNA	intron	-1.16432	3.95475	9.88513	0.0016662	0.0111832	down
peak11045	chr11	69635301	69645599	promoter-TSS (NM_053056)	-706	NM_053056	595	NM_053056	ENSG00000110092	CCND1	BCL1|D11S287E|PRAD1|U21B31	cyclin D1	protein-coding	promoter-TSS	-1.20946	4.97589	11.1049	0.000860986	0.00912311	down
peak17958	chr20	41357601	41367899	exon (NM_052846, exon 4 of 4)	4068	NM_052846	90187	NM_052846	ENSG00000183798	EMILIN3	C20orf130|EMILIN5|dJ620E11.4	elastin microfibril interfacer 3	protein-coding	exon	-1.0117	3.0568	6.90534	0.00859387	0.0248792	down
peak18799	chr22	36361701	36371999	intron (NM_002473, intron 1 of 40)	21117	NM_002473	4627	NM_002473	ENSG00000100345	MYH9	BDPLT6|DFNA17|EPSTS|FTNS|MATINS|MHA|NMHC-II-A|NMMHC-IIA|NMMHCA	myosin heavy chain 9	protein-coding	intron	-0.876008	4.0083	5.8998	0.0151426	0.0352666	down
peak14017	chr16	674701	684999	promoter-TSS (NR_136337)	-73	NR_136337	105371184	NR_136337	ENSG00000260394	STUB1-DT	LA16c-313D11.9|LINC02867	STUB1 divergent transcript	pseudo	promoter-TSS	-1.15439	3.74311	9.63577	0.00190824	0.0118359	down
peak10837	chr11	62540401	62550699	promoter-TSS (NM_001346446)	114	NM_001346446	79026	NM_001620	ENSG00000124942	AHNAK	AHNAK1|AHNAKRS|PM227	AHNAK nucleoprotein	protein-coding	promoter-TSS	-1.27308	4.82974	12.1823	0.000482458	0.00803397	down
peak14086	chr16	2466601	2476899	promoter-TSS (NM_006181)	453	NM_006181	4917	NM_006181	ENSG00000162068	NTN3	NTN2L	netrin 3	protein-coding	promoter-TSS	-1.61837	3.79806	18.2331	1.95454054020969e-05	0.0064104	down
peak5872	chr5	142319001	142329199	promoter-TSS (NM_001293289)	147	NM_001293289	81848	NM_030964	ENSG00000187678	SPRY4	HH17	sprouty RTK signaling antagonist 4	protein-coding	promoter-TSS	-0.9854	5.06978	7.3777	0.00660376	0.0215463	down
peak6395	chr6	28863401	28873599	Intergenic	-4823	NR_033379	401242	NR_033379	ENSG00000225595	LINC01623	-	long intergenic non-protein coding RNA 1623	ncRNA	Intergenic	-1.08964	5.04004	8.7227	0.00314272	0.0148332	down
peak16413	chr19	3605901	3616099	3' UTR (NM_001080543, exon 10 of 10)	3753	NR_038865	404665	NM_001012712	ENSG00000226800	CACTIN-AS1	C19orf29-AS1|C19orf29OS	CACTIN antisense RNA 1	ncRNA	3' UTR	-1.3936	3.79176	14.4396	0.000144727	0.00681196	down
peak208	chr1	16011801	16021999	promoter-TSS (NM_001349688)	1143	NM_001349688	27129	NM_014424	ENSG00000173641	HSPB7	cvHSP	heat shock protein family B (small) member 7	protein-coding	promoter-TSS	-1.24663	3.97378	10.6059	0.00112725	0.00981723	down
peak4934	chr5	668101	678199	intron (NM_007030, intron 2 of 3)	20202	NM_007030	11076	NM_007030	ENSG00000171368	TPPP	TPPP/p25|TPPP1|p24|p25|p25alpha	tubulin polymerization promoting protein	protein-coding	intron	-1.45837	4.72638	14.1837	0.0001658	0.00688122	down
peak15707	chr17	75085901	75095999	intron (NM_001369668, intron 1 of 5)	2996	NM_004695	9121	NM_004695	ENSG00000170190	SLC16A5	MCT5|MCT6	solute carrier family 16 member 5	protein-coding	intron	-1.0987	4.34685	9.05843	0.00261487	0.0137032	down
peak17090	chr19	38260901	38270999	promoter-TSS (NM_021102)	1377	NM_021102	10653	NM_021102	ENSG00000167642	SPINT2	DIAR3|HAI-2|HAI2|Kop|PB	serine peptidase inhibitor, Kunitz type 2	protein-coding	promoter-TSS	-0.913255	4.9485	6.44608	0.0111198	0.0290508	down
peak15202	chr17	38597601	38607699	intron (NM_025248, intron 1 of 18)	3302	NM_025248	80725	NM_025248	ENSG00000277363	SRCIN1	P140|SNIP	SRC kinase signaling inhibitor 1	protein-coding	intron	-1.24993	3.8215	11.8855	0.000565718	0.0082538	down
peak3832	chr3	134367201	134377299	intron (NM_001278683, intron 1 of 9)	2197	NM_001278685	51421	NM_016201	ENSG00000114019	AMOTL2	LCCP	angiomotin like 2	protein-coding	intron	-1.07804	5.01123	8.68938	0.0032007	0.0149532	down
peak9903	chr10	17224201	17234299	promoter-TSS (NR_108061)	735	NR_108061	100507347	NR_108060	ENSG00000229124	VIM-AS1	-	VIM antisense RNA 1	ncRNA	promoter-TSS	-0.944373	5.11619	6.52343	0.0106462	0.0283171	down
peak14697	chr16	85577101	85587199	Intergenic	-29259	NM_001134473	23199	NM_014615	ENSG00000131149	GSE1	CRHSP24|KIAA0182	Gse1 coiled-coil protein	protein-coding	Intergenic	-1.194	2.91349	8.85406	0.00292437	0.0144524	down
peak15016	chr17	18254001	18263999	promoter-TSS (NM_001256264)	22	NM_001256264	2314	NM_002018	ENSG00000177731	FLII	CMD2J|FLI|FLIL|Fli1	FLII actin remodeling protein	protein-coding	promoter-TSS	-1.19136	4.46078	10.6699	0.0010889	0.00975434	down
peak15215	chr17	38873601	38883599	intron (NM_001271608, intron 2 of 5)	8542	NR_073384	3927	NM_006148	ENSG00000002834	LASP1	Lasp-1|MLN50	LIM and SH3 protein 1	protein-coding	intron	-1.08998	3.97909	8.72391	0.00314064	0.0148332	down
peak9797	chr9	137233201	137243199	Intergenic	-3087	NM_006088	10383	NM_006088	ENSG00000188229	TUBB4B	Beta2|LCAEOD|TUBB2|TUBB2C	tubulin beta 4B class IVb	protein-coding	Intergenic	-1.48125	4.1209	16.4015	5.12450149458393e-05	0.0064104	down
peak10514	chr10	132515701	132525699	non-coding (NR_158224, exon 2 of 4)	16223	NR_158224	107984282	NR_158224		LOC107984282	-	uncharacterized LOC107984282	ncRNA	non-coding	-1.17267	3.71858	10.3376	0.0013035	0.0102163	down
peak70	chr1	2523701	2533599	TTS (NM_001010926).2	1613	NM_001010926	388585	NM_001010926	ENSG00000197921	HES5	bHLHb38	hes family bHLH transcription factor 5	protein-coding	TTS	-1.11999	3.79867	9.59617	0.00194984	0.0119366	down
peak18283	chr20	62641601	62651499	intron (NM_016354, intron 1 of 11)	4047	NM_016354	28231	NM_016354	ENSG00000101187	SLCO4A1	OATP-E|OATP1|OATP4A1|OATPE|OATPRP1|POAT|SLC21A12	solute carrier organic anion transporter family member 4A1	protein-coding	intron	-1.25691	3.57521	11.7357	0.000613121	0.0084217	down
peak9072	chr8	143591201	143601099	promoter-TSS (NM_001130057)	1263	NM_001130057	1936	NM_001960	ENSG00000104529	EEF1D	EF-1D|EF1D|FP1047	eukaryotic translation elongation factor 1 delta	protein-coding	promoter-TSS	-1.3359	4.43569	12.7902	0.000348449	0.00737665	down
peak11791	chr12	56255701	56265599	Intergenic	-2266	NM_173595	283373	NM_173595	ENSG00000139645	ANKRD52	ANKRD33	ankyrin repeat domain 52	protein-coding	Intergenic	-0.995763	4.79092	6.48001	0.0109094	0.0286969	down
peak583	chr1	40973001	40982899	Intergenic	-1746	NM_001905	1503	NM_001905	ENSG00000171793	CTPS1	CTPS|GATD5|GATD5A|IMD24	CTP synthase 1	protein-coding	Intergenic	-0.897783	5.32057	5.67293	0.0172286	0.0384746	down
peak18134	chr20	51897601	51907499	Intergenic	-39637	NR_110016	101927678	NR_110016	ENSG00000227964	LINC01429	-	long intergenic non-protein coding RNA 1429	ncRNA	Intergenic	-1.11139	4.53075	6.46573	0.0109975	0.0288508	down
peak7363	chr7	1453901	1463799	promoter-TSS (NM_182924)	620	NM_182924	79778	NM_024723	ENSG00000164877	MICALL2	JRAB|MICAL-L2	MICAL like 2	protein-coding	promoter-TSS	-1.14134	3.88876	9.87943	0.00167137	0.0111974	down
peak15776	chr17	77369901	77379799	promoter-TSS (NM_001113494)	-1233	NM_001113494	10801	NM_006640	ENSG00000184640	SEPTIN9	AF17q25|MSF|MSF1|NAPB|PNUTL4|SEPT9|SINT1|SeptD1	septin 9	protein-coding	promoter-TSS	-1.13581	3.83659	9.83233	0.00171471	0.0113059	down
peak1697	chr1	228207501	228217399	promoter-TSS (NR_073155)	1205	NR_073155	574407	NM_001025495	ENSG00000162913	OBSCN-AS1	C1orf145	OBSCN antisense RNA 1	ncRNA	promoter-TSS	-1.16159	3.21607	9.03563	0.00264767	0.0137607	down
peak25	chr1	1266901	1276799	intron (NM_194458, intron 1 of 6)	2004	NM_194458	118424	NM_058167	ENSG00000160087	UBE2J2	NCUBE-2|NCUBE2|PRO2121|UBC6	ubiquitin conjugating enzyme E2 J2	protein-coding	intron	-1.10115	4.22834	9.25562	0.00234774	0.013004	down
peak16992	chr19	34997501	35007399	intron (NM_001320034, intron 1 of 18)	2127	NM_001320035	57655	NM_020895	ENSG00000089351	GRAMD1A	KIAA1533	GRAM domain containing 1A	protein-coding	intron	-0.896411	4.3637	6.18174	0.0129075	0.0318485	down
peak17173	chr19	40599101	40608899	intron (NM_001042545, intron 1 of 29)	2631	NM_001042545	8425	NM_003573	ENSG00000090006	LTBP4	ARCL1C|LTBP-4|LTBP4L|LTBP4S	latent transforming growth factor beta binding protein 4	protein-coding	intron	-1.37716	4.12423	10.909	0.000957004	0.00944396	down
peak6054	chr5	177489501	177499299	intron (NM_203352, intron 2 of 12)	3204	NM_005451	9260	NM_005451	ENSG00000196923	PDLIM7	LMP1|LMP3	PDZ and LIM domain 7	protein-coding	intron	-1.1379	3.3304	9.01945	0.00267122	0.0137987	down
peak8300	chr7	129773101	129782899	Intergenic	-2986	NR_029615	406959	NR_029615	ENSG00000207691	MIR183	MIRN183|miR-183|miRNA183	microRNA 183	ncRNA	Intergenic	-0.96103	3.80004	7.13296	0.00756799	0.0232524	down
peak11699	chr12	52035501	52045299	intron (NM_001202234, intron 1 of 7)	2685	NM_001202234	3164	NM_002135	ENSG00000123358	NR4A1	GFRP1|HMR|N10|NAK-1|NGFIB|NP10|NUR77|TR3	nuclear receptor subfamily 4 group A member 1	protein-coding	intron	-0.922707	4.59523	6.55294	0.0104711	0.028019	down
peak2638	chr2	172094101	172103899	TTS (NM_004405)	3900	NM_004405	1746	NM_004405	ENSG00000115844	DLX2	TES-1|TES1	distal-less homeobox 2	protein-coding	TTS	-1.03004	5.69526	8.18268	0.00422923	0.0171511	down
peak18338	chr20	63744601	63754399	intron (NM_025224, intron 4 of 4)	9724	NM_020062	56731	NM_020062	ENSG00000125520	SLC2A4RG	GEF|HDBP-1|HDBP1|Si-1-2|Si-1-2-19	SLC2A4 regulator	protein-coding	intron	-0.94264	3.62116	6.73945	0.00943037	0.026184	down
peak13352	chr14	105173901	105183699	intron (NM_177533, intron 1 of 4)	2512	NM_177533	256281	NM_177533	ENSG00000183828	NUDT14	UGPP|UGPPase	nudix hydrolase 14	protein-coding	intron	-1.11409	2.96799	8.23041	0.00411942	0.0169058	down
peak845	chr1	85575601	85585299	promoter-TSS (NM_001554)	-311	NM_001554	3491	NM_001554	ENSG00000142871	CCN1	CYR61|GIG1|IGFBP10	cellular communication network factor 1	protein-coding	promoter-TSS	-0.974904	6.07553	7.24721	0.00710111	0.0224456	down
peak15810	chr17	79807901	79817599	Intergenic	-10702	NR_146504	105371919	NR_146504		LINC01977	-	long intergenic non-protein coding RNA 1977	ncRNA	Intergenic	-1.56537	4.07766	17.9312	2.29031771351741e-05	0.0064104	down
peak18617	chr22	19756101	19765799	promoter-TSS (NM_001379200)	172	NM_001379200	6899	NM_005992	ENSG00000184058	TBX1	CAFS|CATCH22|CTHM|DGCR|DGS|DORV|TBX1C|TGA|VCF|VCFS	T-box transcription factor 1	protein-coding	promoter-TSS	-1.13484	4.06489	9.52618	0.00202562	0.0121709	down
peak13259	chr14	99566501	99576199	intron (NM_001144995, intron 1 of 5)	32857	NM_001144995	317762	NM_022747	ENSG00000205476	CCDC85C	-	coiled-coil domain containing 85C	protein-coding	intron	-0.96596	3.2214	6.78917	0.00917124	0.0257683	down
peak9654	chr9	129494101	129503799	intron (NR_038955, intron 2 of 4)	10290	NR_038955	100506190	NR_038955		LINC00963	MetaLnc9	long intergenic non-protein coding RNA 963	ncRNA	intron	-1.20007	4.03139	10.1134	0.00147196	0.0106721	down
peak8135	chr7	100821901	100831599	promoter-TSS (NM_001363494)	-119	NM_001363494	56996	NM_020246	ENSG00000146828	SLC12A9	CCC6|CIP1|WO3.3|hCCC6	solute carrier family 12 member 9	protein-coding	promoter-TSS	-1.01561	3.67387	7.85999	0.00505407	0.0186571	down
peak17018	chr19	35895201	35904899	promoter-TSS (NM_001365705)	-307	NM_001365705	84807	NM_032721	ENSG00000167604	NFKBID	IkBNS|IkappaBNS|TA-NFKBH	NFKB inhibitor delta	protein-coding	promoter-TSS	-0.944599	4.64906	6.4689	0.0109778	0.0288141	down
peak1242	chr1	156121501	156131199	promoter-TSS (NM_001257374)	180	NM_001257374	4000	NM_005572	ENSG00000160789	LMNA	CDCD1|CDDC|CMD1A|CMT2B1|EMD2|FPL|FPLD|FPLD2|HGPS|IDC|LDP1|LFP|LGMD1B|LMN1|LMNC|LMNL1|MADA|PRO1	lamin A/C	protein-coding	promoter-TSS	-1.26526	4.33987	11.4228	0.000725489	0.00869425	down
peak366	chr1	26689701	26699399	promoter-TSS (NR_135804)	-419	NR_135804	101928728	NR_135804	ENSG00000260063	LOC101928728	-	uncharacterized LOC101928728	ncRNA	promoter-TSS	-0.956181	5.90867	6.96754	0.00830016	0.0244428	down
peak16693	chr19	13161801	13171499	Intergenic	16239	NM_004907	9592	NM_004907	ENSG00000160888	IER2	CHX1|ETR101	immediate early response 2	protein-coding	Intergenic	-1.17868	4.54455	10.0489	0.00152439	0.0108093	down
peak11831	chr12	57126201	57135899	intron (NM_002332, intron 1 of 88)	2567	NM_002332	4035	NM_002332	ENSG00000123384	LRP1	A2MR|APOER|APR|CD91|DDH3|IGFBP-3R|IGFBP3R|IGFBP3R1|KPA|LRP|LRP1A|TGFBR5	LDL receptor related protein 1	protein-coding	intron	-0.83253	3.92497	5.39133	0.0202371	0.0428567	down
peak9928	chr10	21329701	21339299	Intergenic	38450	NR_155751	105376444	NR_155751	ENSG00000230109	LINC02643	-	long intergenic non-protein coding RNA 2643	ncRNA	Intergenic	-1.05748	4.38178	5.9291	0.0148929	0.0349177	down
peak7435	chr7	5394101	5403699	intron (NM_001080495, intron 2 of 29)	24646	NM_001080495	84629	NM_001013722	ENSG00000182095	TNRC18	CAGL79|TNRC18A	trinucleotide repeat containing 18	protein-coding	intron	-1.03269	3.53119	7.29397	0.00691864	0.0221295	down
peak16424	chr19	3980801	3990399	promoter-TSS (NM_001961)	-137	NM_001961	1938	NM_001961	ENSG00000167658	EEF2	EEF-2|EF-2|EF2|SCA26	eukaryotic translation elongation factor 2	protein-coding	promoter-TSS	-1.10438	4.24325	8.44058	0.00366938	0.0159178	down
peak7605	chr7	23466601	23476199	promoter-TSS (NM_006547)	-909	NM_006547	10643	NM_006547	ENSG00000136231	IGF2BP3	CT98|IMP-3|IMP3|KOC|KOC1|VICKZ3	insulin like growth factor 2 mRNA binding protein 3	protein-coding	promoter-TSS	-0.901402	5.98653	6.33552	0.0118344	0.030219	down
peak10555	chr11	826201	835799	exon (NM_001286606, exon 7 of 9)	-1952	NM_139029	977	NM_004357	ENSG00000177697	CD151	EBS7|GP27|MER2|PETA-3|RAPH|SFA1|TSPAN24	CD151 molecule (Raph blood group)	protein-coding	exon	-1.5256	3.85194	17.1644	3.42794563197879e-05	0.0064104	down
peak17301	chr19	45763801	45773399	promoter-TSS (NM_175875)	652	NM_175875	147912	NM_175875	ENSG00000177045	SIX5	BOR2|DMAHP	SIX homeobox 5	protein-coding	promoter-TSS	-1.36876	4.26665	13.7889	0.000204543	0.00706743	down
peak4945	chr5	955701	965199	Intergenic	36890	NR_104614	100506688	NM_001242737	ENSG00000215246	LINC02982	-	long intergenic non-protein coding RNA 2982	ncRNA	Intergenic	-0.951105	3.81786	6.9596	0.00833704	0.0244943	down
peak18288	chr20	62800501	62809999	promoter-TSS (NR_102430)	337	NR_102430	101409261	NR_102430		OGFR-AS1	-	OGFR antisense RNA 1	ncRNA	promoter-TSS	-0.823084	4.36532	5.204	0.022535	0.0460361	down
peak6659	chr6	44216101	44225499	promoter-TSS (NM_001304465)	1185	NM_001304465	2030	NM_004955	ENSG00000112759	SLC29A1	AUG|ENT1|hENT1	solute carrier family 29 member 1 (Augustine blood group)	protein-coding	promoter-TSS	-0.99959	4.50256	7.58889	0.00587292	0.0201612	down
peak1694	chr1	228138401	228147799	intron (NM_000858, intron 2 of 8)	-1596	NM_001159391	2987	NM_000858	ENSG00000143774	GUK1	GMK	guanylate kinase 1	protein-coding	intron	-0.878434	3.94877	5.80855	0.0159484	0.0364988	down
peak17589	chr19	55647101	55656499	intron (NM_001370467, intron 5 of 5)	-3235	NM_007279	11338	NM_007279	ENSG00000063244	U2AF2	DEVDFB|U2AF65	U2 small nuclear RNA auxiliary factor 2	protein-coding	intron	-1.33283	4.51787	13.1857	0.000282087	0.00728976	down
peak11402	chr12	6762401	6771799	promoter-TSS (NM_002824)	737	NM_002824	5763	NM_002824	ENSG00000159335	PTMS	ParaT	parathymosin	protein-coding	promoter-TSS	-1.21281	3.85899	11.2253	0.000806917	0.00899447	down
peak10893	chr11	64338401	64347699	promoter-TSS (NR_106977)	-1146	NR_106977	102466815	NR_106977	ENSG00000278359	MIR7155	hsa-mir-7155	microRNA 7155	ncRNA	promoter-TSS	-1.2326	3.1505	10.4107	0.00125288	0.0100893	down
peak6500	chr6	33311101	33320399	promoter-TSS (NM_172208)	-1363	NM_172208	6892	NM_003190	ENSG00000231925	TAPBP	NGS17|TAPA|TPN|TPSN	TAP binding protein	protein-coding	promoter-TSS	-1.01682	4.20234	7.85525	0.00506734	0.0186717	down
peak3142	chr2	231637501	231646799	Intergenic	49286	NM_152614	165100	NM_152614	ENSG00000177673	TEX44	C2orf57	testis expressed 44	protein-coding	Intergenic	-1.38715	3.88731	7.89207	0.00496521	0.0185344	down
peak15220	chr17	38914801	38924099	non-coding (NR_073384, exon 8 of 8)	4471	NR_106837	102465467	NR_106837	ENSG00000277057	MIR6779	hsa-mir-6779	microRNA 6779	ncRNA	non-coding	-1.17843	3.42095	10.3252	0.00131224	0.0102374	down
peak18143	chr20	51991301	52000599	Intergenic	109534	NM_001319146	55734	NM_018197	ENSG00000020256	ZFP64	ZNF338	ZFP64 zinc finger protein	protein-coding	Intergenic	-0.93292	4.28554	6.14589	0.0131718	0.0323188	down
peak15015	chr17	18223501	18232699	intron (NM_004140, intron 1 of 22)	2465	NM_004140	3996	NM_004140	ENSG00000131899	LLGL1	DLG4|HUGL|HUGL-1|HUGL1|LLGL|Lgl1|Mgl1	LLGL scribble cell polarity complex component 1	protein-coding	intron	-1.17893	3.75477	10.6104	0.00112451	0.00981357	down
peak7379	chr7	2111301	2120499	intron (NM_001304524, intron 9 of 16)	-26848	NR_145797	109623488	NR_145797		SNORA114	-	small nucleolar RNA, H/ACA box 114	snoRNA	intron	-1.0807	2.69506	7.1402	0.00753746	0.0231987	down
peak14008	chr16	523901	533099	promoter-TSS (NM_005632)	788	NM_005632	6650	NM_005632	ENSG00000103326	CAPN15	OGIN|SOLH	calpain 15	protein-coding	promoter-TSS	-1.52273	4.07655	16.7579	4.24641136064546e-05	0.0064104	down
peak8682	chr8	53878401	53887599	intron (NR_104579, intron 1 of 3)	2128	NR_104579	8601	NM_003702	ENSG00000147509	RGS20	RGSZ1|ZGAP1|g(z)GAP|gz-GAP	regulator of G protein signaling 20	protein-coding	intron	-1.14742	5.53547	9.11834	0.0025306	0.0134899	down
peak18078	chr20	50290601	50299799	intron (NR_034124, intron 1 of 4)	2480	NR_034124	284751	NM_001025463	ENSG00000203999	LINC01270	-	long intergenic non-protein coding RNA 1270	ncRNA	intron	-0.879882	3.15573	5.52759	0.0187189	0.0406372	down
peak12909	chr14	32932001	32941199	Intergenic	-2279	NM_001164749	64067	NM_022123	ENSG00000151322	NPAS3	MOP6|PASD6|bHLHe12	neuronal PAS domain protein 3	protein-coding	Intergenic	-0.995517	5.9146	7.456	0.00632254	0.0210074	down
peak6649	chr6	43508601	43517799	exon (NM_015388, exon 6 of 9)	-2854	NM_001271882	221424	NM_001012974	ENSG00000204052	LRRC73	C6orf154	leucine rich repeat containing 73	protein-coding	exon	-1.21433	4.17104	10.2486	0.00136785	0.0103915	down
peak7448	chr7	5552101	5561199	Intergenic	-26049	NM_001101	60	NM_001101	ENSG00000075624	ACTB	BKRNS|BNS|BRWS1|CSMH|DDS1|PS1TP5BP1|THC8	actin beta	protein-coding	Intergenic	-1.16361	5.27891	9.86423	0.00168524	0.0112351	down
peak14305	chr16	28872501	28881599	promoter-TSS (NM_173201)	-1438	NM_173201	487	NM_004320	ENSG00000196296	ATP2A1	ATP2A|SERCA1	ATPase sarcoplasmic/endoplasmic reticulum Ca2+ transporting 1	protein-coding	promoter-TSS	-1.17105	3.25613	9.39537	0.00217534	0.0124989	down
peak10866	chr11	63761301	63770399	exon (NM_001144936, exon 2 of 5)	2925	NM_001144936	65998	NM_023941	ENSG00000188070	ZFTA	C11orf95	zinc finger translocation associated	protein-coding	exon	-1.32243	4.37614	13.1367	0.000289564	0.00732828	down
peak14368	chr16	30919801	30928899	promoter-TSS (NM_001099784)	-225	NM_001099784	54620	NM_019085	ENSG00000099364	FBXL19	CXXC11|Fbl19|JHDM1C	F-box and leucine rich repeat protein 19	protein-coding	promoter-TSS	-0.857381	3.91472	5.70696	0.0168978	0.037935	down
peak3032	chr2	218394101	218403199	promoter-TSS (NM_001206878)	417	NM_001206878	58190	NM_021198	ENSG00000144579	CTDSP1	NIF3|NLI-IF|NLIIF|SCP1	CTD small phosphatase 1	protein-coding	promoter-TSS	-1.20676	5.5096	10.9697	0.00092612	0.0093684	down
peak16692	chr19	13149401	13158499	3' UTR (NM_004907, exon 2 of 2)	3539	NM_004907	9592	NM_004907	ENSG00000160888	IER2	CHX1|ETR101	immediate early response 2	protein-coding	3' UTR	-1.11846	5.3468	9.55487	0.0019942	0.0120833	down
peak15872	chr17	82049501	82058599	intron (NM_212492, intron 3 of 12)	2152	NM_001321093	2873	NM_004127	ENSG00000169727	GPS1	COPS1|CSN1|SGN1	G protein pathway suppressor 1	protein-coding	intron	-0.927407	3.74366	6.4922	0.0108349	0.028597	down
peak18076	chr20	50186201	50195299	promoter-TSS (NM_005194)	-80	NM_005194	1051	NM_005194	ENSG00000172216	CEBPB	C/EBP-beta|IL6DBP|NF-IL6|TCF5	CCAAT enhancer binding protein beta	protein-coding	promoter-TSS	-1.28909	5.22207	8.6414	0.00328608	0.0151065	down
peak14190	chr16	8861201	8870299	intron (NM_001278260, intron 1 of 4)	1678	NM_001278264	23589	NM_014316	ENSG00000153048	CARHSP1	CRHSP-24|CRHSP24|CSDC1	calcium regulated heat stable protein 1	protein-coding	intron	-1.24451	3.83055	10.9921	0.000914986	0.00932494	down
peak3149	chr2	231704001	231712999	promoter-TSS (NM_002823)	-25	NM_002823	5757	NM_002823	ENSG00000187514	PTMA	TMSA	prothymosin alpha	protein-coding	promoter-TSS	-1.20026	5.27405	10.8938	0.000964889	0.00945397	down
peak18321	chr20	63516201	63525199	promoter-TSS (NR_148427)	-41	NR_148427	79144	NM_024299	ENSG00000125534	PPDPF	C20orf149|dJ697K14.9|exdpf	pancreatic progenitor cell differentiation and proliferation factor	protein-coding	promoter-TSS	-1.30842	4.63362	12.889	0.000330521	0.00735005	down
peak2636	chr2	172082501	172091499	promoter-TSS (NM_001038493)	1493	NM_001038493	1745	NM_178120	ENSG00000144355	DLX1	-	distal-less homeobox 1	protein-coding	promoter-TSS	-1.03722	5.40819	8.25967	0.00405354	0.0167692	down
peak18987	chr22	46051001	46059999	promoter-TSS (NR_165243)	-1275	NR_165243	55267	NR_165243		PRR34	C22orf26	PRR34 long non-coding RNA	ncRNA	promoter-TSS	-1.05256	4.75033	8.25829	0.00405663	0.0167749	down
peak14907	chr17	7850701	7859699	promoter-TSS (NM_203411)	134	NM_203411	92162	NM_203411	ENSG00000167874	TMEM88	-	transmembrane protein 88	protein-coding	promoter-TSS	-1.36162	4.56005	13.8534	0.000197642	0.00706743	down
peak15831	chr17	81113301	81122299	TTS (NM_001144888)	7573	NR_030394	724027	NR_030394	ENSG00000207736	MIR657	MIRN657|hsa-mir-657	microRNA 657	ncRNA	TTS	-1.02858	3.41099	7.821	0.00516427	0.0188062	down
peak15233	chr17	39193801	39202799	promoter-TSS (NM_000723)	-631	NM_000723	782	NM_000723	ENSG00000067191	CACNB1	CAB1|CACNLB1|CCHLB1	calcium voltage-gated channel auxiliary subunit beta 1	protein-coding	promoter-TSS	-0.998237	4.41916	7.51946	0.00610358	0.0206047	down
peak11001	chr11	67264501	67273499	intron (NM_001619, intron 1 of 20)	2527	NM_001619	156	NM_001619	ENSG00000173020	GRK2	ADRBK1|BARK1|BETA-ARK1	G protein-coupled receptor kinase 2	protein-coding	intron	-1.36179	3.33007	13.3329	0.000260784	0.00721381	down
peak16389	chr19	3093401	3102399	intron (NM_002067, intron 1 of 6)	3538	NM_002067	2767	NM_002067	ENSG00000088256	GNA11	FBH|FBH2|FHH2|GNA-11|HG1K|HHC2|HYPOC2	G protein subunit alpha 11	protein-coding	intron	-1.04283	3.34226	7.99088	0.00470136	0.0181123	down
peak15784	chr17	78167001	78175999	intron (NM_001320523, intron 2 of 2)	2919	NM_004710	9144	NM_004710	ENSG00000108639	SYNGR2	-	synaptogyrin 2	protein-coding	intron	-1.1251	3.70464	9.35408	0.00222489	0.012634	down
peak10963	chr11	65914201	65923099	promoter-TSS (NM_001135635)	412	NM_001135635	83638	NM_031450	ENSG00000175573	C11orf68	BLES03|P5326	chromosome 11 open reading frame 68	protein-coding	promoter-TSS	-1.16496	4.17646	10.3217	0.00131477	0.0102374	down
peak18849	chr22	38453501	38462399	Intergenic	-2751	NM_152868	3761	NM_004981	ENSG00000168135	KCNJ4	HIR|HIRK2|HRK1|IRK-3|IRK3|Kir2.3	potassium inwardly rectifying channel subfamily J member 4	protein-coding	Intergenic	-1.28095	3.27176	11.6186	0.000652947	0.00849744	down
peak15209	chr17	38745501	38754399	promoter-TSS (NR_149004)	916	NR_149004	100287808	NR_149004	ENSG00000277182	LOC100287808	-	uncharacterized LOC100287808	ncRNA	promoter-TSS	-1.20503	5.0351	10.8878	0.000967996	0.0094592	down
peak10994	chr11	66852401	66861299	promoter-TSS (NM_001363524)	-214	NM_001363524	78999	NM_024036	ENSG00000173621	LRFN4	FIGLER6|SALM3|SALM3.	leucine rich repeat and fibronectin type III domain containing 4	protein-coding	promoter-TSS	-1.64853	3.96121	17.5063	2.86363529990187e-05	0.0064104	down
peak8127	chr7	100681501	100690399	intron (NR_164719, intron 13 of 26)	8300	NR_164719	64599	NM_022574	ENSG00000146830	GIGYF1	GYF1|PERQ1	GRB10 interacting GYF protein 1	protein-coding	intron	-1.04362	2.70148	6.78786	0.009178	0.0257799	down
peak2286	chr2	96863301	96872199	intron (NM_017789, intron 2 of 14)	2330	NM_017789	54910	NM_017789	ENSG00000168758	SEMA4C	M-SEMA-F|SEMACL1|SEMAF|SEMAI	semaphorin 4C	protein-coding	intron	-1.04441	4.40782	8.20457	0.00417849	0.0170631	down
peak11784	chr12	56151301	56160199	intron (NM_001199629, intron 5 of 7)	-2609	NM_021019	4637	NM_021019	ENSG00000092841	MYL6	ESMLC|LC17|LC17-GI|LC17-NM|LC17A|LC17B|MLC-3|MLC1SM|MLC3NM|MLC3SM	myosin light chain 6	protein-coding	intron	-0.993425	4.67944	7.36956	0.00663373	0.0216001	down
peak23	chr1	1236001	1244799	Intergenic	6322	NM_001014980	388581	NM_001014980	ENSG00000184163	C1QTNF12	C1QDC2|CTRP12|FAM132A	C1q and TNF related 12	protein-coding	Intergenic	-0.866369	3.07998	5.03566	0.0248306	0.0492956	down
peak13349	chr14	105086201	105094999	Intergenic	-3547	NR_110546	102723354	NR_110546		LINC02298	-	long intergenic non-protein coding RNA 2298	ncRNA	Intergenic	-1.24114	4.74649	11.668	0.000635837	0.00843821	down
peak216	chr1	16170501	16179299	Intergenic	-18831	NM_004431	1969	NM_004431	ENSG00000142627	EPHA2	ARCC2|CTPA|CTPP1|CTRCT6|ECK	EPH receptor A2	protein-coding	Intergenic	-1.44566	3.71449	12.7058	0.000364528	0.00748909	down
peak14991	chr17	17777101	17785899	intron (NM_030665, intron 2 of 5)	-1971	NR_024007	140771	NM_144774	ENSG00000226746	SMCR5	NCRNA00034	Smith-Magenis syndrome chromosome region, candidate 5	ncRNA	intron	-1.3228	4.4101	12.9217	0.000324794	0.00733968	down
peak18097	chr20	50787501	50796199	Intergenic	-3044	NM_017843	55653	NM_017843	ENSG00000124243	BCAS4	CNOL	breast carcinoma amplified sequence 4	protein-coding	Intergenic	-1.01742	4.75682	7.31302	0.00684568	0.0219976	down
peak8141	chr7	100882801	100891499	exon (NM_001128852, exon 15 of 20)	2565	NM_001015072	402682	NM_001015072	ENSG00000176125	UFSP1	UFSP	UFM1 specific peptidase 1 (inactive)	protein-coding	exon	-1.21159	3.6687	11.1111	0.000858108	0.00912057	down
peak17840	chr20	32469501	32478199	intron (NM_080616, intron 2 of 7)	9640	NM_001351680	140688	NM_080616	ENSG00000197183	NOL4L	C20orf112|C20orf113	nucleolar protein 4 like	protein-coding	intron	-1.05386	3.42583	7.87855	0.00500245	0.0185723	down
peak14872	chr17	7016501	7025199	promoter-TSS (NR_038310)	-1196	NR_038310	100506755	NR_038310	ENSG00000267532	MIR497HG	MIR195HG	mir-497-195 cluster host gene	ncRNA	promoter-TSS	-1.13832	3.6143	8.8813	0.00288106	0.0143737	down
peak14682	chr16	85234101	85242799	Intergenic	30654	NR_162142	113219463	NR_162142		MIR12128	-	microRNA 12128	ncRNA	Intergenic	-0.938612	3.7241	6.4489	0.0111021	0.0290319	down
peak17443	chr19	49811501	49820199	Intergenic	-2439	NM_001378355	81857	NM_030973	ENSG00000104973	MED25	ACID1|ARC92|BVSYS|CMT2B2|P78|PTOV2|TCBAP0758	mediator complex subunit 25	protein-coding	Intergenic	-1.12103	4.50466	9.07735	0.00258795	0.0136385	down
peak6459	chr6	31732601	31741299	promoter-TSS (NM_001287593)	368	NM_001287593	1192	NM_001288	ENSG00000213719	CLIC1	CL1C1|CLCNL1|G6|NCC27	chloride intracellular channel 1	protein-coding	promoter-TSS	-1.28598	4.85722	12.1202	0.000498776	0.00809183	down
peak11026	chr11	68036101	68044799	promoter-TSS (NM_006019)	1425	NM_006019	10312	NM_006019	ENSG00000110719	TCIRG1	ATP6N1C|ATP6V0A3|Atp6i|OC-116kDa|OC116|OPTB1|Stv1|TIRC7|Vph1|a3	T cell immune regulator 1, ATPase H+ transporting V0 subunit a3	protein-coding	promoter-TSS	-0.886836	3.59857	5.89911	0.0151485	0.0352672	down
peak6651	chr6	43624201	43632899	promoter-TSS (NM_019096)	714	NM_019096	54676	NM_019096	ENSG00000172432	GTPBP2	JABELS	GTP binding protein 2	protein-coding	promoter-TSS	-0.865856	4.44567	5.42112	0.0198945	0.0424145	down
peak15858	chr17	81864901	81873599	intron (NR_125441, intron 3 of 4)	1747	NM_001301241	396	NM_004309	ENSG00000141522	ARHGDIA	GDIA1|HEL-S-47e|NPHS8|RHOGDI|RHOGDI-1	Rho GDP dissociation inhibitor alpha	protein-coding	intron	-1.58125	5.13022	16.6567	4.47915053554982e-05	0.0064104	down
peak14046	chr16	1425701	1434399	promoter-TSS (NM_001365310)	-1028	NM_001365310	105371045	NM_001365310	ENSG00000284395	PERCC1	DIAR11|ICR|gs104	proline and glutamate rich with coiled coil 1	protein-coding	promoter-TSS	-1.22488	2.77862	9.46488	0.00209443	0.0123016	down
peak10834	chr11	62499001	62507699	intron (NM_024060, intron 4 of 5)	42314	NM_001346446	79026	NM_001620	ENSG00000124942	AHNAK	AHNAK1|AHNAKRS|PM227	AHNAK nucleoprotein	protein-coding	intron	-0.961302	4.26835	6.22407	0.0126025	0.0314492	down
peak7403	chr7	2628701	2637299	promoter-TSS (NM_025250)	1014	NM_025250	80727	NM_025250	ENSG00000136295	TTYH3	-	tweety family member 3	protein-coding	promoter-TSS	-0.886408	3.98146	5.97167	0.0145375	0.034429	down
peak7369	chr7	1542901	1551499	intron (NM_001097620, intron 8 of 8)	9005	NM_001097620	202915	NM_152689	ENSG00000164855	TMEM184A	SDMG1|SLC51C1	transmembrane protein 184A	protein-coding	intron	-0.913137	3.04167	5.64721	0.0174832	0.0388518	down
peak4927	chr5	496701	505299	intron (NM_001284351, intron 1 of 16)	23449	NM_004174	6550	NM_004174	ENSG00000066230	SLC9A3	DIAR8|NHE-3|NHE3	solute carrier family 9 member A3	protein-coding	intron	-0.893234	3.33251	5.54563	0.0185269	0.040418	down
peak11097	chr11	75557001	75565599	promoter-TSS (NM_001207014)	-953	NM_001207014	871	NM_001235	ENSG00000149257	SERPINH1	AsTP3|CBP1|CBP2|HSP47|OI10|PIG14|PPROM|RA-A47|SERPINH2|gp46	serpin family H member 1	protein-coding	promoter-TSS	-1.22617	4.56719	8.83357	0.0029574	0.0145118	down
peak15284	chr17	41809201	41817799	promoter-TSS (NM_021939)	496	NM_021939	60681	NM_021939	ENSG00000141756	FKBP10	BRKS|BRKS1|FKBP65|OI11|OI6|PPIASE|TLH1|hFKBP65	FKBP prolyl isomerase 10	protein-coding	promoter-TSS	-1.29567	4.0952	12.6002	0.000385706	0.00756208	down
peak8111	chr7	100426201	100434699	promoter-TSS (NM_019606)	619	NM_019606	56257	NM_019606	ENSG00000146834	MEPCE	BCDIN3	methylphosphate capping enzyme	protein-coding	promoter-TSS	-1.11438	5.02309	9.43558	0.00212816	0.0123917	down
peak11691	chr12	51845901	51854399	promoter-TSS (NM_001384995)	-1432	NM_001384995	401720	NM_001013690	ENSG00000261308	FIGNL2	-	fidgetin like 2	protein-coding	promoter-TSS	-0.952084	3.77613	6.46868	0.0109792	0.0288141	down
peak8425	chr7	151751501	151759999	intron (NM_016203, intron 3 of 15)	-19436	NM_001304527	51422	NM_016203	ENSG00000106617	PRKAG2	AAKG|AAKG2|CMH6|H91620p|WPWS	protein kinase AMP-activated non-catalytic subunit gamma 2	protein-coding	intron	-0.953633	4.81338	6.11813	0.0133802	0.0326551	down
peak17339	chr19	47224801	47233299	intron (NM_001127240, intron 1 of 3)	-2031	NR_036159	100422832	NR_036159	ENSG00000284411	MIR3191	mir-3191	microRNA 3191	ncRNA	intron	-1.09071	5.02068	9.12321	0.00252387	0.0134899	down
peak13574	chr15	45161701	45170199	TTS (NM_017434)	15257	NM_001301171	90525	NM_138356	ENSG00000138606	SHF	-	Src homology 2 domain containing F	protein-coding	TTS	-1.06047	3.87397	8.44914	0.00365216	0.0158924	down
peak17262	chr19	44843801	44852299	intron (NM_002856, intron 1 of 5)	1753	NM_002856	5819	NM_002856	ENSG00000130202	NECTIN2	CD112|HVEB|PRR2|PVRL2|PVRR2	nectin cell adhesion molecule 2	protein-coding	intron	-1.12984	4.43425	9.67814	0.00186473	0.0117099	down
peak7896	chr7	75989201	75997699	promoter-TSS (NM_031925)	1145	NM_031925	83862	NM_031925	ENSG00000189077	TMEM120A	NET29|TACAN|TMPIT	transmembrane protein 120A	protein-coding	promoter-TSS	-1.17113	3.0743	9.59738	0.00194855	0.0119325	down
peak11892	chr12	65531301	65539799	intron (NR_120431, intron 2 of 3)	21761	NR_135033	105369187	NR_135033	ENSG00000250748	LOC105369187	-	uncharacterized LOC105369187	ncRNA	intron	-1.03281	4.42935	6.20883	0.0127114	0.0316281	down
peak17167	chr19	40522601	40531099	intron (NM_020971, intron 17 of 35)	-3641	NM_025213	57731	NM_020971	ENSG00000160460	SPTBN4	CMND|NEDHND|QV|SPNB4|SPTBN3	spectrin beta, non-erythrocytic 4	protein-coding	intron	-0.876214	3.22762	5.64134	0.0175418	0.0389418	down
peak11002	chr11	67284101	67292599	promoter-TSS (NM_207354)	-953	NM_207354	338692	NM_207354	ENSG00000172932	ANKRD13D	-	ankyrin repeat domain 13D	protein-coding	promoter-TSS	-1.28203	3.89802	12.2649	0.000461557	0.00790507	down
peak14410	chr16	46744001	46752399	promoter-TSS (NM_182493)	144	NM_182493	91807	NM_182493	ENSG00000140795	MYLK3	MLCK|MLCK2|caMLCK	myosin light chain kinase 3	protein-coding	promoter-TSS	-1.12546	4.51646	8.85269	0.00292658	0.0144532	down
peak18757	chr22	31078401	31086799	promoter-TSS (NM_001207017)	-260	NM_001207017	6525	NM_006932	ENSG00000183963	SMTN	-	smoothelin	protein-coding	promoter-TSS	-1.14408	3.57338	9.04568	0.00263316	0.0137381	down
peak7404	chr7	2637501	2645899	intron (NM_025250, intron 1 of 13)	9714	NM_025250	80727	NM_025250	ENSG00000136295	TTYH3	-	tweety family member 3	protein-coding	intron	-1.23741	3.33414	11.0168	0.000902921	0.00927452	down
peak19500	chrX	153920801	153929199	promoter-TSS (NM_001164741)	1264	NM_001164741	393	NM_001666	ENSG00000089820	ARHGAP4	C1|RGC1|RhoGAP4|SrGAP4|p115	Rho GTPase activating protein 4	protein-coding	promoter-TSS	-1.16142	4.14347	9.45449	0.00210632	0.012327	down
peak12169	chr12	111402701	111411099	promoter-TSS (NM_005475)	977	NM_005475	10019	NM_005475	ENSG00000111252	SH2B3	IDDM20|LNK	SH2B adaptor protein 3	protein-coding	promoter-TSS	-1.18192	3.91056	9.72423	0.00181854	0.0116281	down
peak6984	chr6	113852301	113860699	promoter-TSS (NM_002356)	-845	NM_002356	4082	NM_002356	ENSG00000277443	MARCKS	80K-L|MACS|PKCSL|PRKCSL	myristoylated alanine rich protein kinase C substrate	protein-coding	promoter-TSS	-1.12391	5.77892	9.49576	0.00205948	0.0122398	down
peak16293	chr19	1247501	1255899	intron (NM_177401, intron 3 of 7)	3147	NM_177401	90007	NM_177401	ENSG00000167470	MIDN	Stx	midnolin	protein-coding	intron	-1.51581	4.47633	16.7183	4.33596714562828e-05	0.0064104	down
peak10217	chr10	75398501	75406899	promoter-TSS (NR_110301)	-197	NR_110301	100131213	NR_024421	ENSG00000237149	ZNF503-AS2	C10orf41|NCRNA00245	ZNF503 antisense RNA 2	ncRNA	promoter-TSS	-1.2252	4.61969	11.1806	0.000826558	0.00907274	down
peak14679	chr16	85167401	85175699	Intergenic	34400	NR_033984	400548	NR_033984	ENSG00000278214	LINC02139	-	long intergenic non-protein coding RNA 2139	ncRNA	Intergenic	-1.20919	3.12028	10.1475	0.00144497	0.0106	down
peak12350	chr12	124732101	124740399	Intergenic	103421	NM_001367982	949	NM_005505	ENSG00000073060	SCARB1	CD36L1|CLA-1|CLA1|HDLCQ6|HDLQTL6|SR-BI|SRB1	scavenger receptor class B member 1	protein-coding	Intergenic	-1.23406	3.13401	7.47028	0.00627257	0.0209411	down
peak11031	chr11	68310101	68318399	intron (NM_002335, intron 1 of 22)	1659	NM_001291902	4041	NM_002335	ENSG00000162337	LRP5	BMND1|EVR1|EVR4|HBM|LR3|LRP-5|LRP-7|LRP7|OPPG|OPS|OPTA1|PCLD4|VBCH2	LDL receptor related protein 5	protein-coding	intron	-1.32692	3.68762	12.2252	0.000471488	0.00796366	down
peak18327	chr20	63621901	63630199	promoter-TSS (NM_012384)	1051	NM_012384	26205	NM_012384	ENSG00000101216	GMEB2	GMEB-2|P79PIF|PIF79	glucocorticoid modulatory element binding protein 2	protein-coding	promoter-TSS	-1.16866	5.37805	10.4957	0.00119654	0.00999091	down
peak8126	chr7	100673001	100681299	intron (NM_005273, intron 4 of 9)	3410	NM_005273	2783	NM_005273	ENSG00000172354	GNB2	HG2C1|SSS4|SSS4; NEDHYDF	G protein subunit beta 2	protein-coding	intron	-1.16944	4.05329	10.4071	0.00125533	0.010091	down
peak16018	chr18	9802201	9810499	intron (NM_006868, intron 3 of 6)	-79623	NM_032243	84203	NM_032243	ENSG00000168454	TXNDC2	SPTRX|SPTRX1	thioredoxin domain containing 2	protein-coding	intron	-0.812612	4.6598	5.09841	0.0239478	0.0480357	down
peak10860	chr11	62854301	62862599	intron (NM_001012664, intron 1 of 9)	2341	NM_002394	6520	NM_002394	ENSG00000168003	SLC3A2	4F2|4F2HC|4T2HC|CD98|CD98HC|MDU1|NACAE	solute carrier family 3 member 2	protein-coding	intron	-1.10575	4.36283	7.16694	0.00742591	0.0230268	down
peak10975	chr11	66310801	66319099	exon (NM_020404, exon 1 of 1)	2094	NM_020404	57124	NM_020404	ENSG00000174807	CD248	CD164L1|TEM1	CD248 molecule	protein-coding	exon	-1.38436	4.00232	13.8394	0.000199115	0.00706743	down
peak17003	chr19	35641601	35649899	TTS (NM_001304549)	-2573	NM_001863	1340	NM_001863	ENSG00000126267	COX6B1	COX6B|COXG|COXVIb1|MC4DN7	cytochrome c oxidase subunit 6B1	protein-coding	TTS	-1.26854	4.27655	11.3827	0.000741305	0.00877136	down
peak16259	chr19	795101	803299	intron (NM_031991, intron 1 of 13)	1748	NM_002819	5725	NM_002819	ENSG00000011304	PTBP1	HNRNP-I|HNRNPI|HNRPI|PTB|PTB-1|PTB-T|PTB2|PTB3|PTB4|pPTB	polypyrimidine tract binding protein 1	protein-coding	intron	-1.19584	4.37719	10.6182	0.00111977	0.00980962	down
peak15378	chr17	44540701	44548899	Intergenic	-12684	NM_001466	2535	NM_001466	ENSG00000180340	FZD2	Fz2|OMOD2|fz-2|fzE2|hFz2	frizzled class receptor 2	protein-coding	Intergenic	-1.08638	4.56413	8.42134	0.00370842	0.0160125	down
peak16164	chr18	58845101	58853299	Intergenic	-13724	NR_148459	55205	NM_018181	ENSG00000074657	ZNF532	-	zinc finger protein 532	protein-coding	Intergenic	-0.930698	4.15644	5.95528	0.0146733	0.034596	down
peak8391	chr7	149770301	149778499	promoter-TSS (NM_207336)	-812	NM_207336	168544	NM_207336	ENSG00000181444	ZNF467	EZI|Zfp467	zinc finger protein 467	protein-coding	promoter-TSS	-1.21775	4.30652	10.9625	0.000929761	0.00938819	down
peak17235	chr19	43777401	43785599	promoter-TSS (NM_002250)	-527	NM_002250	3783	NM_002250	ENSG00000104783	KCNN4	DHS2|IK|IK1|IKCA1|KCA4|KCa3.1|SK4|hIKCa1|hKCa4|hSK4	potassium calcium-activated channel subfamily N member 4	protein-coding	promoter-TSS	-1.54153	3.55133	16.5589	4.71624050079416e-05	0.0064104	down
peak7454	chr7	5602701	5610899	TTS (NM_003088)	13984	NM_003088	6624	NM_003088	ENSG00000075618	FSCN1	FAN1|HSN|SNL|p55	fascin actin-bundling protein 1	protein-coding	TTS	-1.08855	2.81502	7.73956	0.00540241	0.0192492	down
peak7364	chr7	1464901	1473099	Intergenic	-9530	NM_182924	79778	NM_024723	ENSG00000164877	MICALL2	JRAB|MICAL-L2	MICAL like 2	protein-coding	Intergenic	-0.871327	3.31847	5.62195	0.0177369	0.0392358	down
peak19508	chrX	154367501	154375699	intron (NM_001110556, intron 1 of 47)	3034	NM_001110556	2316	NM_001456	ENSG00000196924	FLNA	ABP-280|ABPX|CSBS|CVD1|FGS2|FLN|FLN-A|FLN1|FMD|MNS|NHBP|OPD|OPD1|OPD2|XLVD|XMVD	filamin A	protein-coding	intron	-1.46852	4.43974	13.3707	0.000255583	0.00721381	down
peak17288	chr19	45467201	45475399	exon (NM_006732, exon 3 of 4)	3304	NM_001114171	2354	NM_006732	ENSG00000125740	FOSB	AP-1|G0S3|GOS3|GOSB	FosB proto-oncogene, AP-1 transcription factor subunit	protein-coding	exon	-1.45622	3.75971	15.8247	6.9489198002264e-05	0.0064104	down
peak17287	chr19	45448601	45456799	promoter-TSS (NM_001369413)	-1153	NM_001369413	2067	NM_001983	ENSG00000012061	ERCC1	COFS4|RAD10|UV20	ERCC excision repair 1, endonuclease non-catalytic subunit	protein-coding	promoter-TSS	-1.08769	4.04835	7.1388	0.00754336	0.0232072	down
peak10888	chr11	64244701	64252899	TTS (NR_135086)	1746	NR_135086	105369340	NR_135086	ENSG00000256940	PPP1R14B-AS1	-	PPP1R14B antisense RNA 1	ncRNA	TTS	-1.60642	4.33664	17.8207	2.42734455271308e-05	0.0064104	down
peak17658	chr20	323501	331699	3' UTR (NM_006943, exon 1 of 1)	2029	NM_006943	6666	NM_006943	ENSG00000177732	SOX12	SOX22	SRY-box transcription factor 12	protein-coding	3' UTR	-1.0646	4.64436	8.53785	0.00347836	0.015509	down
peak2289	chr2	97656901	97665099	intron (NM_005735, intron 2 of 10)	3044	NM_005735	10120	NM_005735	ENSG00000115073	ACTR1B	ARP1B|CTRN2|PC3	actin related protein 1B	protein-coding	intron	-1.09323	4.03296	8.87424	0.00289223	0.0143963	down
peak9001	chr8	127793701	127801799	intron (NR_003367, intron 1 of 8)	1788	NR_031609	100302185	NR_031609	ENSG00000283710	MIR1204	hsa-mir-1204	microRNA 1204	ncRNA	intron	-0.86912	4.61066	5.63898	0.0175655	0.038973	down
peak15266	chr17	40316201	40324299	intron (NM_001145301, intron 1 of 8)	2005	NM_001145301	5914	NM_000964	ENSG00000131759	RARA	NR1B1|RAR|RARalpha	retinoic acid receptor alpha	protein-coding	intron	-1.08563	3.46031	8.09123	0.00444799	0.0175737	down
peak213	chr1	16141501	16149599	intron (NM_004431, intron 3 of 16)	10519	NM_001329090	1969	NM_004431	ENSG00000142627	EPHA2	ARCC2|CTPA|CTPP1|CTRCT6|ECK	EPH receptor A2	protein-coding	intron	-1.18396	3.74086	9.25631	0.00234686	0.0130028	down
peak7445	chr7	5527701	5535799	promoter-TSS (NM_001101)	-1149	NM_001101	60	NM_001101	ENSG00000075624	ACTB	BKRNS|BNS|BRWS1|CSMH|DDS1|PS1TP5BP1|THC8	actin beta	protein-coding	promoter-TSS	-1.57559	5.16554	17.9784	2.23430678444481e-05	0.0064104	down
peak17457	chr19	50327701	50335799	intron (NR_110912, intron 1 of 3)	1786	NR_110912	3748	NM_004977	ENSG00000131398	KCNC3	KSHIIID|KV3.3|SCA13	potassium voltage-gated channel subfamily C member 3	protein-coding	intron	-1.36431	4.555	13.7103	0.000213285	0.00710047	down
peak9766	chr9	136664501	136672599	intron (NR_046367, intron 3 of 9)	-2052	NR_029695	406913	NR_029695	ENSG00000199161	MIR126	MIRN126|miRNA126|mir-126	microRNA 126	ncRNA	intron	-1.30681	3.09858	11.5405	0.000680978	0.00861174	down
peak15318	chr17	42672901	42680999	promoter-TSS (NR_073573)	44	NR_073573	79990	NM_024927	ENSG00000068137	PLEKHH3	-	pleckstrin homology, MyTH4 and FERM domain containing H3	protein-coding	promoter-TSS	-1.13813	5.17226	9.83687	0.00171049	0.0113029	down
peak4906	chr5	71101	79199	Intergenic	-17018	NM_052909	153478	NM_052909	ENSG00000153404	PLEKHG4B	ARHGEF48	pleckstrin homology and RhoGEF domain containing G4B	protein-coding	Intergenic	-0.975365	3.38238	6.76116	0.00931632	0.0259929	down
peak215	chr1	16162101	16170199	Intergenic	-10081	NM_004431	1969	NM_004431	ENSG00000142627	EPHA2	ARCC2|CTPA|CTPP1|CTRCT6|ECK	EPH receptor A2	protein-coding	Intergenic	-1.37639	3.70949	11.7225	0.00061748	0.0084217	down
peak5	chr1	919501	927599	promoter-TSS (NM_001385641)	-373	NM_001385641	148398	NM_152486	ENSG00000187634	SAMD11	MRS	sterile alpha motif domain containing 11	protein-coding	promoter-TSS	-1.28418	3.712	12.1613	0.000487916	0.00804588	down
peak15404	chr17	45142601	45150699	Intergenic	-1825	NM_006460	10614	NM_006460	ENSG00000186834	HEXIM1	CLP1|EDG1|HIS1|MAQ1	HEXIM P-TEFb complex subunit 1	protein-coding	Intergenic	-1.1069	4.36034	9.17417	0.00245455	0.0133349	down
peak15876	chr17	82212101	82220199	Intergenic	-3308	NM_198082	284001	NM_152675	ENSG00000176155	CCDC57	-	coiled-coil domain containing 57	protein-coding	Intergenic	-1.59645	4.19472	18.4564	1.73832770053327e-05	0.0064104	down
peak14054	chr16	1767301	1775399	promoter-TSS (NM_002513)	359	NM_002513	4832	NM_002513	ENSG00000103024	NME3	DR-nm23|NDPK-C|NDPKC|NM23-H3|NM23H3|c371H6.2	NME/NM23 nucleoside diphosphate kinase 3	protein-coding	promoter-TSS	-1.67716	3.83591	20.7417	5.25596746238736e-06	0.0064104	down
peak11335	chr11	131369301	131377299	intron (NM_001352005, intron 1 of 8)	2685	NM_001352001	50863	NM_016522	ENSG00000182667	NTM	CEPU-1|HNT|IGLON2|NTRI	neurotrimin	protein-coding	intron	-0.889103	4.8239	5.48414	0.0191898	0.0413336	down
peak10892	chr11	64312201	64320199	promoter-TSS (NM_016404)	1359	NM_016404	51504	NM_016404	ENSG00000173113	TRMT112	HSPC152|HSPC170|TRM112|TRMT11-2|hTrm112	tRNA methyltransferase activator subunit 11-2	protein-coding	promoter-TSS	-1.10295	4.22477	9.24287	0.00236415	0.013069	down
peak9780	chr9	136943001	136950999	TTS (NM_000606)	1757	NM_000606	733	NM_000606	ENSG00000176919	C8G	C8C	complement C8 gamma chain	protein-coding	TTS	-1.20025	3.96656	10.6309	0.00111214	0.00980962	down
peak7392	chr7	2349601	2357599	promoter-TSS (NM_001362793)	-486	NM_001362793	8662	NM_003751	ENSG00000106263	EIF3B	EIF3-ETA|EIF3-P110|EIF3-P116|EIF3S9|PRT1	eukaryotic translation initiation factor 3 subunit B	protein-coding	promoter-TSS	-0.969115	5.04715	6.64626	0.0099364	0.0270323	down
peak8424	chr7	151739501	151747499	intron (NM_016203, intron 3 of 15)	-7186	NM_001304527	51422	NM_016203	ENSG00000106617	PRKAG2	AAKG|AAKG2|CMH6|H91620p|WPWS	protein kinase AMP-activated non-catalytic subunit gamma 2	protein-coding	intron	-1.05992	4.29488	7.58349	0.00589054	0.0202004	down
peak14096	chr16	2766501	2774499	TTS (NM_007108)	6780	NM_207013	6923	NM_007108	ENSG00000103363	ELOB	SIII|TCEB2	elongin B	protein-coding	TTS	-0.942586	2.89919	5.7977	0.0160472	0.0366442	down
peak1266	chr1	156745001	156752999	intron (NM_001319186, intron 1 of 5)	2293	NM_001319187	3068	NM_004494	ENSG00000143321	HDGF	HMG1L2	heparin binding growth factor	protein-coding	intron	-1.00856	5.0378	7.17024	0.00741228	0.0230169	down
peak14809	chr17	1713201	1721199	promoter-TSS (NM_152348)	677	NM_152348	124997	NM_152348	ENSG00000167716	WDR81	CAMRQ2|CHMRQ|HYC3|PPP1R166|SORF-2	WD repeat domain 81	protein-coding	promoter-TSS	-1.01853	4.89607	7.88374	0.00498813	0.0185533	down
peak17027	chr19	36109101	36117099	TTS (NM_006233)	1775	NM_006233	5438	NM_006233	ENSG00000105258	POLR2I	RPB9|hRPB14.5	RNA polymerase II subunit I	protein-coding	TTS	-1.21875	3.97261	11.1217	0.000853251	0.00911447	down
peak15854	chr17	81709701	81717699	promoter-TSS (NM_012140)	1416	NM_012140	1468	NM_012140	ENSG00000183048	SLC25A10	DIC|MTDPS19	solute carrier family 25 member 10	protein-coding	promoter-TSS	-1.39249	3.28444	12.6819	0.000369203	0.00748909	down
peak14340	chr16	30352701	30360599	promoter-TSS (NM_006110)	-1342	NM_006110	10421	NM_006110	ENSG00000169217	CD2BP2	FWP010|LIN1|PPP1R59|Snu40|U5-52K	CD2 cytoplasmic tail binding protein 2	protein-coding	promoter-TSS	-1.12311	4.20555	9.55614	0.00199282	0.0120786	down
peak16855	chr19	18434701	18442599	promoter-TSS (NR_045573)	-517	NR_045573	51477	NM_016368	ENSG00000105655	ISYNA1	INO1|INOS|IPS|IPS 1|IPS-1	inositol-3-phosphate synthase 1	protein-coding	promoter-TSS	-1.19065	3.11898	10.0066	0.00155979	0.010907	down
peak3429	chr3	46975301	46983199	promoter-TSS (NM_015175)	-416	NM_015175	23218	NM_015175	ENSG00000160796	NBEAL2	BDPLT4|GPS	neurobeachin like 2	protein-coding	promoter-TSS	-1.26211	3.98709	11.235	0.0008027	0.0089896	down
peak13122	chr14	68789901	68797799	promoter-TSS (NM_001244698)	64	NM_001244698	677	NM_004926	ENSG00000185650	ZFP36L1	BRF1|Berg36|ERF-1|ERF1|RNF162B|TIS11B|cMG1	ZFP36 ring finger protein like 1	protein-coding	promoter-TSS	-0.96108	5.61577	7.00611	0.0081232	0.0241359	down
peak71	chr1	2534401	2542299	Intergenic	-8087	NM_001010926	388585	NM_001010926	ENSG00000197921	HES5	bHLHb38	hes family bHLH transcription factor 5	protein-coding	Intergenic	-1.00436	2.31006	5.2835	0.0215285	0.0447576	down
peak10356	chr10	101060101	101067999	intron (NM_030929, intron 2 of 4)	2061	NM_001319303	81621	NM_030929	ENSG00000107821	KAZALD1	BONO1|FKSG28|FKSG40|IGFBP-rP10	Kazal type serine peptidase inhibitor domain 1	protein-coding	intron	-1.26495	4.85118	11.9659	0.000541838	0.00819729	down
peak4918	chr5	314901	322799	intron (NR_165159, intron 3 of 13)	-2864	NM_001377236	57491	NM_020731	ENSG00000063438	AHRR	AHH|AHHR|bHLHe77	aryl hydrocarbon receptor repressor	protein-coding	intron	-1.07479	3.7309	8.39449	0.0037636	0.0161177	down
peak16304	chr19	1405801	1413699	intron (NM_170711, intron 1 of 12)	2164	NM_001352035	26528	NM_018959	ENSG00000071626	DAZAP1	-	DAZ associated protein 1	protein-coding	intron	-1.43053	4.02183	14.6768	0.000127606	0.00681196	down
peak14304	chr16	28860301	28868199	promoter-TSS (NM_015503)	257	NM_015503	25970	NM_015503	ENSG00000178188	SH2B1	PSM|SH2B	SH2B adaptor protein 1	protein-coding	promoter-TSS	-1.066	4.05694	8.15334	0.0042982	0.0172803	down
peak3808	chr3	129620501	129628399	Intergenic	-17774	NM_015103	23129	NM_015103	ENSG00000004399	PLXND1	CHTD9|PLEXD1	plexin D1	protein-coding	Intergenic	-1.49009	4.00219	15.7394	7.26947427909991e-05	0.0064104	down
peak10870	chr11	63913701	63921599	promoter-TSS (NM_001363648)	-486	NM_001363648	283248	NM_173587	ENSG00000167771	RCOR2	-	REST corepressor 2	protein-coding	promoter-TSS	-1.40427	4.09187	13.7172	0.000212496	0.00710047	down
peak7409	chr7	4600301	4608199	Intergenic	-78045	NM_001037165	221937	NM_001037165	ENSG00000164916	FOXK1	FOXK1L	forkhead box K1	protein-coding	Intergenic	-1.14344	3.57224	8.16351	0.00427415	0.0172368	down
peak6478	chr6	32148601	32156499	promoter-TSS (NM_001363780)	533	NM_001363780	80863	NM_030651	ENSG00000204314	PRRT1	C6orf31|DSPD1|IFITMD7|NG5|SynDIG4	proline rich transmembrane protein 1	protein-coding	promoter-TSS	-1.09518	4.45879	8.50191	0.00354774	0.0156541	down
peak4963	chr5	1519501	1527399	promoter-TSS (NM_024830)	510	NM_024830	79888	NM_024830	ENSG00000153395	LPCAT1	AGPAT10|AGPAT9|AYTL2|LPCAT-1|LPLAT8|PFAAP3|lpcat|lysoPAFAT	lysophosphatidylcholine acyltransferase 1	protein-coding	promoter-TSS	-1.24952	4.93295	11.8696	0.000570562	0.00826868	down
peak17392	chr19	48632401	48640299	promoter-TSS (NM_001352)	1029	NM_001352	1628	NM_001352	ENSG00000105516	DBP	DABP|taxREB302	D-box binding PAR bZIP transcription factor	protein-coding	promoter-TSS	-1.3236	4.25681	13.0303	0.000306491	0.00733968	down
peak13316	chr14	103517001	103524899	intron (NM_001823, intron 5 of 7)	1880	NM_001362531	1152	NM_001823	ENSG00000166165	CKB	B-CK|BCK|CKBB|CPK-B|HEL-211|HEL-S-29	creatine kinase B	protein-coding	intron	-1.15033	3.25456	9.51942	0.00203308	0.0122016	down
peak15547	chr17	58512501	58520399	promoter-TSS (NM_001378066)	1430	NM_001378066	9110	NM_004687	ENSG00000108389	MTMR4	FYVE-DSP2|ZFYVE11	myotubularin related protein 4	protein-coding	promoter-TSS	-1.00185	3.82335	7.46409	0.00629419	0.0209667	down
peak14034	chr16	1092901	1100799	promoter-TSS (NM_207419)	-606	NM_207419	390664	NM_207419	ENSG00000184471	C1QTNF8	CTRP8|UNQ5829	C1q and TNF related 8	protein-coding	promoter-TSS	-1.40485	2.86145	12.227	0.000471026	0.00796366	down
peak3480	chr3	49463501	49471299	promoter-TSS (NM_001177643)	-1303	NM_001177643	1605	NM_004393	ENSG00000173402	DAG1	156DAG|A3a|AGRNR|DAG|LGMDR16|MDDGA9|MDDGC7|MDDGC9	dystroglycan 1	protein-coding	promoter-TSS	-1.013	4.44738	7.7788	0.0052863	0.0190472	down
peak11730	chr12	53489301	53497099	intron (NM_006301, intron 1 of 14)	6258	NM_001193511	7786	NM_006301	ENSG00000139625	MAP3K12	DLK|HP09298|MEKK12|MUK|ZPK|ZPKP1	mitogen-activated protein kinase kinase kinase 12	protein-coding	intron	-1.22744	3.95108	11.1022	0.000862265	0.00912311	down
peak18672	chr22	23516901	23524699	Intergenic	-17302	NR_109832	101978785	NR_109832		PCAT14	-	prostate cancer associated transcript 14	ncRNA	Intergenic	-1.14896	4.89144	9.70149	0.00184118	0.0116944	down
peak16256	chr19	748201	755999	promoter-TSS (NR_135168)	988	NR_135168	126353	NM_173481	ENSG00000099812	MISP	C19orf21|MISP1	mitotic spindle positioning	protein-coding	promoter-TSS	-1.28745	2.59433	10.0378	0.00153357	0.0108336	down
peak14839	chr17	3888101	3895899	promoter-TSS (NM_172207)	1043	NM_172207	84254	NM_032294	ENSG00000004660	CAMKK1	CAMKKA	calcium/calmodulin dependent protein kinase kinase 1	protein-coding	promoter-TSS	-1.46195	2.94751	14.2217	0.000162488	0.00687477	down
peak6680	chr6	52570201	52577999	intron (NM_012288, intron 1 of 10)	2960	NM_012288	9697	NM_012288	ENSG00000065308	TRAM2	-	translocation associated membrane protein 2	protein-coding	intron	-0.808396	4.41739	5.03607	0.0248248	0.049289	down
peak6632	chr6	43010001	43017799	promoter-TSS (NM_014623)	46	NM_014623	4201	NM_014623	ENSG00000124733	MEA1	HYS|MEA	male-enhanced antigen 1	protein-coding	promoter-TSS	-0.924674	3.42276	6.34833	0.0117492	0.0300446	down
peak6655	chr6	43768901	43776699	promoter-TSS (NM_001287044)	832	NM_001287044	7422	NM_003376	ENSG00000112715	VEGFA	L-VEGF|MVCD1|VEGF|VPF	vascular endothelial growth factor A	protein-coding	promoter-TSS	-1.36756	4.53674	12.1462	0.000491871	0.00804801	down
peak18807	chr22	36451801	36459599	Intergenic	25940	NM_012473	25828	NM_012473	ENSG00000100348	TXN2	COXPD29|MT-TRX|MTRX|TRX2|TXN	thioredoxin 2	protein-coding	Intergenic	-0.933205	3.31983	6.49319	0.0108289	0.0285931	down
peak374	chr1	26992401	27000199	intron (NM_001013642, intron 1 of 1)	2608	NM_001013642	388610	NM_001013642	ENSG00000253368	TRNP1	C1orf225|TNRP|TRNP	TMF1 regulated nuclear protein 1	protein-coding	intron	-1.13605	3.33365	8.81129	0.00299372	0.014575	down
peak17844	chr20	32558201	32565999	intron (NM_001256798, intron 1 of 10)	23233	NM_001256798	140688	NM_080616	ENSG00000197183	NOL4L	C20orf112|C20orf113	nucleolar protein 4 like	protein-coding	intron	-1.01337	3.6115	7.75941	0.00534335	0.0191558	down
peak12343	chr12	124676201	124683999	Intergenic	-112488	NM_001206654	9612	NM_006312	ENSG00000196498	NCOR2	CTG26|N-CoR2|SMAP270|SMRT|SMRTE|SMRTE-tau|TNRC14|TRAC|TRAC-1|TRAC1	nuclear receptor corepressor 2	protein-coding	Intergenic	-1.12591	3.9068	7.03146	0.00800901	0.0239486	down
peak6911	chr6	108163401	108171099	promoter-TSS (NM_001286102)	-773	NM_001286102	7101	NM_003269	ENSG00000112333	NR2E1	TLL|TLX|XTLL	nuclear receptor subfamily 2 group E member 1	protein-coding	promoter-TSS	-1.15271	4.90262	10.0551	0.0015193	0.0108058	down
peak18956	chr22	43153901	43161599	intron (NM_001256530, intron 1 of 3)	5815	NM_001256530	706	NM_000714	ENSG00000100300	TSPO	BPBS|BZRP|DBI|IBP|MBR|PBR|PBS|PKBS|PTBR|TSPO1|mDRC|pk18	translocator protein	protein-coding	intron	-0.952324	2.56026	5.53698	0.0186187	0.0405091	down
peak16745	chr19	14471401	14479099	promoter-TSS (NM_000955)	104	NM_000955	5731	NM_000955	ENSG00000160951	PTGER1	EP1	prostaglandin E receptor 1	protein-coding	promoter-TSS	-1.36894	2.92715	11.9565	0.000544579	0.00819729	down
peak2951	chr2	207161101	207168799	promoter-TSS (NM_003709)	998	NM_003709	8609	NM_003709	ENSG00000118263	KLF7	UKLF	KLF transcription factor 7	protein-coding	promoter-TSS	-1.03684	5.84399	8.05829	0.00452959	0.0177486	down
peak18128	chr20	51861501	51869199	Intergenic	-2437	NR_110016	101927678	NR_110016	ENSG00000227964	LINC01429	-	long intergenic non-protein coding RNA 1429	ncRNA	Intergenic	-1.08329	4.14426	7.56519	0.00595064	0.0203084	down
peak17389	chr19	48612801	48620499	intron (NM_001270490, intron 3 of 5)	-1574	NM_017708	54854	NM_017708	ENSG00000105523	FAM83E	-	family with sequence similarity 83 member E	protein-coding	intron	-0.955476	3.70301	6.92669	0.00849187	0.0247597	down
peak15111	chr17	28742201	28749899	intron (NM_004295, intron 1 of 6)	2039	NM_004295	9618	NM_004295	ENSG00000076604	TRAF4	CART1|MLN62|RNF83	TNF receptor associated factor 4	protein-coding	intron	-1.04535	4.76578	8.34318	0.00387137	0.0163201	down
peak14068	chr16	2021201	2028899	Intergenic	-1852	NM_001130012	9351	NM_004785	ENSG00000065054	NHERF2	E3KARP|NHE3RF2|NHERF-2|OCTS2|SIP-1|SIP1|SLC9A3R2|TKA-1	NHERF family PDZ scaffold protein 2	protein-coding	Intergenic	-1.1068	3.09521	8.6623	0.0032486	0.0150598	down
peak8423	chr7	151730401	151738099	intron (NM_016203, intron 3 of 15)	2013	NM_001363698	51422	NM_016203	ENSG00000106617	PRKAG2	AAKG|AAKG2|CMH6|H91620p|WPWS	protein kinase AMP-activated non-catalytic subunit gamma 2	protein-coding	intron	-0.8927	4.23339	5.80235	0.0160048	0.0365816	down
peak544	chr1	37999101	38006799	intron (NM_004468, intron 1 of 5)	2564	NM_001243878	2275	NM_004468	ENSG00000183386	FHL3	SLIM2	four and a half LIM domains 3	protein-coding	intron	-1.3881	3.5249	13.8619	0.000196751	0.00706743	down
peak14918	chr17	8151301	8158999	Intergenic	-2746	NM_002616	5187	NM_002616	ENSG00000179094	PER1	PER|RIGUI|hPER	period circadian regulator 1	protein-coding	Intergenic	-1.17225	4.68659	10.299	0.00133104	0.0102802	down
peak7442	chr7	5494601	5502299	intron (NM_024963, intron 3 of 4)	-2533	NR_030318	693174	NR_030318	ENSG00000207973	MIR589	MIRN589|hsa-mir-589|mir-589	microRNA 589	ncRNA	intron	-1.05073	2.66041	6.70552	0.00961149	0.026495	down
peak10957	chr11	65866901	65874599	intron (NM_016938, intron 4 of 10)	2050	NR_037718	30008	NM_016938	ENSG00000172638	EFEMP2	ARCL1B|FBLN4|MBP1|UPH1	EGF containing fibulin extracellular matrix protein 2	protein-coding	intron	-1.1549	3.38076	9.78155	0.00176272	0.0114564	down
peak9079	chr8	143735801	143743399	intron (NM_001381874, intron 2 of 13)	5461	NM_001381874	642574	NM_001381874	ENSG00000203499	IQANK1	CACClnc|FAM83H-AS1|FAM83HAS1|onco-lncRNA-3	IQ motif and ankyrin repeat containing 1	protein-coding	intron	-0.937492	2.59942	5.29938	0.021333	0.0444605	down
peak18322	chr20	63536101	63543699	TTS (NM_080823)	-2524	NM_005975	5753	NM_005975	ENSG00000101213	PTK6	BRK	protein tyrosine kinase 6	protein-coding	TTS	-1.19678	3.69083	10.8689	0.00097793	0.00946603	down
peak4970	chr5	1794901	1802499	promoter-TSS (NM_032479)	1137	NM_032479	64979	NM_032479	ENSG00000171421	MRPL36	BRIP1|L36mt|MRP-L36|PRPL36|RPMJ|bL36m	mitochondrial ribosomal protein L36	protein-coding	promoter-TSS	-1.35153	4.52151	13.568	0.000230071	0.00717192	down
peak16279	chr19	1066601	1074199	promoter-TSS (NM_001282335)	-810	NM_001282335	23526	NM_012292	ENSG00000180448	ARHGAP45	HA-1|HLA-HA1|HMHA1	Rho GTPase activating protein 45	protein-coding	promoter-TSS	-1.43555	2.38088	10.6183	0.00111972	0.00980962	down
peak13200	chr14	77036901	77044499	promoter-TSS (NR_110554)	-349	NR_110554	283575	NR_110554	ENSG00000246548	LINC02288	-	long intergenic non-protein coding RNA 2288	ncRNA	promoter-TSS	-1.08351	4.26039	8.58481	0.00338978	0.0153348	down
peak14021	chr16	712001	719599	promoter-TSS (NM_024042)	682	NM_024042	79006	NM_024042	ENSG00000103260	METRN	C16orf23|c380A1.2	meteorin, glial cell differentiation regulator	protein-coding	promoter-TSS	-1.38768	3.64422	10.4265	0.00124222	0.010064	down
peak5820	chr5	139665701	139673299	intron (NM_001317203, intron 2 of 3)	-5943	NM_001317209	51523	NM_016463	ENSG00000171604	CXXC5	CF5|HSPC195|RINF|WID	CXXC finger protein 5	protein-coding	intron	-0.917833	2.5666	5.09497	0.0239954	0.0480719	down
peak17182	chr19	40712501	40720099	promoter-TSS (NM_024876)	586	NM_024876	79934	NM_024876	ENSG00000123815	COQ8B	ADCK4|NPHS9	coenzyme Q8B	protein-coding	promoter-TSS	-1.08184	4.94485	7.9087	0.00491977	0.0184475	down
peak9777	chr9	136846401	136853999	promoter-TSS (NM_001287342)	791	NM_001287342	29085	NM_014172	ENSG00000054148	PHPT1	CGI-202|HEL-S-132P|HSPC141|PHP|PHP14	phosphohistidine phosphatase 1	protein-coding	promoter-TSS	-1.58168	3.75923	18.1283	2.06506988072786e-05	0.0064104	down
peak16356	chr19	2494001	2501599	Intergenic	21673	NM_015675	4616	NM_015675	ENSG00000099860	GADD45B	GADD45BETA|MYD118	growth arrest and DNA damage inducible beta	protein-coding	Intergenic	-0.864851	3.48968	5.31211	0.0211777	0.0442408	down
peak19013	chr22	50180501	50188099	Intergenic	-1613	NM_001378765	80305	NM_025204	ENSG00000170638	TRABD	LP6054|PP2447	TraB domain containing	protein-coding	Intergenic	-1.40052	3.34871	13.5072	0.000237648	0.00719087	down
peak6361	chr6	27889101	27896699	promoter-TSS (NM_003514)	285	NM_003514	8336	NM_003514	ENSG00000278677	H2AC17	H2A.1|H2A/n|H2AC11|H2AC13|H2AC15|H2AC16|H2AFN|HIST1H2AM|dJ193B12.1	H2A clustered histone 17	protein-coding	promoter-TSS	-0.95223	5.37338	6.8163	0.00903294	0.0255426	down
peak16337	chr19	2162101	2169699	intron (NM_032482, intron 1 of 27)	1967	NM_032482	84444	NM_032482	ENSG00000104885	DOT1L	DOT1|KMT4	DOT1 like histone lysine methyltransferase	protein-coding	intron	-1.44313	4.29485	14.7539	0.000122493	0.00681196	down
peak7387	chr7	2240801	2248399	exon (NM_198949, exon 3 of 5)	1695	NM_198954	4521	NM_002452	ENSG00000106268	NUDT1	MTH1	nudix hydrolase 1	protein-coding	exon	-1.16385	3.898	10.1973	0.00140645	0.0105131	down
peak3500	chr3	50335301	50342799	promoter-TSS (NM_170712)	-798	NM_170712	11186	NM_007182	ENSG00000068028	RASSF1	123F2|NORE2A|RASSF1A|RDA32|REH3P21	Ras association domain family member 1	protein-coding	promoter-TSS	-1.26755	3.99568	11.962	0.000542956	0.00819729	down
peak7334	chr7	516501	523999	promoter-TSS (NR_033963)	-141	NR_033963	441307	NR_033963	ENSG00000223855	PDGFA-DT	HRAT92	PDGFA divergent transcript	ncRNA	promoter-TSS	-1.19795	3.62728	10.5485	0.0011628	0.0098805	down
peak17186	chr19	40794101	40801599	promoter-TSS (NM_080732)	-1341	NM_080732	112398	NM_017555	ENSG00000269858	EGLN2	EIT-6|EIT6|HIF-PH1|HIFPH1|HPH-1|HPH-3|PHD1	egl-9 family hypoxia inducible factor 2	protein-coding	promoter-TSS	-1.0778	4.53257	8.8562	0.00292095	0.0144524	down
peak15863	chr17	81932901	81940399	promoter-TSS (NM_001282281)	650	NM_001282281	5831	NM_006907	ENSG00000183010	PYCR1	ARCL2B|ARCL3B|P5C|P5CR|PIG45|PP222|PRO3|PYCR	pyrroline-5-carboxylate reductase 1	protein-coding	promoter-TSS	-1.21659	3.79997	9.47275	0.00208547	0.0122854	down
peak16685	chr19	13016301	13023799	intron (NM_001365902, intron 1 of 10)	-3922	NM_001378404	4784	NM_002501	ENSG00000008441	NFIX	CTF|MALNS|MRSHSS|NF-I/X|NF1-X|NF1A|SOTOS2	nuclear factor I X	protein-coding	intron	-0.906464	3.89542	6.20327	0.0127515	0.0317027	down
peak11707	chr12	53045701	53053199	promoter-TSS (NM_015319)	501	NM_015319	23371	NM_015319	ENSG00000111077	TNS2	C1-TEN|C1TEN|TENC1	tensin 2	protein-coding	promoter-TSS	-1.39974	3.71911	14.6043	0.000132608	0.00681196	down
peak9100	chr8	144321601	144329099	intron (NM_012079, intron 1 of 16)	1502	NM_012079	8694	NM_012079	ENSG00000185000	DGAT1	ARAT|ARGP1|DGAT|DIAR7	diacylglycerol O-acyltransferase 1	protein-coding	intron	-1.01564	3.00893	6.79369	0.00914808	0.0257328	down
peak17588	chr19	55638301	55645799	promoter-TSS (NM_016202)	-2	NM_016202	51157	NM_016202	ENSG00000213015	ZNF580	-	zinc finger protein 580	protein-coding	promoter-TSS	-1.39723	4.12501	14.2448	0.000160501	0.00686938	down
peak19504	chrX	153968101	153975599	promoter-TSS (NM_005334)	-32	NM_005334	3054	NM_005334	ENSG00000172534	HCFC1	CFF|HCF|HCF-1|HCF1|HFC1|MAHCX|MRX3|PPP1R89|VCAF|XLID3	host cell factor C1	protein-coding	promoter-TSS	-1.05962	5.32257	8.49571	0.00355985	0.0156833	down
peak10947	chr11	65610301	65617799	promoter-TSS (NM_002419)	171	NM_002419	4296	NM_002419	ENSG00000173327	MAP3K11	MEKK11|MLK-3|MLK3|PTK1|SPRK	mitogen-activated protein kinase kinase kinase 11	protein-coding	promoter-TSS	-1.30265	4.2349	12.6318	0.00037924	0.00752188	down
peak7351	chr7	1023701	1031199	promoter-TSS (NR_134538)	919	NR_134538	84310	NM_032350	ENSG00000146540	C7orf50	Cholesin|YCR016W	chromosome 7 open reading frame 50	protein-coding	promoter-TSS	-1.10277	4.09796	9.0719	0.00259568	0.0136563	down
peak15241	chr17	39662701	39670199	promoter-TSS (NM_003673)	1101	NM_003673	8557	NM_003673	ENSG00000173991	TCAP	CMD1N|CMH25|LGMD2G|LGMDR7|T-cap|TELE|telethonin	titin-cap	protein-coding	promoter-TSS	-0.962628	2.75798	5.63035	0.0176521	0.0391076	down
peak9097	chr8	144099501	144106999	promoter-TSS (NR_038270)	523	NR_038270	81858	NM_030974	ENSG00000179526	SHARPIN	AIFID|SIPL1	SHANK associated RH domain interactor	protein-coding	promoter-TSS	-1.18604	3.77566	10.51	0.0011873	0.00996621	down
peak12262	chr12	121576301	121583799	promoter-TSS (NM_001005366)	196	NM_001005366	84678	NM_032590	ENSG00000089094	KDM2B	CXXC2|FBXL10|Fbl10|JHDM1B|PCCX2	lysine demethylase 2B	protein-coding	promoter-TSS	-1.06868	4.7128	8.70469	0.00317393	0.0148779	down
peak18827	chr22	37671401	37678899	promoter-TSS (NM_002305)	-486	NM_002305	3956	NM_002305	ENSG00000100097	LGALS1	GAL1|GBP	galectin 1	protein-coding	promoter-TSS	-1.13122	3.40024	9.47005	0.00208853	0.0122854	down
peak17340	chr19	47238101	47245599	Intergenic	-9183	NM_001127241	27113	NM_014417	ENSG00000105327	BBC3	JFY-1|JFY1|PUMA	BCL2 binding component 3	protein-coding	Intergenic	-1.0974	3.40888	5.54133	0.0185725	0.0404714	down
peak8401	chr7	151056401	151063899	promoter-TSS (NM_003040)	561	NM_003040	6522	NM_003040	ENSG00000164889	SLC4A2	AE2|BND3L|EPB3L1|HKB3|NBND3|OPTB9	solute carrier family 4 member 2	protein-coding	promoter-TSS	-1.23508	4.39626	10.4616	0.00121883	0.0100347	down
peak8175	chr7	102428501	102435999	promoter-TSS (NM_001271818)	-1280	NM_001271818	80228	NM_032831	ENSG00000160991	ORAI2	C7orf19|CBCIP2|MEM142B|TMEM142B	ORAI calcium release-activated calcium modulator 2	protein-coding	promoter-TSS	-0.986862	3.91566	7.45835	0.00631429	0.0209907	down
peak9590	chr9	127729601	127736999	exon (NM_130459, exon 3 of 3)	1994	NM_001252021	27433	NM_130459	ENSG00000160404	TOR2A	TORP1	torsin family 2 member A	protein-coding	exon	-1.13701	3.49914	8.31923	0.00392276	0.0164473	down
peak13258	chr14	99519401	99526799	intron (NM_001144995, intron 2 of 5)	41691	NM_001099402	8812	NM_003858	ENSG00000090061	CCNK	CPR4|IDDHDF	cyclin K	protein-coding	intron	-1.02068	2.51115	6.28338	0.0121876	0.0307434	down
peak1794	chr1	244862501	244869899	Intergenic	-1657	NM_031844	3192	NM_004501	ENSG00000153187	HNRNPU	DEE54|EIEE54|GRIP120|HNRNPU-AS1|HNRPU|SAF-A|SAFA|U21.1|hnRNP U|pp120	heterogeneous nuclear ribonucleoprotein U	protein-coding	Intergenic	-1.09466	5.39196	9.11818	0.00253081	0.0134899	down
peak11910	chr12	65822101	65829499	promoter-TSS (NR_026825)	1174	NR_026825	204010	NR_026825	ENSG00000293176	RPSAP52	RPSA_17_1251	ribosomal protein SA pseudogene 52	pseudo	promoter-TSS	-0.835257	5.52612	5.27817	0.0215945	0.0448097	down
peak10383	chr10	102641901	102649299	promoter-TSS (NR_144321)	1105	NR_144321	81603	NM_030912	ENSG00000171206	TRIM8	FSGSNEDS|GERP|RNF27	tripartite motif containing 8	protein-coding	promoter-TSS	-1.03629	4.54756	7.68252	0.00557582	0.0195816	down
peak18618	chr22	19849401	19856799	intron (NM_024627, intron 2 of 2)	1774	NM_024627	79680	NM_024627	ENSG00000215012	RTL10	BOP|C22orf29	retrotransposon Gag like 10	protein-coding	intron	-1.22817	4.24972	9.95744	0.001602	0.0110032	down
peak7903	chr7	76289301	76296699	Intergenic	-9673	NM_001540	3315	NM_001540	ENSG00000106211	HSPB1	CMT2F|HEL-S-102|HMN2B|HMND3|HS.76067|HSP27|HSP28|Hsp25|SRP27	heat shock protein family B (small) member 1	protein-coding	Intergenic	-1.10216	3.76455	9.02613	0.00266147	0.0137917	down
peak10910	chr11	64872701	64880099	intron (NM_001282444, intron 3 of 6)	2209	NR_162101	113218486	NR_162101		MIR10392	-	microRNA 10392	ncRNA	intron	-1.17587	3.60706	9.70356	0.00183911	0.0116908	down
peak15232	chr17	39150201	39157599	Intergenic	-2263	NM_020405	57125	NM_020405	ENSG00000161381	PLXDC1	TEM3|TEM7	plexin domain containing 1	protein-coding	Intergenic	-1.04691	3.17934	7.89083	0.00496861	0.0185344	down
peak16319	chr19	1809801	1817199	promoter-TSS (NM_001178002)	-1224	NM_001178002	148229	NM_138813	ENSG00000130270	ATP8B3	ATPIK	ATPase phospholipid transporting 8B3	protein-coding	promoter-TSS	-1.05214	2.42593	6.4971	0.0108051	0.0285646	down
peak15328	chr17	42997401	43004799	intron (NM_001349921, intron 3 of 4)	2681	NM_000988	6155	NM_000988	ENSG00000131469	RPL27	DBA16|L27|eL27	ribosomal protein L27	protein-coding	intron	-0.917696	3.84333	5.19255	0.0226839	0.0462407	down
peak1752	chr1	235087001	235094399	Intergenic	-20882	NR_027454	731656	NR_027454	ENSG00000280587	LINC01348	-	long intergenic non-protein coding RNA 1348	ncRNA	Intergenic	-1.1083	3.34886	6.4471	0.0111134	0.029038	down
peak14085	chr16	2457901	2465299	promoter-TSS (NM_025108)	1491	NM_025108	80178	NM_025108	ENSG00000162062	TEDC2	C16orf59	tubulin epsilon and delta complex 2	protein-coding	promoter-TSS	-0.977052	3.24152	6.98562	0.00821671	0.024302	down
peak1253	chr1	156498801	156506199	Intergenic	-1725	NM_005920	4209	NM_005920	ENSG00000116604	MEF2D	-	myocyte enhancer factor 2D	protein-coding	Intergenic	-0.974439	4.70608	6.98639	0.00821316	0.0243011	down
peak17704	chr20	3763401	3770699	promoter-TSS (NM_001039140)	703	NM_001039140	54976	NM_017874	ENSG00000101220	ADISSP	C20orf27	adipose secreted signaling protein	protein-coding	promoter-TSS	-0.938143	2.99083	6.08357	0.0136445	0.0330781	down
peak14855	chr17	4944101	4951399	promoter-TSS (NM_001375991)	780	NM_001375991	5216	NM_005022	ENSG00000108518	PFN1	ALS18	profilin 1	protein-coding	promoter-TSS	-1.18847	4.91747	10.7089	0.00106622	0.00970215	down
peak8076	chr7	98279601	98286899	intron (NM_001159491, intron 2 of 2)	1564	NM_015379	25798	NM_015379	ENSG00000164713	BRI3	I3	brain protein I3	protein-coding	intron	-1.30862	4.04824	12.3649	0.000437489	0.00785364	down
peak10901	chr11	64757301	64764599	promoter-TSS (NM_001164716)	-235	NM_001164716	5837	NM_005609	ENSG00000068976	PYGM	GSD5	glycogen phosphorylase, muscle associated	protein-coding	promoter-TSS	-1.50738	2.81079	13.2642	0.00027053	0.00722093	down
peak7347	chr7	990701	997999	intron (NR_156697, intron 4 of 4)	11169	NM_017781	54905	NM_017781	ENSG00000073067	CYP2W1	-	cytochrome P450 family 2 subfamily W member 1	protein-coding	intron	-1.02707	2.73108	6.16031	0.0130648	0.0321311	down
peak14876	chr17	7232801	7240099	exon (NM_001284517, exon 4 of 5)	-1933	NM_004422	1856	NM_004422	ENSG00000004975	DVL2	-	dishevelled segment polarity protein 2	protein-coding	exon	-1.33477	4.69579	13.387	0.000253376	0.00719784	down
peak16711	chr19	13860201	13867499	promoter-TSS (NR_146096)	-1353	NR_146096	342977	NM_001098622	ENSG00000187556	NANOS3	NANOS1L|NOS3|ZC2HC12C	nanos C2HC-type zinc finger 3	protein-coding	promoter-TSS	-1.21549	3.98023	10.8095	0.0010098	0.00963436	down
peak18232	chr20	57384001	57391299	intron (NR_149006, intron 1 of 1)	-3746	NM_017495	55544	NM_017495	ENSG00000132819	RBM38	HSRNASEB|RNPC1|SEB4B|SEB4D|dJ800J21.2	RNA binding motif protein 38	protein-coding	intron	-1.2359	3.55871	10.7546	0.00104022	0.00966961	down
peak15380	chr17	44554201	44561499	promoter-TSS (NM_001466)	366	NM_001466	2535	NM_001466	ENSG00000180340	FZD2	Fz2|OMOD2|fz-2|fzE2|hFz2	frizzled class receptor 2	protein-coding	promoter-TSS	-0.921563	4.83307	6.45555	0.0110606	0.0289635	down
peak16796	chr19	17242501	17249799	promoter-TSS (NM_005234)	-808	NM_005234	2063	NM_005234	ENSG00000160113	NR2F6	EAR-2|EAR2|ERBAL2	nuclear receptor subfamily 2 group F member 6	protein-coding	promoter-TSS	-1.38162	4.07078	14.2256	0.000162146	0.00687477	down
peak19018	chr22	50265701	50272999	promoter-TSS (NR_110887)	1030	NR_110887	5600	NM_002751	ENSG00000185386	MAPK11	P38B|P38BETA2|PRKM11|SAPK2|SAPK2B|p38-2|p38Beta	mitogen-activated protein kinase 11	protein-coding	promoter-TSS	-1.20506	3.47181	10.157	0.00143758	0.010568	down
peak27	chr1	1318801	1326099	intron (NM_001256456, intron 2 of 18)	2210	NM_017871	54973	NM_017871	ENSG00000127054	INTS11	CPSF3L|CPSF73L|INT11|NEDMLOB|PSF3L|RC-68|RC68	integrator complex subunit 11	protein-coding	intron	-1.34081	3.7959	13.5297	0.00023482	0.00717192	down
peak12331	chr12	124509401	124516699	intron (NM_001077261, intron 2 of 47)	54562	NM_001077261	9612	NM_006312	ENSG00000196498	NCOR2	CTG26|N-CoR2|SMAP270|SMRT|SMRTE|SMRTE-tau|TNRC14|TRAC|TRAC-1|TRAC1	nuclear receptor corepressor 2	protein-coding	intron	-1.25533	3.29558	9.68713	0.00185563	0.0117001	down
peak18312	chr20	63324301	63331599	intron (NM_020882, intron 31 of 35)	-32038	NR_110634	100130587	NR_110634	ENSG00000203900	LOC100130587	-	uncharacterized LOC100130587	ncRNA	intron	-1.13155	2.72605	8.14154	0.00432625	0.0173325	down
peak18089	chr20	50633401	50640699	promoter-TSS (NM_080829)	-132	NM_080829	140876	NM_080829	ENSG00000042062	RIPOR3	C20orf175|C20orf176|FAM65C	RIPOR family member 3	protein-coding	promoter-TSS	-0.909627	3.6972	6.30767	0.0120217	0.0304983	down
peak14013	chr16	632001	639299	promoter-TSS (NM_001040165)	655	NM_001040165	84326	NM_032366	ENSG00000130731	METTL26	C16orf13|JFP2	methyltransferase like 26	protein-coding	promoter-TSS	-1.51797	3.62515	17.0093	3.71977448453652e-05	0.0064104	down
peak6486	chr6	32966901	32974099	promoter-TSS (NM_001113182)	-430	NM_001113182	6046	NM_005104	ENSG00000204256	BRD2	BRD2-IT1|D6S113E|FSH|FSHRG1|FSRG1|NAT|O27.1.1|RING3|RNF3	bromodomain containing 2	protein-coding	promoter-TSS	-1.05166	6.11444	8.55338	0.00344881	0.0154543	down
peak9760	chr9	136524801	136531999	intron (NM_017617, intron 2 of 33)	-8774	NR_039820	100616242	NR_039820	ENSG00000263403	MIR4673	-	microRNA 4673	ncRNA	intron	-1.24684	3.00196	10.3322	0.00130726	0.0102271	down
peak214	chr1	16150501	16157699	intron (NM_004431, intron 1 of 16)	1969	NM_001329090	1969	NM_004431	ENSG00000142627	EPHA2	ARCC2|CTPA|CTPP1|CTRCT6|ECK	EPH receptor A2	protein-coding	intron	-0.96516	4.18908	6.8278	0.00897496	0.025478	down
peak6438	chr6	30879701	30886899	promoter-TSS (NM_001297652)	687	NM_001297652	780	NM_001954	ENSG00000204580	DDR1	CAK|CD167|DDR|EDDR1|HGK2|MCK10|NEP|NTRK4|PTK3|PTK3A|RTK6|TRKE	discoidin domain receptor tyrosine kinase 1	protein-coding	promoter-TSS	-0.976757	3.2089	6.91378	0.00855341	0.024843	down
peak7390	chr7	2308301	2315499	intron (NM_013321, intron 1 of 10)	2541	NM_013321	29886	NM_013321	ENSG00000106266	SNX8	Mvp1	sorting nexin 8	protein-coding	intron	-0.919097	4.05566	6.40727	0.0113654	0.0294681	down
peak13938	chr15	96342501	96349699	Intergenic	12335	NM_001145157	7026	NM_021005	ENSG00000185551	NR2F2	ARP-1|ARP1|CHTD4|COUPTF2|COUPTFB|COUPTFII|NF-E3|SRXX5|SVP40|TFCOUP2	nuclear receptor subfamily 2 group F member 2	protein-coding	Intergenic	-0.848941	3.64592	5.55434	0.0184349	0.0403119	down
peak10967	chr11	66047601	66054799	promoter-TSS (NM_006842)	-1164	NM_006842	10992	NM_006842	ENSG00000087365	SF3B2	CFM|Cus1|HFM|SAP145|SF3B145|SF3b1|SF3b150	splicing factor 3b subunit 2	protein-coding	promoter-TSS	-1.09706	3.46667	8.85417	0.00292419	0.0144524	down
peak3772	chr3	127671001	127678199	non-coding (NR_033429, exon 3 of 12)	1648	NM_172027	80325	NM_032548	ENSG00000114626	ABTB1	BPOZ|BPOZ-2|BTB3|BTBD21|EF1ABP|PP2259	ankyrin repeat and BTB domain containing 1	protein-coding	non-coding	-1.25338	2.94458	10.6152	0.00112163	0.00980962	down
peak10855	chr11	62785701	62792899	promoter-TSS (NR_106806)	-515	NR_106806	102465448	NR_106806	ENSG00000284535	MIR6748	hsa-mir-6748	microRNA 6748	ncRNA	promoter-TSS	-1.04122	4.10868	7.99079	0.00470159	0.0181123	down
peak7361	chr7	1427701	1434899	Intergenic	28170	NM_182924	79778	NM_024723	ENSG00000164877	MICALL2	JRAB|MICAL-L2	MICAL like 2	protein-coding	Intergenic	-1.2029	2.69047	8.66158	0.00324989	0.0150598	down
peak15370	chr17	44312201	44319399	intron (NM_001144825, intron 8 of 10)	7199	NM_001144825	10900	NM_006695	ENSG00000108309	RUNDC3A	RAP2IP|RPIP-8|RPIP8	RUN domain containing 3A	protein-coding	intron	-1.15089	2.30828	6.92358	0.00850664	0.0247656	down
peak15424	chr17	46767401	46774599	intron (NM_030753, intron 2 of 4)	47692	NM_030753	7473	NM_030753	ENSG00000108379	WNT3	INT4|TETAMS	Wnt family member 3	protein-coding	intron	-1.20938	4.05799	11.0337	0.000894722	0.00921937	down
peak17886	chr20	35273101	35280299	promoter-TSS (NM_001355008)	1422	NM_001355008	111089941	NM_001355008		MMP24-AS1-EDEM2	-	MMP24-AS1-EDEM2 readthrough	protein-coding	promoter-TSS	-0.968289	3.85758	7.1923	0.0073217	0.0228585	down
peak10954	chr11	65776201	65783399	promoter-TSS (NM_138368)	1176	NM_138368	91056	NM_138368	ENSG00000254470	AP5B1	AP-5|PP1030	adaptor related protein complex 5 subunit beta 1	protein-coding	promoter-TSS	-1.33789	3.47143	12.9553	0.000319014	0.00733968	down
peak15461	chr17	48607801	48614999	promoter-TSS (NM_004502)	-383	NM_004502	3217	NM_004502	ENSG00000260027	HOXB7	HHO.C1|HOX2|HOX2C|Hox-2.3	homeobox B7	protein-coding	promoter-TSS	-0.862936	4.3795	5.5638	0.0183356	0.0401749	down
peak15214	chr17	38865701	38872899	promoter-TSS (NM_001271608)	-559	NM_001271608	3927	NM_006148	ENSG00000002834	LASP1	Lasp-1|MLN50	LIM and SH3 protein 1	protein-coding	promoter-TSS	-1.13727	4.40103	9.41672	0.00215016	0.0124506	down
peak9084	chr8	143824401	143831599	promoter-TSS (NM_001362896)	1041	NM_001362896	22827	NM_014281	ENSG00000179950	PUF60	FIR|RoBPI|SIAHBP1|VRJS	poly(U) binding splicing factor 60	protein-coding	promoter-TSS	-1.40553	4.01642	14.633	0.00013061	0.00681196	down
peak13504	chr15	40435501	40442699	promoter-TSS (NM_001301132)	-657	NM_001301132	22893	NM_014952	ENSG00000140320	BAHD1	-	bromo adjacent homology domain containing 1	protein-coding	promoter-TSS	-1.33489	4.20398	13.4163	0.000249444	0.00719647	down
peak13279	chr14	100390301	100397399	intron (NM_024515, intron 2 of 6)	17365	NM_001350947	79446	NM_024515	ENSG00000176473	WDR25	C14orf67	WD repeat domain 25	protein-coding	intron	-0.918076	3.22821	5.23484	0.0221389	0.0455813	down
peak14884	chr17	7346701	7353799	intron (NM_014716, intron 20 of 21)	-1639	NM_001002914	147040	NM_001002914	ENSG00000213859	KCTD11	C17orf36|KCASH1|REN|REN/KCTD11	potassium channel tetramerization domain containing 11	protein-coding	intron	-1.10073	4.75356	9.05965	0.00261312	0.0137013	down
peak12683	chr13	99978701	99985799	promoter-TSS (NM_007129)	466	NM_007129	7546	NM_007129	ENSG00000043355	ZIC2	HPE5	Zic family member 2	protein-coding	promoter-TSS	-0.940655	3.73014	6.78071	0.00921483	0.0258499	down
peak2961	chr2	207623301	207630399	promoter-TSS (NM_001330132)	-797	NM_001330132	151194	NM_145280	ENSG00000144401	METTL21A	FAM119A|HCA557b|HSPA-KMT	methyltransferase 21A, HSPA lysine	protein-coding	promoter-TSS	-1.02549	4.67994	6.709	0.00959275	0.0264657	down
peak6081	chr5	179801601	179808699	promoter-TSS (NM_001142298)	-1243	NM_001142298	8878	NM_003900	ENSG00000161011	SQSTM1	A170|DMRV|FTDALS3|NADGP|OSIL|PDB3|ZIP3|p60|p62|p62B	sequestosome 1	protein-coding	promoter-TSS	-1.40186	4.01673	14.6109	0.000132147	0.00681196	down
peak6431	chr6	30716001	30723099	promoter-TSS (NM_001293213)	-802	NM_001293213	203068	NM_178014	ENSG00000196230	TUBB	CDCBM6|CSCSC1|M40|OK/SW-cl.56|TUBB1|TUBB5	tubulin beta class I	protein-coding	promoter-TSS	-1.17742	4.92218	9.5177	0.002035	0.0122034	down
peak18094	chr20	50727301	50734399	promoter-TSS (NM_032521)	-730	NM_032521	84612	NM_032521	ENSG00000124171	PARD6B	PAR6B	par-6 family cell polarity regulator beta	protein-coding	promoter-TSS	-0.964288	4.806	6.64295	0.00995488	0.0270661	down
peak9400	chr9	95505701	95512799	promoter-TSS (NM_001354918)	16	NM_001354918	5727	NM_000264	ENSG00000185920	PTCH1	BCNS|BCNS1|NBCCS|PTC|PTC1|PTCH	patched 1	protein-coding	promoter-TSS	-1.19494	4.51771	10.3645	0.00128462	0.0101469	down
peak13194	chr14	76921901	76928999	Intergenic	-34188	NR_133913	105370578	NR_133913	ENSG00000258602	LINC01629	linc-KIAA1737-2	long intergenic non-protein coding RNA 1629	ncRNA	Intergenic	-1.32983	2.88281	10.6604	0.00109456	0.00976684	down
peak14740	chr16	88936001	88943099	promoter-TSS (NR_168285)	279	NR_168285	100129697	NM_001290330		LOC100129697	-	uncharacterized LOC100129697	ncRNA	promoter-TSS	-1.03302	2.7961	6.8973	0.00863258	0.0249099	down
peak9767	chr9	136681201	136688299	intron (NM_006412, intron 1 of 5)	2707	NM_006412	10555	NM_006412	ENSG00000169692	AGPAT2	1-AGPAT2|BSCL|BSCL1|LPAAB|LPAAT-beta|LPLAT2	1-acylglycerol-3-phosphate O-acyltransferase 2	protein-coding	intron	-1.22449	3.16593	10.4667	0.00121545	0.0100331	down
peak15493	chr17	50146501	50153599	promoter-TSS (NM_032595)	627	NM_032595	84687	NM_032595	ENSG00000108819	PPP1R9B	PPP1R6|PPP1R9|SPINO|Spn	protein phosphatase 1 regulatory subunit 9B	protein-coding	promoter-TSS	-1.21556	4.64715	10.858	0.000983682	0.00948888	down
peak14980	chr17	17587701	17594799	promoter-TSS (NM_001267552)	458	NM_001267552	10400	NM_007169	ENSG00000133027	PEMT	PEAMT|PEMPT|PEMT2|PLMT|PNMT	phosphatidylethanolamine N-methyltransferase	protein-coding	promoter-TSS	-1.30368	3.76076	11.5137	0.000690842	0.00862571	down
peak6275	chr6	26247301	26254399	promoter-TSS (NM_021018)	-215	NM_021018	8968	NM_021018	ENSG00000277775	H3C7	H3/i|H3C1|H3C10|H3C11|H3C12|H3C2|H3C3|H3C4|H3C6|H3C8|H3FI|HIST1H3F	H3 clustered histone 7	protein-coding	promoter-TSS	-0.881088	4.46068	5.52716	0.0187235	0.0406426	down
peak12222	chr12	118371201	118378299	Intergenic	-1805	NM_022491	64426	NM_022491	ENSG00000111707	SUDS3	SAP45|SDS3	SDS3 homolog, SIN3A corepressor complex component	protein-coding	Intergenic	-1.03695	3.66506	7.43425	0.00639939	0.0211645	down
peak11741	chr12	54033301	54040399	intron (NM_014620, intron 1 of 3)	2900	NR_030753	693200	NR_030753	ENSG00000207571	MIR615	MIRN615|hsa-mir-615|mir-615	microRNA 615	ncRNA	intron	-0.973268	2.69538	5.60855	0.017873	0.0394183	down
peak11009	chr11	67395501	67402599	TTS (NM_001243224)	2808	NM_206873	5499	NM_002708	ENSG00000172531	PPP1CA	PP-1A|PP1A|PP1alpha|PPP1A	protein phosphatase 1 catalytic subunit alpha	protein-coding	TTS	-1.17397	3.58173	9.32825	0.00225648	0.0126855	down
peak17446	chr19	49857201	49864199	promoter-TSS (NR_110730)	-1411	NR_110730	101928378	NR_110730		PTOV1-AS2	-	PTOV1 antisense RNA 2	ncRNA	promoter-TSS	-1.3811	2.70516	11.8073	0.000590001	0.00835706	down
peak12920	chr14	34626601	34633599	promoter-TSS (NM_021249)	48	NM_021249	58533	NM_021249	ENSG00000129515	SNX6	MSTP010|TFAF2	sorting nexin 6	protein-coding	promoter-TSS	-0.91674	5.60721	6.25638	0.0123747	0.031087	down
peak11071	chr11	73372101	73379099	promoter-TSS (NM_152222)	-799	NM_152222	84957	NM_032871	ENSG00000054967	RELT	AI3C|TNFRSF19L|TRLT	RELT TNF receptor	protein-coding	promoter-TSS	-0.999758	2.97057	6.7519	0.00936478	0.0260741	down
peak9657	chr9	129566901	129573899	Intergenic	-38484	NM_001286796	28989	NM_014064	ENSG00000148335	NTMT1	AD-003|C9orf32|HOMT1A|METTL11A|NRMT|NRMT1|NTM1A	N-terminal Xaa-Pro-Lys N-methyltransferase 1	protein-coding	Intergenic	-1.30021	3.38314	10.1309	0.00145807	0.0106307	down
peak18615	chr22	19713001	19719999	promoter-TSS (NR_037611)	-720	NR_037611	100526833	NR_037611	ENSG00000284874	SEPT5-GP1BB	GP1BB|GPIb-beta|GPIbB	SEPT5-GP1BB readthrough	ncRNA	promoter-TSS	-1.2653	3.10262	11.2076	0.000814635	0.00902703	down
peak6783	chr6	77458201	77465199	3' UTR (NM_000863, exon 1 of 1)	1791	NM_000863	3351	NM_000863	ENSG00000135312	HTR1B	5-HT-1B|5-HT-1D-beta|5-HT1B|5-HT1DB|HTR1D2|HTR1DB|S12	5-hydroxytryptamine receptor 1B	protein-coding	3' UTR	-1.20541	3.74738	7.73319	0.0054215	0.0192855	down
peak1942	chr2	28389201	28396199	promoter-TSS (NM_005253)	-158	NM_005253	2355	NM_005253	ENSG00000075426	FOSL2	ACED|FRA2	FOS like 2, AP-1 transcription factor subunit	protein-coding	promoter-TSS	-1.125	4.62964	9.40308	0.00216621	0.0124802	down
peak17408	chr19	48960401	48967399	promoter-TSS (NM_000146)	-1409	NM_000146	2512	NM_000146	ENSG00000087086	FTL	FTL1|LFTD|NBIA3	ferritin light chain	protein-coding	promoter-TSS	-0.956785	3.29407	6.77432	0.00924789	0.0258962	down
peak17576	chr19	55482901	55489899	promoter-TSS (NM_020378)	1212	NM_020378	57106	NM_020378	ENSG00000090971	NAT14	KLP1	N-acetyltransferase 14 (putative)	protein-coding	promoter-TSS	-1.42659	3.46604	13.2795	0.000268323	0.00721381	down
peak10556	chr11	839801	846799	promoter-TSS (NM_001025235)	359	NM_001025235	7106	NM_003271	ENSG00000214063	TSPAN4	NAG-2|NAG2|TETRASPAN|TM4SF7|TSPAN-4	tetraspanin 4	protein-coding	promoter-TSS	-1.22673	4.2167	11.3073	0.00077204	0.00889279	down
peak72	chr1	2542501	2549499	Intergenic	-10365	NM_001297605	8764	NM_003820	ENSG00000157873	TNFRSF14	ATAR|CD270|HVEA|HVEM|LIGHTR|TR2	TNF receptor superfamily member 14	protein-coding	Intergenic	-1.41823	3.9359	15.0093	0.000106983	0.00681196	down
peak17023	chr19	35992901	35999899	promoter-TSS (NM_001042631)	1212	NM_001042631	644096	NM_001042631	ENSG00000205138	SDHAF1	LYRM8|MC2DN2	succinate dehydrogenase complex assembly factor 1	protein-coding	promoter-TSS	-0.991595	3.40932	7.29323	0.00692148	0.0221295	down
peak11817	chr12	56699201	56706199	Intergenic	-14292	NM_001282604	10728	NM_006601	ENSG00000110958	PTGES3	P23|TEBP|cPGES	prostaglandin E synthase 3	protein-coding	Intergenic	-0.937968	3.58098	5.37573	0.0204187	0.0431254	down
peak6082	chr5	179815101	179822099	intron (NM_001142298, intron 2 of 8).2	-2305	NM_003900	8878	NM_003900	ENSG00000161011	SQSTM1	A170|DMRV|FTDALS3|NADGP|OSIL|PDB3|ZIP3|p60|p62|p62B	sequestosome 1	protein-coding	intron	-1.15742	4.58097	8.63948	0.00328955	0.0151085	down
peak18072	chr20	50149101	50156099	promoter-TSS (NM_001162505)	1123	NM_001162505	387521	NM_199129	ENSG00000240849	PEDS1	CarF|KUA|TMEM189	plasmanylethanolamine desaturase 1	protein-coding	promoter-TSS	-0.854757	4.03763	5.63147	0.0176408	0.0390958	down
peak12336	chr12	124548601	124555599	intron (NM_001077261, intron 1 of 47)	15512	NM_001077261	9612	NM_006312	ENSG00000196498	NCOR2	CTG26|N-CoR2|SMAP270|SMRT|SMRTE|SMRTE-tau|TNRC14|TRAC|TRAC-1|TRAC1	nuclear receptor corepressor 2	protein-coding	intron	-1.08869	2.66546	7.4153	0.00646714	0.0212853	down
peak8900	chr8	102804601	102811499	promoter-TSS (NR_149020)	1228	NR_149020	401472	NR_149020		GASAL1	GASL1	growth arrest associated lncRNA 1	ncRNA	promoter-TSS	-1.03264	5.25441	8.20767	0.00417136	0.0170483	down
peak15921	chr18	828901	835799	Intergenic	-20108	NM_005433	7525	NM_005433	ENSG00000176105	YES1	HsT441|P61-YES|Yes|c-yes	YES proto-oncogene 1, Src family tyrosine kinase	protein-coding	Intergenic	-1.04103	3.98461	5.86866	0.0154127	0.0356578	down
peak15377	chr17	44533601	44540499	Intergenic	-20434	NM_001466	2535	NM_001466	ENSG00000180340	FZD2	Fz2|OMOD2|fz-2|fzE2|hFz2	frizzled class receptor 2	protein-coding	Intergenic	-1.07422	4.0846	8.04658	0.00455895	0.0178087	down
peak9733	chr9	134324801	134331699	intron (NM_002957, intron 1 of 9)	1795	NM_002957	6256	NM_002957	ENSG00000186350	RXRA	NR2B1|RXR-alpha|RXRalpha	retinoid X receptor alpha	protein-coding	intron	-1.31008	3.26958	12.0907	0.000506728	0.00809302	down
peak14006	chr16	396401	403299	intron (NM_001286433, intron 3 of 3)	-2035	NM_020664	26063	NM_020664	ENSG00000242612	DECR2	PDCR|SDR17C1	2,4-dienoyl-CoA reductase 2	protein-coding	intron	-1.3026	4.28467	12.7044	0.000364793	0.00748909	down
peak15343	chr17	43540101	43546999	intron (NM_001322219, intron 23 of 23)	2349	NM_001369368	2118	NM_001986	ENSG00000175832	ETV4	E1A-F|E1AF|PEA3|PEAS3	ETS variant transcription factor 4	protein-coding	intron	-0.931862	3.52626	6.07129	0.0137397	0.0332182	down
peak7804	chr7	65977701	65984599	promoter-TSS (NR_120531)	1063	NR_120531	2990	NM_000181	ENSG00000169919	GUSB	BG|MPS7	glucuronidase beta	protein-coding	promoter-TSS	-1.15393	3.55065	10.052	0.00152184	0.0108093	down
peak17926	chr20	36851401	36858299	intron (NM_080627, intron 1 of 14)	5023	NM_199181	140710	NM_080627	ENSG00000149639	MTCL2	C20orf117|KIAA0889|SOGA|SOGA1	microtubule crosslinking factor 2	protein-coding	intron	-0.972423	2.89237	5.54436	0.0185403	0.0404377	down
peak1699	chr1	228405101	228411999	TTS (NM_001134855)	-1715	NM_145214	81559	NM_145214	ENSG00000154370	TRIM11	BIA1|RNF92	tripartite motif containing 11	protein-coding	TTS	-0.990284	4.00081	7.54805	0.00600749	0.020433	down
peak13311	chr14	103121001	103127899	promoter-TSS (NM_001371221)	989	NM_001371221	7127	NM_006291	ENSG00000185215	TNFAIP2	B94|EXOC3L3	TNF alpha induced protein 2	protein-coding	promoter-TSS	-1.29776	2.22426	9.22358	0.00238919	0.0131516	down
peak10948	chr11	65637501	65644399	promoter-TSS (NM_153253)	829	NM_153253	6494	NM_006747	ENSG00000213445	SIPA1	SPA1	signal-induced proliferation-associated 1	protein-coding	promoter-TSS	-1.24377	3.01061	10.6055	0.00112752	0.00981723	down
peak17180	chr19	40686801	40693699	promoter-TSS (NM_001289980)	-86	NM_001289980	9253	NM_004756	ENSG00000105245	NUMBL	CAG3A|CTG3a|NBL|NUMB-R|NUMBLIKE|NUMBR|TNRC23	NUMB like endocytic adaptor protein	protein-coding	promoter-TSS	-1.25161	4.20768	11.4814	0.000702973	0.00867171	down
peak410	chr1	28256701	28263599	promoter-TSS (NM_031459)	632	NM_031459	83667	NM_031459	ENSG00000130766	SESN2	HI95|SES2|SEST2	sestrin 2	protein-coding	promoter-TSS	-0.921662	3.8573	6.29022	0.0121406	0.0306883	down
peak17323	chr19	46782301	46789199	promoter-TSS (NM_001145145)	-936	NM_001145145	6510	NM_005628	ENSG00000105281	SLC1A5	AAAT|ASCT2|ATBO|M7V1|M7VS1|R16|RDRC	solute carrier family 1 member 5	protein-coding	promoter-TSS	-1.28012	3.95153	12.1815	0.000482664	0.00803397	down
peak10889	chr11	64268001	64274899	promoter-TSS (NM_001378076)	919	NM_001378076	56834	NM_020155	ENSG00000173264	GPR137	C11orf4|GPR137A|TM7SF1L1	G protein-coupled receptor 137	protein-coding	promoter-TSS	-1.22055	4.13705	11.2972	0.000776257	0.00891371	down
peak10883	chr11	64180501	64187399	promoter-TSS (NM_001282652)	-1322	NM_001282652	10963	NM_006819	ENSG00000168439	STIP1	HEL-S-94n|HOP|IEF-SSP-3521|P60|STI1|STI1L	stress induced phosphoprotein 1	protein-coding	promoter-TSS	-1.04822	4.06348	7.38246	0.00658629	0.0214963	down
peak14263	chr16	21522401	21529299	Intergenic	-5406	NR_002594	387254	NM_199182		SLC7A5P2	IMAA|MMAA	solute carrier family 7 member 5 pseudogene 2	pseudo	Intergenic	-1.06234	3.38836	7.97068	0.0047541	0.0182105	down
peak13351	chr14	105163401	105170299	intron (NM_002226, intron 2 of 25)	1926	NM_002226	3714	NM_002226	ENSG00000184916	JAG2	HJ2|LGMDR27|SER2	jagged canonical Notch ligand 2	protein-coding	intron	-1.41028	2.94452	12.6894	0.000367739	0.00748909	down
peak10253	chr10	86965601	86972499	promoter-TSS (NM_006829)	568	NM_006829	10974	NM_006829	ENSG00000148671	ADIRF	AFRO|APM2|C10orf116|apM-2	adipogenesis regulatory factor	protein-coding	promoter-TSS	-0.977168	3.47996	7.22922	0.00717262	0.0225552	down
peak12341	chr12	124650601	124657499	Intergenic	-86438	NM_001206654	9612	NM_006312	ENSG00000196498	NCOR2	CTG26|N-CoR2|SMAP270|SMRT|SMRTE|SMRTE-tau|TNRC14|TRAC|TRAC-1|TRAC1	nuclear receptor corepressor 2	protein-coding	Intergenic	-1.09171	3.10588	8.16686	0.00426628	0.0172209	down
peak8634	chr8	38380601	38387499	Intergenic	-1778	NM_017778	54904	NM_017778	ENSG00000147548	NSD3	KMT3F|KMT3G|WHISTLE|WHSC1L1|pp14328	nuclear receptor binding SET domain protein 3	protein-coding	Intergenic	-0.963202	5.36641	6.52714	0.0106241	0.0282888	down
peak18038	chr20	48822901	48829799	intron (NM_020820, intron 1 of 39)	1649	NM_020820	57580	NM_020820	ENSG00000124126	PREX1	P-REX1	phosphatidylinositol-3,4,5-trisphosphate dependent Rac exchange factor 1	protein-coding	intron	-1.21263	3.63822	10.4924	0.00119863	0.00999988	down
peak8083	chr7	99370501	99377399	promoter-TSS (NM_005720)	-780	NM_005720	10095	NM_005720	ENSG00000130429	ARPC1B	ARC41|IMD71|PLTEID|p40-ARC|p41-ARC	actin related protein 2/3 complex subunit 1B	protein-coding	promoter-TSS	-1.1598	3.83118	9.51212	0.00204119	0.0122034	down
peak6044	chr5	177309101	177315999	promoter-TSS (NM_031300)	-652	NM_031300	83463	NM_031300	ENSG00000213347	MXD3	BHLHC13|MAD3|MYX	MAX dimerization protein 3	protein-coding	promoter-TSS	-1.21772	3.64016	11.1594	0.000836076	0.00908597	down
peak4923	chr5	442101	448999	intron (NM_007277, intron 1 of 12)	2374	NM_007277	11336	NM_007277	ENSG00000180104	EXOC3	SEC6|SEC6L1|Sec6p	exocyst complex component 3	protein-coding	intron	-0.983456	4.01191	7.45555	0.0063241	0.021009	down
peak10958	chr11	65887501	65894399	promoter-TSS (NM_006848)	277	NM_006848	11007	NM_006848	ENSG00000175602	CCDC85B	DIPA	coiled-coil domain containing 85B	protein-coding	promoter-TSS	-1.32198	4.01085	13.2058	0.000279083	0.00728976	down
peak9755	chr9	136362101	136368999	intron (NM_052813, intron 10 of 12)	-1806	NR_073565	728489	NM_001080849	ENSG00000213221	DNLZ	C9orf151|HEP|HEP1|TIMM15|ZIM17|bA413M3.2	DNL-type zinc finger	protein-coding	intron	-1.66185	2.87186	16.4441	5.01050319514654e-05	0.0064104	down
peak14165	chr16	4371201	4377999	intron (NM_138440, intron 1 of 1)	2752	NM_138440	114990	NM_138440	ENSG00000168140	VASN	SLITL2	vasorin	protein-coding	intron	-0.938215	2.7277	5.7304	0.0166737	0.0375917	down
peak12631	chr13	80336601	80343399	promoter-TSS (NM_001318536)	108	NM_001318536	10253	NM_005842	ENSG00000136158	SPRY2	IGAN3|hSPRY2	sprouty RTK signaling antagonist 2	protein-coding	promoter-TSS	-0.970522	5.07278	7.21926	0.00721254	0.0226261	down
peak19022	chr22	50337201	50343999	Intergenic	-2727	NM_001351646	9701	NM_014678	ENSG00000100239	PPP6R2	KIAA0685|PP6R2|SAP190|SAPS2	protein phosphatase 6 regulatory subunit 2	protein-coding	Intergenic	-1.09379	3.33341	8.82824	0.00296605	0.0145307	down
peak18888	chr22	39517401	39524199	promoter-TSS (NM_182810)	236	NM_182810	468	NM_001675	ENSG00000128272	ATF4	CREB-2|CREB2|TAXREB67|TXREB	activating transcription factor 4	protein-coding	promoter-TSS	-1.3437	4.59394	12.9112	0.00032663	0.00733968	down
peak12275	chr12	121808401	121815199	intron (NM_001353345, intron 6 of 16)	7791	NM_001353345	23067	NM_015048	ENSG00000139718	SETD1B	IDDSELD|KMT2G|Set1B	SET domain containing 1B, histone lysine methyltransferase	protein-coding	intron	-1.19632	2.87939	9.19351	0.00242875	0.0132611	down
peak15472	chr17	48994101	49000899	promoter-TSS (NM_006546)	115	NM_006546	10642	NM_006546	ENSG00000159217	IGF2BP1	CRD-BP|CRDBP|IMP-1|IMP1|VICKZ1|ZBP1	insulin like growth factor 2 mRNA binding protein 1	protein-coding	promoter-TSS	-1.06533	5.43221	8.41112	0.00372932	0.0160495	down
peak416	chr1	28512801	28519599	intron (NM_001048199, intron 3 of 11)	-2026	NM_001269	1104	NM_001269	ENSG00000180198	RCC1	CHC1|RCC1-I	regulator of chromosome condensation 1	protein-coding	intron	-1.22401	3.64161	9.2009	0.00241896	0.0132224	down
peak17011	chr19	35754701	35761499	promoter-TSS (NM_001039887)	-76	NM_001039887	148137	NM_144692	ENSG00000167595	PROSER3	C19orf55	proline and serine rich 3	protein-coding	promoter-TSS	-1.07652	4.28108	8.66581	0.00324235	0.0150542	down
peak17371	chr19	48389401	48396199	promoter-TSS (NM_000836)	-868	NM_000836	2906	NM_000836	ENSG00000105464	GRIN2D	DEE46|EB11|EIEE46|GluN2D|NMDAR2D|NR2D	glutamate ionotropic receptor NMDA type subunit 2D	protein-coding	promoter-TSS	-1.31557	3.74233	12.9941	0.000312469	0.00733968	down
peak29	chr1	1343301	1350099	intron (NM_004421, intron 1 of 14)	2718	NM_001330311	1855	NM_004421	ENSG00000107404	DVL1	DRS2|DVL|DVL1L1|DVL1P1	dishevelled segment polarity protein 1	protein-coding	intron	-1.26217	4.0977	12.038	0.000521272	0.00812545	down
peak17017	chr19	35867201	35873999	intron (NM_001024807, intron 2 of 16)	2026	NM_001024807	333	NM_005166	ENSG00000105290	APLP1	APLP	amyloid beta precursor like protein 1	protein-coding	intron	-1.24149	3.64008	10.2038	0.00140151	0.0104997	down
peak9563	chr9	125404901	125411699	Intergenic	146474	NM_001354297	26130	NM_015635	ENSG00000165219	GAPVD1	GAPEX5|GAPex-5|RAP6	GTPase activating protein and VPS9 domains 1	protein-coding	Intergenic	-1.22914	3.81983	11.3945	0.000736634	0.00874061	down
peak17302	chr19	45780801	45787599	3' UTR (NM_004943, exon 5 of 5)	-1710	NM_001288766	1760	NM_004409	ENSG00000104936	DMPK	DM|DM1|DM1PK|DMK|MDPK|MT-PK	DM1 protein kinase	protein-coding	3' UTR	-1.21762	2.72233	9.38738	0.00218484	0.0125277	down
peak9581	chr9	127447901	127454699	promoter-TSS (NM_000976)	106	NM_000976	6136	NM_000976	ENSG00000197958	RPL12	L12|uL11	ribosomal protein L12	protein-coding	promoter-TSS	-1.16912	3.58136	8.84131	0.00294488	0.0144923	down
peak18821	chr22	37558201	37564999	promoter-TSS (NM_152243)	1120	NM_152243	11135	NM_152243	ENSG00000128283	CDC42EP1	BORG5|CEP1|MSE55	CDC42 effector protein 1	protein-coding	promoter-TSS	-1.37756	4.31891	9.4009	0.00216879	0.012488	down
peak15873	chr17	82060601	82067399	intron (NM_022156, intron 3 of 13)	1804	NM_022156	64118	NM_022156	ENSG00000169718	DUS1L	DUS1|PP3111	dihydrouridine synthase 1 like	protein-coding	intron	-1.0548	3.30106	8.21342	0.00415818	0.0170184	down
peak10843	chr11	62609801	62616599	promoter-TSS (NM_000327)	-57	NM_000327	6094	NM_000327	ENSG00000149489	ROM1	ROM|ROSP1|RP7|TSPAN23	retinal outer segment membrane protein 1	protein-coding	promoter-TSS	-1.26584	3.29847	11.682	0.00063109	0.00843528	down
peak15368	chr17	44216401	44223199	promoter-TSS (NM_014233)	-125	NM_014233	7343	NM_014233	ENSG00000108312	UBTF	CONDBA|NOR-90|UBF|UBF-1|UBF1|UBF2	upstream binding transcription factor	protein-coding	promoter-TSS	-1.36133	4.45381	13.8152	0.000201694	0.00706743	down
peak18726	chr22	29305901	29312699	intron (NM_006478, intron 2 of 5)	2277	NM_152236	10634	NM_006478	ENSG00000185340	GAS2L1	GAR22	growth arrest specific 2 like 1	protein-coding	intron	-1.41083	4.09459	13.5177	0.00023632	0.00719087	down
peak7375	chr7	1691201	1697999	intron (NM_001128636, intron 1 of 2)	6481	NM_001128636	392617	NM_001128636	ENSG00000225968	ELFN1	PPP1R28	extracellular leucine rich repeat and fibronectin type III domain containing 1	protein-coding	intron	-1.1803	2.44803	8.06653	0.00450904	0.0177055	down
peak17024	chr19	36012901	36019699	intron (NM_001199570, intron 12 of 12)	1798	NM_001347907	101927572	NM_001290056		LOC101927572	-	uncharacterized LOC101927572	ncRNA	intron	-0.957344	3.48458	6.28185	0.0121981	0.0307619	down
peak18609	chr22	19173301	19180099	intron (NM_001256534, intron 5 of 7)	1805	NM_001287387	6576	NM_005984	ENSG00000100075	SLC25A1	CIC|CMS23|CTP|D2L2AD|SEA|SLC20A3	solute carrier family 25 member 1	protein-coding	intron	-1.46065	3.47356	15.6655	7.55907475899105e-05	0.0064104	down
peak17528	chr19	53864901	53871599	promoter-TSS (NM_001290190)	-295	NM_001290190	91663	NM_138373	ENSG00000179820	MYADM	SB135	myeloid associated differentiation marker	protein-coding	promoter-TSS	-1.39888	5.00429	13.638	0.000221652	0.00712818	down
peak7829	chr7	71233101	71239799	intron (NM_022479, intron 1 of 10)	-71224	NR_037479	100500920	NR_037479	ENSG00000283278	MIR3914-2	-	microRNA 3914-2	ncRNA	intron	-1.05762	3.41815	7.93753	0.00484199	0.0183184	down
peak17000	chr19	35556901	35563599	intron (NM_000704, intron 6 of 21)	3408	NM_000704	495	NM_000704	ENSG00000105675	ATP4A	ATP6A	ATPase H+/K+ transporting subunit alpha	protein-coding	intron	-0.916868	2.48093	5.08281	0.0241642	0.0483259	down
peak430	chr1	29119501	29126199	promoter-TSS (NM_001171868)	-349	NM_001171868	399474	NM_001003682	ENSG00000253304	TMEM200B	TTMB	transmembrane protein 200B	protein-coding	promoter-TSS	-1.23152	4.75322	11.3509	0.000754133	0.00880065	down
peak16584	chr19	10415501	10422199	intron (NM_001243121, intron 3 of 16)	-1688	NM_001111307	5141	NM_006202	ENSG00000065989	PDE4A	DPDE2|PDE4|PDE46	phosphodiesterase 4A	protein-coding	intron	-1.26904	3.63269	10.4695	0.00121363	0.0100265	down
peak14023	chr16	724901	731599	promoter-TSS (NM_001365282)	1144	NM_001365282	84264	NM_032304	ENSG00000103253	HAGHL	-	hydroxyacylglutathione hydrolase like	protein-coding	promoter-TSS	-1.43878	3.33642	13.4355	0.000246907	0.00719647	down
peak17133	chr19	39306301	39312999	intron (NM_020862, intron 4 of 4)	11213	NM_020862	57622	NM_020862	ENSG00000128011	LRFN1	SALM2	leucine rich repeat and fibronectin type III domain containing 1	protein-coding	intron	-0.982939	4.46197	7.2369	0.007142	0.022506	down
peak1235	chr1	155973501	155980199	promoter-TSS (NM_001350111)	1325	NM_001350111	9181	NM_004723	ENSG00000116584	ARHGEF2	GEF|GEF-H1|GEFH1|LFP40|Lfc|NEDMHM|P40	Rho/Rac guanine nucleotide exchange factor 2	protein-coding	promoter-TSS	-1.10538	3.35765	8.62945	0.00330772	0.0151354	down
peak8397	chr7	150975301	150981999	promoter-TSS (NM_000238)	-329	NM_000238	3757	NM_000238	ENSG00000055118	KCNH2	ERG-1|ERG1|H-ERG|HERG|HERG1|Kv11.1|LQT2|SQT1	potassium voltage-gated channel subfamily H member 2	protein-coding	promoter-TSS	-1.05827	2.76792	7.34548	0.00672315	0.0217723	down
peak17927	chr20	36858501	36865199	intron (NM_080627, intron 1 of 14)	1688	NM_080627	140710	NM_080627	ENSG00000149639	MTCL2	C20orf117|KIAA0889|SOGA|SOGA1	microtubule crosslinking factor 2	protein-coding	intron	-0.981225	4.1939	7.4068	0.00649778	0.0213261	down
peak9589	chr9	127718601	127725299	intron (NM_144965, intron 6 of 13)	5871	NM_144965	158248	NM_144965	ENSG00000167094	TTC16	-	tetratricopeptide repeat domain 16	protein-coding	intron	-1.08301	2.87252	7.57614	0.00591458	0.0202403	down
peak14908	chr17	7883401	7890099	promoter-TSS (NM_001330111)	-1330	NM_001330111	84316	NM_032356	ENSG00000183011	NAA38	LSMD1|MAK31|PFAAP2	N-alpha-acetyltransferase 38, NatC auxiliary subunit	protein-coding	promoter-TSS	-0.975912	5.07959	7.16553	0.00743177	0.0230304	down
peak10851	chr11	62725101	62731799	promoter-TSS (NM_001318815)	-30	NM_001318815	283237	NM_173810	ENSG00000162222	TTC9C	-	tetratricopeptide repeat domain 9C	protein-coding	promoter-TSS	-1.00224	4.46646	7.64888	0.00568076	0.0197618	down
peak16668	chr19	12787701	12794399	promoter-TSS (NM_002229)	-436	NM_002229	3726	NM_002229	ENSG00000171223	JUNB	AP-1	JunB proto-oncogene, AP-1 transcription factor subunit	protein-coding	promoter-TSS	-1.3907	4.90286	14.4994	0.000140206	0.00681196	down
peak1910	chr2	26461201	26467899	intron (NM_194248, intron 39 of 46)	13574	NM_004802	9381	NM_004802	ENSG00000115155	OTOF	AUNB1|DFNB6|DFNB9|FER1L2|NSRD9	otoferlin	protein-coding	intron	-1.04534	2.64911	5.90383	0.015108	0.0352304	down
peak17191	chr19	41307401	41314099	promoter-TSS (NM_001346100)	273	NM_001346100	90324	NM_052848	ENSG00000142039	CCDC97	-	coiled-coil domain containing 97	protein-coding	promoter-TSS	-0.860498	4.14531	5.72173	0.0167562	0.0377126	down
peak14011	chr16	587901	594599	promoter-TSS (NM_001172665)	1173	NM_001172665	57799	NM_021168	ENSG00000197562	RAB40C	RARL|RASL8C	RAB40C, member RAS oncogene family	protein-coding	promoter-TSS	-1.20661	4.24692	10.3726	0.001279	0.0101397	down
peak16707	chr19	13791401	13798099	promoter-TSS (NM_001367834)	-693	NM_001367834	65249	NM_023072	ENSG00000132003	ZSWIM4	-	zinc finger SWIM-type containing 4	protein-coding	promoter-TSS	-1.19613	3.99637	10.2621	0.00135793	0.0103443	down
peak7871	chr7	74285601	74292299	promoter-TSS (NM_032421)	-457	NM_032421	7461	NM_003388	ENSG00000106665	CLIP2	CLIP|CLIP-115|CYLN2|WBSCR3|WBSCR4|WSCR3|WSCR4	CAP-Gly domain containing linker protein 2	protein-coding	promoter-TSS	-0.995941	2.76262	6.5405	0.0105446	0.0281424	down
peak1239	chr1	156102101	156108799	intron (NM_001282625, intron 3 of 12)	-9261	NM_170707	4000	NM_005572	ENSG00000160789	LMNA	CDCD1|CDDC|CMD1A|CMT2B1|EMD2|FPL|FPLD|FPLD2|HGPS|IDC|LDP1|LFP|LGMD1B|LMN1|LMNC|LMNL1|MADA|PRO1	lamin A/C	protein-coding	intron	-1.34682	3.32784	11.2053	0.000815656	0.00903011	down
peak10845	chr11	62644701	62651399	promoter-TSS (NM_001278194)	-1324	NM_001278194	23193	NM_014610	ENSG00000089597	GANAB	G2AN|GIIA|GIIalpha|GLUII|PKD3	glucosidase II alpha subunit	protein-coding	promoter-TSS	-1.12987	3.43658	9.54702	0.00200274	0.0121027	down
peak7481	chr7	6500401	6507099	intron (NM_001145118, intron 15 of 21)	-19598	NM_001100603	11014	NM_006854	ENSG00000136240	KDELR2	ELP-1|ELP1|ERD2.2|OI21	KDEL endoplasmic reticulum protein retention receptor 2	protein-coding	intron	-0.990288	2.81735	5.83344	0.0157244	0.0361393	down
peak1899	chr2	25337301	25343899	promoter-TSS (NM_022552)	1325	NM_022552	1788	NM_022552	ENSG00000119772	DNMT3A	DNMT3A2|HESJAS|M.HsaIIIA|TBRS	DNA methyltransferase 3 alpha	protein-coding	promoter-TSS	-1.23603	3.65173	11.4872	0.000700756	0.00866942	down
peak1379	chr1	181131201	181137799	Intergenic	-39984	NR_125966	101928973	NR_125966	ENSG00000237292	LINC01732	-	long intergenic non-protein coding RNA 1732	ncRNA	Intergenic	-0.899622	3.1731	5.71861	0.016786	0.0377448	down
peak9796	chr9	137221401	137227999	promoter-TSS (NM_199001)	-474	NM_199001	375791	NM_199001	ENSG00000197191	CYSRT1	C9orf169	cysteine rich tail 1	protein-coding	promoter-TSS	-1.10091	2.87778	8.12273	0.00437136	0.0174311	down
peak17152	chr19	39968501	39975099	promoter-TSS (NM_006503)	635	NM_006503	5704	NM_006503	ENSG00000013275	PSMC4	MIP224|RPT3|S6|TBP-7|TBP7	proteasome 26S subunit, ATPase 4	protein-coding	promoter-TSS	-1.1487	4.8675	8.14304	0.00432268	0.0173253	down
peak11072	chr11	73383501	73390099	intron (NM_032871, intron 1 of 10)	10132	NM_032871	84957	NM_032871	ENSG00000054967	RELT	AI3C|TNFRSF19L|TRLT	RELT TNF receptor	protein-coding	intron	-0.964101	2.69553	5.77457	0.0162597	0.0369826	down
peak3401	chr3	42651201	42657799	promoter-TSS (NR_125400)	-112	NR_125400	101928323	NR_125400		ZBTB47-AS1	-	ZBTB47 and NKTR antisense RNA 1	ncRNA	promoter-TSS	-0.914176	3.19417	5.56775	0.0182942	0.0401209	down
peak15821	chr17	80449001	80455599	Intergenic	24307	NM_002522	4884	NM_002522	ENSG00000171246	NPTX1	NP1|SCA50	neuronal pentraxin 1	protein-coding	Intergenic	-1.29381	3.80174	12.397	0.000430029	0.00781376	down
peak1257	chr1	156659801	156666399	Intergenic	14307	NM_006617	10763	NM_006617	ENSG00000132688	NES	Nbla00170	nestin	protein-coding	Intergenic	-1.42833	3.99373	11.7439	0.00061043	0.0084217	down
peak18317	chr20	63468101	63474699	promoter-TSS (NM_172109)	1255	NM_172109	3785	NM_004518	ENSG00000075043	KCNQ2	BFNC|DEE7|EBN|EBN1|ENB1|HNSPC|KCNA11|KV7.2	potassium voltage-gated channel subfamily Q member 2	protein-coding	promoter-TSS	-1.19156	3.62525	10.7149	0.00106274	0.00969466	down
peak10234	chr10	80202601	80209199	promoter-TSS (NM_001278407)	-92	NM_001278407	311	NM_001157	ENSG00000122359	ANXA11	ALS23|ANX11|CAP-50|CAP50|IBMWMA	annexin A11	protein-coding	promoter-TSS	-1.00066	4.63879	7.5165	0.00611362	0.0206191	down
peak1202	chr1	154998801	155005399	promoter-TSS (NM_001377453)	-549	NM_001377453	51043	NM_001252406	ENSG00000160685	ZBTB7B	CKROX|THPOK|ZBTB15|ZFP-67|ZFP67|ZNF857B|c-KROX|hcKROX|vGAF	zinc finger and BTB domain containing 7B	protein-coding	promoter-TSS	-1.27318	4.57821	11.1162	0.00085576	0.00911447	down
peak15788	chr17	78313101	78319699	Intergenic	-37908	NR_073178	100996291	NR_073178	ENSG00000204277	LINC01993	-	long intergenic non-protein coding RNA 1993	ncRNA	Intergenic	-1.35795	3.43351	12.995	0.000312322	0.00733968	down
peak15110	chr17	28724701	28731299	promoter-TSS (NM_178170)	-788	NM_178170	284086	NM_178170	ENSG00000160602	NEK8	JCK|NEK12A|NPHP9|RHPD2	NIMA related kinase 8	protein-coding	promoter-TSS	-1.66879	4.43467	16.5624	4.70752227129809e-05	0.0064104	down
peak1695	chr1	228148001	228154599	promoter-TSS (NM_020435)	1370	NM_020435	57165	NM_020435	ENSG00000198835	GJC2	CX46.6|Cx47|GJA12|HLD2|LMPH1C|LMPHM3|PMLDAR|SPG44	gap junction protein gamma 2	protein-coding	promoter-TSS	-1.47007	2.90094	13.8094	0.000202322	0.00706743	down
peak16444	chr19	4454001	4460599	promoter-TSS (NM_025241)	494	NM_025241	80700	NM_025241	ENSG00000167671	UBXN6	UBXD1|UBXDC2	UBX domain protein 6	protein-coding	promoter-TSS	-1.01558	3.13965	7.43233	0.00640622	0.0211703	down
peak11819	chr12	56715501	56722099	exon (NM_001365896, exon 3 of 9)	6499	NM_005594	4666	NM_005594	ENSG00000196531	NACA	HSD48|NAC-alpha|NACA1|skNAC	nascent polypeptide associated complex subunit alpha	protein-coding	exon	-0.878149	3.0755	5.48628	0.0191663	0.0413103	down
peak10838	chr11	62550901	62557499	Intergenic	6106	NR_037427	100500804	NR_037427	ENSG00000284135	MIR3654	-	microRNA 3654	ncRNA	Intergenic	-1.27722	3.74478	8.63105	0.00330481	0.0151354	down
peak14338	chr16	30179901	30186499	promoter-TSS (NM_001193333)	-210	NM_001193333	11151	NM_007074	ENSG00000102879	CORO1A	CLABP|CLIPINA|HCORO1|IMD8|TACO|p57	coronin 1A	protein-coding	promoter-TSS	-1.28697	2.7498	10.4873	0.001202	0.0100091	down
peak20	chr1	1112301	1118899	promoter-TSS (NM_001330306)	489	NM_001330306	54991	NM_017891	ENSG00000131591	C1orf159	-	chromosome 1 open reading frame 159	protein-coding	promoter-TSS	-1.10604	3.27495	8.80906	0.00299738	0.014575	down
peak6134	chr6	3226001	3232599	Intergenic	-1647	NM_178012	347733	NM_178012	ENSG00000137285	TUBB2B	CDCBM7|PMGYSA|bA506K6.1	tubulin beta 2B class IIb	protein-coding	Intergenic	-1.36077	4.23709	10.431	0.00123919	0.0100634	down
peak17572	chr19	55382701	55389299	promoter-TSS (NM_000991)	68	NM_000991	6158	NM_000991	ENSG00000108107	RPL28	L28|eL28	ribosomal protein L28	protein-coding	promoter-TSS	-1.30631	3.63537	12.5254	0.00040146	0.00764103	down
peak16014	chr18	9705801	9712399	promoter-TSS (NM_006868)	799	NM_006868	11031	NM_006868	ENSG00000168461	RAB31	Rab22B	RAB31, member RAS oncogene family	protein-coding	promoter-TSS	-1.01296	4.66225	6.84167	0.00890558	0.0253609	down
peak5909	chr5	149547901	149554499	promoter-TSS (NM_001271741)	239	NM_001271741	1452	NM_001892	ENSG00000113712	CSNK1A1	CK1|CK1a|CKIa|HEL-S-77p|HLCDGP1|PRO2975	casein kinase 1 alpha 1	protein-coding	promoter-TSS	-0.888764	4.36761	5.46555	0.0193949	0.0416378	down
peak15205	chr17	38701101	38707599	promoter-TSS (NM_005937)	-923	NM_005937	4302	NM_005937	ENSG00000275023	MLLT6	AF17	MLLT6, PHD finger containing	protein-coding	promoter-TSS	-0.964604	3.89419	6.90591	0.00859114	0.0248792	down
peak98	chr1	6390801	6397299	promoter-TSS (NM_007274)	-283	NM_007274	11332	NM_007274	ENSG00000097021	ACOT7	ACH1|ACT|BACH|CTE-II|LACH|LACH1|hBACH	acyl-CoA thioesterase 7	protein-coding	promoter-TSS	-1.04001	3.99597	8.24247	0.00409215	0.0168516	down
peak616	chr1	43978101	43984599	promoter-TSS (NM_001005417)	845	NM_001005417	8704	NM_003780	ENSG00000117411	B4GALT2	B4Gal-T2|B4Gal-T3|beta4Gal-T2	beta-1,4-galactosyltransferase 2	protein-coding	promoter-TSS	-1.31734	3.56216	11.5713	0.000669758	0.00858476	down
peak8897	chr8	102652901	102659399	promoter-TSS (NR_160672)	-98	NR_160672	101927245	NR_160672	ENSG00000283959	LOC101927245	-	uncharacterized LOC101927245	ncRNA	promoter-TSS	-1.03704	4.87173	8.15486	0.0042946	0.0172771	down
peak6053	chr5	177468801	177475299	promoter-TSS (NM_080881)	820	NM_080881	1627	NM_004395	ENSG00000113758	DBN1	D0S117E	drebrin 1	protein-coding	promoter-TSS	-1.24236	3.68351	11.6548	0.000640382	0.00843821	down
peak1132	chr1	150557801	150564299	TTS (NM_001288607)	9121	NR_036211	100422997	NR_036211	ENSG00000264553	MIR4257	-	microRNA 4257	ncRNA	TTS	-0.967572	4.21	6.86327	0.00879853	0.0251624	down
peak16249	chr19	570801	577299	promoter-TSS (NM_001322243)	1454	NM_001322243	682	NM_001728	ENSG00000172270	BSG	5F7|CD147|EMMPRIN|EMPRIN|HAb18G|OK|TCSF	basigin (Ok blood group)	protein-coding	promoter-TSS	-1.4409	4.21121	15.1062	0.00010163	0.00672636	down
peak16257	chr19	778701	785199	Intergenic	-15502	NM_031991	5725	NM_002819	ENSG00000011304	PTBP1	HNRNP-I|HNRNPI|HNRPI|PTB|PTB-1|PTB-T|PTB2|PTB3|PTB4|pPTB	polypyrimidine tract binding protein 1	protein-coding	Intergenic	-1.00615	3.72294	7.77055	0.0053105	0.0191027	down
peak17699	chr20	3234101	3240599	promoter-TSS (NM_032034)	377	NM_032034	83959	NM_032034	ENSG00000088836	SLC4A11	BTR1|CDPD1|CHED|CHED2|NABC1|dJ794I6.2	solute carrier family 4 member 11	protein-coding	promoter-TSS	-1.08619	2.08127	6.16855	0.0130041	0.03201	down
peak18068	chr20	50111201	50117699	promoter-TSS (NR_104218)	-1252	NR_104218	7335	NM_021988	ENSG00000244687	UBE2V1	CIR1|CROC-1|CROC1|UBE2V|UEV-1|UEV1|UEV1A	ubiquitin conjugating enzyme E2 V1	protein-coding	promoter-TSS	-1.03722	4.44032	7.90163	0.00493903	0.01849	down
peak13409	chr15	31324801	31331299	promoter-TSS (NM_015995)	1215	NM_015995	51621	NM_015995	ENSG00000169926	KLF13	BTEB3|FKLF2|NSLP1|RFLAT-1|RFLAT1	KLF transcription factor 13	protein-coding	promoter-TSS	-1.24769	4.36027	11.4829	0.000702399	0.00867171	down
peak1742	chr1	234721601	234728099	promoter-TSS (NR_038856)	808	NR_038856	100506810	NR_038856	ENSG00000227630	LINC01132	-	long intergenic non-protein coding RNA 1132	ncRNA	promoter-TSS	-1.12175	4.19158	9.47702	0.00208062	0.0122845	down
peak14813	chr17	1994001	2000499	intron (NM_178568, intron 1 of 1)	-20466	NR_135642	105371485	NR_135642	ENSG00000228133	LOC105371485	-	uncharacterized LOC105371485	ncRNA	intron	-1.07819	3.19752	8.17766	0.00424095	0.0171702	down
peak5837	chr5	140341301	140347799	intron (NM_001945, intron 2 of 5)	2053	NM_001945	1839	NM_001945	ENSG00000113070	HBEGF	DTR|DTS|DTSF|HEGFL	heparin binding EGF like growth factor	protein-coding	intron	-1.30213	3.24157	9.26963	0.00232984	0.01296	down
peak10821	chr11	61811401	61817899	promoter-TSS (NR_031729)	590	NR_031729	100302263	NR_031729	ENSG00000284416	MIR1908	MIRN1908|hsa-mir-1908|mir-1908	microRNA 1908	ncRNA	promoter-TSS	-1.2945	4.69731	11.2006	0.000817689	0.00903526	down
peak18093	chr20	50720701	50727199	Intergenic	-7630	NM_032521	84612	NM_032521	ENSG00000124171	PARD6B	PAR6B	par-6 family cell polarity regulator beta	protein-coding	Intergenic	-0.880799	4.04326	5.47774	0.0192601	0.0414349	down
peak16949	chr19	29937601	29944099	promoter-TSS (NR_045557)	-1389	NR_045557	8725	NM_003796	ENSG00000105176	URI1	C19orf2|NNX3|PPP1R19|RMP|URI	URI1 prefoldin like chaperone	protein-coding	promoter-TSS	-1.0244	4.43125	6.82579	0.00898509	0.0254827	down
peak9031	chr8	140506601	140513099	promoter-TSS (NR_023360)	-1472	NR_023360	54108	NM_017444	ENSG00000104472	CHRAC1	CHARC1|CHARC15|CHRAC-1|CHRAC-15|CHRAC15|YCL1	chromatin accessibility complex subunit 1	protein-coding	promoter-TSS	-1.23324	4.21805	11.3381	0.000759322	0.00883184	down
peak11839	chr12	57518301	57524799	promoter-TSS (NM_001195054)	-1033	NM_001195054	1649	NM_004083	ENSG00000175197	DDIT3	AltDDIT3|C/EBPzeta|CEBPZ|CHOP|CHOP-10|CHOP10|GADD153	DNA damage inducible transcript 3	protein-coding	promoter-TSS	-1.1769	5.13428	10.0745	0.00150339	0.0107447	down
peak17216	chr19	42280001	42286499	promoter-TSS (NM_001379485)	-1219	NM_001379485	23152	NM_015125	ENSG00000079432	CIC	MRD45	capicua transcriptional repressor	protein-coding	promoter-TSS	-1.5325	4.16703	15.7812	7.1106216057957e-05	0.0064104	down
peak10511	chr10	132443701	132450199	intron (NR_149317, intron 2 of 2)	1761	NR_149317	170393	NR_149317		LINC02870	C10orf91	long intergenic non-protein coding RNA 2870	ncRNA	intron	-1.34006	3.49488	12.9395	0.000321717	0.00733968	down
peak11005	chr11	67351201	67357699	promoter-TSS (NR_046413)	-854	NR_046413	57804	NM_021173	ENSG00000175482	POLD4	POLDS|p12	DNA polymerase delta 4, accessory subunit	protein-coding	promoter-TSS	-0.941314	3.5481	6.76752	0.00928316	0.0259314	down
peak12371	chr12	131857901	131864399	Intergenic	32757	NM_016155	4326	NM_016155	ENSG00000198598	MMP17	MMP-17|MT4-MMP|MT4MMP|MTMMP4	matrix metallopeptidase 17	protein-coding	Intergenic	-1.11698	3.33589	8.50696	0.0035379	0.0156503	down
peak13261	chr14	99601301	99607799	promoter-TSS (NM_001329411)	12	NM_001329411	84439	NM_032425	ENSG00000182218	HHIPL1	KIAA1822|UNQ9245	HHIP like 1	protein-coding	promoter-TSS	-1.09508	3.50615	9.08591	0.00257586	0.0136032	down
peak9680	chr9	130190601	130197099	intron (NM_014286, intron 1 of 7)	-6550	NM_001128826	23413	NM_014286	ENSG00000107130	NCS1	FLUP|FREQ	neuronal calcium sensor 1	protein-coding	intron	-0.984349	2.43737	5.77079	0.0162948	0.0370133	down
peak19000	chr22	46574501	46580999	promoter-TSS (NM_001366660)	662	NM_001366660	23151	NM_015124	ENSG00000075240	GRAMD4	DIP	GRAM domain containing 4	protein-coding	promoter-TSS	-1.34913	2.79253	11.763	0.000604204	0.00838789	down
peak16827	chr19	17946401	17952899	Intergenic	-1652	NM_002248	3780	NM_002248	ENSG00000105642	KCNN1	KCa2.1|SK1|SKCA1|hSK1	potassium calcium-activated channel subfamily N member 1	protein-coding	Intergenic	-1.27662	2.71051	10.3953	0.00126338	0.0100926	down
peak15859	chr17	81888101	81894599	promoter-TSS (NM_005782)	236	NM_005782	10189	NM_005782	ENSG00000183684	ALYREF	ALY|ALY/REF|BEF|REF|THOC4	Aly/REF export factor	protein-coding	promoter-TSS	-1.58625	4.25574	18.4034	1.78735688182445e-05	0.0064104	down
peak3169	chr2	236163101	236169599	exon (NM_001301687, exon 3 of 3)	2036	NM_001301687	2637	NM_001485	ENSG00000168505	GBX2	-	gastrulation brain homeobox 2	protein-coding	exon	-1.41723	3.66111	14.988	0.000108197	0.00681196	down
peak14077	chr16	2200801	2207299	promoter-TSS (NM_001352057)	-1404	NM_001352057	64223	NM_022372	ENSG00000167965	MLST8	GBL|GbetaL|LST8|POP3|WAT1	MTOR associated protein, LST8 homolog	protein-coding	promoter-TSS	-1.17831	3.63225	10.5198	0.00118101	0.00995577	down
peak16384	chr19	3031201	3037699	intron (NM_001144761, intron 2 of 19)	-4836	NM_001144762	7089	NM_003260	ENSG00000065717	TLE2	ESG|ESG2|GRG2	TLE family member 2, transcriptional corepressor	protein-coding	intron	-1.20597	3.09295	10.2039	0.00140147	0.0104997	down
peak15841	chr17	81432901	81439399	intron (NM_001377448, intron 3 of 27)	15038	NR_036152	100422944	NR_036152	ENSG00000266189	MIR3186	mir-3186	microRNA 3186	ncRNA	intron	-1.29211	2.5397	10.0769	0.00150141	0.0107384	down
peak14181	chr16	4939701	4946199	Intergenic	-5802	NM_002705	5493	NM_002705	ENSG00000118898	PPL	-	periplakin	protein-coding	Intergenic	-1.18854	3.98878	6.8994	0.00862247	0.024901	down
peak14880	chr17	7279601	7286099	promoter-TSS (NM_001042)	1132	NM_001042	6517	NM_001042	ENSG00000181856	SLC2A4	GLUT4	solute carrier family 2 member 4	protein-coding	promoter-TSS	-1.12651	2.53417	7.65153	0.0056724	0.0197609	down
peak11697	chr12	52021601	52027999	intron (NM_001202233, intron 1 of 7)	1968	NM_001202233	3164	NM_002135	ENSG00000123358	NR4A1	GFRP1|HMR|N10|NAK-1|NGFIB|NP10|NUR77|TR3	nuclear receptor subfamily 4 group A member 1	protein-coding	intron	-0.868869	3.11348	5.44985	0.01957	0.0419115	down
peak17293	chr19	45505301	45511699	promoter-TSS (NM_003370)	1021	NM_003370	7408	NM_003370	ENSG00000125753	VASP	-	vasodilator stimulated phosphoprotein	protein-coding	promoter-TSS	-1.13622	4.23342	9.77024	0.00177359	0.0114682	down
peak18820	chr22	37544001	37550399	Intergenic	-13280	NM_152243	11135	NM_152243	ENSG00000128283	CDC42EP1	BORG5|CEP1|MSE55	CDC42 effector protein 1	protein-coding	Intergenic	-1.1221	3.71962	6.81589	0.00903501	0.0255426	down
peak16395	chr19	3365101	3371499	intron (NM_001245002, intron 1 of 10)	1717	NM_001245004	4782	NM_005597	ENSG00000141905	NFIC	CTF|CTF5|NF-I|NFI	nuclear factor I C	protein-coding	intron	-1.08538	4.39816	8.94616	0.00278053	0.014066	down
peak17343	chr19	47270101	47276499	promoter-TSS (NR_037675)	-1123	NR_037675	255783	NM_178511	ENSG00000257704	INAFM1	PRR24	InaF motif containing 1	protein-coding	promoter-TSS	-1.32025	3.9864	12.6426	0.000377053	0.00752188	down
peak18743	chr22	30284201	30290599	exon (NM_001037666, exon 3 of 9)	2105	NM_001037666	652968	NM_001037666	ENSG00000239282	CASTOR1	GATSL3	cytosolic arginine sensor for mTORC1 subunit 1	protein-coding	exon	-1.388	2.42984	11.3293	0.000762942	0.00884533	down
peak1696	chr1	228161401	228167799	promoter-TSS (NR_103539)	248	NR_103539	574432	NR_103539	ENSG00000203684	IBA57-DT	C1orf148|IBA57-AS1	IBA57 divergent transcript	ncRNA	promoter-TSS	-1.07088	3.89808	8.80033	0.00301175	0.0145916	down
peak106	chr1	6599201	6605599	promoter-TSS (NM_001324309)	469	NM_001324309	9903	NM_014851	ENSG00000162413	KLHL21	-	kelch like family member 21	protein-coding	promoter-TSS	-1.16951	4.65299	10.132	0.00145716	0.0106289	down
peak15359	chr17	44065301	44071699	promoter-TSS (NM_152344)	-913	NM_152344	124801	NM_152344	ENSG00000161654	LSM12	PNAS-135	LSM12 homolog	protein-coding	promoter-TSS	-0.988427	4.17204	7.30779	0.00686562	0.0220365	down
peak14883	chr17	7326201	7332599	promoter-TSS (NM_032442)	-65	NM_032442	84461	NM_032442	ENSG00000215041	NEURL4	-	neuralized E3 ubiquitin protein ligase 4	protein-coding	promoter-TSS	-1.20424	3.53922	10.2995	0.00133065	0.0102802	down
peak11017	chr11	67503201	67509599	promoter-TSS (NM_001130848)	-1037	NM_001130848	9600	NM_004910	ENSG00000110697	PITPNM1	DRES9|NIR2|PITPNM|RDGB|RDGB1|RDGBA|RDGBA1|Rd9	phosphatidylinositol transfer protein membrane associated 1	protein-coding	promoter-TSS	-1.50483	3.78571	13.4532	0.000244589	0.00719647	down
peak15723	chr17	75441001	75447399	Intergenic	-12435	NM_014738	9772	NM_014738	ENSG00000177728	TMEM94	IDDCDF|KIAA0195	transmembrane protein 94	protein-coding	Intergenic	-1.00505	3.0925	5.20991	0.0224585	0.0459345	down
peak9623	chr9	128631701	128638099	exon (NM_052844, exon 7 of 9)	21950	NM_052844	89891	NM_052844	ENSG00000119333	DYNC2I2	CFAP133|DIC5|FAP133|SRTD11|WDR34|bA216B9.3	dynein 2 intermediate chain 2	protein-coding	exon	-1.48501	3.52232	14.3115	0.000154912	0.00684526	down
peak3767	chr3	126979901	126986299	Intergenic	-5494	NM_032242	5361	NM_032242	ENSG00000114554	PLXNA1	DWOPNED|NOV|NOVP|PLEXIN-A1|PLXN1	plexin A1	protein-coding	Intergenic	-1.03514	2.95232	7.2149	0.0072301	0.0226703	down
peak14025	chr16	758901	765299	promoter-TSS (NM_013404)	1027	NM_013404	10232	NM_005823	ENSG00000102854	MSLN	MPF|SMRP	mesothelin	protein-coding	promoter-TSS	-1.07791	2.4358	6.90414	0.00859965	0.0248812	down
peak12256	chr12	121292301	121298699	promoter-TSS (NM_001270485)	1209	NM_001270485	10645	NM_006549	ENSG00000110931	CAMKK2	CAMKK|CAMKKB	calcium/calmodulin dependent protein kinase kinase 2	protein-coding	promoter-TSS	-0.853707	3.24655	5.4107	0.0200137	0.0425559	down
peak4431	chr4	56974401	56980799	promoter-TSS (NM_032313)	6	NM_032313	84273	NM_032313	ENSG00000084092	NOA1	C4orf14|MTG3|hAtNOS1|hNOA1|mAtNOS1	nitric oxide associated 1	protein-coding	promoter-TSS	-0.88038	4.74681	5.987	0.0144117	0.0342242	down
peak17270	chr19	45074101	45080499	promoter-TSS (NM_145288)	-822	NM_145288	162979	NM_145288	ENSG00000170684	ZNF296	ZFP296|ZNF342	zinc finger protein 296	protein-coding	promoter-TSS	-1.21392	3.58735	10.3968	0.00126232	0.0100919	down
peak18825	chr22	37637901	37644299	promoter-TSS (NM_018957)	1431	NM_018957	23616	NM_018957	ENSG00000100092	SH3BP1	ARHGAP43	SH3 domain binding protein 1	protein-coding	promoter-TSS	-0.986761	2.57159	5.80955	0.0159394	0.0364833	down
peak12339	chr12	124564201	124570599	promoter-TSS (NM_001077261)	212	NM_001077261	9612	NM_006312	ENSG00000196498	NCOR2	CTG26|N-CoR2|SMAP270|SMRT|SMRTE|SMRTE-tau|TNRC14|TRAC|TRAC-1|TRAC1	nuclear receptor corepressor 2	protein-coding	promoter-TSS	-1.38204	4.20498	13.2691	0.000269819	0.00721685	down
peak15245	chr17	39737401	39743799	promoter-TSS (NM_001242443)	633	NM_001242443	2886	NM_005310	ENSG00000141738	GRB7	-	growth factor receptor bound protein 7	protein-coding	promoter-TSS	-1.25218	2.87549	9.21212	0.00240418	0.013174	down
peak68	chr1	2389201	2395599	promoter-TSS (NM_007033)	559	NM_007033	11079	NM_007033	ENSG00000157916	RER1	-	retention in endoplasmic reticulum sorting receptor 1	protein-coding	promoter-TSS	-1.1837	3.71119	10.4134	0.00125102	0.010084	down
peak10900	chr11	64742101	64748499	promoter-TSS (NM_153819)	156	NM_153819	10235	NM_005825	ENSG00000068831	RASGRP2	CALDAG-GEFI|CDC25L	RAS guanyl releasing protein 2	protein-coding	promoter-TSS	-1.37761	3.54771	11.79	0.000595482	0.00836389	down
peak13761	chr15	70095101	70101499	promoter-TSS (NM_005078)	-383	NM_005078	7090	NM_005078	ENSG00000140332	TLE3	ESG|ESG3|GRG3|HsT18976	TLE family member 3, transcriptional corepressor	protein-coding	promoter-TSS	-1.20238	4.44185	10.9216	0.000950494	0.00944396	down
peak14226	chr16	15143301	15149699	Intergenic	8502	NR_037466	100500852	NR_037466	ENSG00000264115	MIR3180-4	mir-3180-4	microRNA 3180-4	ncRNA	Intergenic	-1.16039	3.04728	9.24903	0.0023562	0.013038	down
peak8049	chr7	92831301	92837699	promoter-TSS (NM_001259)	-541	NM_001259	1021	NM_001259	ENSG00000105810	CDK6	MCPH12|PLSTIRE	cyclin dependent kinase 6	protein-coding	promoter-TSS	-0.820485	4.47129	5.15013	0.0232446	0.0470459	down
peak17095	chr19	38357101	38363499	intron (NM_001330496, intron 13 of 27)	-14271	NM_002812	5714	NM_002812	ENSG00000099341	PSMD8	HEL-S-91n|HIP6|HYPF|Nin1p|Rpn12|S14|p31	proteasome 26S subunit, non-ATPase 8	protein-coding	intron	-0.969212	3.58659	6.9682	0.00829708	0.0244428	down
peak1391	chr1	184033801	184040199	promoter-TSS (NM_001303421)	728	NM_001303421	23127	NM_015101	ENSG00000198756	COLGALT2	C1orf17|ColGalT 2|GLT25D2	collagen beta(1-O)galactosyltransferase 2	protein-coding	promoter-TSS	-1.08036	5.10293	8.93757	0.00279365	0.014125	down
peak14696	chr16	85569201	85575599	Intergenic	-39009	NM_001134473	23199	NM_014615	ENSG00000131149	GSE1	CRHSP24|KIAA0182	Gse1 coiled-coil protein	protein-coding	Intergenic	-1.3221	2.65456	10.6815	0.00108214	0.00975363	down
peak17214	chr19	42251901	42258299	promoter-TSS (NM_001312656)	28	NM_001312656	2077	NM_006494	ENSG00000105722	ERF	CHYTS|CRS4|PE-2|PE2	ETS2 repressor factor	protein-coding	promoter-TSS	-1.24574	4.50712	11.6415	0.000644949	0.00846663	down
peak13300	chr14	102535201	102541599	promoter-TSS (NR_036192)	-1244	NR_036192	100422954	NR_036192	ENSG00000266015	MIR4309	-	microRNA 4309	ncRNA	promoter-TSS	-1.09241	2.7682	7.54392	0.00602128	0.0204629	down
peak6080	chr5	179793001	179799399	intron (NM_145867, intron 4 of 4)	2146	NR_031598	100302156	NR_031598	ENSG00000221394	MIR1229	MIRN1229|hsa-mir-1229	microRNA 1229	ncRNA	intron	-1.04919	2.67921	7.06313	0.00786863	0.0237432	down
peak15406	chr17	45168301	45174699	promoter-TSS (NR_135646)	-15	NR_135646	105371795	NR_135646	ENSG00000267288	LOC105371795	-	uncharacterized LOC105371795	ncRNA	promoter-TSS	-0.915153	3.36673	6.07194	0.0137346	0.0332142	down
peak9653	chr9	129485401	129491699	promoter-TSS (NR_038955)	-110	NR_038955	100506190	NR_038955		LINC00963	MetaLnc9	long intergenic non-protein coding RNA 963	ncRNA	promoter-TSS	-1.13097	4.01016	7.64912	0.00568	0.0197618	down
peak18080	chr20	50308301	50314599	intron (NR_109950, intron 2 of 2)	9892	NR_109950	101927586	NR_109950	ENSG00000233077	LINC01271	-	long intergenic non-protein coding RNA 1271	ncRNA	intron	-1.09666	2.97489	8.17534	0.00424636	0.0171779	down
peak9776	chr9	136837601	136843899	3' UTR (NM_001173988, exon 15 of 15)	-1728	NM_001080482	389813	NM_001080482	ENSG00000232434	AJM1	C9orf172|ajm-1	apical junction component 1 homolog	protein-coding	3' UTR	-1.18386	2.50463	8.51721	0.00351804	0.0156076	down
peak18257	chr20	61433501	61439799	intron (NM_001794, intron 2 of 15)	-62771	NM_001252338	1002	NM_001794	ENSG00000179242	CDH4	CAD4|R-CAD|RCAD	cadherin 4	protein-coding	intron	-0.842092	4.74465	5.02404	0.0249978	0.0495052	down
peak18846	chr22	38314501	38320799	promoter-TSS (NM_152221)	-217	NM_152221	1454	NM_001894	ENSG00000213923	CSNK1E	CKIe|CKIepsilon|HCKIE	casein kinase 1 epsilon	protein-coding	promoter-TSS	-1.29613	4.10322	12.5523	0.000395723	0.00759324	down
peak15728	chr17	75511601	75517899	promoter-TSS (NM_020753)	787	NM_020753	57513	NM_020753	ENSG00000177303	CASKIN2	ANKS5B	CASK interacting protein 2	protein-coding	promoter-TSS	-1.06746	3.62725	8.69685	0.00318761	0.0149182	down
peak10891	chr11	64302101	64308399	promoter-TSS (NM_004451)	-274	NM_004451	2101	NM_004451	ENSG00000173153	ESRRA	ERR1|ERRa|ERRalpha|ESRL1|NR3B1	estrogen related receptor alpha	protein-coding	promoter-TSS	-1.09711	3.86528	9.14274	0.00249707	0.0134115	down
peak477	chr1	32349001	32355299	Intergenic	10093	NM_001167676	100128071	NM_001167676	ENSG00000225828	FAM229A	-	family with sequence similarity 229 member A	protein-coding	Intergenic	-1.33374	3.67512	13.4001	0.000251606	0.00719647	down
peak14984	chr17	17689701	17695999	intron (NM_030665, intron 1 of 5)	11392	NM_030665	10743	NM_017574	ENSG00000108557	RAI1	SMCR|SMS	retinoic acid induced 1	protein-coding	intron	-1.31738	4.20075	13.0206	0.000308088	0.00733968	down
peak3882	chr3	147390701	147396999	promoter-TSS (NR_033118)	-1420	NR_033118	84107	NM_032153	ENSG00000174963	ZIC4	-	Zic family member 4	protein-coding	promoter-TSS	-1.06163	4.33579	8.50796	0.00353597	0.0156503	down
peak12833	chr14	24426801	24433099	promoter-TSS (NM_015299)	-4	NM_015299	23351	NM_015299	ENSG00000100441	KHNYN	KIAA0323	KH and NYN domain containing	protein-coding	promoter-TSS	-1.21681	4.07837	11.2578	0.00079287	0.00895988	down
peak19470	chrX	140503001	140509299	promoter-TSS (NM_005634)	-1081	NM_005634	6658	NM_005634	ENSG00000134595	SOX3	GHDX|MRGH|PHP|PHPX|SOXB	SRY-box transcription factor 3	protein-coding	promoter-TSS	-1.03149	3.49209	6.39237	0.0114612	0.0296109	down
peak19136	chrX	40150901	40157199	intron (NM_001123384, intron 1 of 13)	23227	NM_001123384	54880	NM_017745	ENSG00000183337	BCOR	ANOP2|MAA2|MCOPS2	BCL6 corepressor	protein-coding	intron	-1.30897	3.18721	12.0574	0.00051586	0.00809302	down
peak17957	chr20	41338701	41344999	promoter-TSS (NM_022896)	1029	NM_022896	64900	NM_022896	ENSG00000132793	LPIN3	LIPN3L|SMP2|dJ620E11.2	lipin 3	protein-coding	promoter-TSS	-1.06818	3.30056	7.92553	0.00487421	0.0183824	down
peak1827	chr2	3600901	3607199	intron (NM_001255985, intron 2 of 7)	-2002	NM_001255987	78989	NM_024027	ENSG00000118004	COLEC11	3MC2|CL-11|CL-K1-I|CL-K1-II|CL-K1-IIa|CL-K1-IIb|CLK1	collectin subfamily member 11	protein-coding	intron	-1.03605	2.77639	6.43552	0.0111861	0.0291581	down
peak16667	chr19	12781201	12787499	Intergenic	-2778	NR_049864	100847071	NR_049864	ENSG00000263800	MIR5684	-	microRNA 5684	ncRNA	Intergenic	-1.42986	3.68944	12.7625	0.00035363	0.00740085	down
peak202	chr1	15795101	15801399	Intergenic	9449	NM_001089591	440567	NM_001089591	ENSG00000233954	UQCRHL	hCG25371	ubiquinol-cytochrome c reductase hinge protein like	protein-coding	Intergenic	-1.12876	3.43979	5.60898	0.0178687	0.0394141	down
peak1921	chr2	27081401	27087699	intron (NM_007046, intron 5 of 7)	-2222	NM_000221	3795	NM_000221	ENSG00000138030	KHK	FRUCTU	ketohexokinase	protein-coding	intron	-1.3118	2.95713	11.0426	0.000890421	0.00920856	down
peak9063	chr8	143422201	143428499	Intergenic	5382	NM_201589	389692	NM_201589	ENSG00000182759	MAFA	INSDM|RIPE3b1|hMafA	MAF bZIP transcription factor A	protein-coding	Intergenic	-1.31077	2.69411	10.2267	0.00138421	0.0104428	down
peak6446	chr6	31399001	31405299	promoter-TSS (NM_001289152)	1439	NM_001289152	100507436	NM_000247	ENSG00000204520	MICA	MIC-A|PERB11.1	MHC class I polypeptide-related sequence A	protein-coding	promoter-TSS	-1.18793	4.87465	10.3314	0.00130786	0.0102271	down
peak6011	chr5	172769601	172775899	Intergenic	-1555	NM_004417	1843	NM_004417	ENSG00000120129	DUSP1	CL100|HVH1|MKP-1|MKP1|PTPN10	dual specificity phosphatase 1	protein-coding	Intergenic	-0.97687	4.31747	6.80292	0.00910088	0.025637	down
peak6663	chr6	44242501	44248799	promoter-TSS (NM_001271970)	-516	NM_001271970	3326	NM_007355	ENSG00000096384	HSP90AB1	D6S182|HSP84|HSP90B|HSPC2|HSPCB	heat shock protein 90 alpha family class B member 1	protein-coding	promoter-TSS	-1.16839	4.11628	9.11291	0.00253812	0.0134927	down
peak13355	chr14	105311001	105317299	promoter-TSS (NM_015197)	-598	NM_015197	23241	NM_015197	ENSG00000179364	PACS2	DEE66|EIEE66|PACS-2|PACS1L	phosphofurin acidic cluster sorting protein 2	protein-coding	promoter-TSS	-1.33173	2.85629	11.6988	0.000625411	0.0084217	down
peak14112	chr16	3004101	3010399	Intergenic	-5673	NM_020982	9080	NM_020982	ENSG00000213937	CLDN9	DFNB116	claudin 9	protein-coding	Intergenic	-1.28724	3.3047	11.9784	0.000538205	0.00819729	down
peak3494	chr3	50256101	50262399	3' UTR (NM_001166425, exon 9 of 9)	8121	NR_110702	101928931	NR_110702		SEMA3B-AS1	-	SEMA3B antisense RNA 1 (head to head)	ncRNA	3' UTR	-1.32106	3.39684	11.8682	0.000571004	0.00826868	down
peak10890	chr11	64283001	64289299	promoter-TSS (NR_165396)	302	NR_165396	56834	NM_020155	ENSG00000173264	GPR137	C11orf4|GPR137A|TM7SF1L1	G protein-coupled receptor 137	protein-coding	promoter-TSS	-1.21819	3.90489	11.291	0.000778849	0.00891495	down
peak6596	chr6	41543901	41550199	promoter-TSS (NR_126416)	495	NR_126416	101060264	NR_126415	ENSG00000234753	FOXP4-AS1	-	FOXP4 antisense RNA 1	ncRNA	promoter-TSS	-1.16074	3.3553	9.28023	0.0023164	0.0129183	down
peak11024	chr11	68009401	68015699	intron (NM_001030010, intron 1 of 8)	2223	NM_001030010	221	NM_000694	ENSG00000006534	ALDH3B1	ALDH4|ALDH7	aldehyde dehydrogenase 3 family member B1	protein-coding	intron	-1.40909	3.87589	14.3316	0.000153268	0.00684526	down
peak15878	chr17	82227501	82233799	intron (NM_004207, intron 1 of 4)	-1582	NM_001042423	9123	NM_004207	ENSG00000141526	SLC16A3	MCT 3|MCT 4|MCT-3|MCT-4|MCT3|MCT4	solute carrier family 16 member 3	protein-coding	intron	-1.70385	3.807	21.2458	4.0400178081541e-06	0.0064104	down
peak17030	chr19	36137601	36143899	promoter-TSS (NM_001302633)	-240	NM_001302633	826	NM_001749	ENSG00000126247	CAPNS1	CALPAIN4|CANP|CANPS|CAPN4|CDPS|CSS1|PPH6	calpain small subunit 1	protein-coding	promoter-TSS	-1.19795	4.65396	10.8369	0.000994948	0.00954396	down
peak18300	chr20	62924001	62930299	promoter-TSS (NM_080796)	-599	NM_080796	11083	NM_022105	ENSG00000101191	DIDO1	BYE1|C20orf158|DATF-1|DATF1|DIDO2|DIDO3|DIO-1|DIO1|dJ885L7.8	death inducer-obliterator 1	protein-coding	promoter-TSS	-0.866055	4.67121	5.74651	0.0165214	0.0373735	down
peak14914	chr17	8121201	8127399	promoter-TSS (NM_001165967)	-194	NM_001165967	84667	NM_032580	ENSG00000179111	HES7	SCDO4|bHLHb37|hHes7	hes family bHLH transcription factor 7	protein-coding	promoter-TSS	-1.1443	3.90039	9.96579	0.00159476	0.0109879	down
peak9665	chr9	129640601	129646799	Intergenic	-1531	NM_001202403	140459	NM_017873	ENSG00000148331	ASB6	-	ankyrin repeat and SOCS box containing 6	protein-coding	Intergenic	-1.25512	2.45117	9.05274	0.00262301	0.0137238	down
peak14734	chr16	88802201	88808399	intron (NM_030928, intron 3 of 9)	1511	NM_030928	81620	NM_030928	ENSG00000167513	CDT1	DUP|RIS2	chromatin licensing and DNA replication factor 1	protein-coding	intron	-1.58646	3.75963	17.6727	2.62363477355869e-05	0.0064104	down
peak17909	chr20	36153701	36159899	promoter-TSS (NR_147703)	-1040	NR_147703	100130373	NR_147703		EPB41L1-AS1	-	EPB41L1 antisense RNA 1	ncRNA	promoter-TSS	-1.15699	3.01657	7.84383	0.00509944	0.018703	down
peak19004	chr22	49823501	49829699	promoter-TSS (NM_001304809)	-700	NM_001304809	23774	NM_014577	ENSG00000100425	BRD1	BRL|BRPF1|BRPF2	bromodomain containing 1	protein-coding	promoter-TSS	-1.28458	3.79662	12.5301	0.000400439	0.00763574	down
peak8129	chr7	100692701	100698899	Intergenic	-1550	NM_001375768	64599	NM_022574	ENSG00000146830	GIGYF1	GYF1|PERQ1	GRB10 interacting GYF protein 1	protein-coding	Intergenic	-0.938037	3.77132	6.74991	0.00937524	0.0260875	down
peak10970	chr11	66263801	66269999	exon (NM_001134776, exon 16 of 16)	-1739	NM_030981	81876	NM_030981	ENSG00000174903	RAB1B	-	RAB1B, member RAS oncogene family	protein-coding	exon	-1.17648	3.941	10.4065	0.00125572	0.010091	down
peak18783	chr22	35397401	35403599	promoter-TSS (NM_006739)	360	NM_006739	4174	NM_006739	ENSG00000100297	MCM5	CDC46|MGORS8|P1-CDC46	minichromosome maintenance complex component 5	protein-coding	promoter-TSS	-1.0637	3.41962	7.98726	0.00471078	0.0181334	down
peak9461	chr9	106859301	106865499	promoter-TSS (NM_021224)	-766	NM_021224	58499	NM_021224	ENSG00000148143	ZNF462	WSKA|ZFPIP|Zfp462	zinc finger protein 462	protein-coding	promoter-TSS	-1.11023	4.41109	8.89806	0.00285474	0.0142971	down
peak18918	chr22	41443501	41449699	promoter-TSS (NM_016272)	201	NM_016272	10766	NM_016272	ENSG00000183864	TOB2	APRO5|TOB4|TOBL|TROB2	transducer of ERBB2, 2	protein-coding	promoter-TSS	-1.14405	4.73256	9.85128	0.00169714	0.0112747	down
peak13198	chr14	77025101	77031299	promoter-TSS (NM_024496)	508	NM_024496	64207	NM_024496	ENSG00000119669	IRF2BPL	C14orf4|EAP1|NEDAMSS	interferon regulatory factor 2 binding protein like	protein-coding	promoter-TSS	-1.02311	4.76857	7.97403	0.00474532	0.0181947	down
peak18873	chr22	39238701	39244899	promoter-TSS (NM_033016)	-891	NM_033016	5155	NM_002608	ENSG00000100311	PDGFB	IBGC5|PDGF-2|PDGF2|SIS|SSV|c-sis	platelet derived growth factor subunit B	protein-coding	promoter-TSS	-0.988022	2.66816	6.21763	0.0126484	0.0315355	down
peak14108	chr16	2960801	2966999	promoter-TSS (NM_001253725)	-375	NM_001253725	79412	NM_024507	ENSG00000131650	KREMEN2	KRM2	kringle containing transmembrane protein 2	protein-coding	promoter-TSS	-1.39754	3.631	14.4718	0.000142277	0.00681196	down
peak8169	chr7	102283701	102289899	promoter-TSS (NM_001359228)	-68	NM_001359228	10603	NM_020979	ENSG00000160999	SH2B2	APS	SH2B adaptor protein 2	protein-coding	promoter-TSS	-1.01495	2.83887	6.82058	0.00901134	0.0255097	down
peak5247	chr5	32171901	32178099	promoter-TSS (NM_022130)	-681	NM_022130	64083	NM_022130	ENSG00000113384	GOLPH3	GOPP1|GPP34|MIDAS|Vps74	golgi phosphoprotein 3	protein-coding	promoter-TSS	-1.04037	5.39328	8.22748	0.00412609	0.016926	down
peak13358	chr14	105417101	105423299	promoter-TSS (NM_001203258)	373	NM_001203258	9112	NM_004689	ENSG00000182979	MTA1	-	metastasis associated 1	protein-coding	promoter-TSS	-1.26274	3.9954	12.0679	0.000512981	0.00809302	down
peak9594	chr9	127766101	127772299	intron (NM_001252334, intron 1 of 11)	2094	NM_005489	10044	NM_005489	ENSG00000095370	SH2D3C	CHAT|NSP3|PRO34088|SHEP1	SH2 domain containing 3C	protein-coding	intron	-0.835837	3.3919	5.11017	0.023786	0.0478044	down
peak63	chr1	2205101	2211299	promoter-TSS (NM_001146310)	-467	NM_001146310	199990	NM_182533	ENSG00000162585	FAAP20	C1orf86|FP7162	FA core complex associated protein 20	protein-coding	promoter-TSS	-1.125	3.14338	8.88888	0.00286913	0.0143471	down
peak11789	chr12	56219201	56225399	promoter-TSS (NM_194359)	-331	NM_194359	10193	NM_005785	ENSG00000181852	RNF41	FLRF|NRDP1|SBBI03	ring finger protein 41	protein-coding	promoter-TSS	-1.05306	4.04965	8.37714	0.00379971	0.016185	down
peak1688	chr1	227945601	227951799	promoter-TSS (NM_003395)	-768	NM_003395	7483	NM_003395	ENSG00000143816	WNT9A	WNT14	Wnt family member 9A	protein-coding	promoter-TSS	-1.3053	3.30092	11.8814	0.000566962	0.00826429	down
peak11426	chr12	7965801	7971999	Intergenic	-32713	NM_006931	6515	NM_006931	ENSG00000059804	SLC2A3	GLUT3	solute carrier family 2 member 3	protein-coding	Intergenic	-0.921601	3.4374	6.18426	0.0128892	0.0318232	down
peak16727	chr19	14204201	14210399	promoter-TSS (NM_001008701)	-1131	NM_001008701	22859	NM_014921	ENSG00000072071	ADGRL1	CIRL1|CL1|DEDBANP|LEC2|LPHN1	adhesion G protein-coupled receptor L1	protein-coding	promoter-TSS	-1.10257	4.14004	9.24534	0.00236095	0.0130587	down
peak4	chr1	902301	908499	Intergenic	14292	NR_122045	100130417	NM_175912	ENSG00000223764	LINC02593	-	long intergenic non-protein coding RNA 2593	ncRNA	Intergenic	-1.03939	3.05119	7.6193	0.0057747	0.0199749	down
peak14998	chr17	17918501	17924699	intron (NM_001082968, intron 1 of 14)	50800	NM_001350331	146691	NM_144678	ENSG00000175662	TOM1L2	-	target of myb1 like 2 membrane trafficking protein	protein-coding	intron	-0.94198	4.21573	5.71883	0.0167839	0.0377445	down
peak15883	chr17	82315001	82321199	promoter-TSS (NM_006137)	-492	NM_006137	924	NM_006137	ENSG00000173762	CD7	GP40|LEU-9|TP41|Tp40	CD7 molecule	protein-coding	promoter-TSS	-1.31193	2.71097	10.7341	0.00105181	0.00968752	down
peak9637	chr9	129022101	129028299	intron (NM_001369914, intron 1 of 10)	3131	NM_001369915	56904	NM_020145	ENSG00000148341	SH3GLB2	PP6569|PP9455|RRIG1	SH3 domain containing GRB2 like, endophilin B2	protein-coding	intron	-1.63218	2.26411	14.3956	0.000148149	0.00681995	down
peak17847	chr20	32625101	32631299	Intergenic	40721	NR_034152	149950	NM_001010976	ENSG00000204393	NOL4L-DT	-	NOL4L divergent transcript	ncRNA	Intergenic	-1.15251	2.86163	8.50358	0.00354448	0.0156503	down
peak14434	chr16	50243601	50249799	Intergenic	-19851	NM_001114	113	NM_001114	ENSG00000121281	ADCY7	AC7	adenylate cyclase 7	protein-coding	Intergenic	-1.00279	2.94717	6.94642	0.00839869	0.0246051	down
peak15620	chr17	63696101	63702299	promoter-TSS (NM_030576)	925	NM_030576	80774	NM_030576	ENSG00000136490	LIMD2	-	LIM domain containing 2	protein-coding	promoter-TSS	-1.51034	3.30795	15.461	8.42245666573903e-05	0.0064104	down
peak8284	chr7	128526501	128532599	Intergenic	52802	NM_018396	55798	NM_018396	ENSG00000165055	METTL2B	METL|METTL2|METTL2A|PSENIP1	methyltransferase 2B, tRNA N3-cytidine	protein-coding	Intergenic	-1.17289	5.01972	10.2356	0.00137753	0.0104245	down
peak10479	chr10	124532801	124538899	intron (NM_022126, intron 6 of 6)	74027	NM_022126	64077	NM_022126	ENSG00000107902	LHPP	HDHD2B	phospholysine phosphohistidine inorganic pyrophosphate phosphatase	protein-coding	intron	-0.957525	2.37367	5.37151	0.0204683	0.043202	down
peak6749	chr6	73518601	73524699	promoter-TSS (NM_001402)	-618	NM_001402	1915	NM_001402	ENSG00000156508	EEF1A1	CCS-3|CCS3|EE1A1|EEF-1|EEF1A|EF-Tu|EF1A|EF1A1|EF1alpha1|GRAF-1EF|LENG7|PTI1|eEF1A-1	eukaryotic translation elongation factor 1 alpha 1	protein-coding	promoter-TSS	-1.02934	5.47107	7.39491	0.00654086	0.0214054	down
peak19494	chrX	153722701	153728799	promoter-TSS (NM_000033)	894	NM_000033	215	NM_000033	ENSG00000101986	ABCD1	ABC42|ALD|ALDP|AMN	ATP binding cassette subfamily D member 1	protein-coding	promoter-TSS	-1.13648	3.86276	9.83693	0.00171043	0.0113029	down
peak18575	chr21	45969401	45975499	promoter-TSS (NR_109931)	-520	NR_109931	101928796	NR_109931		LOC101928796	-	uncharacterized LOC101928796	ncRNA	promoter-TSS	-1.37022	2.44247	10.4702	0.00121319	0.0100265	down
peak15206	chr17	38727301	38733399	promoter-TSS (NM_001136498)	9	NM_001136498	284106	NM_001136498	ENSG00000277972	CISD3	MiNT|Miner2	CDGSH iron sulfur domain 3	protein-coding	promoter-TSS	-1.10963	3.13145	8.6913	0.00319732	0.0149445	down
peak9041	chr8	141409801	141415899	intron (NM_032611, intron 1 of 5).2	-8538	NM_007079	11156	NM_007079	ENSG00000184489	PTP4A3	PRL-3|PRL-R|PRL3	protein tyrosine phosphatase 4A3	protein-coding	intron	-1.26703	3.28722	11.6989	0.000625372	0.0084217	down
peak18631	chr22	20130901	20136999	intron (NM_001185024, intron 1 of 10)	2146	NM_013373	29801	NM_013373	ENSG00000099904	ZDHHC8	DHHC8|ZDHHCL1|ZNF378	zinc finger DHHC-type palmitoyltransferase 8	protein-coding	intron	-1.30629	3.1445	11.5239	0.000687068	0.00861878	down
peak18233	chr20	57391501	57397599	promoter-TSS (NR_149006)	-1494	NR_149006	100291105	NR_149006		RBM38-AS1	-	RBM38 antisense RNA 1	ncRNA	promoter-TSS	-0.910856	3.05363	5.86467	0.0154478	0.0357088	down
peak9111	chr8	144459601	144465699	promoter-TSS (NR_162109)	-111	NR_162109	113218512	NR_162109		MIR10400	-	microRNA 10400	ncRNA	promoter-TSS	-1.13079	3.00775	8.72703	0.00313528	0.0148326	down
peak16886	chr19	19459701	19465799	intron (NM_001384522, intron 3 of 13)	27687	NR_030370	693225	NR_030370	ENSG00000207821	MIR640	MIRN640|hsa-mir-640	microRNA 640	ncRNA	intron	-1.33511	1.99884	8.7157	0.00315481	0.0148559	down
peak19496	chrX	153790701	153796799	promoter-TSS (NM_001204527)	-409	NM_001204527	6748	NM_006280	ENSG00000180879	SSR4	CDG1Y|TRAPD	signal sequence receptor subunit 4	protein-coding	promoter-TSS	-1.112	4.01152	9.08382	0.0025788	0.013609	down
peak15730	chr17	75587101	75593199	exon (NM_001309242, exon 1 of 63)	2092	NM_001309242	80022	NM_001080847	ENSG00000266714	MYO15B	MYO15BP	myosin XVB	protein-coding	exon	-1.05095	2.88639	7.3196	0.00682066	0.0219535	down
peak9645	chr9	129222001	129228099	Intergenic	-46789	NM_203434	389792	NM_203434	ENSG00000188483	IER5L	bA247A12.2	immediate early response 5 like	protein-coding	Intergenic	-0.961211	2.34768	5.32297	0.0210461	0.0440194	down
peak16725	chr19	14135301	14141399	promoter-TSS (NR_045214)	1198	NR_045214	100507373	NR_045214	ENSG00000267169	ADGRL1-AS1	-	ADGRL1 antisense RNA 1	ncRNA	promoter-TSS	-1.07052	3.8965	7.49537	0.00618578	0.020747	down
peak16415	chr19	3666801	3672899	intron (NM_001300849, intron 1 of 16)	30618	NM_001300849	23396	NM_012398	ENSG00000186111	PIP5K1C	LCCS3|PIP5K-GAMMA|PIP5K1-gamma|PIP5Kgamma	phosphatidylinositol-4-phosphate 5-kinase type 1 gamma	protein-coding	intron	-1.68659	2.8856	11.4629	0.000709982	0.00867171	down
peak6	chr1	939901	945999	exon (NM_152486, exon 11 of 14)	16306	NM_015658	26155	NM_015658	ENSG00000188976	NOC2L	NET15|NET7|NIR|PPP1R112	NOC2 like nucleolar associated transcriptional repressor	protein-coding	exon	-1.67246	3.74492	19.9146	8.0981106646682e-06	0.0064104	down
peak32	chr1	1397501	1403599	promoter-TSS (NR_015434)	1020	NR_015434	148413	NR_015434	ENSG00000224870	MRPL20-AS1	-	MRPL20 antisense RNA 1	ncRNA	promoter-TSS	-1.26458	4.09764	12.1063	0.000502526	0.00809183	down
peak11814	chr12	56684201	56690299	promoter-TSS (NM_001282605)	1034	NM_001282605	10728	NM_006601	ENSG00000110958	PTGES3	P23|TEBP|cPGES	prostaglandin E synthase 3	protein-coding	promoter-TSS	-0.975942	5.13377	6.68682	0.00971284	0.026664	down
peak10544	chr11	691101	697199	promoter-TSS (NM_021008)	1072	NM_021008	10522	NM_021008	ENSG00000177030	DEAF1	MRD24|NEDHELS|NUDR|SPN|VSVS|ZMYND5	DEAF1 transcription factor	protein-coding	promoter-TSS	-1.18187	4.07181	10.3699	0.00128087	0.0101448	down
peak16964	chr19	32671901	32677999	promoter-TSS (NM_032139)	230	NM_032139	84079	NM_032139	ENSG00000105186	ANKRD27	PP12899|VARP	ankyrin repeat domain 27	protein-coding	promoter-TSS	-1.03961	3.89028	8.11364	0.00439335	0.0174546	down
peak15753	chr17	76380701	76386799	promoter-TSS (NM_001355139)	546	NM_001355139	8877	NM_021972	ENSG00000176170	SPHK1	SPHK	sphingosine kinase 1	protein-coding	promoter-TSS	-1.39618	3.43663	12.7837	0.00034965	0.00737665	down
peak64	chr1	2211501	2217599	Intergenic	-1830	NM_001282670	199990	NM_182533	ENSG00000162585	FAAP20	C1orf86|FP7162	FA core complex associated protein 20	protein-coding	Intergenic	-1.35204	4.36591	11.4342	0.000721061	0.00869298	down
peak16078	chr18	23132001	23138099	promoter-TSS (NR_023359)	486	NR_023359	91768	NM_138375	ENSG00000134508	CABLES1	CABL1|CABLES|HsT2563|IK3-1	Cdk5 and Abl enzyme substrate 1	protein-coding	promoter-TSS	-0.951747	4.07004	6.06612	0.01378	0.0332807	down
peak15758	chr17	76539501	76545599	intron (NM_001077620, intron 2 of 4)	2506	NM_001077620	768206	NM_001077620	ENSG00000214140	PRCD	RP36	photoreceptor disc component	protein-coding	intron	-0.909184	2.73488	5.35852	0.0206212	0.0434158	down
peak11689	chr12	51818101	51824199	exon (NM_001013690, exon 2 of 2)	10767	NM_001013690	401720	NM_001013690	ENSG00000261308	FIGNL2	-	fidgetin like 2	protein-coding	exon	-1.15471	3.63027	10.0454	0.00152733	0.0108236	down
peak3371	chr3	39149501	39155599	promoter-TSS (NM_033027)	1041	NM_033027	64651	NM_033027	ENSG00000144655	CSRNP1	AXUD1|CSRNP-1|FAM130B|TAIP-3|URAX1	cysteine and serine rich nuclear protein 1	protein-coding	promoter-TSS	-1.18102	3.19731	10.0164	0.00155149	0.0108808	down
peak15304	chr17	42419801	42425899	promoter-TSS (NM_012232)	406	NM_012232	284119	NM_012232	ENSG00000177469	CAVIN1	CAVIN|CGL4|FKSG13|PTRF|cavin-1	caveolae associated protein 1	protein-coding	promoter-TSS	-1.0294	3.91955	7.73874	0.00540485	0.0192508	down
peak10762	chr11	47406701	47412699	promoter-TSS (NM_001128225)	1110	NM_001128225	91252	NM_152264	ENSG00000165915	SLC39A13	EDSSPD3|LZT-Hs9|SCDEDS|ZIP13	solute carrier family 39 member 13	protein-coding	promoter-TSS	-1.26119	3.08521	10.8711	0.000976752	0.00946603	down
peak18742	chr22	30254701	30260699	Intergenic	8540	NM_001319108	5008	NM_020530	ENSG00000099985	OSM	-	oncostatin M	protein-coding	Intergenic	-1.07024	2.72662	7.0589	0.00788724	0.0237699	down
peak6922	chr6	108556901	108562899	promoter-TSS (NM_201559)	75	NM_201559	2309	NM_001455	ENSG00000118689	FOXO3	AF6q21|FKHRL1|FKHRL1P2|FOXO2|FOXO3A	forkhead box O3	protein-coding	promoter-TSS	-1.14062	4.23834	9.77945	0.00176473	0.0114564	down
peak12305	chr12	122978301	122984299	promoter-TSS (NM_016638)	1240	NM_016638	51329	NM_016638	ENSG00000182196	ARL6IP4	SFRS20|SR-25|SRp25|SRrp37	ADP ribosylation factor like GTPase 6 interacting protein 4	protein-coding	promoter-TSS	-1.51899	3.35854	16.434	5.03735160074601e-05	0.0064104	down
peak17190	chr19	41261801	41267799	promoter-TSS (NM_001321211)	-281	NM_001321211	11100	NM_007040	ENSG00000105323	HNRNPUL1	E1B-AP5|E1BAP5|HNRPUL1	heterogeneous nuclear ribonucleoprotein U like 1	protein-coding	promoter-TSS	-1.02132	5.5484	7.86426	0.00504215	0.0186523	down
peak11013	chr11	67438801	67444799	exon (NM_020441, exon 4 of 11)	1676	NM_020441	57175	NM_020441	ENSG00000172725	CORO1B	CORONIN-2	coronin 1B	protein-coding	exon	-1.14316	3.46853	9.76146	0.00178209	0.011504	down
peak14066	chr16	1986801	1992799	promoter-TSS (NM_004209)	-170	NM_004209	9143	NM_004209	ENSG00000127561	SYNGR3	-	synaptogyrin 3	protein-coding	promoter-TSS	-1.15004	2.66833	8.24694	0.00408208	0.0168197	down
peak14685	chr16	85309601	85315599	Intergenic	-6275	NR_049816	100847022	NR_049816	ENSG00000266307	MIR5093	-	microRNA 5093	ncRNA	Intergenic	-1.16172	2.64925	7.82975	0.00513932	0.0187812	down
peak10950	chr11	65649001	65654999	Intergenic	2808	NR_039709	100616284	NR_039709	ENSG00000265874	MIR4489	mir-4489	microRNA 4489	ncRNA	Intergenic	-0.982859	3.20929	7.07092	0.00783452	0.0237171	down
peak13161	chr14	73782201	73788199	intron (NM_001043318, intron 1 of 11)	2008	NM_001043318	91748	NM_194278	ENSG00000156030	MIDEAS	C14orf117|C14orf43|ELMSAN1|LSR68|c14_5541	mitotic deacetylase associated SANT domain protein	protein-coding	intron	-1.00433	3.9491	7.74852	0.00537566	0.0192038	down
peak18287	chr20	62791301	62797299	Intergenic	-2173	NM_018270	55257	NM_018270	ENSG00000101189	MRGBP	C20orf20|Eaf7|MRG15BP|URCC4	MRG domain binding protein	protein-coding	Intergenic	-1.29467	4.11639	12.2979	0.00045347	0.00788599	down
peak7577	chr7	20783301	20789299	promoter-TSS (NM_182700)	586	NM_182700	221833	NM_182700	ENSG00000164651	SP8	BTD	Sp8 transcription factor	protein-coding	promoter-TSS	-1.00613	4.09529	7.72671	0.00544098	0.0193266	down
peak16819	chr19	17775801	17781799	non-coding (NR_169219, exon 20 of 29)	-16338	NM_014256	10331	NM_014256	ENSG00000179913	B3GNT3	B3GAL-T8|B3GN-T3|B3GNT-3|HP10328|TMEM3|beta3Gn-T3	UDP-GlcNAc:betaGal beta-1,3-N-acetylglucosaminyltransferase 3	protein-coding	non-coding	-0.974075	2.11176	5.16696	0.0230205	0.0467635	down
peak31	chr1	1371701	1377699	promoter-TSS (NM_001127229)	507	NM_001127229	54998	NM_017900	ENSG00000175756	AURKAIP1	AIP|AKIP|MRP-S38|mS38	aurora kinase A interacting protein 1	protein-coding	promoter-TSS	-1.01261	3.72608	7.78511	0.00526787	0.0190291	down
peak17820	chr20	31718701	31724699	promoter-TSS (NR_131907)	193	NR_131907	103021294	NR_131907	ENSG00000281376	ABALON	INXS	apoptotic BCL2L1-antisense long non-coding RNA	ncRNA	promoter-TSS	-1.0829	4.69557	7.52723	0.00607733	0.0205596	down
peak18045	chr20	49276301	49282299	promoter-TSS (NR_002433)	355	NR_002433	26765	NR_002433	ENSG00000209042	SNORD12C	E2|E2-1|E3|RNU106|SNORD106|U106	small nucleolar RNA, C/D box 12C	snoRNA	promoter-TSS	-1.07378	4.65535	7.82334	0.00515758	0.0187983	down
peak18627	chr22	20014101	20020099	promoter-TSS (NM_001322163)	100	NM_001322163	128989	NM_152906	ENSG00000183597	TANGO2	C22orf25|MECRCN	transport and golgi organization 2 homolog	protein-coding	promoter-TSS	-1.25932	2.03988	8.08823	0.00445537	0.0175867	down
peak14035	chr16	1149801	1155799	promoter-TSS (NM_021098)	-306	NM_021098	8912	NM_021098	ENSG00000196557	CACNA1H	CACNA1HB|Cav3.2|ECA6|EIG6|HALD4	calcium voltage-gated channel subunit alpha1 H	protein-coding	promoter-TSS	-1.00208	3.46787	7.55302	0.00599095	0.0203951	down
peak6606	chr6	41937201	41943199	intron (NM_001136126, intron 1 of 3)	1608	NM_001760	896	NM_001760	ENSG00000112576	CCND3	-	cyclin D3	protein-coding	intron	-1.23775	3.24102	10.8538	0.000985927	0.00948888	down
peak14036	chr16	1156001	1161999	intron (NM_021098, intron 2 of 34)	5759	NM_001005407	8912	NM_021098	ENSG00000196557	CACNA1H	CACNA1HB|Cav3.2|ECA6|EIG6|HALD4	calcium voltage-gated channel subunit alpha1 H	protein-coding	intron	-1.48122	2.2489	11.8543	0.000575283	0.0082745	down
peak17812	chr20	31576801	31582799	Intergenic	-6537	NR_046853	100874042	NR_046853	ENSG00000230613	HM13-AS1	-	HM13 antisense RNA 1	ncRNA	Intergenic	-1.14498	4.28045	9.64473	0.00189895	0.0117991	down
peak3464	chr3	49017501	49023499	promoter-TSS (NM_199074)	25	NM_199074	25915	NM_199069	ENSG00000178057	NDUFAF3	2P1|C3orf60|E3-3|MC1DN18	NADH:ubiquinone oxidoreductase complex assembly factor 3	protein-coding	promoter-TSS	-1.10634	4.7265	9.26477	0.00233603	0.0129612	down
peak18059	chr20	50007601	50013599	Intergenic	27620	NM_005985	6615	NM_005985	ENSG00000124216	SNAI1	SLUGH2|SNA|SNAH|SNAIL|SNAIL1|dJ710H13.1	snail family transcriptional repressor 1	protein-coding	Intergenic	-0.991703	2.56896	5.91439	0.0150177	0.0351003	down
peak17584	chr19	55601801	55607799	promoter-TSS (NM_001195605)	-847	NM_001195605	100507290	NM_001195605	ENSG00000261221	ZNF865	-	zinc finger protein 865	protein-coding	promoter-TSS	-1.19998	3.24964	8.64538	0.00327893	0.0150897	down
peak8396	chr7	150400901	150406899	Intergenic	-1852	NR_027237	728743	NM_001080852	ENSG00000284691	LOC728743	-	zinc finger domain-containing protein LOC728743	protein-coding	Intergenic	-1.10478	3.11058	8.09632	0.00443552	0.017542	down
peak14895	chr17	7579001	7584999	TTS (NR_136402)	1518	NR_136403	100996842	NM_001322800	ENSG00000233223	MPDU1-AS1	-	MPDU1 antisense RNA 1	ncRNA	TTS	-0.986597	3.6431	7.45484	0.0063266	0.0210138	down
peak4909	chr5	88601	94599	promoter-TSS (NM_052909)	-568	NM_052909	153478	NM_052909	ENSG00000153404	PLEKHG4B	ARHGEF48	pleckstrin homology and RhoGEF domain containing G4B	protein-coding	promoter-TSS	-1.31126	4.0256	12.6584	0.000373874	0.00751925	down
peak15819	chr17	80260801	80266799	intron (NM_020954, intron 2 of 16)	2948	NM_020954	57674	NM_020914	ENSG00000173821	RNF213	ALO17|C17orf27|KIAA1618|MYMY2|MYSTR|NET57	ring finger protein 213	protein-coding	intron	-1.15252	3.61739	10.0937	0.00148778	0.0106848	down
peak11703	chr12	52143001	52148899	Intergenic	46064	NM_001081492	144501	NM_182507	ENSG00000167767	KRT80	KB20	keratin 80	protein-coding	Intergenic	-1.62477	2.67305	16.1636	5.8101307467063e-05	0.0064104	down
peak19499	chrX	153881701	153887599	intron (NR_130768, intron 3 of 6)	1523	NM_001278116	3897	NM_000425	ENSG00000198910	L1CAM	CAML1|CD171|HSAS|HSAS1|HYCX|MASA|MIC5|N-CAM-L1|N-CAML1|NCAM-L1|S10|SPG1	L1 cell adhesion molecule	protein-coding	intron	-1.34965	2.3714	8.48746	0.00357602	0.0157256	down
peak5791	chr5	135032701	135038599	promoter-TSS (NM_002653)	-1422	NM_002653	5307	NM_002653	ENSG00000069011	PITX1	BFT|CCF|LBNBG|POTX|PTX1	paired like homeodomain 1	protein-coding	promoter-TSS	-1.0556	2.47926	6.82676	0.00898022	0.025478	down
peak18881	chr22	39315201	39321099	promoter-TSS (NR_002439)	963	NR_002439	26807	NR_002439	ENSG00000263764	SNORD43	RNU43|U43	small nucleolar RNA, C/D box 43	snoRNA	promoter-TSS	-1.01779	4.06012	6.98589	0.0082155	0.024302	down
peak17342	chr19	47255401	47261299	5' UTR (NM_015603, exon 2 of 12)	1825	NM_015603	26093	NM_015603	ENSG00000105321	CCDC9	-	coiled-coil domain containing 9	protein-coding	5' UTR	-1.07582	3.42182	8.66642	0.00324128	0.0150542	down
peak9056	chr8	143266301	143272199	intron (NM_138465, intron 1 of 3)	1805	NM_138465	2738	NM_138465	ENSG00000250571	GLI4	HKR4|ZNF928	GLI family zinc finger 4	protein-coding	intron	-1.28392	3.07584	10.4365	0.00123552	0.0100544	down
peak17113	chr19	38830601	38836499	Intergenic	-1756	NM_001398	1891	NM_001398	ENSG00000104823	ECH1	HPXEL	enoyl-CoA hydratase 1	protein-coding	Intergenic	-0.831004	5.0949	5.27475	0.0216369	0.0448643	down
peak14369	chr16	30946101	30951999	promoter-TSS (NM_152288)	-18	NM_152288	93129	NM_152288	ENSG00000175938	ORAI3	TMEM142C	ORAI calcium release-activated calcium modulator 3	protein-coding	promoter-TSS	-1.08641	3.84033	8.84494	0.00293902	0.0144781	down
peak16985	chr19	34496401	34502299	intron (NM_001080436, intron 7 of 7)	17592	NM_001080436	126374	NM_001080436	ENSG00000142279	WTIP	-	WT1 interacting protein	protein-coding	intron	-0.934569	2.67419	5.56502	0.0183228	0.040161	down
peak16307	chr19	1442501	1448399	Intergenic	-4671	NM_005883	10297	NM_005883	ENSG00000115266	APC2	APCL|MRT74	APC regulator of WNT signaling pathway 2	protein-coding	Intergenic	-1.35467	2.92919	10.7523	0.00104151	0.00967606	down
peak11486	chr12	14769701	14775599	Intergenic	-1519	NM_175054	121504	NM_175054	ENSG00000197837	H4C16	H4-16|H4/p|H4C1|H4C11|H4C12|H4C13|H4C14|H4C15|H4C2|H4C3|H4C4|H4C5|H4C6|H4C8|H4C9|HIST4H4	H4 histone 16	protein-coding	Intergenic	-0.839045	3.98072	5.38061	0.0203618	0.0430469	down
peak3055	chr2	219441001	219446899	intron (NM_005876, intron 1 of 40)	9107	NM_005876	10290	NM_005876	ENSG00000072195	SPEG	APEG-1|APEG1|BPEG|CNM5|MYLK6|SPEGalpha|SPEGbeta	striated muscle enriched protein kinase	protein-coding	intron	-1.07908	2.16643	5.99008	0.0143865	0.0341941	down
peak26	chr1	1303801	1309699	promoter-TSS (NM_030649)	1180	NM_030649	116983	NM_030649	ENSG00000131584	ACAP3	CENTB5	ArfGAP with coiled-coil, ankyrin repeat and PH domains 3	protein-coding	promoter-TSS	-1.34822	3.95947	13.2381	0.000274312	0.00727542	down
peak17894	chr20	35614501	35620399	intron (NM_001317931, intron 2 of 11)	1566	NM_001317931	6676	NM_003116	ENSG00000061656	SPAG4	CT127|SUN4	sperm associated antigen 4	protein-coding	intron	-1.18829	3.85909	10.7409	0.00104795	0.00968752	down
peak6753	chr6	73564301	73570199	Intergenic	-46218	NM_001402	1915	NM_001402	ENSG00000156508	EEF1A1	CCS-3|CCS3|EE1A1|EEF-1|EEF1A|EF-Tu|EF1A|EF1A1|EF1alpha1|GRAF-1EF|LENG7|PTI1|eEF1A-1	eukaryotic translation elongation factor 1 alpha 1	protein-coding	Intergenic	-0.856615	4.23318	5.33447	0.0209077	0.0438172	down
peak16532	chr19	7923001	7928899	promoter-TSS (NM_206833)	185	NM_206833	404217	NM_206833	ENSG00000178531	CTXN1	CTXN	cortexin 1	protein-coding	promoter-TSS	-1.50638	2.97761	14.6361	0.000130392	0.00681196	down
peak18874	chr22	39249901	39255799	Intergenic	-7868	NM_002608	5155	NM_002608	ENSG00000100311	PDGFB	IBGC5|PDGF-2|PDGF2|SIS|SSV|c-sis	platelet derived growth factor subunit B	protein-coding	Intergenic	-1.17039	2.51416	7.09053	0.00774922	0.0235647	down
peak11905	chr12	65737701	65743599	Intergenic	-83810	NM_001300919	8091	NM_003483	ENSG00000149948	HMGA2	BABL|HMGI-C|HMGIC|LIPO|SRS5|STQTL9	high mobility group AT-hook 2	protein-coding	Intergenic	-0.855262	5.08105	5.62347	0.0177215	0.0392257	down
peak18947	chr22	42644801	42650699	promoter-TSS (NM_007326)	-761	NM_007326	1727	NM_000398	ENSG00000100243	CYB5R3	B5R|DIA1	cytochrome b5 reductase 3	protein-coding	promoter-TSS	-0.913657	3.44011	6.33368	0.0118466	0.0302306	down
peak9679	chr9	130182201	130188099	intron (NM_014286, intron 1 of 7)	12746	NM_014286	23413	NM_014286	ENSG00000107130	NCS1	FLUP|FREQ	neuronal calcium sensor 1	protein-coding	intron	-1.29766	2.90786	10.2983	0.00133154	0.0102802	down
peak6189	chr6	12008201	12014099	promoter-TSS (NM_002114)	-1162	NM_002114	3096	NM_002114	ENSG00000095951	HIVEP1	CIRIP|CRYBP1|GAAP|MBP-1|PRDII-BF1|Schnurri-1|ZAS1|ZNF40|ZNF40A	HIVEP zinc finger 1	protein-coding	promoter-TSS	-1.17721	4.51191	9.02954	0.00265651	0.0137846	down
peak11464	chr12	13097401	13103299	intron (NM_001367358, intron 1 of 6)	3317	NM_001080555	83445	NM_031289	ENSG00000111305	GSG1	-	germ cell associated 1	protein-coding	intron	-0.827806	4.61276	5.0311	0.0248961	0.0493604	down
peak8233	chr7	114082701	114088599	promoter-TSS (NR_033766)	-677	NR_033766	93986	NM_014491	ENSG00000128573	FOXP2	CAGH44|SPCH1|TNRC10	forkhead box P2	protein-coding	promoter-TSS	-1.17349	4.15794	10.1482	0.00144446	0.0106	down
peak16269	chr19	922401	928299	promoter-TSS (NM_005224)	-685	NM_005224	1820	NM_005224	ENSG00000116017	ARID3A	BRIGHT|DRIL1|DRIL3|E2FBP1	AT-rich interaction domain 3A	protein-coding	promoter-TSS	-1.25393	3.81034	11.8293	0.000583051	0.00831343	down
peak8087	chr7	99434701	99440599	promoter-TSS (NM_015545)	1148	NM_015545	26024	NM_015545	ENSG00000106246	PTCD1	-	pentatricopeptide repeat domain 1	protein-coding	promoter-TSS	-0.865798	3.38799	5.48308	0.0192014	0.0413495	down
peak17575	chr19	55472801	55478699	promoter-TSS (NM_033113)	-867	NM_033113	89887	NM_033113	ENSG00000197483	ZNF628	ZEC|Zfp628	zinc finger protein 628	protein-coding	promoter-TSS	-1.38613	3.25143	12.1997	0.00047798	0.00803397	down
peak16451	chr19	4577001	4582899	Intergenic	-20266	NM_032108	10501	NM_020241	ENSG00000167680	SEMA6B	EPM11|SEM-SEMA-Y|SEM-SEMA-Z|SEMA-VIB|SEMAN|semaZ	semaphorin 6B	protein-coding	Intergenic	-1.54739	2.94455	14.0167	0.000181193	0.00706743	down
peak3138	chr2	231610601	231616499	Intergenic	20686	NM_152614	165100	NM_152614	ENSG00000177673	TEX44	C2orf57	testis expressed 44	protein-coding	Intergenic	-1.29232	3.97453	12.1878	0.000481037	0.00803397	down
peak14038	chr16	1192001	1197899	intron (NM_021098, intron 2 of 34)	30318	NM_012467	25823	NM_012467	ENSG00000116176	TPSG1	PRSS31|TMT|trpA	tryptase gamma 1	protein-coding	intron	-1.20489	2.19391	7.86158	0.00504963	0.0186571	down
peak11647	chr12	49292701	49298599	promoter-TSS (NM_006262)	503	NM_006262	5630	NM_006262	ENSG00000135406	PRPH	NEF4|PRPH1	peripherin	protein-coding	promoter-TSS	-1.01348	2.77936	6.43719	0.0111755	0.0291526	down
peak4957	chr5	1342001	1347899	promoter-TSS (NM_030782)	149	NM_030782	81037	NM_030782	ENSG00000049656	CLPTM1L	CRR9	CLPTM1 like	protein-coding	promoter-TSS	-0.901482	4.34681	6.14183	0.0132021	0.0323506	down
peak6640	chr6	43169301	43175199	promoter-TSS (NM_001292001)	-146	NM_001292001	6722	NM_003131	ENSG00000112658	SRF	MCM1	serum response factor	protein-coding	promoter-TSS	-1.26438	4.46418	11.4667	0.000708546	0.00867171	down
peak8405	chr7	151085201	151091099	intron (NM_001350103, intron 1 of 18)	1675	NM_001350102	116988	NM_031946	ENSG00000133612	AGAP3	AGAP-3|CENTG3|CRAG|MRIP-1|cnt-g3	ArfGAP with GTPase domain, ankyrin repeat and PH domain 3	protein-coding	intron	-1.2561	3.64203	10.8571	0.000984169	0.00948888	down
peak11713	chr12	53229001	53234899	promoter-TSS (NM_001243731)	259	NM_001243731	5916	NM_000966	ENSG00000172819	RARG	NR1B3|RARC|RARgamma	retinoic acid receptor gamma	protein-coding	promoter-TSS	-1.13617	2.90602	8.3864	0.0037804	0.0161485	down
peak15108	chr17	28709501	28715399	promoter-TSS (NM_001304953)	-562	NM_001304953	147011	NM_152465	ENSG00000167525	PROCA1	-	protein interacting with cyclin A1	protein-coding	promoter-TSS	-1.20545	3.4916	10.8101	0.0010095	0.00963436	down
peak14114	chr16	3018901	3024799	promoter-TSS (NM_016639)	1482	NM_016639	51330	NM_016639	ENSG00000006327	TNFRSF12A	CD266|FN14|TWEAKR	TNF receptor superfamily member 12A	protein-coding	promoter-TSS	-1.20147	4.9101	10.656	0.00109715	0.00976684	down
peak19400	chrX	129979201	129985099	promoter-TSS (NM_021946)	-485	NM_021946	63035	NM_021946	ENSG00000085185	BCORL1	BCoR-L1|CXorf10|SHUVER	BCL6 corepressor like 1	protein-coding	promoter-TSS	-1.22208	3.41838	11.0865	0.000869582	0.00913856	down
peak15852	chr17	81700401	81706299	promoter-TSS (NM_002949)	-17	NM_002949	6182	NM_002949	ENSG00000262814	MRPL12	5c5-2|L12mt|MRP-L31/34|MRPL7|MRPL7/L12|RPML12|bL12m	mitochondrial ribosomal protein L12	protein-coding	promoter-TSS	-1.19871	4.45453	10.6779	0.00108421	0.00975363	down
peak11631	chr12	49056601	49062499	promoter-TSS (NM_003482)	1244	NM_003482	8085	NM_003482	ENSG00000167548	KMT2D	AAD10|ALR|BCAHH|CAGL114|KABUK1|KMS|MLL2|MLL4|TNRC21	lysine methyltransferase 2D	protein-coding	promoter-TSS	-0.993952	4.57915	6.70173	0.00963193	0.0265363	down
peak69	chr1	2410201	2416099	promoter-TSS (NM_001374425)	-586	NM_001374425	5192	NM_002617	ENSG00000157911	PEX10	NALD|PBD6A|PBD6B|RNF69	peroxisomal biogenesis factor 10	protein-coding	promoter-TSS	-1.77279	3.69555	21.2566	4.0171609214031e-06	0.0064104	down
peak19139	chrX	40171301	40177199	intron (NM_001123384, intron 1 of 13)	3027	NM_001123384	54880	NM_017745	ENSG00000183337	BCOR	ANOP2|MAA2|MCOPS2	BCL6 corepressor	protein-coding	intron	-1.22991	3.7663	11.2909	0.00077888	0.00891495	down
peak13522	chr15	40902501	40908399	promoter-TSS (NR_135836)	-1359	NR_135836	105370943	NR_135836		LOC105370943	-	uncharacterized LOC105370943	ncRNA	promoter-TSS	-1.03956	2.6101	6.69443	0.00967148	0.0265891	down
peak16959	chr19	32402501	32408299	promoter-TSS (NR_046201)	139	NR_046201	400684	NR_046201	ENSG00000267213	DPY19L3-DT	-	DPY19L3 divergent transcript	ncRNA	promoter-TSS	-1.11318	4.97695	8.23676	0.00410503	0.0168822	down
peak5869	chr5	142292201	142297999	Intergenic	23222	NR_131221	100642175	NR_131221		SPRY4-IT1	SPRIGHTLY	SPRY4 intronic transcript 1	ncRNA	Intergenic	-0.987011	3.00088	6.11932	0.0133712	0.0326464	down
peak18677	chr22	23763101	23768899	TTS (NM_001376905)	1972	NR_125756	400916	NM_213720	ENSG00000250479	CHCHD10	C22orf16|FTDALS2|IMMD|MIX17A|N27C7-4|SMAJ	coiled-coil-helix-coiled-coil-helix domain containing 10	protein-coding	TTS	-1.36677	3.74539	12.0529	0.000517122	0.00809302	down
peak18841	chr22	38177101	38182899	intron (NM_001199562, intron 1 of 15)	1830	NM_001349867	8398	NM_003560	ENSG00000184381	PLA2G6	CaI-PLA2|GVI|INAD1|IPLA2-VIA|NBIA2|NBIA2A|NBIA2B|PARK14|PLA2|PNPLA9|iPLA2|iPLA2beta	phospholipase A2 group VI	protein-coding	intron	-1.25214	3.67621	10.6187	0.00111947	0.00980962	down
peak3834	chr3	134794001	134799799	intron (NM_004441, intron 1 of 15)	1640	NM_004441	2047	NM_004441	ENSG00000154928	EPHB1	ELK|EPHT2|Hek6|NET	EPH receptor B1	protein-coding	intron	-0.920763	2.95153	5.87818	0.0153296	0.0355477	down
peak16423	chr19	3965701	3971499	intron (NM_001348, intron 2 of 8)	2499	NM_001348	1613	NM_001348	ENSG00000167657	DAPK3	DLK|ZIP|ZIPK	death associated protein kinase 3	protein-coding	intron	-1.32908	3.91452	9.25434	0.00234938	0.0130094	down
peak3146	chr2	231679001	231684799	Intergenic	-26625	NM_002823	5757	NM_002823	ENSG00000187514	PTMA	TMSA	prothymosin alpha	protein-coding	Intergenic	-1.49034	3.51107	12.8398	0.000339326	0.00736717	down
peak9802	chr9	137312701	137318499	intron (NM_017820, intron 19 of 21)	-13329	NM_001004354	441478	NM_001004354	ENSG00000198435	NRARP	-	NOTCH regulated ankyrin repeat protein	protein-coding	intron	-0.968112	3.6373	6.57731	0.0103287	0.0277786	down
peak16747	chr19	14505501	14511299	Intergenic	9462	NM_001300914	3337	NM_006145	ENSG00000132002	DNAJB1	HSPF1|Hdj1|Hsp40|RSPH16B|Sis1	DnaJ heat shock protein family (Hsp40) member B1	protein-coding	Intergenic	-1.49162	3.59866	8.55219	0.00345106	0.0154543	down
peak17434	chr19	49637401	49643199	promoter-TSS (NM_006270)	-157	NM_006270	6237	NM_006270	ENSG00000126458	RRAS	R-Ras|RRAS1	RAS related	protein-coding	promoter-TSS	-1.10766	4.80058	8.84732	0.00293519	0.0144701	down
peak15809	chr17	79795901	79801699	Intergenic	-1723	NM_020649	57332	NM_020649	ENSG00000141570	CBX8	PC3|RC1	chromobox 8	protein-coding	Intergenic	-1.24985	3.89545	11.8677	0.000571167	0.00826868	down
peak3450	chr3	48463001	48468799	promoter-TSS (NM_007248)	70	NM_007248	11277	NM_007248	ENSG00000213689	TREX1	AGS1|CRV|DRN3|HERNS|RVCLS	three prime repair exonuclease 1	protein-coding	promoter-TSS	-1.17552	2.359	7.5596	0.00596913	0.0203485	down
peak16461	chr19	4791201	4796999	3' UTR (NM_018708, exon 1 of 1)	2366	NM_018708	55527	NM_018708	ENSG00000141965	FEM1A	EPRAP	fem-1 homolog A	protein-coding	3' UTR	-0.910312	3.27569	5.81021	0.0159334	0.036476	down
peak17015	chr19	35852201	35857999	Intergenic	-1811	NM_199179	84063	NM_032123	ENSG00000126259	KIRREL2	FILTRIN|NEPH3|NLG1	kirre like nephrin family adhesion molecule 2	protein-coding	Intergenic	-0.992844	3.04466	6.82669	0.00898057	0.025478	down
peak2103	chr2	63049301	63055099	promoter-TSS (NR_130153)	1370	NR_130153	5013	NM_014562	ENSG00000115507	OTX1	-	orthodenticle homeobox 1	protein-coding	promoter-TSS	-1.12055	2.31605	7.33938	0.00674599	0.0218212	down
peak10924	chr11	65131401	65137199	promoter-TSS (NM_032431)	219	NM_032431	84447	NM_032431	ENSG00000162298	SYVN1	DER3|HRD1	synoviolin 1	protein-coding	promoter-TSS	-0.971732	3.983	6.92097	0.00851907	0.0247801	down
peak17378	chr19	48489801	48495599	intron (NM_001080434, intron 13 of 15)	20489	NM_001080434	114783	NM_001080434	ENSG00000142235	LMTK3	LMR3|PPP1R101|TYKLM3	lemur tyrosine kinase 3	protein-coding	intron	-0.945955	2.529	5.41603	0.0199527	0.0424838	down
peak17456	chr19	50311401	50317199	non-coding (NR_110912, exon 4 of 4)	14771	NM_001372305	3748	NM_004977	ENSG00000131398	KCNC3	KSHIIID|KV3.3|SCA13	potassium voltage-gated channel subfamily C member 3	protein-coding	non-coding	-1.29139	3.50105	12.1067	0.000502421	0.00809183	down
peak11	chr1	1012001	1017799	promoter-TSS (NM_005101)	1403	NM_005101	9636	NM_005101	ENSG00000187608	ISG15	G1P2|IFI15|IMD38|IP17|UCRP|hUCRP	ISG15 ubiquitin like modifier	protein-coding	promoter-TSS	-0.987534	3.77385	7.39936	0.00652472	0.0213704	down
peak6469	chr6	31832901	31838699	promoter-TSS (NR_002745)	537	NR_002745	26801	NR_002745	ENSG00000201823	SNORD48	RNU48|U48	small nucleolar RNA, C/D box 48	snoRNA	promoter-TSS	-1.00017	4.28952	6.26819	0.0122925	0.0309521	down
peak9172	chr9	14312401	14318199	promoter-TSS (NR_161382)	-346	NR_161382	4781	NM_005596	ENSG00000147862	NFIB	CTF|HMGIC/NFIB|MACID|NF-I/B|NF1-B|NFI-B|NFI-RED|NFIB2|NFIB3	nuclear factor I B	protein-coding	promoter-TSS	-0.916169	4.963	6.4271	0.0112392	0.0292378	down
peak11783	chr12	56127301	56133099	intron (NM_015292, intron 1 of 30)	1933	NM_015292	23344	NM_015292	ENSG00000139641	ESYT1	FAM62A|MBC2	extended synaptotagmin 1	protein-coding	intron	-1.01974	3.39171	7.20629	0.00726486	0.0227498	down
peak6505	chr6	33424101	33429899	intron (NM_006772, intron 3 of 18).2	6935	NM_001130066	8831	NM_006772	ENSG00000197283	SYNGAP1	MRD5|RASA1|RASA5|SYNGAP	synaptic Ras GTPase activating protein 1	protein-coding	intron	-1.31026	3.65936	11.5998	0.000659603	0.00854252	down
peak16333	chr19	2047101	2052899	promoter-TSS (NM_017572)	1244	NM_017572	2872	NM_017572	ENSG00000099875	MKNK2	GPRK7|MNK2	MAPK interacting serine/threonine kinase 2	protein-coding	promoter-TSS	-1.31932	3.14624	11.9854	0.000536183	0.00818171	down
peak13318	chr14	103540201	103545999	Intergenic	13904	NM_152307	115708	NM_152307	ENSG00000166166	TRMT61A	C14orf172|GCD14|Gcd14p|TRM61|hTRM61	tRNA methyltransferase 61A	protein-coding	Intergenic	-1.11918	2.65763	7.71451	0.00547786	0.0194083	down
peak18828	chr22	37683601	37689399	promoter-TSS (NM_024313)	157	NM_024313	79159	NM_024313	ENSG00000273899	NOL12	Nop25|dJ37E16.7	nucleolar protein 12	protein-coding	promoter-TSS	-1.49925	2.97958	13.1341	0.000289973	0.00732828	down
peak14664	chr16	84613601	84619399	intron (NM_021149, intron 2 of 3)	1578	NM_021149	23406	NM_021149	ENSG00000103187	COTL1	CLP	coactosin like F-actin binding protein 1	protein-coding	intron	-1.21028	3.46076	10.1135	0.00147185	0.0106721	down
peak15942	chr18	3259201	3264999	promoter-TSS (NM_033546)	-33	NM_033546	103910	NM_033546	ENSG00000118680	MYL12B	MLC-B|MRLC2	myosin light chain 12B	protein-coding	promoter-TSS	-0.842667	5.65625	5.36704	0.0205208	0.0432688	down
peak2568	chr2	161234301	161240099	TTS (NM_001199135)	-7539	NR_110164	100996579	NR_110163	ENSG00000227403	LINC01806	-	long intergenic non-protein coding RNA 1806	ncRNA	TTS	-1.12168	4.37336	9.36877	0.00220714	0.0126123	down
peak13386	chr15	28780701	28786499	Intergenic	-4643	NR_036475	100289656	NR_036475	ENSG00000290880	LOC100289656	-	Dexi homolog (mouse) pseudogene	pseudo	Intergenic	-0.840853	4.76262	5.42068	0.0198997	0.0424186	down
peak6258	chr6	26121401	26127199	promoter-TSS (NM_003512)	128	NM_003512	8334	NM_003512	ENSG00000180573	H2AC6	H2A/l|H2AFL|HIST1H2AC|dJ221C16.4	H2A clustered histone 6	protein-coding	promoter-TSS	-0.851097	4.70065	5.21471	0.0223966	0.0458608	down
peak9554	chr9	124851501	124857299	promoter-TSS (NM_001045476)	940	NM_001045476	401551	NM_001045476	ENSG00000136918	WDR38	-	WD repeat domain 38	protein-coding	promoter-TSS	-1.41345	2.20923	10.5805	0.00114289	0.00984953	down
peak9647	chr9	129349201	129354999	Intergenic	15177	NR_120686	100506119	NR_120685	ENSG00000233901	LINC01503	-	long intergenic non-protein coding RNA 1503	ncRNA	Intergenic	-1.45716	2.8915	14.0015	0.000182668	0.00706743	down
peak11836	chr12	57458101	57463899	promoter-TSS (NM_001167609)	849	NM_001167609	2735	NM_005269	ENSG00000111087	GLI1	GLI|PAPA8|PPD1	GLI family zinc finger 1	protein-coding	promoter-TSS	-1.34349	4.0764	6.62121	0.0100771	0.0272941	down
peak203	chr1	15832101	15837799	non-coding (NR_024279, exon 2 of 2)	-12757	NM_015001	23013	NM_015001	ENSG00000065526	SPEN	HIAA0929|MINT|RATARS|RBM15C|SHARP	spen family transcriptional repressor	protein-coding	non-coding	-0.93227	5.04283	6.60882	0.0101475	0.0274271	down
peak3469	chr3	49131001	49136699	promoter-TSS (NM_002292)	-800	NM_002292	3913	NM_002292	ENSG00000172037	LAMB2	LAMS|NPHS5|PIERS	laminin subunit beta 2	protein-coding	promoter-TSS	-1.52371	3.8495	16.992	3.75367606842014e-05	0.0064104	down
peak15182	chr17	36482001	36487699	Intergenic	-1777	NM_001281434	9326	NM_004773	ENSG00000273611	ZNHIT3	Hit1|PEHO|TRIP3	zinc finger HIT-type containing 3	protein-coding	Intergenic	-1.16317	2.46319	7.25431	0.00707309	0.0224044	down
peak11862	chr12	57893001	57898699	promoter-TSS (NR_148947)	632	NR_148947	283387	NR_148947	ENSG00000245651	LOC283387	-	uncharacterized LOC283387	ncRNA	promoter-TSS	-1.13684	3.55718	9.02457	0.00266374	0.013794	down
peak15312	chr17	42564701	42570399	promoter-TSS (NM_198204)	450	NM_198204	6945	NM_013383	ENSG00000108788	MLX	MAD7|MXD7|TCFL4|TF4|bHLHd13	MAX dimerization protein MLX	protein-coding	promoter-TSS	-1.33812	3.43093	13.0447	0.000304148	0.00733968	down
peak18632	chr22	20203601	20209299	promoter-TSS (NR_026919)	118	NR_026919	150197	NM_152508	ENSG00000236499	LINC00896	-	long intergenic non-protein coding RNA 896	ncRNA	promoter-TSS	-1.55666	2.93126	14.8795	0.000114604	0.00681196	down
peak16258	chr19	787101	792799	Intergenic	-7502	NM_031991	5725	NM_002819	ENSG00000011304	PTBP1	HNRNP-I|HNRNPI|HNRPI|PTB|PTB-1|PTB-T|PTB2|PTB3|PTB4|pPTB	polypyrimidine tract binding protein 1	protein-coding	Intergenic	-0.937218	3.25862	6.45972	0.0110347	0.0289214	down
peak15360	chr17	44095301	44100999	intron (NM_001382393, intron 3 of 26)	-17762	NR_136415	105371789	NR_136415	ENSG00000267638	LOC105371789	-	uncharacterized LOC105371789	ncRNA	intron	-1.25428	2.7387	9.91985	0.00163506	0.0110897	down
peak2878	chr2	202373601	202379299	promoter-TSS (NM_001204)	123	NM_001204	659	NM_001204	ENSG00000204217	BMPR2	BMPR-II|BMPR3|BMR2|BRK-3|POVD1|PPH1|T-ALK	bone morphogenetic protein receptor type 2	protein-coding	promoter-TSS	-0.908968	5.07019	6.19532	0.0128089	0.0317683	down
peak8118	chr7	100488901	100494599	intron (NM_173564, intron 6 of 6)	7823	NM_173564	222950	NM_173564	ENSG00000166924	NYAP1	C7orf51	neuronal tyrosine phosphorylated phosphoinositide-3-kinase adaptor 1	protein-coding	intron	-1.28072	2.04551	8.50455	0.0035426	0.0156503	down
peak15013	chr17	18179801	18185499	promoter-TSS (NM_017758)	-1178	NM_017758	54890	NM_017758	ENSG00000091542	ALKBH5	ABH5|OFOXD|OFOXD1	alkB homolog 5, RNA demethylase	protein-coding	promoter-TSS	-0.919541	4.14207	6.4723	0.0109569	0.0287752	down
peak13328	chr14	104686701	104692399	promoter-TSS (NM_032714)	-56	NM_032714	64423	NM_022489	ENSG00000203485	INF2	C14orf151|C14orf173|CMTDIE|FSGS5|pp9484	inverted formin 2	protein-coding	promoter-TSS	-1.31191	3.02081	10.6079	0.00112605	0.00981357	down
peak3499	chr3	50325201	50330899	promoter-TSS (NM_007275)	188	NM_007275	11334	NM_007275	ENSG00000114383	TUSC2	C3orf11|FUS1|PAP|PDAP2	tumor suppressor 2, mitochondrial calcium regulator	protein-coding	promoter-TSS	-0.92046	2.60426	5.16399	0.0230599	0.0468219	down
peak250	chr1	17436501	17442199	promoter-TSS (NM_018715)	327	NM_018715	55920	NM_018715	ENSG00000179051	RCC2	TD-60	regulator of chromosome condensation 2	protein-coding	promoter-TSS	-0.942937	4.80701	5.83038	0.0157517	0.0361846	down
peak301	chr1	23526901	23532599	promoter-TSS (NM_004091)	1483	NM_004091	1870	NM_004091	ENSG00000007968	E2F2	E2F-2	E2F transcription factor 2	protein-coding	promoter-TSS	-1.44495	3.70326	12.585	0.000388863	0.00757459	down
peak13294	chr14	102315301	102320999	promoter-TSS (NM_001267827)	644	NM_001267827	55778	NM_018335	ENSG00000022976	ZNF839	C14orf131	zinc finger protein 839	protein-coding	promoter-TSS	-1.15519	3.80024	10.1684	0.00142869	0.0105633	down
peak18595	chr22	17365401	17371099	promoter-TSS (NM_001290047)	-1210	NM_001290047	27443	NM_031413	ENSG00000099954	CECR2	-	CECR2 histone acetyl-lysine reader	protein-coding	promoter-TSS	-1.37144	3.96439	13.84	0.000199058	0.00706743	down
peak19503	chrX	153945801	153951499	3' UTR (NM_005334, exon 26 of 26)	-4007	NM_002910	5973	NM_002910	ENSG00000102032	RENBP	RBP|RNBP	renin binding protein	protein-coding	3' UTR	-1.29656	2.71143	10.6452	0.00110354	0.00977389	down
peak389	chr1	27524801	27530499	Intergenic	-37483	NM_001201404	10163	NM_006990	ENSG00000158195	WASF2	IMD2|SCAR2|WASF4|WAVE2|dJ393P12.2	WASP family member 2	protein-coding	Intergenic	-1.3336	3.44472	12.5824	0.000389405	0.00757459	down
peak17425	chr19	49485601	49491299	promoter-TSS (NM_012423)	842	NM_012423	23521	NM_012423	ENSG00000142541	RPL13A	L13A|TSTA1|uL13	ribosomal protein L13a	protein-coding	promoter-TSS	-1.152	3.78394	6.88036	0.00871478	0.0250393	down
peak9622	chr9	128549801	128555499	promoter-TSS (NM_001130438)	63	NM_001130438	6709	NM_003127	ENSG00000197694	SPTAN1	DEE5|DEVEP|EIEE5|HMN11|HMND11|NEAS|SPG91|SPTA2	spectrin alpha, non-erythrocytic 1	protein-coding	promoter-TSS	-0.911112	3.81893	5.23294	0.022163	0.0456122	down
peak11576	chr12	45725901	45731599	promoter-TSS (NR_028408)	-829	NR_028408	400027	NR_028408		LINC00938	-	long intergenic non-protein coding RNA 938	ncRNA	promoter-TSS	-0.983928	5.16171	7.41066	0.00648385	0.0213074	down
peak9077	chr8	143716101	143721799	intron (NM_139021, intron 5 of 13)	2601	NM_139021	225689	NM_139021	ENSG00000181085	MAPK15	ERK7|ERK8	mitogen-activated protein kinase 15	protein-coding	intron	-1.35591	2.46593	10.8776	0.000973356	0.00946228	down
peak7720	chr7	44793001	44798699	promoter-TSS (NM_001300981)	-831	NM_001300981	5478	NM_021130	ENSG00000196262	PPIA	CYPA|CYPH|HEL-S-69p	peptidylprolyl isomerase A	protein-coding	promoter-TSS	-1.04389	4.7643	8.23806	0.00410209	0.0168772	down
peak10945	chr11	65573401	65579099	promoter-TSS (NM_001099409)	197	NM_001099409	254102	NM_001099409	ENSG00000173442	EHBP1L1	-	EH domain binding protein 1 like 1	protein-coding	promoter-TSS	-1.21296	3.51943	10.1127	0.00147249	0.0106721	down
peak14723	chr16	88448601	88454299	Intergenic	-1830	NM_153813	161882	NM_153813	ENSG00000179588	ZFPM1	FOG|FOG1|ZC2HC11A|ZNF408|ZNF89A	zinc finger protein, FOG family member 1	protein-coding	Intergenic	-1.24724	2.22862	7.78784	0.00525991	0.0190188	down
peak4111	chr3	184564101	184569799	intron (NM_004443, intron 1 of 15)	5165	NM_004443	2049	NM_004443	ENSG00000182580	EPHB3	EK2|ETK2|HEK2|TYRO6	EPH receptor B3	protein-coding	intron	-1.17642	2.28675	7.88074	0.00499641	0.0185604	down
peak1114	chr1	149884101	149889799	promoter-TSS (NM_003517)	32	NM_003517	8338	NM_003517	ENSG00000184260	H2AC20	H2A|H2A-GL101|H2A/q|H2AFQ|HIST2H2AC	H2A clustered histone 20	protein-coding	promoter-TSS	-0.838077	4.58577	5.27134	0.0216793	0.0449096	down
peak18263	chr20	62062401	62068099	promoter-TSS (NR_130463)	448	NR_130463	100422838	NR_130463	ENSG00000265306	MIR3195	-	microRNA 3195	ncRNA	promoter-TSS	-1.13692	4.24185	9.72555	0.00181724	0.0116235	down
peak7373	chr7	1566501	1572199	promoter-TSS (NM_032302)	682	NM_032302	84262	NM_032302	ENSG00000157778	PSMG3	C7orf48|PAC3	proteasome assembly chaperone 3	protein-coding	promoter-TSS	-1.12532	4.21227	9.05419	0.00262093	0.0137205	down
peak16526	chr19	7870601	7876299	promoter-TSS (NR_104345)	940	NR_104345	80164	NM_025094	ENSG00000183248	PRR36	-	proline rich 36	protein-coding	promoter-TSS	-1.17746	2.94556	9.34388	0.00223731	0.0126582	down
peak18319	chr20	63481001	63486699	Intergenic	-11195	NM_004518	3785	NM_004518	ENSG00000075043	KCNQ2	BFNC|DEE7|EBN|EBN1|ENB1|HNSPC|KCNA11|KV7.2	potassium voltage-gated channel subfamily Q member 2	protein-coding	Intergenic	-1.10737	2.84341	7.37057	0.00662998	0.0216001	down
peak10755	chr11	47211701	47217399	promoter-TSS (NM_001300734)	-392	NM_001300734	1643	NM_000107	ENSG00000134574	DDB2	DDBB|UV-DDB2|XPE	damage specific DNA binding protein 2	protein-coding	promoter-TSS	-1.00772	3.99974	7.15143	0.00749043	0.0231085	down
peak15216	chr17	38883801	38889499	intron (NM_001271608, intron 2 of 5)	16592	NR_073384	3927	NM_006148	ENSG00000002834	LASP1	Lasp-1|MLN50	LIM and SH3 protein 1	protein-coding	intron	-1.00753	2.54597	6.19561	0.0128068	0.0317683	down
peak9798	chr9	137251401	137257099	promoter-TSS (NR_038389)	-753	NR_038389	100129722	NR_038389	ENSG00000275549	STPG3-AS1	C9orf173-AS1	STPG3 antisense RNA 1	ncRNA	promoter-TSS	-1.34871	3.08296	12.3396	0.000443447	0.00786265	down
peak9090	chr8	143973801	143979399	promoter-TSS (NM_000445)	145	NM_000445	5339	NM_000445	ENSG00000178209	PLEC	EBS1|EBS5A|EBS5B|EBS5C|EBS5D|EBSMD|EBSND|EBSO|EBSOG|EBSPA|HD1|LGMD2Q|LGMDR17|PCN|PLEC1|PLEC1b|PLTN	plectin	protein-coding	promoter-TSS	-0.960639	3.00085	6.40345	0.0113899	0.0295091	down
peak383	chr1	27362301	27367899	intron (NM_004672, intron 1 of 28)	1861	NM_001297609	9064	NM_004672	ENSG00000142733	MAP3K6	ASK2|MAPKKK6|MEKK6	mitogen-activated protein kinase kinase kinase 6	protein-coding	intron	-1.33118	4.07034	11.7468	0.000609491	0.0084217	down
peak17967	chr20	43664801	43670399	promoter-TSS (NM_002466)	486	NM_002466	4605	NM_002466	ENSG00000101057	MYBL2	B-MYB|BMYB	MYB proto-oncogene like 2	protein-coding	promoter-TSS	-1.10653	3.52065	9.04283	0.00263728	0.0137432	down
peak14919	chr17	8161401	8166999	promoter-TSS (NM_014232)	-1252	NM_014232	6844	NM_014232	ENSG00000220205	VAMP2	NEDHAHM|SYB2|VAMP-2	vesicle associated membrane protein 2	protein-coding	promoter-TSS	-1.31931	4.51727	12.0777	0.000510298	0.00809302	down
peak8398	chr7	151006401	151011999	exon (NM_000603, exon 19 of 27)	15299	NR_073169	285973	NM_001317056	ENSG00000181652	ATG9B	APG9L2|NOS3AS|SONE	autophagy related 9B	protein-coding	exon	-1.04127	2.60237	6.67771	0.00976259	0.026738	down
peak18982	chr22	46010001	46015599	Intergenic	6184	NR_027240	730668	NR_027240	ENSG00000280424	LOC730668	-	dynein heavy chain -like pseudogene	pseudo	Intergenic	-1.05669	3.54321	8.28813	0.00399052	0.0166672	down
peak17112	chr19	38808201	38813799	intron (NM_006149, intron 2 of 9)	1945	NM_006149	3960	NM_006149	ENSG00000171747	LGALS4	GAL4|L36LBP	galectin 4	protein-coding	intron	-1.0204	3.13542	7.32188	0.006812	0.0219403	down
peak18917	chr22	41410101	41415699	Intergenic	30958	NM_003216	7008	NM_003216	ENSG00000167074	TEF	-	TEF transcription factor, PAR bZIP family member	protein-coding	Intergenic	-1.3843	3.95347	14.4274	0.000145669	0.00681196	down
peak7329	chr7	190601	196199	promoter-TSS (NM_020223)	829	NM_020223	56975	NM_020223	ENSG00000177706	FAM20C	DMP-4|DMP4|G-CK|GEF-CK|RNS	FAM20C golgi associated secretory pathway kinase	protein-coding	promoter-TSS	-1.15371	3.27949	8.75648	0.00308503	0.0147189	down
peak11702	chr12	52078101	52083699	promoter-TSS (NM_001369216)	1196	NM_001369216	113523638	NM_001369216	ENSG00000284791	SMIM41	-	small integral membrane protein 41	protein-coding	promoter-TSS	-0.97085	2.21868	5.15663	0.0231578	0.0469506	down
peak518	chr1	36148101	36153699	promoter-TSS (NM_001270897)	-1386	NM_001270897	27095	NM_014408	ENSG00000054116	TRAPPC3	BET3	trafficking protein particle complex subunit 3	protein-coding	promoter-TSS	-1.39467	3.822	11.7029	0.000624022	0.0084217	down
peak9599	chr9	127873601	127879199	promoter-TSS (NM_000476)	1275	NM_000476	203	NM_000476	ENSG00000106992	AK1	HTL-S-58j	adenylate kinase 1	protein-coding	promoter-TSS	-1.1497	2.53526	8.14979	0.00430661	0.0172993	down
peak18913	chr22	41287401	41292999	intron (NM_001317930, intron 1 of 15)	-4013	NM_001278651	5905	NM_002883	ENSG00000100401	RANGAP1	Fug1|RANGAP|SD	Ran GTPase activating protein 1	protein-coding	intron	-1.16361	3.78566	9.39039	0.00218125	0.0125219	down
peak1905	chr2	26170901	26176499	promoter-TSS (NM_001168241)	612	NM_001168241	150946	NM_001168241	ENSG00000157833	GAREM2	FAM59B|GAREML	GRB2 associated regulator of MAPK1 subtype 2	protein-coding	promoter-TSS	-1.19417	2.45358	8.52391	0.00350511	0.015577	down
peak12936	chr14	35400801	35406399	promoter-TSS (NM_020529)	1149	NM_020529	4792	NM_020529	ENSG00000100906	NFKBIA	EDAID2|IKBA|MAD-3|NFKBI	NFKB inhibitor alpha	protein-coding	promoter-TSS	-1.09688	6.43067	9.31146	0.00227725	0.0127655	down
peak2004	chr2	43217501	43223099	Intergenic	6306	NM_006887	678	NM_006887	ENSG00000152518	ZFP36L2	BRF2|ERF-2|ERF2|OOMD13|OZEMA13|RNF162C|TIS11D	ZFP36 ring finger protein like 2	protein-coding	Intergenic	-1.00672	3.7304	7.69175	0.0055474	0.0195413	down
peak225	chr1	16496201	16501799	Intergenic	-6299	NR_023386	114819	NR_023386	ENSG00000290842	CROCCP3	CROCCL2|dJ798A10.2	CROCC pseudogene 3	pseudo	Intergenic	-1.2011	3.14156	10.2795	0.00134518	0.0103399	down
peak14361	chr16	30771601	30777199	3' UTR (NM_001286572, exon 20 of 20)	12078	NM_014771	9810	NM_014771	ENSG00000103549	RNF40	BRE1B|RBP95|STARING	ring finger protein 40	protein-coding	3' UTR	-1.27368	3.61372	11.7624	0.000604384	0.00838789	down
peak16393	chr19	3357501	3363099	promoter-TSS (NM_001245005)	670	NM_001245005	4782	NM_005597	ENSG00000141905	NFIC	CTF|CTF5|NF-I|NFI	nuclear factor I C	protein-coding	promoter-TSS	-1.29915	3.76734	12.1449	0.000492214	0.00804801	down
peak10526	chr10	133353001	133358599	exon (NM_001098483, exon 5 of 6)	2219	NM_001301828	282969	NM_198472	ENSG00000148803	FUOM	C10orf125|FUCU|FucM	fucose mutarotase	protein-coding	exon	-1.13797	2.02043	6.35782	0.0116865	0.0299236	down
peak17566	chr19	55337901	55343499	promoter-TSS (NM_032701)	824	NM_032701	84787	NM_032701	ENSG00000133247	KMT5C	SUV420H2|Suv4-20h2	lysine methyltransferase 5C	protein-coding	promoter-TSS	-1.25912	3.39232	11.6582	0.000639187	0.00843821	down
peak19008	chr22	49933001	49938599	Intergenic	17166	NR_104295	79174	NM_024324	ENSG00000184164	CRELD2	-	cysteine rich with EGF like domains 2	protein-coding	Intergenic	-1.3213	4.04697	12.0751	0.000510995	0.00809302	down
peak19425	chrX	133411001	133416599	intron (NM_001448, intron 1 of 8)	1689	NM_001448	2239	NM_001448	ENSG00000076716	GPC4	K-glypican|KPTS	glypican 4	protein-coding	intron	-1.19227	4.45936	10.4472	0.00122834	0.0100378	down
peak11769	chr12	55826301	55831899	promoter-TSS (NR_036476)	-508	NR_036476	440104	NM_001013700	ENSG00000293491	TMEM198B	-	transmembrane protein 198B (pseudogene)	pseudo	promoter-TSS	-1.06016	3.58819	8.57278	0.00341227	0.0153721	down
peak18870	chr22	39172701	39178299	Intergenic	-22820	NM_001346743	23492	NM_175709	ENSG00000100307	CBX7	-	chromobox 7	protein-coding	Intergenic	-1.05313	4.21436	7.82655	0.00514844	0.0187915	down
peak15065	chr17	21375101	21380699	intron (NM_021012, intron 1 of 2)	1543	NM_021012	3768	NM_021012	ENSG00000184185	KCNJ12	IRK-2|IRK2|KCNJN1|Kir2.2|hIRK|hIRK1|hkir2.2x|kcnj12x	potassium inwardly rectifying channel subfamily J member 12	protein-coding	intron	-0.939551	2.78243	5.26337	0.0217788	0.045044	down
peak3488	chr3	49937301	49942899	promoter-TSS (NM_001349193)	-50	NM_001349193	10180	NM_005777	ENSG00000004534	RBM6	3G2|DEF-3|DEF3|HLC-11|NY-LU-12|g16	RNA binding motif protein 6	protein-coding	promoter-TSS	-1.52317	2.95385	15.3005	9.16912765863276e-05	0.00647524	down
peak16371	chr19	2620601	2626199	intron (NM_052847, intron 2 of 4)	-7315	NR_107004	102465838	NR_107004	ENSG00000277904	MIR7850	hsa-mir-7850	microRNA 7850	ncRNA	intron	-1.26626	3.01936	10.9252	0.000948639	0.00944396	down
peak6599	chr6	41732501	41738099	promoter-TSS (NM_001271943)	227	NM_001271943	7942	NM_007162	ENSG00000112561	TFEB	ALPHATFEB|BHLHE35|TCFEB	transcription factor EB	protein-coding	promoter-TSS	-1.45245	3.48314	15.4178	8.61725365499414e-05	0.0064104	down
peak15109	chr17	28716601	28722199	promoter-TSS (NM_000984)	-585	NM_000984	6147	NM_000984	ENSG00000198242	RPL23A	L23A|MDA20|uL23	ribosomal protein L23a	protein-coding	promoter-TSS	-1.06707	4.22884	7.42279	0.00644027	0.0212326	down
peak15631	chr17	64660601	64666199	promoter-TSS (NM_022739)	-1093	NM_022739	64750	NM_022739	ENSG00000108854	SMURF2	-	SMAD specific E3 ubiquitin protein ligase 2	protein-coding	promoter-TSS	-0.947101	4.14337	6.78553	0.00918995	0.0258052	down
peak11244	chr11	117196801	117202399	promoter-TSS (NM_003186)	230	NM_003186	6876	NM_003186	ENSG00000149591	TAGLN	SM22|SM22-alpha|SMCC|TAGLN1|TGLN|WS3-10	transgelin	protein-coding	promoter-TSS	-1.13311	2.27347	7.40168	0.00651629	0.02135	down
peak17853	chr20	32817201	32822799	promoter-TSS (NM_012325)	46	NM_012325	22919	NM_012325	ENSG00000101367	MAPRE1	EB1	microtubule associated protein RP/EB family member 1	protein-coding	promoter-TSS	-0.967519	4.16267	7.15478	0.00747643	0.0230936	down
peak17876	chr20	34701801	34707399	promoter-TSS (NM_001329431)	-119	NM_001329431	58476	NM_021202	ENSG00000078804	TP53INP2	C20orf110|DOR|PIG-U|PIGU|PINH|dJ1181N3.1	tumor protein p53 inducible nuclear protein 2	protein-coding	promoter-TSS	-1.18123	4.44969	10.5481	0.0011631	0.0098805	down
[truncated: 8,986 more rows]

## Sheet: H661_A485_vs_Ctrl_H2Aub_ChIP
peakid	Chr	Start	End	Annotation	Distance.to.TSS	Nearest.PromoterID	Entrez.ID	Nearest.Refseq	Nearest.Ensembl	Gene.Name	Gene.Alias	Gene.Description	Gene.Type	simple	logFC	logCPM	LR	PValue	FDR	class
[truncated: 49 more rows]
