# Supplementary material for: Embryonic stem cell factors DPPA2/4 amplify active H3K4me3–H2AK119ub chromatin domains in non-small cell lung cancer
Source: Genes Dev. 2026 May 1;40(9-10):756–76. doi: 10.1101/gad.353102.125 (PMC13138344; doi:10.1101/gad.353102.125)
Supplement: Supplement 13 [file Supplemental_Table_13_H661_H1299_STATE_TRANSITIONS.xlsx]

## Sheet: OTHERNSCLC_TO_H661
chr	start	end	class	peakid	Annotation	Distance.to.TSS	Nearest.PromoterID	Entrez.ID	Nearest.Refseq	Nearest.Ensembl	Gene.Name	Gene.Alias	Gene.Description	Gene.Type	simple	transition_recode (OTHER_TO_H661)	transition_type
chr1	909707	912002	DPPA2+4	peak9	Intergenic	8837	NR_026874	100130417	NM_175912	ENSG00000223764	LINC02593	-	long intergenic non-protein coding RNA 2593	ncRNA	Intergenic	Quiescent>WkTSSFlnk	TRANSITION
chr1	970410	971266	DPPA2+4	peak25	intron (NM_001367552, intron 5 of 15)	4356	NM_001367552	84069	NM_032129	ENSG00000187583	PLEKHN1	CLPABP	pleckstrin homology domain containing N1	protein-coding	intron	Quiescent>IntraFlnk	TRANSITION
chr1	971363	973204	DPPA2+4	peak26	intron (NM_001367552, intron 9 of 15)	5802	NM_001367552	84069	NM_032129	ENSG00000187583	PLEKHN1	CLPABP	pleckstrin homology domain containing N1	protein-coding	intron	Quiescent>IntraEnh	TRANSITION
chr1	978060	979708	DPPA2+4	peak28	exon (NM_001291367, exon 3 of 5)	2289	NM_001369898	84808	NM_032722	ENSG00000187642	PERM1	C1orf170	PPARGC1 and ESRR induced regulator, muscle 1	protein-coding	exon	Quiescent>Enh	TRANSITION
chr1	995687	996691	DPPA2+4	peak33	Intergenic	3908	NM_001142467	57801	NM_021170	ENSG00000188290	HES4	bHLHb42	hes family bHLH transcription factor 4	protein-coding	Intergenic	Quiescent>WkTSSFlnk	TRANSITION
chr1	1088317	1090932	DPPA2+4	peak57	intron (NM_017891, intron 4 of 9)	-15319	NM_001205252	401934	NM_001205252	ENSG00000237330	RNF223	-	ring finger protein 223	protein-coding	intron	Quiescent>WkTSSFlnk	TRANSITION
chr1	1121521	1123347	DPPA2+4	peak60	Intergenic	-6345	NM_001363525	54991	NM_017891	ENSG00000131591	C1orf159	-	chromosome 1 open reading frame 159	protein-coding	Intergenic	Quiescent>WkTSSFlnk	TRANSITION
chr1	1127065	1129580	DPPA2+4	peak61	Intergenic	-8694	NR_038869	254099	NR_038869	ENSG00000223823	LINC01342	-	long intergenic non-protein coding RNA 1342	ncRNA	Intergenic	Quiescent>WkTransc	TRANSITION
chr1	1129930	1131133	DPPA2+4	peak62	Intergenic	-6485	NR_038869	254099	NR_038869	ENSG00000223823	LINC01342	-	long intergenic non-protein coding RNA 1342	ncRNA	Intergenic	Quiescent>WkTransc	TRANSITION
chr1	1146523	1146869	DPPA2+4	peak68	Intergenic	9679	NR_038869	254099	NR_038869	ENSG00000223823	LINC01342	-	long intergenic non-protein coding RNA 1342	ncRNA	Intergenic	Quiescent>WkTSSFlnk	TRANSITION
chr1	1178763	1183988	DPPA2+4	peak78	intron (NM_001130045, intron 8 of 15)	1695	NM_153254	254173	NM_153254	ENSG00000162571	TTLL10	TTLL5	tubulin tyrosine ligase like 10	protein-coding	intron	Quiescent>WkTSSFlnk	TRANSITION
chr1	1197258	1198455	DPPA2+4	peak79	TTS (NM_001130045)	8735	NM_004195	8784	NM_004195	ENSG00000186891	TNFRSF18	AITR|CD357|ENERGEN|GITR|GITR-D	TNF receptor superfamily member 18	protein-coding	TTS	Quiescent>Het	TRANSITION
chr1	1208209	1209698	DPPA2+4	peak85	Intergenic	-2362	NM_148901	8784	NM_004195	ENSG00000186891	TNFRSF18	AITR|CD357|ENERGEN|GITR|GITR-D	TNF receptor superfamily member 18	protein-coding	Intergenic	Quiescent>WkTransc	TRANSITION
chr1	1211324	1212442	DPPA2+4	peak87	intron (NM_003327, intron 5 of 6)	2270	NM_003327	7293	NM_003327	ENSG00000186827	TNFRSF4	ACT35|CD134|IMD16|OX40|TXGP1L	TNF receptor superfamily member 4	protein-coding	intron	Quiescent>WkTransc	TRANSITION
chr1	1212863	1214655	DPPA2+4	peak88	promoter-TSS (NM_003327)	394	NM_003327	7293	NM_003327	ENSG00000186827	TNFRSF4	ACT35|CD134|IMD16|OX40|TXGP1L	TNF receptor superfamily member 4	protein-coding	promoter-TSS	Quiescent>WkTSSFlnk	TRANSITION
chr1	1284407	1286730	DPPA2+4	peak106	intron (NR_037668, intron 5 of 16)	5133	NM_001130413	6339	NM_002978	ENSG00000162572	SCNN1D	ENaCd|ENaCdelta|SCNED|dNaCh	sodium channel epithelial 1 delta subunit	protein-coding	intron	Quiescent>WkTSSFlnk	TRANSITION
chr1	1418340	1421971	DPPA2+4	peak138	promoter-TSS (NM_001243535)	1120	NM_001243535	441869	NM_001145210	ENSG00000235098	ANKRD65	-	ankyrin repeat domain 65	protein-coding	promoter-TSS	Quiescent>Enh	TRANSITION
chr1	1424027	1427999	DPPA2+4	peak139	promoter-TSS (NM_001146685)	-115	NM_001146685	643965	NM_001146685	ENSG00000205116	TMEM88B	-	transmembrane protein 88B	protein-coding	promoter-TSS	Quiescent>WkTSSFlnk	TRANSITION
chr1	1510015	1511013	DPPA2+4	peak151	Intergenic	-1648	NM_018188	55210	NM_018188	ENSG00000197785	ATAD3A	HAYOS	ATPase family AAA domain containing 3A	protein-coding	Intergenic	Quiescent>WkTransc	TRANSITION
chr1	1658290	1658884	DPPA2+4	peak175	promoter-TSS (NM_033490)	417	NM_033490	984	NM_001787	ENSG00000248333	CDK11B	CDC2L1|CDK11|CDK11-p110|CDK11-p46|CDK11-p58|CLK-1|PITSLREA|PK58|p58|p58CDC2L1|p58CLK-1	cyclin dependent kinase 11B	protein-coding	promoter-TSS	ActiveTSS>ActiveTSSFlnk	TRANSITION
chr1	1749845	1750243	DPPA2+4	peak186	Intergenic	-4045	NM_001199787	9906	NM_182838	ENSG00000215790	SLC35E2A	SLC35E2	solute carrier family 35 member E2A	protein-coding	Intergenic	WkTransc>Enh	TRANSITION
chr1	1920297	1921295	DPPA2+4	peak211	Intergenic	-1517	NM_178545	339456	NM_178545	ENSG00000178821	TMEM52	-	transmembrane protein 52	protein-coding	Intergenic	Quiescent>Enh	TRANSITION
chr1	2197265	2197675	DPPA2+4	peak242	intron (NM_001282670, intron 5 of 7)	-2695	NR_046427	199990	NM_182533	ENSG00000162585	FAAP20	C1orf86|FP7162	FA core complex associated protein 20	protein-coding	intron	Quiescent>Enh	TRANSITION
chr1	2198344	2199879	DPPA2+4	peak243	5' UTR (NM_001282670, exon 4 of 8)	-4337	NR_046427	199990	NM_182533	ENSG00000162585	FAAP20	C1orf86|FP7162	FA core complex associated protein 20	protein-coding	5' UTR	Quiescent>WkTSSFlnk	TRANSITION
chr1	2200986	2202015	DPPA2+4	peak244	intron (NM_001282670, intron 3 of 7)	6232	NM_001146310	199990	NM_182533	ENSG00000162585	FAAP20	C1orf86|FP7162	FA core complex associated protein 20	protein-coding	intron	Quiescent>WkTSSFlnk	TRANSITION
chr1	2225803	2227624	DPPA2+4	peak251	Intergenic	-1605	NM_003036	6497	NM_003036	ENSG00000157933	SKI	SGS|SKV	SKI proto-oncogene	protein-coding	Intergenic	Quiescent>WkTSSFlnk	TRANSITION
chr1	2269369	2270773	DPPA2+4	peak256	intron (NM_003036, intron 1 of 6)	41752	NM_003036	6497	NM_003036	ENSG00000157933	SKI	SGS|SKV	SKI proto-oncogene	protein-coding	intron	Quiescent>Enh	TRANSITION
chr1	2320992	2321756	DPPA2+4	peak267	3' UTR (NM_024848, exon 14 of 14)	31287	NR_024489	100129534	NM_001127577	ENSG00000269896	LOC100129534	-	small nuclear ribonucleoprotein polypeptide N pseudogene	pseudo	3' UTR	Quiescent>Enh	TRANSITION
chr1	2330540	2332853	DPPA2+4	peak271	intron (NM_024848, intron 12 of 13)	20964	NR_024489	100129534	NM_001127577	ENSG00000269896	LOC100129534	-	small nuclear ribonucleoprotein polypeptide N pseudogene	pseudo	intron	Quiescent>WkTransc	TRANSITION
chr1	2381505	2382748	DPPA2+4	peak274	intron (NR_125361, intron 5 of 6)	9427	NR_125361	79906	NM_024848	ENSG00000116151	MORN1	-	MORN repeat containing 1	protein-coding	intron	Quiescent>IntraEnh	TRANSITION
chr1	2501661	2507497	DPPA2+4	peak296	exon (NM_014638, exon 22 of 22).2	22017	NM_018216	55229	NM_018216	ENSG00000157881	PANK4	-	pantothenate kinase 4	protein-coding	exon	Quiescent>Enh	TRANSITION
chr1	2539577	2541218	DPPA2+4	peak308	Intergenic	-10135	NM_001010926	388585	NM_001010926	ENSG00000197921	HES5	bHLHb38	hes family bHLH transcription factor 5	protein-coding	Intergenic	Quiescent>WkTSSFlnk	TRANSITION
chr1	2588568	2589733	DPPA2+4	peak316	intron (NM_001195740, intron 5 of 5).2	2374	NM_152371	127281	NM_152371	ENSG00000157870	PRXL2B	C1orf93|FAM213B	peroxiredoxin like 2B	protein-coding	intron	Quiescent>StrTransc	TRANSITION
chr1	3496619	3497720	DPPA2+4	peak355	intron (NM_001409, intron 27 of 36)	42505	NM_014448	27237	NM_014448	ENSG00000130762	ARHGEF16	GEF16|NBR	Rho guanine nucleotide exchange factor 16	protein-coding	intron	Quiescent>Enh	TRANSITION
chr1	3625058	3625567	DPPA2+4	peak371	promoter-TSS (NM_182752)	298	NM_182752	127262	NM_182752	ENSG00000158109	TPRG1L	FAM79A|h-mover|mover	tumor protein p63 regulated 1 like	protein-coding	promoter-TSS	WkTSS>ActiveTSS	TRANSITION
chr1	3723275	3724077	DPPA2+4	peak381	intron (NM_001204185, intron 6 of 12)	23095	NR_033712	57212	NM_207306	ENSG00000227372	TP73-AS1	KIAA0495|PDAM	TP73 antisense RNA 1	ncRNA	intron	Quiescent>WkTransc	TRANSITION
chr1	3776928	3777582	DPPA2+4	peak386	Intergenic	4468	NM_001163724	388588	NM_001163724	ENSG00000235169	SMIM1	Vel	small integral membrane protein 1 (Vel blood group)	protein-coding	Intergenic	WkTransc>Enh	TRANSITION
chr1	6248642	6250730	DPPA2+4	peak415	exon (NM_207370, exon 6 of 6)	5507	NM_001024598	390992	NM_001024598	ENSG00000173673	HES3	bHLHb43	hes family bHLH transcription factor 3	protein-coding	exon	Quiescent>WkTSS	TRANSITION
chr1	6386572	6388440	DPPA2+4	peak429	intron (NM_007274, intron 1 of 8)	-1738	NM_181864	11332	NM_007274	ENSG00000097021	ACOT7	ACH1|ACT|BACH|CTE-II|LACH|LACH1|hBACH	acyl-CoA thioesterase 7	protein-coding	intron	Quiescent>ActiveTSSFlnk	TRANSITION
chr1	6473916	6476402	DPPA2+4	peak445	intron (NM_001042663, intron 5 of 21)	-8964	NM_148970	8718	NM_003790	ENSG00000215788	TNFRSF25	APO-3|DDR3|DR3|GEF720|LARD|PLEKHG5|TNFRSF12|TR3|TRAMP|WSL-1|WSL-LR	TNF receptor superfamily member 25	protein-coding	intron	Quiescent>WkTSSFlnk	TRANSITION
chr1	6501998	6503098	DPPA2+4	peak452	intron (NM_198681, intron 1 of 21)	-5104	NM_001042663	57449	NM_020631	ENSG00000171680	PLEKHG5	CMTRIC|DSMA4|GEF720|Syx|Tech	pleckstrin homology and RhoGEF domain containing G5	protein-coding	intron	Quiescent>WkTSSFlnk	TRANSITION
chr1	6519287	6520872	DPPA2+4	peak456	promoter-TSS (NM_198681)	-19	NM_198681	57449	NM_020631	ENSG00000171680	PLEKHG5	CMTRIC|DSMA4|GEF720|Syx|Tech	pleckstrin homology and RhoGEF domain containing G5	protein-coding	promoter-TSS	Quiescent>WkTSSFlnk	TRANSITION
chr1	8845682	8846047	DPPA2+4	peak518	Intergenic	20725	NR_106786	102465436	NR_106786	ENSG00000274258	MIR6728	hsa-mir-6728	microRNA 6728	ncRNA	Intergenic	Quiescent>WkTransc	TRANSITION
chr1	8848353	8849064	DPPA2+4	peak519	Intergenic	17881	NR_106786	102465436	NR_106786	ENSG00000274258	MIR6728	hsa-mir-6728	microRNA 6728	ncRNA	Intergenic	Quiescent>WkTSSFlnk	TRANSITION
chr1	10028702	10029490	DPPA2+4	peak558	Intergenic	-3862	NM_001105562	10277	NM_006048	ENSG00000130939	UBE4B	E4|HDNB1|UBOX3|UFD2|UFD2A	ubiquitination factor E4B	protein-coding	Intergenic	Quiescent>Enh	TRANSITION
chr1	10960211	10961139	DPPA2+4	peak594	intron (NM_001366227, intron 3 of 10)	6012	NM_001366227	148345	NM_173507	ENSG00000175262	C1orf127	-	chromosome 1 open reading frame 127	protein-coding	intron	Quiescent>WkTransc	TRANSITION
chr1	11735347	11737012	DPPA2+4	peak616	promoter-TSS (NM_020350)	44	NM_020350	57085	NM_020350	ENSG00000177674	AGTRAP	ATRAP	angiotensin II receptor associated protein	protein-coding	promoter-TSS	Quiescent>WkTSS	TRANSITION
chr1	11784223	11785395	DPPA2+4	peak617	TTS (NM_005957)	-5190	NR_126000	102724659	NR_126000	ENSG00000177553	LOC102724659	-	uncharacterized LOC102724659	ncRNA	TTS	Quiescent>WkTSSFlnk	TRANSITION
chr1	13748517	13750140	DPPA2+4	peak641	promoter-TSS (NM_001007257)	-86	NM_001007257	7799	NM_012231	ENSG00000116731	PRDM2	HUMHOXY1|KMT8|KMT8A|MTB-ZF|RIZ|RIZ1|RIZ2	PR/SET domain 2	protein-coding	promoter-TSS	ActiveTSS>WkTSS	TRANSITION
chr1	15584352	15585422	DPPA2+4	peak651	promoter-TSS (NM_024758)	164	NM_024758	79814	NM_024758	ENSG00000116771	AGMAT	-	agmatinase	protein-coding	promoter-TSS	Quiescent>WkTSS	TRANSITION
chr1	15743905	15745094	DPPA2+4	peak662	exon (NM_001013641, exon 4 of 6)	2001	NM_001013641	388595	NM_001013641	ENSG00000162460	TMEM82	-	transmembrane protein 82	protein-coding	exon	Quiescent>Enh	TRANSITION
chr1	15749511	15750046	DPPA2+4	peak663	promoter-TSS (NR_149050)	111	NR_149050	110806303	NR_149050	ENSG00000224459	SLC25A34-AS1	-	SLC25A34 and TMEM82 antisense RNA 1	ncRNA	promoter-TSS	Quiescent>Enh	TRANSITION
chr1	15834206	15838771	DPPA2+4	peak670	non-coding (NR_024279, exon 2 of 2)	-11218	NM_015001	23013	NM_015001	ENSG00000065526	SPEN	HIAA0929|MINT|RBM15C|SHARP	spen family transcriptional repressor	protein-coding	non-coding	Quiescent>ActiveTSSFlnk	TRANSITION
chr1	16009194	16010303	DPPA2+4	peak682	TTS (NM_178840)	5513	NM_178840	149563	NM_178840	ENSG00000183888	SRARP	C1orf64|ERRF	steroid receptor associated and regulated protein	protein-coding	TTS	Quiescent>WkTransc	TRANSITION
chr1	16015441	16016735	DPPA2+4	peak686	intron (NM_001349687, intron 2 of 2)	2702	NM_001349686	27129	NM_014424	ENSG00000173641	HSPB7	cvHSP	heat shock protein family B (small) member 7	protein-coding	intron	Quiescent>Enh	TRANSITION
chr1	16016903	16018793	DPPA2+4	peak687	promoter-TSS (NM_001349686)	942	NM_001349686	27129	NM_014424	ENSG00000173641	HSPB7	cvHSP	heat shock protein family B (small) member 7	protein-coding	promoter-TSS	Quiescent>Enh	TRANSITION
chr1	16032361	16033117	DPPA2+4	peak691	intron (NM_001257139, intron 17 of 18)	10703	NM_001257139	1187	NM_004070	ENSG00000186510	CLCNKA	CLCK1|ClC-K1|hClC-Ka	chloride voltage-gated channel Ka	protein-coding	intron	Quiescent>WkTSSFlnk	TRANSITION
chr1	16115472	16116606	DPPA2+4	peak701	Intergenic	40030	NM_001329090	1969	NM_004431	ENSG00000142627	EPHA2	ARCC2|CTPA|CTPP1|CTRCT6|ECK	EPH receptor A2	protein-coding	Intergenic	Quiescent>WkTSSFlnk	TRANSITION
chr1	16226313	16227396	DPPA2+4	peak728	Intergenic	10328	NM_030907	79363	NM_030907	ENSG00000132881	CPLANE2	C1orf89|RSG1	ciliogenesis and planar polarity effector 2	protein-coding	Intergenic	Quiescent>Het	TRANSITION
chr1	16646953	16648840	DPPA2+4	peak746	non-coding (NR_027504, exon 7 of 14)	2323	NR_027504	11209	NR_027504		MST1P2	MSPL-1|MSPL-2|MSPL-3|MSPL1|MSPL2|MSPL3|MSTP1|MSTP2|MSTP3	macrophage stimulating 1 pseudogene 2	pseudo	non-coding	Quiescent>WkTSSFlnk	TRANSITION
chr1	16916814	16917516	DPPA2+4	peak767	Intergenic	-4766	NM_014675	9696	NM_014675	ENSG00000058453	CROCC	ROLT|TAX1BP2	ciliary rootlet coiled-coil, rootletin	protein-coding	Intergenic	Quiescent>WkTSSFlnk	TRANSITION
chr1	16928982	16930720	DPPA2+4	peak770	exon (NM_014675, exon 4 of 37)	7920	NM_014675	9696	NM_014675	ENSG00000058453	CROCC	ROLT|TAX1BP2	ciliary rootlet coiled-coil, rootletin	protein-coding	exon	Quiescent>WkTSSFlnk	TRANSITION
chr1	16971694	16972094	DPPA2+4	peak776	intron (NM_014675, intron 36 of 36)	8726	NM_002403	4237	NM_002403	ENSG00000117122	MFAP2	MAGP|MAGP-1|MAGP1	microfibril associated protein 2	protein-coding	intron	Quiescent>Enh	TRANSITION
chr1	16977097	16977657	DPPA2+4	peak779	intron (NM_002403, intron 2 of 8)	3243	NM_002403	4237	NM_002403	ENSG00000117122	MFAP2	MAGP|MAGP-1|MAGP1	microfibril associated protein 2	protein-coding	intron	Quiescent>Enh	TRANSITION
chr1	16977770	16978397	DPPA2+4	peak780	intron (NM_002403, intron 2 of 8)	2536	NM_002403	4237	NM_002403	ENSG00000117122	MFAP2	MAGP|MAGP-1|MAGP1	microfibril associated protein 2	protein-coding	intron	Quiescent>Enh	TRANSITION
chr1	16986005	16987278	DPPA2+4	peak786	intron (NM_022089, intron 27 of 28)	-5056	NM_017459	4237	NM_002403	ENSG00000117122	MFAP2	MAGP|MAGP-1|MAGP1	microfibril associated protein 2	protein-coding	intron	Quiescent>IntraEnh	TRANSITION
chr1	17016220	17016916	DPPA2+4	peak790	Intergenic	-4640	NM_001141974	23400	NM_022089	ENSG00000159363	ATP13A2	CLN12|HSA9947|KRPPD|PARK9|SPG78	ATPase cation transporting 13A2	protein-coding	Intergenic	WkTransc>ActiveTSS	TRANSITION
chr1	20721753	20722297	DPPA2+4	peak865	intron (NM_001103161, intron 9 of 9)	-4018	NM_001287212	57576	NM_020816	ENSG00000117245	KIF17	KIF17B|KIF3X|KLP-2|OSM-3	kinesin family member 17	protein-coding	intron	Quiescent>WkTSSFlnk	TRANSITION
chr1	21427770	21429612	DPPA2+4	peak882	Intergenic	-11446	NM_001330381	84224	NM_032264	ENSG00000142794	NBPF3	AE2	NBPF member 3	protein-coding	Intergenic	Quiescent>WkPRC2Repr	TRANSITION
chr1	21942502	21943380	DPPA2+4	peak906	Intergenic	-5631	NM_005529	3339	NM_005529	ENSG00000142798	HSPG2	HSPG|PLC|PRCAN|SJA|SJS|SJS1	heparan sulfate proteoglycan 2	protein-coding	Intergenic	Quiescent>WkTSSFlnk	TRANSITION
chr1	23169557	23170352	DPPA2+4	peak920	promoter-TSS (NM_001142546)	-1097	NM_001142546	7798	NM_033631	ENSG00000169641	LUZP1	LUZP	leucine zipper protein 1	protein-coding	promoter-TSS	Quiescent>WkTSSFlnk	TRANSITION
chr1	23561034	23561668	DPPA2+4	peak947	Intergenic	-1850	NM_002167	3399	NM_002167	ENSG00000117318	ID3	HEIR-1|bHLHb25	inhibitor of DNA binding 3, HLH protein	protein-coding	Intergenic	Enh>ActiveTSSFlnk	TRANSITION
chr1	23688663	23688956	DPPA2+4	peak959	Intergenic	-2969	NM_001199802	6135	NM_000975	ENSG00000142676	RPL11	DBA7|GIG34|L11|uL5	ribosomal protein L11	protein-coding	Intergenic	Quiescent>Het	TRANSITION
chr1	23902494	23903323	DPPA2+4	peak970	intron (NM_001841, intron 1 of 1)	10453	NM_001841	1269	NM_001841	ENSG00000188822	CNR2	CB-2|CB2|CX5	cannabinoid receptor 2	protein-coding	intron	Quiescent>WkTransc	TRANSITION
chr1	24728915	24729840	DPPA2+4	peak990	Intergenic	-16069	NM_013943	25932	NM_013943	ENSG00000169504	CLIC4	CLIC4L|H1|MTCLIC|huH1|p64H1	chloride intracellular channel 4	protein-coding	Intergenic	Quiescent>WkTSSFlnk	TRANSITION
chr1	24735492	24736487	DPPA2+4	peak992	Intergenic	-9457	NM_013943	25932	NM_013943	ENSG00000169504	CLIC4	CLIC4L|H1|MTCLIC|huH1|p64H1	chloride intracellular channel 4	protein-coding	Intergenic	Quiescent>WkTSSFlnk	TRANSITION
chr1	25338361	25339110	DPPA2+4	peak1006	promoter-TSS (NM_014313)	402	NM_014313	23585	NM_014313	ENSG00000183726	TMEM50A	IFNRC|SMP1	transmembrane protein 50A	protein-coding	promoter-TSS	ActiveTSS>WkTSS	TRANSITION
chr1	25914049	25914708	DPPA2+4	peak1022	Intergenic	-7502	NM_203399	3925	NM_005563	ENSG00000117632	STMN1	C1orf215|LAP18|Lag|OP18|PP17|PP19|PR22|SMN	stathmin 1	protein-coding	Intergenic	Quiescent>WkTSSFlnk	TRANSITION
chr1	26693815	26694699	DPPA2+4	peak1059	promoter-TSS (NR_135804)	-126	NR_135804	101928728	NR_135804	ENSG00000260063	LOC101928728	-	uncharacterized LOC101928728	ncRNA	promoter-TSS	Enh>ActiveTSSFlnk	TRANSITION
chr1	26817145	26817676	DPPA2+4	peak1069	Intergenic	-9277	NM_032283	84243	NM_032283	ENSG00000204160	ZDHHC18	DHHC-18|DHHC18	zinc finger DHHC-type containing 18	protein-coding	Intergenic	Quiescent>Het	TRANSITION
chr1	27233590	27234989	DPPA2+4	peak1091	promoter-TSS (NM_015023)	-342	NM_015023	23038	NM_015023	ENSG00000142784	WDTC1	ADP|DCAF9	WD and tetratricopeptide repeats 1	protein-coding	promoter-TSS	Quiescent>WkTSS	TRANSITION
chr1	27521079	27523460	DPPA2+4	peak1109	Intergenic	-32103	NM_001201404	10163	NM_006990	ENSG00000158195	WASF2	IMD2|SCAR2|WASF4|WAVE2|dJ393P12.2	WASP family member 2	protein-coding	Intergenic	Quiescent>WkTSSFlnk	TRANSITION
chr1	27615155	27615877	DPPA2+4	peak1128	exon (NM_005248, exon 9 of 13)	10724	NM_001042747	2268	NM_005248	ENSG00000000938	FGR	SRC2|c-fgr|c-src2|p55-Fgr|p55c-fgr|p58-Fgr|p58c-fgr	FGR proto-oncogene, Src family tyrosine kinase	protein-coding	exon	Quiescent>WkTransc	TRANSITION
chr1	27872204	27873724	DPPA2+4	peak1139	promoter-TSS (NM_001105556)	420	NM_001105556	9473	NM_004848	ENSG00000130775	THEMIS2	C1orf38|ICB-1|ICB1	thymocyte selection associated family member 2	protein-coding	promoter-TSS	Quiescent>WkTSS	TRANSITION
chr1	28368615	28370522	DPPA2+4	peak1160	promoter-TSS (NM_001350160)	-171	NM_001350160	65979	NM_023923	ENSG00000204138	PHACTR4	PPP1R124	phosphatase and actin regulator 4	protein-coding	promoter-TSS	Quiescent>WkTSSFlnk	TRANSITION
chr1	28509746	28510307	DPPA2+4	peak1164	promoter-TSS (NR_004404)	1469	NR_004404	26768	NR_004404	ENSG00000200087	SNORA73B	105A|E1c|RNU105A|RNU17B|U17B	small nucleolar RNA, H/ACA box 73B	snoRNA	promoter-TSS	IntraEnh>ActiveTSS	TRANSITION
chr1	28668926	28669457	DPPA2+4	peak1186	promoter-TSS (NM_001319674)	408	NM_001319674	10691	NM_006582	ENSG00000162419	GMEB1	P96PIF|PIF96	glucocorticoid modulatory element binding protein 1	protein-coding	promoter-TSS	WkTSS>ActiveTSS	TRANSITION
chr1	30882045	30882532	DPPA2+4	peak1218	intron (NM_014654, intron 1 of 4)	26469	NM_014654	9672	NM_014654	ENSG00000162512	SDC3	SDCN|SYND3	syndecan 3	protein-coding	intron	Quiescent>Enh	TRANSITION
chr1	30911268	30911998	DPPA2+4	peak1222	Intergenic	-2875	NM_014654	9672	NM_014654	ENSG00000162512	SDC3	SDCN|SYND3	syndecan 3	protein-coding	Intergenic	Quiescent>WkTSSFlnk	TRANSITION
chr1	31664083	31664612	DPPA2+4	peak1243	intron (NM_001856, intron 56 of 70)	-19472	NR_033686	553115	NM_012392	ENSG00000162517	PEF1	ABP32|PEF1A	penta-EF-hand domain containing 1	protein-coding	intron	Quiescent>WkTransc	TRANSITION
chr1	32234310	32234807	DPPA2+4	peak1278	intron (NR_026850, intron 5 of 6)	7151	NR_026850	339483	NR_026850		MTMR9LP	MTMR9L	myotubularin related protein 9 like, pseudogene	pseudo	intron	WkTransc>IntraFlnk	TRANSITION
chr1	32394079	32395276	DPPA2+4	peak1292	promoter-TSS (NM_018045)	-237	NM_018045	55108	NM_018045	ENSG00000160058	BSDC1	-	BSD domain containing 1	protein-coding	promoter-TSS	ActiveTSS>WkTSS	TRANSITION
chr1	33036490	33037667	DPPA2+4	peak1328	promoter-TSS (NM_001319140)	-168	NM_001319140	204	NM_001625	ENSG00000004455	AK2	ADK2	adenylate kinase 2	protein-coding	promoter-TSS	Quiescent>WkTSSFlnk	TRANSITION
chr1	33348830	33350697	DPPA2+4	peak1335	promoter-TSS (NM_004427)	135	NM_004427	1912	NM_004427	ENSG00000134686	PHC2	EDR2|HPH2|PH2	polyhomeotic homolog 2	protein-coding	promoter-TSS	ActiveTSS>WkTSS	TRANSITION
chr1	34976355	34977314	DPPA2+4	peak1342	non-coding (NR_037869, exon 3 of 3)	1871	NR_037869	653160	NR_037869	ENSG00000241014	LOC653160	-	uncharacterized LOC653160	ncRNA	non-coding	Quiescent>WkTransc	TRANSITION
chr1	35576430	35577904	DPPA2+4	peak1351	intron (NM_178548, intron 3 of 6)	3853	NM_178548	339488	NM_178548	ENSG00000116819	TFAP2E	AP2E	transcription factor AP-2 epsilon	protein-coding	intron	Quiescent>WkTSSFlnk	TRANSITION
chr1	36278348	36278735	DPPA2+4	peak1378	intron (NM_001321471, intron 3 of 12)	-27826	NM_001162530	79729	NM_024676	ENSG00000214193	SH3D21	C1orf113	SH3 domain containing 21	protein-coding	intron	WkTransc>IntraFlnk	TRANSITION
chr1	37690673	37692699	DPPA2+4	peak1402	promoter-TSS (NM_001350767)	556	NM_001350767	54955	NM_017850	ENSG00000116922	C1orf109	-	chromosome 1 open reading frame 109	protein-coding	promoter-TSS	ActiveTSS>WkTSS	TRANSITION
chr1	38873537	38873910	DPPA2+4	peak1421	promoter-TSS (NR_135048)	323	NR_135048	105378663	NR_135048	ENSG00000228436	LOC105378663	-	uncharacterized LOC105378663	ncRNA	promoter-TSS	ActiveTSS>WkTSS	TRANSITION
chr1	39609763	39610365	DPPA2+4	peak1447	Intergenic	29579	NM_014571	26508	NM_014571	ENSG00000163909	HEYL	HESR3|HEY3|HRT3|bHLHb33	hes related family bHLH transcription factor with YRPW motif like	protein-coding	Intergenic	Quiescent>WkTSS	TRANSITION
chr1	40314652	40317657	DPPA2+4	peak1470	promoter-TSS (NM_001852)	1131	NM_001852	1298	NM_001852	ENSG00000049089	COL9A2	DJ39G22.4|EDM2|MED|STL5	collagen type IX alpha 2 chain	protein-coding	promoter-TSS	Quiescent>WkTSS	TRANSITION
chr1	40884040	40884761	DPPA2+4	peak1481	Intergenic	-22038	NM_133467	163732	NM_133467	ENSG00000179862	CITED4	-	Cbp/p300 interacting transactivator with Glu/Asp rich carboxy-terminal domain 4	protein-coding	Intergenic	Quiescent>WkTSSFlnk	TRANSITION
chr1	44723981	44725643	DPPA2+4	peak1556	exon (NM_001145636, exon 10 of 12)	-2911	NR_002753	26828	NR_002753	ENSG00000199377	RNU5F-1	RNU5F|U5F	RNA, U5F small nuclear 1	snRNA	exon	Quiescent>Enh	TRANSITION
chr1	44842793	44843497	DPPA2+4	peak1573	promoter-TSS (NM_003738)	108	NM_003738	8643	NM_003738	ENSG00000117425	PTCH2	PTC2	patched 2	protein-coding	promoter-TSS	Quiescent>ActiveTSSFlnk	TRANSITION
chr1	45746657	45747363	DPPA2+4	peak1598	intron (NM_001145349, intron 1 of 9)	3643	NM_005897	3652	NM_005897	ENSG00000197429	IPP	KLHL27	intracisternal A particle-promoted polypeptide	protein-coding	intron	WkTransc>WkTSS	TRANSITION
chr1	46131439	46132619	DPPA2+4	peak1603	promoter-TSS (NM_001328650)	-258	NM_001328650	8503	NM_003629	ENSG00000117461	PIK3R3	p55|p55-GAMMA|p55PIK	phosphoinositide-3-kinase regulatory subunit 3	protein-coding	promoter-TSS	ActiveTSS>WkTSS	TRANSITION
chr1	46133155	46133585	DPPA2+4	peak1604	promoter-TSS (NR_125987)	-1	NR_125987	101929626	NR_125987	ENSG00000227857	LOC101929626	-	uncharacterized LOC101929626	ncRNA	promoter-TSS	ActiveTSS>WkTSS	TRANSITION
chr1	46202851	46204410	DPPA2+4	peak1606	promoter-TSS (NM_001013615)	297	NM_001013615	541468	NM_001013615	ENSG00000171357	LURAP1	C1orf190|LRAP35a|LRP35A	leucine rich adaptor protein 1	protein-coding	promoter-TSS	Quiescent>WkTSS	TRANSITION
chr1	50959504	50960161	DPPA2+4	peak1642	promoter-TSS (NM_007051)	434	NM_007051	11124	NM_007051	ENSG00000185104	FAF1	CGI-03|HFAF1s|UBXD12|UBXN3A|hFAF1	Fas associated factor 1	protein-coding	promoter-TSS	ActiveTSS>WkTSS	TRANSITION
chr1	51617108	51617826	DPPA2+4	peak1656	promoter-TSS (NM_001350209)	375	NM_001350209	114883	NM_024586	ENSG00000117859	OSBPL9	ORP-9|ORP9	oxysterol binding protein like 9	protein-coding	promoter-TSS	ActiveTSS>WkTSS	TRANSITION
chr1	51728447	51729585	DPPA2+4	peak1657	promoter-TSS (NM_001350210)	-834	NM_001350210	114883	NM_024586	ENSG00000117859	OSBPL9	ORP-9|ORP9	oxysterol binding protein like 9	protein-coding	promoter-TSS	WkTSSFlnk>ActiveTSSFlnk	TRANSITION
chr1	51877814	51878861	DPPA2+4	peak1659	promoter-TSS (NM_001242361)	-298	NM_001242361	4898	NM_002525	ENSG00000078618	NRDC	NRD1|hNRD1|hNRD2	nardilysin convertase	protein-coding	promoter-TSS	ActiveTSS>WkTSS	TRANSITION
chr1	53461320	53461896	DPPA2+4	peak1686	exon (NM_033067, exon 2 of 4)	2209	NM_033067	63948	NM_033067	ENSG00000143006	DMRTB1	-	DMRT like family B with proline rich C-terminal 1	protein-coding	exon	Quiescent>WkTransc	TRANSITION
chr1	54052489	54053205	DPPA2+4	peak1693	promoter-TSS (NM_001305050)	357	NM_001305050	9528	NM_004872	ENSG00000116209	TMEM59	C1orf8|DCF1|HSPC001|PRO195|UNQ169	transmembrane protein 59	protein-coding	promoter-TSS	ActiveTSS>WkTSS	TRANSITION
chr1	59664799	59665276	DPPA2+4	peak1730	intron (NM_001350794, intron 12 of 14)	68258	NR_039861	100616409	NR_039861	ENSG00000266150	MIR4711	-	microRNA 4711	ncRNA	intron	Quiescent>WkTSSFlnk	TRANSITION
chr1	62194939	62195770	DPPA2+4	peak1754	promoter-TSS (NM_019079)	506	NM_019079	54596	NM_019079	ENSG00000240563	L1TD1	ECAT11	LINE1 type transposase domain containing 1	protein-coding	promoter-TSS	Quiescent>ActiveTSSFlnk	TRANSITION
chr1	62783799	62784529	DPPA2+4	peak1767	promoter-TSS (NM_032852)	32	NM_032852	84938	NM_032852	ENSG00000125703	ATG4C	APG4-C|APG4C|AUTL1|AUTL3	autophagy related 4C cysteine peptidase	protein-coding	promoter-TSS	ActiveTSS>WkTSS	TRANSITION
chr1	63319774	63320558	DPPA2+4	peak1770	TTS (NR_121637)	2292	NR_121634	100996301	NR_121634	ENSG00000230798	FOXD3-AS1	pasFOXD3	FOXD3 antisense RNA 1	ncRNA	TTS	Quiescent>WkTSS	TRANSITION
chr1	65419785	65421084	DPPA2+4	peak1784	promoter-TSS (NM_001003680)	-217	NM_001003680	3953	NM_002303	ENSG00000116678	LEPR	CD295|LEP-R|LEPRD|OB-R|OBR	leptin receptor	protein-coding	promoter-TSS	ActiveTSS>WkTSS	TRANSITION
chr1	66924500	66925928	DPPA2+4	peak1785	promoter-TSS (NM_001146112)	224	NM_001146112	57708	NM_020948	ENSG00000198160	MIER1	ER1|MI-ER1	MIER1 transcriptional regulator	protein-coding	promoter-TSS	ActiveTSS>WkTSS	TRANSITION
chr1	66930326	66931165	DPPA2+4	peak1786	promoter-TSS (NM_001077704)	490	NM_001077704	57708	NM_020948	ENSG00000198160	MIER1	ER1|MI-ER1	MIER1 transcriptional regulator	protein-coding	promoter-TSS	ActiveTSS>WkTSS	TRANSITION
chr1	70219813	70220545	DPPA2+4	peak1792	promoter-TSS (NM_001350610)	-1201	NM_001350610	9295	NM_004768	ENSG00000116754	SRSF11	NET2|SFRS11|dJ677H15.2|p54	serine and arginine rich splicing factor 11	protein-coding	promoter-TSS	WkTransc>WkTSSFlnk	TRANSITION
chr1	75794978	75797494	DPPA2+4	peak1809	promoter-TSS (NM_002440)	-646	NM_002440	4438	NM_002440	ENSG00000057468	MSH4	-	mutS homolog 4	protein-coding	promoter-TSS	StrTransc>WkTSSFlnk	TRANSITION
chr1	81379195	81379928	DPPA2+4	peak1823	intron (NM_001366003, intron 2 of 27)	73167	NM_001366008	23266	NM_012302	ENSG00000117114	ADGRL2	CIRL2|CL2|LEC1|LPHH1|LPHN2	adhesion G protein-coupled receptor L2	protein-coding	intron	Quiescent>WkTSS	TRANSITION
chr1	81465729	81466497	DPPA2+4	peak1830	intron (NM_001366008, intron 2 of 26)	91589	NR_125943	101927434	NR_125943	ENSG00000234953	LOC101927434	-	uncharacterized LOC101927434	ncRNA	intron	Quiescent>WkTSSFlnk	TRANSITION
chr1	81467238	81467808	DPPA2+4	peak1832	intron (NM_001366008, intron 2 of 26)	90179	NR_125943	101927434	NR_125943	ENSG00000234953	LOC101927434	-	uncharacterized LOC101927434	ncRNA	intron	Quiescent>WkTSSFlnk	TRANSITION
chr1	81478152	81478689	DPPA2+4	peak1834	intron (NM_001366008, intron 2 of 26)	79281	NR_125943	101927434	NR_125943	ENSG00000234953	LOC101927434	-	uncharacterized LOC101927434	ncRNA	intron	Quiescent>ActiveTSS	TRANSITION
chr1	81573213	81574732	DPPA2+4	peak1845	intron (NM_001366008, intron 2 of 26)	-16271	NR_125943	101927434	NR_125943	ENSG00000234953	LOC101927434	-	uncharacterized LOC101927434	ncRNA	intron	Quiescent>WkTSS	TRANSITION
chr1	81674029	81674713	DPPA2+4	peak1848	intron (NM_001366008, intron 3 of 26)	-25399	NM_001297704	23266	NM_012302	ENSG00000117114	ADGRL2	CIRL2|CL2|LEC1|LPHH1|LPHN2	adhesion G protein-coupled receptor L2	protein-coding	intron	Quiescent>WkTSSFlnk	TRANSITION
chr1	81728403	81729031	DPPA2+4	peak1861	intron (NM_001297704, intron 1 of 20)	28947	NM_001297704	23266	NM_012302	ENSG00000117114	ADGRL2	CIRL2|CL2|LEC1|LPHH1|LPHN2	adhesion G protein-coupled receptor L2	protein-coding	intron	Quiescent>WkTSSFlnk	TRANSITION
chr1	81757593	81757969	DPPA2+4	peak1864	intron (NM_001297704, intron 1 of 20)	-42595	NM_001366005	23266	NM_012302	ENSG00000117114	ADGRL2	CIRL2|CL2|LEC1|LPHH1|LPHN2	adhesion G protein-coupled receptor L2	protein-coding	intron	Quiescent>WkTSS	TRANSITION
chr1	86704066	86705709	DPPA2+4	peak1914	promoter-TSS (NM_001206652)	312	NM_001206652	51100	NM_016009	ENSG00000097033	SH3GLB1	Bif-1|CGI-61|PPP1R70|dJ612B15.2	SH3 domain containing GRB2 like, endophilin B1	protein-coding	promoter-TSS	ActiveTSS>WkTSS	TRANSITION
chr1	87131857	87132729	DPPA2+4	peak1918	promoter-TSS (NR_026985)	367	NR_026985	339524	NM_207357	ENSG00000267272	LINC01140	-	long intergenic non-protein coding RNA 1140	ncRNA	promoter-TSS	Quiescent>WkTSS	TRANSITION
chr1	88683761	88685299	DPPA2+4	peak1924	promoter-TSS (NM_006256)	257	NM_006256	5586	NM_006256	ENSG00000065243	PKN2	PAK2|PRK2|PRKCL2|PRO2042|Pak-2|STK7	protein kinase N2	protein-coding	promoter-TSS	ActiveTSS>WkTSS	TRANSITION
chr1	89994654	89995711	DPPA2+4	peak1931	promoter-TSS (NM_182976)	73	NM_182976	284695	NM_181781	ENSG00000162664	ZNF326	ZAN75|ZIRD|Zfp326|dJ871E2.1	zinc finger protein 326	protein-coding	promoter-TSS	ActiveTSS>WkTSS	TRANSITION
chr1	93179724	93180449	DPPA2+4	peak1961	promoter-TSS (NM_001167830)	326	NM_001167830	50999	NM_016040	ENSG00000117500	TMED5	CGI-100|p24g2|p28	transmembrane p24 trafficking protein 5	protein-coding	promoter-TSS	ActiveTSS>WkTSS	TRANSITION
chr1	97920210	97921465	DPPA2+4	peak1977	promoter-TSS (NM_001160301)	221	NM_001160301	1806	NM_000110	ENSG00000188641	DPYD	DHP|DHPDHASE|DPD	dihydropyrimidine dehydrogenase	protein-coding	promoter-TSS	ActiveTSS>WkTSS	TRANSITION
chr1	98064432	98064843	DPPA2+4	peak1985	Intergenic	-14945	NR_046105	400765	NM_001001688	ENSG00000225206	MIR137HG	-	MIR137 host gene	ncRNA	Intergenic	Quiescent>WkTSSFlnk	TRANSITION
chr1	98461775	98463330	DPPA2+4	peak1997	Intergenic	-199168	NM_015976	51375	NM_015976	ENSG00000162627	SNX7	-	sorting nexin 7	protein-coding	Intergenic	Quiescent>WkTSSFlnk	TRANSITION
chr1	99849976	99850845	DPPA2+4	peak1999	promoter-TSS (NM_000642)	50	NM_000642	178	NM_000028	ENSG00000162688	AGL	GDE	amylo-alpha-1, 6-glucosidase, 4-alpha-glucanotransferase	protein-coding	promoter-TSS	ActiveTSS>WkTSS	TRANSITION
chr1	100249981	100250414	DPPA2+4	peak2003	promoter-TSS (NM_001918)	-364	NM_001918	1629	NM_001918	ENSG00000137992	DBT	BCATE2|BCKAD-E2|BCKADE2|BCOADC-E2|E2|E2B	dihydrolipoamide branched chain transacylase E2	protein-coding	promoter-TSS	WkTSSFlnk>WkTSS	TRANSITION
chr1	100894574	100895426	DPPA2+4	peak2009	promoter-TSS (NM_001033025)	-158	NM_001033025	2135	NM_001439	ENSG00000162694	EXTL2	EXTR2	exostosin like glycosyltransferase 2	protein-coding	promoter-TSS	ActiveTSS>WkTSS	TRANSITION
chr1	102853737	102854237	DPPA2+4	peak2012	Intergenic	254509	NM_080629	1301	NM_001854	ENSG00000060718	COL11A1	CO11A1|COLL6|STL2	collagen type XI alpha 1 chain	protein-coding	Intergenic	Quiescent>WkTSS	TRANSITION
chr1	103110436	103111049	DPPA2+4	peak2021	Intergenic	-2221	NM_001854	1301	NM_001854	ENSG00000060718	COL11A1	CO11A1|COLL6|STL2	collagen type XI alpha 1 chain	protein-coding	Intergenic	Quiescent>ActiveTSS	TRANSITION
chr1	103181523	103182032	DPPA2+4	peak2025	Intergenic	-73256	NM_001854	1301	NM_001854	ENSG00000060718	COL11A1	CO11A1|COLL6|STL2	collagen type XI alpha 1 chain	protein-coding	Intergenic	Quiescent>Enh	TRANSITION
chr1	109241798	109242464	DPPA2+4	peak2065	Intergenic	-7408	NM_001408	1952	NM_001408	ENSG00000143126	CELSR2	ADGRC2|CDHF10|EGFL2|Flamingo1|MEGF3	cadherin EGF LAG seven-pass G-type receptor 2	protein-coding	Intergenic	Quiescent>WkTSSFlnk	TRANSITION
chr1	112393859	112394916	DPPA2+4	peak2117	Intergenic	-1826	NM_018704	55917	NM_018704	ENSG00000143079	CTTNBP2NL	-	CTTNBP2 N-terminal like	protein-coding	Intergenic	Enh>WkTSSFlnk	TRANSITION
chr1	113072743	113073998	DPPA2+4	peak2136	promoter-TSS (NM_014813)	173	NM_014813	9860	NM_014813	ENSG00000198799	LRIG2	LIG-2|LIG2|UFS2	leucine rich repeats and immunoglobulin like domains 2	protein-coding	promoter-TSS	ActiveTSS>WkTSS	TRANSITION
chr1	117059310	117060925	DPPA2+4	peak2158	promoter-TSS (NM_003594)	-208	NM_003594	8458	NM_003594	ENSG00000116830	TTF2	HuF2|ZGRF6	transcription termination factor 2	protein-coding	promoter-TSS	ActiveTSS>WkTSS	TRANSITION
chr1	117368664	117369207	DPPA2+4	peak2161	promoter-TSS (NM_006699)	1487	NM_006699	10905	NM_006699	ENSG00000198162	MAN1A2	MAN1B	mannosidase alpha class 1A member 2	protein-coding	promoter-TSS	ActiveTSS>WkTSS	TRANSITION
chr1	117928965	117929645	DPPA2+4	peak2169	promoter-TSS (NM_017686)	316	NM_017686	54834	NM_017686	ENSG00000196505	GDAP2	MACROD3|SCAR27	ganglioside induced differentiation associated protein 2	protein-coding	promoter-TSS	ActiveTSS>WkTSS	TRANSITION
chr1	120557918	120559114	DPPA2+4	peak2188	intron (NR_144517, intron 7 of 41)	106920	NR_144517	100996724	NR_144516		LOC100996724	CMYA2|MMGL|Myomegalin|PDE4DIP	phosphodiesterase 4D interacting protein-like	pseudo	intron	ActiveTSS>WkTSS	TRANSITION
chr1	143326408	143327222	DPPA2+4	peak2208	Intergenic	95777	NR_027354	645166	NR_027354		LSP1P5	-	LSP1 pseudogene 5	pseudo	Intergenic	WkTSS>ActiveTSS	TRANSITION
chr1	145918557	145919379	DPPA2+4	peak2268	promoter-TSS (NR_073491)	-44	NR_073491	8799	NM_003846	ENSG00000131779	PEX11B	PEX11-BETA|PEX14B	peroxisomal biogenesis factor 11 beta	protein-coding	promoter-TSS	ActiveTSS>WkTSS	TRANSITION
chr1	146938356	146939543	DPPA2+4	peak2285	promoter-TSS (NM_001278141)	405	NM_001278141	149013	NM_001278141	ENSG00000268043	NBPF12	COAS1|KIAA1245	NBPF member 12	protein-coding	promoter-TSS	ActiveTSS>WkTSS	TRANSITION
chr1	148678291	148680303	DPPA2+4	peak2314	promoter-TSS (NM_001364007)	467	NM_001364007	100996763	NM_001364007	ENSG00000286019	NOTCH2NLB	N2N|NOTCH2NL|NOTCH2NLA	notch 2 N-terminal like B	protein-coding	promoter-TSS	ActiveTSSFlnk>WkTSS	TRANSITION
chr1	149321081	149321722	DPPA2+4	peak2327	Intergenic	-16881	NR_158171	100996716	NR_158171		SEC22B2	CH17-189H20.1	SEC22 homolog B2	pseudo	Intergenic	Quiescent>WkTSS	TRANSITION
chr1	149812589	149813768	DPPA2+4	peak2339	promoter-TSS (NM_001123375)	502	NM_001123375	653604	NM_001123375	ENSG00000183598	HIST2H3D	-	histone cluster 2 H3 family member d	protein-coding	promoter-TSS	ActiveTSS>WkTSS	TRANSITION
chr1	150235190	150236150	DPPA2+4	peak2358	promoter-TSS (NM_030920)	442	NM_030920	81611	NM_030920	ENSG00000143401	ANP32E	LANP-L|LANPL	acidic nuclear phosphoprotein 32 family member E	protein-coding	promoter-TSS	ActiveTSS>WkTSS	TRANSITION
chr1	150560318	150562474	DPPA2+4	peak2370	TTS (NM_001288607)	9467	NR_036211	100422997	NR_036211	ENSG00000264553	MIR4257	-	microRNA 4257	ncRNA	TTS	Enh>ActiveTSSFlnk	TRANSITION
chr1	151198582	151199092	DPPA2+4	peak2392	promoter-TSS (NM_001135638)	285	NM_001135638	8394	NM_003557	ENSG00000143398	PIP5K1A	-	phosphatidylinositol-4-phosphate 5-kinase type 1 alpha	protein-coding	promoter-TSS	ActiveTSS>WkTSS	TRANSITION
chr1	151612111	151612801	DPPA2+4	peak2408	promoter-TSS (NM_030918)	406	NM_030918	81609	NM_030918	ENSG00000143376	SNX27	MRT1|MY014	sorting nexin 27	protein-coding	promoter-TSS	ActiveTSS>WkTSS	TRANSITION
chr1	154272102	154272572	DPPA2+4	peak2451	promoter-TSS (NM_006118)	-226	NM_006118	10456	NM_006118	ENSG00000143575	HAX1	HCLSBP1|HS1BP1|SCN3	HCLS1 associated protein X-1	protein-coding	promoter-TSS	ActiveTSS>WkTSS	TRANSITION
chr1	155139761	155140487	DPPA2+4	peak2487	promoter-TSS (NM_018973)	283	NM_018973	54344	NM_018973	ENSG00000179085	DPM3	CDG1O	dolichyl-phosphate mannosyltransferase subunit 3, regulatory	protein-coding	promoter-TSS	ActiveTSS>WkTSS	TRANSITION
chr1	156122487	156123465	DPPA2+4	peak2529	intron (NM_005572, intron 1 of 9)	-3141	NM_001282624	4000	NM_005572	ENSG00000160789	LMNA	CDCD1|CDDC|CMD1A|CMT2B1|EMD2|FPL|FPLD|FPLD2|HGPS|IDC|LDP1|LFP|LGMD1B|LMN1|LMNC|LMNL1|MADA|PRO1	lamin A/C	protein-coding	intron	Enh>ActiveTSS	TRANSITION
chr1	156388165	156389110	DPPA2+4	peak2546	Intergenic	19427	NR_046115	57127	NM_020407	ENSG00000132677	RHBG	SLC42A2	Rh family B glycoprotein (gene/pseudogene)	protein-coding	Intergenic	Quiescent>WkTransc	TRANSITION
chr1	156504108	156505204	DPPA2+4	peak2552	Intergenic	-3881	NM_005920	4209	NM_005920	ENSG00000116604	MEF2D	-	myocyte enhancer factor 2D	protein-coding	Intergenic	Enh>ActiveTSSFlnk	TRANSITION
chr1	156668207	156669402	DPPA2+4	peak2562	TTS (NM_006617)	8602	NM_006617	10763	NM_006617	ENSG00000132688	NES	Nbla00170	nestin	protein-coding	TTS	Quiescent>Enh	TRANSITION
chr1	156727995	156728901	DPPA2+4	peak2571	promoter-TSS (NM_001303095)	-9	NM_001303095	81875	NM_030980	ENSG00000143319	ISG20L2	HSD38	interferon stimulated exonuclease gene 20 like 2	protein-coding	promoter-TSS	ActiveTSS>WkTSS	TRANSITION
chr1	161612078	161612809	DPPA2+4	peak2607	Intergenic	6385	NR_024151	3311	NR_024151		HSPA7	HSP70B	heat shock protein family A (Hsp70) member 7	pseudo	Intergenic	ActiveTSS>WkTSS	TRANSITION
chr1	167714847	167715839	DPPA2+4	peak2631	Intergenic	-6639	NM_024569	9019	NM_003953	ENSG00000197965	MPZL1	MPZL1b|PZR|PZR1b|PZRa|PZRb	myelin protein zero like 1	protein-coding	Intergenic	ActiveTSS>WkTSS	TRANSITION
chr1	169485312	169485970	DPPA2+4	peak2643	promoter-TSS (NM_006996)	303	NM_006996	10560	NM_006996	ENSG00000117479	SLC19A2	TC1|THMD1|THT1|THTR1|TRMA	solute carrier family 19 member 2	protein-coding	promoter-TSS	ActiveTSS>WkTSS	TRANSITION
chr1	179025431	179027077	DPPA2+4	peak2680	promoter-TSS (NM_001324311)	130	NM_001324311	9917	NM_014864	ENSG00000116199	FAM20B	gxk1	FAM20B glycosaminoglycan xylosylkinase	protein-coding	promoter-TSS	ActiveTSS>WkTSS	TRANSITION
chr1	179954701	179955569	DPPA2+4	peak2692	promoter-TSS (NM_014810)	325	NM_014810	9857	NM_014810	ENSG00000135837	CEP350	CAP350|GM133	centrosomal protein 350	protein-coding	promoter-TSS	ActiveTSS>WkTSS	TRANSITION
chr1	183023332	183024670	DPPA2+4	peak2730	promoter-TSS (NM_002293)	581	NM_002293	3915	NM_002293	ENSG00000135862	LAMC1	LAMB2	laminin subunit gamma 1	protein-coding	promoter-TSS	ActiveTSS>WkTSS	TRANSITION
chr1	183932681	183933361	DPPA2+4	peak2738	intron (NM_001303420, intron 11 of 11)	104707	NM_001303420	23127	NM_015101	ENSG00000198756	COLGALT2	C1orf17|ColGalT 2|GLT25D2	collagen beta(1-O)galactosyltransferase 2	protein-coding	intron	Quiescent>IntraFlnk	TRANSITION
chr1	184754202	184755606	DPPA2+4	peak2749	promoter-TSS (NR_135118)	-46	NR_135118	80267	NM_025191	ENSG00000116406	EDEM3	C1orf22	ER degradation enhancing alpha-mannosidase like protein 3	protein-coding	promoter-TSS	ActiveTSS>WkTSS	TRANSITION
chr1	185669745	185670502	DPPA2+4	peak2765	Intergenic	-41636	NR_110793	101929093	NR_110793	ENSG00000228309	LINC01350	GS1-204I12.1	long intergenic non-protein coding RNA 1350	ncRNA	Intergenic	Quiescent>Enh	TRANSITION
chr1	185870609	185871303	DPPA2+4	peak2773	intron (NM_031935, intron 4 of 106)	136565	NM_031935	83872	NM_031935	ENSG00000143341	HMCN1	ARMD1|FBLN6|FIBL-6|FIBL6	hemicentin 1	protein-coding	intron	Quiescent>Enh	TRANSITION
chr1	193120672	193121859	DPPA2+4	peak2785	promoter-TSS (NM_024529)	-692	NM_024529	79577	NM_024529	ENSG00000134371	CDC73	C1orf28|FIHP|HPTJT|HRPT1|HRPT2|HYX	cell division cycle 73	protein-coding	promoter-TSS	Quiescent>WkTSS	TRANSITION
chr1	197145758	197146596	DPPA2+4	peak2789	promoter-TSS (NM_018136)	492	NM_018136	259266	NM_018136	ENSG00000066279	ASPM	ASP|Calmbp1|MCPH5	abnormal spindle microtubule assembly	protein-coding	promoter-TSS	ActiveTSS>WkTSS	TRANSITION
chr1	197201494	197201960	DPPA2+4	peak2793	promoter-TSS (NM_001257965)	223	NM_001257965	23418	NM_012076	ENSG00000134376	CRB1	LCA8|RP12	crumbs cell polarity complex component 1	protein-coding	promoter-TSS	ActiveTSS>WkTSS	TRANSITION
chr1	197902379	197903204	DPPA2+4	peak2795	promoter-TSS (NM_001024594)	162	NM_001024594	388722	NM_001024594	ENSG00000203724	C1orf53	-	chromosome 1 open reading frame 53	protein-coding	promoter-TSS	ActiveTSS>WkTSS	TRANSITION
chr1	198156356	198159480	DPPA2+4	peak2798	promoter-TSS (NM_133494)	920	NM_133494	140609	NM_133494	ENSG00000151414	NEK7	-	NIMA related kinase 7	protein-coding	promoter-TSS	ActiveTSS>WkTSS	TRANSITION
chr1	198935293	198936008	DPPA2+4	peak2802	intron (NR_040073, intron 1 of 2)	1778	NR_040073	100131234	NR_040073		MIR181A1HG	-	MIR181A1 host gene	ncRNA	intron	ActiveTSS>WkTSS	TRANSITION
chr1	198936386	198937377	DPPA2+4	peak2804	promoter-TSS (NR_040073)	547	NR_040073	100131234	NR_040073		MIR181A1HG	-	MIR181A1 host gene	ncRNA	promoter-TSS	ActiveTSS>WkTSS	TRANSITION
chr1	201154048	201155246	DPPA2+4	peak2824	promoter-TSS (NM_001288568)	-92	NM_001288568	252839	NM_016456	ENSG00000116857	TMEM9	DERM4|TMEM9A	transmembrane protein 9	protein-coding	promoter-TSS	Quiescent>ActiveTSSFlnk	TRANSITION
chr1	202926768	202928817	DPPA2+4	peak2865	promoter-TSS (NM_001303109)	-559	NM_001303109	59349	NM_021633	ENSG00000117153	KLHL12	C3IP1|DKIR	kelch like family member 12	protein-coding	promoter-TSS	Quiescent>ActiveTSS	TRANSITION
chr1	206202019	206206113	DPPA2+4	peak2923	promoter-TSS (NM_001317901)	-1	NM_001317901	729533	NM_001123168	ENSG00000196550	FAM72A	LMPIP|Ugene|p17	family with sequence similarity 72 member A	protein-coding	promoter-TSS	ActiveTSS>WkTSS	TRANSITION
chr1	212514140	212515407	DPPA2+4	peak2965	Intergenic	-30920	NR_125985	101929565	NR_125985	ENSG00000228067	LINC01740	-	long intergenic non-protein coding RNA 1740	ncRNA	Intergenic	Quiescent>WkTSSFlnk	TRANSITION
chr1	212665444	212666312	DPPA2+4	peak2969	Intergenic	33962	NM_018664	55509	NM_018664	ENSG00000123685	BATF3	JDP1|JUNDM1|SNFT	basic leucine zipper ATF-like transcription factor 3	protein-coding	Intergenic	Quiescent>WkTransc	TRANSITION
chr1	215955598	215955882	DPPA2+4	peak2991	intron (NM_206933, intron 37 of 71)	-116725	NR_125992	102723833	NR_125992	ENSG00000233620	LOC102723833	-	uncharacterized LOC102723833	ncRNA	intron	Quiescent>Enh	TRANSITION
chr1	215968853	215969234	DPPA2+4	peak2995	intron (NM_206933, intron 36 of 71)	-103421	NR_125992	102723833	NR_125992	ENSG00000233620	LOC102723833	-	uncharacterized LOC102723833	ncRNA	intron	Quiescent>WkTransc	TRANSITION
chr1	216075289	216076625	DPPA2+4	peak2996	intron (NM_206933, intron 27 of 71)	3492	NR_125993	102723833	NR_125992	ENSG00000233620	LOC102723833	-	uncharacterized LOC102723833	ncRNA	intron	Quiescent>Enh	TRANSITION
chr1	216172809	216173739	DPPA2+4	peak3001	TTS (NM_007123)	100809	NR_125993	102723833	NR_125992	ENSG00000233620	LOC102723833	-	uncharacterized LOC102723833	ncRNA	TTS	Quiescent>ActiveTSS	TRANSITION
chr1	216175261	216175770	DPPA2+4	peak3002	intron (NM_206933, intron 20 of 71)	103051	NR_125993	102723833	NR_125992	ENSG00000233620	LOC102723833	-	uncharacterized LOC102723833	ncRNA	intron	Quiescent>ActiveTSS	TRANSITION
chr1	216175986	216176718	DPPA2+4	peak3003	intron (NM_206933, intron 20 of 71)	103887	NR_125993	102723833	NR_125992	ENSG00000233620	LOC102723833	-	uncharacterized LOC102723833	ncRNA	intron	Quiescent>ActiveTSSFlnk	TRANSITION
chr1	220045948	220046601	DPPA2+4	peak3023	promoter-TSS (NM_004446)	230	NM_004446	2058	NM_004446	ENSG00000136628	EPRS	EARS|GLUPRORS|HLD15|PARS|PIG32|QARS|QPRS	glutamyl-prolyl-tRNA synthetase	protein-coding	promoter-TSS	ActiveTSS>WkTSS	TRANSITION
chr1	223089725	223090185	DPPA2+4	peak3041	Intergenic	53293	NM_003268	7100	NM_003268	ENSG00000187554	TLR5	MELIOS|SLE1|SLEB1|TIL3	toll like receptor 5	protein-coding	Intergenic	Quiescent>WkTSSFlnk	TRANSITION
chr1	223707423	223707906	DPPA2+4	peak3045	intron (NM_001146068, intron 1 of 20)	-4874	NM_001748	824	NM_001748	ENSG00000162909	CAPN2	CANP2|CANPL2|CANPml|mCANP	calpain 2	protein-coding	intron	Enh>WkTSSFlnk	TRANSITION
chr1	223992762	223993222	DPPA2+4	peak3054	promoter-TSS (NR_136593)	262	NR_136593	100287497	NR_136590		LOC100287497	-	septin 7 pseudogene	pseudo	promoter-TSS	ActiveTSS>WkTSS	TRANSITION
chr1	224387224	224387671	DPPA2+4	peak3068	3' UTR (NM_001115113, exon 14 of 14)	10863	NR_039896	100616468	NR_039896	ENSG00000266618	MIR4742	mir-4742	microRNA 4742	ncRNA	3' UTR	StrTransc>WkTSSFlnk	TRANSITION
chr1	225887322	225888466	DPPA2+4	peak3083	promoter-TSS (NM_020997)	1252	NM_020997	10637	NM_020997	ENSG00000243709	LEFTY1	LEFTB|LEFTYB	left-right determination factor 1	protein-coding	promoter-TSS	Quiescent>WkTSSFlnk	TRANSITION
chr1	225939065	225940318	DPPA2+4	peak3085	intron (NM_003240, intron 2 of 3)	1528	NM_003240	7044	NM_003240	ENSG00000143768	LEFTY2	EBAF|LEFTA|LEFTYA|TGFB4	left-right determination factor 2	protein-coding	intron	Quiescent>WkTransc	TRANSITION
chr1	226082261	226084663	DPPA2+4	peak3089	promoter-TSS (NR_146920)	-113	NR_146920	105373113	NR_146920		LINC01703	lncPARP1	long intergenic non-protein coding RNA 1703	ncRNA	promoter-TSS	Quiescent>WkTSS	TRANSITION
chr1	227316308	227316916	DPPA2+4	peak3112	intron (NM_001366019, intron 1 of 36)	1880	NM_014826	8476	NM_003607	ENSG00000143776	CDC42BPA	MRCK|MRCKA|PK428	CDC42 binding protein kinase alpha	protein-coding	intron	ActiveTSS>WkTSS	TRANSITION
chr1	227973375	227974076	DPPA2+4	peak3127	Intergenic	6715	NR_153418	107985355	NR_153418		LOC107985355	-	uncharacterized LOC107985355	ncRNA	Intergenic	Quiescent>WkTransc	TRANSITION
chr1	228157318	228159330	DPPA2+4	peak3139	exon (NM_020435, exon 2 of 2)	6524	NR_103539	574432	NR_103539	ENSG00000203684	IBA57-DT	C1orf148|IBA57-AS1	IBA57 divergent transcript	ncRNA	exon	Quiescent>Enh	TRANSITION
chr1	229258435	229259144	DPPA2+4	peak3164	non-coding (NR_149312, exon 3 of 3)	-12272	NM_001271998	5867	NM_004578	ENSG00000168118	RAB4A	HRES-1|HRES-1/RAB4|HRES1|RAB4	RAB4A, member RAS oncogene family	protein-coding	non-coding	Quiescent>WkTSSFlnk	TRANSITION
chr1	231420575	231422930	DPPA2+4	peak3181	exon (NM_022051, exon 1 of 5)	3291	NM_022051	54583	NM_022051	ENSG00000135766	EGLN1	C1orf12|ECYT3|HALAH|HIF-PH2|HIFPH2|HPH-2|HPH2|PHD2|SM20|ZMYND6	egl-9 family hypoxia inducible factor 1	protein-coding	exon	ActiveTSS>WkTSS	TRANSITION
chr1	235090175	235091005	DPPA2+4	peak3242	Intergenic	-20772	NR_027454	731656	NR_027454		LINC01348	-	long intergenic non-protein coding RNA 1348	ncRNA	Intergenic	Quiescent>Enh	TRANSITION
chr1	235092925	235094089	DPPA2+4	peak3243	Intergenic	-23689	NR_027454	731656	NR_027454		LINC01348	-	long intergenic non-protein coding RNA 1348	ncRNA	Intergenic	Quiescent>WkTSSFlnk	TRANSITION
chr1	235503303	235505658	DPPA2+4	peak3253	promoter-TSS (NM_152490)	-29	NM_152490	148789	NM_152490	ENSG00000162885	B3GALNT2	B3GalNAc-T2|MDDGA11	beta-1,3-N-acetylgalactosaminyltransferase 2	protein-coding	promoter-TSS	ActiveTSS>WkTSS	TRANSITION
chr1	241519047	241519858	DPPA2+4	peak3280	promoter-TSS (NM_000143)	332	NM_000143	2271	NM_000143	ENSG00000091483	FH	FMRD|HLRCC|HsFH|LRCC|MCL|MCUL1	fumarate hydratase	protein-coding	promoter-TSS	ActiveTSS>WkTSS	TRANSITION
chr1	244652792	244653990	DPPA2+4	peak3289	promoter-TSS (NM_016076)	265	NM_016076	51029	NM_016076	ENSG00000121644	DESI2	C1orf121|CGI-146|DESI|DESI1|DeSI-2|FAM152A|PNAS-4|PPPDE1	desumoylating isopeptidase 2	protein-coding	promoter-TSS	ActiveTSS>WkTSS	TRANSITION
chr1	244729857	244731421	DPPA2+4	peak3290	Intergenic	77513	NM_016076	51029	NM_016076	ENSG00000121644	DESI2	C1orf121|CGI-146|DESI|DESI1|DeSI-2|FAM152A|PNAS-4|PPPDE1	desumoylating isopeptidase 2	protein-coding	Intergenic	Quiescent>WkTSSFlnk	TRANSITION
chr1	246566034	246567420	DPPA2+4	peak3308	promoter-TSS (NM_152609)	271	NM_152609	163882	NM_152609	ENSG00000162852	CNST	C1orf71|PPP1R64	consortin, connexin sorting protein	protein-coding	promoter-TSS	ActiveTSS>WkTSS	TRANSITION
chr2	10701	11676	DPPA2+4	peak3325	Intergenic	35316	NM_001077710	642273	NM_001077710	ENSG00000184731	FAM110C	-	family with sequence similarity 110 member C	protein-coding	Intergenic	Quiescent>WkTSS	TRANSITION
chr2	3377452	3378578	DPPA2+4	peak3336	promoter-TSS (NM_001330530)	-197	NM_001330530	7260	NM_003310	ENSG00000032389	EIPR1	EIPR-1|TSSC1	EARP complex and GARP complex interacting protein 1	protein-coding	promoter-TSS	ActiveTSSFlnk>WkTSS	TRANSITION
chr2	3558494	3558994	DPPA2+4	peak3339	promoter-TSS (NR_038430)	357	NR_038430	100506054	NR_038429	ENSG00000234171	RNASEH1-AS1	-	RNASEH1 antisense RNA 1	ncRNA	promoter-TSS	ActiveTSS>WkTSS	TRANSITION
chr2	3581850	3582780	DPPA2+4	peak3343	Intergenic	7055	NM_001011	6201	NM_001011	ENSG00000171863	RPS7	DBA8|S7|eS7	ribosomal protein S7	protein-coding	Intergenic	StrTransc>IntraFlnk	TRANSITION
chr2	8627555	8628656	DPPA2+4	peak3351	Intergenic	-44314	NR_110257	101929567	NR_110257	ENSG00000236008	LINC01814	-	long intergenic non-protein coding RNA 1814	ncRNA	Intergenic	Quiescent>ActiveTSSFlnk	TRANSITION
chr2	9813356	9814248	DPPA2+4	peak3371	Intergenic	-29640	NM_001318977	9014	NM_005680	ENSG00000115750	TAF1B	MGC:9349|RAF1B|RAFI63|SL1|TAFI63	TATA-box binding protein associated factor, RNA polymerase I subunit B	protein-coding	Intergenic	Quiescent>WkTSSFlnk	TRANSITION
chr2	10057326	10059444	DPPA2+4	peak3384	3' UTR (NM_001037160, exon 3 of 3)	14140	NM_001177718	8462	NM_003597	ENSG00000172059	KLF11	FKLF|FKLF1|MODY7|TIEG2|Tieg3	Kruppel like factor 11	protein-coding	3' UTR	Quiescent>Enh	TRANSITION
chr2	10447746	10448547	DPPA2+4	peak3401	promoter-TSS (NM_001287190)	-135	NM_001287190	4953	NM_002539	ENSG00000115758	ODC1	ODC	ornithine decarboxylase 1	protein-coding	promoter-TSS	WkTSS>ActiveTSS	TRANSITION
chr2	17753104	17754620	DPPA2+4	peak3429	promoter-TSS (NM_182625)	-7	NM_182625	348654	NM_182625	ENSG00000178295	GEN1	Gen	GEN1 Holliday junction 5' flap endonuclease	protein-coding	promoter-TSS	ActiveTSS>WkTSS	TRANSITION
chr2	24009489	24010933	DPPA2+4	peak3466	promoter-TSS (NM_001346880)	126	NM_001346880	388931	NM_001080473	ENSG00000205639	MFSD2B	-	major facilitator superfamily domain containing 2B	protein-coding	promoter-TSS	Quiescent>WkTSSFlnk	TRANSITION
chr2	24792768	24794095	DPPA2+4	peak3478	promoter-TSS (NR_136182)	7	NR_136182	79172	NM_024322	ENSG00000138092	CENPO	CENP-O|ICEN-36|MCM21R	centromere protein O	protein-coding	promoter-TSS	ActiveTSS>WkTSS	TRANSITION
chr2	25062346	25063147	DPPA2+4	peak3484	intron (NM_001319099, intron 1 of 22)	20284	NM_001319099	22979	NM_014971	ENSG00000084710	EFR3B	KIAA0953	EFR3 homolog B	protein-coding	intron	Quiescent>ActiveTSSFlnk	TRANSITION
chr2	25204188	25205258	DPPA2+4	peak3487	promoter-TSS (NR_132378)	410	NR_132378	106144568	NR_132378	ENSG00000230452	LINC01381	DADOT	long intergenic non-protein coding RNA 1381	ncRNA	promoter-TSS	Quiescent>WkTransc	TRANSITION
chr2	25915261	25916371	DPPA2+4	peak3499	Intergenic	-37329	NM_018263	55252	NM_018263	ENSG00000143970	ASXL2	ASXH2|SHAPNS	ASXL transcriptional regulator 2	protein-coding	Intergenic	Quiescent>WkTransc	TRANSITION
chr2	26184057	26185546	DPPA2+4	peak3504	exon (NM_001191033, exon 3 of 6)	4086	NM_001191033	150946	NM_001168241	ENSG00000157833	GAREM2	FAM59B|GAREML	GRB2 associated regulator of MAPK1 subtype 2	protein-coding	exon	Quiescent>IntraEnh	TRANSITION
chr2	26401889	26403236	DPPA2+4	peak3509	promoter-TSS (NM_145038)	643	NM_145038	92749	NM_145038	ENSG00000157856	DRC1	C2orf39|CCDC164|CILD21	dynein regulatory complex subunit 1	protein-coding	promoter-TSS	Quiescent>WkTSSFlnk	TRANSITION
chr2	26727346	26728746	DPPA2+4	peak3513	exon (NM_002246, exon 2 of 2)	35324	NM_002246	3777	NM_002246	ENSG00000171303	KCNK3	K2p3.1|OAT1|PPH4|TASK|TASK-1|TBAK1	potassium two pore domain channel subfamily K member 3	protein-coding	exon	Quiescent>WkTransc	TRANSITION
chr2	27081988	27083440	DPPA2+4	peak3533	exon (NM_007046, exon 4 of 8)	-4058	NM_006488	3795	NM_000221	ENSG00000138030	KHK	-	ketohexokinase	protein-coding	exon	Quiescent>WkTSSFlnk	TRANSITION
chr2	27133998	27135478	DPPA2+4	peak3537	promoter-TSS (NM_001330484)	-63	NM_001330484	10113	NM_013388	ENSG00000138073	PREB	SEC12	prolactin regulatory element binding	protein-coding	promoter-TSS	Quiescent>ActiveTSS	TRANSITION
chr2	27211354	27213232	DPPA2+4	peak3538	promoter-TSS (NR_028323)	14	NR_028323	8884	NM_021095	ENSG00000138074	SLC5A6	SMVT	solute carrier family 5 member 6	protein-coding	promoter-TSS	ActiveTSSFlnk>WkTSS	TRANSITION
chr2	27408817	27409776	DPPA2+4	peak3550	promoter-TSS (NM_177983)	294	NM_177983	5496	NM_177983	ENSG00000115241	PPM1G	PP2CG|PP2CGAMMA|PPP2CG	protein phosphatase, Mg2+/Mn2+ dependent 1G	protein-coding	promoter-TSS	ActiveTSS>WkTSS	TRANSITION
chr2	27889815	27890327	DPPA2+4	peak3559	promoter-TSS (NM_022128)	316	NM_022128	64080	NM_022128	ENSG00000171174	RBKS	RBSK|RK	ribokinase	protein-coding	promoter-TSS	ActiveTSS>WkTSS	TRANSITION
chr2	28894587	28895260	DPPA2+4	peak3572	promoter-TSS (NM_015131)	257	NM_015131	23160	NM_015131	ENSG00000163811	WDR43	NET12|UTP5	WD repeat domain 43	protein-coding	promoter-TSS	ActiveTSS>WkTSS	TRANSITION
chr2	30146938	30148236	DPPA2+4	peak3577	promoter-TSS (NM_001127400)	580	NM_001127400	51646	NM_016061	ENSG00000119801	YPEL5	CGI-127	yippee like 5	protein-coding	promoter-TSS	ActiveTSSFlnk>WkTSS	TRANSITION
chr2	32009345	32011391	DPPA2+4	peak3582	promoter-TSS (NM_015955)	296	NM_015955	51072	NM_015955	ENSG00000162959	MEMO1	C2orf4|CGI-27|MEMO|NS5ATP7	mediator of cell motility 1	protein-coding	promoter-TSS	ActiveTSS>WkTSS	TRANSITION
chr2	36968229	36969024	DPPA2+4	peak3601	Intergenic	-2091	NM_003162	6801	NM_003162	ENSG00000115808	STRN	PPP2R6A|SG2NA|STRN1	striatin	protein-coding	Intergenic	Quiescent>WkTSS	TRANSITION
chr2	37670751	37672374	DPPA2+4	peak3607	promoter-TSS (NM_006449)	636	NM_006449	10602	NM_006449	ENSG00000163171	CDC42EP3	BORG2|CEP3|UB1	CDC42 effector protein 3	protein-coding	promoter-TSS	ActiveTSS>WkPRC2Repr	TRANSITION
chr2	38076451	38077032	DPPA2+4	peak3608	promoter-TSS (NM_000104)	-561	NM_000104	1545	NM_000104	ENSG00000138061	CYP1B1	ASGD6|CP1B|CYPIB1|GLC3A|P4501B1	cytochrome P450 family 1 subfamily B member 1	protein-coding	promoter-TSS	ActiveTSS>WkTSS	TRANSITION
chr2	38535182	38536471	DPPA2+4	peak3610	Intergenic	-20087	NR_110259	101929596	NR_110259		LINC02613	-	long intergenic non-protein coding RNA 2613	ncRNA	Intergenic	Quiescent>WkTransc	TRANSITION
chr2	38602448	38603572	DPPA2+4	peak3612	promoter-TSS (NM_001142650)	26	NM_001142650	92906	NM_138394	ENSG00000143889	HNRNPLL	HNRPLL|SRRF	heterogeneous nuclear ribonucleoprotein L like	protein-coding	promoter-TSS	ActiveTSS>WkTSS	TRANSITION
chr2	42169373	42169859	DPPA2+4	peak3638	promoter-TSS (NM_019063)	263	NM_019063	27436	NM_019063	ENSG00000143924	EML4	C2orf2|ELP120|EMAP-4|EMAPL4|ROPP120	EMAP like 4	protein-coding	promoter-TSS	WkTSSFlnk>WkTSS	TRANSITION
chr2	43596211	43596630	DPPA2+4	peak3652	promoter-TSS (NM_001345925)	-375	NM_001345925	63892	NM_022065	ENSG00000115970	THADA	ARMC13|GITA	THADA armadillo repeat containing	protein-coding	promoter-TSS	ActiveTSS>ActiveTSSFlnk	TRANSITION
chr2	44361725	44362614	DPPA2+4	peak3663	promoter-TSS (NM_024766)	223	NM_024766	79823	NM_024766	ENSG00000143919	CAMKMT	C2orf34|CLNMT|CaM KMT|Cam|KMT	calmodulin-lysine N-methyltransferase	protein-coding	promoter-TSS	ActiveTSS>WkTSS	TRANSITION
chr2	45650011	45652117	DPPA2+4	peak3684	promoter-TSS (NM_005400)	-611	NM_005400	5581	NM_005400	ENSG00000171132	PRKCE	PKCE|nPKC-epsilon	protein kinase C epsilon	protein-coding	promoter-TSS	ActiveTSS>WkTSS	TRANSITION
chr2	55049030	55050771	DPPA2+4	peak3742	promoter-TSS (NM_001321861)	-210	NM_001321861	57142	NM_007008	ENSG00000115310	RTN4	ASY|NI220/250|NOGO|NSP|NSP-CL|Nbla00271|Nbla10545|RTN-X|RTN4-A|RTN4-B1|RTN4-B2|RTN4-C	reticulon 4	protein-coding	promoter-TSS	ActiveTSS>WkTSS	TRANSITION
chr2	55231729	55232585	DPPA2+4	peak3746	promoter-TSS (NM_001353784)	136	NM_001353784	130162	NM_152385	ENSG00000162994	CLHC1	C2orf63	clathrin heavy chain linker domain containing 1	protein-coding	promoter-TSS	ActiveTSS>WkTSS	TRANSITION
chr2	55618492	55618903	DPPA2+4	peak3756	promoter-TSS (NM_001282850)	-1076	NM_001282850	57223	NM_020463	ENSG00000275052	PPP4R3B	FLFL2|PP4R3B|PSY2|SMEK2|smk1	protein phosphatase 4 regulatory subunit 3B	protein-coding	promoter-TSS	ActiveTSS>WkTSS	TRANSITION
chr2	61917607	61918243	DPPA2+4	peak3784	intron (NM_152516, intron 1 of 2)	12283	NM_152516	150684	NM_152516	ENSG00000173163	COMMD1	C2orf5|MURR1	copper metabolism domain containing 1	protein-coding	intron	Quiescent>WkTransc	TRANSITION
chr2	62705055	62706891	DPPA2+4	peak3789	promoter-TSS (NM_001354219)	260	NM_001354219	23301	NM_015252	ENSG00000115504	EHBP1	HPC12|NACSIN	EH domain binding protein 1	protein-coding	promoter-TSS	ActiveTSS>WkTSS	TRANSITION
chr2	64018418	64020015	DPPA2+4	peak3797	promoter-TSS (NM_001005739)	211	NM_001005739	51542	NM_016516	ENSG00000143952	VPS54	HCC8|PPP1R164|SLP-8p|VPS54L|WR|hVps54L	VPS54 subunit of GARP complex	protein-coding	promoter-TSS	Enh>WkTSS	TRANSITION
chr2	64453775	64455151	DPPA2+4	peak3800	promoter-TSS (NM_014181)	301	NM_014181	29094	NM_014181	ENSG00000119862	LGALSL	GRP|HSPC159	galectin like	protein-coding	promoter-TSS	ActiveTSSFlnk>ActiveTSS	TRANSITION
chr2	64524344	64525106	DPPA2+4	peak3803	promoter-TSS (NM_017657)	397	NM_017657	54812	NM_017657	ENSG00000119844	AFTPH	Nbla10388	aftiphilin	protein-coding	promoter-TSS	ActiveTSS>WkTSS	TRANSITION
chr2	64727493	64728723	DPPA2+4	peak3812	Intergenic	-74195	NM_014755	9792	NM_014755	ENSG00000179833	SERTAD2	Sei-2|TRIP-Br2|TRIPBR2	SERTA domain containing 2	protein-coding	Intergenic	Quiescent>WkTSS	TRANSITION
chr2	64873318	64874298	DPPA2+4	peak3817	Intergenic	-10177	NR_110224	101927438	NR_110224	ENSG00000234572	LINC01800	-	long intergenic non-protein coding RNA 1800	ncRNA	Intergenic	Quiescent>WkTransc	TRANSITION
chr2	65130554	65130909	DPPA2+4	peak3822	promoter-TSS (NM_015543)	-431	NM_015543	5861	NM_004161	ENSG00000138069	RAB1A	RAB1|YPT1	RAB1A, member RAS oncogene family	protein-coding	promoter-TSS	WkTSS>ActiveTSS	TRANSITION
chr2	66433619	66435267	DPPA2+4	peak3828	promoter-TSS (NM_002398)	-682	NM_002398	4211	NM_002398	ENSG00000143995	MEIS1	-	Meis homeobox 1	protein-coding	promoter-TSS	ActiveTSS>WkTSS	TRANSITION
chr2	69914080	69915854	DPPA2+4	peak3840	promoter-TSS (NM_001202514)	-74	NM_001202514	4084	NM_002357	ENSG00000059728	MXD1	BHLHC58|MAD|MAD1	MAX dimerization protein 1	protein-coding	promoter-TSS	ActiveTSS>WkTSS	TRANSITION
chr2	70115915	70117261	DPPA2+4	peak3854	Intergenic	8728	NR_024444	100133985	NR_024444	ENSG00000231327	LINC01816	-	long intergenic non-protein coding RNA 1816	ncRNA	Intergenic	Quiescent>Enh	TRANSITION
chr2	70132400	70133193	DPPA2+4	peak3860	Intergenic	-7481	NR_024444	100133985	NR_024444	ENSG00000231327	LINC01816	-	long intergenic non-protein coding RNA 1816	ncRNA	Intergenic	Enh>ActiveTSS	TRANSITION
chr2	70295352	70295716	DPPA2+4	peak3870	TTS (NM_001329752)	-1763	NM_001317166	6637	NM_003096	ENSG00000143977	SNRPG	SMG|Sm-G	small nuclear ribonucleoprotein polypeptide G	protein-coding	TTS	WkTransc>WkTSSFlnk	TRANSITION
chr2	70303578	70304325	DPPA2+4	peak3872	Intergenic	-1885	NM_001329753	84908	NM_032822	ENSG00000035141	FAM136A	-	family with sequence similarity 136 member A	protein-coding	Intergenic	Quiescent>WkTSSFlnk	TRANSITION
chr2	70978391	70979316	DPPA2+4	peak3883	promoter-TSS (NM_001115116)	224	NM_001115116	79998	NM_024933	ENSG00000144031	ANKRD53	-	ankyrin repeat domain 53	protein-coding	promoter-TSS	Quiescent>WkTSS	TRANSITION
chr2	71129444	71131002	DPPA2+4	peak3886	promoter-TSS (NM_032601)	6	NM_032601	84693	NM_032601	ENSG00000124370	MCEE	GLOD2	methylmalonyl-CoA epimerase	protein-coding	promoter-TSS	ActiveTSS>WkTSS	TRANSITION
chr2	73232987	73234992	DPPA2+4	peak3913	promoter-TSS (NM_001166284)	-246	NM_001166284	10574	NM_006429	ENSG00000135624	CCT7	CCTETA|CCTH|NIP7-1|TCP1ETA	chaperonin containing TCP1 subunit 7	protein-coding	promoter-TSS	ActiveTSS>WkTSS	TRANSITION
chr2	74198518	74199337	DPPA2+4	peak3930	promoter-TSS (NM_006636)	313	NM_006636	10797	NM_006636	ENSG00000065911	MTHFD2	NMDMC	methylenetetrahydrofolate dehydrogenase (NADP+ dependent) 2, methenyltetrahydrofolate cyclohydrolase	protein-coding	promoter-TSS	ActiveTSS>WkTSS	TRANSITION
chr2	74457263	74458679	DPPA2+4	peak3934	promoter-TSS (NM_012477)	-467	NM_012477	23559	NM_012477	ENSG00000239779	WBP1	WBP-1	WW domain binding protein 1	protein-coding	promoter-TSS	ActiveTSS>WkTSS	TRANSITION
chr2	79394769	79395236	DPPA2+4	peak3955	Intergenic	105841	NR_110289	101927987	NR_110289	ENSG00000229385	LOC101927987	-	uncharacterized LOC101927987	ncRNA	Intergenic	Quiescent>Enh	TRANSITION
chr2	84891038	84892189	DPPA2+4	peak3972	Intergenic	-10530	NM_001277053	129293	NM_001080824	ENSG00000186854	TRABD2A	C2orf89|TIKI1	TraB domain containing 2A	protein-coding	Intergenic	Quiescent>WkTSSFlnk	TRANSITION
chr2	84970164	84973040	DPPA2+4	peak3982	promoter-TSS (NM_020122)	441	NM_020122	56888	NM_020122	ENSG00000176407	KCMF1	DEBT91|FIGC|PCMF|ZZZ1	potassium channel modulatory factor 1	protein-coding	promoter-TSS	ActiveTSS>WkTSS	TRANSITION
chr2	95991634	95992943	DPPA2+4	peak4085	promoter-TSS (NM_001310154)	-465	NM_001310154	400986	NM_001010914	ENSG00000174501	ANKRD36C	-	ankyrin repeat domain 36C	protein-coding	promoter-TSS	ActiveTSS>WkTSS	TRANSITION
chr2	96549695	96551597	DPPA2+4	peak4103	exon (NM_001319085, exon 6 of 7)	12767	NM_001319092	10865	NM_006673	ENSG00000196843	ARID5A	MRF-1|MRF1|RP11-363D14	AT-rich interaction domain 5A	protein-coding	exon	Quiescent>StrTransc	TRANSITION
chr2	97589558	97590982	DPPA2+4	peak4133	promoter-TSS (NM_025190)	-305	NM_025190	57730	NM_020970	ENSG00000196912	ANKRD36B	KIAA1641	ankyrin repeat domain 36B	protein-coding	promoter-TSS	ActiveTSS>WkTSS	TRANSITION
chr2	99140735	99141984	DPPA2+4	peak4143	promoter-TSS (NM_001349012)	69	NM_001349012	80705	NM_025244	ENSG00000135951	TSGA10	CEP4L|CT79|SPGF26	testis specific 10	protein-coding	promoter-TSS	ActiveTSS>WkTSS	TRANSITION
chr2	108533491	108535275	DPPA2+4	peak4175	promoter-TSS (NM_001193483)	28	NM_001193483	3987	NM_004987	ENSG00000169756	LIMS1	PINCH|PINCH-1|PINCH1	LIM zinc finger domain containing 1	protein-coding	promoter-TSS	ActiveTSS>WkTSS	TRANSITION
chr2	109760976	109761391	DPPA2+4	peak4190	Intergenic	-31574	NM_001123363	729540	NM_001037866	ENSG00000183054	RGPD6	RGP6|RGPD7|RanBP2L1|RanBP2L2	RANBP2 like and GRIP domain containing 6	protein-coding	Intergenic	PRC2Repr>WkTSS	TRANSITION
chr2	109794272	109795298	DPPA2+4	peak4191	promoter-TSS (NM_005054)	480	NM_005054	84220	NM_005054	ENSG00000015568	RGPD5	BS-63|BS63|HEL161|RGP5	RANBP2 like and GRIP domain containing 5	protein-coding	promoter-TSS	ActiveTSS>WkTSS	TRANSITION
chr2	110576203	110577196	DPPA2+4	peak4200	promoter-TSS (NM_005054)	485	NM_005054	84220	NM_005054	ENSG00000015568	RGPD5	BS-63|BS63|HEL161|RGP5	RANBP2 like and GRIP domain containing 5	protein-coding	promoter-TSS	ActiveTSS>WkTSS	TRANSITION
chr2	111883503	111884790	DPPA2+4	peak4206	promoter-TSS (NM_022662)	46	NM_022662	64682	NM_022662	ENSG00000153107	ANAPC1	APC1|MCPR|TSG24	anaphase promoting complex subunit 1	protein-coding	promoter-TSS	ActiveTSS>WkTSS	TRANSITION
chr2	112054003	112056568	DPPA2+4	peak4210	promoter-TSS (NM_001329914)	17	NM_001329914	84910	NM_032824	ENSG00000153214	TMEM87B	-	transmembrane protein 87B	protein-coding	promoter-TSS	ActiveTSS>WkTSS	TRANSITION
chr2	112645208	112647093	DPPA2+4	peak4222	promoter-TSS (NM_005415)	212	NM_005415	6574	NM_005415	ENSG00000144136	SLC20A1	GLVR1|Glvr-1|PIT1|PiT-1	solute carrier family 20 member 1	protein-coding	promoter-TSS	ActiveTSS>WkTSS	TRANSITION
chr2	118087924	118088685	DPPA2+4	peak4235	promoter-TSS (NM_001321330)	-113	NM_001321330	51141	NM_016133	ENSG00000125629	INSIG2	INSIG-2	insulin induced gene 2	protein-coding	promoter-TSS	ActiveTSS>WkTSS	TRANSITION
chr2	118185615	118186341	DPPA2+4	peak4236	promoter-TSS (NR_144530)	408	NR_144530	100506797	NR_144530	ENSG00000226856	THORLNC	THOR	testis associated oncogenic lncRNA	ncRNA	promoter-TSS	ActiveTSS>WkTSS	TRANSITION
chr2	119678873	119679427	DPPA2+4	peak4250	promoter-TSS (NM_001105198)	-17	NM_001105198	80775	NM_030577	ENSG00000144120	TMEM177	-	transmembrane protein 177	protein-coding	promoter-TSS	ActiveTSS>WkTSS	TRANSITION
chr2	119996151	119997488	DPPA2+4	peak4253	Intergenic	-16257	NM_001184939	57669	NM_020909	ENSG00000115109	EPB41L5	BE37|YMO1|YRT	erythrocyte membrane protein band 4.1 like 5	protein-coding	Intergenic	Quiescent>WkTSS	TRANSITION
chr2	120893847	120894428	DPPA2+4	peak4268	intron (NM_005270, intron 2 of 13)	101857	NM_005270	2736	NM_005270	ENSG00000074047	GLI2	CJS|HPE9|PHS2|THP1|THP2	GLI family zinc finger 2	protein-coding	intron	Quiescent>WkTransc	TRANSITION
chr2	121071204	121071673	DPPA2+4	peak4270	Intergenic	213763	NM_014553	29842	NM_014553	ENSG00000115112	TFCP2L1	CRTR1|LBP-9|LBP9	transcription factor CP2 like 1	protein-coding	Intergenic	Quiescent>WkTransc	TRANSITION
chr2	127386823	127387998	DPPA2+4	peak4288	Intergenic	-31009	NM_000312	5624	NM_000312	ENSG00000115718	PROC	APC|PC|PROC1|THPH3|THPH4	protein C, inactivator of coagulation factors Va and VIIIa	protein-coding	Intergenic	ActiveTSS>WkTSS	TRANSITION
chr2	128260743	128262028	DPPA2+4	peak4314	Intergenic	57482	NM_004807	9394	NM_004807	ENSG00000136720	HS6ST1	HH15|HS6ST	heparan sulfate 6-O-sulfotransferase 1	protein-coding	Intergenic	Quiescent>Enh	TRANSITION
chr2	131092509	131094181	DPPA2+4	peak4356	promoter-TSS (NM_001009993)	115	NM_001009993	130074	NM_001009993	ENSG00000152102	FAM168B	MANI	family with sequence similarity 168 member B	protein-coding	promoter-TSS	ActiveTSS>WkTSS	TRANSITION
chr2	131104452	131105248	DPPA2+4	peak4358	promoter-TSS (NM_017958)	3	NM_017958	55041	NM_017958	ENSG00000115762	PLEKHB2	EVT2	pleckstrin homology domain containing B2	protein-coding	promoter-TSS	Enh>ActiveTSS	TRANSITION
chr2	131801269	131802991	DPPA2+4	peak4385	promoter-TSS (NR_161366)	-469	NR_161366	408029	NR_161366		C2orf27B	-	chromosome 2 open reading frame 27B	ncRNA	promoter-TSS	Quiescent>WkTSS	TRANSITION
chr2	131829375	131830615	DPPA2+4	peak4386	Intergenic	-28334	NR_161366	408029	NR_161366		C2orf27B	-	chromosome 2 open reading frame 27B	ncRNA	Intergenic	Quiescent>Het	TRANSITION
chr2	134917990	134918604	DPPA2+4	peak4395	promoter-TSS (NR_036549)	309	NR_036549	100129961	NR_036549		CCNT2-AS1	-	CCNT2 antisense RNA 1	ncRNA	promoter-TSS	ActiveTSS>WkTSS	TRANSITION
chr2	135741681	135742606	DPPA2+4	peak4399	promoter-TSS (NM_014607)	289	NM_014607	23190	NM_014607	ENSG00000144224	UBXN4	UBXD2|UBXDC1|erasin	UBX domain protein 4	protein-coding	promoter-TSS	ActiveTSS>WkTSS	TRANSITION
chr2	143440935	143441866	DPPA2+4	peak4407	intron (NM_018460, intron 8 of 13)	311982	NM_018460	55843	NM_018460	ENSG00000075884	ARHGAP15	BM046	Rho GTPase activating protein 15	protein-coding	intron	Quiescent>ActiveTSSFlnk	TRANSITION
chr2	143451877	143452543	DPPA2+4	peak4409	intron (NM_018460, intron 8 of 13)	322791	NM_018460	55843	NM_018460	ENSG00000075884	ARHGAP15	BM046	Rho GTPase activating protein 15	protein-coding	intron	Quiescent>ActiveTSSFlnk	TRANSITION
chr2	143466218	143467181	DPPA2+4	peak4410	intron (NM_018460, intron 8 of 13)	337281	NM_018460	55843	NM_018460	ENSG00000075884	ARHGAP15	BM046	Rho GTPase activating protein 15	protein-coding	intron	Quiescent>WkTransc	TRANSITION
chr2	143480535	143481891	DPPA2+4	peak4414	intron (NM_018460, intron 8 of 13)	351794	NM_018460	55843	NM_018460	ENSG00000075884	ARHGAP15	BM046	Rho GTPase activating protein 15	protein-coding	intron	Quiescent>Enh	TRANSITION
chr2	143551494	143552487	DPPA2+4	peak4423	intron (NM_018460, intron 10 of 13)	-385076	NR_110237	101928386	NR_110237	ENSG00000232377	LOC101928386	-	uncharacterized LOC101928386	ncRNA	intron	Quiescent>ActiveTSS	TRANSITION
chr2	143579358	143580529	DPPA2+4	peak4426	intron (NM_018460, intron 11 of 13)	-357123	NR_110237	101928386	NR_110237	ENSG00000232377	LOC101928386	-	uncharacterized LOC101928386	ncRNA	intron	Quiescent>WkTSSFlnk	TRANSITION
chr2	143580872	143583076	DPPA2+4	peak4427	intron (NM_018460, intron 11 of 13)	-355093	NR_110237	101928386	NR_110237	ENSG00000232377	LOC101928386	-	uncharacterized LOC101928386	ncRNA	intron	Quiescent>ActiveTSSFlnk	TRANSITION
chr2	143685208	143685877	DPPA2+4	peak4429	intron (NM_018460, intron 12 of 13)	-251524	NR_110237	101928386	NR_110237	ENSG00000232377	LOC101928386	-	uncharacterized LOC101928386	ncRNA	intron	Quiescent>WkTSS	TRANSITION
chr2	143689486	143690039	DPPA2+4	peak4430	intron (NM_018460, intron 12 of 13)	-247304	NR_110237	101928386	NR_110237	ENSG00000232377	LOC101928386	-	uncharacterized LOC101928386	ncRNA	intron	Quiescent>Enh	TRANSITION
chr2	143690697	143692508	DPPA2+4	peak4431	intron (NM_018460, intron 12 of 13)	-245464	NR_110237	101928386	NR_110237	ENSG00000232377	LOC101928386	-	uncharacterized LOC101928386	ncRNA	intron	Quiescent>ActiveTSS	TRANSITION
chr2	144461876	144462515	DPPA2+4	peak4453	intron (NM_001171653, intron 2 of 8)	-57418	NR_040248	100303491	NR_040248	ENSG00000238057	ZEB2-AS1	ZEB2-AS|ZEB2AS|ZEB2NAT	ZEB2 antisense RNA 1	ncRNA	intron	Quiescent>ActiveTSS	TRANSITION
chr2	144649064	144649614	DPPA2+4	peak4472	Intergenic	-18628	NR_033870	401014	NR_033870	ENSG00000226674	TEX41	DKFZp686O1327|LINC00953	testis expressed 41	ncRNA	Intergenic	Quiescent>ActiveTSS	TRANSITION
chr2	144651017	144651452	DPPA2+4	peak4473	Intergenic	-16732	NR_033870	401014	NR_033870	ENSG00000226674	TEX41	DKFZp686O1327|LINC00953	testis expressed 41	ncRNA	Intergenic	Quiescent>ActiveTSS	TRANSITION
chr2	144654247	144655304	DPPA2+4	peak4474	Intergenic	-13191	NR_033870	401014	NR_033870	ENSG00000226674	TEX41	DKFZp686O1327|LINC00953	testis expressed 41	ncRNA	Intergenic	Quiescent>Enh	TRANSITION
chr2	144831336	144833055	DPPA2+4	peak4483	intron (NR_033870, intron 2 of 4)	164229	NR_033870	401014	NR_033870	ENSG00000226674	TEX41	DKFZp686O1327|LINC00953	testis expressed 41	ncRNA	intron	Quiescent>WkTSSFlnk	TRANSITION
chr2	144834835	144835444	DPPA2+4	peak4484	intron (NR_033870, intron 2 of 4)	167173	NR_033870	401014	NR_033870	ENSG00000226674	TEX41	DKFZp686O1327|LINC00953	testis expressed 41	ncRNA	intron	Quiescent>ActiveTSS	TRANSITION
chr2	145759667	145760186	DPPA2+4	peak4499	Intergenic	-827130	NR_026904	728773	NR_026904		PABPC1P2	PABP2|PABP4|PABPCP2|PABPCP4	poly(A) binding protein cytoplasmic 1 pseudogene 2	pseudo	Intergenic	Quiescent>Enh	TRANSITION
chr2	148020319	148020744	DPPA2+4	peak4514	promoter-TSS (NM_181741)	205	NM_181741	5000	NM_002552	ENSG00000115947	ORC4	ORC4L|ORC4P	origin recognition complex subunit 4	protein-coding	promoter-TSS	ActiveTSS>WkTSS	TRANSITION
chr2	161236748	161239502	DPPA2+4	peak4560	intron (NR_110593, intron 3 of 3)	-6614	NR_110163	100996579	NR_110163	ENSG00000227403	LINC01806	-	long intergenic non-protein coding RNA 1806	ncRNA	intron	Quiescent>ActiveTSS	TRANSITION
chr2	163475117	163475480	DPPA2+4	peak4582	Intergenic	260709	NM_018086	55137	NM_018086	ENSG00000182263	FIGN	-	fidgetin, microtubule severing factor	protein-coding	Intergenic	Quiescent>WkTSS	TRANSITION
chr2	164994597	164995031	DPPA2+4	peak4608	Intergenic	-39289	NM_173512	151258	NM_173512	ENSG00000169507	SLC38A11	AVT2	solute carrier family 38 member 11	protein-coding	Intergenic	Quiescent>WkTSS	TRANSITION
chr2	169824247	169825925	DPPA2+4	peak4629	promoter-TSS (NM_001293187)	-155	NM_001293187	29081	NM_014168	ENSG00000138382	METTL5	HSPC133	methyltransferase like 5	protein-coding	promoter-TSS	Quiescent>ActiveTSS	TRANSITION
chr2	172047777	172048442	DPPA2+4	peak4654	intron (NM_001322279, intron 1 of 9)	-37397	NM_178120	1745	NM_178120	ENSG00000144355	DLX1	-	distal-less homeobox 1	protein-coding	intron	Quiescent>Enh	TRANSITION
chr2	172075982	172076566	DPPA2+4	peak4664	intron (NM_001322279, intron 6 of 9)	-9233	NM_178120	1745	NM_178120	ENSG00000144355	DLX1	-	distal-less homeobox 1	protein-coding	intron	Quiescent>WkTSS	TRANSITION
chr2	172103726	172104463	DPPA2+4	peak4674	promoter-TSS (NR_126376)	1089	NR_126376	104326193	NR_126376	ENSG00000236651	DLX2-DT	DLX2-AS1|TCONS_00003049	DLX2 divergent transcript	ncRNA	promoter-TSS	Quiescent>WkTSS	TRANSITION
chr2	172105446	172107012	DPPA2+4	peak4675	intron (NR_126376, intron 3 of 4)	3223	NR_126376	104326193	NR_126376	ENSG00000236651	DLX2-DT	DLX2-AS1|TCONS_00003049	DLX2 divergent transcript	ncRNA	intron	Quiescent>WkTSS	TRANSITION
chr2	177945822	177946423	DPPA2+4	peak4766	intron (NM_001077197, intron 3 of 20)	-23286	NM_001077358	50940	NM_016953	ENSG00000128655	PDE11A	PPNAD2	phosphodiesterase 11A	protein-coding	intron	Quiescent>Het	TRANSITION
chr2	181891282	181892801	DPPA2+4	peak4777	promoter-TSS (NM_001130445)	312	NM_001130445	6744	NM_006751	ENSG00000138434	ITPRID2	CS-1|CS1|KRAP|SPAG13|SSFA2	ITPR interacting domain containing 2	protein-coding	promoter-TSS	ActiveTSS>WkTSS	TRANSITION
chr2	186846796	186847437	DPPA2+4	peak4801	intron (NM_182521, intron 2 of 8)	2053	NM_182521	151112	NM_182521	ENSG00000163012	ZSWIM2	MEX|ZZZ2	zinc finger SWIM-type containing 2	protein-coding	intron	Quiescent>WkTSS	TRANSITION
chr2	188938045	188938443	DPPA2+4	peak4815	Intergenic	-36129	NM_000090	1281	NM_000090	ENSG00000168542	COL3A1	EDS4A|EDSVASC|PMGEDSV	collagen type III alpha 1 chain	protein-coding	Intergenic	Quiescent>WkTSS	TRANSITION
chr2	188973708	188974346	DPPA2+4	peak4816	promoter-TSS (NM_000090)	-346	NM_000090	1281	NM_000090	ENSG00000168542	COL3A1	EDS4A|EDSVASC|PMGEDSV	collagen type III alpha 1 chain	protein-coding	promoter-TSS	Quiescent>ActiveTSS	TRANSITION
chr2	189169067	189169531	DPPA2+4	peak4828	intron (NM_000393, intron 1 of 53)	10462	NM_000393	1290	NM_000393	ENSG00000204262	COL5A2	EDSC|EDSCL2	collagen type V alpha 2 chain	protein-coding	intron	Quiescent>WkTSSFlnk	TRANSITION
chr2	189179128	189181055	DPPA2+4	peak4831	promoter-TSS (NM_000393)	-331	NM_000393	1290	NM_000393	ENSG00000204262	COL5A2	EDSC|EDSCL2	collagen type V alpha 2 chain	protein-coding	promoter-TSS	Quiescent>ActiveTSSFlnk	TRANSITION
chr2	189217181	189218315	DPPA2+4	peak4840	Intergenic	-37987	NM_000393	1290	NM_000393	ENSG00000204262	COL5A2	EDSC|EDSCL2	collagen type V alpha 2 chain	protein-coding	Intergenic	Quiescent>ActiveTSSFlnk	TRANSITION
chr2	190180413	190181644	DPPA2+4	peak4859	promoter-TSS (NM_032321)	166	NM_032321	84281	NM_032321	ENSG00000187699	C2orf88	smAKAP	chromosome 2 open reading frame 88	protein-coding	promoter-TSS	Quiescent>WkTSS	TRANSITION
chr2	190648576	190650169	DPPA2+4	peak4865	promoter-TSS (NM_005966)	290	NM_005966	4664	NM_005966	ENSG00000138386	NAB1	-	NGFI-A binding protein 1	protein-coding	promoter-TSS	ActiveTSS>WkTSS	TRANSITION
chr2	191678097	191678610	DPPA2+4	peak4871	promoter-TSS (NR_045623)	218	NR_045623	64859	NM_022837	ENSG00000173559	NABP1	OBFC2A|SOSS-B2|SSB2	nucleic acid binding protein 1	protein-coding	promoter-TSS	ActiveTSS>WkTSS	TRANSITION
chr2	193170800	193172151	DPPA2+4	peak4872	Intergenic	421631	NR_002769	64002	NR_002769	ENSG00000227418	PCGEM1	LINC00071|NCRNA00071|PCAT9	PCGEM1 prostate-specific transcript	ncRNA	Intergenic	Quiescent>WkTSS	TRANSITION
chr2	197008779	197010779	DPPA2+4	peak4891	intron (NM_001367496, intron 18 of 27)	-83072	NM_024989	80055	NM_024989	ENSG00000197121	PGAP1	Bst1|ISPD3024|MRT42|SPG67	post-GPI attachment to proteins 1	protein-coding	intron	Quiescent>ActiveTSSFlnk	TRANSITION
chr2	197010997	197012147	DPPA2+4	peak4892	intron (NM_001367496, intron 18 of 27)	-84865	NM_024989	80055	NM_024989	ENSG00000197121	PGAP1	Bst1|ISPD3024|MRT42|SPG67	post-GPI attachment to proteins 1	protein-coding	intron	Quiescent>ActiveTSSFlnk	TRANSITION
chr2	197591561	197592047	DPPA2+4	peak4901	intron (NM_144629, intron 8 of 8)	75506	NM_001204094	25843	NM_015387	ENSG00000115540	MOB4	2C4D|CGI-95|MOB1|MOB3|MOBKL3|PHOCN|PREI3	MOB family member 4, phocein	protein-coding	intron	Quiescent>WkTSS	TRANSITION
chr2	199979728	199980205	DPPA2+4	peak4913	Intergenic	-24476	NR_004862	129450	NM_152382	ENSG00000162971	TYW5	C2orf60|hTYW5	tRNA-yW synthesizing protein 5	protein-coding	Intergenic	Quiescent>WkTransc	TRANSITION
chr2	200174064	200175356	DPPA2+4	peak4916	Intergenic	-131169	NM_015535	26010	NM_015535	ENSG00000196141	SPATS2L	DNAPTP6|SGNP	spermatogenesis associated serine rich 2 like	protein-coding	Intergenic	Quiescent>WkTSS	TRANSITION
chr2	200713163	200713588	DPPA2+4	peak4922	non-coding (NR_037886, exon 3 of 3)	17653	NR_135012	107161151	NR_135011		AOX3P-AOX2P	AOX3/AOX3L1	AOX3P-AOX2P readthrough, transcribed pseudogene	pseudo	non-coding	Enh>Quiescent	TRANSITION
chr2	200962882	200964195	DPPA2+4	peak4928	promoter-TSS (NR_033915)	121	NR_033915	4999	NM_006190	ENSG00000115942	ORC2	ORC2L	origin recognition complex subunit 2	protein-coding	promoter-TSS	ActiveTSS>WkTSS	TRANSITION
chr2	202366957	202368455	DPPA2+4	peak4947	Intergenic	-8621	NM_001204	659	NM_001204	ENSG00000204217	BMPR2	BMPR-II|BMPR3|BMR2|BRK-3|POVD1|PPH1|T-ALK	bone morphogenetic protein receptor type 2	protein-coding	Intergenic	Quiescent>WkTSS	TRANSITION
chr2	202373323	202373882	DPPA2+4	peak4950	Intergenic	-2724	NM_001204	659	NM_001204	ENSG00000204217	BMPR2	BMPR-II|BMPR3|BMR2|BRK-3|POVD1|PPH1|T-ALK	bone morphogenetic protein receptor type 2	protein-coding	Intergenic	Quiescent>ActiveTSSFlnk	TRANSITION
chr2	204449965	204450668	DPPA2+4	peak4977	Intergenic	-95158	NM_152526	117583	NM_057177	ENSG00000116117	PARD3B	ALS2CR19|PAR3B|PAR3L|PAR3beta	par-3 family cell polarity regulator beta	protein-coding	Intergenic	Quiescent>WkTSSFlnk	TRANSITION
chr2	207040024	207041473	DPPA2+4	peak5003	Intergenic	69324	NR_036227	100423036	NR_036227	ENSG00000253008	MIR2355	mir-2355	microRNA 2355	ncRNA	Intergenic	Quiescent>Enh	TRANSITION
chr2	207054766	207055868	DPPA2+4	peak5004	Intergenic	54756	NR_036227	100423036	NR_036227	ENSG00000253008	MIR2355	mir-2355	microRNA 2355	ncRNA	Intergenic	Quiescent>WkTSSFlnk	TRANSITION
chr2	207056229	207056678	DPPA2+4	peak5005	Intergenic	53619	NR_036227	100423036	NR_036227	ENSG00000253008	MIR2355	mir-2355	microRNA 2355	ncRNA	Intergenic	Quiescent>WkTSSFlnk	TRANSITION
chr2	207070625	207071292	DPPA2+4	peak5006	Intergenic	39114	NR_036227	100423036	NR_036227	ENSG00000253008	MIR2355	mir-2355	microRNA 2355	ncRNA	Intergenic	Quiescent>Enh	TRANSITION
chr2	207710340	207712504	DPPA2+4	peak5021	promoter-TSS (NM_001142300)	-118	NM_001142300	151195	NM_152523	ENSG00000163249	CCNYL1	-	cyclin Y like 1	protein-coding	promoter-TSS	ActiveTSS>WkTSS	TRANSITION
chr2	208043883	208044390	DPPA2+4	peak5024	Intergenic	-18610	NM_001080475	389072	NM_001080475	ENSG00000178385	PLEKHM3	DAPR|PLEKHM1L	pleckstrin homology domain containing M3	protein-coding	Intergenic	Quiescent>WkTSS	TRANSITION
chr2	209388152	209388768	DPPA2+4	peak5034	Intergenic	-35587	NM_001039538	4133	NM_002374	ENSG00000078018	MAP2	MAP-2|MAP2A|MAP2B|MAP2C	microtubule associated protein 2	protein-coding	Intergenic	Quiescent>Enh	TRANSITION
chr2	212392802	212393151	DPPA2+4	peak5059	intron (NM_001042599, intron 1 of 26)	33383	NR_031643	100313771	NR_031643	ENSG00000221782	MIR548F2	MIR548F-2|MIRN548F2|hsa-mir-548f-2	microRNA 548f-2	ncRNA	intron	Quiescent>WkTSSFlnk	TRANSITION
chr2	212484788	212485424	DPPA2+4	peak5066	intron (NM_001042599, intron 1 of 26)	53522	NM_001042599	2066	NM_005235	ENSG00000178568	ERBB4	ALS19|HER4|p180erbB4	erb-b2 receptor tyrosine kinase 4	protein-coding	intron	Quiescent>WkTSS	TRANSITION
chr2	213151097	213152570	DPPA2+4	peak5073	promoter-TSS (NM_001079526)	-222	NM_001079526	22807	NM_016260	ENSG00000030419	IKZF2	ANF1A2|HELIOS|ZNF1A2|ZNFN1A2	IKAROS family zinc finger 2	protein-coding	promoter-TSS	ActiveTSS>WkTSS	TRANSITION
chr2	214808876	214810407	DPPA2+4	peak5075	promoter-TSS (NR_104215)	41	NR_104215	580	NM_000465	ENSG00000138376	BARD1	-	BRCA1 associated RING domain 1	protein-coding	promoter-TSS	ActiveTSS>WkTSS	TRANSITION
chr2	218262610	218263021	DPPA2+4	peak5082	exon (NM_170699, exon 2 of 2)	1801	NM_001077194	151306	NM_170699	ENSG00000179921	GPBAR1	BG37|GPCR19|GPR131|M-BAR|TGR5	G protein-coupled bile acid receptor 1	protein-coding	exon	WkTransc>Enh	TRANSITION
chr2	221573191	221573583	DPPA2+4	peak5155	promoter-TSS (NM_001304536)	815	NM_001304536	2043	NM_004438	ENSG00000116106	EPHA4	EK8|HEK8|SEK|TYRO1	EPH receptor A4	protein-coding	promoter-TSS	ActiveTSS>WkTSS	TRANSITION
chr2	223836828	223838139	DPPA2+4	peak5166	promoter-TSS (NR_110906)	98	NR_110906	130340	NM_178814	ENSG00000152056	AP1S3	PSORS15	adaptor related protein complex 1 subunit sigma 3	protein-coding	promoter-TSS	ActiveTSS>WkTSS	TRANSITION
chr2	226722445	226722878	DPPA2+4	peak5190	Intergenic	-63869	NR_049887	100847053	NR_049887	ENSG00000263363	MIR5702	-	microRNA 5702	ncRNA	Intergenic	Quiescent>ActiveTSS	TRANSITION
chr2	229922310	229923447	DPPA2+4	peak5203	promoter-TSS (NM_001348335)	301	NM_001348335	9320	NM_004238	ENSG00000153827	TRIP12	MRD49|TRIP-12|ULF	thyroid hormone receptor interactor 12	protein-coding	promoter-TSS	ActiveTSS>WkTSS	TRANSITION
chr2	232325699	232326280	DPPA2+4	peak5247	intron (NR_046476, intron 14 of 20)	-52761	NM_001632	250	NM_001632	ENSG00000163283	ALPP	ALP|ALPI|IAP|PALP|PLAP|PLAP-1	alkaline phosphatase, placental	protein-coding	intron	Quiescent>WkTransc	TRANSITION
chr2	232439121	232439960	DPPA2+4	peak5252	Intergenic	-16612	NM_001631	248	NM_001631	ENSG00000163295	ALPI	IAP	alkaline phosphatase, intestinal	protein-coding	Intergenic	Quiescent>WkTransc	TRANSITION
chr2	237955737	237956518	DPPA2+4	peak5298	Intergenic	-10817	NR_103500	140739	NM_080678	ENSG00000184182	UBE2F	NCE2	ubiquitin conjugating enzyme E2 F (putative)	protein-coding	Intergenic	Quiescent>WkTSS	TRANSITION
chr2	238105868	238107376	DPPA2+4	peak5306	intron (NM_194312, intron 3 of 8)	6282	NM_194312	339768	NM_194312	ENSG00000144488	ESPNL	-	espin like	protein-coding	intron	Quiescent>WkTSSFlnk	TRANSITION
chr2	238127292	238130409	DPPA2+4	peak5309	promoter-TSS (NM_001308370)	1461	NM_001308370	339768	NM_194312	ENSG00000144488	ESPNL	-	espin like	protein-coding	promoter-TSS	Quiescent>Enh	TRANSITION
chr2	240560322	240561075	DPPA2+4	peak5341	promoter-TSS (NM_001354025)	365	NM_001354025	51281	NM_016552	ENSG00000144504	ANKMY1	ZMYND13	ankyrin repeat and MYND domain containing 1	protein-coding	promoter-TSS	ActiveTSS>WkTSS	TRANSITION
chr2	241149067	241150297	DPPA2+4	peak5351	promoter-TSS (NM_001282411)	24	NM_001282411	5510	NM_002712	ENSG00000115685	PPP1R7	SDS22	protein phosphatase 1 regulatory subunit 7	protein-coding	promoter-TSS	ActiveTSS>WkTSS	TRANSITION
chr3	4985246	4987075	DPPA2+4	peak5394	TTS (NM_003670)	-6200	NR_037903	100507582	NR_037903	ENSG00000235831	BHLHE40-AS1	-	BHLHE40 antisense RNA 1	ncRNA	TTS	Enh>WkTSSFlnk	TRANSITION
chr3	9861754	9863344	DPPA2+4	peak5414	Intergenic	16263	NM_001199623	63924	NM_022094	ENSG00000187288	CIDEC	CIDE-3|CIDE3|FPLD5|FSP27	cell death inducing DFFA like effector c	protein-coding	Intergenic	Quiescent>Enh	TRANSITION
chr3	12553676	12554912	DPPA2+4	peak5448	Intergenic	-2720	NM_001271707	23609	NM_014160	ENSG00000075975	MKRN2	HSPC070|RNF62	makorin ring finger protein 2	protein-coding	Intergenic	Quiescent>WkTSS	TRANSITION
chr3	13480258	13481498	DPPA2+4	peak5480	promoter-TSS (NM_024827)	572	NM_024827	79885	NM_024827	ENSG00000163517	HDAC11	HD11	histone deacetylase 11	protein-coding	promoter-TSS	Quiescent>WkTransc	TRANSITION
chr3	20039823	20040481	DPPA2+4	peak5516	promoter-TSS (NM_003884)	-294	NM_003884	8850	NM_003884	ENSG00000114166	KAT2B	CAF|P/CAF|PCAF	lysine acetyltransferase 2B	protein-coding	promoter-TSS	WkTSS>ActiveTSS	TRANSITION
chr3	25782812	25783444	DPPA2+4	peak5526	promoter-TSS (NM_018297)	315	NM_018297	55768	NM_018297	ENSG00000151092	NGLY1	CDDG|CDG1V|PNG1|PNGase	N-glycanase 1	protein-coding	promoter-TSS	WkTSS>ActiveTSS	TRANSITION
chr3	29318245	29319716	DPPA2+4	peak5546	intron (NM_001003792, intron 1 of 13)	37669	NM_001330696	27303	NM_014483	ENSG00000144642	RBMS3	-	RNA binding motif single stranded interacting protein 3	protein-coding	intron	Quiescent>WkTransc	TRANSITION
chr3	29330116	29331356	DPPA2+4	peak5547	intron (NM_001003792, intron 1 of 13)	49424	NM_001330696	27303	NM_014483	ENSG00000144642	RBMS3	-	RNA binding motif single stranded interacting protein 3	protein-coding	intron	Quiescent>WkTransc	TRANSITION
chr3	29348908	29349683	DPPA2+4	peak5552	intron (NM_001003792, intron 1 of 13)	67984	NM_001330696	27303	NM_014483	ENSG00000144642	RBMS3	-	RNA binding motif single stranded interacting protein 3	protein-coding	intron	Quiescent>WkTSS	TRANSITION
chr3	29429097	29430069	DPPA2+4	peak5562	intron (NM_001003792, intron 1 of 13)	148271	NM_001330696	27303	NM_014483	ENSG00000144642	RBMS3	-	RNA binding motif single stranded interacting protein 3	protein-coding	intron	Quiescent>WkTransc	TRANSITION
chr3	29430143	29430625	DPPA2+4	peak5563	intron (NM_001003792, intron 1 of 13)	149072	NM_001330696	27303	NM_014483	ENSG00000144642	RBMS3	-	RNA binding motif single stranded interacting protein 3	protein-coding	intron	Quiescent>ActiveTSS	TRANSITION
chr3	29472825	29474262	DPPA2+4	peak5568	intron (NM_001003792, intron 2 of 13)	192232	NM_001330696	27303	NM_014483	ENSG00000144642	RBMS3	-	RNA binding motif single stranded interacting protein 3	protein-coding	intron	Quiescent>WkTSSFlnk	TRANSITION
chr3	31531954	31534233	DPPA2+4	peak5571	promoter-TSS (NM_178862)	169	NM_178862	201595	NM_178862	ENSG00000163527	STT3B	CDG1X|SIMP|STT3-B	STT3 oligosaccharyltransferase complex catalytic subunit B	protein-coding	promoter-TSS	ActiveTSS>WkTSS	TRANSITION
chr3	32502178	32502788	DPPA2+4	peak5585	promoter-TSS (NM_017801)	369	NM_017801	54918	NM_017801	ENSG00000091317	CMTM6	CKLFSF6|PRO2219	CKLF like MARVEL transmembrane domain containing 6	protein-coding	promoter-TSS	ActiveTSS>WkTSS	TRANSITION
chr3	42052400	42054007	DPPA2+4	peak5646	Intergenic	-33996	NM_001349245	22906	NM_014965	ENSG00000182606	TRAK1	EIEE68|MILT1|OIP106	trafficking kinesin protein 1	protein-coding	Intergenic	Quiescent>Enh	TRANSITION
chr3	42581530	42582538	DPPA2+4	peak5656	promoter-TSS (NM_032970)	-67	NM_032970	9117	NM_004206	ENSG00000093183	SEC22C	SEC22L3	SEC22 homolog C, vesicle trafficking protein	protein-coding	promoter-TSS	ActiveTSS>WkTSS	TRANSITION
chr3	42600500	42601383	DPPA2+4	peak5659	promoter-TSS (NM_001201572)	136	NM_001201572	9117	NM_004206	ENSG00000093183	SEC22C	SEC22L3	SEC22 homolog C, vesicle trafficking protein	protein-coding	promoter-TSS	ActiveTSS>WkTSS	TRANSITION
chr3	43690426	43691867	DPPA2+4	peak5668	promoter-TSS (NM_001365649)	49	NM_001365649	51099	NM_016006	ENSG00000011198	ABHD5	CGI58|IECN2|NCIE2	abhydrolase domain containing 5	protein-coding	promoter-TSS	ActiveTSS>WkTSS	TRANSITION
chr3	48210473	48211119	DPPA2+4	peak5723	Intergenic	-12699	NM_004345	820	NM_004345	ENSG00000164047	CAMP	CAP-18|CAP18|CRAMP|FALL-39|FALL39|HSD26|LL37	cathelicidin antimicrobial peptide	protein-coding	Intergenic	Quiescent>Het	TRANSITION
chr3	48211634	48212595	DPPA2+4	peak5724	Intergenic	-11380	NM_004345	820	NM_004345	ENSG00000164047	CAMP	CAP-18|CAP18|CRAMP|FALL-39|FALL39|HSD26|LL37	cathelicidin antimicrobial peptide	protein-coding	Intergenic	Quiescent>Het	TRANSITION
chr3	48473235	48473712	DPPA2+4	peak5737	promoter-TSS (NM_001272083)	-316	NM_001272083	51246	NM_016479	ENSG00000164054	SHISA5	SCOTIN	shisa family member 5	protein-coding	promoter-TSS	Enh>ActiveTSSFlnk	TRANSITION
chr3	48685599	48687101	DPPA2+4	peak5751	promoter-TSS (NM_016453)	-435	NM_016453	51517	NM_016453	ENSG00000213672	NCKIPSD	AF3P21|DIP|DIP1|ORF1|SPIN90|VIP54|WASLBP|WISH	NCK interacting protein with SH3 domain	protein-coding	promoter-TSS	WkTransc>IntraFlnk	TRANSITION
chr3	48916901	48919946	DPPA2+4	peak5757	promoter-TSS (NM_001349212)	-418	NM_001349212	10425	NM_006321	ENSG00000177479	ARIH2	ARI2|TRIAD1	ariadne RBR E3 ubiquitin protein ligase 2	protein-coding	promoter-TSS	Quiescent>Enh	TRANSITION
chr3	49411453	49412337	DPPA2+4	peak5778	promoter-TSS (NM_001313945)	81	NM_001313945	387	NM_001664	ENSG00000067560	RHOA	ARH12|ARHA|RHO12|RHOH12	ras homolog family member A	protein-coding	promoter-TSS	ActiveTSS>WkTSS	TRANSITION
chr3	50364384	50365340	DPPA2+4	peak5834	promoter-TSS (NR_111913)	-501	NR_111913	11068	NM_007022	ENSG00000114395	CYB561D2	101F6|TSP10|XXcos-LUCA11.4	cytochrome b561 family member D2	protein-coding	promoter-TSS	Quiescent>WkTSS	TRANSITION
chr3	52399429	52399970	DPPA2+4	peak5870	exon (NM_015512, exon 77 of 78)	10308	NM_004656	8314	NM_004656	ENSG00000163930	BAP1	HUCEP-13|UCHL2|hucep-6	BRCA1 associated protein 1	protein-coding	exon	Quiescent>WkTransc	TRANSITION
chr3	52444271	52445252	DPPA2+4	peak5874	promoter-TSS (NM_020163)	341	NM_020163	56920	NM_020163	ENSG00000010319	SEMA3G	sem2	semaphorin 3G	protein-coding	promoter-TSS	Quiescent>WkTransc	TRANSITION
chr3	52533114	52533881	DPPA2+4	peak5880	promoter-TSS (NM_001134231)	359	NM_001134231	64943	NM_022908	ENSG00000168268	NT5DC2	-	5'-nucleotidase domain containing 2	protein-coding	promoter-TSS	WkTSS>ActiveTSS	TRANSITION
chr3	53347331	53348947	DPPA2+4	peak5895	promoter-TSS (NM_001290207)	-596	NM_001290207	55802	NM_018403	ENSG00000272886	DCP1A	HSA275986|Nbla00360|SMAD4IP1|SMIF	decapping mRNA 1A	protein-coding	promoter-TSS	Quiescent>Enh	TRANSITION
chr3	63863254	63865013	DPPA2+4	peak5935	promoter-TSS (NM_001285387)	-211	NM_001285387	80145	NM_025075	ENSG00000163634	THOC7	NIF3L1BP1|fSAP24|hTREX30	THO complex 7	protein-coding	promoter-TSS	ActiveTSS>WkTSS	TRANSITION
chr3	71064464	71065696	DPPA2+4	peak5952	promoter-TSS (NM_001244813)	-156	NM_001244813	27086	NM_032682	ENSG00000114861	FOXP1	12CC4|HSPC215|MFH|QRF1|hFKH1B	forkhead box P1	protein-coding	promoter-TSS	ActiveTSS>WkTSS	TRANSITION
chr3	72995954	72997353	DPPA2+4	peak5970	promoter-TSS (NM_001318026)	-89	NM_001318026	151987	NM_174907	ENSG00000163605	PPP4R2	PP4R2	protein phosphatase 4 regulatory subunit 2	protein-coding	promoter-TSS	Quiescent>Enh	TRANSITION
chr3	80050815	80052223	DPPA2+4	peak5981	Intergenic	-283521	NM_002941	6091	NM_002941	ENSG00000169855	ROBO1	DUTT1|SAX3	roundabout guidance receptor 1	protein-coding	Intergenic	Quiescent>WkTSS	TRANSITION
chr3	81760999	81761968	DPPA2+4	peak5983	promoter-TSS (NM_000158)	161	NM_000158	2632	NM_000158	ENSG00000114480	GBE1	APBD|GBE|GSD4	1,4-alpha-glucan branching enzyme 1	protein-coding	promoter-TSS	ActiveTSS>WkTSS	TRANSITION
chr3	84548076	84549175	DPPA2+4	peak5985	Intergenic	320949	NR_033860	440970	NR_033860	ENSG00000242641	LINC00971	-	long intergenic non-protein coding RNA 971	ncRNA	Intergenic	Quiescent>WkTSS	TRANSITION
chr3	84986206	84986700	DPPA2+4	peak5990	intron (NM_001167674, intron 1 of 9)	27464	NM_001167674	253559	NM_153184	ENSG00000175161	CADM2	IGSF4D|NECL3|Necl-3|SynCAM 2|synCAM2	cell adhesion molecule 2	protein-coding	intron	Quiescent>WkTSSFlnk	TRANSITION
chr3	84987160	84988071	DPPA2+4	peak5991	intron (NM_001167674, intron 1 of 9)	28627	NM_001167674	253559	NM_153184	ENSG00000175161	CADM2	IGSF4D|NECL3|Necl-3|SynCAM 2|synCAM2	cell adhesion molecule 2	protein-coding	intron	Quiescent>WkTSSFlnk	TRANSITION
chr3	85504340	85505112	DPPA2+4	peak6004	promoter-TSS (NM_001256504)	-333	NM_001256504	253559	NM_153184	ENSG00000175161	CADM2	IGSF4D|NECL3|Necl-3|SynCAM 2|synCAM2	cell adhesion molecule 2	protein-coding	promoter-TSS	Quiescent>WkTSS	TRANSITION
chr3	86055595	86056247	DPPA2+4	peak6010	intron (NM_001256502, intron 9 of 10)	-227871	NR_046752	100874037	NR_046752	ENSG00000241648	CADM2-AS2	-	CADM2 antisense RNA 2	ncRNA	intron	Quiescent>WkTSSFlnk	TRANSITION
chr3	88058508	88059018	DPPA2+4	peak6029	promoter-TSS (NM_003663)	233	NM_003663	8545	NM_003663	ENSG00000163320	CGGBP1	CGGBP|p20-CGGBP	CGG triplet repeat binding protein 1	protein-coding	promoter-TSS	ActiveTSS>WkTSS	TRANSITION
chr3	97764277	97764969	DPPA2+4	peak6038	promoter-TSS (NM_032146)	102	NM_032146	84100	NM_032146	ENSG00000113966	ARL6	BBS3|RP55	ADP ribosylation factor like GTPase 6	protein-coding	promoter-TSS	ActiveTSS>WkTSS	TRANSITION
chr3	100260961	100261337	DPPA2+4	peak6049	promoter-TSS (NM_001199198)	157	NM_001199198	55773	NM_018309	ENSG00000036054	TBC1D23	NS4ATP1|PCH11	TBC1 domain family member 23	protein-coding	promoter-TSS	ActiveTSS>WkTSS	TRANSITION
chr3	101724269	101725189	DPPA2+4	peak6065	promoter-TSS (NM_001303401)	115	NM_001303401	79598	NM_024548	ENSG00000182504	CEP97	2810403B08Rik|LRRIQ2	centrosomal protein 97	protein-coding	promoter-TSS	ActiveTSS>WkTSS	TRANSITION
chr3	107240429	107241122	DPPA2+4	peak6071	promoter-TSS (NR_028302)	84	NR_028302	344595	NR_028301	ENSG00000243701	DUBR	DUM|LINC00883|LINC0883	DPPA2 upstream binding RNA	ncRNA	promoter-TSS	ActiveTSS>WkTSS	TRANSITION
chr3	107429238	107430654	DPPA2+4	peak6073	promoter-TSS (NR_110039)	-984	NR_110039	101929607	NR_110039	ENSG00000273125	LINC01990	-	long intergenic non-protein coding RNA 1990	ncRNA	promoter-TSS	Quiescent>WkTSS	TRANSITION
chr3	107522639	107524067	DPPA2+4	peak6075	promoter-TSS (NM_001276286)	391	NM_001276286	56987	NM_020235	ENSG00000114439	BBX	ARTC1|HBP2|HSPC339|MDS001	BBX high mobility group box domain containing	protein-coding	promoter-TSS	ActiveTSS>WkTSS	TRANSITION
chr3	109398639	109399021	DPPA2+4	peak6086	Intergenic	-11160	NR_109841	401082	NM_001145553	ENSG00000228980	LINC01205	-	long intergenic non-protein coding RNA 1205	ncRNA	Intergenic	Quiescent>WkTSSFlnk	TRANSITION
chr3	111979020	111979426	DPPA2+4	peak6089	promoter-TSS (NR_073570)	197	NR_073570	55347	NM_018394	ENSG00000144827	ABHD10	-	abhydrolase domain containing 10	protein-coding	promoter-TSS	ActiveTSS>WkTSS	TRANSITION
chr3	113514487	113515651	DPPA2+4	peak6095	promoter-TSS (NM_001331078)	87	NM_001331078	152185	NM_144718	ENSG00000163611	SPICE1	CCDC52|SPICE	spindle and centriole associated protein 1	protein-coding	promoter-TSS	ActiveTSS>WkTSS	TRANSITION
chr3	113947261	113948580	DPPA2+4	peak6103	promoter-TSS (NM_001363952)	20	NM_001363952	254887	NM_173570	ENSG00000184307	ZDHHC23	DHHC-23|NIDD	zinc finger DHHC-type containing 23	protein-coding	promoter-TSS	ActiveTSS>WkTSS	TRANSITION
chr3	122383013	122384667	DPPA2+4	peak6128	promoter-TSS (NM_014367)	-342	NM_014367	26355	NM_014367	ENSG00000114023	FAM162A	C3orf28|E2IG5|HGTD-P	family with sequence similarity 162 member A	protein-coding	promoter-TSS	ActiveTSS>WkTSS	TRANSITION
chr3	122794769	122795396	DPPA2+4	peak6134	promoter-TSS (NM_032839)	14	NM_032839	84925	NM_032839	ENSG00000138463	SLC49A4	DIRC2|RCC4	solute carrier family 49 member 4	protein-coding	promoter-TSS	ActiveTSS>WkTSS	TRANSITION
chr3	126170988	126171906	DPPA2+4	peak6159	intron (NM_001270364, intron 1 of 22)	-8618	NR_046383	100862662	NR_046383	ENSG00000246022	ALDH1L1-AS2	-	ALDH1L1 antisense RNA 2	ncRNA	intron	Quiescent>ActiveTSSFlnk	TRANSITION
chr3	126541399	126542972	DPPA2+4	peak6172	exon (NM_152889, exon 3 of 3)	16746	NM_152533	152065	NM_152533	ENSG00000180697	C3orf22	-	chromosome 3 open reading frame 22	protein-coding	exon	Quiescent>WkTransc	TRANSITION
chr3	126704268	126705227	DPPA2+4	peak6176	promoter-TSS (NM_001320610)	508	NM_001320610	84303	NM_032343	ENSG00000159685	CHCHD6	CHCM1|MICOS25|Mic25|PPP1R23	coiled-coil-helix-coiled-coil-helix domain containing 6	protein-coding	promoter-TSS	WkTSSFlnk>WkTSS	TRANSITION
chr3	128652903	128654417	DPPA2+4	peak6213	Intergenic	-2842	NM_002950	6184	NM_002950	ENSG00000163902	RPN1	OST1|RBPH1	ribophorin I	protein-coding	Intergenic	Quiescent>WkTSS	TRANSITION
chr3	128697592	128699298	DPPA2+4	peak6216	Intergenic	-27691	NM_004637	7879	NM_004637	ENSG00000075785	RAB7A	PRO2706|RAB7	RAB7A, member RAS oncogene family	protein-coding	Intergenic	Quiescent>WkTransc	TRANSITION
chr3	128794896	128795719	DPPA2+4	peak6217	intron (NM_004637, intron 1 of 5)	-51500	NR_162138	113219457	NR_162138		MIR12124	-	microRNA 12124	ncRNA	intron	WkTransc>StrTransc	TRANSITION
chr3	129026871	129027955	DPPA2+4	peak6222	intron (NM_024768, intron 2 of 7)	-23411	NM_001348521	57501	NM_020741	ENSG00000114656	KIAA1257	-	KIAA1257	protein-coding	intron	Quiescent>WkTSSFlnk	TRANSITION
chr3	129440228	129440668	DPPA2+4	peak6241	promoter-TSS (NM_018262)	224	NM_018262	55764	NM_018262	ENSG00000163913	IFT122	CED|CED1|SPG|WDR10|WDR10p|WDR140	intraflagellar transport 122	protein-coding	promoter-TSS	ActiveTSS>WkTSS	TRANSITION
chr3	134308604	134309069	DPPA2+4	peak6276	Intergenic	-4739	NR_146711	105374119	NR_146711	ENSG00000240006	LINC02004	-	long intergenic non-protein coding RNA 2004	ncRNA	Intergenic	Enh>WkTSSFlnk	TRANSITION
chr3	136752644	136753184	DPPA2+4	peak6306	promoter-TSS (NM_005862)	-536	NM_005862	10274	NM_005862	ENSG00000118007	STAG1	MRD47|SA1|SCC3A	stromal antigen 1	protein-coding	promoter-TSS	ActiveTSS>WkTSS	TRANSITION
chr3	136861637	136862863	DPPA2+4	peak6308	promoter-TSS (NM_006153)	42	NM_006153	4690	NM_006153	ENSG00000158092	NCK1	NCK|NCKalpha|nck-1	NCK adaptor protein 1	protein-coding	promoter-TSS	ActiveTSS>WkTSS	TRANSITION
chr3	138174263	138174883	DPPA2+4	peak6313	promoter-TSS (NM_016216)	348	NM_016216	51163	NM_016216	ENSG00000138231	DBR1	-	debranching RNA lariats 1	protein-coding	promoter-TSS	ActiveTSS>WkTSS	TRANSITION
chr3	138186247	138188095	DPPA2+4	peak6314	promoter-TSS (NM_014154)	-77	NM_014154	25852	NM_014154	ENSG00000114098	ARMC8	GID5|HSPC056|S863-2|VID28	armadillo repeat containing 8	protein-coding	promoter-TSS	WkTSSFlnk>Quiescent	TRANSITION
chr3	138847260	138848281	DPPA2+4	peak6325	Intergenic	-12843	NM_006219	5291	NM_006219	ENSG00000051382	PIK3CB	P110BETA|PI3K|PI3KBETA|PIK3C1	phosphatidylinositol-4,5-bisphosphate 3-kinase catalytic subunit beta	protein-coding	Intergenic	Quiescent>ActiveTSSFlnk	TRANSITION
chr3	139343819	139344236	DPPA2+4	peak6331	promoter-TSS (NM_001363893)	34	NM_001363893	56945	NM_020191	ENSG00000175110	MRPS22	C3orf5|COXPD5|GIBT|GK002|MRP-S22|ODG7|RPMS22	mitochondrial ribosomal protein S22	protein-coding	promoter-TSS	ActiveTSS>WkTSS	TRANSITION
chr3	142595988	142597120	DPPA2+4	peak6350	promoter-TSS (NM_001145319)	161	NM_001145319	5357	NM_002670	ENSG00000120756	PLS1	-	plastin 1	protein-coding	promoter-TSS	ActiveTSS>WkTSS	TRANSITION
chr3	143001597	143002143	DPPA2+4	peak6357	promoter-TSS (NM_001320219)	300	NM_001320219	23350	NM_001080415	ENSG00000163714	U2SURP	SR140|fSAPa	U2 snRNP associated SURP domain containing	protein-coding	promoter-TSS	ActiveTSS>WkTSS	TRANSITION
chr3	146807403	146807620	DPPA2+4	peak6363	Intergenic	-114411	NR_135560	101927866	NR_135560	ENSG00000242671	LINC02010	-	long intergenic non-protein coding RNA 2010	ncRNA	Intergenic	Quiescent>WkTSS	TRANSITION
chr3	147245290	147246097	DPPA2+4	peak6364	Intergenic	146736	NR_033119	84107	NM_032153	ENSG00000174963	ZIC4	-	Zic family member 4	protein-coding	Intergenic	Quiescent>ActiveTSS	TRANSITION
chr3	147988949	147990104	DPPA2+4	peak6382	Intergenic	-88632	NR_134937	100507461	NR_134937	ENSG00000241131	LINC02032	-	long intergenic non-protein coding RNA 2032	ncRNA	Intergenic	Quiescent>WkTSS	TRANSITION
chr3	149812027	149813717	DPPA2+4	peak6390	promoter-TSS (NM_183381)	184	NM_183381	11342	NM_007282	ENSG00000082996	RNF13	EIEE73|RZF	ring finger protein 13	protein-coding	promoter-TSS	Enh>WkTSS	TRANSITION
chr3	150340133	150340951	DPPA2+4	peak6401	Intergenic	-16795	NR_110187	101928022	NR_110186		LINC01214	-	long intergenic non-protein coding RNA 1214	ncRNA	Intergenic	Quiescent>WkTSS	TRANSITION
chr3	150341186	150342350	DPPA2+4	peak6402	Intergenic	-18021	NR_110187	101928022	NR_110186		LINC01214	-	long intergenic non-protein coding RNA 1214	ncRNA	Intergenic	Quiescent>ActiveTSS	TRANSITION
chr3	150346671	150348544	DPPA2+4	peak6403	Intergenic	-23861	NR_110187	101928022	NR_110186		LINC01214	-	long intergenic non-protein coding RNA 1214	ncRNA	Intergenic	Enh>ActiveTSS	TRANSITION
chr3	150385107	150385795	DPPA2+4	peak6407	Intergenic	-22847	NM_014779	9819	NM_014779	ENSG00000196428	TSC22D2	TILZ4a|TILZ4b|TILZ4c	TSC22 domain family member 2	protein-coding	Intergenic	Quiescent>ActiveTSSFlnk	TRANSITION
chr3	152269858	152270609	DPPA2+4	peak6423	promoter-TSS (NR_027037)	-608	NR_027037	401093	NR_027037	ENSG00000229619	MBNL1-AS1	-	MBNL1 antisense RNA 1	ncRNA	promoter-TSS	ActiveTSS>WkTSS	TRANSITION
chr3	153154901	153156236	DPPA2+4	peak6426	Intergenic	-6657	NM_002886	5912	NM_002886	ENSG00000181467	RAP2B	-	RAP2B, member of RAS oncogene family	protein-coding	Intergenic	Quiescent>WkTSS	TRANSITION
chr3	155383126	155383582	DPPA2+4	peak6430	Intergenic	-89671	NM_001352129	100507537	NM_001352129	ENSG00000240045	STRIT1	DWORF	small transmembrane regulator of ion transport 1	protein-coding	Intergenic	Quiescent>WkTSSFlnk	TRANSITION
chr3	155853975	155854427	DPPA2+4	peak6440	promoter-TSS (NM_001363883)	205	NM_001363883	9197	NM_004733	ENSG00000169359	SLC33A1	ACATN|AT-1|AT1|CCHLND|SPG42	solute carrier family 33 member 1	protein-coding	promoter-TSS	ActiveTSS>WkTSS	TRANSITION
chr3	159762484	159766535	DPPA2+4	peak6468	TTS (NR_121669)	4102	NR_121669	100874433	NR_121669		IQCJ-SCHIP1-AS1	uaz98	IQCJ-SCHIP1 readthrough antisense RNA 1	ncRNA	TTS	ActiveTSSFlnk>WkTSS	TRANSITION
chr3	169772345	169773579	DPPA2+4	peak6500	promoter-TSS (NM_018657)	-434	NM_018657	55892	NM_018657	ENSG00000085274	MYNN	OSZF|SBBIZ1|ZBTB31|ZNF902	myoneurin	protein-coding	promoter-TSS	ActiveTSS>WkTSS	TRANSITION
chr3	170357362	170358704	DPPA2+4	peak6506	promoter-TSS (NM_005414)	318	NM_005414	6498	NM_005414	ENSG00000136603	SKIL	SNO|SnoA|SnoI|SnoN	SKI like proto-oncogene	protein-coding	promoter-TSS	WkTSS>ActiveTSS	TRANSITION
chr3	171774277	171774715	DPPA2+4	peak6514	intron (NM_002662, intron 1 of 26)	35987	NM_001130081	5337	NM_002662	ENSG00000075651	PLD1	CVDD	phospholipase D1	protein-coding	intron	Quiescent>Enh	TRANSITION
chr3	171828935	171829370	DPPA2+4	peak6521	Intergenic	-14196	NM_001164436	389177	NM_001164436	ENSG00000186329	TMEM212	-	transmembrane protein 212	protein-coding	Intergenic	Quiescent>WkTSS	TRANSITION
chr3	171866661	171867602	DPPA2+4	peak6530	Intergenic	23783	NM_001164436	389177	NM_001164436	ENSG00000186329	TMEM212	-	transmembrane protein 212	protein-coding	Intergenic	Quiescent>WkTSSFlnk	TRANSITION
chr3	179071214	179072121	DPPA2+4	peak6566	promoter-TSS (NM_152240)	141	NM_152240	64393	NM_022470	ENSG00000172667	ZMAT3	PAG608|WIG-1|WIG1	zinc finger matrin-type 3	protein-coding	promoter-TSS	ActiveTSS>WkTSS	TRANSITION
chr3	179322359	179322850	DPPA2+4	peak6571	promoter-TSS (NM_001303426)	-426	NM_001303426	51193	NM_016331	ENSG00000121864	ZNF639	ANC-2H01|ANC_2H01|ZASC1	zinc finger protein 639	protein-coding	promoter-TSS	ActiveTSSFlnk>WkTSS	TRANSITION
chr3	179562780	179563547	DPPA2+4	peak6576	promoter-TSS (NM_004301)	238	NM_004301	86	NM_004301	ENSG00000136518	ACTL6A	ACTL6|ARPN-BETA|Arp4|BAF53A|INO80K	actin like 6A	protein-coding	promoter-TSS	ActiveTSS>WkTSS	TRANSITION
chr3	181567325	181567704	DPPA2+4	peak6583	intron (NR_075091, intron 4 of 7)	-42819	NR_075089	347689	NR_004053		SOX2-OT	NCRNA00043|SOX2OT	SOX2 overlapping transcript	ncRNA	intron	Quiescent>WkTSS	TRANSITION
chr3	182980044	182980692	DPPA2+4	peak6614	promoter-TSS (NM_020640)	170	NM_020640	54165	NM_020640	ENSG00000043093	DCUN1D1	DCNL1|DCUN1L1|RP42|SCCRO|SCRO|Tes3	defective in cullin neddylation 1 domain containing 1	protein-coding	promoter-TSS	WkTSS>ActiveTSS	TRANSITION
chr3	183100433	183101526	DPPA2+4	peak6616	promoter-TSS (NM_001363880)	-1393	NM_001363880	56922	NM_020166	ENSG00000078070	MCCC1	MCC-B|MCCA	methylcrotonoyl-CoA carboxylase 1	protein-coding	promoter-TSS	Quiescent>WkTSS	TRANSITION
chr3	183162289	183163989	DPPA2+4	peak6620	promoter-TSS (NM_014398)	-405	NM_014398	27074	NM_014398	ENSG00000078081	LAMP3	CD208|DC LAMP|DC-LAMP|DCLAMP|LAMP|LAMP-3|TSC403	lysosomal associated membrane protein 3	protein-coding	promoter-TSS	Quiescent>WkTSS	TRANSITION
chr3	184134230	184135248	DPPA2+4	peak6632	promoter-TSS (NM_003907)	-619	NM_003907	8893	NM_003907	ENSG00000145191	EIF2B5	CACH|CLE|EIF-2B|EIF2Bepsilon|LVWM	eukaryotic translation initiation factor 2B subunit epsilon	protein-coding	promoter-TSS	ActiveTSS>WkTSS	TRANSITION
chr3	187139313	187139795	DPPA2+4	peak6686	promoter-TSS (NM_052969)	-58	NM_052969	116832	NM_052969	ENSG00000163923	RPL39L	L39-2|RPL39L1	ribosomal protein L39 like	protein-coding	promoter-TSS	ActiveTSS>WkTSS	TRANSITION
chr3	189595758	189596637	DPPA2+4	peak6694	promoter-TSS (NM_001329964)	-548	NM_001329964	8626	NM_003722	ENSG00000073282	TP63	AIS|B(p51A)|B(p51B)|EEC3|KET|LMS|NBP|OFC8|RHS|SHFM4|TP53CP|TP53L|TP73L|p40|p51|p53CP|p63|p73H|p73L	tumor protein p63	protein-coding	promoter-TSS	Quiescent>WkTSS	TRANSITION
chr3	194322828	194323271	DPPA2+4	peak6736	Intergenic	-10246	NR_024480	100131551	NR_024480	ENSG00000214145	LINC00887	HEIRCC	long intergenic non-protein coding RNA 887	ncRNA	Intergenic	Enh>WkTSSFlnk	TRANSITION
chr4	785098	786800	DPPA2+4	peak6872	3' UTR (NM_006651, exon 4 of 4)	-4101	NR_036512	100129917	NR_036511	ENSG00000249592	LOC100129917	-	uncharacterized LOC100129917	ncRNA	3' UTR	Quiescent>WkTransc	TRANSITION
chr4	790350	792851	DPPA2+4	peak6875	intron (NM_006651, intron 3 of 3)	-9753	NR_036512	100129917	NR_036511	ENSG00000249592	LOC100129917	-	uncharacterized LOC100129917	ncRNA	intron	Quiescent>Enh	TRANSITION
chr4	1034888	1036417	DPPA2+4	peak6906	Intergenic	23189	NM_021923	53834	NM_021923	ENSG00000127418	FGFRL1	FGFR-5|FGFR5|FHFR	fibroblast growth factor receptor like 1	protein-coding	Intergenic	Quiescent>WkTransc	TRANSITION
chr4	1194236	1195390	DPPA2+4	peak6913	TTS (NR_024569)	14149	NR_024569	100130872	NR_024569		LOC100130872	-	uncharacterized LOC100130872	ncRNA	TTS	Quiescent>WkTSS	TRANSITION
chr4	1289273	1290443	DPPA2+4	peak6919	promoter-TSS (NM_001297430)	-33	NM_001297430	10296	NM_005882	ENSG00000090316	MAEA	EMLP|EMP|GID9|HLC-10|P44EMLP|PIG5	macrophage erythroblast attacher	protein-coding	promoter-TSS	ActiveTSS>WkTSS	TRANSITION
chr4	1567844	1571083	DPPA2+4	peak6937	Intergenic	114527	NM_001013622	152877	NM_001013622	ENSG00000174137	FAM53A	DNTNP	family with sequence similarity 53 member A	protein-coding	Intergenic	Quiescent>WkTSSFlnk	TRANSITION
chr4	1576212	1578592	DPPA2+4	peak6939	Intergenic	106589	NM_001013622	152877	NM_001013622	ENSG00000174137	FAM53A	DNTNP	family with sequence similarity 53 member A	protein-coding	Intergenic	Quiescent>WkTSSFlnk	TRANSITION
chr4	1751177	1753150	DPPA2+4	peak6955	Intergenic	30643	NM_006342	10460	NM_006342	ENSG00000013810	TACC3	ERIC-1|ERIC1	transforming acidic coiled-coil containing protein 3	protein-coding	Intergenic	Quiescent>WkTSSFlnk	TRANSITION
chr4	1757898	1765177	DPPA2+4	peak6957	Intergenic	-31755	NR_148971	2261	NM_000142	ENSG00000068078	FGFR3	ACH|CD333|CEK2|HSFGFR3EX|JTK4	fibroblast growth factor receptor 3	protein-coding	Intergenic	Quiescent>WkTSSFlnk	TRANSITION
chr4	1784389	1786902	DPPA2+4	peak6964	Intergenic	-7647	NR_148971	2261	NM_000142	ENSG00000068078	FGFR3	ACH|CD333|CEK2|HSFGFR3EX|JTK4	fibroblast growth factor receptor 3	protein-coding	Intergenic	Quiescent>WkTransc	TRANSITION
chr4	1869996	1872373	DPPA2+4	peak6971	promoter-TSS (NM_001042424)	-208	NM_001042424	7468	NM_007331	ENSG00000109685	NSD2	KMT3F|KMT3G|MMSET|REIIBP|TRX5|WHS|WHSC1	nuclear receptor binding SET domain protein 2	protein-coding	promoter-TSS	ActiveTSS>WkTSSFlnk	TRANSITION
chr4	2062934	2065015	DPPA2+4	peak6980	exon (NM_178557, exon 3 of 3)	4648	NM_178557	339983	NM_178557	ENSG00000185818	NAT8L	CML3|NACED|NAT8-LIKE	N-acetyltransferase 8 like	protein-coding	exon	Quiescent>StrTransc	TRANSITION
chr4	6782644	6783527	DPPA2+4	peak7042	promoter-TSS (NM_001100590)	354	NM_001100590	9778	NM_014743	ENSG00000170871	KIAA0232	-	KIAA0232	protein-coding	promoter-TSS	WkTSS>ActiveTSS	TRANSITION
chr4	15001507	15005307	DPPA2+4	peak7082	promoter-TSS (NM_001177381)	926	NM_001177381	132864	NM_182485	ENSG00000137449	CPEB2	CPE-BP2|CPEB-2|hCPEB-2	cytoplasmic polyadenylation element binding protein 2	protein-coding	promoter-TSS	ActiveTSS>WkTSS	TRANSITION
chr4	26860285	26861841	DPPA2+4	peak7111	promoter-TSS (NM_020860)	222	NM_020860	57620	NM_020860	ENSG00000109689	STIM2	-	stromal interaction molecule 2	protein-coding	promoter-TSS	ActiveTSS>WkTSS	TRANSITION
chr4	34335473	34336076	DPPA2+4	peak7116	Intergenic	-66028	NR_147184	105374394	NR_147183	ENSG00000248685	LINC02484	-	long intergenic non-protein coding RNA 2484	ncRNA	Intergenic	Quiescent>WkTSS	TRANSITION
chr4	37825959	37826927	DPPA2+4	peak7123	promoter-TSS (NM_018290)	-243	NM_018290	55276	NM_018290	ENSG00000169299	PGM2	MSTP006	phosphoglucomutase 2	protein-coding	promoter-TSS	ActiveTSS>WkTSS	TRANSITION
chr4	38662626	38665920	DPPA2+4	peak7126	promoter-TSS (NM_016531)	74	NM_016531	51274	NM_016531	ENSG00000109787	KLF3	BKLF	Kruppel like factor 3	protein-coding	promoter-TSS	ActiveTSS>WkTSS	TRANSITION
chr4	38672895	38673824	DPPA2+4	peak7128	intron (NM_016531, intron 1 of 5)	-8732	NR_026804	79667	NM_024614	ENSG00000231160	KLF3-AS1	-	KLF3 antisense RNA 1	ncRNA	intron	Enh>ActiveTSSFlnk	TRANSITION
chr4	39637720	39638474	DPPA2+4	peak7142	promoter-TSS (NM_174921)	768	NM_174921	201895	NM_174921	ENSG00000163683	SMIM14	C4orf34	small integral membrane protein 14	protein-coding	promoter-TSS	ActiveTSS>WkTSS	TRANSITION
chr4	39695896	39696342	DPPA2+4	peak7144	Intergenic	-2017	NM_001312648	3093	NM_005339	ENSG00000078140	UBE2K	E2-25K|HIP2|HYPG|LIG|UBC1	ubiquitin conjugating enzyme E2 K	protein-coding	Intergenic	Quiescent>WkTSSFlnk	TRANSITION
chr4	39815002	39816339	DPPA2+4	peak7148	Intergenic	117535	NM_001312647	3093	NM_005339	ENSG00000078140	UBE2K	E2-25K|HIP2|HYPG|LIG|UBC1	ubiquitin conjugating enzyme E2 K	protein-coding	Intergenic	Quiescent>Enh	TRANSITION
chr4	40182864	40184165	DPPA2+4	peak7157	Intergenic	-7565	NM_001278368	399	NM_004310	ENSG00000168421	RHOH	ARHH|TTF	ras homolog family member H	protein-coding	Intergenic	Quiescent>WkTSSFlnk	TRANSITION
chr4	40196273	40197248	DPPA2+4	peak7163	promoter-TSS (NM_001278362)	-146	NM_001278362	399	NM_004310	ENSG00000168421	RHOH	ARHH|TTF	ras homolog family member H	protein-coding	promoter-TSS	Quiescent>ActiveTSS	TRANSITION
chr4	48269174	48270225	DPPA2+4	peak7188	promoter-TSS (NM_003215)	138	NM_003215	7006	NM_003215	ENSG00000135605	TEC	PSCTK4	tec protein tyrosine kinase	protein-coding	promoter-TSS	ActiveTSS>WkTSS	TRANSITION
chr4	48779055	48781024	DPPA2+4	peak7195	promoter-TSS (NM_015030)	259	NM_015030	285527	NM_015030	ENSG00000075539	FRYL	AF4p12|KIAA0826|MOR2	FRY like transcription coactivator	protein-coding	promoter-TSS	ActiveTSS>WkTSS	TRANSITION
chr4	55395248	55396990	DPPA2+4	peak7220	promoter-TSS (NR_073070)	162	NR_073070	55858	NM_018475	ENSG00000134851	TMEM165	CDG2K|FT27|GDT1|TMPT27|TPARL	transmembrane protein 165	protein-coding	promoter-TSS	ActiveTSSFlnk>ActiveTSS	TRANSITION
chr4	63018192	63019049	DPPA2+4	peak7260	Intergenic	-856856	NR_110595	101927186	NR_110595		ADGRL3-AS1	LPHN3-AS1	adhesion G protein-coupled receptor L3 antisense RNA 1	ncRNA	Intergenic	Quiescent>Enh	TRANSITION
chr4	66559869	66560324	DPPA2+4	peak7269	Intergenic	283273	NR_031673	100302177	NR_031673	ENSG00000221563	MIR1269A	MIR1269|MIRN1269|hsa-mir-1269|hsa-mir-1269a	microRNA 1269a	ncRNA	Intergenic	Quiescent>WkTSS	TRANSITION
chr4	66560729	66562472	DPPA2+4	peak7270	Intergenic	284777	NR_031673	100302177	NR_031673	ENSG00000221563	MIR1269A	MIR1269|MIRN1269|hsa-mir-1269|hsa-mir-1269a	microRNA 1269a	ncRNA	Intergenic	Quiescent>ActiveTSS	TRANSITION
chr4	66972352	66972793	DPPA2+4	peak7273	Intergenic	449427	NR_110747	101927237	NR_110747	ENSG00000250075	LOC101927237	-	uncharacterized LOC101927237	ncRNA	Intergenic	Quiescent>WkTSSFlnk	TRANSITION
chr4	67084821	67085346	DPPA2+4	peak7275	Intergenic	336916	NR_110747	101927237	NR_110747	ENSG00000250075	LOC101927237	-	uncharacterized LOC101927237	ncRNA	Intergenic	Quiescent>WkTSS	TRANSITION
chr4	67151314	67152370	DPPA2+4	peak7276	Intergenic	270158	NR_110747	101927237	NR_110747	ENSG00000250075	LOC101927237	-	uncharacterized LOC101927237	ncRNA	Intergenic	Quiescent>WkTSS	TRANSITION
chr4	75723748	75724399	DPPA2+4	peak7292	promoter-TSS (NM_003715)	-448	NM_003715	8615	NM_003715	ENSG00000138768	USO1	P115|TAP|VDP	USO1 vesicle transport factor	protein-coding	promoter-TSS	ActiveTSS>WkTSS	TRANSITION
chr4	76689032	76689870	DPPA2+4	peak7307	intron (NM_020859, intron 2 of 10)	113900	NR_039655	100616254	NR_039655	ENSG00000283682	MIR548AH	-	microRNA 548ah	ncRNA	intron	ActiveTSS>WkTSS	TRANSITION
chr4	77818054	77820783	DPPA2+4	peak7312	promoter-TSS (NM_144571)	-51	NM_144571	246175	NM_144571	ENSG00000138767	CNOT6L	CCR4b	CCR4-NOT transcription complex subunit 6 like	protein-coding	promoter-TSS	ActiveTSS>WkTSS	TRANSITION
chr4	85937990	85938499	DPPA2+4	peak7357	intron (NM_031305, intron 1 of 6)	8229	NM_031305	83478	NM_031305	ENSG00000138639	ARHGAP24	FILGAP|RC-GAP72|RCGAP72|p73|p73RhoGAP	Rho GTPase activating protein 24	protein-coding	intron	Quiescent>WkTSSFlnk	TRANSITION
chr4	88283599	88284402	DPPA2+4	peak7370	promoter-TSS (NM_152542)	560	NM_152542	152926	NM_152542	ENSG00000163644	PPM1K	BDP|MSUDMV|PP2Ckappa|PP2Cm|PTMP|UG0882E07	protein phosphatase, Mg2+/Mn2+ dependent 1K	protein-coding	promoter-TSS	ActiveTSS>WkTSS	TRANSITION
chr4	88378827	88379372	DPPA2+4	peak7371	promoter-TSS (NM_001165136)	361	NM_001165136	55008	NM_017912	ENSG00000138642	HERC6	-	HECT and RLD domain containing E3 ubiquitin protein ligase family member 6	protein-coding	promoter-TSS	ActiveTSS>WkTSS	TRANSITION
chr4	98995146	98995524	DPPA2+4	peak7382	promoter-TSS (NM_015143)	-386	NM_015143	23173	NM_015143	ENSG00000164024	METAP1	MAP1A|MetAP1A	methionyl aminopeptidase 1	protein-coding	promoter-TSS	WkTSS>ActiveTSS	TRANSITION
chr4	102344368	102344759	DPPA2+4	peak7387	promoter-TSS (NM_022154)	627	NM_022154	64116	NM_022154	ENSG00000138821	SLC39A8	BIGM103|CDG2N|LZT-Hs6|PP3105|ZIP8	solute carrier family 39 member 8	protein-coding	promoter-TSS	ActiveTSS>WkTSS	TRANSITION
chr4	102828160	102828474	DPPA2+4	peak7391	promoter-TSS (NM_181889)	-137	NM_181889	7323	NM_003340	ENSG00000109332	UBE2D3	E2(17)KB3|UBC4/5|UBCH5C	ubiquitin conjugating enzyme E2 D3	protein-coding	promoter-TSS	ActiveTSS>WkTSS	TRANSITION
chr4	104394570	104395200	DPPA2+4	peak7395	Intergenic	-96080	NR_125926	101929468	NR_125926	ENSG00000245384	CXXC4-AS1	-	CXXC4 antisense RNA 1	ncRNA	Intergenic	Quiescent>WkTSS	TRANSITION
chr4	109729639	109730441	DPPA2+4	peak7415	promoter-TSS (NM_030821)	30	NM_030821	81579	NM_030821	ENSG00000123739	PLA2G12A	GXII|PLA2G12|ROSSY	phospholipase A2 group XIIA	protein-coding	promoter-TSS	ActiveTSS>WkTSS	TRANSITION
chr4	113759906	113762706	DPPA2+4	peak7437	promoter-TSS (NM_001321587)	432	NM_001321587	817	NM_001221	ENSG00000145349	CAMK2D	CAMKD	calcium/calmodulin dependent protein kinase II delta	protein-coding	promoter-TSS	ActiveTSS>WkTSS	TRANSITION
chr4	117798934	117799503	DPPA2+4	peak7443	Intergenic	-35182	NR_147154	105377391	NR_147154	ENSG00000229565	LINC02264	-	long intergenic non-protein coding RNA 2264	ncRNA	Intergenic	Quiescent>WkTSS	TRANSITION
chr4	119173439	119174329	DPPA2+4	peak7453	intron (NM_016599, intron 5 of 5)	38100	NM_016599	51778	NM_016599	ENSG00000172399	MYOZ2	C4orf5|CMH16|CS-1|FATZ-2	myozenin 2	protein-coding	intron	Quiescent>WkTSS	TRANSITION
chr4	120066195	120067619	DPPA2+4	peak7458	promoter-TSS (NM_002358)	-59	NM_002358	4085	NM_002358	ENSG00000164109	MAD2L1	HSMAD2|MAD2	mitotic arrest deficient 2 like 1	protein-coding	promoter-TSS	ActiveTSS>WkTSS	TRANSITION
chr4	121822972	121824084	DPPA2+4	peak7462	promoter-TSS (NM_001237)	355	NM_001237	890	NM_001237	ENSG00000145386	CCNA2	CCN1|CCNA	cyclin A2	protein-coding	promoter-TSS	ActiveTSS>ActiveTSSFlnk	TRANSITION
chr4	122921807	122923513	DPPA2+4	peak7477	promoter-TSS (NM_007083)	-63	NM_007083	11162	NM_007083	ENSG00000170917	NUDT6	ASFGF2|FGF-AS|FGF2AS|GFG-1|GFG1	nudix hydrolase 6	protein-coding	promoter-TSS	ActiveTSS>WkTSS	TRANSITION
chr4	123453483	123454616	DPPA2+4	peak7487	Intergenic	54510	NM_005841	10252	NM_005841	ENSG00000164056	SPRY1	hSPRY1	sprouty RTK signaling antagonist 1	protein-coding	Intergenic	Quiescent>Enh	TRANSITION
chr4	125229380	125230094	DPPA2+4	peak7500	Intergenic	-86675	NM_001291303	79633	NM_024582	ENSG00000196159	FAT4	CDHF14|CDHR11|FAT-J|FATJ|HKLLS2|NBLA00548|VMLDS2	FAT atypical cadherin 4	protein-coding	Intergenic	Quiescent>WkTSS	TRANSITION
chr4	126779044	126780357	DPPA2+4	peak7504	Intergenic	-853256	NM_015693	27152	NM_015693	ENSG00000164066	INTU	CPLANE4|INT|OFD17|PDZD6|PDZK6|SRTD20	inturned planar cell polarity protein	protein-coding	Intergenic	Quiescent>WkTSS	TRANSITION
chr4	126954714	126956798	DPPA2+4	peak7506	Intergenic	-677201	NM_015693	27152	NM_015693	ENSG00000164066	INTU	CPLANE4|INT|OFD17|PDZD6|PDZK6|SRTD20	inturned planar cell polarity protein	protein-coding	Intergenic	Quiescent>WkTSS	TRANSITION
chr4	128047444	128048310	DPPA2+4	peak7515	Intergenic	-13435	NM_018078	55132	NM_018078	ENSG00000138709	LARP1B	LARP2	La ribonucleoprotein domain family member 1B	protein-coding	Intergenic	Quiescent>WkTSS	TRANSITION
chr4	128810516	128812820	DPPA2+4	peak7522	promoter-TSS (NM_001287443)	-176	NM_001287443	79960	NM_024900	ENSG00000077684	JADE1	PHF17	jade family PHD finger 1	protein-coding	promoter-TSS	ActiveTSS>WkTSS	TRANSITION
chr4	137735317	137735798	DPPA2+4	peak7536	Intergenic	189827	NR_146553	105377443	NR_146553	ENSG00000251632	LINC02172	-	long intergenic non-protein coding RNA 2172	ncRNA	Intergenic	Quiescent>ActiveTSSFlnk	TRANSITION
chr4	139082847	139084626	DPPA2+4	peak7544	promoter-TSS (NM_006874)	487	NM_006874	1998	NM_006874	ENSG00000109381	ELF2	EU32|NERF|NERF-1A|NERF-1B|NERF-1a,b|NERF-2	E74 like ETS transcription factor 2	protein-coding	promoter-TSS	ActiveTSS>WkTSS	TRANSITION
chr4	140755736	140756911	DPPA2+4	peak7556	promoter-TSS (NM_015130)	61	NM_015130	23158	NM_015130	ENSG00000109436	TBC1D9	GRAMD9|MDR1	TBC1 domain family member 9	protein-coding	promoter-TSS	ActiveTSS>WkTSS	TRANSITION
chr4	146521672	146522378	DPPA2+4	peak7564	promoter-TSS (NM_032128)	-54	NM_032128	84068	NM_032128	ENSG00000120519	SLC10A7	C4orf13|P7|SSASKS	solute carrier family 10 member 7	protein-coding	promoter-TSS	ActiveTSS>WkTSS	TRANSITION
chr4	151014603	151016410	DPPA2+4	peak7570	promoter-TSS (NM_006726)	-10	NM_006726	987	NM_006726	ENSG00000198589	LRBA	BGL|CDC4L|CVID8|LAB300|LBA	LPS responsive beige-like anchor protein	protein-coding	promoter-TSS	ActiveTSS>WkTSS	TRANSITION
chr4	151324933	151325943	DPPA2+4	peak7572	Intergenic	48265	NM_001353611	345062	NM_183375	ENSG00000189099	PRSS48	ESSPL	serine protease 48	protein-coding	Intergenic	ActiveTSS>WkTSS	TRANSITION
chr4	156694960	156695888	DPPA2+4	peak7602	Intergenic	276375	NM_016205	56034	NM_016205	ENSG00000145431	PDGFC	FALLOTEIN|SCDGF	platelet derived growth factor C	protein-coding	Intergenic	Quiescent>WkTSSFlnk	TRANSITION
chr4	158043963	158044553	DPPA2+4	peak7624	Intergenic	-126494	NR_147408	285505	NR_147407	ENSG00000248429	FAM198B-AS1	-	FAM198B antisense RNA 1	ncRNA	Intergenic	Quiescent>ActiveTSS	TRANSITION
chr4	158073468	158073924	DPPA2+4	peak7628	Intergenic	-97056	NR_147408	285505	NR_147407	ENSG00000248429	FAM198B-AS1	-	FAM198B antisense RNA 1	ncRNA	Intergenic	Quiescent>WkTSS	TRANSITION
chr4	159047799	159048503	DPPA2+4	peak7643	Intergenic	-12922	NM_152543	152940	NM_152543	ENSG00000164123	C4orf45	-	chromosome 4 open reading frame 45	protein-coding	Intergenic	Quiescent>Enh	TRANSITION
chr4	159197147	159197987	DPPA2+4	peak7649	intron (NM_001351724, intron 3 of 30)	-30065	NM_001351726	9693	NM_014247	ENSG00000109756	RAPGEF2	CNrasGEF|NRAPGEP|PDZ-GEF1|PDZGEF1|RA-GEF|RA-GEF-1|RAGEF|Rap-GEP|nRap GEP	Rap guanine nucleotide exchange factor 2	protein-coding	intron	Quiescent>WkTSSFlnk	TRANSITION
chr4	159201865	159203120	DPPA2+4	peak7650	intron (NM_001351724, intron 3 of 30)	-25139	NM_001351726	9693	NM_014247	ENSG00000109756	RAPGEF2	CNrasGEF|NRAPGEP|PDZ-GEF1|PDZGEF1|RA-GEF|RA-GEF-1|RAGEF|Rap-GEP|nRap GEP	Rap guanine nucleotide exchange factor 2	protein-coding	intron	Quiescent>WkTransc	TRANSITION
chr4	169270229	169271552	DPPA2+4	peak7662	promoter-TSS (NM_020870)	65	NM_020870	57630	NM_020870	ENSG00000154447	SH3RF1	POSH|RNF142|SH3MD2	SH3 domain containing ring finger 1	protein-coding	promoter-TSS	ActiveTSS>WkTSS	TRANSITION
chr4	169612546	169613059	DPPA2+4	peak7663	promoter-TSS (NM_001199399)	-220	NM_001199399	4750	NM_012224	ENSG00000137601	NEK1	ALS24|NY-REN-55|SRPS2|SRPS2A|SRTD6	NIMA related kinase 1	protein-coding	promoter-TSS	ActiveTSS>WkTSS	TRANSITION
chr4	173334715	173335786	DPPA2+4	peak7667	promoter-TSS (NM_002129)	-893	NM_002129	3148	NM_002129	ENSG00000164104	HMGB2	HMG2	high mobility group box 2	protein-coding	promoter-TSS	ActiveTSS>WkTSS	TRANSITION
chr4	173343321	173343914	DPPA2+4	peak7669	Intergenic	-9260	NM_002129	3148	NM_002129	ENSG00000164104	HMGB2	HMG2	high mobility group box 2	protein-coding	Intergenic	Quiescent>WkTSS	TRANSITION
chr4	183443754	183444496	DPPA2+4	peak7729	promoter-TSS (NM_017632)	-511	NM_017632	55602	NM_017632	ENSG00000168564	CDKN2AIP	CARF	CDKN2A interacting protein	protein-coding	promoter-TSS	ActiveTSS>WkTSS	TRANSITION
chr4	184548543	184549460	DPPA2+4	peak7741	Intergenic	-11419	NR_147158	105377585	NR_147158	ENSG00000271538	LINC02427	-	long intergenic non-protein coding RNA 2427	ncRNA	Intergenic	Quiescent>WkTransc	TRANSITION
chr4	185396027	185396452	DPPA2+4	peak7752	promoter-TSS (NM_181726)	-601	NM_181726	353322	NM_181726	ENSG00000186352	ANKRD37	Lrp2bp	ankyrin repeat domain 37	protein-coding	promoter-TSS	ActiveTSS>WkTSS	TRANSITION
chr4	185779536	185780276	DPPA2+4	peak7756	intron (NM_021069, intron 1 of 20)	-4052	NM_001145673	8470	NM_003603	ENSG00000154556	SORBS2	ARGBP2|PRO0618	sorbin and SH3 domain containing 2	protein-coding	intron	Quiescent>WkTSS	TRANSITION
chr4	185820150	185820862	DPPA2+4	peak7765	intron (NM_021069, intron 1 of 20)	-8250	NM_001145670	8470	NM_003603	ENSG00000154556	SORBS2	ARGBP2|PRO0618	sorbin and SH3 domain containing 2	protein-coding	intron	Quiescent>WkTSS	TRANSITION
chr4	185999279	186000153	DPPA2+4	peak7777	Intergenic	-43344	NM_021069	8470	NM_003603	ENSG00000154556	SORBS2	ARGBP2|PRO0618	sorbin and SH3 domain containing 2	protein-coding	Intergenic	Quiescent>WkTSSFlnk	TRANSITION
chr4	186685608	186686128	DPPA2+4	peak7793	intron (NM_005245, intron 2 of 26)	37988	NM_005245	2195	NM_005245	ENSG00000083857	FAT1	CDHF7|CDHR8|FAT|ME5|hFat1	FAT atypical cadherin 1	protein-coding	intron	Enh>WkTSS	TRANSITION
chr4	186723194	186726702	DPPA2+4	peak7797	promoter-TSS (NM_005245)	-1092	NM_005245	2195	NM_005245	ENSG00000083857	FAT1	CDHF7|CDHR8|FAT|ME5|hFat1	FAT atypical cadherin 1	protein-coding	promoter-TSS	ActiveTSS>WkTSS	TRANSITION
chr5	185287	185808	DPPA2+4	peak7818	3' UTR (NM_052909, exon 20 of 20)	-5947	NM_001080478	389257	NM_001080478	ENSG00000185028	LRRC14B	-	leucine rich repeat containing 14B	protein-coding	3' UTR	Quiescent>WkTSSFlnk	TRANSITION
chr5	190559	192707	DPPA2+4	peak7820	promoter-TSS (NM_001080478)	138	NM_001080478	389257	NM_001080478	ENSG00000185028	LRRC14B	-	leucine rich repeat containing 14B	protein-coding	promoter-TSS	Quiescent>Enh	TRANSITION
chr5	194616	196165	DPPA2+4	peak7822	3' UTR (NM_001080478, exon 2 of 2)	3896	NM_001080478	389257	NM_001080478	ENSG00000185028	LRRC14B	-	leucine rich repeat containing 14B	protein-coding	3' UTR	Quiescent>WkTSSFlnk	TRANSITION
chr5	337538	338170	DPPA2+4	peak7834	intron (NM_020731, intron 1 of 11)	33678	NM_001242412	57491	NM_020731	ENSG00000286169	AHRR	AHH|AHHR|bHLHe77	aryl-hydrocarbon receptor repressor	protein-coding	intron	Quiescent>WkTSSFlnk	TRANSITION
chr5	436012	436456	DPPA2+4	peak7843	3' UTR (NM_001242412, exon 11 of 11)	6926	NR_126522	116349	NM_138464	ENSG00000221990	EXOC3-AS1	C5orf55	EXOC3 antisense RNA 1	ncRNA	3' UTR	Quiescent>WkTransc	TRANSITION
chr5	892166	893369	DPPA2+4	peak7893	promoter-TSS (NM_023924)	33	NM_023924	65980	NM_023924	ENSG00000028310	BRD9	LAVS3040|PRO9856	bromodomain containing 9	protein-coding	promoter-TSS	ActiveTSS>ActiveTSSFlnk	TRANSITION
chr5	10524412	10525162	DPPA2+4	peak8006	Intergenic	-2703	NR_134289	389273	NR_134289	ENSG00000249160	LINC02213	-	long intergenic non-protein coding RNA 2213	ncRNA	Intergenic	Quiescent>WkTSSFlnk	TRANSITION
chr5	10533778	10535999	DPPA2+4	peak8009	Intergenic	-12805	NR_134289	389273	NR_134289	ENSG00000249160	LINC02213	-	long intergenic non-protein coding RNA 2213	ncRNA	Intergenic	Quiescent>Enh	TRANSITION
chr5	14266892	14267637	DPPA2+4	peak8056	intron (NM_007118, intron 1 of 56)	123923	NM_007118	7204	NM_007118	ENSG00000038382	TRIO	ARHGEF23|MEBAS|MRD44|tgat	trio Rho guanine nucleotide exchange factor	protein-coding	intron	Enh>WkTSSFlnk	TRANSITION
chr5	16990591	16992623	DPPA2+4	peak8072	Intergenic	-55319	NM_012334	4651	NM_012334	ENSG00000145555	MYO10	-	myosin X	protein-coding	Intergenic	Quiescent>WkTSS	TRANSITION
chr5	17032054	17032816	DPPA2+4	peak8074	Intergenic	-96147	NM_012334	4651	NM_012334	ENSG00000145555	MYO10	-	myosin X	protein-coding	Intergenic	Quiescent>WkTSS	TRANSITION
chr5	17061793	17062752	DPPA2+4	peak8075	Intergenic	93719	NR_162112	113218490	NR_162112		MIR10522	-	microRNA 10522	ncRNA	Intergenic	Quiescent>ActiveTSSFlnk	TRANSITION
chr5	21341395	21341882	DPPA2+4	peak8078	Intergenic	-117841	NR_027026	728411	NM_207331	ENSG00000183666	GUSBP1	-	GUSB pseudogene 1	pseudo	Intergenic	ActiveTSS>WkTSS	TRANSITION
chr5	23951370	23952132	DPPA2+4	peak8080	promoter-TSS (NR_131245)	403	NR_131245	439936	NR_131245	ENSG00000248874	C5orf17	-	chromosome 5 open reading frame 17 (putative)	ncRNA	promoter-TSS	Quiescent>WkTSS	TRANSITION
chr5	24233114	24233698	DPPA2+4	peak8081	Intergenic	282058	NR_131245	439936	NR_131245	ENSG00000248874	C5orf17	-	chromosome 5 open reading frame 17 (putative)	ncRNA	Intergenic	Quiescent>WkTransc	TRANSITION
chr5	24728611	24730485	DPPA2+4	peak8094	Intergenic	-84570	NM_006727	1008	NM_006727	ENSG00000040731	CDH10	-	cadherin 10	protein-coding	Intergenic	Quiescent>ActiveTSS	TRANSITION
chr5	24747599	24749203	DPPA2+4	peak8098	Intergenic	92182	NR_037896	340107	NR_037896	ENSG00000248908	LINC02239	-	long intergenic non-protein coding RNA 2239	ncRNA	Intergenic	Quiescent>Enh	TRANSITION
chr5	24749875	24752243	DPPA2+4	peak8099	Intergenic	89524	NR_037896	340107	NR_037896	ENSG00000248908	LINC02239	-	long intergenic non-protein coding RNA 2239	ncRNA	Intergenic	Quiescent>Enh	TRANSITION
chr5	24808604	24808871	DPPA2+4	peak8100	Intergenic	31845	NR_037896	340107	NR_037896	ENSG00000248908	LINC02239	-	long intergenic non-protein coding RNA 2239	ncRNA	Intergenic	Quiescent>WkTSSFlnk	TRANSITION
chr5	24817109	24817869	DPPA2+4	peak8101	Intergenic	23094	NR_037896	340107	NR_037896	ENSG00000248908	LINC02239	-	long intergenic non-protein coding RNA 2239	ncRNA	Intergenic	Quiescent>WkTSS	TRANSITION
chr5	25058109	25059005	DPPA2+4	peak8111	Intergenic	132099	NR_147006	105374694	NR_147006	ENSG00000251273	LINC02228	-	long intergenic non-protein coding RNA 2228	ncRNA	Intergenic	Quiescent>WkTSS	TRANSITION
chr5	25060113	25061136	DPPA2+4	peak8113	Intergenic	130031	NR_147006	105374694	NR_147006	ENSG00000251273	LINC02228	-	long intergenic non-protein coding RNA 2228	ncRNA	Intergenic	Quiescent>WkTSSFlnk	TRANSITION
chr5	25061251	25061918	DPPA2+4	peak8114	Intergenic	129071	NR_147006	105374694	NR_147006	ENSG00000251273	LINC02228	-	long intergenic non-protein coding RNA 2228	ncRNA	Intergenic	Quiescent>WkTransc	TRANSITION
chr5	25448123	25448913	DPPA2+4	peak8118	Intergenic	257565	NR_136209	105374693	NR_136209		LINC02211	-	long intergenic non-protein coding RNA 2211	ncRNA	Intergenic	Quiescent>ActiveTSSFlnk	TRANSITION
chr5	27216555	27216848	DPPA2+4	peak8126	Intergenic	-178116	NM_016279	1007	NM_016279	ENSG00000113100	CDH9	-	cadherin 9	protein-coding	Intergenic	Quiescent>WkTSS	TRANSITION
chr5	27217184	27218845	DPPA2+4	peak8127	Intergenic	-179429	NM_016279	1007	NM_016279	ENSG00000113100	CDH9	-	cadherin 9	protein-coding	Intergenic	Quiescent>WkTSS	TRANSITION
chr5	28483071	28484498	DPPA2+4	peak8151	Intergenic	-196120	NR_134265	105374698	NR_134265	ENSG00000249785	LINC02103	-	long intergenic non-protein coding RNA 2103	ncRNA	Intergenic	Quiescent>WkTransc	TRANSITION
chr5	30994199	30995271	DPPA2+4	peak8170	Intergenic	-198951	NM_001362435	1004	NM_004932	ENSG00000113361	CDH6	CAD6|KCAD	cadherin 6	protein-coding	Intergenic	Quiescent>Enh	TRANSITION
chr5	31029667	31030374	DPPA2+4	peak8173	Intergenic	-163665	NM_001362435	1004	NM_004932	ENSG00000113361	CDH6	CAD6|KCAD	cadherin 6	protein-coding	Intergenic	Quiescent>WkTSSFlnk	TRANSITION
chr5	31144636	31145494	DPPA2+4	peak8191	Intergenic	-48621	NM_001362435	1004	NM_004932	ENSG00000113361	CDH6	CAD6|KCAD	cadherin 6	protein-coding	Intergenic	Quiescent>WkTSSFlnk	TRANSITION
chr5	40826368	40827053	DPPA2+4	peak8271	non-coding (NR_159993, exon 5 of 5)	6024	NR_002583	619564	NR_002583	ENSG00000212296	SNORD72	HBII-240	small nucleolar RNA, C/D box 72	snoRNA	non-coding	StrTransc>IntraFlnk	TRANSITION
chr5	43483236	43484885	DPPA2+4	peak8305	promoter-TSS (NM_022483)	-196	NM_022483	64417	NM_022483	ENSG00000151881	TMEM267	C5orf28	transmembrane protein 267	protein-coding	promoter-TSS	Enh>WkTSSFlnk	TRANSITION
chr5	44938921	44940770	DPPA2+4	peak8327	Intergenic	130899	NM_016640	10884	NM_016640	ENSG00000112996	MRPS30	MRP-S30|PAP|PDCD9|S30mt	mitochondrial ribosomal protein S30	protein-coding	Intergenic	Quiescent>Enh	TRANSITION
chr5	44951128	44952950	DPPA2+4	peak8332	Intergenic	143092	NM_016640	10884	NM_016640	ENSG00000112996	MRPS30	MRP-S30|PAP|PDCD9|S30mt	mitochondrial ribosomal protein S30	protein-coding	Intergenic	Quiescent>Enh	TRANSITION
chr5	45533162	45534092	DPPA2+4	peak8338	intron (NM_021072, intron 2 of 7)	162753	NM_021072	348980	NM_021072	ENSG00000164588	HCN1	BCNG-1|BCNG1|EIEE24|HAC-2	hyperpolarization activated cyclic nucleotide gated potassium channel 1	protein-coding	intron	Quiescent>ActiveTSSFlnk	TRANSITION
chr5	52799615	52799998	DPPA2+4	peak8348	intron (NM_181501, intron 1 of 28)	11891	NM_181501	3672	NM_181501	ENSG00000213949	ITGA1	CD49a|VLA1	integrin subunit alpha 1	protein-coding	intron	ActiveTSS>WkTSS	TRANSITION
chr5	55538737	55539135	DPPA2+4	peak8366	Intergenic	-3858	NM_176895	8611	NM_003711	ENSG00000067113	PLPP1	LLP1a|LPP1|PAP-2a|PAP2|PPAP2A	phospholipid phosphatase 1	protein-coding	Intergenic	Quiescent>ActiveTSS	TRANSITION
chr5	55561109	55561659	DPPA2+4	peak8367	Intergenic	-26306	NM_176895	8611	NM_003711	ENSG00000067113	PLPP1	LLP1a|LPP1|PAP-2a|PAP2|PPAP2A	phospholipid phosphatase 1	protein-coding	Intergenic	Quiescent>Enh	TRANSITION
chr5	55577261	55578196	DPPA2+4	peak8371	Intergenic	-42651	NM_176895	8611	NM_003711	ENSG00000067113	PLPP1	LLP1a|LPP1|PAP-2a|PAP2|PPAP2A	phospholipid phosphatase 1	protein-coding	Intergenic	Quiescent>ActiveTSSFlnk	TRANSITION
chr5	55581634	55582234	DPPA2+4	peak8372	Intergenic	-46856	NM_176895	8611	NM_003711	ENSG00000067113	PLPP1	LLP1a|LPP1|PAP-2a|PAP2|PPAP2A	phospholipid phosphatase 1	protein-coding	Intergenic	Quiescent>Enh	TRANSITION
chr5	58459349	58461206	DPPA2+4	peak8411	promoter-TSS (NM_001252226)	-139	NM_001252226	10769	NM_006622	ENSG00000145632	PLK2	SNK|hPlk2|hSNK	polo like kinase 2	protein-coding	promoter-TSS	Enh>WkTSS	TRANSITION
chr5	65924566	65926653	DPPA2+4	peak8459	promoter-TSS (NM_001006600)	-944	NM_001006600	55914	NM_018695	ENSG00000112851	ERBIN	ERBB2IP|HEL-S-78|LAP2	erbb2 interacting protein	protein-coding	promoter-TSS	ActiveTSS>WkTSS	TRANSITION
chr5	68215037	68217095	DPPA2+4	peak8462	promoter-TSS (NM_181523)	310	NM_181523	5295	NM_181504	ENSG00000145675	PIK3R1	AGM7|GRB1|IMD36|p85|p85-ALPHA	phosphoinositide-3-kinase regulatory subunit 1	protein-coding	promoter-TSS	ActiveTSS>WkTSS	TRANSITION
chr5	69709847	69710882	DPPA2+4	peak8477	promoter-TSS (NR_027386)	162	NR_027386	653188	NR_027386	ENSG00000253203	GUSBP3	GUSBP1|SMA3	GUSB pseudogene 3	pseudo	promoter-TSS	ActiveTSS>WkTSS	TRANSITION
chr5	69797301	69797804	DPPA2+4	peak8486	Intergenic	-47116	NR_146391	653080	NR_146391		LOC653080	-	glucuronidase beta pseudogene	pseudo	Intergenic	Quiescent>ActiveTSS	TRANSITION
chr5	70655560	70656490	DPPA2+4	peak8519	promoter-TSS (NR_134268)	461	NR_134268	102724392	NR_134268		LINC02197	-	long intergenic non-protein coding RNA 2197	ncRNA	promoter-TSS	Quiescent>WkTSS	TRANSITION
chr5	70672168	70672690	DPPA2+4	peak8522	Intergenic	-15589	NR_134269	102724392	NR_134268		LINC02197	-	long intergenic non-protein coding RNA 2197	ncRNA	Intergenic	Quiescent>ActiveTSS	TRANSITION
chr5	70719530	70720561	DPPA2+4	peak8526	promoter-TSS (NR_146391)	257	NR_146391	653080	NR_146391		LOC653080	-	glucuronidase beta pseudogene	pseudo	promoter-TSS	ActiveTSS>WkTSS	TRANSITION
chr5	71336630	71336955	DPPA2+4	peak8532	intron (NR_134269, intron 2 of 2)	-38992	NR_003922	5370	NM_031888	ENSG00000169040	PMCHL2	-	pro-melanin concentrating hormone like 2 (pseudogene)	pseudo	intron	Quiescent>ActiveTSS	TRANSITION
chr5	72815949	72817738	DPPA2+4	peak8544	promoter-TSS (NM_001364292)	183	NM_001364292	3842	NM_002270	ENSG00000083312	TNPO1	IPO2|KPNB2|MIP|MIP1|TRN	transportin 1	protein-coding	promoter-TSS	ActiveTSS>WkTSS	TRANSITION
chr5	79235587	79235942	DPPA2+4	peak8588	promoter-TSS (NM_152405)	-366	NM_152405	133746	NM_152405	ENSG00000152409	JMY	WHAMM2|WHDC1L3	junction mediating and regulatory protein, p53 cofactor	protein-coding	promoter-TSS	ActiveTSS>WkTSS	TRANSITION
chr5	80407445	80408877	DPPA2+4	peak8595	promoter-TSS (NM_001284237)	97	NM_001284237	9765	NM_014733	ENSG00000039319	ZFYVE16	PPP1R69	zinc finger FYVE-type containing 16	protein-coding	promoter-TSS	ActiveTSS>WkTSS	TRANSITION
chr5	80487847	80488974	DPPA2+4	peak8596	promoter-TSS (NM_205548)	311	NM_205548	167555	NM_205548	ENSG00000152380	FAM151B	UNQ9217	family with sequence similarity 151 member B	protein-coding	promoter-TSS	ActiveTSS>WkTSS	TRANSITION
chr5	81851467	81851941	DPPA2+4	peak8604	Intergenic	-100451	NM_001345886	23635	NM_012446	ENSG00000145687	SSBP2	HSPC116|SOSS-B2	single stranded DNA binding protein 2	protein-coding	Intergenic	Enh>ActiveTSS	TRANSITION
chr5	89724407	89724938	DPPA2+4	peak8633	Intergenic	292047	NR_037433	100500825	NR_037433	ENSG00000264342	MIR3660	mir-3660	microRNA 3660	ncRNA	Intergenic	Quiescent>Enh	TRANSITION
chr5	89827449	89828103	DPPA2+4	peak8635	Intergenic	188944	NR_037433	100500825	NR_037433	ENSG00000264342	MIR3660	mir-3660	microRNA 3660	ncRNA	Intergenic	Quiescent>ActiveTSS	TRANSITION
chr5	90597735	90598980	DPPA2+4	peak8650	intron (NR_003149, intron 1 of 89)	39561	NR_003149	84059	NM_032119	ENSG00000164199	ADGRV1	FEB4|GPR98|MASS1|USH2B|USH2C|VLGR1|VLGR1b	adhesion G protein-coupled receptor V1	protein-coding	intron	Quiescent>WkTransc	TRANSITION
chr5	92687871	92688675	DPPA2+4	peak8675	Intergenic	883070	NR_109825	441094	NR_015369	ENSG00000237187	NR2F1-AS1	-	NR2F1 antisense RNA 1	ncRNA	Intergenic	Quiescent>WkTSS	TRANSITION
chr5	92777853	92778655	DPPA2+4	peak8678	Intergenic	793089	NR_109825	441094	NR_015369	ENSG00000237187	NR2F1-AS1	-	NR2F1 antisense RNA 1	ncRNA	Intergenic	Quiescent>WkTSSFlnk	TRANSITION
chr5	93421689	93422341	DPPA2+4	peak8688	intron (NR_109822, intron 2 of 2)	149328	NR_109825	441094	NR_015369	ENSG00000237187	NR2F1-AS1	-	NR2F1 antisense RNA 1	ncRNA	intron	Quiescent>ActiveTSS	TRANSITION
chr5	94618138	94619337	DPPA2+4	peak8718	promoter-TSS (NM_032290)	69	NM_032290	84250	NM_032290	ENSG00000133302	SLF1	ANKRD32|BRCTD1|BRCTx	SMC5-SMC6 complex localization factor 1	protein-coding	promoter-TSS	ActiveTSS>WkTSS	TRANSITION
chr5	96922271	96923281	DPPA2+4	peak8732	Intergenic	-13304	NM_005575	4012	NM_005575	ENSG00000113441	LNPEP	CAP|IRAP|P-LAP|PLAP	leucyl and cystinyl aminopeptidase	protein-coding	Intergenic	Quiescent>WkTSS	TRANSITION
chr5	96934149	96937279	DPPA2+4	peak8733	promoter-TSS (NM_005575)	-366	NM_005575	4012	NM_005575	ENSG00000113441	LNPEP	CAP|IRAP|P-LAP|PLAP	leucyl and cystinyl aminopeptidase	protein-coding	promoter-TSS	ActiveTSSFlnk>WkTSS	TRANSITION
chr5	108685105	108685814	DPPA2+4	peak8759	Intergenic	42801	NR_046368	100652853	NR_046368	ENSG00000272523	LINC01023	HP07349	long intergenic non-protein coding RNA 1023	ncRNA	Intergenic	Quiescent>WkTSSFlnk	TRANSITION
chr5	115296019	115296794	DPPA2+4	peak8786	promoter-TSS (NM_152549)	-117	NM_152549	153733	NM_152549	ENSG00000164221	CCDC112	MBC1	coiled-coil domain containing 112	protein-coding	promoter-TSS	WkTSS>ActiveTSS	TRANSITION
chr5	115841630	115842631	DPPA2+4	peak8790	promoter-TSS (NR_157085)	185	NR_157085	1176	NM_001284	ENSG00000177879	AP3S1	CLAPS3|Sigma3A	adaptor related protein complex 3 subunit sigma 1	protein-coding	promoter-TSS	ActiveTSS>WkTSS	TRANSITION
chr5	120362198	120362527	DPPA2+4	peak8801	Intergenic	-101915	NM_016644	51334	NM_016644	ENSG00000184838	PRR16	DSC54|LARGEN	proline rich 16	protein-coding	Intergenic	Quiescent>ActiveTSS	TRANSITION
chr5	123785296	123786635	DPPA2+4	peak8827	Intergenic	240549	NM_004384	1456	NM_004384	ENSG00000151292	CSNK1G3	CKI-gamma 3|CSNK1G3L	casein kinase 1 gamma 3	protein-coding	Intergenic	Quiescent>ActiveTSS	TRANSITION
chr5	123875327	123877026	DPPA2+4	peak8834	Intergenic	330760	NM_004384	1456	NM_004384	ENSG00000151292	CSNK1G3	CKI-gamma 3|CSNK1G3L	casein kinase 1 gamma 3	protein-coding	Intergenic	Quiescent>Enh	TRANSITION
chr5	123879332	123880371	DPPA2+4	peak8835	Intergenic	334435	NM_004384	1456	NM_004384	ENSG00000151292	CSNK1G3	CKI-gamma 3|CSNK1G3L	casein kinase 1 gamma 3	protein-coding	Intergenic	Quiescent>Enh	TRANSITION
chr5	124580820	124581980	DPPA2+4	peak8838	Intergenic	-142880	NR_125774	103724389	NR_125774		LINC01170	-	long intergenic non-protein coding RNA 1170	ncRNA	Intergenic	Quiescent>WkTSS	TRANSITION
chr5	124621028	124621570	DPPA2+4	peak8840	Intergenic	123813	NM_020747	57507	NM_020747	ENSG00000168916	ZNF608	NY-REN-36	zinc finger protein 608	protein-coding	Intergenic	Quiescent>WkTransc	TRANSITION
chr5	124662247	124663080	DPPA2+4	peak8847	intron (NM_020747, intron 2 of 8)	82448	NM_020747	57507	NM_020747	ENSG00000168916	ZNF608	NY-REN-36	zinc finger protein 608	protein-coding	intron	Enh>ActiveTSSFlnk	TRANSITION
chr5	124808755	124809232	DPPA2+4	peak8880	Intergenic	-63882	NM_020747	57507	NM_020747	ENSG00000168916	ZNF608	NY-REN-36	zinc finger protein 608	protein-coding	Intergenic	Quiescent>ActiveTSS	TRANSITION
chr5	125012834	125013474	DPPA2+4	peak8885	Intergenic	-23677	NR_109882	101927421	NR_109882		LOC101927421	-	uncharacterized LOC101927421	ncRNA	Intergenic	Quiescent>ActiveTSSFlnk	TRANSITION
chr5	125088512	125089140	DPPA2+4	peak8890	intron (NR_109882, intron 2 of 5)	51995	NR_109882	101927421	NR_109882		LOC101927421	-	uncharacterized LOC101927421	ncRNA	intron	Quiescent>Enh	TRANSITION
chr5	125196268	125196656	DPPA2+4	peak8894	intron (NR_109882, intron 4 of 5)	159631	NR_109882	101927421	NR_109882		LOC101927421	-	uncharacterized LOC101927421	ncRNA	intron	Quiescent>Enh	TRANSITION
chr5	125350107	125350896	DPPA2+4	peak8899	intron (NR_109882, intron 5 of 5)	-142759	NR_109887	101927460	NR_109887	ENSG00000260192	LINC02240	-	long intergenic non-protein coding RNA 2240	ncRNA	intron	Quiescent>WkTSSFlnk	TRANSITION
chr5	125574468	125575293	DPPA2+4	peak8909	intron (NR_109887, intron 3 of 3)	81620	NR_109887	101927460	NR_109887	ENSG00000260192	LINC02240	-	long intergenic non-protein coding RNA 2240	ncRNA	intron	Quiescent>WkTSS	TRANSITION
chr5	131164237	131165944	DPPA2+4	peak8927	promoter-TSS (NM_005340)	165	NM_005340	3094	NM_005340	ENSG00000169567	HINT1	HINT|NMAN|PKCI-1|PRKCNH1	histidine triad nucleotide binding protein 1	protein-coding	promoter-TSS	Enh>WkTSSFlnk	TRANSITION
chr5	131263487	131264985	DPPA2+4	peak8930	promoter-TSS (NM_020240)	227	NM_020240	56990	NM_020240	ENSG00000158985	CDC42SE2	SPEC2	CDC42 small effector 2	protein-coding	promoter-TSS	ActiveTSS>WkTSS	TRANSITION
chr5	131797173	131797712	DPPA2+4	peak8936	promoter-TSS (NM_001346113)	-426	NM_001346113	96459	NM_133372	ENSG00000217128	FNIP1	-	folliculin interacting protein 1	protein-coding	promoter-TSS	ActiveTSS>WkTSS	TRANSITION
chr5	132410321	132411568	DPPA2+4	peak8942	promoter-TSS (NR_161242)	16	NR_161242	441108	NM_001013717		C5orf56	-	chromosome 5 open reading frame 56	ncRNA	promoter-TSS	ActiveTSSFlnk>WkTSS	TRANSITION
chr5	132747011	132748415	DPPA2+4	peak8948	promoter-TSS (NM_001287252)	268	NM_001287252	645121	NM_001039780	ENSG00000205089	CCNI2	-	cyclin I family member 2	protein-coding	promoter-TSS	Quiescent>WkTSS	TRANSITION
chr5	134003821	134006786	DPPA2+4	peak8971	promoter-TSS (NM_003374)	-329	NM_003374	7416	NM_003374	ENSG00000213585	VDAC1	PORIN|VDAC-1	voltage dependent anion channel 1	protein-coding	promoter-TSS	Quiescent>Enh	TRANSITION
chr5	140401727	140402781	DPPA2+4	peak9094	promoter-TSS (NM_017978)	421	NM_017978	54882	NM_017747	ENSG00000131503	ANKHD1	MASK|MASK1|PP2500|VBARP	ankyrin repeat and KH domain containing 1	protein-coding	promoter-TSS	ActiveTSS>WkTSS	TRANSITION
chr5	140664331	140665068	DPPA2+4	peak9098	promoter-TSS (NM_017706)	-99	NM_017706	54853	NM_017706	ENSG00000120314	WDR55	-	WD repeat domain 55	protein-coding	promoter-TSS	ActiveTSS>ActiveTSSFlnk	TRANSITION
chr5	142107701	142109662	DPPA2+4	peak9129	promoter-TSS (NM_030571)	-97	NM_030571	80762	NM_030571	ENSG00000131507	NDFIP1	N4WBP5	Nedd4 family interacting protein 1	protein-coding	promoter-TSS	Quiescent>Enh	TRANSITION
chr5	142286943	142288100	DPPA2+4	peak9133	Intergenic	30800	NR_131221	100642175	NR_131221		SPRY4-IT1	SPRIGHTLY	SPRY4 intronic transcript 1	ncRNA	Intergenic	Quiescent>Enh	TRANSITION
chr5	146182892	146184020	DPPA2+4	peak9173	promoter-TSS (NM_001317965)	-669	NM_001317965	51520	NM_016460	ENSG00000133706	LARS	HSPC192|ILFS1|LARS1|LEURS|LEUS|LFIS|LRS|PIG44|RNTLS|hr025Cl	leucyl-tRNA synthetase	protein-coding	promoter-TSS	Quiescent>WkTSS	TRANSITION
chr5	149422451	149423313	DPPA2+4	peak9182	intron (NR_105060, intron 2 of 4)	-6036	NR_029684	406935	NR_029684	ENSG00000284182	MIR143	MIRN143|mir-143	microRNA 143	ncRNA	intron	Quiescent>WkTSSFlnk	TRANSITION
chr5	149561504	149562288	DPPA2+4	peak9194	Intergenic	-10457	NM_001892	1452	NM_001892	ENSG00000113712	CSNK1A1	CK1|CK1a|CKIa|HEL-S-77p|HLCDGP1|PRO2975	casein kinase 1 alpha 1	protein-coding	Intergenic	Enh>ActiveTSS	TRANSITION
chr5	172454112	172454595	DPPA2+4	peak9323	promoter-TSS (NM_001308175)	169	NM_001308175	285590	NM_001017995	ENSG00000174705	SH3PXD2B	FAD49|FTHS|HOFI|KIAA1295|TKS4|TSK4	SH3 and PX domains 2B	protein-coding	promoter-TSS	WkTSS>ActiveTSS	TRANSITION
chr5	175968069	175968598	DPPA2+4	peak9355	promoter-TSS (NM_032361)	-19	NM_032361	84321	NM_032361	ENSG00000051596	THOC3	THO3|hTREX45	THO complex 3	protein-coding	promoter-TSS	ActiveTSS>WkTSS	TRANSITION
chr5	177116047	177118331	DPPA2+4	peak9393	Intergenic	-15890	NM_172349	64324	NM_022455	ENSG00000165671	NSD1	ARA267|KMT3B|SOTOS|SOTOS1|STO	nuclear receptor binding SET domain protein 1	protein-coding	Intergenic	Quiescent>WkTransc	TRANSITION
chr5	177553999	177554551	DPPA2+4	peak9434	promoter-TSS (NM_001366498)	-180	NM_001366498	54540	NM_019057	ENSG00000146067	FAM193B	IRIZIO	family with sequence similarity 193 member B	protein-coding	promoter-TSS	WkTSS>ActiveTSS	TRANSITION
chr5	177875243	177875963	DPPA2+4	peak9442	promoter-TSS (NR_003615)	342	NR_003615	728554	NR_003615	ENSG00000170089	LOC728554	-	THO complex 3 pseudogene	pseudo	promoter-TSS	ActiveTSS>WkTSS	TRANSITION
chr5	178203322	178205412	DPPA2+4	peak9453	promoter-TSS (NM_004499)	-166	NM_004499	3182	NM_004499	ENSG00000197451	HNRNPAB	ABBP1|HNRPAB	heterogeneous nuclear ribonucleoprotein A/B	protein-coding	promoter-TSS	Quiescent>WkTSSFlnk	TRANSITION
chr5	179610201	179611141	DPPA2+4	peak9479	TTS (NM_001040451)	-6930	NR_110560	101928445	NR_110560	ENSG00000244945	LOC101928445	-	uncharacterized LOC101928445	ncRNA	TTS	StrTransc>IntraFlnk	TRANSITION
chr5	179732875	179733812	DPPA2+4	peak9490	promoter-TSS (NM_014757)	522	NM_014757	9794	NM_014757	ENSG00000161021	MAML1	Mam-1|Mam1	mastermind like transcriptional coactivator 1	protein-coding	promoter-TSS	ActiveTSS>WkTSS	TRANSITION
chr5	181189015	181189665	DPPA2+4	peak9544	Intergenic	2568	NR_108031	102577426	NR_108031	ENSG00000248473	LINC01962	-	long intergenic non-protein coding RNA 1962	ncRNA	Intergenic	ActiveTSS>WkTSS	TRANSITION
chr5	181234281	181235883	DPPA2+4	peak9554	3' UTR (NM_033549, exon 6 of 6)	6807	NR_002592	619571	NR_002592	ENSG00000272296	SNORD96A	U96A	small nucleolar RNA, C/D box 96A	snoRNA	3' UTR	StrTransc>WkTSSFlnk	TRANSITION
chr6	694450	695087	DPPA2+4	peak9564	Intergenic	-1628	NR_073064	55770	NM_018303	ENSG00000112685	EXOC2	SEC5|SEC5L1|Sec5p	exocyst complex component 2	protein-coding	Intergenic	Quiescent>WkTSSFlnk	TRANSITION
chr6	2939479	2940268	DPPA2+4	peak9605	Intergenic	22256	NM_001271825	5269	NM_004568	ENSG00000124570	SERPINB6	CAP|DFNB91|MSTP057|PI-6|PI6|PTI|SPI3	serpin family B member 6	protein-coding	Intergenic	Quiescent>WkTSS	TRANSITION
chr6	3251169	3254033	DPPA2+4	peak9635	Intergenic	-6346	NM_001128591	389362	NM_001128591	ENSG00000180822	PSMG4	C6orf86|PAC4|bA506K6.2	proteasome assembly chaperone 4	protein-coding	Intergenic	Quiescent>WkTSSFlnk	TRANSITION
chr6	3757954	3758610	DPPA2+4	peak9645	Intergenic	-6270	NM_183373	221749	NM_183373	ENSG00000168994	PXDC1	C6orf145	PX domain containing 1	protein-coding	Intergenic	Quiescent>WkTransc	TRANSITION
chr6	3760869	3761733	DPPA2+4	peak9646	Intergenic	-9289	NM_183373	221749	NM_183373	ENSG00000168994	PXDC1	C6orf145	PX domain containing 1	protein-coding	Intergenic	Quiescent>WkTSS	TRANSITION
chr6	4134949	4136556	DPPA2+4	peak9654	promoter-TSS (NM_006117)	-156	NM_006117	10455	NM_006117	ENSG00000198721	ECI2	ACBD2|DRS-1|DRS1|HCA88|PECI|dJ1013A10.3	enoyl-CoA delta isomerase 2	protein-coding	promoter-TSS	ActiveTSS>WkTSS	TRANSITION
chr6	7343883	7344887	DPPA2+4	peak9675	intron (NM_001170693, intron 10 of 12)	-31186	NM_003144	6745	NM_003144	ENSG00000124783	SSR1	TRAPA	signal sequence receptor subunit 1	protein-coding	intron	Quiescent>Het	TRANSITION
chr6	8063614	8064359	DPPA2+4	peak9684	promoter-TSS (NM_201280)	402	NM_201280	63915	NM_201280	ENSG00000188428	BLOC1S5	BLOS5|MU|MUTED	biogenesis of lysosomal organelles complex 1 subunit 5	protein-coding	promoter-TSS	ActiveTSS>WkTSS	TRANSITION
chr6	10482414	10483916	DPPA2+4	peak9698	Intergenic	-38170	NM_145649	2651	NM_001491	ENSG00000111846	GCNT2	CCAT|CTRCT13|GCNT2C|GCNT5|IGNT|II|NACGT1|NAGCT1|ULG3|bA360O19.2|bA421M1.1	glucosaminyl (N-acetyl) transferase 2 (I blood group)	protein-coding	Intergenic	Quiescent>WkTSS	TRANSITION
chr6	10882711	10883176	DPPA2+4	peak9715	promoter-TSS (NM_004752)	-1079	NM_004752	9247	NM_004752	ENSG00000124827	GCM2	GCMB|HRPT4|hGCMb	glial cells missing transcription factor 2	protein-coding	promoter-TSS	Quiescent>WkTSS	TRANSITION
chr6	10883487	10884413	DPPA2+4	peak9716	Intergenic	-2085	NM_004752	9247	NM_004752	ENSG00000124827	GCM2	GCMB|HRPT4|hGCMb	glial cells missing transcription factor 2	protein-coding	Intergenic	Quiescent>WkTSS	TRANSITION
chr6	13614550	13615726	DPPA2+4	peak9731	promoter-TSS (NM_001317724)	-189	NM_001317724	51406	NM_016167	ENSG00000225921	NOL7	C6orf90|PQBP3|RARG-1|dJ223E5.2	nucleolar protein 7	protein-coding	promoter-TSS	ActiveTSS>WkTSS	TRANSITION
chr6	15246636	15248861	DPPA2+4	peak9739	promoter-TSS (NR_120502)	947	NR_120502	100506681	NR_120502	ENSG00000235488	JARID2-AS1	-	JARID2 antisense RNA 1	ncRNA	promoter-TSS	ActiveTSS>WkTSS	TRANSITION
chr6	16759628	16761042	DPPA2+4	peak9748	promoter-TSS (NR_152114)	-151	NR_152114	6310	NM_000332	ENSG00000124788	ATXN1	ATX1|D6S504E|SCA1	ataxin 1	protein-coding	promoter-TSS	ActiveTSS>WkTSS	TRANSITION
chr6	17579807	17581356	DPPA2+4	peak9754	Intergenic	-19720	NM_016255	51439	NM_016255	ENSG00000137414	FAM8A1	AHCP	family with sequence similarity 8 member A1	protein-coding	Intergenic	Quiescent>ActiveTSS	TRANSITION
chr6	20238153	20240142	DPPA2+4	peak9783	Intergenic	-26679	NM_001080480	154141	NM_001080480	ENSG00000172197	MBOAT1	LPEAT1|LPLAT|LPLAT 1|LPSAT|OACT1|dJ434O11.1	membrane bound O-acyltransferase domain containing 1	protein-coding	Intergenic	Quiescent>WkTSS	TRANSITION
chr6	20400871	20403966	DPPA2+4	peak9784	promoter-TSS (NM_001949)	540	NM_001949	1871	NM_001949	ENSG00000112242	E2F3	E2F-3	E2F transcription factor 3	protein-coding	promoter-TSS	ActiveTSS>WkTSS	TRANSITION
chr6	21587860	21588880	DPPA2+4	peak9786	Intergenic	-5381	NM_003107	6659	NM_003107	ENSG00000124766	SOX4	EVI16	SRY-box transcription factor 4	protein-coding	Intergenic	ActiveTSS>WkTSS	TRANSITION
chr6	21609516	21610197	DPPA2+4	peak9790	Intergenic	16106	NM_003107	6659	NM_003107	ENSG00000124766	SOX4	EVI16	SRY-box transcription factor 4	protein-coding	Intergenic	Quiescent>WkTSS	TRANSITION
chr6	24774989	24775903	DPPA2+4	peak9800	promoter-TSS (NM_001251991)	33	NM_001251991	51053	NM_015895	ENSG00000112312	GMNN	Gem|MGORS6	geminin DNA replication inhibitor	protein-coding	promoter-TSS	ActiveTSS>WkTSS	TRANSITION
chr6	26026493	26027278	DPPA2+4	peak9805	promoter-TSS (NM_003544)	366	NM_003544	8366	NM_003544	ENSG00000278705	HIST1H4B	H4/I|H4FI	histone cluster 1 H4 family member b	protein-coding	promoter-TSS	ActiveTSS>WkTSS	TRANSITION
chr6	26553602	26554023	DPPA2+4	peak9865	Intergenic	15447	NM_006353	10473	NM_006353	ENSG00000182952	HMGN4	HMG17L3|NHC	high mobility group nucleosomal binding domain 4	protein-coding	Intergenic	ActiveTSS>WkTSS	TRANSITION
chr6	26956212	26957349	DPPA2+4	peak9879	promoter-TSS (NR_026775)	-212	NR_026775	100133205	NR_026775	ENSG00000224843	LINC00240	C6orf41|NCRNA00240|bA373D17.1	long intergenic non-protein coding RNA 240	ncRNA	promoter-TSS	ActiveTSS>WkTSS	TRANSITION
chr6	27177350	27178646	DPPA2+4	peak9894	Intergenic	30372	NR_036096	100422934	NR_036096	ENSG00000265565	MIR3143	mir-3143	microRNA 3143	ncRNA	Intergenic	ActiveTSS>WkTSS	TRANSITION
chr6	27757142	27757882	DPPA2+4	peak9955	Intergenic	-4232	NR_038929	100131289	NR_038929		LOC100131289	-	uncharacterized LOC100131289	ncRNA	Intergenic	Quiescent>ActiveTSSFlnk	TRANSITION
chr6	27893353	27895485	DPPA2+4	peak9978	promoter-TSS (NM_003527)	994	NM_003527	8348	NM_003527	ENSG00000274641	HIST1H2BO	H2B.2|H2B/n|H2BFN|dJ193B12.2	histone cluster 1 H2B family member o	protein-coding	promoter-TSS	ActiveTSS>WkTSS	TRANSITION
chr6	28838578	28839181	DPPA2+4	peak10023	Intergenic	24797	NR_033379	401242	NR_033379	ENSG00000225595	LINC01623	-	long intergenic non-protein coding RNA 1623	ncRNA	Intergenic	ActiveTSS>WkTSS	TRANSITION
chr6	28872482	28873199	DPPA2+4	peak10027	Intergenic	-9164	NR_033379	401242	NR_033379	ENSG00000225595	LINC01623	-	long intergenic non-protein coding RNA 1623	ncRNA	Intergenic	Quiescent>WkTSS	TRANSITION
chr6	28898146	28899002	DPPA2+4	peak10030	Intergenic	2044	NR_104117	414760	NR_104117	ENSG00000224157	HCG14	dJ111M5.4	HLA complex group 14	ncRNA	Intergenic	WkTransc>WkTSSFlnk	TRANSITION
chr6	28949002	28950957	DPPA2+4	peak10035	Intergenic	6196	NR_103538	729583	NR_103538		LINC01556	C6orf100|dJ25J6.5	long intergenic non-protein coding RNA 1556	ncRNA	Intergenic	Quiescent>WkTSS	TRANSITION
chr6	28957720	28959201	DPPA2+4	peak10037	Intergenic	14677	NR_103538	729583	NR_103538		LINC01556	C6orf100|dJ25J6.5	long intergenic non-protein coding RNA 1556	ncRNA	Intergenic	Quiescent>WkTSS	TRANSITION
chr6	31736688	31737333	DPPA2+4	peak10129	promoter-TSS (NM_001287593)	307	NM_001287593	1192	NM_001288	ENSG00000213719	CLIC1	CL1C1|G6|NCC27	chloride intracellular channel 1	protein-coding	promoter-TSS	Enh>ActiveTSSFlnk	TRANSITION
chr6	31830204	31830887	DPPA2+4	peak10145	TTS (NM_005346).4	2808	NM_005346	3304	NM_005346	ENSG00000204388	HSPA1B	HSP70-1|HSP70-1B|HSP70-2|HSP70.1|HSP70.2|HSP72|HSPA1|HSX70	heat shock protein family A (Hsp70) member 1B	protein-coding	TTS	ActiveTSS>WkTSS	TRANSITION
chr6	31897178	31898323	DPPA2+4	peak10160	promoter-TSS (NM_001282457)	-32	NM_001282457	717	NM_000063	ENSG00000166278	C2	ARMD14|CO2	complement C2	protein-coding	promoter-TSS	ActiveTSS>WkTSS	TRANSITION
chr6	32048029	32049072	DPPA2+4	peak10166	exon (NM_019105, exon 29 of 44)	-2423	NM_032470	7148	NM_019105	ENSG00000168477	TNXB	EDS3|EDSCLL|EDSCLL1|HXBL|TENX|TN-X|TNX|TNXB1|TNXB2|TNXBS|VUR8|XB|XBS	tenascin XB	protein-coding	exon	Quiescent>WkTSSFlnk	TRANSITION
chr6	33592561	33593534	DPPA2+4	peak10222	promoter-TSS (NR_027908)	290	NR_027908	401253	NM_207497	ENSG00000197251	LINC00336	C6orf227|NCRNA00336	long intergenic non-protein coding RNA 336	ncRNA	promoter-TSS	Quiescent>WkTSSFlnk	TRANSITION
chr6	34027627	34028918	DPPA2+4	peak10233	exon (NM_001256812, exon 9 of 10)	-28222	NR_031681	100302123	NR_031681	ENSG00000221697	MIR1275	MIRN1275|hsa-mir-1275|mir-1275	microRNA 1275	ncRNA	exon	Quiescent>WkTransc	TRANSITION
chr6	34236918	34238687	DPPA2+4	peak10245	promoter-TSS (NM_001319082)	930	NM_001319082	3159	NM_002131	ENSG00000137309	HMGA1	HMG-R|HMGA1A|HMGIY	high mobility group AT-hook 1	protein-coding	promoter-TSS	ActiveTSS>ActiveTSSFlnk	TRANSITION
chr6	34464545	34466800	DPPA2+4	peak10261	promoter-TSS (NM_020804)	-403	NM_020804	29993	NM_020804	ENSG00000124507	PACSIN1	SDPI	protein kinase C and casein kinase substrate in neurons 1	protein-coding	promoter-TSS	Quiescent>WkTSSFlnk	TRANSITION
chr6	35691298	35692007	DPPA2+4	peak10307	intron (NM_001145775, intron 2 of 11)	-2711	NM_004117	2289	NM_004117	ENSG00000096060	FKBP5	AIG6|FKBP51|FKBP54|P54|PPIase|Ptg-10	FKBP prolyl isomerase 5	protein-coding	intron	Quiescent>WkTSSFlnk	TRANSITION
chr6	36364158	36364671	DPPA2+4	peak10320	intron (NM_001207035, intron 7 of 7)	23254	NM_001207039	51513	NM_016135	ENSG00000010030	ETV7	TEL-2|TEL2|TELB	ETS variant 7	protein-coding	intron	Quiescent>Enh	TRANSITION
chr6	36546940	36547410	DPPA2+4	peak10328	promoter-TSS (NM_001305102)	304	NM_001305102	11329	NM_007271	ENSG00000112079	STK38	NDR|NDR1	serine/threonine kinase 38	protein-coding	promoter-TSS	ActiveTSS>WkTSS	TRANSITION
chr6	36874632	36875374	DPPA2+4	peak10342	promoter-TSS (NM_016059)	-200	NM_016059	51645	NM_016059	ENSG00000137168	PPIL1	CGI-124|CYPL1|PPIase|hCyPX	peptidylprolyl isomerase like 1	protein-coding	promoter-TSS	ActiveTSS>WkTSS	TRANSITION
chr6	36986179	36987053	DPPA2+4	peak10343	promoter-TSS (NM_014341)	-65	NM_014341	23787	NM_014341	ENSG00000137409	MTCH1	CGI-64|PIG60|PSAP|SLC25A49	mitochondrial carrier 1	protein-coding	promoter-TSS	ActiveTSSFlnk>ActiveTSS	TRANSITION
chr6	37077387	37078353	DPPA2+4	peak10346	Intergenic	72215	NM_173558	221472	NM_173558	ENSG00000146192	FGD2	ZFYVE4	FYVE, RhoGEF and PH domain containing 2	protein-coding	Intergenic	Quiescent>WkTSSFlnk	TRANSITION
chr6	37137318	37138168	DPPA2+4	peak10356	Intergenic	-32409	NM_002648	5292	NM_002648	ENSG00000137193	PIM1	PIM	Pim-1 proto-oncogene, serine/threonine kinase	protein-coding	Intergenic	Enh>ActiveTSSFlnk	TRANSITION
chr6	42553806	42554613	DPPA2+4	peak10431	Intergenic	-9812	NM_001363705	23304	NM_015255	ENSG00000024048	UBR2	C6orf133|bA49A4.1|dJ242G1.1|dJ392M17.3	ubiquitin protein ligase E3 component n-recognin 2	protein-coding	Intergenic	Quiescent>WkTSS	TRANSITION
chr6	42563913	42564676	DPPA2+4	peak10432	promoter-TSS (NM_001184801)	266	NM_001184801	23304	NM_015255	ENSG00000024048	UBR2	C6orf133|bA49A4.1|dJ242G1.1|dJ392M17.3	ubiquitin protein ligase E3 component n-recognin 2	protein-coding	promoter-TSS	ActiveTSS>WkTSS	TRANSITION
chr6	42727078	42728014	DPPA2+4	peak10433	promoter-TSS (NR_037141)	-30	NR_037141	442211	NR_037141		ATP6V0CP3	-	ATPase H+ transporting V0 subunit c pseudogene 3	pseudo	promoter-TSS	Quiescent>Enh	TRANSITION
chr6	44074034	44075205	DPPA2+4	peak10496	promoter-TSS (NR_125864)	32	NR_125864	101929705	NR_125864	ENSG00000237686	LOC101929705	-	uncharacterized LOC101929705	ncRNA	promoter-TSS	Enh>WkTSSFlnk	TRANSITION
chr6	44127387	44128950	DPPA2+4	peak10498	promoter-TSS (NM_018426)	615	NM_018426	55362	NM_018426	ENSG00000137216	TMEM63B	C6orf110	transmembrane protein 63B	protein-coding	promoter-TSS	ActiveTSS>ActiveTSSFlnk	TRANSITION
chr6	45662980	45664199	DPPA2+4	peak10525	Intergenic	241315	NM_001278478	860	NM_004348	ENSG00000124813	RUNX2	AML3|CBF-alpha-1|CBFA1|CCD|CCD1|CLCD|OSF-2|OSF2|PEA2aA|PEBP2aA	RUNX family transcription factor 2	protein-coding	Intergenic	Quiescent>WkTransc	TRANSITION
chr6	53358288	53360218	DPPA2+4	peak10548	Intergenic	-10074	NM_001242828	60481	NM_021814	ENSG00000012660	ELOVL5	HELO1|SCA38|dJ483K16.1	ELOVL fatty acid elongase 5	protein-coding	Intergenic	Enh>ActiveTSS	TRANSITION
chr6	53793434	53795237	DPPA2+4	peak10552	promoter-TSS (NM_018214)	-669	NM_018214	55227	NM_018214	ENSG00000137269	LRRC1	LANO|dJ523E19.1	leucine rich repeat containing 1	protein-coding	promoter-TSS	ActiveTSS>WkTSS	TRANSITION
chr6	73556979	73558126	DPPA2+4	peak10632	Intergenic	-36521	NM_001402	1915	NM_001402	ENSG00000156508	EEF1A1	CCS-3|CCS3|EE1A1|EEF-1|EEF1A|EF-Tu|EF1A|GRAF-1EF|HNGC:16303|LENG7|PTI1|eEF1A-1	eukaryotic translation elongation factor 1 alpha 1	protein-coding	Intergenic	Quiescent>ActiveTSSFlnk	TRANSITION
chr6	73568989	73570352	DPPA2+4	peak10635	Intergenic	-48639	NM_001402	1915	NM_001402	ENSG00000156508	EEF1A1	CCS-3|CCS3|EE1A1|EEF-1|EEF1A|EF-Tu|EF1A|GRAF-1EF|HNGC:16303|LENG7|PTI1|eEF1A-1	eukaryotic translation elongation factor 1 alpha 1	protein-coding	Intergenic	Quiescent>Enh	TRANSITION
chr6	73579510	73581020	DPPA2+4	peak10638	Intergenic	-59233	NM_001402	1915	NM_001402	ENSG00000156508	EEF1A1	CCS-3|CCS3|EE1A1|EEF-1|EEF1A|EF-Tu|EF1A|GRAF-1EF|HNGC:16303|LENG7|PTI1|eEF1A-1	eukaryotic translation elongation factor 1 alpha 1	protein-coding	Intergenic	Enh>ActiveTSSFlnk	TRANSITION
chr6	73653043	73654987	DPPA2+4	peak10642	promoter-TSS (NM_012434)	-23	NM_012434	26503	NM_012434	ENSG00000119899	SLC17A5	AST|ISSD|NSD|SD|SIALIN|SIASD|SLD	solute carrier family 17 member 5	protein-coding	promoter-TSS	ActiveTSS>WkTSS	TRANSITION
chr6	77453968	77454535	DPPA2+4	peak10669	Intergenic	9770	NM_000863	3351	NM_000863	ENSG00000135312	HTR1B	5-HT-1B|5-HT-1D-beta|5-HT1B|5-HT1DB|HTR1D2|HTR1DB|S12	5-hydroxytryptamine receptor 1B	protein-coding	Intergenic	Quiescent>ActiveTSS	TRANSITION
chr6	78856010	78856389	DPPA2+4	peak10672	Intergenic	-11351	NM_001010844	134728	NM_001010844	ENSG00000146243	IRAK1BP1	AIP70|SIMPL	interleukin 1 receptor associated kinase 1 binding protein 1	protein-coding	Intergenic	Quiescent>ActiveTSSFlnk	TRANSITION
chr6	85643576	85644373	DPPA2+4	peak10699	promoter-TSS (NM_001159673)	-1053	NM_001159673	10492	NM_006372	ENSG00000135316	SYNCRIP	GRY-RBP|GRYRBP|HNRNPQ|HNRPQ1|NSAP1|PP68|hnRNP-Q	synaptotagmin binding cytoplasmic RNA interacting protein	protein-coding	promoter-TSS	WkTSS>ActiveTSS	TRANSITION
chr6	87154656	87155377	DPPA2+4	peak10706	promoter-TSS (NM_015021)	-548	NM_015021	23036	NM_015021	ENSG00000188994	ZNF292	Nbla00365|ZFP292|ZN-16|Zn-15|bA393I2.3	zinc finger protein 292	protein-coding	promoter-TSS	ActiveTSS>WkTSS	TRANSITION
chr6	87700981	87702083	DPPA2+4	peak10713	promoter-TSS (NM_018064)	701	NM_018064	55122	NM_018064	ENSG00000135334	AKIRIN2	C6orf166|FBI1|dJ486L4.2	akirin 2	protein-coding	promoter-TSS	ActiveTSS>WkTSS	TRANSITION
chr6	90493970	90494841	DPPA2+4	peak10736	Intergenic	92666	NM_145333	6885	NM_003188	ENSG00000135341	MAP3K7	CSCF|FMD2|MEKK7|TAK1|TGF1a	mitogen-activated protein kinase kinase kinase 7	protein-coding	Intergenic	Quiescent>WkTSS	TRANSITION
chr6	95518735	95520046	DPPA2+4	peak10741	Intergenic	58060	NR_104136	101927288	NR_047502	ENSG00000261366	MANEA-DT	MANEA-AS1	MANEA divergent transcript	ncRNA	Intergenic	Quiescent>WkTSS	TRANSITION
chr6	98039312	98040011	DPPA2+4	peak10752	Intergenic	15131	NR_031579	100302164	NR_031579	ENSG00000238367	MIR2113	hsa-mir-2113	microRNA 2113	ncRNA	Intergenic	Quiescent>WkTSS	TRANSITION
chr6	98639297	98640387	DPPA2+4	peak10757	Intergenic	191858	NR_148381	105447646	NR_148381		PNKY	-	long intergenic non-protein coding RNA PNKY	ncRNA	Intergenic	Quiescent>Enh	TRANSITION
chr6	98643705	98644667	DPPA2+4	peak10759	Intergenic	187514	NR_148381	105447646	NR_148381		PNKY	-	long intergenic non-protein coding RNA PNKY	ncRNA	Intergenic	Quiescent>WkTSSFlnk	TRANSITION
chr6	98648435	98648914	DPPA2+4	peak10761	Intergenic	183025	NR_148381	105447646	NR_148381		PNKY	-	long intergenic non-protein coding RNA PNKY	ncRNA	Intergenic	Quiescent>WkTSS	TRANSITION
chr6	99393441	99394398	DPPA2+4	peak10777	promoter-TSS (NM_017421)	275	NM_017421	51805	NM_017421	ENSG00000132423	COQ3	DHHBMT|DHHBMTASE|UG0215E05|bA9819.1	coenzyme Q3, methyltransferase	protein-coding	promoter-TSS	ActiveTSS>WkTSS	TRANSITION
chr6	107027668	107028871	DPPA2+4	peak10816	promoter-TSS (NM_001142468)	71	NM_001142468	51250	NM_016487	ENSG00000130349	C6orf203	HSPC230|PRED31	chromosome 6 open reading frame 203	protein-coding	promoter-TSS	Quiescent>ActiveTSS	TRANSITION
chr6	107957186	107958910	DPPA2+4	peak10829	promoter-TSS (NM_007214)	160	NM_007214	11231	NM_007214	ENSG00000025796	SEC63	DNAJC23|ERdj2|PCLD2|PRO2507|SEC63L	SEC63 homolog, protein translocation regulator	protein-coding	promoter-TSS	ActiveTSS>WkTSS	TRANSITION
chr6	108558699	108562421	DPPA2+4	peak10845	promoter-TSS (NM_001455)	-357	NM_001455	2309	NM_001455	ENSG00000118689	FOXO3	AF6q21|FKHRL1|FKHRL1P2|FOXO2|FOXO3A	forkhead box O3	protein-coding	promoter-TSS	ActiveTSS>WkTSS	TRANSITION
chr6	110874953	110876723	DPPA2+4	peak10865	promoter-TSS (NM_001634)	1054	NM_001634	262	NM_001634	ENSG00000123505	AMD1	ADOMETDC|AMD|SAMDC	adenosylmethionine decarboxylase 1	protein-coding	promoter-TSS	ActiveTSS>WkTSS	TRANSITION
chr6	112043241	112043757	DPPA2+4	peak10876	Intergenic	-10576	NM_003880	8838	NM_003880	ENSG00000112761	CCN6	LIBC|PPAC|PPD|WISP-3|WISP3	cellular communication network factor 6	protein-coding	Intergenic	ActiveTSS>WkTSS	TRANSITION
chr6	112221602	112222386	DPPA2+4	peak10880	intron (NM_001105206, intron 2 of 38)	-14602	NR_121193	101927640	NR_121193		LOC101927640	-	uncharacterized LOC101927640	ncRNA	intron	Quiescent>WkTSS	TRANSITION
chr6	112279674	112280062	DPPA2+4	peak10885	intron (NR_121193, intron 2 of 2)	-25153	NM_001105209	3910	NM_002290	ENSG00000112769	LAMA4	CMD1JJ|LAMA3|LAMA4*-1	laminin subunit alpha 4	protein-coding	intron	Quiescent>WkTSSFlnk	TRANSITION
chr6	112336012	112337084	DPPA2+4	peak10888	Intergenic	-10782	NM_001013734	442247	NM_001013734	ENSG00000251258	RFPL4B	RNF211	ret finger protein like 4B	protein-coding	Intergenic	Quiescent>WkTSSFlnk	TRANSITION
chr6	112688296	112689950	DPPA2+4	peak10907	Intergenic	341793	NM_001013734	442247	NM_001013734	ENSG00000251258	RFPL4B	RNF211	ret finger protein like 4B	protein-coding	Intergenic	Quiescent>ActiveTSS	TRANSITION
chr6	112879540	112880534	DPPA2+4	peak10910	Intergenic	532707	NM_001013734	442247	NM_001013734	ENSG00000251258	RFPL4B	RNF211	ret finger protein like 4B	protein-coding	Intergenic	Quiescent>WkTSSFlnk	TRANSITION
chr6	113732724	113733114	DPPA2+4	peak10916	Intergenic	-82844	NR_125844	101927686	NR_125844	ENSG00000230943	LINC02541	-	long intergenic non-protein coding RNA 2541	ncRNA	Intergenic	Quiescent>WkTSS	TRANSITION
chr6	113813087	113813758	DPPA2+4	peak10918	Intergenic	-43922	NM_002356	4082	NM_002356	ENSG00000277443	MARCKS	80K-L|MACS|PKCSL|PRKCSL	myristoylated alanine rich protein kinase C substrate	protein-coding	Intergenic	Quiescent>WkTSSFlnk	TRANSITION
chr6	113822073	113822715	DPPA2+4	peak10923	Intergenic	-34951	NM_002356	4082	NM_002356	ENSG00000277443	MARCKS	80K-L|MACS|PKCSL|PRKCSL	myristoylated alanine rich protein kinase C substrate	protein-coding	Intergenic	Quiescent>WkTransc	TRANSITION
chr6	113825369	113826025	DPPA2+4	peak10925	Intergenic	-31648	NM_002356	4082	NM_002356	ENSG00000277443	MARCKS	80K-L|MACS|PKCSL|PRKCSL	myristoylated alanine rich protein kinase C substrate	protein-coding	Intergenic	Quiescent>ActiveTSSFlnk	TRANSITION
chr6	118894047	118895466	DPPA2+4	peak10958	promoter-TSS (NM_014034)	605	NM_014034	25842	NM_014034	ENSG00000111875	ASF1A	CGI-98|CIA|HSPC146	anti-silencing function 1A histone chaperone	protein-coding	promoter-TSS	ActiveTSS>WkTSS	TRANSITION
chr6	121848342	121849262	DPPA2+4	peak10974	Intergenic	413156	NM_000165	2697	NM_000165	ENSG00000152661	GJA1	AVSD3|CMDR|CX43|EKVP|EKVP3|GJAL|HLHS1|HSS|ODDD|PPKCA	gap junction protein alpha 1	protein-coding	Intergenic	Quiescent>Enh	TRANSITION
chr6	122053941	122054694	DPPA2+4	peak10980	Intergenic	-345233	NM_001135564	3298	NM_004506	ENSG00000025156	HSF2	HSF 2|HSTF 2	heat shock transcription factor 2	protein-coding	Intergenic	Quiescent>WkTSSFlnk	TRANSITION
chr6	122058030	122058558	DPPA2+4	peak10982	Intergenic	-341257	NM_001135564	3298	NM_004506	ENSG00000025156	HSF2	HSF 2|HSTF 2	heat shock transcription factor 2	protein-coding	Intergenic	Quiescent>WkTSSFlnk	TRANSITION
chr6	122063759	122064088	DPPA2+4	peak10983	Intergenic	-335627	NM_001135564	3298	NM_004506	ENSG00000025156	HSF2	HSF 2|HSTF 2	heat shock transcription factor 2	protein-coding	Intergenic	Quiescent>Enh	TRANSITION
chr6	122082573	122083059	DPPA2+4	peak10986	Intergenic	-316735	NM_001135564	3298	NM_004506	ENSG00000025156	HSF2	HSF 2|HSTF 2	heat shock transcription factor 2	protein-coding	Intergenic	Quiescent>WkTSSFlnk	TRANSITION
chr6	122088749	122089639	DPPA2+4	peak10988	Intergenic	-310357	NM_001135564	3298	NM_004506	ENSG00000025156	HSF2	HSF 2|HSTF 2	heat shock transcription factor 2	protein-coding	Intergenic	Quiescent>WkTSSFlnk	TRANSITION
chr6	122094420	122095110	DPPA2+4	peak10989	Intergenic	-304786	NM_001135564	3298	NM_004506	ENSG00000025156	HSF2	HSF 2|HSTF 2	heat shock transcription factor 2	protein-coding	Intergenic	Quiescent>Enh	TRANSITION
chr6	132027406	132028608	DPPA2+4	peak11027	Intergenic	-76635	NM_001901	1490	NM_001901	ENSG00000118523	CCN2	CTGF|HCS24|IGFBP8|NOV2	cellular communication network factor 2	protein-coding	Intergenic	Quiescent>WkTSS	TRANSITION
chr6	132028707	132029392	DPPA2+4	peak11028	Intergenic	-77678	NM_001901	1490	NM_001901	ENSG00000118523	CCN2	CTGF|HCS24|IGFBP8|NOV2	cellular communication network factor 2	protein-coding	Intergenic	Quiescent>WkTSSFlnk	TRANSITION
chr6	138578113	138579074	DPPA2+4	peak11061	Intergenic	-6025	NM_020464	57224	NM_020464	ENSG00000135540	NHSL1	C6orf63	NHS like 1	protein-coding	Intergenic	Quiescent>WkTSSFlnk	TRANSITION
chr6	138608748	138609405	DPPA2+4	peak11070	Intergenic	-36508	NM_020464	57224	NM_020464	ENSG00000135540	NHSL1	C6orf63	NHS like 1	protein-coding	Intergenic	Quiescent>ActiveTSSFlnk	TRANSITION
chr6	138656580	138657789	DPPA2+4	peak11075	Intergenic	-34483	NR_033896	441172	NR_033896		FLJ46906	-	uncharacterized LOC441172	ncRNA	Intergenic	Quiescent>ActiveTSS	TRANSITION
chr6	138670337	138670855	DPPA2+4	peak11078	Intergenic	-21072	NR_033896	441172	NR_033896		FLJ46906	-	uncharacterized LOC441172	ncRNA	Intergenic	Quiescent>ActiveTSSFlnk	TRANSITION
chr6	139472456	139474824	DPPA2+4	peak11099	promoter-TSS (NR_033919)	956	NR_033919	645434	NR_033919	ENSG00000238099	LINC01625	-	long intergenic non-protein coding RNA 1625	ncRNA	promoter-TSS	Quiescent>ActiveTSS	TRANSITION
chr6	139546723	139547666	DPPA2+4	peak11113	Intergenic	-72599	NR_033919	645434	NR_033919	ENSG00000238099	LINC01625	-	long intergenic non-protein coding RNA 1625	ncRNA	Intergenic	Quiescent>ActiveTSS	TRANSITION
chr6	139722097	139722632	DPPA2+4	peak11122	Intergenic	-48708	NR_038399	100132735	NR_038399	ENSG00000231426	FILNC1	-	FOXO induced long non-coding RNA 1	ncRNA	Intergenic	Quiescent>Enh	TRANSITION
chr6	139771531	139772299	DPPA2+4	peak11128	promoter-TSS (NR_038399)	842	NR_038399	100132735	NR_038399	ENSG00000231426	FILNC1	-	FOXO induced long non-coding RNA 1	ncRNA	promoter-TSS	Quiescent>WkTSS	TRANSITION
chr6	139778024	139778533	DPPA2+4	peak11130	intron (NR_038399, intron 1 of 2)	7206	NR_038399	100132735	NR_038399	ENSG00000231426	FILNC1	-	FOXO induced long non-coding RNA 1	ncRNA	intron	Quiescent>ActiveTSS	TRANSITION
chr6	139880940	139882660	DPPA2+4	peak11134	Intergenic	26950	NR_138542	100132735	NR_038399	ENSG00000231426	FILNC1	-	FOXO induced long non-coding RNA 1	ncRNA	Intergenic	Quiescent>WkTSS	TRANSITION
chr6	139927647	139928245	DPPA2+4	peak11139	Intergenic	-48373	NR_121623	100507477	NR_121622	ENSG00000236013	LOC100507477	-	uncharacterized LOC100507477	ncRNA	Intergenic	Quiescent>WkTSSFlnk	TRANSITION
chr6	140607270	140607881	DPPA2+4	peak11149	Intergenic	-76238	NR_039675	100616180	NR_039675	ENSG00000264390	MIR4465	-	microRNA 4465	ncRNA	Intergenic	Quiescent>ActiveTSS	TRANSITION
chr6	141260339	141261887	DPPA2+4	peak11157	Intergenic	577299	NR_039675	100616180	NR_039675	ENSG00000264390	MIR4465	-	microRNA 4465	ncRNA	Intergenic	Quiescent>ActiveTSSFlnk	TRANSITION
chr6	141267318	141267987	DPPA2+4	peak11158	Intergenic	583839	NR_039675	100616180	NR_039675	ENSG00000264390	MIR4465	-	microRNA 4465	ncRNA	Intergenic	Quiescent>WkTSS	TRANSITION
chr6	141395503	141396102	DPPA2+4	peak11162	Intergenic	692996	NM_002511	4829	NM_002511	ENSG00000135577	NMBR	BB1|BB1R|NMB-R	neuromedin B receptor	protein-coding	Intergenic	Quiescent>ActiveTSSFlnk	TRANSITION
chr6	144264382	144264980	DPPA2+4	peak11184	Intergenic	-27056	NM_007124	7402	NM_007124	ENSG00000152818	UTRN	DMDL|DRP|DRP1	utrophin	protein-coding	Intergenic	Enh>ActiveTSS	TRANSITION
chr6	145734554	145736068	DPPA2+4	peak11188	promoter-TSS (NM_001368130)	209	NM_001368130	7957	NM_005670	ENSG00000112425	EPM2A	EPM2|MELF	EPM2A glucan phosphatase, laforin	protein-coding	promoter-TSS	ActiveTSS>WkTSS	TRANSITION
chr6	145813574	145814332	DPPA2+4	peak11190	promoter-TSS (NM_032145)	842	NM_032145	84085	NM_032145	ENSG00000118496	FBXO30	Fbx30	F-box protein 30	protein-coding	promoter-TSS	ActiveTSS>WkTSS	TRANSITION
chr6	147202098	147204882	DPPA2+4	peak11195	promoter-TSS (NM_001127715)	-868	NM_001127715	134957	NM_139244	ENSG00000164506	STXBP5	LGL3|LLGL3|Nbla04300	syntaxin binding protein 5	protein-coding	promoter-TSS	ActiveTSS>WkTSS	TRANSITION
chr6	149647990	149648714	DPPA2+4	peak11205	promoter-TSS (NM_007044)	362	NM_007044	11104	NM_007044	ENSG00000186625	KATNA1	-	katanin catalytic subunit A1	protein-coding	promoter-TSS	ActiveTSS>WkTSS	TRANSITION
chr6	149990047	149990563	DPPA2+4	peak11215	Intergenic	14839	NR_024045	646024	NR_024045	ENSG00000218358	RAET1K	-	retinoic acid early transcript 1K pseudogene	pseudo	Intergenic	PRC2Repr>WkTSS	TRANSITION
chr6	151452331	151452881	DPPA2+4	peak11259	promoter-TSS (NM_024573)	140	NM_024573	79624	NM_024573	ENSG00000146476	ARMT1	C6orf211	acidic residue methyltransferase 1	protein-coding	promoter-TSS	ActiveTSS>WkTSS	TRANSITION
chr6	155314055	155315030	DPPA2+4	peak11267	promoter-TSS (NM_016020)	-59	NM_016020	51106	NM_016020	ENSG00000029639	TFB1M	CGI-75|CGI75|mtTFB|mtTFB1	transcription factor B1, mitochondrial	protein-coding	promoter-TSS	ActiveTSS>WkTSS	TRANSITION
chr6	156686806	156687443	DPPA2+4	peak11268	Intergenic	-90730	NM_001346813	57492	NM_017519	ENSG00000049618	ARID1B	6A3-5|BAF250B|BRIGHT|CSS1|DAN15|ELD/OSA1|MRD12|OSA2|P250R	AT-rich interaction domain 1B	protein-coding	Intergenic	WkTSS>ActiveTSS	TRANSITION
chr6	158167770	158168800	DPPA2+4	peak11283	promoter-TSS (NR_073096)	-23	NR_073096	84947	NM_032861	ENSG00000122335	SERAC1	-	serine active site containing 1	protein-coding	promoter-TSS	ActiveTSS>WkTSS	TRANSITION
chr6	158231629	158233877	DPPA2+4	peak11284	Intergenic	64406	NM_207118	404672	NM_207118	ENSG00000272047	GTF2H5	C6orf175|TFB5|TFIIH|TGF2H5|TTD|TTD-A|TTD3|TTDA|bA120J8.2	general transcription factor IIH subunit 5	protein-coding	Intergenic	ActiveTSS>WkTSS	TRANSITION
chr6	158644875	158645329	DPPA2+4	peak11290	promoter-TSS (NM_001291602)	-359	NM_001291602	6993	NM_006519	ENSG00000146425	DYNLT1	CW-1|TCTEL1|tctex-1	dynein light chain Tctex-type 1	protein-coding	promoter-TSS	ActiveTSS>WkTSS	TRANSITION
chr6	163413159	163413919	DPPA2+4	peak11314	promoter-TSS (NR_037593)	411	NR_037593	100526820	NR_037593	ENSG00000270419	CAHM	LINC00468	colon adenocarcinoma hypermethylated	ncRNA	promoter-TSS	ActiveTSS>WkTSS	TRANSITION
chr6	169724109	169725141	DPPA2+4	peak11327	promoter-TSS (NM_018288)	-125	NM_018288	55274	NM_018288	ENSG00000130024	PHF10	BAF45A|XAP135	PHD finger protein 10	protein-coding	promoter-TSS	WkTSS>ActiveTSS	TRANSITION
chr6	170553449	170554172	DPPA2+4	peak11333	promoter-TSS (NM_002793)	-504	NM_002793	5689	NM_002793	ENSG00000008018	PSMB1	HC5|PMSB1|PSC5	proteasome subunit beta 1	protein-coding	promoter-TSS	ActiveTSS>WkTSS	TRANSITION
chr7	977153	978029	DPPA2+4	peak11404	TTS (NR_156697)	-2042	NM_001031617	90639	NM_001031617	ENSG00000240230	COX19	-	cytochrome c oxidase assembly factor COX19	protein-coding	TTS	Quiescent>WkTSSFlnk	TRANSITION
chr7	979540	980579	DPPA2+4	peak11405	intron (NR_156697, intron 4 of 4)	-3121	NM_017781	54905	NM_017781	ENSG00000073067	CYP2W1	-	cytochrome P450 family 2 subfamily W member 1	protein-coding	intron	Quiescent>WkTSSFlnk	TRANSITION
chr7	1055926	1057064	DPPA2+4	peak11427	promoter-TSS (NM_001303474)	1125	NM_001303474	115330	NM_138445	ENSG00000164849	GPR146	PGR8	G protein-coupled receptor 146	protein-coding	promoter-TSS	Quiescent>IntraEnh	TRANSITION
chr7	1561440	1563643	DPPA2+4	peak11532	Intergenic	-6337	NM_001097620	202915	NM_152689	ENSG00000164855	TMEM184A	SDMG1	transmembrane protein 184A	protein-coding	Intergenic	Quiescent>WkTSSFlnk	TRANSITION
chr7	1817250	1818334	DPPA2+4	peak11552	intron (NM_001013837, intron 18 of 18)	26461	NR_039799	100616160	NR_039799	ENSG00000265089	MIR4655	-	microRNA 4655	ncRNA	intron	Quiescent>Enh	TRANSITION
chr7	2379142	2381175	DPPA2+4	peak11601	intron (NM_001362791, intron 18 of 18)	-23452	NM_001243795	55501	NM_018641	ENSG00000136213	CHST12	C4S-2|C4ST-2|C4ST2	carbohydrate sulfotransferase 12	protein-coding	intron	StrTransc>IntraFlnk	TRANSITION
chr7	2468877	2469541	DPPA2+4	peak11609	Intergenic	7174	NM_001291784	402635	NM_001291784		GRIFIN	-	galectin-related inter-fiber protein	protein-coding	Intergenic	Quiescent>WkTransc	TRANSITION
chr7	2470652	2471940	DPPA2+4	peak11611	Intergenic	5087	NM_001291784	402635	NM_001291784		GRIFIN	-	galectin-related inter-fiber protein	protein-coding	Intergenic	Quiescent>WkTSSFlnk	TRANSITION
chr7	2476690	2478328	DPPA2+4	peak11613	promoter-TSS (NM_001291784)	-1126	NM_001291784	402635	NM_001291784		GRIFIN	-	galectin-related inter-fiber protein	protein-coding	promoter-TSS	Quiescent>Enh	TRANSITION
chr7	2508057	2510360	DPPA2+4	peak11620	Intergenic	-3320	NM_001166355	3955	NM_002304	ENSG00000106003	LFNG	SCDO3	LFNG O-fucosylpeptide 3-beta-N-acetylglucosaminyltransferase	protein-coding	Intergenic	Quiescent>WkTSSFlnk	TRANSITION
chr7	2659164	2662686	DPPA2+4	peak11650	intron (NM_025250, intron 13 of 13)	-18597	NM_133463	155185	NM_133463	ENSG00000174945	AMZ1	-	archaelysin family metallopeptidase 1	protein-coding	intron	Quiescent>IntraEnh	TRANSITION
chr7	2678541	2680130	DPPA2+4	peak11652	promoter-TSS (NM_133463)	-186	NM_133463	155185	NM_133463	ENSG00000174945	AMZ1	-	archaelysin family metallopeptidase 1	protein-coding	promoter-TSS	Quiescent>WkTransc	TRANSITION
chr7	4612841	4614484	DPPA2+4	peak11684	Intergenic	-68632	NM_001037165	221937	NM_001037165	ENSG00000164916	FOXK1	FOXK1L	forkhead box K1	protein-coding	Intergenic	Quiescent>Enh	TRANSITION
chr7	4798423	4798935	DPPA2+4	peak11711	3' UTR (NM_018059, exon 15 of 15)	-10040	NR_039800	100616465	NR_039800	ENSG00000264474	MIR4656	-	microRNA 4656	ncRNA	3' UTR	Quiescent>StrTransc	TRANSITION
chr7	4799242	4805124	DPPA2+4	peak11712	intron (NM_018059, intron 11 of 14)	-13544	NR_039800	100616465	NR_039800	ENSG00000264474	MIR4656	-	microRNA 4656	ncRNA	intron	Quiescent>IntraEnh	TRANSITION
chr7	5237970	5239514	DPPA2+4	peak11728	Intergenic	24473	NM_001033520	26100	NM_015610	ENSG00000157954	WIPI2	ATG18B|Atg21|CGI-50|IDDSSA|WIPI-2	WD repeat domain, phosphoinositide interacting 2	protein-coding	Intergenic	Quiescent>WkTSSFlnk	TRANSITION
chr7	5370079	5371748	DPPA2+4	peak11747	exon (NM_001080495, exon 11 of 30)	52632	NM_001080495	84629	NM_001013722	ENSG00000182095	TNRC18	CAGL79|TNRC18A	trinucleotide repeat containing 18	protein-coding	exon	StrTransc>IntraFlnk	TRANSITION
chr7	5387324	5389675	DPPA2+4	peak11753	exon (NM_001080495, exon 5 of 30)	35046	NM_001080495	84629	NM_001013722	ENSG00000182095	TNRC18	CAGL79|TNRC18A	trinucleotide repeat containing 18	protein-coding	exon	StrTransc>IntraEnh	TRANSITION
chr7	5449884	5452151	DPPA2+4	peak11769	Intergenic	-22091	NM_001354886	100129484	NM_001354886		LOC100129484	-	uncharacterized LOC100129484	protein-coding	Intergenic	Quiescent>Enh	TRANSITION
chr7	5469862	5471102	DPPA2+4	peak11770	intron (NM_001363441, intron 4 of 4)	25435	NR_030318	693174	NR_030318	ENSG00000207973	MIR589	MIRN589|hsa-mir-589|mir-589	microRNA 589	ncRNA	intron	Quiescent>WkTransc	TRANSITION
chr7	5541145	5542786	DPPA2+4	peak11786	Intergenic	-11365	NM_001101	60	NM_001101	ENSG00000075624	ACTB	BRWS1|PS1TP5BP1	actin beta	protein-coding	Intergenic	Quiescent>WkTSSFlnk	TRANSITION
chr7	5545904	5546791	DPPA2+4	peak11787	Intergenic	-15747	NM_001101	60	NM_001101	ENSG00000075624	ACTB	BRWS1|PS1TP5BP1	actin beta	protein-coding	Intergenic	Quiescent>Enh	TRANSITION
chr7	5574481	5575588	DPPA2+4	peak11796	Intergenic	-17781	NM_003088	6624	NM_003088	ENSG00000075618	FSCN1	FAN1|HSN|SNL|p55	fascin actin-bundling protein 1	protein-coding	Intergenic	Quiescent>ActiveTSSFlnk	TRANSITION
chr7	5871576	5872687	DPPA2+4	peak11812	Intergenic	-8666	NM_001097622	654231	NM_001097622	ENSG00000122543	OCM	OCM1|OM|ONCM	oncomodulin	protein-coding	Intergenic	Quiescent>ActiveTSS	TRANSITION
chr7	5875631	5876227	DPPA2+4	peak11813	Intergenic	-4869	NM_001097622	654231	NM_001097622	ENSG00000122543	OCM	OCM1|OM|ONCM	oncomodulin	protein-coding	Intergenic	Quiescent>Enh	TRANSITION
chr7	5969362	5971223	DPPA2+4	peak11817	promoter-TSS (NM_173565)	390	NM_173565	222967	NM_173565	ENSG00000155026	RSPH10B	-	radial spoke head 10 homolog B	protein-coding	promoter-TSS	Quiescent>WkTransc	TRANSITION
chr7	6103940	6105664	DPPA2+4	peak11827	promoter-TSS (NM_001365764)	-147	NM_001365764	84132	NM_032172	ENSG00000106346	USP42	-	ubiquitin specific peptidase 42	protein-coding	promoter-TSS	ActiveTSS>ActiveTSSFlnk	TRANSITION
chr7	6317788	6318387	DPPA2+4	peak11842	Intergenic	30879	NM_001037163	84792	NM_001037163	ENSG00000286075	FAM220A	ACPIN1|C7orf70|SIPAR	family with sequence similarity 220 member A	protein-coding	Intergenic	Quiescent>ActiveTSS	TRANSITION
chr7	6420961	6422744	DPPA2+4	peak11853	intron (NM_001142936, intron 6 of 12)	26101	NM_139179	221955	NM_139179	ENSG00000164535	DAGLB	DAGLBETA|KCCR13L	diacylglycerol lipase beta	protein-coding	intron	StrTransc>IntraEnh	TRANSITION
chr7	6516221	6516918	DPPA2+4	peak11860	intron (NM_001145118, intron 7 of 21)	-32418	NM_006854	11014	NM_006854	ENSG00000136240	KDELR2	ELP-1|ERD2.2	KDEL endoplasmic reticulum protein retention receptor 2	protein-coding	intron	Quiescent>WkTransc	TRANSITION
chr7	6753843	6755377	DPPA2+4	peak11882	promoter-TSS (NM_001099697)	501	NM_001099697	728194	NM_001099697	ENSG00000169402	RSPH10B2	-	radial spoke head 10 homolog B2	protein-coding	promoter-TSS	Quiescent>WkTSSFlnk	TRANSITION
chr7	12555747	12557196	DPPA2+4	peak11892	Intergenic	-14248	NM_001112706	85477	NM_033128	ENSG00000006747	SCIN	-	scinderin	protein-coding	Intergenic	Quiescent>WkTSS	TRANSITION
chr7	13834184	13834598	DPPA2+4	peak11909	Intergenic	152123	NM_001163150	2115	NM_004956	ENSG00000006468	ETV1	ER81	ETS variant 1	protein-coding	Intergenic	Quiescent>ActiveTSS	TRANSITION
chr7	13953457	13953959	DPPA2+4	peak11917	intron (NM_001163148, intron 5 of 12)	32806	NM_001163150	2115	NM_004956	ENSG00000006468	ETV1	ER81	ETS variant 1	protein-coding	intron	Quiescent>WkTSSFlnk	TRANSITION
chr7	18404857	18405709	DPPA2+4	peak11940	intron (NM_001321896, intron 1 of 12)	-90427	NM_001204146	9734	NM_014707	ENSG00000048052	HDAC9	HD7|HD7b|HD9|HDAC|HDAC7|HDAC7B|HDAC9B|HDAC9FL|HDRP|MITR	histone deacetylase 9	protein-coding	intron	Quiescent>WkTSSFlnk	TRANSITION
chr7	18491505	18492014	DPPA2+4	peak11946	intron (NM_001204144, intron 3 of 12)	-3950	NM_001204146	9734	NM_014707	ENSG00000048052	HDAC9	HD7|HD7b|HD9|HDAC|HDAC7|HDAC7B|HDAC9B|HDAC9FL|HDRP|MITR	histone deacetylase 9	protein-coding	intron	Quiescent>ActiveTSS	TRANSITION
chr7	20834947	20836671	DPPA2+4	peak11970	promoter-TSS (NR_126381)	378	NR_126381	104355138	NR_126381	ENSG00000232790	LINC01162	-	long intergenic non-protein coding RNA 1162	ncRNA	promoter-TSS	Quiescent>WkTSS	TRANSITION
chr7	21944953	21946548	DPPA2+4	peak11980	promoter-TSS (NM_018719)	148	NM_018719	55536	NM_018719	ENSG00000164649	CDCA7L	JPO2|R1|RAM2	cell division cycle associated 7 like	protein-coding	promoter-TSS	Enh>ActiveTSSFlnk	TRANSITION
chr7	24573000	24574297	DPPA2+4	peak12021	promoter-TSS (NM_016447)	197	NM_016447	51678	NM_016447	ENSG00000105926	MPP6	PALS2|VAM-1|VAM1|p55T	membrane palmitoylated protein 6	protein-coding	promoter-TSS	ActiveTSS>WkTSS	TRANSITION
chr7	24980041	24980726	DPPA2+4	peak12022	promoter-TSS (NM_015550)	-206	NM_015550	26031	NM_015550	ENSG00000070882	OSBPL3	ORP-3|ORP3|OSBP3	oxysterol binding protein like 3	protein-coding	promoter-TSS	ActiveTSS>WkTSS	TRANSITION
chr7	26864130	26865138	DPPA2+4	peak12035	promoter-TSS (NM_003930)	-44	NM_003930	8935	NM_003930	ENSG00000005020	SKAP2	PRAP|RA70|SAPS|SCAP2|SKAP-HOM|SKAP55R	src kinase associated phosphoprotein 2	protein-coding	promoter-TSS	ActiveTSS>WkTSS	TRANSITION
chr7	27154250	27158381	DPPA2+4	peak12057	promoter-TSS (NM_006896)	359	NM_006896	3204	NM_006896	ENSG00000122592	HOXA7	ANTP|HOX1|HOX1.1|HOX1A	homeobox A7	protein-coding	promoter-TSS	Quiescent>WkTransc	TRANSITION
chr7	32494964	32496321	DPPA2+4	peak12093	promoter-TSS (NM_015060)	154	NM_015060	23080	NM_015060	ENSG00000105778	AVL9	KIAA0241	AVL9 cell migration associated	protein-coding	promoter-TSS	ActiveTSS>WkTSS	TRANSITION
chr7	32890856	32893021	DPPA2+4	peak12097	promoter-TSS (NM_015483)	-179	NM_015483	25948	NM_015483	ENSG00000170852	KBTBD2	BKLHD1	kelch repeat and BTB domain containing 2	protein-coding	promoter-TSS	ActiveTSS>Enh	TRANSITION
chr7	37491893	37493615	DPPA2+4	peak12118	Intergenic	-43428	NM_001206480	9844	NM_014800	ENSG00000155849	ELMO1	CED-12|CED12|ELMO-1	engulfment and cell motility 1	protein-coding	Intergenic	Quiescent>ActiveTSS	TRANSITION
chr7	42912162	42912637	DPPA2+4	peak12153	promoter-TSS (NM_001099858)	-310	NM_001099858	79020	NM_024054	ENSG00000136197	C7orf25	-	chromosome 7 open reading frame 25	protein-coding	promoter-TSS	Enh>WkTSS	TRANSITION
chr7	43868944	43869893	DPPA2+4	peak12157	promoter-TSS (NM_032014)	98	NM_032014	64951	NM_032014	ENSG00000062582	MRPS24	HSPC335|MRP-S24|S24mt|bMRP-47|bMRP47	mitochondrial ribosomal protein S24	protein-coding	promoter-TSS	ActiveTSS>WkTSS	TRANSITION
chr7	44019256	44019762	DPPA2+4	peak12161	promoter-TSS (NR_003655)	-315	NR_003655	84820	NM_032734	ENSG00000214783	POLR2J4	RPB11-phi	RNA polymerase II subunit J4, pseudogene	pseudo	promoter-TSS	Enh>ActiveTSSFlnk	TRANSITION
chr7	44082221	44083423	DPPA2+4	peak12168	promoter-TSS (NR_156113)	-282	NR_156113	27434	NM_013284	ENSG00000122678	POLM	Pol Mu|Tdt-N	DNA polymerase mu	protein-coding	promoter-TSS	ActiveTSS>WkTSSFlnk	TRANSITION
chr7	44123116	44124967	DPPA2+4	peak12170	promoter-TSS (NM_001127218)	-472	NM_001127218	5425	NM_006230	ENSG00000106628	POLD2	-	DNA polymerase delta 2, accessory subunit	protein-coding	promoter-TSS	Quiescent>WkTSSFlnk	TRANSITION
chr7	44145054	44145976	DPPA2+4	peak12171	promoter-TSS (NM_001354803)	629	NM_001354803	2645	NM_000162	ENSG00000106633	GCK	FGQTL3|GK|GLK|HHF3|HK4|HKIV|HXKP|LGLK|MODY2	glucokinase	protein-coding	promoter-TSS	Quiescent>WkTSSFlnk	TRANSITION
chr7	44240901	44241612	DPPA2+4	peak12174	intron (NM_172081, intron 11 of 18)	40279	NM_006555	10652	NM_006555	ENSG00000106636	YKT6	-	YKT6 v-SNARE homolog	protein-coding	intron	Quiescent>WkTransc	TRANSITION
chr7	44847510	44848171	DPPA2+4	peak12192	promoter-TSS (NM_201517)	285	NM_201517	94239	NM_012412	ENSG00000105968	H2AFV	H2A.Z-2|H2AV	H2A histone family member V	protein-coding	promoter-TSS	WkTSS>ActiveTSS	TRANSITION
chr7	45088258	45089061	DPPA2+4	peak12205	promoter-TSS (NM_001146334)	309	NM_001146334	23148	NM_001146334	ENSG00000136274	NACAD	-	NAC alpha domain containing	protein-coding	promoter-TSS	Quiescent>ActiveTSSFlnk	TRANSITION
chr7	47635930	47637301	DPPA2+4	peak12224	Intergenic	14677	NR_108090	101929086	NR_108090	ENSG00000236078	LINC01447	-	long intergenic non-protein coding RNA 1447	ncRNA	Intergenic	Quiescent>ActiveTSSFlnk	TRANSITION
chr7	48105980	48108561	DPPA2+4	peak12259	intron (NR_109837, intron 5 of 6)	18006	NM_001287429	7378	NM_003364	ENSG00000183696	UPP1	UDRPASE|UP|UPASE|UPP	uridine phosphorylase 1	protein-coding	intron	StrTransc>IntraFlnk	TRANSITION
chr7	65764220	65765007	DPPA2+4	peak12321	TTS (NR_003110)	4562	NR_145716	109616962	NR_145716	ENSG00000207062	SNORA15B-1	-	small nucleolar RNA, H/ACA box 15B-1	snoRNA	TTS	StrTransc>IntraEnh	TRANSITION
chr7	66628861	66629275	DPPA2+4	peak12341	promoter-TSS (NM_153033)	187	NM_153033	154881	NM_153033	ENSG00000243335	KCTD7	CLN14|EPM3	potassium channel tetramerization domain containing 7	protein-coding	promoter-TSS	WkTSS>ActiveTSS	TRANSITION
chr7	72827743	72829137	DPPA2+4	peak12372	promoter-TSS (NM_001145440)	-240	NM_001145440	441250	NM_001145440	ENSG00000277149	TYW1B	LINC00069|NCRNA00069|RSAFD2	tRNA-yW synthesizing protein 1 homolog B	protein-coding	promoter-TSS	ActiveTSS>WkTSS	TRANSITION
chr7	73327689	73328699	DPPA2+4	peak12398	promoter-TSS (NM_003602)	33	NM_003602	8468	NM_003602	ENSG00000077800	FKBP6	FKBP36	FKBP prolyl isomerase 6	protein-coding	promoter-TSS	Quiescent>WkTransc	TRANSITION
chr7	73422994	73424916	DPPA2+4	peak12402	Intergenic	-9823	NM_003508	8326	NM_003508	ENSG00000188763	FZD9	CD349|FZD3	frizzled class receptor 9	protein-coding	Intergenic	Quiescent>WkTransc	TRANSITION
chr7	73669309	73670113	DPPA2+4	peak12419	intron (NM_001077621, intron 2 of 3)	1880	NM_001077621	155382	NM_152560	ENSG00000176428	VPS37D	WBSCR24	VPS37D subunit of ESCRT-I	protein-coding	intron	Quiescent>WkTSSFlnk	TRANSITION
chr7	74033187	74034553	DPPA2+4	peak12442	intron (NM_001278915, intron 1 of 32)	5697	NM_001278915	2006	NM_000501	ENSG00000049540	ELN	ADCL1|SVAS|WBS|WS	elastin	protein-coding	intron	Quiescent>WkTSSFlnk	TRANSITION
chr7	74642949	74644304	DPPA2+4	peak12483	Intergenic	-14038	NM_001280800	2969	NM_001518	ENSG00000263001	GTF2I	BAP135|BTKAP1|DIWS|GTFII-I|IB291|SPIN|TFII-I|WBS|WBSCR6	general transcription factor IIi	protein-coding	Intergenic	Quiescent>Enh	TRANSITION
chr7	75415401	75416604	DPPA2+4	peak12512	TTS (NM_001099415)	5681	NR_033322	155400	NM_001039575	ENSG00000223705	NSUN5P1	NSUN5B|WBSCR20B	NSUN5 pseudogene 1	pseudo	TTS	StrTransc>IntraEnh	TRANSITION
chr7	76291569	76292502	DPPA2+4	peak12542	Intergenic	-10637	NM_001540	3315	NM_001540	ENSG00000106211	HSPB1	CMT2F|HEL-S-102|HMN2B|HS.76067|HSP27|HSP28|Hsp25|SRP27	heat shock protein family B (small) member 1	protein-coding	Intergenic	Enh>ActiveTSSFlnk	TRANSITION
chr7	76309320	76310589	DPPA2+4	peak12550	Intergenic	7282	NM_001540	3315	NM_001540	ENSG00000106211	HSPB1	CMT2F|HEL-S-102|HMN2B|HS.76067|HSP27|HSP28|Hsp25|SRP27	heat shock protein family B (small) member 1	protein-coding	Intergenic	Quiescent>Enh	TRANSITION
chr7	77537116	77538760	DPPA2+4	peak12586	promoter-TSS (NM_001131009)	-105	NM_001131009	5782	NM_002835	ENSG00000127947	PTPN12	PTP-PEST|PTPG1	protein tyrosine phosphatase non-receptor type 12	protein-coding	promoter-TSS	WkTSS>ActiveTSS	TRANSITION
chr7	82799307	82800416	DPPA2+4	peak12608	intron (NM_033026, intron 22 of 24)	-355906	NM_001366867	781	NM_000722	ENSG00000153956	CACNA2D1	CACNA2|CACNL2A|CCHL2A|LINC01112|lncRNA-N3	calcium voltage-gated channel auxiliary subunit alpha2delta 1	protein-coding	intron	Quiescent>WkTSSFlnk	TRANSITION
chr7	82905541	82905935	DPPA2+4	peak12614	intron (NM_033026, intron 8 of 24)	257146	NM_014510	27445	NM_014510	ENSG00000186472	PCLO	ACZ|PCH3	piccolo presynaptic cytomatrix protein	protein-coding	intron	Quiescent>WkTSS	TRANSITION
chr7	83475713	83476050	DPPA2+4	peak12624	intron (NM_001178129, intron 2 of 16)	165549	NM_001178129	9723	NM_012431	ENSG00000170381	SEMA3E	M-SEMAH|M-SemaK|SEMAH|coll-5	semaphorin 3E	protein-coding	intron	Quiescent>WkTSS	TRANSITION
chr7	83849232	83850432	DPPA2+4	peak12629	Intergenic	-200693	NM_012431	9723	NM_012431	ENSG00000170381	SEMA3E	M-SEMAH|M-SemaK|SEMAH|coll-5	semaphorin 3E	protein-coding	Intergenic	Quiescent>Enh	TRANSITION
chr7	83940281	83940930	DPPA2+4	peak12635	Intergenic	254183	NM_006080	10371	NM_006080	ENSG00000075213	SEMA3A	COLL1|HH16|Hsema-I|Hsema-III|SEMA1|SEMAD|SEMAIII|SEMAL|SemD|coll-1	semaphorin 3A	protein-coding	Intergenic	Quiescent>ActiveTSS	TRANSITION
chr7	88219673	88220648	DPPA2+4	peak12677	promoter-TSS (NM_003130)	-77	NM_003130	6717	NM_003130	ENSG00000075142	SRI	CP-22|CP22|SCN|V19	sorcin	protein-coding	promoter-TSS	ActiveTSS>WkTSS	TRANSITION
chr7	92143293	92143855	DPPA2+4	peak12685	intron (NR_122109, intron 3 of 4)	-8829	NM_001146152	1595	NM_000786	ENSG00000001630	CYP51A1	CP51|CYP51|CYPL1|LDM|P450-14DM|P450L1	cytochrome P450 family 51 subfamily A member 1	protein-coding	intron	Quiescent>WkTSS	TRANSITION
chr7	92179186	92179795	DPPA2+4	peak12687	non-coding (NR_122109, exon 5 of 5)	-14215	NM_001161528	401387	NM_001045475	ENSG00000240720	LRRD1	-	leucine rich repeats and death domain containing 1	protein-coding	non-coding	Quiescent>ActiveTSS	TRANSITION
chr7	92589670	92590527	DPPA2+4	peak12692	promoter-TSS (NM_001288584)	-50	NM_001288584	257415	NM_152789	ENSG00000234545	FAM133B	-	family with sequence similarity 133 member B	protein-coding	promoter-TSS	ActiveTSS>WkTSS	TRANSITION
chr7	94258778	94259959	DPPA2+4	peak12703	Intergenic	132823	NR_147206	101927525	NR_147206		COL1A2-AS1	TCONS_00013888|lncRNA8975-1	COL1A2 antisense RNA 1	ncRNA	Intergenic	Quiescent>WkTSS	TRANSITION
chr7	94509284	94511101	DPPA2+4	peak12709	promoter-TSS (NM_022900)	384	NM_022900	64921	NM_022900	ENSG00000127995	CASD1	C7orf12|NBLA04196|SOAT	CAS1 domain containing 1	protein-coding	promoter-TSS	ActiveTSSFlnk>WkTSS	TRANSITION
chr7	100148963	100149551	DPPA2+4	peak12794	promoter-TSS (NR_134528)	279	NR_134528	389541	NM_001008395	ENSG00000188186	LAMTOR4	C7orf59	late endosomal/lysosomal adaptor, MAPK and MTOR activator 4	protein-coding	promoter-TSS	ActiveTSS>WkTSS	TRANSITION
chr7	100381191	100382452	DPPA2+4	peak12808	intron (NM_178273, intron 2 of 4)	8335	NM_178273	29992	NM_013439	ENSG00000085514	PILRA	FDF03	paired immunoglobin like type 2 receptor alpha	protein-coding	intron	Quiescent>ActiveTSS	TRANSITION
chr7	100626815	100627604	DPPA2+4	peak12838	intron (NM_003227, intron 16 of 17)	6440	NM_001206855	7036	NM_003227	ENSG00000106327	TFR2	HFE3|TFRC2	transferrin receptor 2	protein-coding	intron	Quiescent>WkTSSFlnk	TRANSITION
chr7	101167690	101168768	DPPA2+4	peak12872	Intergenic	-2660	NM_003378	7425	NM_003378	ENSG00000128564	VGF	SCG7|SgVII	VGF nerve growth factor inducible	protein-coding	Intergenic	PRC2Repr>WkTSS	TRANSITION
chr7	101170510	101171754	DPPA2+4	peak12874	3' UTR (NM_198571, exon 4 of 4)	-5563	NM_003378	7425	NM_003378	ENSG00000128564	VGF	SCG7|SgVII	VGF nerve growth factor inducible	protein-coding	3' UTR	PRC2Repr>WkTSS	TRANSITION
chr7	101348269	101349193	DPPA2+4	peak12892	Intergenic	-14089	NM_133457	136227	NM_133457	ENSG00000160963	COL26A1	EMI6|EMID2|EMU2|SH2B	collagen type XXVI alpha 1 chain	protein-coding	Intergenic	Quiescent>WkTSS	TRANSITION
chr7	101602075	101603309	DPPA2+4	peak12898	Intergenic	26604	NM_138403	93408	NM_138403	ENSG00000106436	MYL10	MYLC2PL|PLRLC	myosin light chain 10	protein-coding	Intergenic	Quiescent>WkTSSFlnk	TRANSITION
chr7	102299998	102301782	DPPA2+4	peak12928	exon (NM_001359228, exon 2 of 9)	7787	NR_036245	100422858	NR_036245	ENSG00000264675	MIR4285	-	microRNA 4285	ncRNA	exon	Quiescent>WkTransc	TRANSITION
chr7	102320747	102322340	DPPA2+4	peak12929	exon (NM_001359228, exon 9 of 9)	28441	NR_036245	100422858	NR_036245	ENSG00000264675	MIR4285	-	microRNA 4285	ncRNA	exon	Quiescent>IntraEnh	TRANSITION
chr7	102508941	102510045	DPPA2+4	peak12954	intron (NM_001277335, intron 4 of 19)	8284	NM_001367767	100271927	NM_001277335	ENSG00000170667	RASA4B	-	RAS p21 protein activator 4B	protein-coding	intron	Quiescent>WkTSSFlnk	TRANSITION
chr7	102510124	102510602	DPPA2+4	peak12955	intron (NM_001277335, intron 2 of 19)	7414	NM_001367767	100271927	NM_001277335	ENSG00000170667	RASA4B	-	RAS p21 protein activator 4B	protein-coding	intron	Quiescent>WkTSSFlnk	TRANSITION
chr7	102602622	102603027	DPPA2+4	peak12965	intron (NM_001277335, intron 5 of 19).2	13931	NM_001277335	100271927	NM_001277335	ENSG00000170667	RASA4B	-	RAS p21 protein activator 4B	protein-coding	intron	Quiescent>Enh	TRANSITION
chr7	102608391	102608980	DPPA2+4	peak12967	intron (NM_001277335, intron 4 of 19).2	8070	NM_001277335	100271927	NM_001277335	ENSG00000170667	RASA4B	-	RAS p21 protein activator 4B	protein-coding	intron	Quiescent>WkTSSFlnk	TRANSITION
chr7	106111384	106112834	DPPA2+4	peak13006	promoter-TSS (NM_182715)	203	NM_182715	6856	NM_006754	ENSG00000008282	SYPL1	H-SP1|SYPL	synaptophysin like 1	protein-coding	promoter-TSS	ActiveTSSFlnk>WkTSS	TRANSITION
chr7	112205689	112207074	DPPA2+4	peak13033	promoter-TSS (NM_001363540)	17	NM_001363540	9732	NM_014705	ENSG00000128512	DOCK4	-	dedicator of cytokinesis 4	protein-coding	promoter-TSS	ActiveTSS>WkTSS	TRANSITION
chr7	112391562	112392171	DPPA2+4	peak13034	Intergenic	-31277	NM_001007245	3475	NM_001550	ENSG00000006652	IFRD1	PC4|TIS7	interferon related developmental regulator 1	protein-coding	Intergenic	ActiveTSS>WkTSS	TRANSITION
chr7	114840468	114841108	DPPA2+4	peak13048	Intergenic	-81366	NM_001166346	29969	NM_199072	ENSG00000135272	MDFIC	HIC|MDFIC1	MyoD family inhibitor domain containing	protein-coding	Intergenic	Quiescent>ActiveTSSFlnk	TRANSITION
chr7	114842375	114843614	DPPA2+4	peak13049	Intergenic	-79159	NM_001166346	29969	NM_199072	ENSG00000135272	MDFIC	HIC|MDFIC1	MyoD family inhibitor domain containing	protein-coding	Intergenic	Quiescent>Enh	TRANSITION
chr7	116525812	116526293	DPPA2+4	peak13059	promoter-TSS (NM_001172896)	-309	NM_001172896	857	NM_001753	ENSG00000105974	CAV1	BSCL3|CGL3|LCCNS|MSTP085|PPH3|VIP21	caveolin 1	protein-coding	promoter-TSS	ActiveTSS>WkTSS	TRANSITION
chr7	123762936	123763843	DPPA2+4	peak13079	Intergenic	-14387	NM_003941	8976	NM_003941	ENSG00000106299	WASL	N-WASP|NWASP|WASPB	WASP like actin nucleation promoting factor	protein-coding	Intergenic	Quiescent>WkTSS	TRANSITION
chr7	128210021	128210482	DPPA2+4	peak13094	Intergenic	2380	NR_029596	406917	NR_029596	ENSG00000207705	MIR129-1	MIR-129b|MIRN129-1|mir-129-1	microRNA 129-1	ncRNA	Intergenic	Quiescent>WkTSSFlnk	TRANSITION
chr7	128455359	128456502	DPPA2+4	peak13106	promoter-TSS (NM_013332)	53	NM_013332	29923	NM_013332	ENSG00000135245	HILPDA	C7orf68|HIG-2|HIG2	hypoxia inducible lipid droplet associated	protein-coding	promoter-TSS	ActiveTSSFlnk>WkTSS	TRANSITION
chr7	128880228	128880710	DPPA2+4	peak13124	exon (NM_001366122, exon 34 of 40)	14139	NM_001195150	100130705	NM_001195150	ENSG00000272899	ATP6V1FNB	-	ATP6V1F neighbor	protein-coding	exon	Quiescent>WkTSSFlnk	TRANSITION
chr7	128883810	128884413	DPPA2+4	peak13125	exon (NM_001366122, exon 29 of 40)	17782	NM_001195150	100130705	NM_001195150	ENSG00000272899	ATP6V1FNB	-	ATP6V1F neighbor	protein-coding	exon	Quiescent>WkTSSFlnk	TRANSITION
chr7	131106137	131107144	DPPA2+4	peak13176	promoter-TSS (NR_024153)	389	NR_024153	378805	NM_001085379	ENSG00000231721	LINC-PINT	LincRNA-Pint|MKLN1-AS1|PINT	long intergenic non-protein coding RNA, p53 induced transcript	ncRNA	promoter-TSS	WkTSS>ActiveTSS	TRANSITION
chr7	135509067	135510526	DPPA2+4	peak13192	promoter-TSS (NM_001190847)	305	NM_001190847	4850	NM_013316	ENSG00000080802	CNOT4	CLONE243|NOT4|NOT4H	CCR4-NOT transcription complex subunit 4	protein-coding	promoter-TSS	ActiveTSS>WkTSS	TRANSITION
chr7	139776570	139777168	DPPA2+4	peak13213	promoter-TSS (NM_022740)	1129	NM_022740	28996	NM_022740	ENSG00000064393	HIPK2	PRO0593	homeodomain interacting protein kinase 2	protein-coding	promoter-TSS	ActiveTSS>WkTSS	TRANSITION
chr7	148967005	148967600	DPPA2+4	peak13251	Intergenic	3988	NR_004393	6086	NR_004393	ENSG00000252316	RNY4	HY4|Y4	RNA, Ro60-associated Y4	ncRNA	Intergenic	Quiescent>WkTSSFlnk	TRANSITION
chr7	149038406	149039636	DPPA2+4	peak13260	Intergenic	-10516	NR_163905	NA							Intergenic	Quiescent>WkTSS	TRANSITION
chr7	150378085	150378459	DPPA2+4	peak13300	promoter-TSS (NM_173680)	-1058	NM_173680	285971	NM_173680	ENSG00000196456	ZNF775	-	zinc finger protein 775	protein-coding	promoter-TSS	Enh>WkTSSFlnk	TRANSITION
chr7	150407354	150408677	DPPA2+4	peak13307	non-coding (NR_027237, exon 2 of 3)	2264	NR_027237	728743	NM_001080852		LOC728743	-	zinc finger protein pseudogene	pseudo	non-coding	Quiescent>Enh	TRANSITION
chr7	151637724	151639600	DPPA2+4	peak13367	intron (NM_016203, intron 4 of 15)	-6044	NM_001304531	51422	NM_016203	ENSG00000106617	PRKAG2	AAKG|AAKG2|CMH6|H91620p|WPWS	protein kinase AMP-activated non-catalytic subunit gamma 2	protein-coding	intron	Quiescent>WkTSSFlnk	TRANSITION
chr7	151724303	151725492	DPPA2+4	peak13374	intron (NM_016203, intron 3 of 15)	11365	NM_001363698	51422	NM_016203	ENSG00000106617	PRKAG2	AAKG|AAKG2|CMH6|H91620p|WPWS	protein kinase AMP-activated non-catalytic subunit gamma 2	protein-coding	intron	Quiescent>IntraEnh	TRANSITION
chr7	151739916	151740863	DPPA2+4	peak13380	intron (NM_016203, intron 3 of 15)	-4076	NM_001304527	51422	NM_016203	ENSG00000106617	PRKAG2	AAKG|AAKG2|CMH6|H91620p|WPWS	protein kinase AMP-activated non-catalytic subunit gamma 2	protein-coding	intron	Quiescent>Enh	TRANSITION
chr7	152538396	152539644	DPPA2+4	peak13396	Intergenic	74896	NR_027387	100128822	NR_027387	ENSG00000261455	LINC01003	-	long intergenic non-protein coding RNA 1003	ncRNA	Intergenic	Quiescent>WkTSS	TRANSITION
chr7	152759735	152760388	DPPA2+4	peak13401	promoter-TSS (NM_020445)	310	NM_020445	57180	NM_020445	ENSG00000133627	ACTR3B	ARP11|ARP3BETA	actin related protein 3B	protein-coding	promoter-TSS	WkTSS>ActiveTSS	TRANSITION
chr7	152766153	152766737	DPPA2+4	peak13402	intron (NM_001350942, intron 1 of 11)	6693	NM_020445	57180	NM_020445	ENSG00000133627	ACTR3B	ARP11|ARP3BETA	actin related protein 3B	protein-coding	intron	Quiescent>WkTransc	TRANSITION
chr7	155380356	155380990	DPPA2+4	peak13411	promoter-TSS (NR_147174)	-1403	NR_147174	100286906	NR_147174		LOC100286906	-	uncharacterized LOC100286906	ncRNA	promoter-TSS	PRC2Repr>WkPRC2Repr	TRANSITION
chr7	156908659	156909297	DPPA2+4	peak13437	Intergenic	-15770	NR_146959	64327	NM_022458	ENSG00000105983	LMBR1	ACHP|C7orf2|DIF14|LSS|PPD2|THYP|TPT|ZRS	limb development membrane protein 1	protein-coding	Intergenic	Quiescent>WkTSSFlnk	TRANSITION
chr8	6708396	6709071	DPPA2+4	peak13512	promoter-TSS (NM_018361)	92	NM_018361	55326	NM_018361	ENSG00000155189	AGPAT5	1AGPAT5|LPAATE	1-acylglycerol-3-phosphate O-acyltransferase 5	protein-coding	promoter-TSS	ActiveTSS>WkTSS	TRANSITION
chr8	9150461	9151652	DPPA2+4	peak13569	promoter-TSS (NM_024607)	-399	NM_024607	79660	NM_024607	ENSG00000173281	PPP1R3B	GL|PPP1R4|PTG	protein phosphatase 1 regulatory subunit 3B	protein-coding	promoter-TSS	ActiveTSS>WkTSS	TRANSITION
chr8	11794577	11795343	DPPA2+4	peak13587	promoter-TSS (NM_001287743)	-613	NM_001287743	2222	NM_004462	ENSG00000079459	FDFT1	DGPT|ERG9|SQS|SQSD|SS	farnesyl-diphosphate farnesyltransferase 1	protein-coding	promoter-TSS	Quiescent>Het	TRANSITION
chr8	23271995	23272874	DPPA2+4	peak13663	Intergenic	-15657	NM_001301650	203069	NM_001136108	ENSG00000104679	R3HCC1	-	R3H domain and coiled-coil containing 1	protein-coding	Intergenic	Quiescent>WkTSS	TRANSITION
chr8	30088076	30088640	DPPA2+4	peak13703	Intergenic	-5150	NM_001284239	51669	NM_016127	ENSG00000133872	SARAF	FOAP-7|HSPC035|TMEM66|XTP3	store-operated calcium entry associated regulatory factor	protein-coding	Intergenic	Quiescent>WkTSS	TRANSITION
chr8	32279753	32280206	DPPA2+4	peak13718	intron (NM_013962, intron 1 of 4)	-160766	NR_047475	100874286	NR_047475	ENSG00000254049	NRG1-IT3	-	NRG1 intronic transcript 3	ncRNA	intron	Quiescent>Enh	TRANSITION
chr8	33472353	33473154	DPPA2+4	peak13722	promoter-TSS (NM_032664)	392	NM_032664	84750	NM_032664	ENSG00000172728	FUT10	FUCTX	fucosyltransferase 10	protein-coding	promoter-TSS	ActiveTSS>WkTSS	TRANSITION
chr8	38770218	38771239	DPPA2+4	peak13763	intron (NM_001352804, intron 1 of 10)	13454	NM_001352804	6867	NM_006283	ENSG00000147526	TACC1	Ga55	transforming acidic coiled-coil containing protein 1	protein-coding	intron	Quiescent>WkTSSFlnk	TRANSITION
chr8	38996863	38997693	DPPA2+4	peak13768	promoter-TSS (NR_027639)	292	NR_027639	8754	NM_003816	ENSG00000168615	ADAM9	CORD9|MCMP|MDC9|Mltng	ADAM metallopeptidase domain 9	protein-coding	promoter-TSS	ActiveTSS>WkTSS	TRANSITION
chr8	41797187	41799067	DPPA2+4	peak13784	promoter-TSS (NM_020476)	-505	NM_020476	286	NM_000037	ENSG00000029534	ANK1	ANK|SPH1|SPH2	ankyrin 1	protein-coding	promoter-TSS	Quiescent>WkTransc	TRANSITION
chr8	58860965	58861730	DPPA2+4	peak13871	intron (NM_014729, intron 3 of 8)	-201495	NM_003580	8439	NM_003580	ENSG00000035681	NSMAF	FAN|GRAMD5	neutral sphingomyelinase activation associated factor	protein-coding	intron	Quiescent>WkTSSFlnk	TRANSITION
chr8	68768562	68769154	DPPA2+4	peak13938	intron (NM_001349479, intron 9 of 11)	335332	NR_039986	100505718	NR_039986	ENSG00000253658	LINC01592	-	long intergenic non-protein coding RNA 1592	ncRNA	intron	Quiescent>WkTSSFlnk	TRANSITION
chr8	73293692	73296132	DPPA2+4	peak13958	promoter-TSS (NM_172037)	310	NM_172037	157506	NM_172037	ENSG00000121039	RDH10	SDR16C4	retinol dehydrogenase 10	protein-coding	promoter-TSS	ActiveTSS>WkTSS	TRANSITION
chr8	73975870	73976813	DPPA2+4	peak13977	promoter-TSS (NM_017866)	147	NM_017866	54968	NM_017866	ENSG00000175606	TMEM70	MC5DN2	transmembrane protein 70	protein-coding	promoter-TSS	ActiveTSS>WkTSS	TRANSITION
chr8	76403594	76403917	DPPA2+4	peak13983	Intergenic	-2898	NR_105006	101926978	NR_105006	ENSG00000254300	LINC01111	-	long intergenic non-protein coding RNA 1111	ncRNA	Intergenic	Quiescent>WkTSS	TRANSITION
chr8	76531430	76531807	DPPA2+4	peak13985	Intergenic	124965	NR_105006	101926978	NR_105006	ENSG00000254300	LINC01111	-	long intergenic non-protein coding RNA 1111	ncRNA	Intergenic	Quiescent>WkTSSFlnk	TRANSITION
chr8	78665845	78666730	DPPA2+4	peak13997	promoter-TSS (NR_156423)	199	NR_156423	51101	NM_016010	ENSG00000104427	ZC2HC1A	C8orf70|CGI-62|FAM164A	zinc finger C2HC-type containing 1A	protein-coding	promoter-TSS	ActiveTSS>WkTSS	TRANSITION
chr8	79826695	79827483	DPPA2+4	peak14003	intron (NR_110954, intron 2 of 5)	44648	NR_110954	101927040	NR_110954	ENSG00000249328	LOC101927040	-	uncharacterized LOC101927040	ncRNA	intron	Quiescent>ActiveTSS	TRANSITION
chr8	79880299	79881201	DPPA2+4	peak14007	Intergenic	-9013	NR_110954	101927040	NR_110954	ENSG00000249328	LOC101927040	-	uncharacterized LOC101927040	ncRNA	Intergenic	Quiescent>WkTSSFlnk	TRANSITION
chr8	80231069	80232675	DPPA2+4	peak14015	Intergenic	-9517	NR_049894	100847056	NR_049894	ENSG00000265588	MIR5708	-	microRNA 5708	ncRNA	Intergenic	Quiescent>WkTSS	TRANSITION
chr8	85220012	85220829	DPPA2+4	peak14025	promoter-TSS (NM_001099670)	1	NM_001099670	401466	NM_001099670	ENSG00000176731	RBIS	C8orf59	ribosomal biogenesis factor	protein-coding	promoter-TSS	ActiveTSS>WkTSS	TRANSITION
chr8	89757446	89758676	DPPA2+4	peak14031	promoter-TSS (NM_003821)	245	NM_003821	8767	NM_003821	ENSG00000104312	RIPK2	CARD3|CARDIAK|CCK|GIG30|RICK|RIP2	receptor interacting serine/threonine kinase 2	protein-coding	promoter-TSS	ActiveTSS>WkTSS	TRANSITION
chr8	89901770	89903061	DPPA2+4	peak14032	promoter-TSS (NM_001126111)	-154	NM_001126111	734	NM_004337	ENSG00000164823	OSGIN2	C8orf1|hT41	oxidative stress induced growth inhibitor family member 2	protein-coding	promoter-TSS	ActiveTSS>WkTSS	TRANSITION
chr8	90000964	90001716	DPPA2+4	peak14034	promoter-TSS (NM_001330575)	-12	NM_001330575	1666	NM_001359	ENSG00000104325	DECR1	DECR|NADPH|SDR18C1	2,4-dienoyl-CoA reductase 1	protein-coding	promoter-TSS	ActiveTSS>WkTSS	TRANSITION
chr8	90606080	90607510	DPPA2+4	peak14035	promoter-TSS (NR_104062)	-732	NR_104062	101937451	NR_104062	ENSG00000253799	LINC01030	-	long intergenic non-protein coding RNA 1030	ncRNA	promoter-TSS	Quiescent>WkTransc	TRANSITION
chr8	90684830	90686549	DPPA2+4	peak14039	Intergenic	-39607	NM_001008495	169200	NM_001008495	ENSG00000180694	TMEM64	-	transmembrane protein 64	protein-coding	Intergenic	Quiescent>Enh	TRANSITION
chr8	93740745	93741142	DPPA2+4	peak14057	promoter-TSS (NM_203390)	65	NM_203390	389677	NM_203390	ENSG00000183808	RBM12B	MGC:33837	RNA binding motif protein 12B	protein-coding	promoter-TSS	ActiveTSS>WkTSS	TRANSITION
chr8	94474718	94475548	DPPA2+4	peak14062	promoter-TSS (NM_001205262)	-18	NM_001205262	25788	NM_006550	ENSG00000197275	RAD54B	RDH54	RAD54 homolog B	protein-coding	promoter-TSS	ActiveTSS>WkTSS	TRANSITION
chr8	94719489	94720682	DPPA2+4	peak14065	promoter-TSS (NM_181787)	186	NM_181787	286148	NM_181787	ENSG00000156162	DPY19L4	-	dpy-19 like 4	protein-coding	promoter-TSS	ActiveTSS>WkTSS	TRANSITION
chr8	97774035	97775494	DPPA2+4	peak14093	promoter-TSS (NM_018407)	-1023	NM_018407	55353	NM_018407	ENSG00000104341	LAPTM4B	LAPTM4beta|LC27	lysosomal protein transmembrane 4 beta	protein-coding	promoter-TSS	Quiescent>WkTSSFlnk	TRANSITION
chr8	98971968	98974878	DPPA2+4	peak14117	Intergenic	28981	NM_001142462	116039	NM_053001	ENSG00000164920	OSR2	-	odd-skipped related transciption factor 2	protein-coding	Intergenic	Quiescent>WkTransc	TRANSITION
chr8	100150145	100150537	DPPA2+4	peak14127	promoter-TSS (NM_005034)	-295	NM_005034	5440	NM_005034	ENSG00000147669	POLR2K	ABC10-alpha|RPABC4|RPB10alpha|RPB12|RPB7.0|hRPB7.0|hsRPB10a	RNA polymerase II subunit K	protein-coding	promoter-TSS	ActiveTSS>WkTSS	TRANSITION
chr8	101204905	101206804	DPPA2+4	peak14153	promoter-TSS (NM_001267708)	-123	NM_001267708	51123	NM_016096	ENSG00000120963	ZNF706	HSPC038|PNAS-106|PNAS-113	zinc finger protein 706	protein-coding	promoter-TSS	ActiveTSS>WkTSS	TRANSITION
chr8	102238652	102239992	DPPA2+4	peak14154	promoter-TSS (NR_125415)	-129	NR_125415	101927221	NR_125415	ENSG00000246263	UBR5-AS1	-	UBR5 antisense RNA 1	ncRNA	promoter-TSS	ActiveTSS>WkTSS	TRANSITION
chr8	102805851	102809571	DPPA2+4	peak14163	promoter-TSS (NR_149020)	889	NR_149020	401472	NR_149020		GASAL1	GASL1	growth arrest associated lncRNA 1	ncRNA	promoter-TSS	Enh>ActiveTSSFlnk	TRANSITION
chr8	106657429	106658285	DPPA2+4	peak14182	promoter-TSS (NM_181354)	49	NM_181354	55074	NM_018002	ENSG00000164830	OXR1	Nbla00307|TLDC3	oxidation resistance 1	protein-coding	promoter-TSS	ActiveTSS>WkTSS	TRANSITION
chr8	109538893	109540538	DPPA2+4	peak14190	promoter-TSS (NM_198120)	16	NM_198120	9166	NM_004215	ENSG00000147654	EBAG9	EB9|PDAF	estrogen receptor binding site associated antigen 9	protein-coding	promoter-TSS	ActiveTSS>WkTSS	TRANSITION
chr8	113383181	113383462	DPPA2+4	peak14202	intron (NM_001363185, intron 1 of 66)	-6170	NM_198124	114788	NM_052900	ENSG00000164796	CSMD3	-	CUB and Sushi multiple domains 3	protein-coding	intron	Quiescent>ActiveTSS	TRANSITION
chr8	114074054	114074707	DPPA2+4	peak14207	Intergenic	-637442	NM_198123	114788	NM_052900	ENSG00000164796	CSMD3	-	CUB and Sushi multiple domains 3	protein-coding	Intergenic	Quiescent>WkTSS	TRANSITION
chr8	114083471	114084854	DPPA2+4	peak14208	Intergenic	-647224	NM_198123	114788	NM_052900	ENSG00000164796	CSMD3	-	CUB and Sushi multiple domains 3	protein-coding	Intergenic	Quiescent>WkTransc	TRANSITION
chr8	114103985	114104701	DPPA2+4	peak14211	Intergenic	-667404	NM_198123	114788	NM_052900	ENSG00000164796	CSMD3	-	CUB and Sushi multiple domains 3	protein-coding	Intergenic	Quiescent>WkTransc	TRANSITION
chr8	114106195	114106806	DPPA2+4	peak14212	Intergenic	-669562	NM_198123	114788	NM_052900	ENSG00000164796	CSMD3	-	CUB and Sushi multiple domains 3	protein-coding	Intergenic	Quiescent>Enh	TRANSITION
chr8	114484546	114485044	DPPA2+4	peak14218	Intergenic	-1047856	NM_198123	114788	NM_052900	ENSG00000164796	CSMD3	-	CUB and Sushi multiple domains 3	protein-coding	Intergenic	Quiescent>WkTSS	TRANSITION
chr8	117520358	117521314	DPPA2+4	peak14266	promoter-TSS (NM_001363182)	123	NM_001363182	90390	NM_080651	ENSG00000164758	MED30	MED30S|THRAP6|TRAP25	mediator complex subunit 30	protein-coding	promoter-TSS	ActiveTSS>WkTSS	TRANSITION
chr8	124371498	124373198	DPPA2+4	peak14286	promoter-TSS (NM_194291)	351	NM_194291	157378	NM_194291	ENSG00000164983	TMEM65	-	transmembrane protein 65	protein-coding	promoter-TSS	ActiveTSS>WkTSS	TRANSITION
chr8	127808924	127811989	DPPA2+4	peak14307	intron (NR_003367, intron 1 of 8)	14495	NR_031609	100302185	NR_031609	ENSG00000283710	MIR1204	hsa-mir-1204	microRNA 1204	ncRNA	intron	Enh>ActiveTSSFlnk	TRANSITION
chr8	141356831	141358630	DPPA2+4	peak14380	exon (NM_005293, exon 2 of 2).2	9555	NM_005293	2843	NM_005293	ENSG00000204882	GPR20	-	G protein-coupled receptor 20	protein-coding	exon	Quiescent>WkTransc	TRANSITION
chr8	141358707	141360696	DPPA2+4	peak14381	intron (NM_005293, intron 1 of 1).2	7584	NM_005293	2843	NM_005293	ENSG00000204882	GPR20	-	G protein-coupled receptor 20	protein-coding	intron	Quiescent>Enh	TRANSITION
chr8	141362008	141362580	DPPA2+4	peak14382	intron (NM_005293, intron 1 of 1).2	4992	NM_005293	2843	NM_005293	ENSG00000204882	GPR20	-	G protein-coupled receptor 20	protein-coding	intron	Quiescent>WkTSSFlnk	TRANSITION
chr8	141427072	141431858	DPPA2+4	peak14403	intron (NM_032611, intron 5 of 5)	8077	NM_007079	11156	NM_007079	ENSG00000184489	PTP4A3	PRL-3|PRL-R|PRL3	protein tyrosine phosphatase 4A3	protein-coding	intron	Quiescent>WkTSSFlnk	TRANSITION
chr8	142292389	142292823	DPPA2+4	peak14417	intron (NM_001366901, intron 10 of 13)	94250	NR_024378	619434	NR_024378	ENSG00000254008	LINC00051	C8orf43|NCRNA00051	long intergenic non-protein coding RNA 51	ncRNA	intron	Quiescent>WkTransc	TRANSITION
chr8	143359823	143360667	DPPA2+4	peak14474	promoter-TSS (NM_001258446)	-268	NM_001258446	116447	NM_052963	ENSG00000184428	TOP1MT	-	DNA topoisomerase I mitochondrial	protein-coding	promoter-TSS	Quiescent>Enh	TRANSITION
chr8	143397284	143398662	DPPA2+4	peak14483	Intergenic	-19706	NR_126358	104326051	NR_126358	ENSG00000254338	MAFA-AS1	TCONS_00014882	MAFA antisense RNA 1	ncRNA	Intergenic	Quiescent>WkTSSFlnk	TRANSITION
chr8	143512769	143513915	DPPA2+4	peak14493	intron (NM_015117, intron 3 of 11)	-7094	NR_145785	109623485	NR_145785		SNORD149	-	small nucleolar RNA, C/D box 149	snoRNA	intron	Quiescent>IntraEnh	TRANSITION
chr8	143882326	143883750	DPPA2+4	peak14559	Intergenic	-4574	NM_031308	83481	NM_031308	ENSG00000261150	EPPK1	EPIPL|EPIPL1	epiplakin 1	protein-coding	Intergenic	Quiescent>Enh	TRANSITION
chr8	143883806	143884602	DPPA2+4	peak14560	Intergenic	-5740	NM_031308	83481	NM_031308	ENSG00000261150	EPPK1	EPIPL|EPIPL1	epiplakin 1	protein-coding	Intergenic	Quiescent>Enh	TRANSITION
chr8	143885866	143887678	DPPA2+4	peak14561	Intergenic	-8308	NM_031308	83481	NM_031308	ENSG00000261150	EPPK1	EPIPL|EPIPL1	epiplakin 1	protein-coding	Intergenic	Quiescent>Enh	TRANSITION
chr8	143920272	143926341	DPPA2+4	peak14566	exon (NM_201380, exon 31 of 32)	16290	NM_201384	5339	NM_000445	ENSG00000178209	PLEC	EBS1|EBSMD|EBSND|EBSO|EBSOG|EBSPA|HD1|LGMD2Q|LGMDR17|PCN|PLEC1|PLEC1b|PLTN	plectin	protein-coding	exon	StrTransc>ZnfRpts	TRANSITION
chr8	143927077	143928514	DPPA2+4	peak14568	intron (NM_201379, intron 26 of 31)	11801	NM_201384	5339	NM_000445	ENSG00000178209	PLEC	EBS1|EBSMD|EBSND|EBSO|EBSOG|EBSPA|HD1|LGMD2Q|LGMDR17|PCN|PLEC1|PLEC1b|PLTN	plectin	protein-coding	intron	StrTransc>IntraEnh	TRANSITION
chr8	144062128	144064587	DPPA2+4	peak14590	Intergenic	-2666	NM_017570	26873	NM_017570	ENSG00000178814	OPLAH	5-Opase|OPLA|OPLAHD	5-oxoprolinase, ATP-hydrolysing	protein-coding	Intergenic	Quiescent>Enh	TRANSITION
chr8	144115200	144116593	DPPA2+4	peak14600	intron (NM_001316309, intron 22 of 23)	8158	NM_001316309	340390	NM_032529	ENSG00000179698	WDR97	KIAA1875	WD repeat domain 97	protein-coding	intron	Quiescent>WkTransc	TRANSITION
chr8	144397046	144399390	DPPA2+4	peak14637	intron (NM_013291, intron 19 of 37).2	1947	NR_031600	100302196	NR_031600	ENSG00000284139	MIR1234	MIRN1234|hsa-mir-1234	microRNA 1234	ncRNA	intron	StrTransc>IntraFlnk	TRANSITION
chr8	144625455	144626683	DPPA2+4	peak14674	intron (NM_001308208, intron 1 of 10)	-12566	NM_001308207	80728	NM_025251	ENSG00000147799	ARHGAP39	CrGAP|Vilse	Rho GTPase activating protein 39	protein-coding	intron	Quiescent>WkTransc	TRANSITION
chr8	144786775	144787450	DPPA2+4	peak14678	promoter-TSS (NM_030580)	232	NM_030580	80778	NM_030580	ENSG00000196378	ZNF34	KOX32	zinc finger protein 34	protein-coding	promoter-TSS	ActiveTSS>WkTSS	TRANSITION
chr9	4984438	4985806	DPPA2+4	peak14710	promoter-TSS (NM_001322195)	36	NM_001322195	3717	NM_004972	ENSG00000096968	JAK2	JTK10|THCYT3	Janus kinase 2	protein-coding	promoter-TSS	ActiveTSS>WkTSS	TRANSITION
chr9	6704348	6704991	DPPA2+4	peak14720	Intergenic	-16193	NM_001146696	23081	NM_015061	ENSG00000107077	KDM4C	GASC1|JHDM3C|JMJD2C|TDRD14C	lysine demethylase 4C	protein-coding	Intergenic	Quiescent>WkTSS	TRANSITION
chr9	12717725	12719334	DPPA2+4	peak14728	intron (NR_125775, intron 3 of 3)	25145	NM_000550	7306	NM_000550	ENSG00000107165	TYRP1	CAS2|CATB|GP75|OCA3|TRP|TRP1|TYRP|b-PROTEIN	tyrosinase related protein 1	protein-coding	intron	Quiescent>WkTSS	TRANSITION
chr9	12735794	12736112	DPPA2+4	peak14731	intron (NR_125775, intron 3 of 3)	-39067	NM_203403	286343	NM_203403	ENSG00000153714	LURAP1L	C9orf150|HYST0841|LRAP35b|bA3L8.2	leucine rich adaptor protein 1 like	protein-coding	intron	Quiescent>Enh	TRANSITION
chr9	12972828	12973378	DPPA2+4	peak14744	promoter-TSS (NR_132976)	-470	NR_132976	106635615	NR_132976		SNORD137	-	small nucleolar RNA, C/D box 137	snoRNA	promoter-TSS	Quiescent>WkTSSFlnk	TRANSITION
chr9	14312747	14316104	DPPA2+4	peak14748	promoter-TSS (NM_001369475)	-285	NM_001369475	4781	NM_005596	ENSG00000147862	NFIB	CTF|HMGIC/NFIB|MACID|NF-I/B|NF1-B|NFI-B|NFI-RED|NFIB2|NFIB3	nuclear factor I B	protein-coding	promoter-TSS	ActiveTSS>WkTSS	TRANSITION
chr9	33816074	33817024	DPPA2+4	peak14826	promoter-TSS (NM_017811)	-611	NM_017811	54926	NM_017811	ENSG00000107341	UBE2R2	CDC34B|E2-CDC34B|UBC3B	ubiquitin conjugating enzyme E2 R2	protein-coding	promoter-TSS	Enh>WkTSSFlnk	TRANSITION
chr9	34628706	34629688	DPPA2+4	peak14845	promoter-TSS (NM_001017363)	-1183	NM_001017363	138715	NM_001017363	ENSG00000205143	ARID3C	-	AT-rich interaction domain 3C	protein-coding	promoter-TSS	PRC2Repr>WkTSS	TRANSITION
chr9	35815133	35815781	DPPA2+4	peak14878	promoter-TSS (NM_032593)	-415	NM_032593	84681	NM_032593	ENSG00000137133	HINT2	HIT-17	histidine triad nucleotide binding protein 2	protein-coding	promoter-TSS	ActiveTSS>WkTSS	TRANSITION
chr9	42568780	42569340	DPPA2+4	peak14931	promoter-TSS (NR_126050)	289	NR_126050	103908605	NR_126050		LOC103908605	-	uncharacterized LOC103908605	ncRNA	promoter-TSS	ActiveTSS>WkTSS	TRANSITION
chr9	62375904	62376810	DPPA2+4	peak14937	promoter-TSS (NR_047527)	101	NR_047527	387628	NM_174950	ENSG00000227449	FGF7P6	KGFLP1	fibroblast growth factor 7 pseudogene 6	pseudo	promoter-TSS	ActiveTSS>WkTSS	TRANSITION
chr9	75087831	75089201	DPPA2+4	peak15004	promoter-TSS (NM_012383)	2	NM_012383	26578	NM_012383	ENSG00000134996	OSTF1	OSF|SH3P2|bA235O14.1	osteoclast stimulating factor 1	protein-coding	promoter-TSS	ActiveTSS>WkTSS	TRANSITION
chr9	77177558	77178544	DPPA2+4	peak15007	promoter-TSS (NR_026668)	-134	NR_026668	100286938	NR_026668	ENSG00000232998	VPS13A-AS1	-	VPS13A antisense RNA 1	ncRNA	promoter-TSS	ActiveTSS>WkTSS	TRANSITION
chr9	91422599	91424804	DPPA2+4	peak15041	promoter-TSS (NM_005384)	130	NM_005384	4783	NM_005384	ENSG00000165030	NFIL3	E4BP4|IL3BP1|NF-IL3A|NFIL3A	nuclear factor, interleukin 3 regulated	protein-coding	promoter-TSS	ActiveTSS>WkTSS	TRANSITION
chr9	93452731	93453908	DPPA2+4	peak15068	promoter-TSS (NM_198841)	261	NM_198841	158293	NM_198841	ENSG00000188938	FAM120AOS	C9orf10OS	family with sequence similarity 120A opposite strand	protein-coding	promoter-TSS	ActiveTSS>WkTSS	TRANSITION
chr9	94374413	94375321	DPPA2+4	peak15081	promoter-TSS (NM_032558)	298	NM_032558	84641	NM_032558	ENSG00000148110	MFSD14B	HIATL1	major facilitator superfamily domain containing 14B	protein-coding	promoter-TSS	ActiveTSS>WkTSS	TRANSITION
chr9	95004232	95005653	DPPA2+4	peak15084	intron (NM_032823, intron 9 of 14)	-59389	NR_147613	101928119	NR_147613		LOC101928119	-	uncharacterized LOC101928119	ncRNA	intron	ActiveTSS>WkTSS	TRANSITION
chr9	97012761	97013670	DPPA2+4	peak15115	promoter-TSS (NM_001355229)	389	NM_001355229	84278	NM_001355228	ENSG00000196312	MFSD14C	HIATL2	major facilitator superfamily domain containing 14C	protein-coding	promoter-TSS	ActiveTSS>WkTSS	TRANSITION
chr9	98255273	98256358	DPPA2+4	peak15138	promoter-TSS (NM_018421)	-167	NM_018421	55357	NM_018421	ENSG00000095383	TBC1D2	PARIS-1|PARIS1|TBC1D2A	TBC1 domain family member 2	protein-coding	promoter-TSS	ActiveTSS>WkTSS	TRANSITION
chr9	104093314	104094250	DPPA2+4	peak15155	promoter-TSS (NM_001265602)	-478	NM_001265602	10592	NM_006444	ENSG00000136824	SMC2	CAP-E|CAPE|SMC-2|SMC2L1	structural maintenance of chromosomes 2	protein-coding	promoter-TSS	ActiveTSS>WkTSS	TRANSITION
chr9	110047183	110048593	DPPA2+4	peak15184	promoter-TSS (NM_001004065)	-710	NM_001004065	445815	NM_007203	ENSG00000157654	PALM2-AKAP2	AKAP-2|AKAP-KL|AKAP2|AKAPKL|MISP2|PALM2|PRKA2	PALM2-AKAP2 fusion	protein-coding	promoter-TSS	Quiescent>WkTSS	TRANSITION
chr9	111482417	111484664	DPPA2+4	peak15187	promoter-TSS (NM_001364930)	21	NM_001364930	23392	NM_001080398	ENSG00000136813	ECPAS	ECM29|KIAA0368	Ecm29 proteasome adaptor and scaffold	protein-coding	promoter-TSS	ActiveTSS>WkTSS	TRANSITION
chr9	111640991	111642095	DPPA2+4	peak15191	intron (NM_004125, intron 1 of 2)	10191	NR_037148	548645	NM_001015882	ENSG00000059769	DNAJC25	bA16L21.2.1	DnaJ heat shock protein family (Hsp40) member C25	protein-coding	intron	WkTransc>ZnfRpts	TRANSITION
chr9	112717687	112718062	DPPA2+4	peak15202	promoter-TSS (NM_001329590)	242	NM_001329590	58493	NM_021218	ENSG00000148153	INIP	C9orf80|HSPC043|MISE|SOSSC|SSBIP1|hSSBIP1	INTS3 and NABP interacting protein	protein-coding	promoter-TSS	ActiveTSS>WkTSS	TRANSITION
chr9	112750750	112751475	DPPA2+4	peak15203	promoter-TSS (NM_001012994)	353	NM_001012994	401548	NM_001012994	ENSG00000148158	SNX30	ATG24A	sorting nexin family member 30	protein-coding	promoter-TSS	WkTSS>ActiveTSS	TRANSITION
chr9	123267952	123269119	DPPA2+4	peak15275	promoter-TSS (NM_018387)	50	NM_018387	55342	NM_018387	ENSG00000165209	STRBP	HEL162|ILF3L|SPNR|p74	spermatid perinuclear RNA binding protein	protein-coding	promoter-TSS	ActiveTSS>WkTSS	TRANSITION
chr9	123365309	123366503	DPPA2+4	peak15277	intron (NM_173689, intron 2 of 12)	-2873	NR_104603	286204	NM_173689	ENSG00000148204	CRB2	FSGS9|VMCKD	crumbs cell polarity complex component 2	protein-coding	intron	Quiescent>WkTSSFlnk	TRANSITION
chr9	123999500	124000450	DPPA2+4	peak15283	Intergenic	9421	NR_135129	100505588	NR_135129	ENSG00000236668	LOC100505588	-	uncharacterized LOC100505588	ncRNA	Intergenic	PRC2Repr>WkTSS	TRANSITION
chr9	124770727	124772100	DPPA2+4	peak15307	promoter-TSS (NM_033334)	-103	NM_033334	2649	NM_001489	ENSG00000148200	NR6A1	CT150|GCNF|GCNF1|NR61|RTR|hGCNF|hRTR	nuclear receptor subfamily 6 group A member 1	protein-coding	promoter-TSS	ActiveTSS>WkTSS	TRANSITION
chr9	124838621	124839175	DPPA2+4	peak15310	Intergenic	-14519	NM_001276376	401551	NM_001045476	ENSG00000136918	WDR38	-	WD repeat domain 38	protein-coding	Intergenic	Quiescent>WkTransc	TRANSITION
chr9	127706641	127707018	DPPA2+4	peak15386	promoter-TSS (NR_145961)	-158	NR_145961	286207	NM_001012502	ENSG00000160401	CFAP157	C9orf117	cilia and flagella associated protein 157	protein-coding	promoter-TSS	Quiescent>Enh	TRANSITION
chr9	127723646	127725441	DPPA2+4	peak15392	intron (NM_144965, intron 8 of 13)	8465	NM_144965	158248	NM_144965	ENSG00000167094	TTC16	-	tetratricopeptide repeat domain 16	protein-coding	intron	Quiescent>WkTSSFlnk	TRANSITION
chr9	127780244	127781388	DPPA2+4	peak15404	Intergenic	-2150	NM_170600	10044	NM_005489	ENSG00000095370	SH2D3C	CHAT|NSP3|PRO34088|SHEP1	SH2 domain containing 3C	protein-coding	Intergenic	Quiescent>Enh	TRANSITION
chr9	127980195	127982100	DPPA2+4	peak15430	promoter-TSS (NM_001035254)	-159	NM_001035254	399665	NM_203305	ENSG00000167106	FAM102A	C9orf132|EEIG1|SYM-3A|bA203J24.7	family with sequence similarity 102 member A	protein-coding	promoter-TSS	ActiveTSS>Quiescent	TRANSITION
chr9	128067556	128067899	DPPA2+4	peak15432	promoter-TSS (NM_197956)	-408	NM_197956	203245	NM_197956	ENSG00000171169	NAIF1	C9orf90|bA379C10.2	nuclear apoptosis inducing factor 1	protein-coding	promoter-TSS	ActiveTSS>WkTSS	TRANSITION
chr9	128504781	128505359	DPPA2+4	peak15463	promoter-TSS (NM_001003722)	378	NM_001003722	2733	NM_001499	ENSG00000119392	GLE1	CAAHC|CAAHD|GLE1L|LCCS|LCCS1|hGLE1	GLE1 RNA export mediator	protein-coding	promoter-TSS	ActiveTSS>WkTSS	TRANSITION
chr9	128705138	128705758	DPPA2+4	peak15478	exon (NM_001317926, exon 2 of 22)	2945	NM_013355	29941	NM_013355	ENSG00000160447	PKN3	UTDP4-1	protein kinase N3	protein-coding	exon	Quiescent>WkTransc	TRANSITION
chr9	129080639	129081406	DPPA2+4	peak15503	promoter-TSS (NM_020438)	-88	NM_020438	57171	NM_020438	ENSG00000167130	DOLPP1	LSFR2	dolichyldiphosphatase 1	protein-coding	promoter-TSS	ActiveTSS>WkTSS	TRANSITION
chr9	129174079	129178970	DPPA2+4	peak15506	3' UTR (NM_203434, exon 1 of 1)	1736	NM_203434	389792	NM_203434	ENSG00000188483	IER5L	bA247A12.2	immediate early response 5 like	protein-coding	3' UTR	ActiveTSS>WkTSS	TRANSITION
chr9	129413959	129414974	DPPA2+4	peak15526	Intergenic	-74193	NR_038955	100506190	NR_038955		LINC00963	MetaLnc9	long intergenic non-protein coding RNA 963	ncRNA	Intergenic	Enh>ActiveTSSFlnk	TRANSITION
chr9	130181269	130183236	DPPA2+4	peak15580	intron (NM_014286, intron 1 of 7)	9849	NM_014286	23413	NM_014286	ENSG00000107130	NCS1	FLUP|FREQ	neuronal calcium sensor 1	protein-coding	intron	Quiescent>Enh	TRANSITION
chr9	130692279	130693630	DPPA2+4	peak15595	promoter-TSS (NR_104230)	-805	NR_104230	23404	NM_014285	ENSG00000130713	EXOSC2	RRP4|Rrp4p|SHRF|hRrp4p|p7	exosome component 2	protein-coding	promoter-TSS	Quiescent>WkTSS	TRANSITION
chr9	130834220	130835852	DPPA2+4	peak15600	promoter-TSS (NM_005157)	-218	NM_005157	25	NM_005157	ENSG00000097007	ABL1	ABL|CHDSKM|JTK7|bcr/abl|c-ABL|c-ABL1|p150|v-abl	ABL proto-oncogene 1, non-receptor tyrosine kinase	protein-coding	promoter-TSS	ActiveTSS>WkTSS	TRANSITION
chr9	130989125	130990302	DPPA2+4	peak15611	Intergenic	-19460	NM_006059	10319	NM_006059	ENSG00000050555	LAMC3	OCCM	laminin subunit gamma 3	protein-coding	Intergenic	Quiescent>WkTransc	TRANSITION
chr9	131289790	131290776	DPPA2+4	peak15620	promoter-TSS (NM_032728)	560	NM_032728	84814	NM_032728	ENSG00000160539	PLPP7	C9orf67|NET39|PPAPDC3	phospholipid phosphatase 7 (inactive)	protein-coding	promoter-TSS	Quiescent>ActiveTSSFlnk	TRANSITION
chr9	131350461	131351416	DPPA2+4	peak15622	Intergenic	61216	NM_032728	84814	NM_032728	ENSG00000160539	PLPP7	C9orf67|NET39|PPAPDC3	phospholipid phosphatase 7 (inactive)	protein-coding	Intergenic	Quiescent>WkTSS	TRANSITION
chr9	131530851	131532145	DPPA2+4	peak15640	promoter-TSS (NM_001135954)	-223	NM_001135954	83549	NM_031432	ENSG00000130717	UCK1	URK1	uridine-cytidine kinase 1	protein-coding	promoter-TSS	Quiescent>WkTSSFlnk	TRANSITION
chr9	133162773	133164177	DPPA2+4	peak15671	promoter-TSS (NM_001288572)	439	NM_001288572	26301	NM_021996	ENSG00000148288	GBGT1	A3GALNT|FS|UNQ2513	globoside alpha-1,3-N-acetylgalactosaminyltransferase 1 (FORS blood group)	protein-coding	promoter-TSS	Quiescent>WkTSS	TRANSITION
chr9	133347376	133348138	DPPA2+4	peak15678	promoter-TSS (NM_133640)	374	NM_133640	6837	NM_006752	ENSG00000148297	MED22	MED24|SRB6|SURF5|surf-5	mediator complex subunit 22	protein-coding	promoter-TSS	ActiveTSS>ActiveTSSFlnk	TRANSITION
chr9	133351744	133352291	DPPA2+4	peak15679	promoter-TSS (NR_000016)	1172	NR_000016	26813	NR_000016	ENSG00000252542	SNORD36C	RNU36C|U36c	small nucleolar RNA, C/D box 36C	snoRNA	promoter-TSS	StrTransc>WkTransc	TRANSITION
chr9	134067090	134068906	DPPA2+4	peak15708	promoter-TSS (NM_007371)	28	NM_007371	8019	NM_007371	ENSG00000169925	BRD3	ORFX|RING3L	bromodomain containing 3	protein-coding	promoter-TSS	ActiveTSS>WkTSS	TRANSITION
chr9	134134702	134136798	DPPA2+4	peak15710	promoter-TSS (NM_017588)	-332	NM_017588	11091	NM_017588	ENSG00000196363	WDR5	BIG-3|CFAP89|SWD3	WD repeat domain 5	protein-coding	promoter-TSS	ActiveTSS>WkTSS	TRANSITION
chr9	135478145	135480631	DPPA2+4	peak15736	promoter-TSS (NM_014811)	-394	NM_014811	9858	NM_014811	ENSG00000196422	PPP1R26	KIAA0649|NRBE3	protein phosphatase 1 regulatory subunit 26	protein-coding	promoter-TSS	ActiveTSS>WkTSSFlnk	TRANSITION
chr9	135997638	135998565	DPPA2+4	peak15756	Intergenic	-36729	NM_016172	10422	NM_016172	ENSG00000130560	UBAC1	GBDR1|KPC2|UBADC1	UBA domain containing 1	protein-coding	Intergenic	Quiescent>WkTSSFlnk	TRANSITION
chr9	136305329	136307308	DPPA2+4	peak15801	promoter-TSS (NM_001291516)	582	NM_001291516	399693	NM_001291516	ENSG00000260220	CCDC187	-	coiled-coil domain containing 187	protein-coding	promoter-TSS	Quiescent>WkTSSFlnk	TRANSITION
chr9	136311751	136313039	DPPA2+4	peak15803	Intergenic	-5494	NM_001291516	399693	NM_001291516	ENSG00000260220	CCDC187	-	coiled-coil domain containing 187	protein-coding	Intergenic	Quiescent>WkTransc	TRANSITION
chr9	136334083	136335212	DPPA2+4	peak15806	exon (NM_001145638, exon 2 of 14)	7109	NM_015597	26086	NM_015597	ENSG00000160360	GPSM1	AGS3	G protein signaling modulator 1	protein-coding	exon	Quiescent>IntraEnh	TRANSITION
chr9	136339609	136340128	DPPA2+4	peak15811	intron (NM_015597, intron 8 of 8)	12330	NM_015597	26086	NM_015597	ENSG00000160360	GPSM1	AGS3	G protein signaling modulator 1	protein-coding	intron	Quiescent>WkTSSFlnk	TRANSITION
chr9	136341439	136348340	DPPA2+4	peak15813	intron (NM_001145638, intron 9 of 13)	-8167	NM_001145639	26086	NM_015597	ENSG00000160360	GPSM1	AGS3	G protein signaling modulator 1	protein-coding	intron	Quiescent>Enh	TRANSITION
chr9	136351872	136353678	DPPA2+4	peak15815	promoter-TSS (NM_001145639)	-282	NM_001145639	26086	NM_015597	ENSG00000160360	GPSM1	AGS3	G protein signaling modulator 1	protein-coding	promoter-TSS	Quiescent>Enh	TRANSITION
chr9	136365263	136365797	DPPA2+4	peak15823	intron (NM_052814, intron 10 of 12)	-1786	NM_001080849	728489	NM_001080849	ENSG00000213221	DNLZ	C9orf151|HEP|HEP1|TIMM15|ZIM17|bA413M3.2	DNL-type zinc finger	protein-coding	intron	Quiescent>Enh	TRANSITION
chr9	136367327	136368669	DPPA2+4	peak15824	intron (NM_052814, intron 7 of 12)	-4254	NM_001080849	728489	NM_001080849	ENSG00000213221	DNLZ	C9orf151|HEP|HEP1|TIMM15|ZIM17|bA413M3.2	DNL-type zinc finger	protein-coding	intron	Quiescent>WkTransc	TRANSITION
chr9	136369919	136371556	DPPA2+4	peak15825	intron (NM_052814, intron 4 of 12)	2931	NM_052814	64170	NM_052813	ENSG00000187796	CARD9	CANDF2|hCARD9	caspase recruitment domain family member 9	protein-coding	intron	Quiescent>WkTSSFlnk	TRANSITION
chr9	136528562	136532770	DPPA2+4	peak15856	intron (NM_017617, intron 2 of 33)	-11040	NR_039820	100616242	NR_039820	ENSG00000263403	MIR4673	-	microRNA 4673	ncRNA	intron	Quiescent>Enh	TRANSITION
chr9	136564089	136565257	DPPA2+4	peak15862	Intergenic	16831	NR_121577	101928483	NR_121577		NALT1	LINC01573|MIR4674HG|NALT|TCONS_l2_00029132	NOTCH1 associated lncRNA in T cell acute lymphoblastic leukemia 1	ncRNA	Intergenic	Quiescent>WkTSSFlnk	TRANSITION
chr9	136566109	136567083	DPPA2+4	peak15863	Intergenic	18754	NR_121577	101928483	NR_121577		NALT1	LINC01573|MIR4674HG|NALT|TCONS_l2_00029132	NOTCH1 associated lncRNA in T cell acute lymphoblastic leukemia 1	ncRNA	Intergenic	Quiescent>Enh	TRANSITION
chr9	136570038	136571142	DPPA2+4	peak15866	Intergenic	22748	NR_121577	101928483	NR_121577		NALT1	LINC01573|MIR4674HG|NALT|TCONS_l2_00029132	NOTCH1 associated lncRNA in T cell acute lymphoblastic leukemia 1	ncRNA	Intergenic	Quiescent>WkTSSFlnk	TRANSITION
chr9	136611204	136612551	DPPA2+4	peak15879	TTS (NR_135288)	5303	NR_135288	401561	NR_135288	ENSG00000279141	LINC01451	HCCAT4	long intergenic non-protein coding RNA 1451	ncRNA	TTS	Quiescent>WkTransc	TRANSITION
chr9	136617155	136619431	DPPA2+4	peak15881	promoter-TSS (NR_135288)	-1112	NR_135288	401561	NR_135288	ENSG00000279141	LINC01451	HCCAT4	long intergenic non-protein coding RNA 1451	ncRNA	promoter-TSS	Quiescent>WkTSSFlnk	TRANSITION
chr9	136619527	136621458	DPPA2+4	peak15882	Intergenic	-3312	NR_135288	401561	NR_135288	ENSG00000279141	LINC01451	HCCAT4	long intergenic non-protein coding RNA 1451	ncRNA	Intergenic	Quiescent>WkTSSFlnk	TRANSITION
chr9	136626664	136628050	DPPA2+4	peak15886	Intergenic	-10176	NR_135288	401561	NR_135288	ENSG00000279141	LINC01451	HCCAT4	long intergenic non-protein coding RNA 1451	ncRNA	Intergenic	Quiescent>WkTSSFlnk	TRANSITION
chr9	136628823	136630075	DPPA2+4	peak15887	Intergenic	-12268	NR_135288	401561	NR_135288	ENSG00000279141	LINC01451	HCCAT4	long intergenic non-protein coding RNA 1451	ncRNA	Intergenic	Quiescent>Enh	TRANSITION
chr9	136640830	136642299	DPPA2+4	peak15888	Intergenic	-17291	NR_046367	51162	NM_016215	ENSG00000172889	EGFL7	NEU1|VE-STATIN|ZNEU1	EGF like domain multiple 7	protein-coding	Intergenic	Quiescent>WkTransc	TRANSITION
chr9	136759698	136761271	DPPA2+4	peak15917	intron (NM_203347, intron 6 of 6)	-1942	NM_001345934	138307	NM_178469	ENSG00000204001	LCN8	EP17|LCN5	lipocalin 8	protein-coding	intron	Quiescent>WkTSSFlnk	TRANSITION
chr9	136951487	136954304	DPPA2+4	peak15948	promoter-TSS (NM_178536)	623	NM_178536	286256	NM_178536	ENSG00000184925	LCN12	-	lipocalin 12	protein-coding	promoter-TSS	Quiescent>WkTransc	TRANSITION
chr9	136972641	136972917	DPPA2+4	peak15958	non-coding (NR_157392, exon 5 of 5)	3367	NR_157392	101928638	NM_001101674		LINC02692	C9orf141|PRR31	long intergenic non-protein coding RNA 2692	ncRNA	non-coding	Quiescent>Enh	TRANSITION
chr9	136973731	136974499	DPPA2+4	peak15959	Intergenic	-3389	NM_000954	5730	NM_000954	ENSG00000107317	PTGDS	L-PGDS|LPGDS|PDS|PGD2|PGDS|PGDS2	prostaglandin D2 synthase	protein-coding	Intergenic	Quiescent>Enh	TRANSITION
chr9	136984405	136986320	DPPA2+4	peak15963	3' UTR (NM_207510, exon 3 of 3)	2370	NM_207510	401562	NM_207510	ENSG00000214402	LCNL1	-	lipocalin like 1	protein-coding	3' UTR	Quiescent>WkTransc	TRANSITION
chr9	137006574	137010492	DPPA2+4	peak15968	exon (NM_001606, exon 48 of 49)	-11965	NM_004669	9022	NM_004669	ENSG00000169583	CLIC3	-	chloride intracellular channel 3	protein-coding	exon	Quiescent>WkTransc	TRANSITION
chr9	137025299	137026054	DPPA2+4	peak15979	intron (NM_212533, intron 1 of 48)	-1787	NM_207511	401563	NM_207511		C9orf139	-	chromosome 9 open reading frame 139	protein-coding	intron	Quiescent>Enh	TRANSITION
chr9	137026926	137029632	DPPA2+4	peak15980	promoter-TSS (NM_001606)	-42	NM_001606	20	NM_001606	ENSG00000107331	ABCA2	ABC2	ATP binding cassette subfamily A member 2	protein-coding	promoter-TSS	WkTSSFlnk>ActiveTSSFlnk	TRANSITION
chr9	137030257	137033188	DPPA2+4	peak15981	promoter-TSS (NM_004479)	1117	NM_004479	2529	NM_004479	ENSG00000180549	FUT7	FucT-VII	fucosyltransferase 7	protein-coding	promoter-TSS	Quiescent>WkTSSFlnk	TRANSITION
chr9	137062463	137063162	DPPA2+4	peak15991	3' UTR (NM_178448, exon 6 of 6)	7744	NM_178448	89958	NM_178448	ENSG00000186193	SAPCD2	C9orf140|p42.3	suppressor APC domain containing 2	protein-coding	3' UTR	Quiescent>WkTSSFlnk	TRANSITION
chr9	137231777	137236621	DPPA2+4	peak16026	exon (NM_080877, exon 10 of 13)	3266	NM_080877	142680	NM_080877	ENSG00000198569	SLC34A3	HHRH|NPTIIc	solute carrier family 34 member 3	protein-coding	exon	Quiescent>Enh	TRANSITION
chr9	137237721	137238759	DPPA2+4	peak16028	Intergenic	-3047	NM_006088	10383	NM_006088	ENSG00000188229	TUBB4B	Beta2|LCAEOD|TUBB2|TUBB2C	tubulin beta 4B class IVb	protein-coding	Intergenic	WkTSSFlnk>ActiveTSSFlnk	TRANSITION
chr9	137251141	137252119	DPPA2+4	peak16032	promoter-TSS (NR_046340)	344	NR_046340	441476	NM_001004353	ENSG00000197768	STPG3	C9orf173	sperm-tail PG-rich repeat containing 3	protein-coding	promoter-TSS	Quiescent>Enh	TRANSITION
chr9	137319757	137320752	DPPA2+4	peak16043	intron (NM_017820, intron 19 of 21)	-17984	NM_001004354	441478	NM_001004354	ENSG00000198435	NRARP	-	NOTCH regulated ankyrin repeat protein	protein-coding	intron	Quiescent>WkTSSFlnk	TRANSITION
chr9	137368374	137369983	DPPA2+4	peak16045	intron (NM_001286823, intron 5 of 7)	53983	NM_001286823	54932	NM_017820	ENSG00000187609	EXD3	mut-7	exonuclease 3'-5' domain containing 3	protein-coding	intron	Quiescent>Enh	TRANSITION
chr9	137437510	137438031	DPPA2+4	peak16059	intron (NM_198585, intron 3 of 8)	3586	NM_198585	377841	NM_198585	ENSG00000188833	ENTPD8	E-NTPDase|GLSR2492|NTPDase-8|UNQ2492	ectonucleoside triphosphate diphosphohydrolase 8	protein-coding	intron	Quiescent>WkTSSFlnk	TRANSITION
chr9	137511069	137511566	DPPA2+4	peak16069	intron (NM_001098537, intron 12 of 34)	39084	NM_001098537	375775	NM_152286	ENSG00000130653	PNPLA7	C9orf111|NTE-R1|NTEL1	patatin like phospholipase domain containing 7	protein-coding	intron	Quiescent>Enh	TRANSITION
chr9	137513875	137515715	DPPA2+4	peak16070	intron (NM_001098537, intron 12 of 34)	35607	NM_001098537	375775	NM_152286	ENSG00000130653	PNPLA7	C9orf111|NTE-R1|NTEL1	patatin like phospholipase domain containing 7	protein-coding	intron	Quiescent>WkTransc	TRANSITION
chr9	137619107	137619869	DPPA2+4	peak16079	promoter-TSS (NM_001354259)	483	NM_001354259	79813	NM_024757	ENSG00000181090	EHMT1	EHMT1-IT1|EUHMTASE1|Eu-HMTase1|FP13812|GLP|GLP1|KLEFS1|KMT1D	euchromatic histone lysine methyltransferase 1	protein-coding	promoter-TSS	WkTSS>ActiveTSS	TRANSITION
chr9	137844361	137846396	DPPA2+4	peak16086	Intergenic	6960	NR_030333	693187	NR_030333	ENSG00000207693	MIR602	MIRN602|hsa-mir-602	microRNA 602	ncRNA	Intergenic	Quiescent>WkTransc	TRANSITION
chr10	10829	11378	DPPA2+4	peak16091	promoter-TSS (NR_149138)	-103	NR_149138	102724130	NR_149137		LINC02564	-	long intergenic non-protein coding RNA 2564	ncRNA	promoter-TSS	Quiescent>WkTSS	TRANSITION
chr10	5977130	5977898	DPPA2+4	peak16117	promoter-TSS (NM_002189)	29	NM_002189	3601	NM_002189	ENSG00000134470	IL15RA	CD215	interleukin 15 receptor subunit alpha	protein-coding	promoter-TSS	ActiveTSS>WkTSS	TRANSITION
chr10	13099755	13100017	DPPA2+4	peak16153	promoter-TSS (NM_001282658)	103	NM_001282658	83643	NM_031455	ENSG00000151468	CCDC3	-	coiled-coil domain containing 3	protein-coding	promoter-TSS	ActiveTSS>WkTSS	TRANSITION
chr10	14959074	14960007	DPPA2+4	peak16164	promoter-TSS (NR_147060)	153	NR_147060	644890	NM_001080836	ENSG00000197889	MEIG1	SPATA39|bA2K17.3	meiosis/spermiogenesis associated 1	protein-coding	promoter-TSS	ActiveTSS>WkTSS	TRANSITION
chr10	17171030	17171384	DPPA2+4	peak16189	intron (NM_001321007, intron 2 of 11)	30465	NM_001321007	1787	NM_004412	ENSG00000107614	TRDMT1	DMNT2|DNMT2|MHSAIIP|PUMET|RNMT1	tRNA aspartic acid methyltransferase 1	protein-coding	intron	Quiescent>WkTSSFlnk	TRANSITION
chr10	21496094	21497317	DPPA2+4	peak16228	promoter-TSS (NR_031736)	-65	NR_031736	100302129	NR_031736	ENSG00000222071	MIR1915	MIRN1915|hsa-mir-1915	microRNA 1915	ncRNA	promoter-TSS	ActiveTSS>WkTSS	TRANSITION
chr10	21499582	21501205	DPPA2+4	peak16230	Intergenic	-3134	NR_160800	399726	NM_001010911	ENSG00000204682	MIR1915HG	C10orf114|CASC10|bA418C1.3	MIR1915 host gene	ncRNA	Intergenic	Quiescent>ActiveTSS	TRANSITION
chr10	21502349	21503853	DPPA2+4	peak16231	Intergenic	-5841	NR_160800	399726	NM_001010911	ENSG00000204682	MIR1915HG	C10orf114|CASC10|bA418C1.3	MIR1915 host gene	ncRNA	Intergenic	Quiescent>WkTSS	TRANSITION
chr10	21505838	21511097	DPPA2+4	peak16232	Intergenic	-11208	NR_160800	399726	NM_001010911	ENSG00000204682	MIR1915HG	C10orf114|CASC10|bA418C1.3	MIR1915 host gene	ncRNA	Intergenic	Quiescent>ActiveTSSFlnk	TRANSITION
chr10	24988879	24989361	DPPA2+4	peak16270	intron (NM_001270383, intron 4 of 5)	27038	NM_145010	219670	NM_145010	ENSG00000151023	ENKUR	C10orf63|CFAP106	enkurin, TRPC channel interacting protein	protein-coding	intron	Quiescent>WkTSS	TRANSITION
chr10	28815500	28816257	DPPA2+4	peak16285	Intergenic	-19829	NR_038375	100507605	NR_038374	ENSG00000235824	LINC00837	-	long intergenic non-protein coding RNA 837	ncRNA	Intergenic	Quiescent>WkTSS	TRANSITION
chr10	32961833	32962816	DPPA2+4	peak16315	Intergenic	-4095	NM_002211	3688	NM_002211	ENSG00000150093	ITGB1	CD29|FNRB|GPIIA|MDF2|MSK12|VLA-BETA|VLAB	integrin subunit beta 1	protein-coding	Intergenic	Enh>WkTSS	TRANSITION
chr10	32980312	32982014	DPPA2+4	peak16318	Intergenic	-22933	NM_002211	3688	NM_002211	ENSG00000150093	ITGB1	CD29|FNRB|GPIIA|MDF2|MSK12|VLA-BETA|VLAB	integrin subunit beta 1	protein-coding	Intergenic	Enh>ActiveTSS	TRANSITION
chr10	33005358	33006266	DPPA2+4	peak16319	Intergenic	-47582	NM_002211	3688	NM_002211	ENSG00000150093	ITGB1	CD29|FNRB|GPIIA|MDF2|MSK12|VLA-BETA|VLAB	integrin subunit beta 1	protein-coding	Intergenic	Enh>ActiveTSS	TRANSITION
chr10	35335861	35337856	DPPA2+4	peak16326	promoter-TSS (NM_001282852)	-15	NM_001282852	219771	NM_145012	ENSG00000108100	CCNY	C10orf9|CBCP1|CCNX|CFP1	cyclin Y	protein-coding	promoter-TSS	ActiveTSS>WkTSS	TRANSITION
chr10	36723146	36725358	DPPA2+4	peak16333	Intergenic	-401605	NM_052997	91074	NM_052997	ENSG00000148513	ANKRD30A	NY-BR-1	ankyrin repeat domain 30A	protein-coding	Intergenic	Quiescent>ActiveTSS	TRANSITION
chr10	36764964	36765563	DPPA2+4	peak16336	Intergenic	-360593	NM_052997	91074	NM_052997	ENSG00000148513	ANKRD30A	NY-BR-1	ankyrin repeat domain 30A	protein-coding	Intergenic	Quiescent>WkTSSFlnk	TRANSITION
chr10	36802521	36803922	DPPA2+4	peak16344	Intergenic	-322635	NM_052997	91074	NM_052997	ENSG00000148513	ANKRD30A	NY-BR-1	ankyrin repeat domain 30A	protein-coding	Intergenic	Quiescent>WkTSS	TRANSITION
chr10	37857186	37858393	DPPA2+4	peak16350	promoter-TSS (NM_001267606)	-154	NM_001267606	57209	NM_021045	ENSG00000198105	ZNF248	bA162G10.3	zinc finger protein 248	protein-coding	promoter-TSS	ActiveTSS>WkTSS	TRANSITION
chr10	38010244	38011326	DPPA2+4	peak16352	promoter-TSS (NM_001324175)	110	NM_001324175	7581	NM_006954	ENSG00000189180	ZNF33A	KOX2|KOX31|KOX5|NF11A|ZNF11|ZNF11A|ZNF33|ZZAPK	zinc finger protein 33A	protein-coding	promoter-TSS	ActiveTSS>WkTSS	TRANSITION
chr10	42552246	42552866	DPPA2+4	peak16358	promoter-TSS (NR_026777)	314	NR_026777	100129482	NR_026777	ENSG00000234420	ZNF37BP	KOX21|ZNF37B	zinc finger protein 37B, pseudogene	pseudo	promoter-TSS	ActiveTSS>WkTSS	TRANSITION
chr10	49538812	49539279	DPPA2+4	peak16408	promoter-TSS (NM_000124)	75	NM_000124	2074	NM_000124	ENSG00000225830	ERCC6	ARMD5|CKN2|COFS|COFS1|CSB|CSB-PGBD3|POF11|RAD26|UVSS1	ERCC excision repair 6, chromatin remodeling factor	protein-coding	promoter-TSS	ActiveTSS>WkTSS	TRANSITION
chr10	56155230	56155942	DPPA2+4	peak16424	Intergenic	205673	NM_007057	11130	NM_007057	ENSG00000122952	ZWINT	HZwint-1|KNTC2AP|SIP30|ZWINT1	ZW10 interacting kinetochore protein	protein-coding	Intergenic	Quiescent>WkTSS	TRANSITION
chr10	58269161	58269544	DPPA2+4	peak16426	promoter-TSS (NM_018464)	191	NM_018464	55847	NM_018464	ENSG00000122873	CISD1	C10orf70|MDS029|ZCD1|mitoNEET	CDGSH iron sulfur domain 1	protein-coding	promoter-TSS	ActiveTSS>WkTSS	TRANSITION
chr10	61902056	61903081	DPPA2+4	peak16431	promoter-TSS (NM_032199)	870	NM_032199	84159	NM_032199	ENSG00000150347	ARID5B	DESRT|MRF-2|MRF2	AT-rich interaction domain 5B	protein-coding	promoter-TSS	ActiveTSS>WkTSS	TRANSITION
chr10	63520624	63522245	DPPA2+4	peak16436	promoter-TSS (NM_001001330)	34	NM_001001330	221035	NM_001001330	ENSG00000165476	REEP3	C10orf74|Yip2b	receptor accessory protein 3	protein-coding	promoter-TSS	ActiveTSS>WkTSS	TRANSITION
chr10	68074857	68075256	DPPA2+4	peak16448	promoter-TSS (NM_001278186)	226	NM_001278186	26091	NM_015601	ENSG00000148634	HERC4	-	HECT and RLD domain containing E3 ubiquitin protein ligase 4	protein-coding	promoter-TSS	ActiveTSS>WkTSS	TRANSITION
chr10	68598737	68599643	DPPA2+4	peak16461	intron (NM_030625, intron 2 of 11)	38853	NM_030625	80312	NM_030625	ENSG00000138336	TET1	CXXC6|LCX|bA119F7.1	tet methylcytosine dioxygenase 1	protein-coding	intron	Quiescent>ActiveTSSFlnk	TRANSITION
chr10	68718632	68719071	DPPA2+4	peak16462	Intergenic	-2387	NM_001282960	55749	NM_018237	ENSG00000060339	CCAR1	-	cell division cycle and apoptosis regulator 1	protein-coding	Intergenic	Quiescent>WkTSS	TRANSITION
chr10	69408929	69409203	DPPA2+4	peak16471	exon (NM_001057, exon 3 of 5)	7852	NM_001057	6865	NM_001057	ENSG00000075073	TACR2	NK2R|NKNAR|SKR|TAC2R	tachykinin receptor 2	protein-coding	exon	WkTSSFlnk>WkTSS	TRANSITION
chr10	72215552	72216332	DPPA2+4	peak16514	promoter-TSS (NM_001369091)	14	NM_001369091	51008	NM_015947	ENSG00000138303	ASCC1	ASC1p50|CGI-18|SMABF2|p50	activating signal cointegrator 1 complex subunit 1	protein-coding	promoter-TSS	ActiveTSS>WkTSS	TRANSITION
chr10	72259980	72261733	DPPA2+4	peak16517	Intergenic	-13067	NM_019058	54541	NM_019058	ENSG00000168209	DDIT4	Dig2|REDD-1|REDD1	DNA damage inducible transcript 4	protein-coding	Intergenic	Enh>WkTSSFlnk	TRANSITION
chr10	72300466	72301378	DPPA2+4	peak16523	Intergenic	26998	NM_019058	54541	NM_019058	ENSG00000168209	DDIT4	Dig2|REDD-1|REDD1	DNA damage inducible transcript 4	protein-coding	Intergenic	Quiescent>WkTSSFlnk	TRANSITION
chr10	72319587	72320395	DPPA2+4	peak16524	Intergenic	34928	NM_001365081	54788	NM_017626	ENSG00000148719	DNAJB12	DJ10	DnaJ heat shock protein family (Hsp40) member B12	protein-coding	Intergenic	Enh>ActiveTSSFlnk	TRANSITION
chr10	73495233	73495954	DPPA2+4	peak16541	promoter-TSS (NR_132103)	-158	NR_132103	101929145	NR_132103	ENSG00000221817	PPP3CB-AS1	USP54-AS1	PPP3CB antisense RNA 1 (head to head)	ncRNA	promoter-TSS	WkTSS>ActiveTSS	TRANSITION
chr10	73781738	73782770	DPPA2+4	peak16546	promoter-TSS (NM_203298)	206	NM_203298	118487	NM_203298	ENSG00000172586	CHCHD1	C10orf34|C2360|MRP-S37	coiled-coil-helix-coiled-coil-helix domain containing 1	protein-coding	promoter-TSS	ActiveTSS>WkTSS	TRANSITION
chr10	73997513	73998218	DPPA2+4	peak16554	promoter-TSS (NM_014000)	-248	NM_014000	7414	NM_003373	ENSG00000035403	VCL	CMD1W|CMH15|HEL114|MV|MVCL	vinculin	protein-coding	promoter-TSS	ActiveTSS>WkTSS	TRANSITION
chr10	80204753	80206084	DPPA2+4	peak16596	promoter-TSS (NM_001278409)	118	NM_001278409	311	NM_001157	ENSG00000122359	ANXA11	ALS23|ANX11|CAP-50|CAP50	annexin A11	protein-coding	promoter-TSS	ActiveTSSFlnk>ActiveTSS	TRANSITION
chr10	86756480	86757821	DPPA2+4	peak16616	promoter-TSS (NM_004329)	512	NM_004329	657	NM_004329	ENSG00000107779	BMPR1A	10q23del|ACVRLK3|ALK3|CD292|SKR5	bone morphogenetic protein receptor type 1A	protein-coding	promoter-TSS	WkTSS>ActiveTSS	TRANSITION
chr10	86942636	86943385	DPPA2+4	peak16622	exon (NM_024756, exon 6 of 7)	-12748	NM_001330120	6623	NM_003087	ENSG00000173267	SNCG	BCSG1|SR	synuclein gamma	protein-coding	exon	Quiescent>WkTransc	TRANSITION
chr10	87093818	87094898	DPPA2+4	peak16628	promoter-TSS (NM_001318900)	-271	NM_001318900	2746	NM_005271	ENSG00000148672	GLUD1	GDH|GDH1|GLUD	glutamate dehydrogenase 1	protein-coding	promoter-TSS	ActiveTSS>WkTSS	TRANSITION
chr10	87342609	87343141	DPPA2+4	peak16631	promoter-TSS (NR_135292)	139	NR_135292	439994	NR_029408	ENSG00000224914	LINC00863	-	long intergenic non-protein coding RNA 863	ncRNA	promoter-TSS	ActiveTSS>WkTSS	TRANSITION
chr10	87504592	87505430	DPPA2+4	peak16632	promoter-TSS (NM_004897)	118	NM_004897	9562	NM_004897	ENSG00000107789	MINPP1	HIPER1|MINPP2|MIPP	multiple inositol-polyphosphate phosphatase 1	protein-coding	promoter-TSS	ActiveTSS>WkTSS	TRANSITION
chr10	91409399	91410793	DPPA2+4	peak16646	promoter-TSS (NM_001284274)	-189	NM_001284274	143279	NM_173497	ENSG00000165338	HECTD2	-	HECT domain E3 ubiquitin protein ligase 2	protein-coding	promoter-TSS	ActiveTSS>WkTSS	TRANSITION
chr10	91879805	91880773	DPPA2+4	peak16648	Intergenic	29197	NM_152429	143282	NM_152429	ENSG00000174721	FGFBP3	C10orf13|FGF-BP3	fibroblast growth factor binding protein 3	protein-coding	Intergenic	Quiescent>WkTSS	TRANSITION
chr10	92290269	92290512	DPPA2+4	peak16659	promoter-TSS (NM_014912)	687	NM_014912	22849	NM_014912	ENSG00000107864	CPEB3	-	cytoplasmic polyadenylation element binding protein 3	protein-coding	promoter-TSS	ActiveTSS>WkTSS	TRANSITION
chr10	92290524	92291007	DPPA2+4	peak16660	promoter-TSS (NM_014912)	312	NM_014912	22849	NM_014912	ENSG00000107864	CPEB3	-	cytoplasmic polyadenylation element binding protein 3	protein-coding	promoter-TSS	ActiveTSS>WkTSS	TRANSITION
chr10	93437448	93437904	DPPA2+4	peak16680	intron (NM_013451, intron 3 of 53)	44658	NM_133337	26509	NM_013451	ENSG00000138119	MYOF	FER1L3	myoferlin	protein-coding	intron	Enh>ActiveTSSFlnk	TRANSITION
chr10	93438252	93438859	DPPA2+4	peak16681	intron (NM_013451, intron 3 of 53)	43778	NM_133337	26509	NM_013451	ENSG00000138119	MYOF	FER1L3	myoferlin	protein-coding	intron	Enh>ActiveTSSFlnk	TRANSITION
chr10	94545098	94545694	DPPA2+4	peak16694	promoter-TSS (NM_001289067)	-371	NM_001289067	3070	NM_018063	ENSG00000119969	HELLS	ICF4|LSH|Nbla10143|PASG|SMARCA6	helicase, lymphoid specific	protein-coding	promoter-TSS	ActiveTSS>WkTSS	TRANSITION
chr10	95655991	95656666	DPPA2+4	peak16698	promoter-TSS (NM_001323416)	382	NM_001323416	5832	NM_002860	ENSG00000059573	ALDH18A1	ADCL3|ARCL3A|GSAS|P5CS|PYCS|SPG9|SPG9A|SPG9B	aldehyde dehydrogenase 18 family member A1	protein-coding	promoter-TSS	ActiveTSS>WkTSS	TRANSITION
chr10	97445822	97446715	DPPA2+4	peak16721	promoter-TSS (NM_198046)	94	NM_198046	84287	NM_032327	ENSG00000171307	ZDHHC16	APH2|DHHC-16	zinc finger DHHC-type containing 16	protein-coding	promoter-TSS	ActiveTSS>WkTSS	TRANSITION
chr10	97498067	97499569	DPPA2+4	peak16722	promoter-TSS (NM_001289405)	-24	NM_001289405	64210	NM_022362	ENSG00000155229	MMS19	CIAO4|MET18|MMS19L|hMMS19	MMS19 homolog, cytosolic iron-sulfur assembly component	protein-coding	promoter-TSS	ActiveTSS>WkTSS	TRANSITION
chr10	100006830	100007313	DPPA2+4	peak16742	intron (NM_015221, intron 1 of 16)	2875	NM_015221	23268	NM_015221	ENSG00000107554	DNMBP	ARHGEF36|CTRCT48|TUBA	dynamin binding protein	protein-coding	intron	Enh>ActiveTSSFlnk	TRANSITION
chr10	101017923	101019279	DPPA2+4	peak16775	intron (NM_001351044, intron 8 of 9)	12528	NM_001195263	79955	NM_024895	ENSG00000186862	PDZD7	DFNB57|PDZK7	PDZ domain containing 7	protein-coding	intron	Quiescent>WkTransc	TRANSITION
chr10	102394076	102395548	DPPA2+4	peak16828	promoter-TSS (NM_001077494)	234	NM_001077494	4791	NM_002502	ENSG00000077150	NFKB2	CVID10|H2TF1|LYT-10|LYT10|NF-kB2|p100|p49/p100|p52	nuclear factor kappa B subunit 2	protein-coding	promoter-TSS	ActiveTSS>WkTSS	TRANSITION
chr10	102868944	102870507	DPPA2+4	peak16857	promoter-TSS (NM_020682)	256	NM_020682	57412	NM_020682	ENSG00000214435	AS3MT	CYT19	arsenite methyltransferase	protein-coding	promoter-TSS	Quiescent>WkTSS	TRANSITION
chr10	103129258	103130170	DPPA2+4	peak16861	intron (NM_001351176, intron 2 of 17)	24107	NM_001351192	22978	NM_012229	ENSG00000076685	NT5C2	GMP|NT5B|PNT5|SPG45|SPG65|cN-II	5'-nucleotidase, cytosolic II	protein-coding	intron	WkTransc>ZnfRpts	TRANSITION
chr10	103966838	103968236	DPPA2+4	peak16878	promoter-TSS (NM_014720)	397	NM_014720	9748	NM_014720	ENSG00000065613	SLK	LOSK|STK2|bA16H23.1|se20-9	STE20 like kinase	protein-coding	promoter-TSS	ActiveTSS>WkTSS	TRANSITION
chr10	104337823	104338870	DPPA2+4	peak16883	promoter-TSS (NM_001272013)	118	NM_001272013	85450	NM_033397	ENSG00000148841	ITPRIP	DANGER|KIAA1754|bA127L20|bA127L20.2	inositol 1,4,5-trisphosphate receptor interacting protein	protein-coding	promoter-TSS	ActiveTSS>WkTSS	TRANSITION
chr10	110497158	110499031	DPPA2+4	peak16897	promoter-TSS (NM_004419)	188	NM_004419	1847	NM_004419	ENSG00000138166	DUSP5	DUSP|HVH3	dual specificity phosphatase 5	protein-coding	promoter-TSS	ActiveTSS>WkTSS	TRANSITION
chr10	110567474	110568592	DPPA2+4	peak16900	promoter-TSS (NM_005445)	342	NM_005445	9126	NM_005445	ENSG00000108055	SMC3	BAM|BMH|CDLS3|CSPG6|HCAP|SMC3L1	structural maintenance of chromosomes 3	protein-coding	promoter-TSS	ActiveTSS>WkTSS	TRANSITION
chr10	110867650	110868046	DPPA2+4	peak16920	Intergenic	3056	NR_026932	282997	NR_026932		PDCD4-AS1	-	PDCD4 antisense RNA 1	ncRNA	Intergenic	Quiescent>WkTSSFlnk	TRANSITION
chr10	110871149	110871649	DPPA2+4	peak16921	promoter-TSS (NM_145341)	-396	NM_145341	27250	NM_014456	ENSG00000150593	PDCD4	H731	programmed cell death 4	protein-coding	promoter-TSS	Enh>ActiveTSSFlnk	TRANSITION
chr10	114174010	114174739	DPPA2+4	peak16940	promoter-TSS (NR_135815)	-155	NR_135815	55088	NM_018017	ENSG00000165813	CCDC186	C10orf118|CCCP-1|golgin104	coiled-coil domain containing 186	protein-coding	promoter-TSS	ActiveTSS>WkTSS	TRANSITION
chr10	119596702	119597182	DPPA2+4	peak16966	promoter-TSS (NM_001323964)	87	NM_001323964	7073	NM_003252	ENSG00000151923	TIAL1	TCBP|TIAR	TIA1 cytotoxic granule associated RNA binding protein like 1	protein-coding	promoter-TSS	ActiveTSS>WkTSS	TRANSITION
chr10	121927195	121928621	DPPA2+4	peak16974	promoter-TSS (NM_007041)	123	NM_007041	11101	NM_007041	ENSG00000107669	ATE1	-	arginyltransferase 1	protein-coding	promoter-TSS	ActiveTSS>WkTSS	TRANSITION
chr10	122879168	122879930	DPPA2+4	peak16980	promoter-TSS (NM_152644)	32	NM_152644	196792	NM_152644	ENSG00000213185	FAM24B	-	family with sequence similarity 24 member B	protein-coding	promoter-TSS	ActiveTSS>WkTSS	TRANSITION
chr10	124536577	124536975	DPPA2+4	peak17004	intron (NM_022126, intron 6 of 6)	74953	NM_001318332	64077	NM_022126	ENSG00000107902	LHPP	HDHD2B	phospholysine phosphohistidine inorganic pyrophosphate phosphatase	protein-coding	intron	Quiescent>WkTSSFlnk	TRANSITION
chr10	124539940	124540741	DPPA2+4	peak17006	intron (NM_022126, intron 6 of 6)	78518	NM_001318332	64077	NM_022126	ENSG00000107902	LHPP	HDHD2B	phospholysine phosphohistidine inorganic pyrophosphate phosphatase	protein-coding	intron	Quiescent>WkTransc	TRANSITION
chr10	124791154	124793833	DPPA2+4	peak17012	promoter-TSS (NM_212554)	-607	NM_212554	399818	NM_212554	ENSG00000203791	EEF1AKMT2	C10orf138|Efm4|METTL10	EEF1A lysine methyltransferase 2	protein-coding	promoter-TSS	Quiescent>ActiveTSS	TRANSITION
chr10	125773790	125774856	DPPA2+4	peak17022	promoter-TSS (NM_147191)	1498	NM_147191	118856	NM_147191	ENSG00000154485	MMP21	HTX7|MMP-21	matrix metallopeptidase 21	protein-coding	promoter-TSS	Quiescent>WkTransc	TRANSITION
chr10	132420443	132422025	DPPA2+4	peak17082	Intergenic	-23955	NR_149317	170393	NR_149317		C10orf91	-	chromosome 10 open reading frame 91 (putative)	ncRNA	Intergenic	Enh>IntraEnh	TRANSITION
chr10	132798363	132799803	DPPA2+4	peak17115	Intergenic	-12936	NM_177400	84504	NM_177400	ENSG00000148826	NKX6-2	GTX|NKX6.2|NKX6B|SPAX8	NK6 homeobox 2	protein-coding	Intergenic	Quiescent>WkPRC2Repr	TRANSITION
chr10	133246774	133249252	DPPA2+4	peak17179	promoter-TSS (NR_108079)	-128	NR_108079	101927671	NR_108078	ENSG00000166917	MIR202HG	-	MIR202 host gene	ncRNA	promoter-TSS	Quiescent>WkTSSFlnk	TRANSITION
chr10	133379214	133380375	DPPA2+4	peak17202	promoter-TSS (NR_109766)	533	NR_109766	196743	NM_152911	ENSG00000148832	PAOX	PAO	polyamine oxidase	protein-coding	promoter-TSS	Quiescent>ActiveTSSFlnk	TRANSITION
chr11	420075	421427	DPPA2+4	peak17238	exon (NM_001012302, exon 18 of 23)	-3354	NM_001135053	59307	NM_021805	ENSG00000185187	SIGIRR	IL-1R8|TIR8	single Ig and TIR domain containing	protein-coding	exon	Quiescent>Het	TRANSITION
chr11	818135	819401	DPPA2+4	peak17311	promoter-TSS (NM_020376)	-146	NM_020376	57104	NM_020376	ENSG00000177666	PNPLA2	1110001C14Rik|ATGL|FP17548|PEDF-R|TTS-2.2|TTS2|iPLA2zeta	patatin like phospholipase domain containing 2	protein-coding	promoter-TSS	WkTransc>Quiescent	TRANSITION
chr11	910916	912986	DPPA2+4	peak17331	promoter-TSS (NM_001142674)	-1141	NM_001142674	66005	NM_023947	ENSG00000177830	CHID1	GL008|SI-CLP|SICLP	chitinase domain containing 1	protein-coding	promoter-TSS	Quiescent>WkTSSFlnk	TRANSITION
chr11	924600	926518	DPPA2+4	peak17334	promoter-TSS (NM_001242837)	-250	NM_001242837	161	NM_012305	ENSG00000183020	AP2A2	ADTAB|CLAPA2|HIP-9|HIP9|HYPJ	adaptor related protein complex 2 subunit alpha 2	protein-coding	promoter-TSS	Quiescent>Enh	TRANSITION
chr11	1027954	1030504	DPPA2+4	peak17337	exon (NM_005961, exon 10 of 33).2	7489	NM_005961	4588	NM_005961	ENSG00000184956	MUC6	MUC-6	mucin 6, oligomeric mucus/gel-forming	protein-coding	exon	Quiescent>WkTSSFlnk	TRANSITION
chr11	1035984	1037588	DPPA2+4	peak17338	promoter-TSS (NM_005961)	-68	NM_005961	4588	NM_005961	ENSG00000184956	MUC6	MUC-6	mucin 6, oligomeric mucus/gel-forming	protein-coding	promoter-TSS	Quiescent>WkTransc	TRANSITION
chr11	1336928	1338038	DPPA2+4	peak17354	Intergenic	27775	NR_029409	255512	NR_029409	ENSG00000255153	TOLLIP-AS1	-	TOLLIP antisense RNA 1 (head to head)	ncRNA	Intergenic	Quiescent>WkTSSFlnk	TRANSITION
chr11	1435561	1436400	DPPA2+4	peak17364	intron (NM_001256630, intron 1 of 19)	24829	NM_001256630	9024	NM_003957	ENSG00000174672	BRSK2	C11orf7|PEN11B|SAD1|SADA|STK29	BR serine/threonine kinase 2	protein-coding	intron	Quiescent>WkTSSFlnk	TRANSITION
chr11	1454028	1454308	DPPA2+4	peak17373	intron (NM_003957, intron 15 of 19)	26718	NM_053005	81532	NM_053005	ENSG00000182208	MOB2	HCCA2	MOB kinase activator 2	protein-coding	intron	Quiescent>StrTransc	TRANSITION
chr11	1458663	1460012	DPPA2+4	peak17375	intron (NM_003957, intron 19 of 19)	21548	NM_053005	81532	NM_053005	ENSG00000182208	MOB2	HCCA2	MOB kinase activator 2	protein-coding	intron	Quiescent>IntraFlnk	TRANSITION
chr11	1460099	1462912	DPPA2+4	peak17376	non-coding (NR_046331, exon 21 of 21)	19380	NM_053005	81532	NM_053005	ENSG00000182208	MOB2	HCCA2	MOB kinase activator 2	protein-coding	non-coding	Quiescent>WkTransc	TRANSITION
chr11	1880494	1882581	DPPA2+4	peak17401	promoter-TSS (NR_107001)	1493	NR_107001	102465993	NR_107001	ENSG00000284594	MIR7847	hsa-mir-7847	microRNA 7847	ncRNA	promoter-TSS	Quiescent>WkTSSFlnk	TRANSITION
chr11	1937420	1939301	DPPA2+4	peak17410	intron (NM_001367847, intron 15 of 15)	-8971	NM_021134	6150	NM_021134	ENSG00000214026	MRPL23	L23MRP|RPL23|RPL23L	mitochondrial ribosomal protein L23	protein-coding	intron	Quiescent>WkTSSFlnk	TRANSITION
chr11	2888620	2889126	DPPA2+4	peak17452	intron (NM_001302862, intron 2 of 2)	-3098	NM_001362474	1028	NM_000076	ENSG00000129757	CDKN1C	BWCR|BWS|KIP2|WBS|p57|p57Kip2	cyclin dependent kinase inhibitor 1C	protein-coding	intron	Quiescent>WkTransc	TRANSITION
chr11	3160189	3161439	DPPA2+4	peak17472	intron (NM_145638, intron 1 of 20)	4496	NM_020896	114879	NM_020896	ENSG00000021762	OSBPL5	OBPH1|ORP5	oxysterol binding protein like 5	protein-coding	intron	Quiescent>ActiveTSSFlnk	TRANSITION
chr11	6682733	6683476	DPPA2+4	peak17502	promoter-TSS (NM_022061)	235	NM_022061	63875	NM_022061	ENSG00000158042	MRPL17	L17mt|LIP2|MRP-L17|MRP-L26|RPL17L|RPML26	mitochondrial ribosomal protein L17	protein-coding	promoter-TSS	ActiveTSS>WkTSS	TRANSITION
chr11	9364604	9365986	DPPA2+4	peak17532	Intergenic	-19357	NM_006391	10527	NM_006391	ENSG00000205339	IPO7	Imp7|RANBP7	importin 7	protein-coding	Intergenic	Quiescent>WkTransc	TRANSITION
chr11	10540447	10541507	DPPA2+4	peak17555	promoter-TSS (NM_016422)	210	NM_016422	50862	NM_016422	ENSG00000110315	RNF141	RFP141|ZFP26|ZNF230	ring finger protein 141	protein-coding	promoter-TSS	ActiveTSS>WkTSS	TRANSITION
chr11	11841909	11842840	DPPA2+4	peak17565	promoter-TSS (NM_001330208)	952	NM_001330208	55031	NM_017944	ENSG00000170242	USP47	TRFP	ubiquitin specific peptidase 47	protein-coding	promoter-TSS	ActiveTSS>WkTSS	TRANSITION
chr11	12675961	12676639	DPPA2+4	peak17570	intron (NM_021961, intron 2 of 12)	1879	NM_021961	7003	NM_021961	ENSG00000187079	TEAD1	AA|NTEF-1|REF1|TCF-13|TCF13|TEAD-1|TEF-1	TEA domain transcription factor 1	protein-coding	intron	ActiveTSS>WkTSS	TRANSITION
chr11	31786954	31788197	DPPA2+4	peak17621	non-coding (NR_160916, exon 11 of 11)	13085	NM_001368930	5080	NM_000280	ENSG00000007372	PAX6	AN|AN2|ASGD5|D11S812E|FVH1|MGDA|WAGR	paired box 6	protein-coding	non-coding	Quiescent>WkTransc	TRANSITION
chr11	32892299	32894284	DPPA2+4	peak17638	promoter-TSS (NM_001076786)	481	NM_001076786	79832	NM_024774	ENSG00000060749	QSER1	-	glutamine and serine rich 1	protein-coding	promoter-TSS	ActiveTSS>WkTSS	TRANSITION
chr11	43941796	43944077	DPPA2+4	peak17663	promoter-TSS (NM_001145033)	300	NM_001145033	387763	NM_001145033	ENSG00000187479	C11orf96	AG2	chromosome 11 open reading frame 96	protein-coding	promoter-TSS	PRC2Repr>WkTSS	TRANSITION
chr11	47349101	47349330	DPPA2+4	peak17738	intron (NM_000256, intron 5 of 33)	3486	NM_000256	4607	NM_000256	ENSG00000134571	MYBPC3	CMD1MM|CMH4|FHC|LVNC10|MYBP-C	myosin binding protein C, cardiac	protein-coding	intron	Quiescent>WkTransc	TRANSITION
chr11	59557929	59559271	DPPA2+4	peak17810	Intergenic	36558	NR_036120	100422880	NR_036120	ENSG00000264559	MIR3162	mir-3162	microRNA 3162	ncRNA	Intergenic	Quiescent>ActiveTSS	TRANSITION
chr11	59754841	59755324	DPPA2+4	peak17821	promoter-TSS (NM_001178040)	-293	NM_001178040	6809	NM_004177	ENSG00000166900	STX3	STX3A	syntaxin 3	protein-coding	promoter-TSS	ActiveTSS>WkTSS	TRANSITION
chr11	62553300	62554291	DPPA2+4	peak17880	Intergenic	6510	NR_037427	100500804	NR_037427	ENSG00000284135	MIR3654	-	microRNA 3654	ncRNA	Intergenic	Enh>ActiveTSSFlnk	TRANSITION
chr11	62687450	62688521	DPPA2+4	peak17905	exon (NM_203422, exon 2 of 2)	1544	NM_203422	221091	NM_203422	ENSG00000177363	LRRN4CL	-	LRRN4 C-terminal like	protein-coding	exon	Quiescent>WkTransc	TRANSITION
chr11	62709746	62710897	DPPA2+4	peak17908	promoter-TSS (NR_037949)	-703	NR_037949	26580	NM_032667	ENSG00000168000	BSCL2	GNG3LG|HMN5|PELD|SPG17	BSCL2 lipid droplet biogenesis associated, seipin	protein-coding	promoter-TSS	StrTransc>ActiveTSS	TRANSITION
chr11	64015560	64017430	DPPA2+4	peak17964	intron (NM_014067, intron 3 of 10)	30642	NM_017670	55611	NM_017670	ENSG00000167770	OTUB1	HSPC263|OTB1|OTU1	OTU deubiquitinase, ubiquitin aldehyde binding 1	protein-coding	intron	Quiescent>WkTSSFlnk	TRANSITION
chr11	64047986	64048490	DPPA2+4	peak17974	intron (NM_014067, intron 3 of 10)	-55652	NM_013280	23769	NM_013280	ENSG00000126500	FLRT1	SPG68	fibronectin leucine rich transmembrane protein 1	protein-coding	intron	Quiescent>WkTSSFlnk	TRANSITION
chr11	64304048	64306577	DPPA2+4	peak18016	promoter-TSS (NM_004451)	-211	NM_004451	2101	NM_004451	ENSG00000173153	ESRRA	ERR1|ERRa|ERRalpha|ESRL1|NR3B1	estrogen related receptor alpha	protein-coding	promoter-TSS	ActiveTSS>ActiveTSSFlnk	TRANSITION
chr11	64350702	64354182	DPPA2+4	peak18024	intron (NM_032251, intron 19 of 26)	-6720	NM_001318361	8986	NM_003942	ENSG00000162302	RPS6KA4	MSK2|RSK-B|S6K-alpha-4	ribosomal protein S6 kinase A4	protein-coding	intron	Quiescent>Enh	TRANSITION
chr11	64567550	64568557	DPPA2+4	peak18031	intron (NM_018484, intron 7 of 9)	12113	NM_001307985	55867	NM_018484	ENSG00000168065	SLC22A11	OAT4|hOAT4	solute carrier family 22 member 11	protein-coding	intron	Quiescent>Enh	TRANSITION
chr11	64758907	64760973	DPPA2+4	peak18042	promoter-TSS (NM_005609)	34	NM_005609	5837	NM_005609	ENSG00000068976	PYGM	-	glycogen phosphorylase, muscle associated	protein-coding	promoter-TSS	Quiescent>Enh	TRANSITION
chr11	64763312	64764829	DPPA2+4	peak18044	TTS (NM_001346409)	-3356	NM_001164716	5837	NM_005609	ENSG00000068976	PYGM	-	glycogen phosphorylase, muscle associated	protein-coding	TTS	StrTransc>IntraEnh	TRANSITION
chr11	64765381	64767346	DPPA2+4	peak18046	intron (NM_201995, intron 12 of 13)	-5649	NM_001164716	5837	NM_005609	ENSG00000068976	PYGM	-	glycogen phosphorylase, muscle associated	protein-coding	intron	StrTransc>IntraFlnk	TRANSITION
chr11	64877907	64878688	DPPA2+4	peak18058	promoter-TSS (NR_162101)	311	NR_162101	113218486	NR_162101		MIR10392	-	microRNA 10392	ncRNA	promoter-TSS	WkTSS>ActiveTSS	TRANSITION
chr11	65471096	65472169	DPPA2+4	peak18107	Intergenic	16347	NR_160548	101927789	NR_160547		LOC101927789	-	FAU, ubiquitin like and ribosomal protein S30 fusion pseudogene	pseudo	Intergenic	Enh>ActiveTSSFlnk	TRANSITION
chr11	65477645	65480260	DPPA2+4	peak18109	Intergenic	-18785	NR_144567	378938	NR_002819	ENSG00000251562	MALAT1	HCN|LINC00047|NCRNA00047|NEAT2|PRO2853	metastasis associated lung adenocarcinoma transcript 1	ncRNA	Intergenic	Enh>ActiveTSS	TRANSITION
chr11	65487914	65488739	DPPA2+4	peak18110	Intergenic	-9411	NR_144567	378938	NR_002819	ENSG00000251562	MALAT1	HCN|LINC00047|NCRNA00047|NEAT2|PRO2853	metastasis associated lung adenocarcinoma transcript 1	ncRNA	Intergenic	Enh>ActiveTSSFlnk	TRANSITION
chr11	65492403	65493531	DPPA2+4	peak18111	Intergenic	-4771	NR_144567	378938	NR_002819	ENSG00000251562	MALAT1	HCN|LINC00047|NCRNA00047|NEAT2|PRO2853	metastasis associated lung adenocarcinoma transcript 1	ncRNA	Intergenic	Enh>ActiveTSSFlnk	TRANSITION
chr11	65493717	65494108	DPPA2+4	peak18112	Intergenic	-3825	NR_144567	378938	NR_002819	ENSG00000251562	MALAT1	HCN|LINC00047|NCRNA00047|NEAT2|PRO2853	metastasis associated lung adenocarcinoma transcript 1	ncRNA	Intergenic	Enh>ActiveTSSFlnk	TRANSITION
chr11	65495841	65497344	DPPA2+4	peak18113	promoter-TSS (NR_144567)	-1145	NR_144567	378938	NR_002819	ENSG00000251562	MALAT1	HCN|LINC00047|NCRNA00047|NEAT2|PRO2853	metastasis associated lung adenocarcinoma transcript 1	ncRNA	promoter-TSS	Enh>ActiveTSSFlnk	TRANSITION
chr11	66315658	66318658	DPPA2+4	peak18208	promoter-TSS (NM_020404)	-114	NM_020404	57124	NM_020404	ENSG00000174807	CD248	CD164L1|TEM1	CD248 molecule	protein-coding	promoter-TSS	Quiescent>Enh	TRANSITION
chr11	66559664	66560273	DPPA2+4	peak18226	exon (NM_001104, exon 13 of 21)	8637	NM_003793	8722	NM_003793	ENSG00000174080	CTSF	CATSF|CLN13	cathepsin F	protein-coding	exon	Quiescent>Enh	TRANSITION
chr11	67238383	67240192	DPPA2+4	peak18258	promoter-TSS (NM_001256405)	-726	NM_001256405	22992	NM_012308	ENSG00000173120	KDM2A	CXXC8|FBL11|FBL7|FBXL11|JHDM1A|LILINA	lysine demethylase 2A	protein-coding	promoter-TSS	WkTSSFlnk>WkTransc	TRANSITION
chr11	67615698	67616353	DPPA2+4	peak18315	promoter-TSS (NR_033791)	-362	NR_033791	390213	NR_033791		DOC2GP	-	double C2 domain gamma, pseudogene	pseudo	promoter-TSS	Quiescent>WkTSSFlnk	TRANSITION
chr11	67618777	67619509	DPPA2+4	peak18316	Intergenic	-3479	NR_033791	390213	NR_033791		DOC2GP	-	double C2 domain gamma, pseudogene	pseudo	Intergenic	Quiescent>WkTSSFlnk	TRANSITION
chr11	67619733	67620210	DPPA2+4	peak18317	Intergenic	-4308	NR_033791	390213	NR_033791		DOC2GP	-	double C2 domain gamma, pseudogene	pseudo	Intergenic	Quiescent>WkTSSFlnk	TRANSITION
chr11	68307981	68309002	DPPA2+4	peak18349	Intergenic	-4099	NM_001291902	4041	NM_002335	ENSG00000162337	LRP5	BMND1|EVR1|EVR4|HBM|LR3|LRP-5|LRP-7|LRP7|OPPG|OPS|OPTA1|PCLD4|VBCH2	LDL receptor related protein 5	protein-coding	Intergenic	Quiescent>WkTransc	TRANSITION
chr11	72080057	72080703	DPPA2+4	peak18406	promoter-TSS (NM_001271471)	49	NM_001271471	220074	NM_145309	ENSG00000184154	LRTOMT	CFAP111|DFNB63|LRRC51	leucine rich transmembrane and O-methyltransferase domain containing	protein-coding	promoter-TSS	ActiveTSS>WkTSS	TRANSITION
chr11	73661145	73661653	DPPA2+4	peak18437	intron (NM_001130036, intron 5 of 5)	12486	NM_001130036	58473	NM_021200	ENSG00000021300	PLEKHB1	KPL1|PHR1|PHRET1	pleckstrin homology domain containing B1	protein-coding	intron	Quiescent>WkTransc	TRANSITION
chr11	74493056	74493975	DPPA2+4	peak18447	promoter-TSS (NM_001319240)	131	NM_001319240	100287896	NM_198519		LOC100287896	-	uncharacterized LOC100287896	protein-coding	promoter-TSS	ActiveTSS>WkTSS	TRANSITION
chr11	78574579	78575396	DPPA2+4	peak18510	promoter-TSS (NM_024678)	-124	NM_024678	79731	NM_024678	ENSG00000137513	NARS2	DFNB94|SLM5|asnRS	asparaginyl-tRNA synthetase 2, mitochondrial	protein-coding	promoter-TSS	ActiveTSS>WkTSS	TRANSITION
chr11	83155960	83157050	DPPA2+4	peak18523	promoter-TSS (NM_001346415)	-626	NM_001346415	51585	NM_015885	ENSG00000165494	PCF11	-	PCF11 cleavage and polyadenylation factor subunit	protein-coding	promoter-TSS	ActiveTSS>ActiveTSSFlnk	TRANSITION
chr11	83157203	83158597	DPPA2+4	peak18524	promoter-TSS (NM_015885)	769	NM_015885	51585	NM_015885	ENSG00000165494	PCF11	-	PCF11 cleavage and polyadenylation factor subunit	protein-coding	promoter-TSS	ActiveTSS>WkTSS	TRANSITION
chr11	90239895	90241829	DPPA2+4	peak18551	Intergenic	-10370	NR_104190	101929222	NR_104190	ENSG00000261645	DISC1FP1	Boymaw	DISC1 fusion partner 1	ncRNA	Intergenic	Quiescent>WkTSS	TRANSITION
chr11	93542628	93543659	DPPA2+4	peak18559	promoter-TSS (NM_020179)	247	NM_020179	56935	NM_020179	ENSG00000166002	SMCO4	C11orf75|FN5	single-pass membrane protein with coiled-coil domains 4	protein-coding	promoter-TSS	ActiveTSS>WkTSS	TRANSITION
chr11	107457949	107458178	DPPA2+4	peak18616	promoter-TSS (NM_152434)	-218	NM_152434	143884	NM_152434	ENSG00000152404	CWF19L2	-	CWF19 like cell cycle control factor 2	protein-coding	promoter-TSS	ActiveTSS>WkTSS	TRANSITION
chr11	110300631	110301647	DPPA2+4	peak18631	Intergenic	-4427	NM_002906	5962	NM_002906	ENSG00000137710	RDX	DFNB24	radixin	protein-coding	Intergenic	Quiescent>WkTSS	TRANSITION
chr11	111878478	111879452	DPPA2+4	peak18654	promoter-TSS (NM_138378)	200	NM_138378	91893	NM_138378	ENSG00000255561	FDXACB1	hCG_2033039	ferredoxin-fold anticodon binding domain containing 1	protein-coding	promoter-TSS	ActiveTSS>WkTSS	TRANSITION
chr11	116835078	116836302	DPPA2+4	peak18670	promoter-TSS (NR_126362)	-427	NR_126362	104326055	NR_126362	ENSG00000235910	APOA1-AS	-	APOA1 antisense RNA	ncRNA	promoter-TSS	Quiescent>WkTSSFlnk	TRANSITION
chr11	118917493	118918568	DPPA2+4	peak18718	Intergenic	7323	NR_039713	100616376	NR_039713	ENSG00000264211	MIR4492	mir-4492	microRNA 4492	ncRNA	Intergenic	Enh>ActiveTSSFlnk	TRANSITION
chr11	118927066	118930660	DPPA2+4	peak18724	Intergenic	18155	NR_039713	100616376	NR_039713	ENSG00000264211	MIR4492	mir-4492	microRNA 4492	ncRNA	Intergenic	Enh>WkTSSFlnk	TRANSITION
chr11	121292405	121293416	DPPA2+4	peak18762	promoter-TSS (NM_001024956)	43	NM_001024956	6309	NM_006918	ENSG00000109929	SC5D	ERG3|S5DES|SC5DL	sterol-C5-desaturase	protein-coding	promoter-TSS	ActiveTSS>WkTSS	TRANSITION
chr11	125886940	125888390	DPPA2+4	peak18783	promoter-TSS (NM_001134793)	605	NM_001134793	219844	NM_145014	ENSG00000198331	HYLS1	HLS	HYLS1 centriolar and ciliogenesis associated	protein-coding	promoter-TSS	ActiveTSS>Quiescent	TRANSITION
chr11	130068403	130071174	DPPA2+4	peak18809	promoter-TSS (NM_001642)	-105	NM_001642	334	NM_001642	ENSG00000084234	APLP2	APLP-2|APPH|APPL2|CDEBP	amyloid beta precursor like protein 2	protein-coding	promoter-TSS	ActiveTSS>WkTSS	TRANSITION
chr11	134252949	134253973	DPPA2+4	peak18846	promoter-TSS (NM_014384)	-79	NM_014384	27034	NM_014384	ENSG00000151498	ACAD8	ACAD-8|ARC42	acyl-CoA dehydrogenase family member 8	protein-coding	promoter-TSS	ActiveTSS>WkTSS	TRANSITION
chr12	608982	609422	DPPA2+4	peak18860	promoter-TSS (NM_001294345)	1214	NM_001294345	4815	NM_016533	ENSG00000171840	NINJ2	-	ninjurin 2	protein-coding	promoter-TSS	Quiescent>WkTransc	TRANSITION
chr12	2812565	2813261	DPPA2+4	peak18886	promoter-TSS (NR_146317)	11	NR_146317	283440	NR_033958	ENSG00000256150	ITFG2-AS1	-	ITFG2 antisense RNA 1	ncRNA	promoter-TSS	ActiveTSS>WkTSSFlnk	TRANSITION
chr12	6556129	6556865	DPPA2+4	peak18917	promoter-TSS (NM_001193457)	-414	NM_001193457	25900	NM_015438	ENSG00000010295	IFFO1	HOM-TES-103|IFFO	intermediate filament family orphan 1	protein-coding	promoter-TSS	StrTransc>WkTSS	TRANSITION
chr12	6620023	6621368	DPPA2+4	peak18922	exon (NM_001142961, exon 2 of 2)	10953	NM_001142961	57121	NM_020400	ENSG00000184574	LPAR5	GPR92|GPR93|KPG_010|LPA5	lysophosphatidic acid receptor 5	protein-coding	exon	Quiescent>WkTransc	TRANSITION
chr12	6764041	6764362	DPPA2+4	peak18929	Intergenic	-2161	NM_002824	5763	NM_002824	ENSG00000159335	PTMS	ParaT	parathymosin	protein-coding	Intergenic	Enh>ActiveTSSFlnk	TRANSITION
chr12	6851408	6852880	DPPA2+4	peak18939	promoter-TSS (NM_001098536)	-6	NM_001098536	8078	NM_003481	ENSG00000111667	USP5	ISOT	ubiquitin specific peptidase 5	protein-coding	promoter-TSS	ActiveTSS>WkTSS	TRANSITION
chr12	6943358	6944999	DPPA2+4	peak18952	promoter-TSS (NM_138425)	157	NM_138425	113246	NM_138425	ENSG00000111678	C12orf57	C10|GRCC10	chromosome 12 open reading frame 57	protein-coding	promoter-TSS	Enh>WkTSS	TRANSITION
chr12	7017908	7018936	DPPA2+4	peak18957	promoter-TSS (NM_005768)	54	NM_005768	10162	NM_005768	ENSG00000111684	LPCAT3	C3F|LPCAT|LPLAT 5|LPSAT|MBOAT5|OACT5|nessy	lysophosphatidylcholine acyltransferase 3	protein-coding	promoter-TSS	ActiveTSS>WkTSS	TRANSITION
chr12	7639275	7640654	DPPA2+4	peak18959	Intergenic	25943	NM_005889	339	NM_001644	ENSG00000111701	APOBEC1	APOBEC-1|BEDP|CDAR1|HEPR	apolipoprotein B mRNA editing enzyme catalytic subunit 1	protein-coding	Intergenic	Quiescent>WkTSS	TRANSITION
chr12	7862202	7862789	DPPA2+4	peak18964	intron (NM_001286237, intron 1 of 9)	10419	NM_153449	144195	NM_153449	ENSG00000173262	SLC2A14	GLUT14|SLC2A3P3	solute carrier family 2 member 14	protein-coding	intron	Quiescent>WkTSSFlnk	TRANSITION
chr12	9064374	9065025	DPPA2+4	peak18999	promoter-TSS (NR_034140)	370	NR_034140	253128	NM_001039381	ENSG00000214851	LINC00612	C12orf33	long intergenic non-protein coding RNA 612	ncRNA	promoter-TSS	ActiveTSS>WkTSS	TRANSITION
chr12	10722358	10723677	DPPA2+4	peak19006	promoter-TSS (NM_001145426)	305	NM_001145426	8531	NM_003651	ENSG00000060138	YBX3	CSDA|CSDA1|DBPA|ZONAB	Y-box binding protein 3	protein-coding	promoter-TSS	ActiveTSS>WkTSS	TRANSITION
chr12	15911202	15911615	DPPA2+4	peak19052	promoter-TSS (NM_015954)	77	NM_015954	51071	NM_015954	ENSG00000023697	DERA	CGI-26|DEOC	deoxyribose-phosphate aldolase	protein-coding	promoter-TSS	ActiveTSS>WkTSS	TRANSITION
chr12	16057144	16057935	DPPA2+4	peak19053	Intergenic	146208	NM_015954	51071	NM_015954	ENSG00000023697	DERA	CGI-26|DEOC	deoxyribose-phosphate aldolase	protein-coding	Intergenic	Quiescent>WkTSS	TRANSITION
chr12	19866581	19867557	DPPA2+4	peak19056	Intergenic	-147616	NR_040098	100506393	NR_040098	ENSG00000256287	LINC02398	-	long intergenic non-protein coding RNA 2398	ncRNA	Intergenic	Quiescent>WkTransc	TRANSITION
chr12	26126085	26126562	DPPA2+4	peak19084	promoter-TSS (NM_030762)	-1287	NM_030762	79365	NM_030762	ENSG00000123095	BHLHE41	BHLHB3|DEC2|SHARP1|hDEC2	basic helix-loop-helix family member e41	protein-coding	promoter-TSS	ActiveTSS>WkTSS	TRANSITION
chr12	31073405	31074462	DPPA2+4	peak19102	promoter-TSS (NM_001257145)	74	NM_001257145	1663	NM_004399	ENSG00000013573	DDX11	CHL1|CHLR1|KRG2|WABS	DEAD/H-box helicase 11	protein-coding	promoter-TSS	ActiveTSS>WkTSS	TRANSITION
chr12	31323596	31325851	DPPA2+4	peak19103	promoter-TSS (NR_026806)	408	NR_026806	79857	NM_024799	ENSG00000177340	FLJ13224	-	uncharacterized LOC79857	ncRNA	promoter-TSS	ActiveTSS>WkTSS	TRANSITION
chr12	31325876	31326127	DPPA2+4	peak19104	promoter-TSS (NM_001135812)	148	NM_001135812	58516	NM_021238	ENSG00000139146	SINHCAF	C12orf14|FAM60A|L4|TERA	SIN3-HDAC complex associated factor	protein-coding	promoter-TSS	ActiveTSS>WkTSS	TRANSITION
chr12	31658898	31659673	DPPA2+4	peak19117	promoter-TSS (NM_173802)	83	NM_173802	254013	NM_173802	ENSG00000139160	ETFBKMT	C12orf72|ETFB-KMT|METTL20	electron transfer flavoprotein subunit beta lysine methyltransferase	protein-coding	promoter-TSS	ActiveTSS>WkTSS	TRANSITION
chr12	38904727	38907051	DPPA2+4	peak19135	promoter-TSS (NM_153634)	-298	NM_153634	144402	NM_153634	ENSG00000139117	CPNE8	-	copine 8	protein-coding	promoter-TSS	ActiveTSS>WkTSS	TRANSITION
chr12	46473872	46474981	DPPA2+4	peak19178	intron (NR_125380, intron 3 of 3)	90320	NR_125381	100288798	NR_125377		LOC100288798	-	uncharacterized LOC100288798	ncRNA	intron	Enh>Quiescent	TRANSITION
chr12	46493744	46494450	DPPA2+4	peak19179	intron (NR_125380, intron 3 of 3)	109990	NR_125381	100288798	NR_125377		LOC100288798	-	uncharacterized LOC100288798	ncRNA	intron	Enh>WkTSS	TRANSITION
chr12	46535575	46536301	DPPA2+4	peak19183	intron (NR_125380, intron 3 of 3)	151831	NR_125381	100288798	NR_125377		LOC100288798	-	uncharacterized LOC100288798	ncRNA	intron	Quiescent>ActiveTSSFlnk	TRANSITION
chr12	47904608	47904933	DPPA2+4	peak19204	promoter-TSS (NM_001017536)	223	NM_001017536	7421	NM_000376	ENSG00000111424	VDR	NR1I1|PPP1R163	vitamin D receptor	protein-coding	promoter-TSS	ActiveTSS>WkTSS	TRANSITION
chr12	48965883	48966453	DPPA2+4	peak19227	exon (NM_003394, exon 5 of 5)	5567	NM_003394	7480	NM_003394	ENSG00000169884	WNT10B	SHFM6|STHAG8|WNT-12	Wnt family member 10B	protein-coding	exon	Quiescent>WkTSSFlnk	TRANSITION
chr12	49130875	49132686	DPPA2+4	peak19249	promoter-TSS (NM_006082)	-386	NM_006082	10376	NM_006082	ENSG00000123416	TUBA1B	K-ALPHA-1	tubulin alpha 1b	protein-coding	promoter-TSS	ActiveTSS>WkTSS	TRANSITION
chr12	49208708	49209546	DPPA2+4	peak19256	Intergenic	-18799	NM_001303114	84790	NM_032704	ENSG00000167553	TUBA1C	TUBA6|bcm948	tubulin alpha 1c	protein-coding	Intergenic	Quiescent>WkTSSFlnk	TRANSITION
chr12	49264036	49265888	DPPA2+4	peak19261	promoter-TSS (NM_032704)	-120	NM_032704	84790	NM_032704	ENSG00000167553	TUBA1C	TUBA6|bcm948	tubulin alpha 1c	protein-coding	promoter-TSS	ActiveTSS>ActiveTSSFlnk	TRANSITION
chr12	49283368	49284761	DPPA2+4	peak19269	Intergenic	-11082	NM_006262	5630	NM_006262	ENSG00000135406	PRPH	NEF4|PRPH1	peripherin	protein-coding	Intergenic	Quiescent>WkTSSFlnk	TRANSITION
chr12	50110773	50112962	DPPA2+4	peak19308	promoter-TSS (NM_001257134)	-368	NM_001257134	84987	NM_032901	ENSG00000178449	COX14	C12orf62|PCAG1	cytochrome c oxidase assembly factor COX14	protein-coding	promoter-TSS	WkTSSFlnk>ActiveTSS	TRANSITION
chr12	51823867	51824449	DPPA2+4	peak19340	intron (NM_001013690, intron 1 of 1)	7759	NM_001013690	401720	NM_001013690	ENSG00000261308	FIGNL2	-	fidgetin like 2	protein-coding	intron	Quiescent>WkTransc	TRANSITION
chr12	51951170	51951513	DPPA2+4	peak19351	promoter-TSS (NM_004302)	-357	NM_004302	91	NM_004302	ENSG00000135503	ACVR1B	ACTRIB|ACVRLK4|ALK4|SKR2	activin A receptor type 1B	protein-coding	promoter-TSS	WkTSS>ActiveTSS	TRANSITION
chr12	52014447	52015448	DPPA2+4	peak19354	exon (NM_001271856, exon 7 of 7)	4456	NM_001271856	160622	NM_181711	ENSG00000161835	GRASP	TAMALIN	general receptor for phosphoinositides 1 associated scaffold protein	protein-coding	exon	Quiescent>IntraFlnk	TRANSITION
chr12	53351976	53353272	DPPA2+4	peak19409	Intergenic	-7831	NM_001300837	121340	NM_152860	ENSG00000170374	SP7	OI11|OI12|OSX|osterix	Sp7 transcription factor	protein-coding	Intergenic	Quiescent>WkTransc	TRANSITION
chr12	53372234	53372592	DPPA2+4	peak19414	Intergenic	-7763	NM_138473	6667	NM_003109	ENSG00000185591	SP1	-	Sp1 transcription factor	protein-coding	Intergenic	Enh>ActiveTSSFlnk	TRANSITION
chr12	54285948	54286733	DPPA2+4	peak19483	3' UTR (NM_031157, exon 11 of 11)	5615	NM_002136	3178	NM_002136	ENSG00000135486	HNRNPA1	ALS19|ALS20|HNRPA1|HNRPA1L3|IBMPFD3|UP 1|hnRNP A1|hnRNP-A1	heterogeneous nuclear ribonucleoprotein A1	protein-coding	3' UTR	IntraFlnk>WkTSSFlnk	TRANSITION
chr12	54324093	54325354	DPPA2+4	peak19489	promoter-TSS (NR_073424)	-407	NR_073424	22818	NM_016057	ENSG00000111481	COPZ1	CGI-120|COPZ|HSPC181|zeta-COP|zeta1-COP	coatomer protein complex subunit zeta 1	protein-coding	promoter-TSS	Quiescent>ActiveTSS	TRANSITION
chr12	56630187	56631033	DPPA2+4	peak19564	promoter-TSS (NM_001300905)	-284	NM_001300905	11176	NM_013449	ENSG00000076108	BAZ2A	TIP5|WALp3	bromodomain adjacent to zinc finger domain 2A	protein-coding	promoter-TSS	WkTSSFlnk>ActiveTSSFlnk	TRANSITION
chr12	56645330	56646063	DPPA2+4	peak19569	promoter-TSS (NM_001686)	287	NM_001686	506	NM_001686	ENSG00000110955	ATP5F1B	ATP5B|ATPMB|ATPSB|HEL-S-271	ATP synthase F1 subunit beta	protein-coding	promoter-TSS	ActiveTSS>WkTSS	TRANSITION
chr12	56700402	56701052	DPPA2+4	peak19576	Intergenic	-12319	NM_001282604	10728	NM_006601	ENSG00000110958	PTGES3	P23|TEBP|cPGES	prostaglandin E synthase 3	protein-coding	Intergenic	Quiescent>ActiveTSSFlnk	TRANSITION
chr12	56710749	56712206	DPPA2+4	peak19580	TTS (NM_001320193)	13821	NM_001113201	4666	NM_005594	ENSG00000196531	NACA	HSD48|NAC-alpha|NACA1|skNAC	nascent polypeptide associated complex subunit alpha	protein-coding	TTS	StrTransc>Enh	TRANSITION
chr12	56751153	56753102	DPPA2+4	peak19582	promoter-TSS (NM_000946)	195	NM_000946	5557	NM_000946	ENSG00000198056	PRIM1	p49	DNA primase subunit 1	protein-coding	promoter-TSS	Quiescent>WkTSS	TRANSITION
chr12	57516621	57517034	DPPA2+4	peak19621	TTS (NM_004990)	2431	NR_030346	693201	NR_030346	ENSG00000208028	MIR616	MIRN616|hsa-mir-616	microRNA 616	ncRNA	TTS	StrTransc>IntraFlnk	TRANSITION
chr12	57521276	57521956	DPPA2+4	peak19623	promoter-TSS (NM_001195057)	-1099	NM_001195057	1649	NM_004083	ENSG00000175197	DDIT3	AltDDIT3|C/EBPzeta|CEBPZ|CHOP|CHOP-10|CHOP10|GADD153	DNA damage inducible transcript 3	protein-coding	promoter-TSS	Enh>ActiveTSSFlnk	TRANSITION
chr12	58919424	58920613	DPPA2+4	peak19658	promoter-TSS (NM_001136051)	-473	NM_001136051	121227	NM_153377	ENSG00000139263	LRIG3	LIG3	leucine rich repeats and immunoglobulin like domains 3	protein-coding	promoter-TSS	ActiveTSS>WkTSS	TRANSITION
chr12	64403937	64405176	DPPA2+4	peak19672	promoter-TSS (NM_007235)	165	NM_007235	11260	NM_007235	ENSG00000184575	XPOT	XPO3	exportin for tRNA	protein-coding	promoter-TSS	ActiveTSS>ActiveTSSFlnk	TRANSITION
chr12	64542793	64543436	DPPA2+4	peak19674	Intergenic	-67380	NR_040718	283349	NM_178169	ENSG00000153179	RASSF3	RASSF5	Ras association domain family member 3	protein-coding	Intergenic	Quiescent>WkTSS	TRANSITION
chr12	67647999	67649925	DPPA2+4	peak19743	promoter-TSS (NM_003583)	217	NM_003583	8445	NM_003583	ENSG00000127334	DYRK2	-	dual specificity tyrosine phosphorylation regulated kinase 2	protein-coding	promoter-TSS	ActiveTSS>WkTSS	TRANSITION
chr12	68746068	68746888	DPPA2+4	peak19748	promoter-TSS (NR_149144)	302	NR_149144	55508	NM_018656	ENSG00000175782	SLC35E3	BLOV1	solute carrier family 35 member E3	protein-coding	promoter-TSS	ActiveTSS>WkTSS	TRANSITION
chr12	75334506	75335068	DPPA2+4	peak19769	promoter-TSS (NM_001304964)	117	NM_001304964	256710	NM_152779	ENSG00000173401	GLIPR1L1	ALKN2972|PRO7434	GLIPR1 like 1	protein-coding	promoter-TSS	Quiescent>WkTSS	TRANSITION
chr12	79710829	79711572	DPPA2+4	peak19791	Intergenic	-20104	NM_001354733	5074	NM_002583	ENSG00000177425	PAWR	PAR4|Par-4	pro-apoptotic WT1 regulator	protein-coding	Intergenic	Quiescent>WkTSS	TRANSITION
chr12	79993091	79993859	DPPA2+4	peak19796	Intergenic	-58020	NM_001244990	4659	NM_002480	ENSG00000058272	PPP1R12A	M130|MBS|MYPT1	protein phosphatase 1 regulatory subunit 12A	protein-coding	Intergenic	Quiescent>ActiveTSS	TRANSITION
chr12	84698723	84700004	DPPA2+4	peak19811	Intergenic	213435	NM_182767	55117	NM_018057	ENSG00000072041	SLC6A15	NTT73|SBAT1|V7-3|hv7-3	solute carrier family 6 member 15	protein-coding	Intergenic	Quiescent>ActiveTSSFlnk	TRANSITION
chr12	85279576	85280737	DPPA2+4	peak19830	promoter-TSS (NM_006982)	-63	NM_006982	8092	NM_006982	ENSG00000180318	ALX1	CART1|FND3|HEL23	ALX homeobox 1	protein-coding	promoter-TSS	Quiescent>ActiveTSS	TRANSITION
chr12	89280940	89281789	DPPA2+4	peak19835	Intergenic	71136	NM_001946	1848	NM_001946	ENSG00000139318	DUSP6	HH19|MKP3|PYST1	dual specificity phosphatase 6	protein-coding	Intergenic	Quiescent>WkTSS	TRANSITION
chr12	89318478	89320030	DPPA2+4	peak19841	Intergenic	33247	NM_001946	1848	NM_001946	ENSG00000139318	DUSP6	HH19|MKP3|PYST1	dual specificity phosphatase 6	protein-coding	Intergenic	Quiescent>WkTSSFlnk	TRANSITION
chr12	89328041	89329591	DPPA2+4	peak19844	Intergenic	23685	NM_001946	1848	NM_001946	ENSG00000139318	DUSP6	HH19|MKP3|PYST1	dual specificity phosphatase 6	protein-coding	Intergenic	Quiescent>ActiveTSSFlnk	TRANSITION
chr12	89340223	89341349	DPPA2+4	peak19845	Intergenic	11715	NM_001946	1848	NM_001946	ENSG00000139318	DUSP6	HH19|MKP3|PYST1	dual specificity phosphatase 6	protein-coding	Intergenic	Quiescent>WkTSSFlnk	TRANSITION
chr12	89343054	89344935	DPPA2+4	peak19847	Intergenic	8506	NM_001946	1848	NM_001946	ENSG00000139318	DUSP6	HH19|MKP3|PYST1	dual specificity phosphatase 6	protein-coding	Intergenic	Quiescent>Enh	TRANSITION
chr12	89524670	89526245	DPPA2+4	peak19862	promoter-TSS (NM_001199777)	-28	NM_001199777	282809	NM_172240	ENSG00000139323	POC1B	CORD20|PIX1|TUWD12|WDR51B	POC1 centriolar protein B	protein-coding	promoter-TSS	ActiveTSS>WkTSS	TRANSITION
chr12	91633986	91635225	DPPA2+4	peak19865	Intergenic	-451789	NM_001920	1634	NM_001920	ENSG00000011465	DCN	CSCD|DSPG2|PG40|PGII|PGS2|SLRR1B	decorin	protein-coding	Intergenic	Quiescent>WkTSS	TRANSITION
chr12	95216586	95218489	DPPA2+4	peak19890	promoter-TSS (NM_018351)	-71	NM_018351	55785	NM_018351	ENSG00000180263	FGD6	ZFYVE24	FYVE, RhoGEF and PH domain containing 6	protein-coding	promoter-TSS	ActiveTSS>WkTSS	TRANSITION
chr12	95473354	95473875	DPPA2+4	peak19891	promoter-TSS (NR_133673)	-537	NR_133673	10988	NM_006838	ENSG00000111142	METAP2	MAP2|MNPEP|p67eIF2	methionyl aminopeptidase 2	protein-coding	promoter-TSS	ActiveTSS>WkTSS	TRANSITION
chr12	95857126	95857617	DPPA2+4	peak19897	promoter-TSS (NR_135014)	1467	NR_135014	105369921	NR_135014	ENSG00000258343	LOC105369921	-	uncharacterized LOC105369921	ncRNA	promoter-TSS	Quiescent>WkTSSFlnk	TRANSITION
chr12	96398837	96401397	DPPA2+4	peak19906	promoter-TSS (NM_002595)	322	NM_002595	5128	NM_002595	ENSG00000059758	CDK17	PCTAIRE2|PCTK2	cyclin dependent kinase 17	protein-coding	promoter-TSS	ActiveTSS>WkTSS	TRANSITION
chr12	98514873	98516615	DPPA2+4	peak19910	promoter-TSS (NM_001032284)	154	NM_001032284	7112	NM_003276	ENSG00000120802	TMPO	CMD1T|LAP2|LEMD4|PRO0868|TP	thymopoietin	protein-coding	promoter-TSS	ActiveTSS>WkTSS	TRANSITION
chr12	100430285	100431019	DPPA2+4	peak19919	Intergenic	-43214	NM_001206979	9971	NM_005123	ENSG00000012504	NR1H4	BAR|FXR|HRR-1|HRR1|PFIC5|RIP14	nuclear receptor subfamily 1 group H member 4	protein-coding	Intergenic	Quiescent>WkTSS	TRANSITION
chr12	104456620	104457831	DPPA2+4	peak19945	promoter-TSS (NM_018413)	278	NM_018413	50515	NM_018413	ENSG00000171310	CHST11	C4ST|C4ST-1|C4ST1|HSA269537|OCBMD	carbohydrate sulfotransferase 11	protein-coding	promoter-TSS	ActiveTSS>WkTSS	TRANSITION
chr12	106357658	106358463	DPPA2+4	peak19958	promoter-TSS (NM_001160708)	-21	NM_001160708	55703	NM_018082	ENSG00000013503	POLR3B	C128|HLD8|INMAP|RPC2	RNA polymerase III subunit B	protein-coding	promoter-TSS	ActiveTSS>WkTSS	TRANSITION
chr12	108689696	108690333	DPPA2+4	peak19977	intron (NM_001105237, intron 2 of 10)	12983	NM_001105237	23603	NM_014325	ENSG00000110880	CORO1C	HCRNN4	coronin 1C	protein-coding	intron	Enh>WkTSSFlnk	TRANSITION
chr12	108691290	108691624	DPPA2+4	peak19978	intron (NM_001105237, intron 2 of 10)	11541	NM_001105237	23603	NM_014325	ENSG00000110880	CORO1C	HCRNN4	coronin 1C	protein-coding	intron	Enh>ActiveTSSFlnk	TRANSITION
chr12	108691863	108692790	DPPA2+4	peak19979	intron (NM_001105237, intron 2 of 10)	10671	NM_001105237	23603	NM_014325	ENSG00000110880	CORO1C	HCRNN4	coronin 1C	protein-coding	intron	Enh>ActiveTSS	TRANSITION
chr12	109718261	109720123	DPPA2+4	peak20002	intron (NM_032829, intron 1 of 2)	5367	NM_032829	84915	NM_032829	ENSG00000139438	FAM222A	C12orf34	family with sequence similarity 222 member A	protein-coding	intron	Quiescent>Enh	TRANSITION
chr12	110613745	110614507	DPPA2+4	peak20026	promoter-TSS (NM_001173976)	-3	NM_001173976	79600	NM_024549	ENSG00000204852	TCTN1	JBTS13|TECT1	tectonic family member 1	protein-coding	promoter-TSS	ActiveTSS>WkTSS	TRANSITION
chr12	112404376	112405000	DPPA2+4	peak20068	TTS (NM_001320141)	4597	NM_001320138	6128	NM_000970	ENSG00000089009	RPL6	L6|SHUJUN-2|TAXREB107|TXREB1	ribosomal protein L6	protein-coding	TTS	StrTransc>IntraFlnk	TRANSITION
chr12	116277889	116279171	DPPA2+4	peak20114	promoter-TSS (NM_015335)	-1344	NM_015335	23389	NM_015335	ENSG00000123066	MED13L	MRFACD|PROSIT240|THRAP2|TRAP240L	mediator complex subunit 13L	protein-coding	promoter-TSS	Quiescent>WkTSSFlnk	TRANSITION
chr12	116508028	116509458	DPPA2+4	peak20132	Intergenic	-24679	NR_027345	100287569	NM_207436	ENSG00000196668	LINC00173	NCRNA00173	long intergenic non-protein coding RNA 173	ncRNA	Intergenic	Quiescent>WkTSSFlnk	TRANSITION
chr12	120116877	120117799	DPPA2+4	peak20159	promoter-TSS (NM_006861)	-585	NM_006861	11021	NM_006861	ENSG00000111737	RAB35	H-ray|RAB1C|RAY	RAB35, member RAS oncogene family	protein-coding	promoter-TSS	ActiveTSS>WkTSS	TRANSITION
chr12	120196146	120197071	DPPA2+4	peak20161	TTS (NM_053275)	-1894	NM_006836	10985	NM_006836	ENSG00000089154	GCN1	GCN1L|GCN1L1|PRIC295	GCN1 activator of EIF2AK4	protein-coding	TTS	IntraFlnk>WkTSSFlnk	TRANSITION
chr12	120397554	120398643	DPPA2+4	peak20178	Intergenic	-28935	NM_002442	4440	NM_002442	ENSG00000135097	MSI1	-	musashi RNA binding protein 1	protein-coding	Intergenic	Quiescent>WkTSSFlnk	TRANSITION
chr12	121585512	121586162	DPPA2+4	peak20224	Intergenic	-4814	NM_032590	84678	NM_032590	ENSG00000089094	KDM2B	CXXC2|FBXL10|Fbl10|JHDM1B|PCCX2	lysine demethylase 2B	protein-coding	Intergenic	Quiescent>WkTSSFlnk	TRANSITION
chr12	121624242	121625499	DPPA2+4	peak20228	Intergenic	-1679	NM_032790	84876	NM_032790		ORAI1	CRACM1|IMD9|ORAT1|TAM2|TMEM142A	ORAI calcium release-activated calcium modulator 1	protein-coding	Intergenic	Quiescent>WkTSS	TRANSITION
chr12	121658327	121659891	DPPA2+4	peak20231	intron (NM_173855, intron 2 of 5)	10545	NM_173855	283385	NM_173855	ENSG00000139714	MORN3	-	MORN repeat containing 3	protein-coding	intron	Quiescent>WkTSSFlnk	TRANSITION
chr12	122748957	122750384	DPPA2+4	peak20287	Intergenic	-3153	NM_003677	8562	NM_003677	ENSG00000139726	DENR	DRP|DRP1|SMAP-3	density regulated re-initiation and release factor	protein-coding	Intergenic	Quiescent>ActiveTSS	TRANSITION
chr12	124675818	124677450	DPPA2+4	peak20378	Intergenic	-109022	NM_001206654	9612	NM_006312	ENSG00000196498	NCOR2	CTG26|N-CoR2|SMAP270|SMRT|SMRTE|SMRTE-tau|TNRC14|TRAC|TRAC-1|TRAC1	nuclear receptor corepressor 2	protein-coding	Intergenic	Quiescent>Enh	TRANSITION
chr12	131850544	131852752	DPPA2+4	peak20455	3' UTR (NM_016155, exon 10 of 10)	23255	NM_016155	4326	NM_016155	ENSG00000198598	MMP17	MMP-17|MT4-MMP|MT4MMP|MTMMP4	matrix metallopeptidase 17	protein-coding	3' UTR	Quiescent>WkTransc	TRANSITION
chr12	131857977	131858992	DPPA2+4	peak20459	Intergenic	30092	NM_016155	4326	NM_016155	ENSG00000198598	MMP17	MMP-17|MT4-MMP|MT4MMP|MTMMP4	matrix metallopeptidase 17	protein-coding	Intergenic	Quiescent>WkTSSFlnk	TRANSITION
chr12	132558070	132559382	DPPA2+4	peak20504	intron (NM_001142641, intron 5 of 16)	-23271	NR_106821	102465975	NR_106821	ENSG00000277052	MIR6763	hsa-mir-6763	microRNA 6763	ncRNA	intron	Quiescent>WkTSSFlnk	TRANSITION
chr12	132761163	132761837	DPPA2+4	peak20523	promoter-TSS (NM_015114)	332	NM_015114	23141	NM_015114	ENSG00000176915	ANKLE2	KIAA0692|LEMD7|Lem4|MCPH16	ankyrin repeat and LEM domain containing 2	protein-coding	promoter-TSS	WkTSS>ActiveTSS	TRANSITION
chr12	132761970	132762461	DPPA2+4	peak20524	promoter-TSS (NM_015114)	-384	NM_015114	23141	NM_015114	ENSG00000176915	ANKLE2	KIAA0692|LEMD7|Lem4|MCPH16	ankyrin repeat and LEM domain containing 2	protein-coding	promoter-TSS	WkTSS>ActiveTSS	TRANSITION
chr13	20136858	20137491	DPPA2+4	peak20555	Intergenic	23877	NM_021954	2700	NM_021954	ENSG00000121743	GJA3	CTRCT14|CX46|CZP3	gap junction protein alpha 3	protein-coding	Intergenic	Quiescent>StrTransc	TRANSITION
chr13	20720914	20722180	DPPA2+4	peak20569	intron (NM_138284, intron 2 of 2)	18204	NM_138284	53342	NM_138284	ENSG00000172458	IL17D	IL-17D	interleukin 17D	protein-coding	intron	Quiescent>WkTransc	TRANSITION
chr13	20961325	20961806	DPPA2+4	peak20572	Intergenic	-12138	NR_104058	101930748	NR_104058	ENSG00000233780	LINC00367	-	long intergenic non-protein coding RNA 367	ncRNA	Intergenic	Quiescent>WkTSS	TRANSITION
chr13	21074674	21075929	DPPA2+4	peak20580	Intergenic	-13716	NM_014572	26524	NM_014572	ENSG00000150457	LATS2	KPM	large tumor suppressor kinase 2	protein-coding	Intergenic	Quiescent>ActiveTSS	TRANSITION
chr13	22744762	22745628	DPPA2+4	peak20599	Intergenic	152986	NR_033774	646201	NR_033774		BASP1P1	-	BASP1 pseudogene 1	pseudo	Intergenic	Quiescent>WkTSS	TRANSITION
chr13	23505877	23507385	DPPA2+4	peak20618	Intergenic	37119	NR_038995	100506697	NR_038995	ENSG00000232977	LINC00327	NCRNA00327	long intergenic non-protein coding RNA 327	ncRNA	Intergenic	Quiescent>WkTSS	TRANSITION
chr13	29848689	29849475	DPPA2+4	peak20671	intron (NM_007106, intron 1 of 4)	1535	NM_007106	5412	NM_007106	ENSG00000122042	UBL3	HCG-1|PNSC1	ubiquitin like 3	protein-coding	intron	ActiveTSS>WkTSS	TRANSITION
chr13	30464121	30467133	DPPA2+4	peak20684	promoter-TSS (NM_001370339)	309	NM_001370339	3146	NM_002128	ENSG00000189403	HMGB1	HMG-1|HMG1|HMG3|SBP-1	high mobility group box 1	protein-coding	promoter-TSS	ActiveTSS>ActiveTSSFlnk	TRANSITION
chr13	31160993	31162394	DPPA2+4	peak20688	promoter-TSS (NM_006644)	210	NM_006644	10808	NM_006644	ENSG00000120694	HSPH1	HSP105|HSP105A|HSP105B|NY-CO-25	heat shock protein family H (Hsp110) member 1	protein-coding	promoter-TSS	ActiveTSS>WkTSS	TRANSITION
chr13	31880203	31881078	DPPA2+4	peak20691	intron (NR_027062, intron 1 of 3)	33858	NR_027062	196549	NM_145293		EEF1DP3	-	eukaryotic translation elongation factor 1 delta pseudogene 3	pseudo	intron	Quiescent>ActiveTSSFlnk	TRANSITION
chr13	32586530	32587493	DPPA2+4	peak20698	promoter-TSS (NM_015032)	560	NM_015032	23047	NM_015032	ENSG00000083642	PDS5B	APRIN|AS3|CG008	PDS5 cohesin associated factor B	protein-coding	promoter-TSS	ActiveTSS>WkTSS	TRANSITION
chr13	37059291	37059960	DPPA2+4	peak20709	promoter-TSS (NM_001014286)	62	NM_001014286	55578	NM_017569	ENSG00000102710	SUPT20H	C13|C13orf19|FAM48A|FP757|P38IP|SPT20	SPT20 homolog, SAGA complex component	protein-coding	promoter-TSS	ActiveTSS>WkTSS	TRANSITION
chr13	49935929	49936970	DPPA2+4	peak20780	promoter-TSS (NM_001127482)	51	NM_001127482	57213	NM_020456	ENSG00000123178	SPRYD7	C13orf1|CLLD6	SPRY domain containing 7	protein-coding	promoter-TSS	ActiveTSS>WkTSS	TRANSITION
chr13	50080172	50083165	DPPA2+4	peak20783	promoter-TSS (NR_152571)	372	NR_152571	8847	NR_002612	ENSG00000231607	DLEU2	ALT1|BCMSUN|DLB2|LEU2|LINC00022|MIR15AHG|NCRNA00022|RFP2|RFP2OS|TRIM13OS	deleted in lymphocytic leukemia 2	ncRNA	promoter-TSS	ActiveTSS>WkTSS	TRANSITION
chr13	50129189	50131232	DPPA2+4	peak20789	intron (NR_109974, intron 2 of 6)	-4670	NR_152566	8847	NR_002612	ENSG00000231607	DLEU2	ALT1|BCMSUN|DLB2|LEU2|LINC00022|MIR15AHG|NCRNA00022|RFP2|RFP2OS|TRIM13OS	deleted in lymphocytic leukemia 2	ncRNA	intron	Quiescent>WkTSSFlnk	TRANSITION
chr13	52195265	52195845	DPPA2+4	peak20804	promoter-TSS (NR_002816)	-1088	NR_002816	100887750	NR_002816	ENSG00000243406	MRPS31P5	MRPS31P3	mitochondrial ribosomal protein S31 pseudogene 5	pseudo	promoter-TSS	Quiescent>ActiveTSS	TRANSITION
chr13	52608563	52609758	DPPA2+4	peak20814	Intergenic	-8364	NM_001011724	144983	NM_001011724	ENSG00000139675	HNRNPA1L2	-	heterogeneous nuclear ribonucleoprotein A1 like 2	protein-coding	Intergenic	Quiescent>ActiveTSS	TRANSITION
chr13	64076890	64077688	DPPA2+4	peak20829	promoter-TSS (NR_145420)	-1278	NR_145420	144766	NR_145420	ENSG00000227674	LINC00355	-	long intergenic non-protein coding RNA 355	ncRNA	promoter-TSS	Quiescent>ActiveTSS	TRANSITION
chr13	67136027	67136761	DPPA2+4	peak20837	intron (NM_001318372, intron 2 of 4)	93942	NM_001318373	5101	NM_020403	ENSG00000184226	PCDH9	-	protocadherin 9	protein-coding	intron	Quiescent>WkTSS	TRANSITION
chr13	67155889	67156956	DPPA2+4	peak20842	intron (NM_001318372, intron 2 of 4)	73913	NM_001318373	5101	NM_020403	ENSG00000184226	PCDH9	-	protocadherin 9	protein-coding	intron	Quiescent>WkTSS	TRANSITION
chr13	72727269	72727660	DPPA2+4	peak20857	promoter-TSS (NM_001071775)	164	NM_001071775	440145	NM_001071775	ENSG00000204899	MZT1	C13orf37|MOZART1	mitotic spindle organizing protein 1	protein-coding	promoter-TSS	ActiveTSS>WkTSS	TRANSITION
chr13	77329327	77330036	DPPA2+4	peak20868	Intergenic	-2588	NM_015057	23077	NM_015057	ENSG00000005810	MYCBP2	Myc-bp2|PAM|PHR1|Phr	MYC binding protein 2	protein-coding	Intergenic	ActiveTSS>WkTSS	TRANSITION
chr13	87810522	87811255	DPPA2+4	peak20896	promoter-TSS (NR_104059)	-369	NR_104059	101930749	NR_104059	ENSG00000223404	LINC00397	-	long intergenic non-protein coding RNA 397	ncRNA	promoter-TSS	Quiescent>WkTSS	TRANSITION
chr13	89883472	89884183	DPPA2+4	peak20903	Intergenic	235889	NR_047489	100874187	NR_047489	ENSG00000261446	LINC00559	-	long intergenic non-protein coding RNA 559	ncRNA	Intergenic	Quiescent>WkTSS	TRANSITION
chr13	97434147	97434876	DPPA2+4	peak20922	promoter-TSS (NM_021033)	343	NM_021033	5911	NM_021033	ENSG00000125249	RAP2A	K-REV|KREV|RAP2|RbBP-30	RAP2A, member of RAS oncogene family	protein-coding	promoter-TSS	WkTSS>ActiveTSS	TRANSITION
chr13	98575976	98577346	DPPA2+4	peak20928	promoter-TSS (NM_001286649)	490	NM_001286649	8428	NM_003576	ENSG00000102572	STK24	HEL-S-95|MST3|MST3B|STE20|STK3	serine/threonine kinase 24	protein-coding	promoter-TSS	WkTSS>ActiveTSS	TRANSITION
chr13	100088747	100089766	DPPA2+4	peak20945	promoter-TSS (NM_001352606)	164	NM_001352606	5095	NM_000282	ENSG00000175198	PCCA	-	propionyl-CoA carboxylase subunit alpha	protein-coding	promoter-TSS	ActiveTSS>WkTSS	TRANSITION
chr13	103909974	103910900	DPPA2+4	peak20959	Intergenic	485237	NR_126374	104326190	NR_126374	ENSG00000234551	LINC01309	TCONS_l2_00007459	long intergenic non-protein coding RNA 1309	ncRNA	Intergenic	Quiescent>WkTSS	TRANSITION
chr13	110913884	110915805	DPPA2+4	peak20981	promoter-TSS (NR_104586)	224	NR_104586	55608	NM_017664	ENSG00000088448	ANKRD10	-	ankyrin repeat domain 10	protein-coding	promoter-TSS	ActiveTSS>WkTSS	TRANSITION
chr13	111153309	111154468	DPPA2+4	peak20982	promoter-TSS (NM_001354057)	223	NM_001354057	8874	NM_003899	ENSG00000102606	ARHGEF7	BETA-PIX|COOL-1|COOL1|Nbla10314|P50|P50BP|P85|P85COOL1|P85SPR|PAK3|PIXB	Rho guanine nucleotide exchange factor 7	protein-coding	promoter-TSS	ActiveTSS>WkTSS	TRANSITION
chr13	114100093	114102804	DPPA2+4	peak21029	intron (NM_001320821, intron 1 of 25).2	-23494	NM_001320822	22821	NM_007368	ENSG00000185989	RASA3	GAP1IP4BP|GAPIII	RAS p21 protein activator 3	protein-coding	intron	Quiescent>WkTSSFlnk	TRANSITION
chr13	114199603	114199883	DPPA2+4	peak21036	Intergenic	-35102	NM_001318517	8881	NM_003903	ENSG00000130177	CDC16	ANAPC6|APC6|CDC16Hs|CUT9	cell division cycle 16	protein-coding	Intergenic	Quiescent>Het	TRANSITION
chr14	20342554	20343138	DPPA2+4	peak21048	promoter-TSS (NR_002312)	565	NR_002312	85495	NR_002312	ENSG00000277209	RPPH1	H1RNA|RPPH1-1	ribonuclease P RNA component H1	ncRNA	promoter-TSS	ActiveTSS>WkTSS	TRANSITION
chr14	21476744	21477002	DPPA2+4	peak21078	promoter-TSS (NM_032846)	86	NM_032846	84932	NM_032846	ENSG00000129472	RAB2B	-	RAB2B, member RAS oncogene family	protein-coding	promoter-TSS	ActiveTSS>WkTSS	TRANSITION
chr14	22956549	22958333	DPPA2+4	peak21100	promoter-TSS (NM_001166269)	-299	NM_001166269	54930	NM_017815	ENSG00000092036	HAUS4	C14orf94	HAUS augmin like complex subunit 4	protein-coding	promoter-TSS	Quiescent>WkTransc	TRANSITION
chr14	23010943	23011722	DPPA2+4	peak21107	promoter-TSS (NM_001282970)	-1190	NM_001282970	60686	NM_021944	ENSG00000100802	C14orf93	RTFC	chromosome 14 open reading frame 93	protein-coding	promoter-TSS	Quiescent>WkTSSFlnk	TRANSITION
chr14	23015732	23016232	DPPA2+4	peak21110	Intergenic	-5839	NM_001282970	60686	NM_021944	ENSG00000100802	C14orf93	RTFC	chromosome 14 open reading frame 93	protein-coding	Intergenic	Quiescent>Enh	TRANSITION
chr14	23025889	23026298	DPPA2+4	peak21112	exon (NM_002797, exon 3 of 3)	8806	NM_002797	5693	NM_002797	ENSG00000100804	PSMB5	LMPX|MB1|X	proteasome subunit beta 5	protein-coding	exon	StrTransc>IntraEnh	TRANSITION
chr14	23059882	23060450	DPPA2+4	peak21116	intron (NM_001164816, intron 11 of 11)	-2628	NM_022478	64403	NM_022478	ENSG00000139880	CDH24	CDH11L	cadherin 24	protein-coding	intron	StrTransc>IntraEnh	TRANSITION
chr14	24146095	24147726	DPPA2+4	peak21142	promoter-TSS (NM_001310332)	36	NM_001310332	55072	NM_017999	ENSG00000092098	RNF31	HOIP|Paul|ZIBRA	ring finger protein 31	protein-coding	promoter-TSS	ActiveTSS>WkTSS	TRANSITION
chr14	29378319	29379316	DPPA2+4	peak21189	Intergenic	548278	NM_001348390	5587	NM_002742	ENSG00000184304	PRKD1	CHDED|PKC-MU|PKCM|PKD|PRKCM	protein kinase D1	protein-coding	Intergenic	Quiescent>ActiveTSSFlnk	TRANSITION
chr14	29379974	29380704	DPPA2+4	peak21190	Intergenic	546757	NM_001348390	5587	NM_002742	ENSG00000184304	PRKD1	CHDED|PKC-MU|PKCM|PKD|PRKCM	protein kinase D1	protein-coding	Intergenic	Quiescent>ActiveTSSFlnk	TRANSITION
chr14	34719901	34720597	DPPA2+4	peak21261	Intergenic	-5426	NR_028130	1073	NM_021914	ENSG00000165410	CFL2	NEM7	cofilin 2	protein-coding	Intergenic	Quiescent>WkTSSFlnk	TRANSITION
chr14	34722557	34723393	DPPA2+4	peak21262	Intergenic	-8152	NR_028130	1073	NM_021914	ENSG00000165410	CFL2	NEM7	cofilin 2	protein-coding	Intergenic	Quiescent>WkTSSFlnk	TRANSITION
chr14	35333748	35334605	DPPA2+4	peak21273	Intergenic	41795	NM_002791	5687	NM_002791	ENSG00000100902	PSMA6	IOTA|PROS27|p27K	proteasome subunit alpha 6	protein-coding	Intergenic	Enh>IntraEnh	TRANSITION
chr14	35347029	35347875	DPPA2+4	peak21275	Intergenic	55070	NM_002791	5687	NM_002791	ENSG00000100902	PSMA6	IOTA|PROS27|p27K	proteasome subunit alpha 6	protein-coding	Intergenic	Quiescent>Enh	TRANSITION
chr14	36104982	36105869	DPPA2+4	peak21295	intron (NR_073454, intron 1 of 2)	34999	NR_073454	101101773	NR_073454	ENSG00000257585	LINC00609	-	long intergenic non-protein coding RNA 609	ncRNA	intron	Quiescent>WkPRC2Repr	TRANSITION
chr14	36451614	36453242	DPPA2+4	peak21308	Intergenic	61107	NR_161363	253970	NM_001101341	ENSG00000229415	SFTA3	NANCI|SFTPH|SP-H|SPH	surfactant associated 3	ncRNA	Intergenic	Quiescent>ActiveTSSFlnk	TRANSITION
chr14	37197621	37198423	DPPA2+4	peak21325	promoter-TSS (NM_001195296)	85	NM_001195296	145282	NM_138731	ENSG00000151338	MIPOL1	CCDC193	mirror-image polydactyly 1	protein-coding	promoter-TSS	ActiveTSS>WkTSS	TRANSITION
chr14	39173224	39173919	DPPA2+4	peak21337	Intergenic	-1682	NM_002687	5411	NM_002687	ENSG00000100941	PNN	DRS|DRSP|SDK3|memA	pinin, desmosome associated protein	protein-coding	Intergenic	Quiescent>WkTSSFlnk	TRANSITION
chr14	44897266	44898130	DPPA2+4	peak21340	promoter-TSS (NM_001017923)	423	NM_001017923	122525	NM_001017923	ENSG00000179476	C14orf28	DRIP-1|DRIP1|c14_5270	chromosome 14 open reading frame 28	protein-coding	promoter-TSS	ActiveTSS>WkTSS	TRANSITION
chr14	45135922	45136557	DPPA2+4	peak21348	promoter-TSS (NM_001308134)	301	NM_001308134	57697	NM_020937	ENSG00000187790	FANCM	FAAP250|KIAA1596|POF15|SPGF28	FA complementation group M	protein-coding	promoter-TSS	ActiveTSS>WkTSS	TRANSITION
chr14	49633366	49635390	DPPA2+4	peak21358	promoter-TSS (NM_018139)	852	NM_018139	55172	NM_018139	ENSG00000165506	DNAAF2	C14orf104|CILD10|KTU|PF13	dynein axonemal assembly factor 2	protein-coding	promoter-TSS	ActiveTSS>ActiveTSSFlnk	TRANSITION
chr14	49862280	49862717	DPPA2+4	peak21366	promoter-TSS (NR_027260)	350	NR_027260	378706	NR_027260	ENSG00000274012	RN7SL2	7L1C|7L30.1|7SL1c|RNSRP2	RNA component of signal recognition particle 7SL2	scRNA	promoter-TSS	ActiveTSS>WkTSS	TRANSITION
chr14	52694622	52696507	DPPA2+4	peak21397	promoter-TSS (NM_014584)	-7	NM_014584	30001	NM_014584	ENSG00000197930	ERO1A	ERO1-L|ERO1-L-alpha|ERO1-alpha|ERO1L|ERO1LA|Ero1alpha	endoplasmic reticulum oxidoreductase 1 alpha	protein-coding	promoter-TSS	Enh>WkTSS	TRANSITION
chr14	54392708	54395634	DPPA2+4	peak21412	Intergenic	-2697	NM_001330173	1033	NM_005192	ENSG00000100526	CDKN3	CDI1|CIP2|KAP|KAP1	cyclin dependent kinase inhibitor 3	protein-coding	Intergenic	Quiescent>WkTSS	TRANSITION
chr14	54440801	54441728	DPPA2+4	peak21415	promoter-TSS (NM_005776)	109	NM_005776	10175	NM_005776	ENSG00000100528	CNIH1	CNIH|CNIH-1|CNIL|TGAM77	cornichon family AMPA receptor auxiliary protein 1	protein-coding	promoter-TSS	ActiveTSS>WkTSS	TRANSITION
chr14	58199670	58199948	DPPA2+4	peak21454	promoter-TSS (NM_018477)	-340	NM_018477	55860	NM_018477	ENSG00000131966	ACTR10	ACTR11|Arp10|Arp11|HARP11	actin related protein 10	protein-coding	promoter-TSS	ActiveTSS>WkTSS	TRANSITION
chr14	59188354	59189447	DPPA2+4	peak21461	promoter-TSS (NM_001270520)	234	NM_001270520	23002	NM_014992	ENSG00000100592	DAAM1	-	dishevelled associated activator of morphogenesis 1	protein-coding	promoter-TSS	ActiveTSS>WkTSS	TRANSITION
chr14	63641307	63642602	DPPA2+4	peak21492	promoter-TSS (NM_080666)	-84	NM_080666	112840	NM_080666	ENSG00000140006	WDR89	C14orf150|MSTP050	WD repeat domain 89	protein-coding	promoter-TSS	ActiveTSS>WkTSS	TRANSITION
chr14	64658006	64659060	DPPA2+4	peak21511	Intergenic	-45891	NM_001308147	26030	NM_015549	ENSG00000126822	PLEKHG3	ARHGEF43|KIAA0599	pleckstrin homology and RhoGEF domain containing G3	protein-coding	Intergenic	Quiescent>WkTSS	TRANSITION
chr14	67941454	67941863	DPPA2+4	peak21540	intron (NM_133509, intron 7 of 10)	118067	NM_001321815	5890	NM_002877	ENSG00000182185	RAD51B	R51H2|RAD51L1|REC2	RAD51 paralog B	protein-coding	intron	Enh>WkTSS	TRANSITION
chr14	69151498	69152448	DPPA2+4	peak21567	promoter-TSS (NM_001284207)	626	NM_001284207	8816	NM_003861	ENSG00000139990	DCAF5	BCRG2|BCRP2|D14S1461E|WDR22	DDB1 and CUL4 associated factor 5	protein-coding	promoter-TSS	ActiveTSS>WkTSS	TRANSITION
chr14	70808265	70810218	DPPA2+4	peak21584	promoter-TSS (NM_001284230)	-71	NM_001284230	4293	NM_033141	ENSG00000006432	MAP3K9	MEKK9|MLK1|PRKE1	mitogen-activated protein kinase kinase kinase 9	protein-coding	promoter-TSS	ActiveTSS>WkTSS	TRANSITION
chr14	71167286	71168280	DPPA2+4	peak21587	Intergenic	-152693	NM_001354288	26037	NM_015556	ENSG00000197555	SIPA1L1	E6TP1|SPAR1	signal induced proliferation associated 1 like 1	protein-coding	Intergenic	Quiescent>WkTSS	TRANSITION
chr14	71577323	71577904	DPPA2+4	peak21595	intron (NM_001354289, intron 5 of 23)	-8684	NM_001284246	26037	NM_015556	ENSG00000197555	SIPA1L1	E6TP1|SPAR1	signal induced proliferation associated 1 like 1	protein-coding	intron	Quiescent>Enh	TRANSITION
chr14	73057199	73057781	DPPA2+4	peak21605	promoter-TSS (NM_021239)	-1044	NM_021239	58517	NM_021239	ENSG00000119707	RBM25	NET52|RED120|RNPC7|S164|Snu71|fSAP94	RNA binding motif protein 25	protein-coding	promoter-TSS	Quiescent>WkTSSFlnk	TRANSITION
chr14	76947124	76947632	DPPA2+4	peak21686	Intergenic	-12260	NR_133913	105370578	NR_133913	ENSG00000258602	LINC01629	linc-KIAA1737-2	long intergenic non-protein coding RNA 1629	ncRNA	Intergenic	Enh>ActiveTSSFlnk	TRANSITION
chr14	76955633	76957837	DPPA2+4	peak21689	Intergenic	-2903	NR_133913	105370578	NR_133913	ENSG00000258602	LINC01629	linc-KIAA1737-2	long intergenic non-protein coding RNA 1629	ncRNA	Intergenic	Enh>ActiveTSSFlnk	TRANSITION
chr14	77320361	77321863	DPPA2+4	peak21712	promoter-TSS (NM_145871)	76	NM_145871	2954	NM_001513	ENSG00000100577	GSTZ1	GSTZ1-1|MAAI|MAAID|MAI	glutathione S-transferase zeta 1	protein-coding	promoter-TSS	ActiveTSS>WkTSS	TRANSITION
chr14	80941291	80941723	DPPA2+4	peak21722	promoter-TSS (NM_152446)	231	NM_152446	145508	NM_152446	ENSG00000100629	CEP128	C14orf145|C14orf61|LEDP/132	centrosomal protein 128	protein-coding	promoter-TSS	ActiveTSS>WkTSS	TRANSITION
chr14	88562945	88563792	DPPA2+4	peak21728	promoter-TSS (NM_207661)	22	NM_207661	79882	NM_024824	ENSG00000100722	ZC3H14	MRT56|MSUT-2|NY-REN-37|SUT2|UKp68	zinc finger CCCH-type containing 14	protein-coding	promoter-TSS	ActiveTSS>WkTSS	TRANSITION
chr14	94080733	94081726	DPPA2+4	peak21765	promoter-TSS (NM_020414)	-28	NM_020414	57062	NM_020414	ENSG00000089737	DDX24	-	DEAD-box helicase 24	protein-coding	promoter-TSS	ActiveTSS>WkTSS	TRANSITION
chr14	99568934	99569652	DPPA2+4	peak21799	intron (NM_001144995, intron 1 of 5)	34914	NM_001144995	317762	NM_001144995	ENSG00000205476	CCDC85C	-	coiled-coil domain containing 85C	protein-coding	intron	WkTSSFlnk>Enh	TRANSITION
chr14	99674139	99676307	DPPA2+4	peak21814	exon (NM_001127258, exon 9 of 9)	-9075	NM_006668	10858	NM_006668	ENSG00000036530	CYP46A1	CP46|CYP46	cytochrome P450 family 46 subfamily A member 1	protein-coding	exon	Quiescent>WkTransc	TRANSITION
chr14	99731475	99732446	DPPA2+4	peak21818	Intergenic	47663	NM_006668	10858	NM_006668	ENSG00000036530	CYP46A1	CP46|CYP46	cytochrome P450 family 46 subfamily A member 1	protein-coding	Intergenic	Quiescent>WkTSSFlnk	TRANSITION
chr14	100220852	100222115	DPPA2+4	peak21835	Intergenic	-17660	NM_003403	7528	NM_003403	ENSG00000100811	YY1	DELTA|GADEVS|INO80S|NF-E1|UCRBP|YIN-YANG-1	YY1 transcription factor	protein-coding	Intergenic	Quiescent>Enh	TRANSITION
chr14	101705470	101706628	DPPA2+4	peak21867	Intergenic	-24388	NR_026774	145200	NR_026774	ENSG00000258512	LINC00239	C14orf72|NCRNA00239	long intergenic non-protein coding RNA 239	ncRNA	Intergenic	Quiescent>WkTransc	TRANSITION
chr14	102518311	102518731	DPPA2+4	peak21902	Intergenic	-8745	NM_001348652	122416	NM_152326	ENSG00000156381	ANKRD9	-	ankyrin repeat domain 9	protein-coding	Intergenic	Quiescent>WkTSSFlnk	TRANSITION
chr14	102554651	102556185	DPPA2+4	peak21906	non-coding (NR_146561, exon 3 of 3)	10164	NR_146561	105370681	NR_146561	ENSG00000259230	LINC02323	-	long intergenic non-protein coding RNA 2323	ncRNA	non-coding	Quiescent>WkTSSFlnk	TRANSITION
chr14	102590389	102593829	DPPA2+4	peak21910	promoter-TSS (NM_015156)	-540	NM_015156	23186	NM_015156	ENSG00000089902	RCOR1	COREST|RCOR	REST corepressor 1	protein-coding	promoter-TSS	ActiveTSS>WkTSSFlnk	TRANSITION
chr14	103334082	103334851	DPPA2+4	peak21933	promoter-TSS (NR_158216)	193	NR_158216	105370687	NR_158216		LOC105370687	-	uncharacterized LOC105370687	ncRNA	promoter-TSS	ActiveTSS>WkTSS	TRANSITION
chr14	103546021	103548445	DPPA2+4	peak21948	Intergenic	15087	NM_001015049	9529	NM_004873	ENSG00000166170	BAG5	BAG-5	BCL2 associated athanogene 5	protein-coding	Intergenic	Quiescent>WkTSSFlnk	TRANSITION
chr14	103628015	103630063	DPPA2+4	peak21951	promoter-TSS (NM_001130107)	-149	NM_001130107	3831	NM_005552	ENSG00000126214	KLC1	KLC|KNS2|KNS2A	kinesin light chain 1	protein-coding	promoter-TSS	Enh>ActiveTSSFlnk	TRANSITION
chr14	104820519	104821935	DPPA2+4	peak22023	promoter-TSS (NR_024396)	26	NR_024396	196872	NR_024396	ENSG00000258701	LINC00638	-	long intergenic non-protein coding RNA 638	ncRNA	promoter-TSS	Quiescent>Enh	TRANSITION
chr14	104855715	104856779	DPPA2+4	peak22030	Intergenic	-9021	NM_001112726	283638	NM_015005	ENSG00000099814	CEP170B	CEP170R|FAM68C|KIAA0284	centrosomal protein 170B	protein-coding	Intergenic	Quiescent>WkTSSFlnk	TRANSITION
chr14	104857274	104857653	DPPA2+4	peak22031	Intergenic	-7804	NM_001112726	283638	NM_015005	ENSG00000099814	CEP170B	CEP170R|FAM68C|KIAA0284	centrosomal protein 170B	protein-coding	Intergenic	Quiescent>WkTSSFlnk	TRANSITION
chr14	105060887	105061329	DPPA2+4	peak22069	intron (NM_001278694, intron 1 of 4)	4322	NM_001278694	29933	NM_013345	ENSG00000183484	GPR132	G2A	G protein-coupled receptor 132	protein-coding	intron	Quiescent>Enh	TRANSITION
chr14	105112365	105113081	DPPA2+4	peak22077	Intergenic	18576	NR_110546	102723354	NR_110546		LINC02298	-	long intergenic non-protein coding RNA 2298	ncRNA	Intergenic	Quiescent>Het	TRANSITION
chr14	105136147	105138812	DPPA2+4	peak22078	Intergenic	13384	NR_106823	102465458	NR_106823	ENSG00000273778	MIR6765	hsa-mir-6765	microRNA 6765	ncRNA	Intergenic	Quiescent>ActiveTSSFlnk	TRANSITION
chr14	105271192	105273303	DPPA2+4	peak22103	intron (NM_001242788, intron 2 of 16)	-22844	NM_001242789	2972	NM_001519	ENSG00000185024	BRF1	BRF|BRF-1|CFDS|GTF3B|HEL-S-76p|TAF3B2|TAF3C|TAFIII90|TF3B90|TFIIIB90|hBRF	BRF1 RNA polymerase III transcription initiation factor subunit	protein-coding	intron	Quiescent>WkTransc	TRANSITION
chr14	105499628	105500388	DPPA2+4	peak22131	TTS (NM_001198983)	8759	NM_001134876	283643	NM_173608	ENSG00000185347	TEDC1	C14orf80	tubulin epsilon and delta complex 1	protein-coding	TTS	Quiescent>Enh	TRANSITION
chr15	22653634	22656138	DPPA2+4	peak22154	Intergenic	-9853	NR_003521	339005	NR_003521		WHAMMP3	WHAMML1|WHDC1L1	WAS protein homolog associated with actin, golgi membranes and microtubules pseudogene 3	pseudo	Intergenic	Quiescent>WkTSS	TRANSITION
chr15	22703968	22704994	DPPA2+4	peak22159	Intergenic	39742	NR_003521	339005	NR_003521		WHAMMP3	WHAMML1|WHDC1L1	WAS protein homolog associated with actin, golgi membranes and microtubules pseudogene 3	pseudo	Intergenic	Quiescent>WkTSS	TRANSITION
chr15	22706876	22707510	DPPA2+4	peak22161	Intergenic	42454	NR_003521	339005	NR_003521		WHAMMP3	WHAMML1|WHDC1L1	WAS protein homolog associated with actin, golgi membranes and microtubules pseudogene 3	pseudo	Intergenic	Quiescent>WkTSSFlnk	TRANSITION
chr15	22709161	22710882	DPPA2+4	peak22164	Intergenic	45283	NR_003521	339005	NR_003521		WHAMMP3	WHAMML1|WHDC1L1	WAS protein homolog associated with actin, golgi membranes and microtubules pseudogene 3	pseudo	Intergenic	Quiescent>Enh	TRANSITION
chr15	23225897	23226683	DPPA2+4	peak22175	intron (NM_001271664, intron 8 of 9)	28463	NR_039732	100616223	NR_039732	ENSG00000276941	MIR4509-1	-	microRNA 4509-1	ncRNA	intron	Quiescent>WkTSS	TRANSITION
chr15	26082446	26082852	DPPA2+4	peak22183	Intergenic	-33164	NR_038852	503519	NR_038851	ENSG00000259150	LINC00929	-	long intergenic non-protein coding RNA 929	ncRNA	Intergenic	ActiveTSS>WkTSS	TRANSITION
chr15	28106216	28108411	DPPA2+4	peak22188	Intergenic	-7999	NM_000275	4948	NM_000275	ENSG00000104044	OCA2	BEY|BEY1|BEY2|BOCA|D15S12|EYCL|EYCL2|EYCL3|HCL3|P|PED|SHEP1	OCA2 melanosomal transmembrane protein	protein-coding	Intergenic	Quiescent>WkTSS	TRANSITION
chr15	28776591	28778059	DPPA2+4	peak22199	Intergenic	-10918	NR_036475	100289656	NR_036475	ENSG00000232431	LOC100289656	-	Dexi homolog (mouse) pseudogene	pseudo	Intergenic	Quiescent>WkTSS	TRANSITION
chr15	28781071	28783808	DPPA2+4	peak22201	Intergenic	-5803	NR_036475	100289656	NR_036475	ENSG00000232431	LOC100289656	-	Dexi homolog (mouse) pseudogene	pseudo	Intergenic	Quiescent>ActiveTSSFlnk	TRANSITION
chr15	28784044	28785616	DPPA2+4	peak22202	Intergenic	-3413	NR_036475	100289656	NR_036475	ENSG00000232431	LOC100289656	-	Dexi homolog (mouse) pseudogene	pseudo	Intergenic	Quiescent>WkTSS	TRANSITION
chr15	29870155	29871052	DPPA2+4	peak22219	intron (NM_001355012, intron 2 of 28)	-48136	NM_001355015	7082	NM_003257	ENSG00000104067	TJP1	ZO-1	tight junction protein 1	protein-coding	intron	Quiescent>WkTSSFlnk	TRANSITION
chr15	30470756	30472005	DPPA2+4	peak22246	promoter-TSS (NR_146104)	-88	NR_146104	100288203	NR_146103		LOC100288203	-	WASP homolog associated with actin, golgi membranes and microtubules pseudogene	pseudo	promoter-TSS	ActiveTSS>WkTSS	TRANSITION
chr15	30903350	30904330	DPPA2+4	peak22251	promoter-TSS (NM_001146095)	-12	NM_001146095	22909	NM_014967	ENSG00000198690	FAN1	KIAA1018|KMIN|MTMR15|hFAN1	FANCD2 and FANCI associated nuclease 1	protein-coding	promoter-TSS	ActiveTSS>WkTSS	TRANSITION
chr15	31392212	31393650	DPPA2+4	peak22256	intron (NM_001302461, intron 1 of 1).3	66096	NM_001302461	51621	NM_015995	ENSG00000169926	KLF13	BTEB3|FKLF2|NSLP1|RFLAT-1|RFLAT1	Kruppel like factor 13	protein-coding	intron	Quiescent>WkTSS	TRANSITION
chr15	32610598	32611134	DPPA2+4	peak22276	intron (NR_135833, intron 1 of 2)	3880	NR_135833	101928042	NR_135833		LOC101928042	-	uncharacterized LOC101928042	ncRNA	intron	Quiescent>WkTSSFlnk	TRANSITION
chr15	35018202	35019063	DPPA2+4	peak22300	Intergenic	-30346	NM_014106	54989	NM_014106	ENSG00000198146	ZNF770	PRO1914	zinc finger protein 770	protein-coding	Intergenic	Quiescent>WkTSS	TRANSITION
chr15	36471090	36471497	DPPA2+4	peak22312	Intergenic	-108332	NM_001321756	84529	NM_032499	ENSG00000186073	C15orf41	HH114	chromosome 15 open reading frame 41	protein-coding	Intergenic	Quiescent>ActiveTSS	TRANSITION
chr15	37104292	37104870	DPPA2+4	peak22320	Intergenic	-3270	NM_001220482	4212	NM_002399	ENSG00000134138	MEIS2	CPCMR|HsT18361|MRG1	Meis homeobox 2	protein-coding	Intergenic	Quiescent>WkTSS	TRANSITION
chr15	37107120	37107589	DPPA2+4	peak22322	Intergenic	-6044	NM_001220482	4212	NM_002399	ENSG00000134138	MEIS2	CPCMR|HsT18361|MRG1	Meis homeobox 2	protein-coding	Intergenic	Quiescent>ActiveTSS	TRANSITION
chr15	37110157	37111249	DPPA2+4	peak22324	Intergenic	-9392	NM_001220482	4212	NM_002399	ENSG00000134138	MEIS2	CPCMR|HsT18361|MRG1	Meis homeobox 2	protein-coding	Intergenic	Quiescent>ActiveTSS	TRANSITION
chr15	37112260	37112585	DPPA2+4	peak22326	Intergenic	-11112	NM_001220482	4212	NM_002399	ENSG00000134138	MEIS2	CPCMR|HsT18361|MRG1	Meis homeobox 2	protein-coding	Intergenic	Quiescent>WkTSS	TRANSITION
chr15	37113249	37114103	DPPA2+4	peak22327	Intergenic	-12365	NM_001220482	4212	NM_002399	ENSG00000134138	MEIS2	CPCMR|HsT18361|MRG1	Meis homeobox 2	protein-coding	Intergenic	Quiescent>WkTSS	TRANSITION
chr15	38251655	38252709	DPPA2+4	peak22331	promoter-TSS (NM_152594)	-654	NM_152594	161742	NM_152594	ENSG00000166068	SPRED1	LGSS|NFLS|PPP1R147|hSpred1|spred-1	sprouty related EVH1 domain containing 1	protein-coding	promoter-TSS	ActiveTSS>WkTSS	TRANSITION
chr15	39645221	39646247	DPPA2+4	peak22341	intron (NM_152597, intron 10 of 11)	64655	NM_003246	7057	NM_003246	ENSG00000137801	THBS1	THBS|THBS-1|TSP|TSP-1|TSP1	thrombospondin 1	protein-coding	intron	Quiescent>Enh	TRANSITION
chr15	40489506	40490689	DPPA2+4	peak22387	Intergenic	19137	NM_130468	113189	NM_130468	ENSG00000169105	CHST14	ATCS|D4ST1|EDSMC1|HNK1ST	carbohydrate sulfotransferase 14	protein-coding	Intergenic	Quiescent>WkTSSFlnk	TRANSITION
chr15	40694531	40695683	DPPA2+4	peak22396	promoter-TSS (NR_040058)	-2	NR_040058	100505648	NR_040058	ENSG00000245849	RAD51-AS1	TODRA	RAD51 antisense RNA 1	ncRNA	promoter-TSS	ActiveTSS>WkTSS	TRANSITION
chr15	41382582	41383561	DPPA2+4	peak22428	Intergenic	19424	NR_045620	51103	NM_016013	ENSG00000137806	NDUFAF1	CGI-65|CGI65|CIA30|MC1DN11	NADH:ubiquinone oxidoreductase complex assembly factor 1	protein-coding	Intergenic	WkTransc>ZnfRpts	TRANSITION
chr15	41501091	41503371	DPPA2+4	peak22433	intron (NM_002220, intron 4 of 6)	8357	NM_002220	3706	NM_002220	ENSG00000137825	ITPKA	IP3-3KA|IP3KA	inositol-trisphosphate 3-kinase A	protein-coding	intron	Quiescent>StrTransc	TRANSITION
chr15	41971696	41972613	DPPA2+4	peak22449	promoter-TSS (NM_139265)	402	NM_139265	30844	NM_139265	ENSG00000103966	EHD4	PAST4	EH domain containing 4	protein-coding	promoter-TSS	ActiveTSS>WkTSS	TRANSITION
chr15	43226480	43227068	DPPA2+4	peak22461	Intergenic	-5649	NM_001114134	2038	NM_000119	ENSG00000166947	EPB42	PA|SPH5	erythrocyte membrane protein band 4.2	protein-coding	Intergenic	Quiescent>WkTSS	TRANSITION
chr15	43790618	43791531	DPPA2+4	peak22472	promoter-TSS (NR_037673)	-901	NR_037673	100529067	NR_037673		SERF2-C15ORF63	C15orf63|HYPK	SERF2-C15orf63 readthrough	ncRNA	promoter-TSS	Quiescent>WkTransc	TRANSITION
chr15	44663238	44663635	DPPA2+4	peak22485	promoter-TSS (NM_001160227)	225	NM_001160227	80208	NM_025137	ENSG00000104133	SPG11	ALS5|CMT2X|KIAA1840	SPG11 vesicle trafficking associated, spatacsin	protein-coding	promoter-TSS	ActiveTSS>WkTSS	TRANSITION
chr15	44729056	44729644	DPPA2+4	peak22488	promoter-TSS (NR_125376)	362	NR_125376	100419583	NR_125376		LOC100419583	-	ring finger protein 4 pseudogene	pseudo	promoter-TSS	ActiveTSS>WkTSS	TRANSITION
chr15	45022937	45023539	DPPA2+4	peak22490	promoter-TSS (NM_003104)	43	NM_003104	6652	NM_003104	ENSG00000140263	SORD	HEL-S-95n|RDH|SDH|SORD1|XDH	sorbitol dehydrogenase	protein-coding	promoter-TSS	ActiveTSS>WkTSS	TRANSITION
chr15	45199891	45200381	DPPA2+4	peak22497	promoter-TSS (NM_138356)	980	NM_138356	90525	NM_138356	ENSG00000138606	SHF	-	Src homology 2 domain containing F	protein-coding	promoter-TSS	ActiveTSS>WkTSS	TRANSITION
chr15	45313966	45315047	DPPA2+4	peak22500	Intergenic	-35285	NR_120335	101928414	NR_120335	ENSG00000259520	LOC101928414	-	uncharacterized LOC101928414	ncRNA	Intergenic	Quiescent>WkTSS	TRANSITION
chr15	45401656	45403366	DPPA2+4	peak22502	promoter-TSS (NR_136648)	175	NR_136648	79029	NM_024063	ENSG00000171763	SPATA5L1	-	spermatogenesis associated 5 like 1	protein-coding	promoter-TSS	ActiveTSS>WkTSS	TRANSITION
chr15	48877789	48878560	DPPA2+4	peak22512	promoter-TSS (NM_014335)	41	NM_014335	23741	NM_014335	ENSG00000255302	EID1	C15orf3|CRI1|EID-1|IRO45620|PNAS-22|PTD014|RBP21	EP300 interacting inhibitor of differentiation 1	protein-coding	promoter-TSS	ActiveTSS>WkTSS	TRANSITION
chr15	50907942	50909319	DPPA2+4	peak22526	promoter-TSS (NM_007347)	-52	NM_007347	23431	NM_007347	ENSG00000081014	AP4E1	CPSQ4|SPG51|STUT1	adaptor related protein complex 4 subunit epsilon 1	protein-coding	promoter-TSS	ActiveTSS>WkTSS	TRANSITION
chr15	51829660	51830320	DPPA2+4	peak22531	promoter-TSS (NM_014547)	337	NM_014547	29766	NM_014547	ENSG00000138594	TMOD3	UTMOD	tropomodulin 3	protein-coding	promoter-TSS	ActiveTSS>WkTSS	TRANSITION
chr15	52179465	52181224	DPPA2+4	peak22536	promoter-TSS (NR_102751)	319	NR_102751	100129973	NR_102751		CERNA1	-	competing endogenous lncRNA 1 for miR-4707-5p and miR-4767	ncRNA	promoter-TSS	Quiescent>WkTransc	TRANSITION
chr15	55696916	55697402	DPPA2+4	peak22555	intron (NM_173814, intron 2 of 19)	45993	NM_173814	283659	NM_173814	ENSG00000166450	PRTG	IGDCC5	protogenin	protein-coding	intron	Quiescent>WkTSSFlnk	TRANSITION
chr15	57364059	57364778	DPPA2+4	peak22580	Intergenic	-12086	NM_032866	84952	NM_032866	ENSG00000128849	CGNL1	JACOP|PCING	cingulin like 1	protein-coding	Intergenic	Quiescent>WkTransc	TRANSITION
chr15	58770572	58770966	DPPA2+4	peak22583	promoter-TSS (NR_135474)	205	NR_135474	101928725	NR_135474	ENSG00000245975	LOC101928725	-	uncharacterized LOC101928725	ncRNA	promoter-TSS	ActiveTSS>WkTSS	TRANSITION
chr15	58771257	58771702	DPPA2+4	peak22584	promoter-TSS (NM_001040450)	178	NM_001040450	54629	NM_019092	ENSG00000128923	MINDY2	FAM63B	MINDY lysine 48 deubiquitinase 2	protein-coding	promoter-TSS	ActiveTSS>WkTSS	TRANSITION
chr15	62059644	62060680	DPPA2+4	peak22601	promoter-TSS (NM_017684)	285	NM_017684	54832	NM_017684	ENSG00000129003	VPS13C	PARK23	vacuolar protein sorting 13 homolog C	protein-coding	promoter-TSS	ActiveTSS>WkTSS	TRANSITION
chr15	65076574	65078373	DPPA2+4	peak22660	promoter-TSS (NM_001101362)	658	NM_001101362	390594	NM_001101362	ENSG00000234438	KBTBD13	HCG1645727|NEM6	kelch repeat and BTB domain containing 13	protein-coding	promoter-TSS	Quiescent>WkTransc	TRANSITION
chr15	65300896	65302016	DPPA2+4	peak22666	Intergenic	-3221	NR_002757	26832	NR_002757	ENSG00000200156	RNU5B-1	RNU5B|RNU5B-1P|U5B1	RNA, U5B small nuclear 1	snRNA	Intergenic	Quiescent>Enh	TRANSITION
chr15	65528406	65529066	DPPA2+4	peak22677	Intergenic	-1727	NM_016395	51495	NM_016395	ENSG00000074696	HACD3	B-IND1|BIND1|HSPC121|PTPLAD1	3-hydroxyacyl-CoA dehydratase 3	protein-coding	Intergenic	Quiescent>ActiveTSS	TRANSITION
chr15	65529662	65531326	DPPA2+4	peak22678	promoter-TSS (NM_016395)	31	NM_016395	51495	NM_016395	ENSG00000074696	HACD3	B-IND1|BIND1|HSPC121|PTPLAD1	3-hydroxyacyl-CoA dehydratase 3	protein-coding	promoter-TSS	Quiescent>ActiveTSS	TRANSITION
chr15	65793764	65794305	DPPA2+4	peak22681	Intergenic	-1742	NM_001320835	10260	NM_005848	ENSG00000174485	DENND4A	IRLB|MYCPBP	DENN domain containing 4A	protein-coding	Intergenic	Quiescent>WkTSSFlnk	TRANSITION
chr15	66621414	66623231	DPPA2+4	peak22694	intron (NR_110372, intron 1 of 4)	40133	NR_110372	102723165	NR_110372	ENSG00000259471	LINC01169	-	long intergenic non-protein coding RNA 1169	ncRNA	intron	Quiescent>WkTSSFlnk	TRANSITION
chr15	66654458	66655571	DPPA2+4	peak22696	intron (NR_110372, intron 1 of 4)	-47221	NM_005585	4091	NM_005585	ENSG00000137834	SMAD6	AOVD2|HsT17432|MADH6|MADH7	SMAD family member 6	protein-coding	intron	Quiescent>WkTSSFlnk	TRANSITION
chr15	66697895	66699394	DPPA2+4	peak22699	Intergenic	-3591	NM_005585	4091	NM_005585	ENSG00000137834	SMAD6	AOVD2|HsT17432|MADH6|MADH7	SMAD family member 6	protein-coding	Intergenic	Quiescent>WkTSSFlnk	TRANSITION
chr15	67033616	67034128	DPPA2+4	peak22713	intron (NR_135686, intron 2 of 5)	30310	NR_135686	102723493	NR_135686		LOC102723493	-	uncharacterized LOC102723493	ncRNA	intron	Quiescent>WkTSS	TRANSITION
chr15	67520698	67521953	DPPA2+4	peak22720	promoter-TSS (NM_001143936)	195	NM_001143936	145853	NM_001143936	ENSG00000189227	C15orf61	-	chromosome 15 open reading frame 61	protein-coding	promoter-TSS	ActiveTSS>WkTSS	TRANSITION
chr15	69462156	69462747	DPPA2+4	peak22757	Intergenic	9634	NM_001003	6176	NM_001003	ENSG00000137818	RPLP1	LP1|P1|RPP1	ribosomal protein lateral stalk subunit P1	protein-coding	Intergenic	ActiveTSSFlnk>WkTSS	TRANSITION
chr15	72231444	72232132	DPPA2+4	peak22781	promoter-TSS (NM_001206798)	-164	NM_001206798	5315	NM_002654	ENSG00000067225	PKM	CTHBP|HEL-S-30|OIP3|PK3|PKM2|TCB|THBP1	pyruvate kinase M1/2	protein-coding	promoter-TSS	ActiveTSS>WkTSS	TRANSITION
chr15	74771365	74771833	DPPA2+4	peak22815	Intergenic	-10481	NM_001127190	1445	NM_004383	ENSG00000103653	CSK	-	C-terminal Src kinase	protein-coding	Intergenic	Quiescent>WkTSSFlnk	TRANSITION
chr15	75451375	75456473	DPPA2+4	peak22841	intron (NM_001145357, intron 1 of 20)	1891	NM_001145357	25942	NM_015477	ENSG00000169375	SIN3A	WITKOS	SIN3 transcription regulator family member A	protein-coding	intron	ActiveTSS>WkTSS	TRANSITION
chr15	77632052	77633910	DPPA2+4	peak22866	promoter-TSS (NM_032808)	-69	NM_032808	84894	NM_032808	ENSG00000169783	LINGO1	LERN1|LRRN6A|MRT64|UNQ201	leucine rich repeat and Ig domain containing 1	protein-coding	promoter-TSS	WkPRC2Repr>WkTSS	TRANSITION
chr15	80694352	80696075	DPPA2+4	peak22896	promoter-TSS (NM_021214)	-96	NM_021214	58489	NM_021214	ENSG00000136379	ABHD17C	FAM108C1	abhydrolase domain containing 17C	protein-coding	promoter-TSS	ActiveTSS>WkTSS	TRANSITION
chr15	84170962	84171469	DPPA2+4	peak22923	promoter-TSS (NR_033787)	-232	NR_033787	440299	NR_033787		DNM1P41	DNM1DN11-6|DNM1DN11.6|DNM1DN11@	dynamin 1 pseudogene 41	pseudo	promoter-TSS	Quiescent>WkTSSFlnk	TRANSITION
chr15	85331044	85331573	DPPA2+4	peak22966	Intergenic	-49287	NR_106993	102465803	NR_106993	ENSG00000284160	MIR7706	hsa-mir-7706	microRNA 7706	ncRNA	Intergenic	Enh>WkTSSFlnk	TRANSITION
chr15	85380174	85381401	DPPA2+4	peak22967	promoter-TSS (NM_006738)	185	NM_006738	11214	NM_006738	ENSG00000170776	AKAP13	AKAP-13|AKAP-Lbc|ARHGEF13|BRX|HA-3|Ht31|LBC|PRKA13|PROTO-LB|PROTO-LBC|c-lbc|p47	A-kinase anchoring protein 13	protein-coding	promoter-TSS	ActiveTSS>WkTSS	TRANSITION
chr15	89334291	89334924	DPPA2+4	peak22981	promoter-TSS (NM_002693)	187	NM_002693	5428	NM_002693	ENSG00000140521	POLG	MDP1|MIRAS|MTDPS4A|MTDPS4B|PEO|POLG1|POLGA|SANDO|SCAE	DNA polymerase gamma, catalytic subunit	protein-coding	promoter-TSS	ActiveTSS>WkTSS	TRANSITION
chr15	89574818	89576221	DPPA2+4	peak22990	promoter-TSS (NM_152259)	51	NM_152259	90381	NM_152259	ENSG00000140534	TICRR	C15orf42|SLD3|Treslin	TOPBP1 interacting checkpoint and replication regulator	protein-coding	promoter-TSS	ActiveTSS>WkTSS	TRANSITION
chr15	89893849	89894603	DPPA2+4	peak22996	promoter-TSS (NR_037582)	-232	NR_037582	10239	NM_005829	ENSG00000157823	AP3S2	AP3S3|sigma3b	adaptor related protein complex 3 subunit sigma 2	protein-coding	promoter-TSS	ActiveTSS>WkTSS	TRANSITION
chr15	90184566	90185808	DPPA2+4	peak23004	promoter-TSS (NM_020210)	267	NM_020210	10509	NM_020210	ENSG00000185033	SEMA4B	SEMAC|SemC	semaphorin 4B	protein-coding	promoter-TSS	ActiveTSSFlnk>WkTSS	TRANSITION
chr15	90716931	90717620	DPPA2+4	peak23018	promoter-TSS (NM_001287248)	-70	NM_001287248	641	NM_000057	ENSG00000197299	BLM	BS|MGRISCE1|RECQ2|RECQL2|RECQL3	BLM RecQ like helicase	protein-coding	promoter-TSS	ActiveTSS>WkTSS	TRANSITION
chr15	92903779	92904205	DPPA2+4	peak23045	promoter-TSS (NR_036136)	-407	NR_036136	100422995	NR_036136	ENSG00000284324	MIR3175	mir-3175	microRNA 3175	ncRNA	promoter-TSS	ActiveTSS>WkTSS	TRANSITION
chr15	98873768	98874732	DPPA2+4	peak23095	intron (NM_000875, intron 2 of 20)	89824	NR_039864	100616432	NR_039864	ENSG00000264480	MIR4714	-	microRNA 4714	ncRNA	intron	Enh>ActiveTSS	TRANSITION
chr15	99007924	99008648	DPPA2+4	peak23105	promoter-TSS (NM_001167902)	-494	NM_001167902	145814	NM_001102612	ENSG00000183571	PGPEP1L	-	pyroglutamyl-peptidase I like	protein-coding	promoter-TSS	Quiescent>WkTSS	TRANSITION
chr16	152969	154132	DPPA2+4	peak23135	promoter-TSS (NM_005332)	907	NM_005332	3050	NM_005332	ENSG00000130656	HBZ	HBAZ|HBZ-T1|HBZ1	hemoglobin subunit zeta	protein-coding	promoter-TSS	Quiescent>Enh	TRANSITION
chr16	268087	268907	DPPA2+4	peak23152	3' UTR (NM_183337, exon 17 of 17)	7447	NM_003834	8786	NM_003834	ENSG00000076344	RGS11	RS11	regulator of G protein signaling 11	protein-coding	3' UTR	Quiescent>WkTSSFlnk	TRANSITION
chr16	359094	362093	DPPA2+4	peak23169	Intergenic	-7871	NM_181050	8312	NM_003502	ENSG00000103126	AXIN1	AXIN|PPP1R49	axin 1	protein-coding	Intergenic	Quiescent>WkTransc	TRANSITION
chr16	387924	389859	DPPA2+4	peak23178	intron (NR_024453, intron 2 of 2)	6651	NR_024453	100134368	NR_024453	ENSG00000236829	LOC100134368	-	uncharacterized LOC100134368	ncRNA	intron	Quiescent>Enh	TRANSITION
chr16	390563	391005	DPPA2+4	peak23179	intron (NR_024453, intron 2 of 2)	-5945	NM_001286436	4833	NM_005009	ENSG00000103202	NME4	NDPK-D|NM23H4|nm23-H4	NME/NM23 nucleoside diphosphate kinase 4	protein-coding	intron	Quiescent>WkTransc	TRANSITION
chr16	638872	640243	DPPA2+4	peak23215	TTS (NR_149003)	-2270	NR_138607	84331	NM_032371	ENSG00000172366	MCRIP2	C16orf14|FAM195A|c349E10.1	MAPK regulated corepressor interacting protein 2	protein-coding	TTS	Quiescent>WkTSSFlnk	TRANSITION
chr16	767825	769878	DPPA2+4	peak23249	promoter-TSS (NR_030384)	-1331	NR_030384	724032	NR_030384	ENSG00000207579	MIR662	MIRN662|hsa-mir-662	microRNA 662	ncRNA	promoter-TSS	Quiescent>Enh	TRANSITION
chr16	774020	776269	DPPA2+4	peak23252	Intergenic	4962	NR_030384	724032	NR_030384	ENSG00000207579	MIR662	MIRN662|hsa-mir-662	microRNA 662	ncRNA	Intergenic	Quiescent>Enh	TRANSITION
chr16	893979	895159	DPPA2+4	peak23272	intron (NR_147885, intron 4 of 11)	-26464	NR_110945	101929387	NR_110945	ENSG00000260439	LMF1-AS1	LA16c-366D3.1	LMF1 antisense RNA 1	ncRNA	intron	Quiescent>WkTransc	TRANSITION
chr16	1339667	1340219	DPPA2+4	peak23361	intron (NM_001199097, intron 5 of 33)	3746	NM_001199096	8938	NM_003933	ENSG00000007516	BAIAP3	BAP3	BAI1 associated protein 3	protein-coding	intron	Quiescent>WkTransc	TRANSITION
chr16	1340503	1342388	DPPA2+4	peak23362	exon (NM_001199098, exon 8 of 34)	5249	NM_001199096	8938	NM_003933	ENSG00000007516	BAIAP3	BAP3	BAI1 associated protein 3	protein-coding	exon	Quiescent>WkTransc	TRANSITION
chr16	1426421	1429070	DPPA2+4	peak23382	promoter-TSS (NM_001365310)	-1073	NM_001365310	105371045	NM_001365310	ENSG00000284395	LOC105371045	gs104	uncharacterized LOC105371045	protein-coding	promoter-TSS	Quiescent>Enh	TRANSITION
chr16	1430538	1435636	DPPA2+4	peak23384	exon (NM_001365310, exon 2 of 2)	4268	NM_001365310	105371045	NM_001365310	ENSG00000284395	LOC105371045	gs104	uncharacterized LOC105371045	protein-coding	exon	Quiescent>Enh	TRANSITION
chr16	1436070	1438409	DPPA2+4	peak23385	intron (NM_001143980, intron 11 of 16)	7249	NM_001143980	645811	NM_001143980	ENSG00000197599	CCDC154	C16orf29	coiled-coil domain containing 154	protein-coding	intron	Quiescent>Enh	TRANSITION
chr16	1441349	1442036	DPPA2+4	peak23388	intron (NM_001143980, intron 6 of 16)	2796	NM_001143980	645811	NM_001143980	ENSG00000197599	CCDC154	C16orf29	coiled-coil domain containing 154	protein-coding	intron	Quiescent>WkTSSFlnk	TRANSITION
chr16	1442171	1444242	DPPA2+4	peak23389	promoter-TSS (NM_001143980)	1282	NM_001143980	645811	NM_001143980	ENSG00000197599	CCDC154	C16orf29	coiled-coil domain containing 154	protein-coding	promoter-TSS	Quiescent>WkTSSFlnk	TRANSITION
chr16	1444347	1445884	DPPA2+4	peak23390	promoter-TSS (NM_001143980)	-627	NM_001143980	645811	NM_001143980	ENSG00000197599	CCDC154	C16orf29	coiled-coil domain containing 154	protein-coding	promoter-TSS	Quiescent>IntraFlnk	TRANSITION
chr16	1487383	1488127	DPPA2+4	peak23395	promoter-TSS (NM_001013658)	712	NM_001013658	390667	NM_001013658	ENSG00000251692	PTX4	C16orf38	pentraxin 4	protein-coding	promoter-TSS	Quiescent>Enh	TRANSITION
chr16	1530344	1531900	DPPA2+4	peak23401	intron (NM_001256541, intron 1 of 3)	2444	NM_001256541	79652	NM_024600	ENSG00000131634	TMEM204	C16orf30|CLP24	transmembrane protein 204	protein-coding	intron	Quiescent>WkTransc	TRANSITION
chr16	2016313	2017388	DPPA2+4	peak23450	Intergenic	-2934	NM_001099456	283869	NM_001099456	ENSG00000183971	NPW	L8|L8C|PPL8|PPNPW	neuropeptide W	protein-coding	Intergenic	Quiescent>WkTSSFlnk	TRANSITION
chr16	2128137	2131486	DPPA2+4	peak23476	intron (NM_000296, intron 1 of 45)	-3307	NR_039741	100616258	NR_039741	ENSG00000265867	MIR4516	mir-4516	microRNA 4516	ncRNA	intron	WkTSSFlnk>ActiveTSSFlnk	TRANSITION
chr16	2145297	2147025	DPPA2+4	peak23481	Intergenic	-1983	NM_001308053	25837	NM_014353	ENSG00000167964	RAB26	V46133	RAB26, member RAS oncogene family	protein-coding	Intergenic	Quiescent>WkTSSFlnk	TRANSITION
chr16	2155969	2156323	DPPA2+4	peak23485	promoter-TSS (NM_032271)	364	NM_032271	84231	NM_032271	ENSG00000131653	TRAF7	CAFDADD|RFWD1|RNF119	TNF receptor associated factor 7	protein-coding	promoter-TSS	WkTSS>ActiveTSS	TRANSITION
chr16	2183203	2185660	DPPA2+4	peak23489	intron (NM_020764, intron 14 of 19)	12173	NM_020764	57524	NM_020764	ENSG00000167971	CASKIN1	ANKS5A	CASK interacting protein 1	protein-coding	intron	Quiescent>Enh	TRANSITION
chr16	2507350	2508020	DPPA2+4	peak23520	Intergenic	-6041	NM_001198569	527	NM_001694	ENSG00000185883	ATP6V0C	ATP6C|ATP6L|ATPL|VATL|VPPC|Vma3	ATPase H+ transporting V0 subunit c	protein-coding	Intergenic	Quiescent>Enh	TRANSITION
chr16	2924647	2926158	DPPA2+4	peak23565	intron (NM_020912, intron 2 of 8)	13424	NM_001308068	84256	NM_020912	ENSG00000059122	FLYWCH1	-	FLYWCH-type zinc finger 1	protein-coding	intron	WkTransc>Enh	TRANSITION
chr16	3016648	3018953	DPPA2+4	peak23587	promoter-TSS (NM_021195)	382	NM_021195	9074	NM_021195	ENSG00000184697	CLDN6	-	claudin 6	protein-coding	promoter-TSS	Quiescent>WkTSSFlnk	TRANSITION
chr16	3101954	3102644	DPPA2+4	peak23601	Intergenic	-3005	NM_001365272	84891	NM_032805	ENSG00000130182	ZSCAN10	ZFP206|ZNF206	zinc finger and SCAN domain containing 10	protein-coding	Intergenic	Quiescent>ActiveTSSFlnk	TRANSITION
chr16	3134660	3135786	DPPA2+4	peak23609	promoter-TSS (NM_001134655)	194	NM_001134655	7760	NM_004220	ENSG00000085644	ZNF213	CR53|ZKSCAN21|ZSCAN53	zinc finger protein 213	protein-coding	promoter-TSS	ActiveTSS>WkTSS	TRANSITION
chr16	3938311	3939695	DPPA2+4	peak23638	Intergenic	11441	NR_120311	102724927	NR_120311	ENSG00000262185	LOC102724927	-	uncharacterized LOC102724927	ncRNA	Intergenic	Quiescent>WkTSSFlnk	TRANSITION
chr16	3951280	3953741	DPPA2+4	peak23641	Intergenic	-2067	NR_120311	102724927	NR_120311	ENSG00000262185	LOC102724927	-	uncharacterized LOC102724927	ncRNA	Intergenic	Quiescent>WkTSSFlnk	TRANSITION
chr16	3953929	3955067	DPPA2+4	peak23642	Intergenic	-4054	NR_120311	102724927	NR_120311	ENSG00000262185	LOC102724927	-	uncharacterized LOC102724927	ncRNA	Intergenic	Quiescent>ActiveTSS	TRANSITION
chr16	4474129	4474689	DPPA2+4	peak23702	promoter-TSS (NM_001351996)	216	NM_001351996	57407	NM_020677	ENSG00000153406	NMRAL1	HSCARG|SDR48A1	NmrA like redox sensor 1	protein-coding	promoter-TSS	ActiveTSS>WkTSS	TRANSITION
chr16	8960278	8960888	DPPA2+4	peak23747	intron (NM_003470, intron 1 of 30)	3323	NM_003470	7874	NM_003470	ENSG00000187555	USP7	HAUSP|TEF1	ubiquitin specific peptidase 7	protein-coding	intron	WkTSSFlnk>IntraFlnk	TRANSITION
chr16	11315866	11317094	DPPA2+4	peak23772	Intergenic	-9953	NR_031678	100313773	NR_031678	ENSG00000221801	MIR548H2	MIR548H-2|MIRN548H2	microRNA 548h-2	ncRNA	Intergenic	Quiescent>ActiveTSSFlnk	TRANSITION
chr16	11914836	11916404	DPPA2+4	peak23801	promoter-TSS (NM_001130006)	336	NM_001130006	2935	NM_002094	ENSG00000103342	GSPT1	551G9.2|ETF3A|GST1|eRF3a	G1 to S phase transition 1	protein-coding	promoter-TSS	ActiveTSS>WkTSS	TRANSITION
chr16	14989260	14990455	DPPA2+4	peak23834	intron (NM_001285448, intron 2 of 21)	14832	NM_015027	23042	NM_015027	ENSG00000179889	PDXDC1	LP8165	pyridoxal dependent decarboxylase domain containing 1	protein-coding	intron	WkTransc>WkTSS	TRANSITION
chr16	15643672	15644537	DPPA2+4	peak23850	promoter-TSS (NM_001143979)	723	NM_001143979	54820	NM_017668	ENSG00000072864	NDE1	HOM-TES-87|LIS4|MHAC|NDE|NUDE|NUDE1	nudE neurodevelopment protein 1	protein-coding	promoter-TSS	Enh>ActiveTSS	TRANSITION
chr16	15888212	15889239	DPPA2+4	peak23854	promoter-TSS (NM_001304500)	-123	NM_001304500	123811	NM_144600	ENSG00000133393	FOPNL	C16orf63|FOR20|PHSECRG2	FGFR1OP N-terminal like	protein-coding	promoter-TSS	Enh>ActiveTSS	TRANSITION
chr16	16310081	16310929	DPPA2+4	peak23864	promoter-TSS (NR_036142)	626	NR_036142	100422956	NR_036142	ENSG00000265373	MIR3180-2	mir-3180-2	microRNA 3180-2	ncRNA	promoter-TSS	WkTSS>ActiveTSS	TRANSITION
chr16	16359336	16360433	DPPA2+4	peak23870	intron (NR_146336, intron 20 of 34)	-8991	NR_106971	102465684	NR_106971	ENSG00000273613	MIR6511A4	MIR6511A-4|hsa-mir-6511a-4	microRNA 6511a-4	ncRNA	intron	Quiescent>WkTSSFlnk	TRANSITION
chr16	16360553	16361427	DPPA2+4	peak23871	intron (NR_146336, intron 20 of 34)	-7886	NR_106971	102465684	NR_106971	ENSG00000273613	MIR6511A4	MIR6511A-4|hsa-mir-6511a-4	microRNA 6511a-4	ncRNA	intron	Quiescent>WkTransc	TRANSITION
chr16	21152281	21153067	DPPA2+4	peak23911	intron (NM_017539, intron 1 of 61)	-1828	NM_001347886	55567	NM_017539	ENSG00000158486	DNAH3	DNAHC3-B|DNAHC3B|HDHC8|HEL-36|HSADHC3	dynein axonemal heavy chain 3	protein-coding	intron	Quiescent>WkTSS	TRANSITION
chr16	21525542	21527995	DPPA2+4	peak23924	Intergenic	-6325	NR_002594	387254	NR_002594		SLC7A5P2	IMAA|MMAA	solute carrier family 7 member 5 pseudogene 2	pseudo	Intergenic	Quiescent>Enh	TRANSITION
chr16	21599247	21600420	DPPA2+4	peak23929	promoter-TSS (NM_016025)	257	NM_016025	51108	NM_016025	ENSG00000197006	METTL9	CGI-81|DREV|DREV1|PAP1	methyltransferase like 9	protein-coding	promoter-TSS	ActiveTSS>WkTSS	TRANSITION
chr16	21664008	21664411	DPPA2+4	peak23930	promoter-TSS (NM_144672)	242	NM_144672	146183	NM_144672	ENSG00000155719	OTOA	CT108|DFNB22	otoancorin	protein-coding	promoter-TSS	Quiescent>WkTransc	TRANSITION
chr16	22436511	22437461	DPPA2+4	peak23943	promoter-TSS (NR_027154)	-22	NR_027154	641298	NM_199284	ENSG00000237296	SMG1P1	-	SMG1 pseudogene 1	pseudo	promoter-TSS	ActiveTSS>WkTSS	TRANSITION
chr16	28319662	28322107	DPPA2+4	peak23976	exon (NM_001024401, exon 4 of 4)	28360	NM_001024401	388228	NM_001024401	ENSG00000188322	SBK1	SBK	SH3 domain binding kinase 1	protein-coding	exon	Quiescent>WkTransc	TRANSITION
chr16	28416782	28417347	DPPA2+4	peak23985	intron (NM_001199142, intron 1 of 21)	9389	NM_001199142	8663	NM_003752	ENSG00000184110	EIF3C	EIF3CL|EIF3S8|eIF3-p110	eukaryotic translation initiation factor 3 subunit C	protein-coding	intron	Quiescent>Het	TRANSITION
chr16	29676044	29676736	DPPA2+4	peak24037	Intergenic	-2618	NM_001318250	23475	NM_014298	ENSG00000103485	QPRT	HEL-S-90n|QPRTase	quinolinate phosphoribosyltransferase	protein-coding	Intergenic	Quiescent>WkTSSFlnk	TRANSITION
chr16	29805610	29806041	DPPA2+4	peak24048	promoter-TSS (NM_001276275)	-298	NM_001276275	4150	NM_002383	ENSG00000103495	MAZ	PUR1|Pur-1|SAF-1|SAF-2|SAF-3|ZF87|ZNF801|Zif87	MYC associated zinc finger protein	protein-coding	promoter-TSS	WkTSS>ActiveTSS	TRANSITION
chr16	29806466	29808176	DPPA2+4	peak24049	promoter-TSS (NM_001276276)	792	NM_001276276	4150	NM_002383	ENSG00000103495	MAZ	PUR1|Pur-1|SAF-1|SAF-2|SAF-3|ZF87|ZNF801|Zif87	MYC associated zinc finger protein	protein-coding	promoter-TSS	WkTSS>ActiveTSS	TRANSITION
chr16	30009088	30012708	DPPA2+4	peak24066	promoter-TSS (NM_003586)	129	NM_003586	8448	NM_003586	ENSG00000149927	DOC2A	Doc2	double C2 domain alpha	protein-coding	promoter-TSS	Quiescent>WkTSSFlnk	TRANSITION
chr16	30210184	30210829	DPPA2+4	peak24088	Intergenic	-3580	NR_002557	613038	NR_002557	ENSG00000258130	LOC613038	-	SAGA complex associated factor 29 pseudogene	pseudo	Intergenic	Quiescent>WkTSSFlnk	TRANSITION
chr16	30697825	30698417	DPPA2+4	peak24124	promoter-TSS (NM_001256932)	350	NM_001256932	730183	NM_001256932	ENSG00000261840	LOC730183	-	uncharacterized LOC730183	protein-coding	promoter-TSS	ActiveTSS>WkTSS	TRANSITION
chr16	30946657	30947192	DPPA2+4	peak24147	exon (NM_001282351, exon 10 of 11)	-2143	NM_152288	93129	NM_152288	ENSG00000175938	ORAI3	TMEM142C	ORAI calcium release-activated calcium modulator 3	protein-coding	exon	WkTransc>IntraEnh	TRANSITION
chr16	30947578	30949493	DPPA2+4	peak24148	promoter-TSS (NM_152288)	-532	NM_152288	93129	NM_152288	ENSG00000175938	ORAI3	TMEM142C	ORAI calcium release-activated calcium modulator 3	protein-coding	promoter-TSS	WkTransc>ActiveTSSFlnk	TRANSITION
chr16	32201978	32203008	DPPA2+4	peak24198	Intergenic	-14380	NR_135178	102723753	NR_135178		LOC102723753	-	HECT and RLD domain containing E3 ubiquitin protein ligase 2 pseudogene	pseudo	Intergenic	Quiescent>WkTSS	TRANSITION
chr16	32252268	32254418	DPPA2+4	peak24200	promoter-TSS (NR_158190)	19	NR_158190	729264	NM_001243722	ENSG00000205456	TP53TG3D	TP53TG3|TP53TG3B|TP53TG3C|TP53TG3E|TP53TG3F	TP53 target 3D	protein-coding	promoter-TSS	Quiescent>WkTSS	TRANSITION
chr16	32278464	32279205	DPPA2+4	peak24201	Intergenic	11146	NR_033866	390705	NR_033866		LOC390705	-	protein phosphatase 2 regulatory subunit B'', beta pseudogene	pseudo	Intergenic	Quiescent>WkTSS	TRANSITION
chr16	32650458	32651329	DPPA2+4	peak24203	promoter-TSS (NR_158162)	751	NR_158162	105369266	NR_158162		LOC105369266	-	uncharacterized LOC105369266	ncRNA	promoter-TSS	Quiescent>WkTSS	TRANSITION
chr16	32726483	32727631	DPPA2+4	peak24205	Intergenic	-50928	NR_110886	24150	NM_015369	ENSG00000183632	TP53TG3	P53TG3|TP53TG3A|TP53TG3E|TP53TG3F	TP53 target 3	protein-coding	Intergenic	Quiescent>WkTSSFlnk	TRANSITION
chr16	32884231	32886742	DPPA2+4	peak24209	promoter-TSS (NR_003083)	-345	NR_003083	386757	NM_198857	ENSG00000214617	SLC6A10P	CT-2|CT2|SLC6A10|SLC6A10pA	solute carrier family 6 member 10, pseudogene	pseudo	promoter-TSS	Quiescent>WkTSS	TRANSITION
chr16	33142847	33143941	DPPA2+4	peak24211	Intergenic	-50868	NR_110897	729355	NM_001099687	ENSG00000261509	TP53TG3B	TP53TG3E|TP53TG3F	TP53 target 3B	protein-coding	Intergenic	Quiescent>WkTransc	TRANSITION
chr16	33160966	33161364	DPPA2+4	peak24212	Intergenic	-33097	NR_110897	729355	NM_001099687	ENSG00000261509	TP53TG3B	TP53TG3E|TP53TG3F	TP53 target 3B	protein-coding	Intergenic	Quiescent>WkTSS	TRANSITION
chr16	33329088	33330102	DPPA2+4	peak24220	promoter-TSS (NR_158162)	746	NR_158162	105369266	NR_158162		LOC105369266	-	uncharacterized LOC105369266	ncRNA	promoter-TSS	Quiescent>WkTSS	TRANSITION
chr16	33359655	33361997	DPPA2+4	peak24221	promoter-TSS (NR_158181)	-51	NR_158181	729355	NM_001099687	ENSG00000261509	TP53TG3B	TP53TG3E|TP53TG3F	TP53 target 3B	protein-coding	promoter-TSS	Quiescent>WkTSS	TRANSITION
chr16	33458614	33461216	DPPA2+4	peak24224	promoter-TSS (NM_001330066)	247	NM_001330066	102724127	NM_001330066	ENSG00000278848	TP53TG3F	TP53TG3|TP53TG3B|TP53TG3C|TP53TG3D|TP53TG3E	TP53 target 3 family member F	protein-coding	promoter-TSS	Quiescent>WkTSS	TRANSITION
chr16	33484445	33485518	DPPA2+4	peak24225	promoter-TSS (NR_158162)	680	NR_158162	105369266	NR_158162		LOC105369266	-	uncharacterized LOC105369266	ncRNA	promoter-TSS	Quiescent>WkTSS	TRANSITION
chr16	33516063	33517146	DPPA2+4	peak24227	Intergenic	-20370	NR_033866	390705	NR_033866		LOC390705	-	protein phosphatase 2 regulatory subunit B'', beta pseudogene	pseudo	Intergenic	Quiescent>WkTSS	TRANSITION
chr16	33554362	33555405	DPPA2+4	peak24230	Intergenic	-58649	NR_033866	390705	NR_033866		LOC390705	-	protein phosphatase 2 regulatory subunit B'', beta pseudogene	pseudo	Intergenic	Quiescent>WkTSS	TRANSITION
chr16	33770132	33771196	DPPA2+4	peak24231	promoter-TSS (NR_130772)	1287	NR_130772	104644205	NR_130771		ENPP7P13	DUNQU1	ectonucleotide pyrophosphatase/phosphodiesterase 7 pseudogene 13	pseudo	promoter-TSS	Quiescent>Het	TRANSITION
chr16	35255013	35255642	DPPA2+4	peak24238	Intergenic	59569	NR_157262	112268173	NR_157261		LOC112268173	-	uncharacterized LOC112268173	ncRNA	Intergenic	Quiescent>WkTSS	TRANSITION
chr16	47461331	47462155	DPPA2+4	peak24264	promoter-TSS (NM_001031835)	412	NM_001031835	5257	NM_000293	ENSG00000102893	PHKB	-	phosphorylase kinase regulatory subunit beta	protein-coding	promoter-TSS	ActiveTSS>WkTSS	TRANSITION
chr16	53434476	53435510	DPPA2+4	peak24300	promoter-TSS (NM_001323608)	522	NM_001323608	5934	NM_005611	ENSG00000103479	RBL2	P130|Rb2	RB transcriptional corepressor like 2	protein-coding	promoter-TSS	ActiveTSS>WkTSS	TRANSITION
chr16	53502419	53503068	DPPA2+4	peak24301	promoter-TSS (NM_022476)	465	NM_022476	64400	NM_022476	ENSG00000166971	AKTIP	FT1|FTS	AKT interacting protein	protein-coding	promoter-TSS	ActiveTSS>WkTSS	TRANSITION
chr16	57416022	57417306	DPPA2+4	peak24337	TTS (NM_002987)	11897	NM_002987	6361	NM_002987	ENSG00000102970	CCL17	A-152E5.3|ABCD-2|SCYA17|TARC	C-C motif chemokine ligand 17	protein-coding	TTS	Quiescent>WkTSSFlnk	TRANSITION
chr16	57984204	57985017	DPPA2+4	peak24351	intron (NM_199456, intron 3 of 7)	8176	NM_199046	374739	NM_199046	ENSG00000159648	TEPP	-	testis, prostate and placenta expressed	protein-coding	intron	Quiescent>WkTSS	TRANSITION
chr16	66695540	66697378	DPPA2+4	peak24374	promoter-TSS (NM_181521)	284	NM_181521	146223	NM_178818	ENSG00000183723	CMTM4	CKLFSF4	CKLF like MARVEL transmembrane domain containing 4	protein-coding	promoter-TSS	ActiveTSS>ActiveTSSFlnk	TRANSITION
chr16	67154658	67156337	DPPA2+4	peak24392	exon (NM_003789, exon 3 of 5)	4411	NM_003789	8717	NM_003789	ENSG00000102871	TRADD	Hs.89862	TNFRSF1A associated via death domain	protein-coding	exon	Quiescent>WkTSSFlnk	TRANSITION
chr16	67394246	67395752	DPPA2+4	peak24410	intron (NM_001323627, intron 11 of 11)	-1501	NM_016140	51673	NM_015964	ENSG00000159713	TPPP3	CGI-38|TPPP/p20|p20|p25gamma	tubulin polymerization promoting protein family member 3	protein-coding	intron	Quiescent>Enh	TRANSITION
chr16	67967866	67970222	DPPA2+4	peak24442	promoter-TSS (NM_001145962)	-350	NM_001145962	6560	NM_005072	ENSG00000124067	SLC12A4	CTC-479C5.17|KCC1|hKCC1	solute carrier family 12 member 4	protein-coding	promoter-TSS	Quiescent>WkTSSFlnk	TRANSITION
chr16	67992884	67993730	DPPA2+4	peak24444	promoter-TSS (NM_001369657)	87	NM_001369657	64174	NM_022355	ENSG00000167261	DPEP2	MBD2	dipeptidase 2	protein-coding	promoter-TSS	Quiescent>WkTransc	TRANSITION
chr16	67997674	67998810	DPPA2+4	peak24445	promoter-TSS (NM_022355)	1242	NM_022355	64174	NM_022355	ENSG00000167261	DPEP2	MBD2	dipeptidase 2	protein-coding	promoter-TSS	Quiescent>WkTSSFlnk	TRANSITION
chr16	69422894	69424354	DPPA2+4	peak24478	promoter-TSS (NM_030579)	-971	NM_030579	80777	NM_030579	ENSG00000103018	CYB5B	CYB5-M|CYPB5M|OMB5	cytochrome b5 type B	protein-coding	promoter-TSS	Quiescent>WkTSS	TRANSITION
chr16	72093777	72094329	DPPA2+4	peak24523	promoter-TSS (NM_001142317)	-184	NM_001142317	54957	NM_017853	ENSG00000140830	TXNL4B	DLP|Dim2	thioredoxin like 4B	protein-coding	promoter-TSS	ActiveTSS>WkTSS	TRANSITION
chr16	73057492	73059163	DPPA2+4	peak24529	promoter-TSS (NM_001164766)	693	NM_001164766	463	NM_006885	ENSG00000140836	ZFHX3	ATBF1|ATBT|ZNF927	zinc finger homeobox 3	protein-coding	promoter-TSS	ActiveTSS>WkTSS	TRANSITION
chr16	73066027	73066807	DPPA2+4	peak24532	Intergenic	-7396	NM_001164766	463	NM_006885	ENSG00000140836	ZFHX3	ATBF1|ATBT|ZNF927	zinc finger homeobox 3	protein-coding	Intergenic	Quiescent>WkTSS	TRANSITION
chr16	74999083	74999652	DPPA2+4	peak24548	promoter-TSS (NM_032268)	344	NM_032268	84937	NM_032268	ENSG00000186187	ZNRF1	NIN283	zinc and ring finger 1	protein-coding	promoter-TSS	WkTSS>ActiveTSS	TRANSITION
chr16	81444573	81445660	DPPA2+4	peak24590	promoter-TSS (NM_198390)	-53	NM_198390	80790	NM_030629	ENSG00000153815	CMIP	TCMIP	c-Maf inducing protein	protein-coding	promoter-TSS	WkTSS>ActiveTSS	TRANSITION
chr16	84519131	84520414	DPPA2+4	peak24606	Intergenic	-15114	NM_020947	57707	NM_020947	ENSG00000140950	MEAK7	KIAA1609|TLDC1|mEAK-7	MTOR associated protein, eak-7 homolog	protein-coding	Intergenic	Quiescent>Enh	TRANSITION
chr16	84521980	84523110	DPPA2+4	peak24608	Intergenic	-17886	NM_020947	57707	NM_020947	ENSG00000140950	MEAK7	KIAA1609|TLDC1|mEAK-7	MTOR associated protein, eak-7 homolog	protein-coding	Intergenic	Quiescent>WkTSSFlnk	TRANSITION
chr16	84523808	84525116	DPPA2+4	peak24609	Intergenic	-19803	NM_020947	57707	NM_020947	ENSG00000140950	MEAK7	KIAA1609|TLDC1|mEAK-7	MTOR associated protein, eak-7 homolog	protein-coding	Intergenic	Quiescent>Enh	TRANSITION
chr16	84526847	84528662	DPPA2+4	peak24612	Intergenic	-23096	NM_020947	57707	NM_020947	ENSG00000140950	MEAK7	KIAA1609|TLDC1|mEAK-7	MTOR associated protein, eak-7 homolog	protein-coding	Intergenic	Quiescent>ActiveTSS	TRANSITION
chr16	84544207	84545295	DPPA2+4	peak24617	Intergenic	-40092	NM_020947	57707	NM_020947	ENSG00000140950	MEAK7	KIAA1609|TLDC1|mEAK-7	MTOR associated protein, eak-7 homolog	protein-coding	Intergenic	Quiescent>WkTSSFlnk	TRANSITION
chr16	84546792	84547283	DPPA2+4	peak24620	Intergenic	-42379	NM_020947	57707	NM_020947	ENSG00000140950	MEAK7	KIAA1609|TLDC1|mEAK-7	MTOR associated protein, eak-7 homolog	protein-coding	Intergenic	Quiescent>WkTSSFlnk	TRANSITION
chr16	84548796	84549638	DPPA2+4	peak24622	Intergenic	-44558	NM_020947	57707	NM_020947	ENSG00000140950	MEAK7	KIAA1609|TLDC1|mEAK-7	MTOR associated protein, eak-7 homolog	protein-coding	Intergenic	Quiescent>ActiveTSSFlnk	TRANSITION
chr16	84699095	84700753	DPPA2+4	peak24636	promoter-TSS (NR_073577)	-76	NR_073577	9100	NM_005153	ENSG00000103194	USP10	UBPO	ubiquitin specific peptidase 10	protein-coding	promoter-TSS	WkTSSFlnk>WkTSS	TRANSITION
chr16	85201802	85203360	DPPA2+4	peak24674	Intergenic	-5215	NR_162142	113219463	NR_162142		MIR12128	-	microRNA 12128	ncRNA	Intergenic	Quiescent>Enh	TRANSITION
chr16	85206040	85208126	DPPA2+4	peak24675	promoter-TSS (NR_162142)	-713	NR_162142	113219463	NR_162142		MIR12128	-	microRNA 12128	ncRNA	promoter-TSS	Quiescent>Enh	TRANSITION
chr16	85252958	85253458	DPPA2+4	peak24687	Intergenic	-29750	NR_038859	197196	NM_153238	ENSG00000179219	LINC00311	NCRNA00311|TMEM148	long intergenic non-protein coding RNA 311	ncRNA	Intergenic	Quiescent>WkTSSFlnk	TRANSITION
chr16	85285707	85287372	DPPA2+4	peak24691	intron (NR_038859, intron 2 of 2)	3582	NR_038859	197196	NM_153238	ENSG00000179219	LINC00311	NCRNA00311|TMEM148	long intergenic non-protein coding RNA 311	ncRNA	intron	Quiescent>WkTSSFlnk	TRANSITION
chr16	85290818	85292173	DPPA2+4	peak24692	Intergenic	8538	NR_038859	197196	NM_153238	ENSG00000179219	LINC00311	NCRNA00311|TMEM148	long intergenic non-protein coding RNA 311	ncRNA	Intergenic	Quiescent>WkTSSFlnk	TRANSITION
chr16	85309621	85312693	DPPA2+4	peak24699	Intergenic	-4832	NR_049816	100847022	NR_049816	ENSG00000266307	MIR5093	-	microRNA 5093	ncRNA	Intergenic	Quiescent>Enh	TRANSITION
chr16	85315982	85318341	DPPA2+4	peak24701	Intergenic	-10837	NR_049816	100847022	NR_049816	ENSG00000266307	MIR5093	-	microRNA 5093	ncRNA	Intergenic	Quiescent>Enh	TRANSITION
chr16	85326671	85327265	DPPA2+4	peak24705	Intergenic	-20643	NR_049816	100847022	NR_049816	ENSG00000266307	MIR5093	-	microRNA 5093	ncRNA	Intergenic	Quiescent>ActiveTSSFlnk	TRANSITION
chr16	85334603	85337311	DPPA2+4	peak24707	Intergenic	-29632	NR_049816	100847022	NR_049816	ENSG00000266307	MIR5093	-	microRNA 5093	ncRNA	Intergenic	Quiescent>ActiveTSSFlnk	TRANSITION
chr16	85375263	85376523	DPPA2+4	peak24716	Intergenic	-69568	NR_049816	100847022	NR_049816	ENSG00000266307	MIR5093	-	microRNA 5093	ncRNA	Intergenic	Quiescent>Enh	TRANSITION
chr16	85393485	85394261	DPPA2+4	peak24718	Intergenic	-87548	NR_049816	100847022	NR_049816	ENSG00000266307	MIR5093	-	microRNA 5093	ncRNA	Intergenic	Quiescent>WkTSSFlnk	TRANSITION
chr16	85447982	85449423	DPPA2+4	peak24727	Intergenic	-142378	NR_049816	100847022	NR_049816	ENSG00000266307	MIR5093	-	microRNA 5093	ncRNA	Intergenic	Quiescent>WkTSSFlnk	TRANSITION
chr16	87316929	87318113	DPPA2+4	peak24790	promoter-TSS (NR_135180)	12	NR_135180	101928659	NR_135180	ENSG00000270006	LOC101928659	-	uncharacterized LOC101928659	ncRNA	promoter-TSS	ActiveTSS>WkTSS	TRANSITION
chr16	87387925	87388574	DPPA2+4	peak24796	intron (NM_001282683, intron 2 of 9)	3871	NM_001282683	79791	NM_024735	ENSG00000103264	FBXO31	FBX14|FBXO14|Fbx31|MRT45|pp2386	F-box protein 31	protein-coding	intron	Enh>WkTSSFlnk	TRANSITION
chr16	87570043	87571541	DPPA2+4	peak24809	Intergenic	-31043	NR_073379	57338	NM_020655	ENSG00000154118	JPH3	CAGL237|HDL2|JP-3|JP3|TNRC22	junctophilin 3	protein-coding	Intergenic	Quiescent>WkTransc	TRANSITION
chr16	88091468	88092156	DPPA2+4	peak24843	Intergenic	9173	NR_120310	400553	NR_120310	ENSG00000205037	LOC400553	-	uncharacterized LOC400553	ncRNA	Intergenic	Quiescent>WkTransc	TRANSITION
chr16	88442566	88443179	DPPA2+4	peak24853	Intergenic	-10407	NM_153813	161882	NM_153813	ENSG00000179588	ZFPM1	FOG|FOG1|ZC2HC11A|ZNF408|ZNF89A	zinc finger protein, FOG family member 1	protein-coding	Intergenic	Quiescent>WkTransc	TRANSITION
chr16	88465350	88468700	DPPA2+4	peak24859	intron (NM_153813, intron 1 of 9)	-1893	NR_049821	100847057	NR_049821	ENSG00000263456	MIR5189	mir-5189	microRNA 5189	ncRNA	intron	Quiescent>WkTSSFlnk	TRANSITION
chr16	88471863	88474915	DPPA2+4	peak24862	intron (NM_153813, intron 1 of 9)	4471	NR_049821	100847057	NR_049821	ENSG00000263456	MIR5189	mir-5189	microRNA 5189	ncRNA	intron	Quiescent>Enh	TRANSITION
chr16	88488043	88488969	DPPA2+4	peak24868	intron (NM_153813, intron 2 of 9)	19588	NR_049821	100847057	NR_049821	ENSG00000263456	MIR5189	mir-5189	microRNA 5189	ncRNA	intron	Quiescent>WkTSSFlnk	TRANSITION
chr16	88526500	88528694	DPPA2+4	peak24874	intron (NM_153813, intron 5 of 9)	3456	NR_148997	100128882	NR_148997	ENSG00000261744	LOC100128882	-	uncharacterized LOC100128882	ncRNA	intron	Quiescent>Enh	TRANSITION
chr16	88803213	88804381	DPPA2+4	peak24915	promoter-TSS (NM_030928)	8	NM_030928	81620	NM_030928	ENSG00000167513	CDT1	DUP|RIS2	chromatin licensing and DNA replication factor 1	protein-coding	promoter-TSS	ActiveTSS>ActiveTSSFlnk	TRANSITION
chr16	88812884	88814075	DPPA2+4	peak24920	TTS (NM_001323543)	-1552	NM_001030018	353	NM_000485	ENSG00000198931	APRT	AMP|APRTD	adenine phosphoribosyltransferase	protein-coding	TTS	Quiescent>WkTransc	TRANSITION
chr16	88815306	88818459	DPPA2+4	peak24921	intron (NM_001323544, intron 14 of 14)	-4955	NM_001030018	353	NM_000485	ENSG00000198931	APRT	AMP|APRTD	adenine phosphoribosyltransferase	protein-coding	intron	Quiescent>WkTransc	TRANSITION
chr16	89162308	89163032	DPPA2+4	peak24946	intron (NR_024347, intron 3 of 3)	3450	NR_024347	283860	NM_173617	ENSG00000180422	LINC00304	C16orf81|NCRNA00304	long intergenic non-protein coding RNA 304	ncRNA	intron	Quiescent>WkTransc	TRANSITION
chr16	89178726	89180304	DPPA2+4	peak24950	exon (NM_004933, exon 2 of 14)	7767	NM_004933	1013	NM_004933	ENSG00000129910	CDH15	CDH14|CDH3|CDHM|MCAD|MRD3	cadherin 15	protein-coding	exon	Quiescent>WkTransc	TRANSITION
chr16	89613353	89616131	DPPA2+4	peak24990	promoter-TSS (NM_001128141)	1434	NM_001128141	1800	NM_004413	ENSG00000015413	DPEP1	MBD1|MDP|RDP	dipeptidase 1	protein-coding	promoter-TSS	Quiescent>WkTransc	TRANSITION
chr16	89616246	89617879	DPPA2+4	peak24991	intron (NM_001128141, intron 1 of 10)	-3534	NM_004413	1800	NM_004413	ENSG00000015413	DPEP1	MBD1|MDP|RDP	dipeptidase 1	protein-coding	intron	Quiescent>WkTSSFlnk	TRANSITION
chr16	89711141	89712341	DPPA2+4	peak25010	promoter-TSS (NR_036480)	-115	NR_036480	100128881	NR_036480	ENSG00000261373	VPS9D1-AS1	MYU	VPS9D1 antisense RNA 1	ncRNA	promoter-TSS	Quiescent>WkTransc	TRANSITION
chr16	90002417	90005048	DPPA2+4	peak25033	Intergenic	6388	NM_024043	79007	NM_024043	ENSG00000003249	DBNDD1	-	dysbindin domain containing 1	protein-coding	Intergenic	Quiescent>WkTransc	TRANSITION
chr17	714414	715691	DPPA2+4	peak25046	promoter-TSS (NM_018289)	-214	NM_018289	55275	NM_018289	ENSG00000141252	VPS53	HCCS1|PCH2E|hVps53L|pp13624	VPS53 subunit of GARP complex	protein-coding	promoter-TSS	ActiveTSS>WkTSS	TRANSITION
chr17	721359	722131	DPPA2+4	peak25047	Intergenic	-6906	NM_018289	55275	NM_018289	ENSG00000141252	VPS53	HCCS1|PCH2E|hVps53L|pp13624	VPS53 subunit of GARP complex	protein-coding	Intergenic	Quiescent>WkTransc	TRANSITION
chr17	1124999	1126653	DPPA2+4	peak25082	promoter-TSS (NM_001322840)	746	NM_001322840	29	NM_001092	ENSG00000159842	ABR	MDB	ABR activator of RhoGEF and GTPase	protein-coding	promoter-TSS	Quiescent>Enh	TRANSITION
chr17	1149915	1150820	DPPA2+4	peak25084	intron (NM_001322841, intron 1 of 22)	-23796	NM_001322840	29	NM_001092	ENSG00000159842	ABR	MDB	ABR activator of RhoGEF and GTPase	protein-coding	intron	Quiescent>IntraFlnk	TRANSITION
chr17	1190717	1191466	DPPA2+4	peak25091	intron (NM_001322841, intron 1 of 22)	-3820	NM_001159746	29	NM_001092	ENSG00000159842	ABR	MDB	ABR activator of RhoGEF and GTPase	protein-coding	intron	Quiescent>WkTransc	TRANSITION
chr17	1197319	1198275	DPPA2+4	peak25094	intron (NM_001322841, intron 1 of 22)	-10525	NM_001159746	29	NM_001092	ENSG00000159842	ABR	MDB	ABR activator of RhoGEF and GTPase	protein-coding	intron	Quiescent>Enh	TRANSITION
chr17	1203415	1204691	DPPA2+4	peak25095	intron (NM_001322841, intron 1 of 22)	-16781	NM_001159746	29	NM_001092	ENSG00000159842	ABR	MDB	ABR activator of RhoGEF and GTPase	protein-coding	intron	Quiescent>WkTransc	TRANSITION
chr17	1260188	1261083	DPPA2+4	peak25104	Intergenic	-9928	NM_001164405	727857	NM_001164405	ENSG00000205899	BHLHA9	BHLHF42|CCSPD	basic helix-loop-helix family member a9	protein-coding	Intergenic	Quiescent>WkTransc	TRANSITION
chr17	1403046	1403736	DPPA2+4	peak25125	Intergenic	-3129	NR_024058	7531	NM_006761	ENSG00000108953	YWHAE	14-3-3E|HEL2|KCIP-1|MDCR|MDS	tyrosine 3-monooxygenase/tryptophan 5-monooxygenase activation protein epsilon	protein-coding	Intergenic	Quiescent>Het	TRANSITION
chr17	1573650	1575486	DPPA2+4	peak25139	3' UTR (NM_001284498, exon 15 of 15)	-11776	NM_006224	5306	NM_006224	ENSG00000174238	PITPNA	HEL-S-36|PI-TPalpha|PITPN|VIB1A	phosphatidylinositol transfer protein alpha	protein-coding	3' UTR	Quiescent>WkTSSFlnk	TRANSITION
chr17	1575650	1576287	DPPA2+4	peak25140	intron (NM_001321364, intron 14 of 14).2	-13177	NM_006224	5306	NM_006224	ENSG00000174238	PITPNA	HEL-S-36|PI-TPalpha|PITPN|VIB1A	phosphatidylinositol transfer protein alpha	protein-coding	intron	Quiescent>WkTransc	TRANSITION
chr17	1946918	1949161	DPPA2+4	peak25174	intron (NM_178568, intron 1 of 1)	-69676	NR_135642	105371485	NR_135642	ENSG00000228133	LOC105371485	-	uncharacterized LOC105371485	ncRNA	intron	Quiescent>WkTSSFlnk	TRANSITION
chr17	1958296	1960145	DPPA2+4	peak25175	intron (NM_178568, intron 1 of 1)	-58495	NR_135642	105371485	NR_135642	ENSG00000228133	LOC105371485	-	uncharacterized LOC105371485	ncRNA	intron	Quiescent>WkTSSFlnk	TRANSITION
chr17	2002531	2003689	DPPA2+4	peak25181	intron (NM_178568, intron 1 of 1)	-14606	NR_135642	105371485	NR_135642	ENSG00000228133	LOC105371485	-	uncharacterized LOC105371485	ncRNA	intron	Quiescent>WkTSSFlnk	TRANSITION
chr17	2004259	2005082	DPPA2+4	peak25182	intron (NM_178568, intron 1 of 1)	-13045	NR_135642	105371485	NR_135642	ENSG00000228133	LOC105371485	-	uncharacterized LOC105371485	ncRNA	intron	Quiescent>WkTSSFlnk	TRANSITION
chr17	3687325	3690110	DPPA2+4	peak25240	non-coding (NR_037928, exon 8 of 15)	7437	NM_001204520	5026	NM_002561	ENSG00000083454	P2RX5	LRH-1|P2X5|P2X5R	purinergic receptor P2X 5	protein-coding	non-coding	Quiescent>WkTSSFlnk	TRANSITION
chr17	3903852	3904815	DPPA2+4	peak25251	exon (NM_002558, exon 4 of 12)	-11281	NM_032294	84254	NM_032294	ENSG00000004660	CAMKK1	CAMKKA	calcium/calmodulin dependent protein kinase kinase 1	protein-coding	exon	Quiescent>Enh	TRANSITION
chr17	4595002	4595711	DPPA2+4	peak25280	intron (NM_001114974, intron 5 of 7)	10828	NM_001114974	342527	NM_198501	ENSG00000188176	SMTNL2	-	smoothelin like 2	protein-coding	intron	Quiescent>WkTransc	TRANSITION
chr17	5191458	5191906	DPPA2+4	peak25319	promoter-TSS (NM_032530)	186	NM_032530	84622	NM_032530	ENSG00000180626	ZNF594	-	zinc finger protein 594	protein-coding	promoter-TSS	ActiveTSS>WkTSS	TRANSITION
chr17	8133299	8134114	DPPA2+4	peak25441	Intergenic	-9601	NM_001165967	84667	NM_032580	ENSG00000179111	HES7	SCDO4|bHLHb37	hes family bHLH transcription factor 7	protein-coding	Intergenic	Quiescent>ActiveTSS	TRANSITION
chr17	13017403	13018393	DPPA2+4	peak25504	promoter-TSS (NM_018127)	129	NM_018127	60528	NM_018127	ENSG00000006744	ELAC2	COXPD17|ELC2|HPC2	elaC ribonuclease Z 2	protein-coding	promoter-TSS	ActiveTSS>WkTSS	TRANSITION
chr17	17041781	17043831	DPPA2+4	peak25542	promoter-TSS (NM_015134)	46	NM_015134	23164	NM_015134	ENSG00000133030	MPRIP	M-RIP|MRIP|RHOIP3|RIP3|p116Rip	myosin phosphatase Rho interacting protein	protein-coding	promoter-TSS	ActiveTSS>WkTSS	TRANSITION
chr17	17921544	17922359	DPPA2+4	peak25601	intron (NM_001288787, intron 1 of 13)	50448	NM_001082968	146691	NM_144678	ENSG00000175662	TOM1L2	-	target of myb1 like 2 membrane trafficking protein	protein-coding	intron	Enh>ActiveTSSFlnk	TRANSITION
chr17	18119690	18122353	DPPA2+4	peak25615	exon (NM_016239, exon 2 of 65)	12266	NM_016239	51168	NM_016239	ENSG00000091536	MYO15A	DFNB3|MYO15	myosin XVA	protein-coding	exon	Quiescent>Enh	TRANSITION
chr17	19033043	19033912	DPPA2+4	peak25647	intron (NM_006613, intron 3 of 4)	13545	NM_006613	10750	NM_006613	ENSG00000154016	GRAP	DFNB114	GRB2 related adaptor protein	protein-coding	intron	Quiescent>Enh	TRANSITION
chr17	19118460	19118801	DPPA2+4	peak25661	Intergenic	-5995	NR_006882	780854	NR_006882	ENSG00000281000	SNORD3D	RNU3-4|U3-4	small nucleolar RNA, C/D box 3D	snoRNA	Intergenic	Quiescent>Enh	TRANSITION
chr17	19377241	19378677	DPPA2+4	peak25684	promoter-TSS (NM_001368769)	-46	NM_001368769	27077	NM_015681	ENSG00000108641	B9D1	B9|EPPB9|JBTS27|MKS9|MKSR-1|MKSR1	B9 domain containing 1	protein-coding	promoter-TSS	ActiveTSS>WkTSS	TRANSITION
chr17	19579024	19580414	DPPA2+4	peak25689	TTS (NM_018242)	22159	NR_003025	677885	NR_003025	ENSG00000239149	SNORA59A	ACA59	small nucleolar RNA, H/ACA box 59A	snoRNA	TTS	Quiescent>WkTSS	TRANSITION
chr17	19713584	19714272	DPPA2+4	peak25691	exon (NM_001256663, exon 4 of 18)	2656	NR_135625	146802	NM_152908	ENSG00000180638	SLC47A2	MATE2|MATE2-B|MATE2-K|MATE2K	solute carrier family 47 member 2	protein-coding	exon	Quiescent>WkTransc	TRANSITION
chr17	19866668	19868435	DPPA2+4	peak25693	promoter-TSS (NM_014683)	384	NM_014683	9706	NM_014683	ENSG00000083290	ULK2	ATG1B|Unc51.2	unc-51 like autophagy activating kinase 2	protein-coding	promoter-TSS	Quiescent>WkTSSFlnk	TRANSITION
chr17	20531971	20532639	DPPA2+4	peak25704	Intergenic	-27807	NR_029393	644945	NR_029393	ENSG00000214822	KRT16P3	KERSMCR	keratin 16 pseudogene 3	pseudo	Intergenic	ActiveTSS>WkTSS	TRANSITION
chr17	21260350	21260791	DPPA2+4	peak25729	Intergenic	-7161	NM_152914	256302	NM_152914	ENSG00000274180	NATD1	C17orf103|Gtlf3b	N-acetyltransferase domain containing 1	protein-coding	Intergenic	Quiescent>WkTSSFlnk	TRANSITION
chr17	21285433	21286504	DPPA2+4	peak25733	promoter-TSS (NM_145109)	1258	NM_145109	5606	NM_002756	ENSG00000034152	MAP2K3	MAPKK3|MEK3|MKK3|PRKMK3|SAPKK-2|SAPKK2	mitogen-activated protein kinase kinase 3	protein-coding	promoter-TSS	ActiveTSS>ActiveTSSFlnk	TRANSITION
chr17	21768808	21769769	DPPA2+4	peak25754	Intergenic	76766	NM_001194958	100134444	NM_001194958	ENSG00000260458	KCNJ18	KIR2.6|TTPP2	potassium voltage-gated channel subfamily J member 18	protein-coding	Intergenic	Quiescent>Enh	TRANSITION
chr17	30668460	30669262	DPPA2+4	peak25867	Intergenic	-40747	NR_144395	440423	NR_024187		SUZ12P1	SUZ12P	SUZ12 pseudogene 1	pseudo	Intergenic	Quiescent>ActiveTSSFlnk	TRANSITION
chr17	30705353	30706710	DPPA2+4	peak25871	Intergenic	-3576	NR_144395	440423	NR_024187		SUZ12P1	SUZ12P	SUZ12 pseudogene 1	pseudo	Intergenic	Quiescent>WkTSSFlnk	TRANSITION
chr17	31916383	31918246	DPPA2+4	peak25899	Intergenic	-15607	NM_018428	55813	NM_018428	ENSG00000108651	UTP6	C17orf40|HCA66	UTP6 small subunit processome component	protein-coding	Intergenic	Quiescent>WkTSSFlnk	TRANSITION
chr17	35089522	35089858	DPPA2+4	peak25919	promoter-TSS (NR_037713)	-464	NR_037713	117584	NM_057178	ENSG00000092871	RFFL	CARP-2|CARP2|FRING|RIFIFYLIN|RNF189|RNF34L	ring finger and FYVE like domain containing E3 ubiquitin protein ligase	protein-coding	promoter-TSS	Enh>WkTSS	TRANSITION
chr17	36590994	36592315	DPPA2+4	peak25938	promoter-TSS (NM_024308)	-224	NM_024308	79154	NM_024308	ENSG00000278535	DHRS11	ARPG836|SDR24C1|spDHRS11	dehydrogenase/reductase 11	protein-coding	promoter-TSS	WkTransc>WkTSSFlnk	TRANSITION
chr17	37406890	37407453	DPPA2+4	peak25955	promoter-TSS (NM_133439)	-52	NM_133439	6871	NM_001488	ENSG00000276234	TADA2A	ADA2|ADA2A|KL04P|TADA2L|hADA2	transcriptional adaptor 2A	protein-coding	promoter-TSS	WkTSS>ActiveTSS	TRANSITION
chr17	38351922	38352631	DPPA2+4	peak25973	promoter-TSS (NM_014598)	433	NM_014598	30837	NM_014598	ENSG00000274211	SOCS7	NAP4|NCKAP4	suppressor of cytokine signaling 7	protein-coding	promoter-TSS	WkTSS>ActiveTSS	TRANSITION
chr17	38751947	38752535	DPPA2+4	peak26014	promoter-TSS (NR_104195)	-500	NR_104195	5691	NM_002795	ENSG00000277791	PSMB3	HC10-II	proteasome subunit beta 3	protein-coding	promoter-TSS	ActiveTSS>WkTSS	TRANSITION
chr17	38840454	38841414	DPPA2+4	peak26017	promoter-TSS (NM_001080465)	455	NM_001080465	388381	NM_001080465	ENSG00000275489	C17orf98	-	chromosome 17 open reading frame 98	protein-coding	promoter-TSS	Quiescent>WkTSSFlnk	TRANSITION
chr17	38930287	38931861	DPPA2+4	peak26033	Intergenic	5906	NR_038847	100505576	NR_038847	ENSG00000263874	LINC00672	-	long intergenic non-protein coding RNA 672	ncRNA	Intergenic	Quiescent>WkTSSFlnk	TRANSITION
chr17	39203841	39205482	DPPA2+4	peak26056	TTS (NM_000981)	4339	NM_001330200	6143	NM_000981	ENSG00000108298	RPL19	L19	ribosomal protein L19	protein-coding	TTS	StrTransc>WkTransc	TRANSITION
chr17	40010815	40011388	DPPA2+4	peak26096	Intergenic	-4338	NR_033662	1440	NM_000759	ENSG00000108342	CSF3	C17orf33|CSF3OS|GCSF	colony stimulating factor 3	protein-coding	Intergenic	Quiescent>Enh	TRANSITION
chr17	40111479	40111840	DPPA2+4	peak26111	Intergenic	-10311	NM_001365921	339287	NM_001012241	ENSG00000188895	MSL1	MSL-1	MSL complex subunit 1	protein-coding	Intergenic	Enh>WkTSSFlnk	TRANSITION
chr17	40113417	40114064	DPPA2+4	peak26114	Intergenic	-8230	NM_001365921	339287	NM_001012241	ENSG00000188895	MSL1	MSL-1	MSL complex subunit 1	protein-coding	Intergenic	Enh>ActiveTSSFlnk	TRANSITION
chr17	40287823	40288543	DPPA2+4	peak26125	promoter-TSS (NM_001254)	304	NM_001254	990	NM_001254	ENSG00000094804	CDC6	CDC18L|HsCDC18|HsCDC6|MGORS5	cell division cycle 6	protein-coding	promoter-TSS	ActiveTSS>WkTSS	TRANSITION
chr17	41691942	41692261	DPPA2+4	peak26153	3' UTR (NM_005801, exon 4 of 4)	3217	NM_005801	10209	NM_005801	ENSG00000173812	EIF1	A121|EIF-1|EIF1A|ISO1|SUI1	eukaryotic translation initiation factor 1	protein-coding	3' UTR	StrTransc>WkTransc	TRANSITION
chr17	41785729	41786929	DPPA2+4	peak26159	promoter-TSS (NM_001352777)	-234	NM_001352777	3728	NM_002230	ENSG00000173801	JUP	CTNNG|DP3|DPIII|PDGB|PKGB	junction plakoglobin	protein-coding	promoter-TSS	WkTSSFlnk>WkTSS	TRANSITION
chr17	42039538	42040718	DPPA2+4	peak26179	exon (NM_001358661, exon 3 of 3)	-2102	NM_001242704	201181	NM_001013624	ENSG00000187595	ZNF385C	-	zinc finger protein 385C	protein-coding	exon	Quiescent>Enh	TRANSITION
chr17	42654098	42654354	DPPA2+4	peak26231	Intergenic	-5058	NM_016437	27175	NM_016437	ENSG00000037042	TUBG2	-	tubulin gamma 2	protein-coding	Intergenic	Quiescent>ActiveTSS	TRANSITION
chr17	43322963	43323823	DPPA2+4	peak26288	Intergenic	-23162	NR_002716	6066	NR_002716	ENSG00000274585	RNU2-1	RNU2|U2	RNA, U2 small nuclear 1	snRNA	Intergenic	Quiescent>WkTSSFlnk	TRANSITION
chr17	43394433	43395321	DPPA2+4	peak26293	Intergenic	-4116	NM_001661	379	NM_001661	ENSG00000175906	ARL4D	ARF4L|ARL6	ADP ribosylation factor like GTPase 4D	protein-coding	Intergenic	Quiescent>Enh	TRANSITION
chr17	43483211	43483668	DPPA2+4	peak26298	promoter-TSS (NM_001322221)	-425	NM_001322221	1659	NM_004941	ENSG00000067596	DHX8	DDX8|Dhr2|HRH1|PRP22|PRPF22	DEAH-box helicase 8	protein-coding	promoter-TSS	Enh>ActiveTSSFlnk	TRANSITION
chr17	43645731	43646446	DPPA2+4	peak26301	intron (NM_001040002, intron 2 of 3)	15474	NM_013999	4222	NM_004527	ENSG00000005102	MEOX1	KFS2|MOX1	mesenchyme homeobox 1	protein-coding	intron	Quiescent>IntraEnh	TRANSITION
chr17	43658812	43659286	DPPA2+4	peak26305	intron (NM_001040002, intron 2 of 3)	2514	NM_013999	4222	NM_004527	ENSG00000005102	MEOX1	KFS2|MOX1	mesenchyme homeobox 1	protein-coding	intron	Quiescent>ActiveTSSFlnk	TRANSITION
chr17	43673713	43674416	DPPA2+4	peak26312	Intergenic	-12143	NM_001040002	4222	NM_004527	ENSG00000005102	MEOX1	KFS2|MOX1	mesenchyme homeobox 1	protein-coding	Intergenic	Quiescent>WkTSSFlnk	TRANSITION
chr17	43754968	43756066	DPPA2+4	peak26318	exon (NM_025237, exon 2 of 2)	3274	NM_025237	50964	NM_025237	ENSG00000167941	SOST	CDD|DAND6|SOST1|VBCH	sclerostin	protein-coding	exon	Quiescent>WkTransc	TRANSITION
chr17	43880457	43881078	DPPA2+4	peak26325	exon (NM_001278373, exon 9 of 12)	19856	NM_001278376	4355	NM_005374	ENSG00000108852	MPP2	DLG2	membrane palmitoylated protein 2	protein-coding	exon	Quiescent>WkTransc	TRANSITION
chr17	44123800	44125137	DPPA2+4	peak26337	promoter-TSS (NM_005474)	-828	NM_005474	10014	NM_005474	ENSG00000108840	HDAC5	HD5|NY-CO-9	histone deacetylase 5	protein-coding	promoter-TSS	Quiescent>Enh	TRANSITION
chr17	44199066	44201045	DPPA2+4	peak26350	Intergenic	-1895	NM_001098833	56970	NM_020218	ENSG00000087152	ATXN7L3	-	ataxin 7 like 3	protein-coding	Intergenic	ActiveTSS>WkTSS	TRANSITION
chr17	44351420	44356302	DPPA2+4	peak26368	TTS (NM_002087)	8775	NM_002087	2896	NM_002087	ENSG00000030582	GRN	CLN11|GEP|GP88|PCDGF|PEPI|PGRN	granulin precursor	protein-coding	TTS	Quiescent>StrTransc	TRANSITION
chr17	44511326	44511988	DPPA2+4	peak26374	Intergenic	-8251	NM_001304942	23131	NM_001002909	ENSG00000186566	GPATCH8	GPATC8|KIAA0553	G-patch domain containing 8	protein-coding	Intergenic	Quiescent>Enh	TRANSITION
chr17	44543394	44543952	DPPA2+4	peak26379	Intergenic	-13811	NM_001466	2535	NM_001466	ENSG00000180340	FZD2	Fz2|OMOD2|fz-2|fzE2|hFz2	frizzled class receptor 2	protein-coding	Intergenic	Enh>ActiveTSSFlnk	TRANSITION
chr17	44565561	44566755	DPPA2+4	peak26384	Intergenic	8674	NM_001466	2535	NM_001466	ENSG00000180340	FZD2	Fz2|OMOD2|fz-2|fzE2|hFz2	frizzled class receptor 2	protein-coding	Intergenic	Quiescent>WkTSSFlnk	TRANSITION
chr17	44959553	44960600	DPPA2+4	peak26405	3' UTR (NM_006688, exon 2 of 2)	8226	NM_006688	10882	NM_006688	ENSG00000131094	C1QL1	C1QRF|C1QTNF14|CRF|CTRP14	complement C1q like 1	protein-coding	3' UTR	Quiescent>WkTransc	TRANSITION
chr17	45060411	45061810	DPPA2+4	peak26415	promoter-TSS (NM_001288654)	18	NM_001288654	79877	NM_024819	ENSG00000172992	DCAKD	-	dephospho-CoA kinase domain containing	protein-coding	promoter-TSS	ActiveTSS>WkTSS	TRANSITION
chr17	47895429	47895861	DPPA2+4	peak26517	promoter-TSS (NR_135480)	171	NR_135480	102724532	NR_135480	ENSG00000264920	LOC102724532	-	uncharacterized LOC102724532	ncRNA	promoter-TSS	ActiveTSS>WkTSS	TRANSITION
chr17	47896167	47896773	DPPA2+4	peak26518	promoter-TSS (NM_003110)	234	NM_003110	6668	NM_003110	ENSG00000167182	SP2	-	Sp2 transcription factor	protein-coding	promoter-TSS	ActiveTSS>WkTSS	TRANSITION
chr17	48100474	48101866	DPPA2+4	peak26532	promoter-TSS (NM_006807)	16	NM_006807	10951	NM_006807	ENSG00000108468	CBX1	CBX|HP1-BETA|HP1Hs-beta|HP1Hsbeta|M31|MOD1|p25beta	chromobox 1	protein-coding	promoter-TSS	ActiveTSS>WkTSS	TRANSITION
chr17	48107063	48108003	DPPA2+4	peak26533	promoter-TSS (NM_001330320)	0	NM_001330320	29916	NM_013323	ENSG00000002919	SNX11	-	sorting nexin 11	protein-coding	promoter-TSS	ActiveTSS>WkTSS	TRANSITION
chr17	48964167	48965183	DPPA2+4	peak26594	intron (NM_004123, intron 2 of 5)	3921	NM_004123	2695	NM_004123	ENSG00000159224	GIP	-	gastric inhibitory polypeptide	protein-coding	intron	Quiescent>Enh	TRANSITION
chr17	49361259	49362646	DPPA2+4	peak26612	promoter-TSS (NR_135579)	297	NR_135579	22834	NM_014897	ENSG00000198740	ZNF652	-	zinc finger protein 652	protein-coding	promoter-TSS	ActiveTSS>WkTSS	TRANSITION
chr17	49415101	49415382	DPPA2+4	peak26614	promoter-TSS (NM_001281497)	-337	NM_001281497	5245	NM_002634	ENSG00000167085	PHB	HEL-215|HEL-S-54e|PHB1	prohibitin	protein-coding	promoter-TSS	ActiveTSS>WkTSS	TRANSITION
chr17	49677663	49678098	DPPA2+4	peak26625	promoter-TSS (NM_001007228)	216	NM_001007228	8405	NM_003563	ENSG00000121067	SPOP	BTBD32|TEF2	speckle type BTB/POZ protein	protein-coding	promoter-TSS	ActiveTSS>WkTSS	TRANSITION
chr17	51120161	51120960	DPPA2+4	peak26710	promoter-TSS (NM_001130528)	307	NM_001130528	9043	NM_003971	ENSG00000008294	SPAG9	CT89|HLC-6|HLC4|HLC6|JIP-4|JIP4|JLP|PHET|PIG6	sperm associated antigen 9	protein-coding	promoter-TSS	WkTSS>ActiveTSS	TRANSITION
chr17	59838379	59839047	DPPA2+4	peak26789	intron (NM_001329400, intron 9 of 9)	-2553	NR_029493	406991	NR_029493	ENSG00000284190	MIR21	MIRN21|hsa-mir-21|miR-21|miRNA21	microRNA 21	ncRNA	intron	ActiveTSS>ActiveTSSFlnk	TRANSITION
chr17	60600224	60602101	DPPA2+4	peak26810	promoter-TSS (NM_003620)	980	NM_003620	8493	NM_003620	ENSG00000170836	PPM1D	IDDGIP|PP2C-DELTA|WIP1	protein phosphatase, Mg2+/Mn2+ dependent 1D	protein-coding	promoter-TSS	ActiveTSS>WkTSS	TRANSITION
chr17	60677097	60678092	DPPA2+4	peak26812	promoter-TSS (NM_001330413)	-256	NM_001330413	54828	NM_017679	ENSG00000141376	BCAS3	GAOB1|MAAB	BCAS3 microtubule associated cell migration factor	protein-coding	promoter-TSS	ActiveTSS>WkTSS	TRANSITION
chr17	61451217	61453086	DPPA2+4	peak26820	promoter-TSS (NM_001321120)	-270	NM_001321120	9496	NM_018488	ENSG00000121075	TBX4	ICPPS|SPS	T-box transcription factor 4	protein-coding	promoter-TSS	Quiescent>Enh	TRANSITION
chr17	62644405	62645140	DPPA2+4	peak26836	intron (NM_006039, intron 1 of 29)	17103	NM_006039	9902	NM_006039	ENSG00000011028	MRC2	CD280|CLEC13E|ENDO180|UPARAP	mannose receptor C type 2	protein-coding	intron	Quiescent>ActiveTSS	TRANSITION
chr17	64664462	64664896	DPPA2+4	peak26882	Intergenic	-2372	NM_022739	64750	NM_022739	ENSG00000108854	SMURF2	-	SMAD specific E3 ubiquitin protein ligase 2	protein-coding	Intergenic	Enh>ActiveTSSFlnk	TRANSITION
chr17	64976336	64977180	DPPA2+4	peak26896	promoter-TSS (NR_026903)	-1173	NR_026903	201283	NM_153032	ENSG00000214174	AMZ2P1	-	archaelysin family metallopeptidase 2 pseudogene 1	pseudo	promoter-TSS	Quiescent>WkTransc	TRANSITION
chr17	66302026	66303887	DPPA2+4	peak26904	promoter-TSS (NM_002737)	344	NM_002737	5578	NM_002737	ENSG00000154229	PRKCA	AAG6|PKC-alpha|PKCA|PKCI+/-|PKCalpha|PRKACA	protein kinase C alpha	protein-coding	promoter-TSS	ActiveTSS>WkTSS	TRANSITION
chr17	68169230	68169925	DPPA2+4	peak26933	Intergenic	-29082	NR_027283	440461	NR_027283		ARHGAP27P2	-	Rho GTPase activating protein 27 pseudogene 2	pseudo	Intergenic	Quiescent>ActiveTSS	TRANSITION
chr17	75443774	75445055	DPPA2+4	peak27048	Intergenic	-12220	NM_001321149	9772	NM_014738	ENSG00000177728	TMEM94	IDDCDF|KIAA0195	transmembrane protein 94	protein-coding	Intergenic	Quiescent>Enh	TRANSITION
chr17	75783622	75785151	DPPA2+4	peak27077	promoter-TSS (NR_039892)	220	NR_039892	100616282	NR_039892	ENSG00000283853	MIR4738	-	microRNA 4738	ncRNA	promoter-TSS	Enh>WkTSS	TRANSITION
chr17	75855033	75857949	DPPA2+4	peak27081	promoter-TSS (NM_001348170)	-55	NM_001348170	23558	NM_012478	ENSG00000132471	WBP2	DFNB107|GRAMD6|WBP-2	WW domain binding protein 2	protein-coding	promoter-TSS	Quiescent>WkTSS	TRANSITION
chr17	76121435	76123139	DPPA2+4	peak27112	Intergenic	-18269	NR_040017	100507218	NR_040017	ENSG00000267128	RNF157-AS1	-	RNF157 antisense RNA 1	ncRNA	Intergenic	Quiescent>WkTSSFlnk	TRANSITION
chr17	76278360	76279933	DPPA2+4	peak27125	intron (NM_032134, intron 13 of 18)	13799	NM_182565	283991	NM_182565	ENSG00000185262	UBALD2	FAM100B	UBA like domain containing 2	protein-coding	intron	Quiescent>WkTransc	TRANSITION
chr17	76452058	76453520	DPPA2+4	peak27133	promoter-TSS (NM_022066)	363	NM_022066	63893	NM_022066	ENSG00000175931	UBE2O	E2-230K	ubiquitin conjugating enzyme E2 O	protein-coding	promoter-TSS	Quiescent>WkTSS	TRANSITION
chr17	76522598	76523747	DPPA2+4	peak27139	Intergenic	-4413	NR_033357	768206	NM_001077620	ENSG00000214140	PRCD	RP36	photoreceptor disc component	protein-coding	Intergenic	Quiescent>WkTSSFlnk	TRANSITION
chr17	76524499	76526038	DPPA2+4	peak27140	Intergenic	-2317	NR_033357	768206	NM_001077620	ENSG00000214140	PRCD	RP36	photoreceptor disc component	protein-coding	Intergenic	Quiescent>WkTSSFlnk	TRANSITION
chr17	76526155	76531549	DPPA2+4	peak27141	promoter-TSS (NR_033357)	1266	NR_033357	768206	NM_001077620	ENSG00000214140	PRCD	RP36	photoreceptor disc component	protein-coding	promoter-TSS	Quiescent>WkTSSFlnk	TRANSITION
chr17	76544555	76545113	DPPA2+4	peak27146	non-coding (NR_033357, exon 5 of 5)	4790	NM_001077620	768206	NM_001077620	ENSG00000214140	PRCD	RP36	photoreceptor disc component	protein-coding	non-coding	Quiescent>Enh	TRANSITION
chr17	76700343	76702017	DPPA2+4	peak27157	intron (NM_198530, intron 1 of 3)	8417	NR_130926	439921	NM_198530	ENSG00000182534	MXRA7	-	matrix remodeling associated 7	protein-coding	intron	Quiescent>WkTSSFlnk	TRANSITION
chr17	76736496	76738405	DPPA2+4	peak27165	promoter-TSS (NM_003016)	-40	NM_003016	6427	NM_003016	ENSG00000161547	SRSF2	PR264|SC-35|SC35|SFRS2|SFRS2A|SRp30b	serine and arginine rich splicing factor 2	protein-coding	promoter-TSS	ActiveTSS>WkTSS	TRANSITION
chr17	77319031	77319761	DPPA2+4	peak27182	promoter-TSS (NM_006640)	-119	NM_006640	10801	NM_006640	ENSG00000184640	SEPTIN9	AF17q25|MSF|MSF1|NAPB|PNUTL4|SEPT9|SINT1|SeptD1	septin 9	protein-coding	promoter-TSS	Enh>ActiveTSSFlnk	TRANSITION
chr17	79706794	79707825	DPPA2+4	peak27299	promoter-TSS (NR_109783)	44	NR_109783	100652929	NR_109783	ENSG00000267719	LINC02078	HP09025	long intergenic non-protein coding RNA 2078	ncRNA	promoter-TSS	Quiescent>WkTransc	TRANSITION
chr17	80022839	80024222	DPPA2+4	peak27328	intron (NM_019020, intron 1 of 11)	12341	NM_019020	125058	NM_019020	ENSG00000167291	TBC1D16	-	TBC1 domain family member 16	protein-coding	intron	Quiescent>WkTransc	TRANSITION
chr17	80544740	80545324	DPPA2+4	peak27352	promoter-TSS (NM_001163034)	194	NM_001163034	57521	NM_020761	ENSG00000141564	RPTOR	KOG1|Mip1	regulatory associated protein of MTOR complex 1	protein-coding	promoter-TSS	ActiveTSS>WkTSS	TRANSITION
chr17	81017944	81019325	DPPA2+4	peak27373	Intergenic	16084	NR_026857	440465	NM_001004336	ENSG00000226137	BAIAP2-DT	BAIAP2-AS1|lnc-BAIAP2	BAIAP2 divergent transcript	ncRNA	Intergenic	Quiescent>WkTSSFlnk	TRANSITION
chr17	81020349	81020998	DPPA2+4	peak27374	Intergenic	14045	NR_026857	440465	NM_001004336	ENSG00000226137	BAIAP2-DT	BAIAP2-AS1|lnc-BAIAP2	BAIAP2 divergent transcript	ncRNA	Intergenic	Quiescent>WkTSSFlnk	TRANSITION
chr17	81021512	81022199	DPPA2+4	peak27375	Intergenic	12863	NR_026857	440465	NM_001004336	ENSG00000226137	BAIAP2-DT	BAIAP2-AS1|lnc-BAIAP2	BAIAP2 divergent transcript	ncRNA	Intergenic	Quiescent>WkTSSFlnk	TRANSITION
chr17	81119749	81125274	DPPA2+4	peak27392	exon (NM_004920, exon 10 of 13)	2861	NR_030394	724027	NR_030394	ENSG00000207736	MIR657	MIRN657|hsa-mir-657	microRNA 657	ncRNA	exon	Quiescent>Enh	TRANSITION
chr17	81127509	81131747	DPPA2+4	peak27394	intron (NM_001080395, intron 3 of 13)	2320	NM_004920	9625	NM_004920	ENSG00000181409	AATK	AATYK|AATYK1|LMR1|LMTK1|PPP1R77|p35BP	apoptosis associated tyrosine kinase	protein-coding	intron	Quiescent>Enh	TRANSITION
chr17	81144344	81145207	DPPA2+4	peak27400	intron (NM_001080395, intron 1 of 13)	-11468	NR_031652	100302229	NR_031652	ENSG00000221025	MIR1250	MIRN1250|hsa-mir-1250|mir-1250	microRNA 1250	ncRNA	intron	Quiescent>WkTransc	TRANSITION
chr17	81189912	81190219	DPPA2+4	peak27404	intron (NM_001319228, intron 24 of 25)	-23845	NM_001080395	9625	NM_004920	ENSG00000181409	AATK	AATYK|AATYK1|LMR1|LMTK1|PPP1R77|p35BP	apoptosis associated tyrosine kinase	protein-coding	intron	Quiescent>IntraEnh	TRANSITION
chr17	81302665	81305339	DPPA2+4	peak27426	non-coding (NR_038080, exon 4 of 4)	5246	NR_038080	284185	NM_178519		LINC00482	C17orf55	long intergenic non-protein coding RNA 482	ncRNA	non-coding	Quiescent>Enh	TRANSITION
chr17	81324637	81325257	DPPA2+4	peak27434	Intergenic	-15699	NR_038080	284185	NM_178519		LINC00482	C17orf55	long intergenic non-protein coding RNA 482	ncRNA	Intergenic	Quiescent>Enh	TRANSITION
chr17	81350308	81352684	DPPA2+4	peak27441	Intergenic	33629	NM_001347841	100130370	NM_001272086		LOC100130370	-	uncharacterized LOC100130370	protein-coding	Intergenic	Quiescent>WkTransc	TRANSITION
chr17	81371761	81372794	DPPA2+4	peak27445	Intergenic	12847	NM_001347841	100130370	NM_001272086		LOC100130370	-	uncharacterized LOC100130370	protein-coding	Intergenic	Quiescent>WkTransc	TRANSITION
chr17	81373152	81374215	DPPA2+4	peak27446	Intergenic	11441	NM_001347841	100130370	NM_001272086		LOC100130370	-	uncharacterized LOC100130370	protein-coding	Intergenic	Quiescent>WkTransc	TRANSITION
chr17	81383291	81384505	DPPA2+4	peak27449	promoter-TSS (NM_001347841)	1227	NM_001347841	100130370	NM_001272086		LOC100130370	-	uncharacterized LOC100130370	protein-coding	promoter-TSS	Quiescent>WkTSSFlnk	TRANSITION
chr17	81426966	81431544	DPPA2+4	peak27456	intron (NM_001291324, intron 2 of 27)	21933	NR_036152	100422944	NR_036152	ENSG00000266189	MIR3186	mir-3186	microRNA 3186	ncRNA	intron	Quiescent>Enh	TRANSITION
chr17	81441692	81444469	DPPA2+4	peak27463	exon (NM_001291324, exon 4 of 28)	8107	NR_036152	100422944	NR_036152	ENSG00000266189	MIR3186	mir-3186	microRNA 3186	ncRNA	exon	Quiescent>IntraEnh	TRANSITION
chr17	81463398	81464401	DPPA2+4	peak27468	3' UTR (NM_001291324, exon 28 of 28)	-12712	NR_036152	100422944	NR_036152	ENSG00000266189	MIR3186	mir-3186	microRNA 3186	ncRNA	3' UTR	Quiescent>StrTransc	TRANSITION
chr17	81479421	81482489	DPPA2+4	peak27471	Intergenic	-29767	NR_036152	100422944	NR_036152	ENSG00000266189	MIR3186	mir-3186	microRNA 3186	ncRNA	Intergenic	Quiescent>Enh	TRANSITION
chr17	81498697	81500626	DPPA2+4	peak27475	Intergenic	13137	NR_037688	71	NM_001614	ENSG00000184009	ACTG1	ACT|ACTG|DFNA20|DFNA26|HEL-176	actin gamma 1	protein-coding	Intergenic	Quiescent>WkTransc	TRANSITION
chr17	81511885	81516235	DPPA2+4	peak27480	promoter-TSS (NM_001199954)	-1261	NM_001199954	71	NM_001614	ENSG00000184009	ACTG1	ACT|ACTG|DFNA20|DFNA26|HEL-176	actin gamma 1	protein-coding	promoter-TSS	ActiveTSS>ActiveTSSFlnk	TRANSITION
chr17	81523844	81524730	DPPA2+4	peak27484	Intergenic	-4090	NM_001077182	25794	NM_012418	ENSG00000186765	FSCN2	RFSN|RP30	fascin actin-bundling protein 2, retinal	protein-coding	Intergenic	Quiescent>WkTransc	TRANSITION
chr17	81647625	81648807	DPPA2+4	peak27495	non-coding (NR_110866, exon 4 of 4)	5498	NM_001365725	5148	NM_002602	ENSG00000185527	PDE6G	PDEG|RP57	phosphodiesterase 6G	protein-coding	non-coding	Quiescent>Het	TRANSITION
chr17	81740278	81742218	DPPA2+4	peak27523	Intergenic	28964	NM_001270888	1468	NM_012140	ENSG00000183048	SLC25A10	DIC	solute carrier family 25 member 10	protein-coding	Intergenic	Quiescent>WkTransc	TRANSITION
chr17	81803332	81805743	DPPA2+4	peak27524	promoter-TSS (NM_000160)	388	NM_000160	2642	NM_000160	ENSG00000215644	GCGR	GGR|GL-R	glucagon receptor	protein-coding	promoter-TSS	PRC2Repr>WkTSS	TRANSITION
chr17	81821235	81822875	DPPA2+4	peak27530	TTS (NM_001093767)	11236	NM_001093767	348262	NM_207368	ENSG00000225663	MCRIP1	FAM195B|GRAN2|MCRIP	MAPK regulated corepressor interacting protein 1	protein-coding	TTS	Quiescent>WkTSSFlnk	TRANSITION
chr17	81824008	81824899	DPPA2+4	peak27532	intron (NM_001288799, intron 2 of 3)	8837	NM_001093767	348262	NM_207368	ENSG00000225663	MCRIP1	FAM195B|GRAN2|MCRIP	MAPK regulated corepressor interacting protein 1	protein-coding	intron	Quiescent>IntraEnh	TRANSITION
chr17	81940956	81942178	DPPA2+4	peak27557	exon (NM_001145113, exon 3 of 3)	-4239	NM_001282280	5831	NM_006907	ENSG00000183010	PYCR1	ARCL2B|ARCL3B|P5C|P5CR|PIG45|PP222|PRO3|PYCR	pyrroline-5-carboxylate reductase 1	protein-coding	exon	Quiescent>WkTSSFlnk	TRANSITION
chr17	82225015	82226556	DPPA2+4	peak27615	Intergenic	-2620	NM_001042422	9123	NM_004207	ENSG00000141526	SLC16A3	MCT 3|MCT 4|MCT-3|MCT-4|MCT3|MCT4	solute carrier family 16 member 3	protein-coding	Intergenic	Quiescent>WkTSSFlnk	TRANSITION
chr17	82302216	82303859	DPPA2+4	peak27628	Intergenic	-10224	NR_135639	101929511	NR_135639	ENSG00000265692	LINC01970	-	long intergenic non-protein coding RNA 1970	ncRNA	Intergenic	Quiescent>Enh	TRANSITION
chr17	82313923	82318673	DPPA2+4	peak27629	promoter-TSS (NM_006137)	1310	NM_006137	924	NM_006137	ENSG00000173762	CD7	GP40|LEU-9|TP41|Tp40	CD7 molecule	protein-coding	promoter-TSS	Quiescent>ActiveTSSFlnk	TRANSITION
chr17	82323726	82326251	DPPA2+4	peak27631	intron (NM_003004, intron 2 of 4)	-7381	NM_006137	924	NM_006137	ENSG00000173762	CD7	GP40|LEU-9|TP41|Tp40	CD7 molecule	protein-coding	intron	Quiescent>WkTSSFlnk	TRANSITION
chr17	82668182	82669344	DPPA2+4	peak27672	promoter-TSS (NR_039751)	-456	NR_039751	100616196	NR_039751	ENSG00000266107	MIR4525	-	microRNA 4525	ncRNA	promoter-TSS	Quiescent>WkTSSFlnk	TRANSITION
chr17	82712403	82713916	DPPA2+4	peak27676	TTS (NR_136400)	3093	NR_136400	101929552	NR_136400	ENSG00000263063	LOC101929552	-	uncharacterized LOC101929552	ncRNA	TTS	Quiescent>WkTransc	TRANSITION
chr18	834185	835023	DPPA2+4	peak27713	Intergenic	-22362	NM_005433	7525	NM_005433	ENSG00000176105	YES1	HsT441|P61-YES|Yes|c-yes	YES proto-oncogene 1, Src family tyrosine kinase	protein-coding	Intergenic	Quiescent>WkTSSFlnk	TRANSITION
chr18	3012439	3013316	DPPA2+4	peak27730	promoter-TSS (NM_014646)	-931	NM_014646	9663	NM_014646	ENSG00000101577	LPIN2	-	lipin 2	protein-coding	promoter-TSS	WkTSS>ActiveTSS	TRANSITION
chr18	3025625	3028282	DPPA2+4	peak27732	Intergenic	-15007	NM_014646	9663	NM_014646	ENSG00000101577	LPIN2	-	lipin 2	protein-coding	Intergenic	Quiescent>Enh	TRANSITION
chr18	3062447	3063727	DPPA2+4	peak27740	Intergenic	-51140	NM_014646	9663	NM_014646	ENSG00000101577	LPIN2	-	lipin 2	protein-coding	Intergenic	Quiescent>WkTSSFlnk	TRANSITION
chr18	3525434	3526771	DPPA2+4	peak27765	intron (NM_001242762, intron 7 of 9)	59853	NR_110429	100505592	NR_110428	ENSG00000266835	GAPLINC	LINC01540	gastric adenocarcinoma associated, positive CD44 regulator, long intergenic non-coding RNA	ncRNA	intron	Quiescent>WkTSSFlnk	TRANSITION
chr18	3622378	3625404	DPPA2+4	peak27776	intron (NM_001242761, intron 7 of 11)	20154	NR_119377	84777	NM_032691		DLGAP1-AS2	-	DLGAP1 antisense RNA 2	ncRNA	intron	Enh>ActiveTSSFlnk	TRANSITION
chr18	3641653	3642621	DPPA2+4	peak27782	intron (NM_001242761, intron 7 of 11)	38400	NR_119377	84777	NM_032691		DLGAP1-AS2	-	DLGAP1 antisense RNA 2	ncRNA	intron	Quiescent>WkTSSFlnk	TRANSITION
chr18	3648875	3649704	DPPA2+4	peak27785	intron (NM_001242761, intron 7 of 11)	45553	NR_119377	84777	NM_032691		DLGAP1-AS2	-	DLGAP1 antisense RNA 2	ncRNA	intron	Enh>ActiveTSSFlnk	TRANSITION
chr18	5294485	5297184	DPPA2+4	peak27794	promoter-TSS (NM_001243702)	-109	NM_001243702	7541	NM_003409	ENSG00000198081	ZBTB14	ZF5|ZFP-161|ZFP-5|ZFP161|ZNF478	zinc finger and BTB domain containing 14	protein-coding	promoter-TSS	ActiveTSS>ActiveTSSFlnk	TRANSITION
chr18	8699049	8700202	DPPA2+4	peak27808	intron (NR_120598, intron 1 of 1)	7995	NR_120598	100287082	NR_120598	ENSG00000265962	GACAT2	MTCL1-AS1|MTCL1AS1	gastric cancer associated transcript 2	ncRNA	intron	Quiescent>ActiveTSSFlnk	TRANSITION
chr18	8701685	8702290	DPPA2+4	peak27810	intron (NR_120598, intron 1 of 1)	5633	NR_120598	100287082	NR_120598	ENSG00000265962	GACAT2	MTCL1-AS1|MTCL1AS1	gastric cancer associated transcript 2	ncRNA	intron	Quiescent>ActiveTSSFlnk	TRANSITION
chr18	9079366	9080325	DPPA2+4	peak27818	Intergenic	-22853	NM_021074	4729	NM_021074	ENSG00000178127	NDUFV2	CI-24k|MC1DN7	NADH:ubiquinone oxidoreductase core subunit V2	protein-coding	Intergenic	Quiescent>WkTSSFlnk	TRANSITION
chr18	9090023	9090924	DPPA2+4	peak27821	Intergenic	-12225	NM_021074	4729	NM_021074	ENSG00000178127	NDUFV2	CI-24k|MC1DN7	NADH:ubiquinone oxidoreductase core subunit V2	protein-coding	Intergenic	Quiescent>ActiveTSS	TRANSITION
chr18	9090928	9091594	DPPA2+4	peak27822	Intergenic	-11438	NM_021074	4729	NM_021074	ENSG00000178127	NDUFV2	CI-24k|MC1DN7	NADH:ubiquinone oxidoreductase core subunit V2	protein-coding	Intergenic	Quiescent>WkTSSFlnk	TRANSITION
chr18	9099358	9102938	DPPA2+4	peak27825	Intergenic	-1551	NM_021074	4729	NM_021074	ENSG00000178127	NDUFV2	CI-24k|MC1DN7	NADH:ubiquinone oxidoreductase core subunit V2	protein-coding	Intergenic	Quiescent>ActiveTSSFlnk	TRANSITION
chr18	9136797	9138224	DPPA2+4	peak27828	promoter-TSS (NM_001204056)	-52	NM_001204056	23253	NM_015208	ENSG00000101745	ANKRD12	ANCO-2|ANCO1|GAC-1|Nbla00144	ankyrin repeat domain 12	protein-coding	promoter-TSS	ActiveTSS>WkTSS	TRANSITION
chr18	9474921	9476418	DPPA2+4	peak27832	promoter-TSS (NM_006788)	157	NM_006788	10928	NM_006788	ENSG00000017797	RALBP1	RIP1|RLIP1|RLIP76	ralA binding protein 1	protein-coding	promoter-TSS	ActiveTSS>ActiveTSSFlnk	TRANSITION
chr18	11849670	11850530	DPPA2+4	peak27858	promoter-TSS (NM_020412)	-1313	NM_020412	57132	NM_020412	ENSG00000255112	CHMP1B	C10orf2|C18-ORF2|C18orf2|CHMP1.5|Vps46-2|Vps46B|hVps46-2	charged multivesicular body protein 1B	protein-coding	promoter-TSS	Enh>ActiveTSS	TRANSITION
chr18	12270944	12272231	DPPA2+4	peak27868	intron (NM_001279, intron 3 of 4)	17227	NM_001279	1149	NM_001279	ENSG00000176194	CIDEA	CIDE-A	cell death inducing DFFA like effector a	protein-coding	intron	Quiescent>WkTransc	TRANSITION
chr18	12776597	12778132	DPPA2+4	peak27889	Intergenic	-27943	NR_110763	100996324	NR_110763		LINC01882	-	long intergenic non-protein coding RNA 1882	ncRNA	Intergenic	Quiescent>WkTSSFlnk	TRANSITION
chr18	12947952	12948800	DPPA2+4	peak27893	promoter-TSS (NM_001013437)	365	NM_001013437	81929	NM_031216	ENSG00000085415	SEH1L	SEC13L|SEH1A|SEH1B|Seh1	SEH1 like nucleoporin	protein-coding	promoter-TSS	WkTSS>ActiveTSSFlnk	TRANSITION
chr18	13216885	13219023	DPPA2+4	peak27896	promoter-TSS (NM_181482)	-806	NM_181482	753	NM_004338	ENSG00000168675	LDLRAD4	C18orf1	low density lipoprotein receptor class A domain containing 4	protein-coding	promoter-TSS	PRC2Repr>WkTSS	TRANSITION
chr18	14177216	14178129	DPPA2+4	peak27902	promoter-TSS (NR_040113)	-1424	NR_040113	440482	NM_001029999		ANKRD20A5P	ANKRD20A5	ankyrin repeat domain 20 family member A5, pseudogene	pseudo	promoter-TSS	Quiescent>WkTSS	TRANSITION
chr18	14457833	14459861	DPPA2+4	peak27908	Intergenic	39859	NR_024076	440224	NR_024076	ENSG00000265766	CXADRP3	-	CXADR pseudogene 3	pseudo	Intergenic	Quiescent>WkTSS	TRANSITION
chr18	21611040	21612536	DPPA2+4	peak27918	promoter-TSS (NM_001291916)	-526	NM_001291916	6632	NM_006938	ENSG00000167088	SNRPD1	HsT2456|SMD1|SNRPD|Sm-D1	small nuclear ribonucleoprotein D1 polypeptide	protein-coding	promoter-TSS	Quiescent>WkTransc	TRANSITION
chr18	23105936	23107166	DPPA2+4	peak27931	Intergenic	-28013	NM_001256438	91768	NM_138375	ENSG00000134508	CABLES1	CABL1|CABLES|HsT2563|IK3-1	Cdk5 and Abl enzyme substrate 1	protein-coding	Intergenic	Enh>ActiveTSS	TRANSITION
chr18	24271455	24272236	DPPA2+4	peak27952	promoter-TSS (NM_018030)	386	NM_018030	114876	NM_018030	ENSG00000141447	OSBPL1A	ORP-1|ORP1|OSBPL1B	oxysterol binding protein like 1A	protein-coding	promoter-TSS	ActiveTSS>WkTSS	TRANSITION
chr18	35580721	35582342	DPPA2+4	peak27977	Intergenic	-10205	NR_039771	100616257	NR_039771	ENSG00000283514	MIR3975	-	microRNA 3975	ncRNA	Intergenic	ActiveTSS>WkTSS	TRANSITION
chr18	35972028	35972877	DPPA2+4	peak27978	promoter-TSS (NM_001201474)	-172	NM_001201474	83608	NM_031446	ENSG00000141428	C18orf21	HsT3108|PNAS-124|PNAS-131|XTP13	chromosome 18 open reading frame 21	protein-coding	promoter-TSS	ActiveTSS>WkTSS	TRANSITION
chr18	58816485	58816883	DPPA2+4	peak28036	intron (NR_146904, intron 1 of 2)	2804	NR_146904	105372147	NR_146904	ENSG00000267593	LINC01926	-	long intergenic non-protein coding RNA 1926	ncRNA	intron	Quiescent>WkTSS	TRANSITION
chr18	58846960	58847497	DPPA2+4	peak28037	Intergenic	-15695	NM_001318726	55205	NM_018181	ENSG00000074657	ZNF532	-	zinc finger protein 532	protein-coding	Intergenic	Quiescent>ActiveTSS	TRANSITION
chr18	62522144	62525509	DPPA2+4	peak28052	promoter-TSS (NR_126534)	802	NR_126534	54877	NM_017742	ENSG00000141664	ZCCHC2	C18orf49	zinc finger CCHC-type containing 2	protein-coding	promoter-TSS	ActiveTSS>WkTSS	TRANSITION
chr18	62596020	62597027	DPPA2+4	peak28055	Intergenic	73499	NR_126534	54877	NM_017742	ENSG00000141664	ZCCHC2	C18orf49	zinc finger CCHC-type containing 2	protein-coding	Intergenic	Quiescent>WkTSS	TRANSITION
chr18	66107727	66108187	DPPA2+4	peak28068	Intergenic	356945	NM_001362438	1005	NM_004361	ENSG00000081138	CDH7	CDH7L1	cadherin 7	protein-coding	Intergenic	Quiescent>WkTransc	TRANSITION
chr18	67954366	67954873	DPPA2+4	peak28083	Intergenic	-139798	NR_146471	101927430	NR_146471	ENSG00000265555	LINC01903	-	long intergenic non-protein coding RNA 1903	ncRNA	Intergenic	Quiescent>ActiveTSS	TRANSITION
chr18	70250742	70251181	DPPA2+4	peak28091	Intergenic	-38083	NM_004232	9306	NM_004232	ENSG00000170677	SOCS6	CIS-4|CIS4|HSPC060|SOCS-4|SOCS-6|SOCS4|SSI4|STAI4|STATI4	suppressor of cytokine signaling 6	protein-coding	Intergenic	Quiescent>ActiveTSS	TRANSITION
chr18	70460008	70460411	DPPA2+4	peak28099	Intergenic	-75619	NR_110764	101060542	NR_110764	ENSG00000266278	LINC01910	-	long intergenic non-protein coding RNA 1910	ncRNA	Intergenic	Quiescent>WkTSS	TRANSITION
chr18	70461518	70462369	DPPA2+4	peak28100	Intergenic	-77353	NR_110764	101060542	NR_110764	ENSG00000266278	LINC01910	-	long intergenic non-protein coding RNA 1910	ncRNA	Intergenic	Quiescent>WkTSS	TRANSITION
chr18	76350171	76351177	DPPA2+4	peak28111	Intergenic	-140978	NR_136504	101927989	NR_136504	ENSG00000265778	LOC101927989	-	uncharacterized LOC101927989	ncRNA	Intergenic	Quiescent>WkTransc	TRANSITION
chr18	76496973	76497560	DPPA2+4	peak28124	3' UTR (NM_001272093, exon 2 of 2)	1928	NM_001272093	400658	NM_001272093		C18orf65	-	chromosome 18 open reading frame 65	protein-coding	3' UTR	Quiescent>ActiveTSS	TRANSITION
chr18	76503322	76504404	DPPA2+4	peak28126	Intergenic	8524	NM_001272093	400658	NM_001272093		C18orf65	-	chromosome 18 open reading frame 65	protein-coding	Intergenic	Quiescent>WkTSS	TRANSITION
chr18	76517872	76519562	DPPA2+4	peak28127	Intergenic	-9938	NR_015417	284276	NR_015417	ENSG00000266256	LINC00908	-	long intergenic non-protein coding RNA 908	ncRNA	Intergenic	Quiescent>WkTSS	TRANSITION
chr18	79987975	79989169	DPPA2+4	peak28156	promoter-TSS (NR_131175)	-9	NR_131175	10907	NM_006701	ENSG00000141759	TXNL4A	BMKS|DIB1|DIM1|SNRNP15|TXNL4|U5-15kD	thioredoxin like 4A	protein-coding	promoter-TSS	ActiveTSS>WkTSS	TRANSITION
chr19	291612	292889	DPPA2+4	peak28167	promoter-TSS (NM_177526)	-848	NM_177526	8612	NM_003712	ENSG00000141934	PLPP2	LPP2|PAP-2c|PAP2-g|PPAP2C	phospholipid phosphatase 2	protein-coding	promoter-TSS	Quiescent>WkTSSFlnk	TRANSITION
chr19	470327	471616	DPPA2+4	peak28179	intron (NM_182577, intron 2 of 3)	4011	NM_182577	284451	NM_182577	ENSG00000181781	ODF3L2	C19orf19	outer dense fiber of sperm tails 3 like 2	protein-coding	intron	Quiescent>WkTSSFlnk	TRANSITION
chr19	490580	492449	DPPA2+4	peak28184	Intergenic	-4971	NM_130760	8174	NM_130760	ENSG00000099866	MADCAM1	MACAM1	mucosal vascular addressin cell adhesion molecule 1	protein-coding	Intergenic	Quiescent>ActiveTSS	TRANSITION
chr19	548977	550244	DPPA2+4	peak28204	intron (NM_001258351, intron 4 of 4)	5558	NM_001258351	3004	NM_005317	ENSG00000197540	GZMM	LMET1|MET1	granzyme M	protein-coding	intron	Quiescent>WkTransc	TRANSITION
chr19	601628	603378	DPPA2+4	peak28221	intron (NM_001194, intron 1 of 7)	12622	NM_001194	610	NM_001194	ENSG00000099822	HCN2	BCNG-2|BCNG2|HAC-1	hyperpolarization activated cyclic nucleotide gated potassium and sodium channel 2	protein-coding	intron	Quiescent>WkTransc	TRANSITION
chr19	606837	609545	DPPA2+4	peak28223	intron (NM_001194, intron 4 of 7)	18310	NM_001194	610	NM_001194	ENSG00000099822	HCN2	BCNG-2|BCNG2|HAC-1	hyperpolarization activated cyclic nucleotide gated potassium and sodium channel 2	protein-coding	intron	Quiescent>WkTSSFlnk	TRANSITION
chr19	672694	674124	DPPA2+4	peak28241	Intergenic	-2983	NM_005860	10272	NM_005860	ENSG00000070404	FSTL3	FLRG|FSRP	follistatin like 3	protein-coding	Intergenic	Quiescent>WkTransc	TRANSITION
chr19	685130	686144	DPPA2+4	peak28246	TTS (NM_214710)	9245	NM_005860	10272	NM_005860	ENSG00000070404	FSTL3	FLRG|FSRP	follistatin like 3	protein-coding	TTS	Quiescent>WkTransc	TRANSITION
chr19	690759	691058	DPPA2+4	peak28247	intron (NM_001308209, intron 3 of 4)	4543	NM_001308209	400668	NM_214710	ENSG00000185198	PRSS57	NSP4|PRSSL1|UNQ782	serine protease 57	protein-coding	intron	Quiescent>WkTransc	TRANSITION
chr19	727605	728287	DPPA2+4	peak28251	intron (NM_002579, intron 4 of 8)	19011	NM_002579	5064	NM_002579	ENSG00000099864	PALM	PALM1	paralemmin	protein-coding	intron	Quiescent>Enh	TRANSITION
chr19	733851	734562	DPPA2+4	peak28252	intron (NM_002579, intron 6 of 8)	-16905	NM_173481	126353	NM_173481	ENSG00000099812	MISP	C19orf21|MISP1	mitotic spindle positioning	protein-coding	intron	Quiescent>WkTransc	TRANSITION
chr19	773108	774040	DPPA2+4	peak28258	Intergenic	22462	NR_135168	126353	NM_173481	ENSG00000099812	MISP	C19orf21|MISP1	mitotic spindle positioning	protein-coding	Intergenic	Quiescent>WkTSSFlnk	TRANSITION
chr19	778350	780332	DPPA2+4	peak28259	Intergenic	-18111	NM_031990	5725	NM_002819	ENSG00000011304	PTBP1	HNRNP-I|HNRNPI|HNRPI|PTB|PTB-1|PTB-T|PTB2|PTB3|PTB4|pPTB	polypyrimidine tract binding protein 1	protein-coding	Intergenic	Quiescent>WkTransc	TRANSITION
chr19	787305	790145	DPPA2+4	peak28262	Intergenic	-8727	NM_031990	5725	NM_002819	ENSG00000011304	PTBP1	HNRNP-I|HNRNPI|HNRPI|PTB|PTB-1|PTB-T|PTB2|PTB3|PTB4|pPTB	polypyrimidine tract binding protein 1	protein-coding	Intergenic	Quiescent>Enh	TRANSITION
chr19	790590	792048	DPPA2+4	peak28263	Intergenic	-6133	NM_031990	5725	NM_002819	ENSG00000011304	PTBP1	HNRNP-I|HNRNPI|HNRPI|PTB|PTB-1|PTB-T|PTB2|PTB3|PTB4|pPTB	polypyrimidine tract binding protein 1	protein-coding	Intergenic	Quiescent>Enh	TRANSITION
chr19	792212	793079	DPPA2+4	peak28264	Intergenic	-4806	NM_031990	5725	NM_002819	ENSG00000011304	PTBP1	HNRNP-I|HNRNPI|HNRPI|PTB|PTB-1|PTB-T|PTB2|PTB3|PTB4|pPTB	polypyrimidine tract binding protein 1	protein-coding	Intergenic	Quiescent>ActiveTSSFlnk	TRANSITION
chr19	825478	827212	DPPA2+4	peak28276	promoter-TSS (NM_001700)	-1492	NM_001700	566	NM_001700	ENSG00000172232	AZU1	AZAMP|AZU|CAP37|HBP|HUMAZUR|NAZC|hHBP	azurocidin 1	protein-coding	promoter-TSS	Quiescent>WkTSSFlnk	TRANSITION
chr19	827431	828119	DPPA2+4	peak28277	promoter-TSS (NM_001700)	-62	NM_001700	566	NM_001700	ENSG00000172232	AZU1	AZAMP|AZU|CAP37|HBP|HUMAZUR|NAZC|hHBP	azurocidin 1	protein-coding	promoter-TSS	Quiescent>WkTSSFlnk	TRANSITION
chr19	829515	832024	DPPA2+4	peak28278	exon (NM_001700, exon 4 of 5)	2933	NM_001700	566	NM_001700	ENSG00000172232	AZU1	AZAMP|AZU|CAP37|HBP|HUMAZUR|NAZC|hHBP	azurocidin 1	protein-coding	exon	Quiescent>WkTransc	TRANSITION
chr19	834141	836933	DPPA2+4	peak28280	Intergenic	-5462	NM_002777	5657	NM_002777	ENSG00000196415	PRTN3	ACPA|AGP7|C-ANCA|CANCA|MBN|MBT|NP-4|NP4|P29|PR-3|PR3	proteinase 3	protein-coding	Intergenic	Quiescent>WkTSSFlnk	TRANSITION
chr19	914149	915328	DPPA2+4	peak28314	Intergenic	-1520	NM_138774	91300	NM_138774	ENSG00000198858	R3HDM4	C19orf22	R3H domain containing 4	protein-coding	Intergenic	Quiescent>WkTSSFlnk	TRANSITION
chr19	1025390	1026980	DPPA2+4	peak28346	promoter-TSS (NM_001303499)	-423	NM_001303499	1265	NM_004368	ENSG00000064666	CNN2	-	calponin 2	protein-coding	promoter-TSS	Quiescent>WkTransc	TRANSITION
chr19	1070569	1073575	DPPA2+4	peak28359	promoter-TSS (NM_001282335)	862	NM_001282335	23526	NM_012292	ENSG00000180448	ARHGAP45	HA-1|HLA-HA1|HMHA1	Rho GTPase activating protein 45	protein-coding	promoter-TSS	Quiescent>WkTransc	TRANSITION
chr19	1297159	1298996	DPPA2+4	peak28420	intron (NM_001405, intron 2 of 3)	12205	NM_001405	1943	NM_001405	ENSG00000099617	EFNA2	ELF-1|EPLG6|HEK7-L|LERK-6|LERK6	ephrin A2	protein-coding	intron	Quiescent>WkTSSFlnk	TRANSITION
chr19	1299125	1301002	DPPA2+4	peak28421	3' UTR (NM_001405, exon 4 of 4)	14191	NM_001405	1943	NM_001405	ENSG00000099617	EFNA2	ELF-1|EPLG6|HEK7-L|LERK-6|LERK6	ephrin A2	protein-coding	3' UTR	Quiescent>WkTransc	TRANSITION
chr19	1302224	1303007	DPPA2+4	peak28422	Intergenic	16743	NM_001405	1943	NM_001405	ENSG00000099617	EFNA2	ELF-1|EPLG6|HEK7-L|LERK-6|LERK6	ephrin A2	protein-coding	Intergenic	Quiescent>WkTransc	TRANSITION
chr19	1303974	1305334	DPPA2+4	peak28423	Intergenic	18781	NM_001405	1943	NM_001405	ENSG00000099617	EFNA2	ELF-1|EPLG6|HEK7-L|LERK-6|LERK6	ephrin A2	protein-coding	Intergenic	Quiescent>WkTransc	TRANSITION
chr19	1307031	1308007	DPPA2+4	peak28425	Intergenic	21646	NM_001405	1943	NM_001405	ENSG00000099617	EFNA2	ELF-1|EPLG6|HEK7-L|LERK-6|LERK6	ephrin A2	protein-coding	Intergenic	Quiescent>ActiveTSSFlnk	TRANSITION
chr19	1310512	1312544	DPPA2+4	peak28427	Intergenic	25655	NM_001405	1943	NM_001405	ENSG00000099617	EFNA2	ELF-1|EPLG6|HEK7-L|LERK-6|LERK6	ephrin A2	protein-coding	Intergenic	Quiescent>WkTSSFlnk	TRANSITION
chr19	1335533	1336890	DPPA2+4	peak28432	Intergenic	-18747	NR_024247	84939	NM_032220	ENSG00000160953	PWWP3A	EXPAND1|HSPC211|MUM-1|MUM1	PWWP domain containing 3A, DNA repair factor	protein-coding	Intergenic	Quiescent>WkTSSFlnk	TRANSITION
chr19	1436398	1437128	DPPA2+4	peak28456	Intergenic	-1601	NM_001018	6209	NM_001018	ENSG00000115268	RPS15	RIG|S15	ribosomal protein S15	protein-coding	Intergenic	WkTransc>WkTSSFlnk	TRANSITION
chr19	1481616	1484709	DPPA2+4	peak28474	intron (NM_017573, intron 12 of 14)	-3948	NM_152482	148223	NM_152482	ENSG00000119559	C19orf25	-	chromosome 19 open reading frame 25	protein-coding	intron	Quiescent>WkTransc	TRANSITION
chr19	1486671	1487828	DPPA2+4	peak28475	exon (NM_017573, exon 7 of 15)	3200	NM_017573	54760	NM_017573	ENSG00000115257	PCSK4	PC4|SPC5	proprotein convertase subtilisin/kexin type 4	protein-coding	exon	Quiescent>WkTSSFlnk	TRANSITION
chr19	1489206	1490199	DPPA2+4	peak28476	promoter-TSS (NM_017573)	747	NM_017573	54760	NM_017573	ENSG00000115257	PCSK4	PC4|SPC5	proprotein convertase subtilisin/kexin type 4	protein-coding	promoter-TSS	Quiescent>Enh	TRANSITION
chr19	1514866	1515238	DPPA2+4	peak28487	Intergenic	-2033	NM_213604	339366	NM_213604	ENSG00000185761	ADAMTSL5	THSD6	ADAMTS like 5	protein-coding	Intergenic	Quiescent>WkTSSFlnk	TRANSITION
chr19	1887009	1888154	DPPA2+4	peak28570	Intergenic	-2086	NM_031213	81926	NM_031213	ENSG00000129968	ABHD17A	C19orf27|FAM108A1	abhydrolase domain containing 17A	protein-coding	Intergenic	Quiescent>WkTransc	TRANSITION
chr19	1894114	1895322	DPPA2+4	peak28572	Intergenic	-9222	NM_031213	81926	NM_031213	ENSG00000129968	ABHD17A	C19orf27|FAM108A1	abhydrolase domain containing 17A	protein-coding	Intergenic	Quiescent>WkTransc	TRANSITION
chr19	1895426	1896720	DPPA2+4	peak28573	Intergenic	-9326	NM_001329539	113178	NM_079834	ENSG00000227500	SCAMP4	SCAMP-4	secretory carrier membrane protein 4	protein-coding	Intergenic	Quiescent>WkTSSFlnk	TRANSITION
chr19	1901887	1903041	DPPA2+4	peak28577	Intergenic	-2935	NM_001329539	113178	NM_079834	ENSG00000227500	SCAMP4	SCAMP-4	secretory carrier membrane protein 4	protein-coding	Intergenic	Quiescent>WkTSSFlnk	TRANSITION
chr19	1941187	1942050	DPPA2+4	peak28590	promoter-TSS (NM_001319)	447	NM_001319	1455	NM_001319	ENSG00000133275	CSNK1G2	CK1g2	casein kinase 1 gamma 2	protein-coding	promoter-TSS	WkTSS>ActiveTSS	TRANSITION
chr19	2031944	2032975	DPPA2+4	peak28608	Intergenic	-16746	NM_017797	55643	NM_017797	ENSG00000133243	BTBD2	-	BTB domain containing 2	protein-coding	Intergenic	Enh>WkTSSFlnk	TRANSITION
chr19	2057932	2059692	DPPA2+4	peak28618	Intergenic	-7568	NM_017572	2872	NM_017572	ENSG00000099875	MKNK2	GPRK7|MNK2	MAPK interacting serine/threonine kinase 2	protein-coding	Intergenic	Enh>ActiveTSSFlnk	TRANSITION
chr19	2063981	2065496	DPPA2+4	peak28621	Intergenic	-13495	NM_017572	2872	NM_017572	ENSG00000099875	MKNK2	GPRK7|MNK2	MAPK interacting serine/threonine kinase 2	protein-coding	Intergenic	Quiescent>WkTSSFlnk	TRANSITION
[truncated: 2,141 more rows]

## Sheet: H1299_CTRL_TO_DOX
chr	start	end	class	peakid	Annotation	Distance.to.TSS	Nearest.PromoterID	Entrez.ID	Nearest.Refseq	Nearest.Ensembl	Gene.Name	Gene.Alias	Gene.Description	Gene.Type	simple	transition_recode (CTRL_TO_DOX)	transition_type
[truncated: 11,176 more rows]
