# Supplementary material for: Embryonic stem cell factors DPPA2/4 amplify active H3K4me3–H2AK119ub chromatin domains in non-small cell lung cancer
Source: Genes Dev. 2026 May 1;40(9-10):756–76. doi: 10.1101/gad.353102.125 (PMC13138344; doi:10.1101/gad.353102.125)
Supplement: Supplement 14 [file Supplemental_Table_12_H1299_ChIP_CNR_consensus_peak_sets1.xlsx]

## Sheet: H1299_DOX_DPPA2_MAB4356_EPIC2
chr	start	end	peakid	Annotation	Distance.to.TSS	Nearest.PromoterID	Entrez.ID	Nearest.Refseq	Nearest.Ensembl	Gene.Name	Gene.Alias	Gene.Description	Gene.Type	simple
chr8	143935001	143955099	peak5280	promoter-TSS (NR_030383)	229	NR_030383	724031	NR_030383	ENSG00000207574	MIR661	MIRN661|hsa-mir-661	microRNA 661	ncRNA	promoter-TSS
chr22	46068401	46082399	peak11280	Intergenic	-4379	NR_148973	642648	NR_148973		LINC02939	-	long intergenic non-protein coding RNA 2939	ncRNA	Intergenic
chr9	136839801	136851599	peak5843	exon (NM_001080482, exon 3 of 3)	3222	NM_001080482	389813	NM_001080482	ENSG00000232434	AJM1	C9orf172|ajm-1	apical junction component 1 homolog	protein-coding	exon
chr17	81391301	81402599	peak9550	promoter-TSS (NM_001291324)	1493	NM_001291324	57597	NM_024696	ENSG00000266074	BAHCC1	BAHD2	BAH domain and coiled-coil containing 1	protein-coding	promoter-TSS
chr7	5419601	5430799	peak4203	Intergenic	-1654	NM_001080495	84629	NM_001013722	ENSG00000182095	TNRC18	CAGL79|TNRC18A	trinucleotide repeat containing 18	protein-coding	Intergenic
chr17	2391701	2402799	peak8845	intron (NM_020310, intron 1 of 5)	3810	NM_020310	4335	NM_020310	ENSG00000070444	MNT	MAD6|MXD6|ROX|bHLHd3|lncRNA-HAL	MAX network transcriptional repressor	protein-coding	intron
chr17	48576301	48586299	peak9226	promoter-TSS (NM_001330322)	1079	NM_001330322	3213	NM_002146	ENSG00000120093	HOXB3	HOX2|HOX2G|Hox-2.7	homeobox B3	protein-coding	promoter-TSS
chr19	13832601	13842099	peak10087	promoter-TSS (NR_029495)	-691	NR_029495	407010	NR_029495	ENSG00000207980	MIR23A	MIRN23A|hsa-mir-23a|miRNA23A|mir-23a	microRNA 23a	ncRNA	promoter-TSS
chr12	121796201	121805599	peak7273	intron (NR_152738, intron 3 of 4)	2046	NR_152736	338799	NM_178538	ENSG00000212694	LINC01089	LIMT	long intergenic non-protein coding RNA 1089	ncRNA	intron
chr17	8118301	8127199	peak8933	promoter-TSS (NM_032580)	1356	NM_032580	84667	NM_032580	ENSG00000179111	HES7	SCDO4|bHLHb37|hHes7	hes family bHLH transcription factor 7	protein-coding	promoter-TSS
chr15	96328701	96337399	peak8227	promoter-TSS (NR_031715)	-211	NR_031715	100302258	NR_031715	ENSG00000283888	MIR1469	MIRN1469|hsa-mir-1469	microRNA 1469	ncRNA	promoter-TSS
chr8	144330501	144338999	peak5305	intron (NM_031309, intron 1 of 1)	1732	NM_031309	83482	NM_031309	ENSG00000261678	SCRT1	SCRT|ZNF898	scratch family transcriptional repressor 1	protein-coding	intron
chr2	172095101	172103499	peak1505	TTS (NM_004405)	3600	NM_004405	1746	NM_004405	ENSG00000115844	DLX2	TES-1|TES1	distal-less homeobox 2	protein-coding	TTS
chr17	17806901	17815299	peak9004	TTS (NM_001005291)	2445	NR_106835	102465466	NR_106835	ENSG00000274111	MIR6777	hsa-mir-6777	microRNA 6777	ncRNA	TTS
chr17	8150701	8159099	peak8935	Intergenic	-2496	NM_002616	5187	NM_002616	ENSG00000179094	PER1	PER|RIGUI|hPER	period circadian regulator 1	protein-coding	Intergenic
chr12	6531701	6540099	peak6772	promoter-TSS (NM_001256799)	636	NM_001256799	2597	NM_002046	ENSG00000111640	GAPDH	G3PD|GAPD|HEL-S-162eP	glyceraldehyde-3-phosphate dehydrogenase	protein-coding	promoter-TSS
chr16	678401	686799	peak8275	non-coding (NR_136652, exon 7 of 7)	1734	NM_001323922	339123	NM_001005920	ENSG00000161999	JMJD8	C16orf20|PP14397	jumonji domain containing 8	protein-coding	non-coding
chr17	1484601	1492999	peak8826	intron (NM_001080779, intron 1 of 31)	2879	NM_033375	4641	NM_033375	ENSG00000197879	MYO1C	MMI-beta|MMIb|MyoIC|NMI|myr2	myosin IC	protein-coding	intron
chr14	105086401	105094599	peak7864	Intergenic	-3647	NR_110546	102723354	NR_110546		LINC02298	-	long intergenic non-protein coding RNA 2298	ncRNA	Intergenic
chr19	1464401	1472499	peak9836	exon (NM_001351273, exon 14 of 14)	10765	NM_152482	148223	NM_152482	ENSG00000119559	C19orf25	-	chromosome 19 open reading frame 25	protein-coding	exon
chr1	234605801	234613799	peak928	promoter-TSS (NM_182972)	-275	NM_182972	359948	NM_182972	ENSG00000168264	IRF2BP2	CVID14	interferon regulatory factor 2 binding protein 2	protein-coding	promoter-TSS
chr19	18431601	18439599	peak10169	non-coding (NR_045573, exon 8 of 10)	1709	NM_001253389	51477	NM_016368	ENSG00000105655	ISYNA1	INO1|INOS|IPS|IPS 1|IPS-1	inositol-3-phosphate synthase 1	protein-coding	non-coding
chr19	1268801	1276699	peak9829	non-coding (NR_023312, exon 6 of 7)	-2490	NR_027271	148046	NM_152480	ENSG00000267493	CIRBP-AS1	C19orf23	CIRBP antisense RNA 1	ncRNA	non-coding
chr9	137216701	137224599	peak5875	promoter-TSS (NM_031297)	673	NM_031297	727800	NM_031297	ENSG00000212864	RNF208	-	ring finger protein 208	protein-coding	promoter-TSS
chr11	63762101	63769999	peak6411	exon (NM_001144936, exon 2 of 5)	2725	NM_001144936	65998	NM_023941	ENSG00000188070	ZFTA	C11orf95	zinc finger translocation associated	protein-coding	exon
chr17	21281401	21289299	peak9049	promoter-TSS (NM_145109)	639	NM_145109	5606	NM_002756	ENSG00000034152	MAP2K3	MAPKK3|MEK3|MKK3|PRKMK3|SAPKK-2|SAPKK2	mitogen-activated protein kinase kinase 3	protein-coding	promoter-TSS
chr18	3447301	3455099	peak9621	promoter-TSS (NM_001374397)	-393	NM_001374397	7050	NM_003244	ENSG00000177426	TGIF1	HPE4|TGIF	TGFB induced factor homeobox 1	protein-coding	promoter-TSS
chr11	65887701	65895499	peak6480	promoter-TSS (NM_006848)	927	NM_006848	11007	NM_006848	ENSG00000175602	CCDC85B	DIPA	coiled-coil domain containing 85B	protein-coding	promoter-TSS
chr6	34242101	34249799	peak3688	TTS (NR_155742)	3056	NM_001008703	221491	NM_178508	ENSG00000186577	SMIM29	C6orf1|LBH	small integral membrane protein 29	protein-coding	TTS
chr8	53879301	53886999	peak4973	intron (NR_104579, intron 1 of 3)	2278	NM_003702	8601	NM_003702	ENSG00000147509	RGS20	RGSZ1|ZGAP1|g(z)GAP|gz-GAP	regulator of G protein signaling 20	protein-coding	intron
chr19	13149401	13157099	peak10079	exon (NM_004907, exon 2 of 2)	2839	NM_004907	9592	NM_004907	ENSG00000160888	IER2	CHX1|ETR101	immediate early response 2	protein-coding	exon
chr1	85576101	85583699	peak475	promoter-TSS (NM_001554)	-861	NM_001554	3491	NM_001554	ENSG00000142871	CCN1	CYR61|GIG1|IGFBP10	cellular communication network factor 1	protein-coding	promoter-TSS
chr2	43221101	43228699	peak1131	exon (NM_006887, exon 2 of 2)	1706	NM_006887	678	NM_006887	ENSG00000152518	ZFP36L2	BRF2|ERF-2|ERF2|OOMD13|OZEMA13|RNF162C|TIS11D	ZFP36 ring finger protein like 2	protein-coding	exon
chr17	82235101	82242599	peak9590	TTS (NM_001363749)	2182	NR_106845	102465472	NR_106845	ENSG00000284574	MIR6787	hsa-mir-6787	microRNA 6787	ncRNA	TTS
chr4	2412401	2419899	peak2429	intron (NM_020972, intron 1 of 12)	2495	NM_001172656	57732	NM_020972	ENSG00000159733	ZFYVE28	LST2|LYST2|lst-2	zinc finger FYVE-type containing 28	protein-coding	intron
chr14	104967301	104974799	peak7856	promoter-TSS (NM_001350929)	-543	NM_001350929	113146	NM_138420	ENSG00000185567	AHNAK2	C14orf78	AHNAK nucleoprotein 2	protein-coding	promoter-TSS
chr17	48546101	48553499	peak9224	3' UTR (NM_001384747, exon 3 of 3)	-4769	NM_002145	3212	NM_002145	ENSG00000173917	HOXB2	HOX2|HOX2H|Hox-2.8|K8	homeobox B2	protein-coding	3' UTR
chr13	99980001	99987399	peak7455	intron (NM_007129, intron 1 of 2)	1916	NM_007129	7546	NM_007129	ENSG00000043355	ZIC2	HPE5	Zic family member 2	protein-coding	intron
chr16	85609101	85616299	peak8692	promoter-TSS (NM_001278184)	-622	NM_001278184	23199	NM_014615	ENSG00000131149	GSE1	CRHSP24|KIAA0182	Gse1 coiled-coil protein	protein-coding	promoter-TSS
chr8	143595401	143602599	peak5256	promoter-TSS (NM_032862)	1169	NM_032862	84948	NM_032862	ENSG00000179886	TIGD5	-	tigger transposable element derived 5	protein-coding	promoter-TSS
chr1	156746101	156753299	peak722	intron (NM_001319186, intron 1 of 5)	1593	NM_001319187	3068	NM_004494	ENSG00000143321	HDGF	HMG1L2	heparin binding growth factor	protein-coding	intron
chr11	828601	835699	peak6252	promoter-TSS (NM_001039490)	-802	NM_001039490	977	NM_004357	ENSG00000177697	CD151	EBS7|GP27|MER2|PETA-3|RAPH|SFA1|TSPAN24	CD151 molecule (Raph blood group)	protein-coding	promoter-TSS
chr6	10408501	10415599	peak3435	promoter-TSS (NR_033910)	-268	NR_033910	100130275	NR_033910		TFAP2A-AS1	-	TFAP2A antisense RNA 1	ncRNA	promoter-TSS
chr22	46532901	46539999	peak11286	promoter-TSS (NM_014246)	1170	NM_014246	9620	NM_014246	ENSG00000075275	CELSR1	ADGRC1|CDHF9|FMI2|HFMI2|LMPHM9|ME2	cadherin EGF LAG seven-pass G-type receptor 1	protein-coding	promoter-TSS
chr15	75450301	75457299	peak8144	intron (NM_001145357, intron 1 of 20)	2015	NM_001145357	25942	NM_015477	ENSG00000169375	SIN3A	CHR15DELq24|DEL15Q24|WITKOS	SIN3 transcription regulator family member A	protein-coding	intron
chr9	136720301	136727199	peak5838	TTS (NR_024543)	2487	NR_002975	677824	NR_002975	ENSG00000280496	SNORA17B	ACA43|SNORA43	small nucleolar RNA, H/ACA box 17B	snoRNA	TTS
chr19	12788001	12794899	peak10065	promoter-TSS (NM_002229)	-36	NM_002229	3726	NM_002229	ENSG00000171223	JUNB	AP-1	JunB proto-oncogene, AP-1 transcription factor subunit	protein-coding	promoter-TSS
chr16	87865101	87871999	peak8718	promoter-TSS (NM_003486)	957	NM_003486	8140	NM_003486	ENSG00000103257	SLC7A5	4F2LC|CD98|D16S469E|E16|LAT1|MPE16	solute carrier family 7 member 5	protein-coding	promoter-TSS
chr2	226795201	226801999	peak1670	promoter-TSS (NM_005544)	1220	NM_005544	3667	NM_005544	ENSG00000169047	IRS1	HIRS-1	insulin receptor substrate 1	protein-coding	promoter-TSS
chr8	144461301	144468099	peak5316	promoter-TSS (NM_032687)	792	NM_032687	84773	NM_032687	ENSG00000291317	TMEM276	-	transmembrane protein 276	protein-coding	promoter-TSS
chr19	1240901	1247699	peak9823	intron (NM_001001975, intron 3 of 4)	2549	NM_001001975	513	NM_001687	ENSG00000099624	ATP5F1D	ATP5D|MC5DN5	ATP synthase F1 subunit delta	protein-coding	intron
chr14	105485601	105492299	peak7882	promoter-TSS (NM_001198983)	-905	NM_001198983	283643	NM_173608	ENSG00000185347	TEDC1	C14orf80	tubulin epsilon and delta complex 1	protein-coding	promoter-TSS
chr7	101159701	101166399	peak4564	exon (NM_003378, exon 2 of 2)	2519	NM_003378	7425	NM_003378	ENSG00000128564	VGF	SCG7|SgVII	VGF nerve growth factor inducible	protein-coding	exon
chr2	231706101	231712799	peak1692	promoter-TSS (NM_001099285)	925	NM_001099285	5757	NM_002823	ENSG00000187514	PTMA	TMSA	prothymosin alpha	protein-coding	promoter-TSS
chr9	95505501	95512199	peak5515	promoter-TSS (NM_001354918)	416	NM_001354918	5727	NM_000264	ENSG00000185920	PTCH1	BCNS|BCNS1|NBCCS|PTC|PTC1|PTCH	patched 1	protein-coding	promoter-TSS
chr19	42279601	42286299	peak10355	intron (NM_001379480, intron 2 of 20)	-1519	NM_015125	23152	NM_015125	ENSG00000079432	CIC	MRD45	capicua transcriptional repressor	protein-coding	intron
chr20	63828001	63834599	peak10900	promoter-TSS (NM_001369741)	-36	NM_001369741	140685	NM_025224	ENSG00000130584	ZBTB46	BTBD4|BZEL|RINZF|ZNF340|dJ583P15.7|dJ583P15.8	zinc finger and BTB domain containing 46	protein-coding	promoter-TSS
chr2	218395201	218401799	peak1622	promoter-TSS (NM_001206878)	267	NM_001206878	58190	NM_021198	ENSG00000144579	CTDSP1	NIF3|NLI-IF|NLIIF|SCP1	CTD small phosphatase 1	protein-coding	promoter-TSS
chr17	79808301	79814899	peak9522	Intergenic	-11852	NR_146504	105371919	NR_146504		LINC01977	-	long intergenic non-protein coding RNA 1977	ncRNA	Intergenic
chr19	10415901	10422499	peak10010	promoter-TSS (NM_001111307)	-1338	NM_001111307	5141	NM_006202	ENSG00000065989	PDE4A	DPDE2|PDE4|PDE46	phosphodiesterase 4A	protein-coding	promoter-TSS
chr14	104975001	104981599	peak7857	promoter-TSS (NM_138420)	74	NM_138420	113146	NM_138420	ENSG00000185567	AHNAK2	C14orf78	AHNAK nucleoprotein 2	protein-coding	promoter-TSS
chr8	143425601	143432199	peak5245	3' UTR (NM_201589, exon 1 of 1)	1832	NM_201589	389692	NM_201589	ENSG00000182759	MAFA	INSDM|RIPE3b1|hMafA	MAF bZIP transcription factor A	protein-coding	3' UTR
chr6	32967301	32973799	peak3662	promoter-TSS (NM_001291986)	-380	NM_001291986	6046	NM_005104	ENSG00000204256	BRD2	BRD2-IT1|D6S113E|FSH|FSHRG1|FSRG1|NAT|O27.1.1|RING3|RNF3	bromodomain containing 2	protein-coding	promoter-TSS
chr17	81866601	81873099	peak9568	promoter-TSS (NM_001301241)	1147	NM_001301241	396	NM_004309	ENSG00000141522	ARHGDIA	GDIA1|HEL-S-47e|NPHS8|RHOGDI|RHOGDI-1	Rho GDP dissociation inhibitor alpha	protein-coding	promoter-TSS
chr7	1664601	1670999	peak4170	Intergenic	-20319	NM_001128636	392617	NM_001128636	ENSG00000225968	ELFN1	PPP1R28	extracellular leucine rich repeat and fibronectin type III domain containing 1	protein-coding	Intergenic
chr11	65571801	65578099	peak6467	promoter-TSS (NM_001351087)	-1088	NM_001351087	254102	NM_001099409	ENSG00000173442	EHBP1L1	-	EH domain binding protein 1 like 1	protein-coding	promoter-TSS
chr2	8677501	8683799	peak978	promoter-TSS (NR_110153)	1211	NR_110153	100506299	NR_110153		ID2-AS1	-	ID2 antisense RNA 1	ncRNA	promoter-TSS
chr8	144047601	144053899	peak5286	promoter-TSS (NR_158554)	1352	NR_158554	392275	NR_158554		SMPD5	MA-nSMase	sphingomyelin phosphodiesterase 5 (pseudogene)	pseudo	promoter-TSS
chr4	2930701	2936899	peak2440	promoter-TSS (NM_001120)	437	NM_001120	10227	NM_001120	ENSG00000109736	MFSD10	TETRAN|TETTRAN	major facilitator superfamily domain containing 10	protein-coding	promoter-TSS
chr20	63735701	63741899	peak10898	promoter-TSS (NM_020062)	-976	NM_020062	56731	NM_020062	ENSG00000125520	SLC2A4RG	GEF|HDBP-1|HDBP1|Si-1-2|Si-1-2-19	SLC2A4 regulator	protein-coding	promoter-TSS
chr7	151078801	151084899	peak4775	promoter-TSS (NM_033015)	-967	NM_033015	10922	NM_006712	ENSG00000164896	FASTK	FAST	Fas activated serine/threonine kinase	protein-coding	promoter-TSS
chr11	62542701	62548799	peak6393	promoter-TSS (NM_001346445)	76	NM_001346445	79026	NM_001620	ENSG00000124942	AHNAK	AHNAK1|AHNAKRS|PM227	AHNAK nucleoprotein	protein-coding	promoter-TSS
chr8	143971501	143977599	peak5281	promoter-TSS (NM_201378)	-1021	NM_201378	5339	NM_000445	ENSG00000178209	PLEC	EBS1|EBS5A|EBS5B|EBS5C|EBS5D|EBSMD|EBSND|EBSO|EBSOG|EBSPA|HD1|LGMD2Q|LGMDR17|PCN|PLEC1|PLEC1b|PLTN	plectin	protein-coding	promoter-TSS
chr19	18415401	18421499	peak10166	promoter-TSS (NM_032627)	-948	NM_032627	170463	NM_032627	ENSG00000130511	SSBP4	-	single stranded DNA binding protein 4	protein-coding	promoter-TSS
chr2	240451201	240457299	peak1773	intron (NR_161169, intron 1 of 2)	-1751	NR_029702	406941	NR_029702	ENSG00000207611	MIR149	MIRN149|mir-149	microRNA 149	ncRNA	intron
chr14	105020101	105026199	peak7861	Intergenic	-2067	NM_145701	55038	NM_017955	ENSG00000170779	CDCA4	HEPP|SEI-3/HEPP	cell division cycle associated 4	protein-coding	Intergenic
chr6	108557301	108563399	peak3906	promoter-TSS (NM_201559)	525	NM_201559	2309	NM_001455	ENSG00000118689	FOXO3	AF6q21|FKHRL1|FKHRL1P2|FOXO2|FOXO3A	forkhead box O3	protein-coding	promoter-TSS
chr17	8184701	8190799	peak8939	promoter-TSS (NR_039746)	805	NR_039746	100616406	NR_039746	ENSG00000283160	MIR4521	mir-4521	microRNA 4521	ncRNA	promoter-TSS
chr11	839401	845499	peak6254	promoter-TSS (NM_021128)	79	NM_021128	5441	NM_021128	ENSG00000177700	POLR2L	RBP10|RPABC5|RPB10|RPB10beta|RPB7.6|hRPB7.6	RNA polymerase II, I and III subunit L	protein-coding	promoter-TSS
chr17	82227501	82233599	peak9589	intron (NM_004207, intron 1 of 4)	1508	NM_004207	9123	NM_004207	ENSG00000141526	SLC16A3	MCT 3|MCT 4|MCT-3|MCT-4|MCT3|MCT4	solute carrier family 16 member 3	protein-coding	intron
chr17	79796001	79801999	peak9521	Intergenic	-1923	NM_020649	57332	NM_020649	ENSG00000141570	CBX8	PC3|RC1	chromobox 8	protein-coding	Intergenic
chr17	81510701	81516699	peak9560	promoter-TSS (NR_037688)	-901	NR_037688	71	NM_001614	ENSG00000184009	ACTG1	ACT|ACTG|DFNA20|DFNA26|HEL-176	actin gamma 1	protein-coding	promoter-TSS
chr2	60549101	60555099	peak1179	promoter-TSS (NM_001363864)	1398	NM_001363864	53335	NM_018014	ENSG00000119866	BCL11A	CTIP1|DILOS|EVI9|HBFQTL5|SMARCM1|ZNF856	BCL11 transcription factor A	protein-coding	promoter-TSS
chr12	45725501	45731499	peak6915	promoter-TSS (NR_028408)	-579	NR_028408	400027	NR_028408		LINC00938	-	long intergenic non-protein coding RNA 938	ncRNA	promoter-TSS
chr11	118908901	118914899	peak6661	promoter-TSS (NR_039713)	1192	NR_039713	100616376	NR_039713	ENSG00000264211	MIR4492	mir-4492	microRNA 4492	ncRNA	promoter-TSS
chr8	102805601	102811599	peak5120	intron (NR_149020, intron 1 of 1)	1778	NR_149020	401472	NR_149020		GASAL1	GASL1	growth arrest associated lncRNA 1	ncRNA	intron
chr9	136939301	136945199	peak5847	exon (NM_018998, exon 6 of 9)	2488	NM_018998	54461	NM_018998	ENSG00000159069	FBXW5	Fbw5	F-box and WD repeat domain containing 5	protein-coding	exon
chr9	137276401	137282299	peak5880	exon (NM_017723, exon 2 of 2)	1624	NM_017723	54863	NM_017723	ENSG00000198113	TOR4A	C9orf167	torsin family 4 member A	protein-coding	exon
chr17	2053101	2058999	peak8841	promoter-TSS (NM_001098202)	-260	NM_001098202	3090	NM_006497	ENSG00000177374	HIC1	ZBTB29|ZNF901|hic-1	HIC ZBTB transcriptional repressor 1	protein-coding	promoter-TSS
chr19	7915901	7921699	peak9974	intron (NM_001195259, intron 5 of 5)	-1538	NM_003083	6618	NM_003083	ENSG00000104976	SNAPC2	PTFDELTA|SNAP45	small nuclear RNA activating complex polypeptide 2	protein-coding	intron
chr16	1769101	1774899	peak8297	promoter-TSS (NM_002513)	-291	NM_002513	4832	NM_002513	ENSG00000103024	NME3	DR-nm23|NDPK-C|NDPKC|NM23-H3|NM23H3|c371H6.2	NME/NM23 nucleoside diphosphate kinase 3	protein-coding	promoter-TSS
chr19	1105801	1111599	peak9815	exon (NM_014963, exon 32 of 32)	4050	NM_001039848	2879	NM_002085	ENSG00000167468	GPX4	GPx-4|GSHPx-4|MCSP|PHGPx|SMDS|snGPx|snPHGPx	glutathione peroxidase 4	protein-coding	exon
chr12	7625001	7630799	peak6802	Intergenic	38008	NM_001644	339	NM_001644	ENSG00000111701	APOBEC1	APO1|APOBEC-1|BEDP|CDAR1|HEPR	apolipoprotein B mRNA editing enzyme catalytic subunit 1	protein-coding	Intergenic
chr16	89921001	89926699	peak8801	promoter-TSS (NM_006086)	508	NM_006086	10381	NM_006086	ENSG00000258947	TUBB3	CDCBM|CDCBM1|CFEOM3|CFEOM3A|FEOM3|TUBB4|beta-4	tubulin beta 3 class III	protein-coding	promoter-TSS
chr4	1008601	1014299	peak2384	promoter-TSS (NM_001004356)	-176	NM_001004356	53834	NM_017862	ENSG00000127418	FGFRL1	FGFR-5|FGFR5|FHFR	fibroblast growth factor receptor like 1	protein-coding	promoter-TSS
chr11	65914801	65920499	peak6484	promoter-TSS (NM_001135635)	1412	NM_001135635	83638	NM_031450	ENSG00000175573	C11orf68	BLES03|P5326	chromosome 11 open reading frame 68	protein-coding	promoter-TSS
chr7	151057601	151063299	peak4773	promoter-TSS (NM_003040)	861	NM_003040	6522	NM_003040	ENSG00000164889	SLC4A2	AE2|BND3L|EPB3L1|HKB3|NBND3|OPTB9	solute carrier family 4 member 2	protein-coding	promoter-TSS
chr15	22255801	22261499	peak7890	promoter-TSS (NR_033735)	36	NR_033735	646396	NR_033735		REREP3	-	arginine-glutamic acid dipeptide repeats pseudogene 3	pseudo	promoter-TSS
chr8	143274601	143280299	peak5234	TTS (NM_138465)	4250	NR_120683	100507316	NR_120682	ENSG00000253716	MINCR	LINC01604	MYC-induced long non-coding RNA	ncRNA	TTS
chr16	723901	729599	peak8280	promoter-TSS (NM_001378033)	130	NM_001378033	124093	NM_173476	ENSG00000162004	CCDC78	C16orf25|CNM4|JFP10|hsCCDC78	coiled-coil domain containing 78	protein-coding	promoter-TSS
chr4	30716601	30722199	peak2550	promoter-TSS (NM_002589)	-969	NM_002589	5099	NM_002589	ENSG00000169851	PCDH7	BH-Pcdh|BHPCDH|PPP1R120	protocadherin 7	protein-coding	promoter-TSS
chr17	28724101	28729699	peak9060	promoter-TSS (NM_001160407)	31	NM_001160407	116238	NM_138463	ENSG00000160606	TLCD1	-	TLC domain containing 1	protein-coding	promoter-TSS
chr16	2177301	2182899	peak8315	exon (NM_020764, exon 18 of 20)	16505	NM_020764	57524	NM_020764	ENSG00000167971	CASKIN1	ANKS5A	CASK interacting protein 1	protein-coding	exon
chr17	7853401	7858999	peak8927	promoter-TSS (NM_001319941)	1134	NM_001319941	92162	NM_203411	ENSG00000167874	TMEM88	-	transmembrane protein 88	protein-coding	promoter-TSS
chr2	199455201	199460799	peak1561	promoter-TSS (NM_001172509)	-61	NM_001172509	23314	NM_015265	ENSG00000119042	SATB2	C2DELq32q33|DEL2Q32Q33|GLSS	SATB homeobox 2	protein-coding	promoter-TSS
chr7	5591401	5596999	peak4214	promoter-TSS (NM_003088)	1384	NM_003088	6624	NM_003088	ENSG00000075618	FSCN1	FAN1|HSN|SNL|p55	fascin actin-bundling protein 1	protein-coding	promoter-TSS
chr17	82019901	82025499	peak9578	promoter-TSS (NM_001271006)	178	NM_001271006	201254	NM_144998	ENSG00000169689	CENPX	CENP-X|D9|FAAP10|MHF2|STRA13	centromere protein X	protein-coding	promoter-TSS
chr20	53591401	53596999	peak10792	promoter-TSS (NM_006526)	-361	NM_006526	7764	NM_006526	ENSG00000171940	ZNF217	ZABC1	zinc finger protein 217	protein-coding	promoter-TSS
chr9	129173101	129178699	peak5704	3' UTR (NM_203434, exon 1 of 1)	2361	NM_203434	389792	NM_203434	ENSG00000188483	IER5L	bA247A12.2	immediate early response 5 like	protein-coding	3' UTR
chr19	1442601	1448199	peak9835	Intergenic	-4721	NM_005883	10297	NM_005883	ENSG00000115266	APC2	APCL|MRT74	APC regulator of WNT signaling pathway 2	protein-coding	Intergenic
chr6	43169501	43174999	peak3754	promoter-TSS (NM_001292001)	-146	NM_001292001	6722	NM_003131	ENSG00000112658	SRF	MCM1	serum response factor	protein-coding	promoter-TSS
chr8	127733901	127739399	peak5160	promoter-TSS (NM_002467)	419	NM_002467	4609	NM_002467	ENSG00000136997	MYC	MRTL|MYCC|bHLHe39|c-Myc	MYC proto-oncogene, bHLH transcription factor	protein-coding	promoter-TSS
chr4	1710401	1715899	peak2404	promoter-TSS (NM_001306074)	-831	NM_001306074	7884	NM_006527	ENSG00000163950	SLBP	HBP	stem-loop histone mRNA binding protein	protein-coding	promoter-TSS
chr6	27806001	27811499	peak3555	promoter-TSS (NM_003509)	577	NM_003509	8329	NM_003509	ENSG00000196747	H2AC13	H2A/c|H2AC11|H2AC15|H2AC16|H2AC17|H2AFC|HIST1H2AI	H2A clustered histone 13	protein-coding	promoter-TSS
chr7	92832001	92837499	peak4472	promoter-TSS (NM_001259)	-791	NM_001259	1021	NM_001259	ENSG00000105810	CDK6	MCPH12|PLSTIRE	cyclin dependent kinase 6	protein-coding	promoter-TSS
chr5	177494101	177499599	peak3331	promoter-TSS (NR_103804)	754	NR_103804	9260	NM_005451	ENSG00000196923	PDLIM7	LMP1|LMP3	PDZ and LIM domain 7	protein-coding	promoter-TSS
chr6	26195301	26200799	peak3507	promoter-TSS (NM_001376937)	-764	NM_001376937	8351	NM_003530	ENSG00000197409	H3C4	H3/b|H3C1|H3C10|H3C11|H3C12|H3C2|H3C3|H3C6|H3C7|H3C8|H3FB|HIST1H3D	H3 clustered histone 4	protein-coding	promoter-TSS
chr17	50147201	50152699	peak9263	promoter-TSS (NM_032595)	727	NM_032595	84687	NM_032595	ENSG00000108819	PPP1R9B	PPP1R6|PPP1R9|SPINO|Spn	protein phosphatase 1 regulatory subunit 9B	protein-coding	promoter-TSS
chr6	31399301	31404799	peak3624	promoter-TSS (NM_001289154)	1339	NM_001289154	100507436	NM_000247	ENSG00000204520	MICA	MIC-A|PERB11.1	MHC class I polypeptide-related sequence A	protein-coding	promoter-TSS
chr19	2248701	2254199	peak9869	promoter-TSS (NR_036207)	811	NR_036207	100423031	NR_036207	ENSG00000284272	MIR4321	-	microRNA 4321	ncRNA	promoter-TSS
chr1	155320001	155325499	peak692	promoter-TSS (NR_145425)	1095	NR_145425	284618	NM_173639	ENSG00000225855	RUSC1-AS1	C1orf104	RUSC1 antisense RNA 1	ncRNA	promoter-TSS
chr19	38384501	38389999	peak10302	promoter-TSS (NM_152657)	784	NM_152657	199720	NM_152657	ENSG00000179168	GGN	-	gametogenetin	protein-coding	promoter-TSS
chr12	54016401	54021899	peak7011	intron (NM_014620, intron 1 of 3)	2262	NM_014620	3221	NM_014620	ENSG00000198353	HOXC4	HOX3|HOX3E|cp19	homeobox C4	protein-coding	intron
chr9	137300501	137305899	peak5883	promoter-TSS (NM_001004354)	-929	NM_001004354	441478	NM_001004354	ENSG00000198435	NRARP	-	NOTCH regulated ankyrin repeat protein	protein-coding	promoter-TSS
chr8	143920201	143925599	peak5277	exon (NM_000445, exon 32 of 33)	16697	NM_201384	5339	NM_000445	ENSG00000178209	PLEC	EBS1|EBS5A|EBS5B|EBS5C|EBS5D|EBSMD|EBSND|EBSO|EBSOG|EBSPA|HD1|LGMD2Q|LGMDR17|PCN|PLEC1|PLEC1b|PLTN	plectin	protein-coding	exon
chr2	240433501	240438899	peak1772	promoter-TSS (NM_002081)	537	NM_002081	2817	NM_002081	ENSG00000063660	GPC1	glypican	glypican 1	protein-coding	promoter-TSS
chr2	240565601	240570899	peak1775	promoter-TSS (NM_018226)	-234	NM_018226	57140	NM_018226	ENSG00000142327	RNPEPL1	-	arginyl aminopeptidase like 1	protein-coding	promoter-TSS
chr1	156122401	156127699	peak703	promoter-TSS (NM_001282624)	-1120	NM_001282624	4000	NM_005572	ENSG00000160789	LMNA	CDCD1|CDDC|CMD1A|CMT2B1|EMD2|FPL|FPLD|FPLD2|HGPS|IDC|LDP1|LFP|LGMD1B|LMN1|LMNC|LMNL1|MADA|PRO1	lamin A/C	protein-coding	promoter-TSS
chr8	144093101	144098399	peak5291	promoter-TSS (NM_001916)	674	NM_001916	1537	NM_001916	ENSG00000179091	CYC1	MC3DN6|UQCR4	cytochrome c1	protein-coding	promoter-TSS
chr6	31493701	31498999	peak3626	promoter-TSS (NM_001289160)	1469	NM_001289160	4277	NM_005931	ENSG00000204516	MICB	PERB11.2	MHC class I polypeptide-related sequence B	protein-coding	promoter-TSS
chr22	27797101	27802399	peak11121	exon (NM_002430, exon 1 of 2)	2006	NM_002430	4330	NM_002430	ENSG00000169184	MN1	CEBALID|MGCR|MGCR1|MGCR1-PEN|dJ353E16.2	MN1 proto-oncogene, transcriptional regulator	protein-coding	exon
chr10	102641701	102646999	peak6146	promoter-TSS (NM_030912)	-129	NM_030912	81603	NM_030912	ENSG00000171206	TRIM8	FSGSNEDS|GERP|RNF27	tripartite motif containing 8	protein-coding	promoter-TSS
chr19	1854301	1859599	peak9849	intron (NM_031918, intron 1 of 1)	6629	NM_031918	83855	NM_031918	ENSG00000129911	KLF16	BTEB4|DRRF|NSLP2	KLF transcription factor 16	protein-coding	intron
chr2	240556401	240561699	peak1774	promoter-TSS (NM_001033575)	-1004	NM_001033575	285193	NM_001033575	ENSG00000188542	DUSP28	DUSP26|VHP	dual specificity phosphatase 28	protein-coding	promoter-TSS
chr2	10119301	10124599	peak998	promoter-TSS (NM_001165931)	-618	NM_001165931	6241	NM_001034	ENSG00000171848	RRM2	C2orf48|R2|RR2|RR2M	ribonucleotide reductase regulatory subunit M2	protein-coding	promoter-TSS
chr1	145959801	145965099	peak598	5' UTR (NM_001039888, exon 3 of 4)	2125	NM_001039888	284615	NM_001039888	ENSG00000272031	ANKRD34A	ANKRD34	ankyrin repeat domain 34A	protein-coding	5' UTR
chr12	6923901	6929199	peak6792	promoter-TSS (NM_001940)	-1409	NM_001940	1822	NM_001940	ENSG00000111676	ATN1	B37|CHEDDA|D12S755E|DRPLA|HRS|NOD	atrophin 1	protein-coding	promoter-TSS
chr22	41443901	41449199	peak11237	promoter-TSS (NM_016272)	251	NM_016272	10766	NM_016272	ENSG00000183864	TOB2	APRO5|TOB4|TOBL|TROB2	transducer of ERBB2, 2	protein-coding	promoter-TSS
chr4	1345001	1350299	peak2395	promoter-TSS (NM_001317935)	94	NM_001317935	57654	NM_020894	ENSG00000163945	UVSSA	KIAA1530|UVSS3	UV stimulated scaffold protein A	protein-coding	promoter-TSS
chr6	27668201	27673399	peak3550	Intergenic	-23235	NR_038294	100507173	NR_038292	ENSG00000281706	LINC01012	-	long intergenic non-protein coding RNA 1012	ncRNA	Intergenic
chr5	107668601	107673799	peak3050	promoter-TSS (NM_001962)	-263	NM_001962	1946	NM_001962	ENSG00000184349	EFNA5	AF1|EFL5|EPLG7|GLC1M|LERK7|RAGS	ephrin A5	protein-coding	promoter-TSS
chr14	103518401	103523599	peak7824	intron (NM_001823, intron 5 of 7)	1830	NM_001362531	1152	NM_001823	ENSG00000166165	CKB	B-CK|BCK|CKBB|CPK-B|HEL-211|HEL-S-29	creatine kinase B	protein-coding	intron
chr17	48609601	48614799	peak9229	promoter-TSS (NM_004502)	-1183	NM_004502	3217	NM_004502	ENSG00000260027	HOXB7	HHO.C1|HOX2|HOX2C|Hox-2.3	homeobox B7	protein-coding	promoter-TSS
chr17	29588701	29593899	peak9069	Intergenic	-1652	NM_001085454	28964	NM_014030	ENSG00000108262	GIT1	p95-APP1	GIT ArfGAP 1	protein-coding	Intergenic
chr2	174333401	174338499	peak1516	promoter-TSS (NM_001145250)	996	NM_001145250	100131390	NM_001145250	ENSG00000217236	SP9	ZNF990	Sp9 transcription factor	protein-coding	promoter-TSS
chr9	126611501	126616599	peak5633	promoter-TSS (NM_001174146)	122	NM_001174146	4010	NM_002316	ENSG00000136944	LMX1B	FSGS10|LMX1.2|NPS1	LIM homeobox transcription factor 1 beta	protein-coding	promoter-TSS
chr17	81958801	81963899	peak9575	promoter-TSS (NM_178493)	-163	NM_178493	147111	NM_178493	ENSG00000185269	NOTUM	hNOTUM	notum, palmitoleoyl-protein carboxylesterase	protein-coding	promoter-TSS
chr12	12722001	12727099	peak6833	promoter-TSS (NM_001130415)	-1367	NM_001130415	81575	NM_030817	ENSG00000178878	APOLD1	BDVAS|VERGE	apolipoprotein L domain containing 1	protein-coding	promoter-TSS
chr7	1534701	1539799	peak4168	intron (NM_002360, intron 1 of 2)	-2370	NR_149036	100128653	NR_149036		LOC100128653	-	uncharacterized LOC100128653	ncRNA	intron
chr12	53216901	53221999	peak6991	promoter-TSS (NM_001243732)	912	NM_001243732	5916	NM_000966	ENSG00000172819	RARG	NR1B3|RARC|RARgamma	retinoic acid receptor gamma	protein-coding	promoter-TSS
chr9	129485501	129490599	peak5709	promoter-TSS (NR_038955)	-610	NR_038955	100506190	NR_038955		LINC00963	MetaLnc9	long intergenic non-protein coding RNA 963	ncRNA	promoter-TSS
chr6	113854501	113859599	peak3922	promoter-TSS (NM_002356)	-295	NM_002356	4082	NM_002356	ENSG00000277443	MARCKS	80K-L|MACS|PKCSL|PRKCSL	myristoylated alanine rich protein kinase C substrate	protein-coding	promoter-TSS
chr9	99819001	99824099	peak5535	promoter-TSS (NM_173200)	-305	NM_173200	8013	NM_006981	ENSG00000119508	NR4A3	CHN|CSMF|MINOR|NOR1	nuclear receptor subfamily 4 group A member 3	protein-coding	promoter-TSS
chr19	1235701	1240699	peak9822	promoter-TSS (NM_152769)	-195	NM_152769	255057	NM_152769	ENSG00000099625	CBARP	BARP|C19orf26|DOS	CACN subunit beta associated regulatory protein	protein-coding	promoter-TSS
chr6	4017901	4022899	peak3412	promoter-TSS (NR_146784)	-900	NR_146784	8899	NM_003913	ENSG00000112739	PRP4K	PR4H|PRP4|PRP4H|PRPF4B|Prp4B|dJ1013A10.1	pre-mRNA processing factor kinase PRP4K	protein-coding	promoter-TSS
chr9	136115901	136120899	peak5802	promoter-TSS (NM_001256526)	31	NM_001256526	90120	NM_152833	ENSG00000238227	TMEM250	C9orf69	transmembrane protein 250	protein-coding	promoter-TSS
chr17	48540901	48545899	peak9223	promoter-TSS (NR_102279)	-951	NR_102279	100874362	NR_102279	ENSG00000230148	HOXB-AS1	HOXB3OS	HOXB cluster antisense RNA 1	ncRNA	promoter-TSS
chr16	88530701	88535699	peak8735	exon (NM_153813, exon 10 of 10)	-2147	NR_148997	100128882	NR_148997	ENSG00000261744	ZFPM1-AS1	-	ZFPM1 antisense RNA 1	ncRNA	exon
chr2	231611201	231616199	peak1686	Intergenic	20836	NM_152614	165100	NM_152614	ENSG00000177673	TEX44	C2orf57	testis expressed 44	protein-coding	Intergenic
chr17	17780701	17785699	peak9003	intron (NM_030665, intron 2 of 5)	-3671	NR_024007	140771	NM_144774	ENSG00000226746	SMCR5	NCRNA00034	Smith-Magenis syndrome chromosome region, candidate 5	ncRNA	intron
chr11	403101	408099	peak6235	TTS (NM_001303029)	9399	NM_001135054	59307	NM_021805	ENSG00000185187	SIGIRR	IL-1R8|TIR8	single Ig and TIR domain containing	protein-coding	TTS
chr14	64501301	64506299	peak7627	promoter-TSS (NM_001354685)	38	NM_001354685	7597	NM_006977	ENSG00000089775	ZBTB25	C14orf51|KUP|ZNF46	zinc finger and BTB domain containing 25	protein-coding	promoter-TSS
chr17	64660001	64664899	peak9378	promoter-TSS (NM_022739)	-143	NM_022739	64750	NM_022739	ENSG00000108854	SMURF2	-	SMAD specific E3 ubiquitin protein ligase 2	protein-coding	promoter-TSS
chr19	7867801	7872699	peak9972	exon (NM_001190467, exon 5 of 6)	4140	NM_001190467	80164	NM_025094	ENSG00000183248	PRR36	-	proline rich 36	protein-coding	exon
chr13	99967601	99972499	peak7454	promoter-TSS (NR_146225)	-878	NR_146225	85416	NM_033132	ENSG00000139800	ZIC5	-	Zic family member 5	protein-coding	promoter-TSS
chr21	34887201	34892099	peak10960	promoter-TSS (NM_001122607)	-951	NM_001122607	861	NM_001754	ENSG00000159216	RUNX1	AML1|AML1-EVI-1|AMLCR1|CBF2alpha|CBFA2|EVI-1|PEBP2aB|PEBP2alpha	RUNX family transcription factor 1	protein-coding	promoter-TSS
chr6	167823801	167828699	peak4099	promoter-TSS (NM_001366320)	-314	NM_001366320	4301	NM_005936	ENSG00000130396	AFDN	AF6|MLL-AF6|MLLT4|l-afadin	afadin, adherens junction formation factor	protein-coding	promoter-TSS
chr6	170288601	170293499	peak4119	promoter-TSS (NM_005618)	28	NM_005618	28514	NM_005618	ENSG00000198719	DLL1	DELTA1|DL1|Delta|NEDBAS	delta like canonical Notch ligand 1	protein-coding	promoter-TSS
chr7	128827101	128831999	peak4662	promoter-TSS (NM_001127487)	-856	NM_001127487	2318	NM_001458	ENSG00000128591	FLNC	ABP-280|ABP280A|ABPA|ABPL|ARVC15|CMH26|FLN2|MFM5|MPD4|RCM5	filamin C	protein-coding	promoter-TSS
chr7	516201	521099	peak4134	promoter-TSS (NM_002607)	1194	NM_002607	5154	NM_002607	ENSG00000197461	PDGFA	PDGF-A|PDGF1	platelet derived growth factor subunit A	protein-coding	promoter-TSS
chr11	393001	397899	peak6233	promoter-TSS (NM_007183)	1241	NM_007183	11187	NM_007183	ENSG00000184363	PKP3	-	plakophilin 3	protein-coding	promoter-TSS
chr19	10111901	10116799	peak10002	TTS (NM_003755)	2657	NM_002566	5032	NM_002566	ENSG00000244165	P2RY11	P2Y11	purinergic receptor P2Y11	protein-coding	TTS
chr1	87327901	87332699	peak481	promoter-TSS (NM_006769)	1420	NM_006769	8543	NM_006769	ENSG00000143013	LMO4	-	LIM domain only 4	protein-coding	promoter-TSS
chr6	44253501	44258299	peak3774	promoter-TSS (NM_001286510)	1388	NM_001286510	347734	NM_178148	ENSG00000157593	SLC35B2	HLD26|PAPST1|SLL|UGTrel4	solute carrier family 35 member B2	protein-coding	promoter-TSS
chr8	144521301	144526099	peak5325	3' UTR (NM_001272036, exon 5 of 5)	3333	NM_001024678	441381	NM_001024678	ENSG00000254402	LRRC24	LRRC14OS	leucine rich repeat containing 24	protein-coding	3' UTR
chr22	30422501	30427299	peak11140	promoter-TSS (NM_016498)	-868	NM_016498	51537	NM_016498	ENSG00000242114	MTFP1	HSPC242|MTP18	mitochondrial fission process 1	protein-coding	promoter-TSS
chr14	72925901	72930699	peak7663	intron (NM_181340, intron 1 of 12)	1836	NR_147990	26094	NM_015604	ENSG00000119599	DCAF4	WDR21|WDR21A	DDB1 and CUL4 associated factor 4	protein-coding	intron
chr19	48634401	48639199	peak10416	promoter-TSS (NM_001352)	579	NM_001352	1628	NM_001352	ENSG00000105516	DBP	DABP|taxREB302	D-box binding PAR bZIP transcription factor	protein-coding	promoter-TSS
chr10	43405401	43410199	peak5990	promoter-TSS (NM_001098206)	51	NM_001098206	3185	NM_004966	ENSG00000169813	HNRNPF	HNRPF|OK/SW-cl.23|mcs94-1	heterogeneous nuclear ribonucleoprotein F	protein-coding	promoter-TSS
chr15	66700401	66705199	peak8078	promoter-TSS (NM_005585)	564	NM_005585	4091	NM_005585	ENSG00000137834	SMAD6	AOVD2|HsT17432|MADH6|MADH7	SMAD family member 6	protein-coding	promoter-TSS
chr16	3019901	3024699	peak8343	TTS (NM_001002018)	1642	NM_017885	54985	NM_017885	ENSG00000103145	HCFC1R1	HPIP	host cell factor C1 regulator 1	protein-coding	TTS
chr3	194133701	194138499	peak2329	promoter-TSS (NM_005524)	-48	NM_005524	3280	NM_005524	ENSG00000114315	HES1	HES-1|HHL|HRY|bHLHb39	hes family bHLH transcription factor 1	protein-coding	promoter-TSS
chr3	159762201	159766999	peak2260	TTS (NR_121669)	4012	NR_121669	100874433	NR_121669		IQCJ-SCHIP1-AS1	uaz98	IQCJ-SCHIP1 readthrough antisense RNA 1	ncRNA	TTS
chr2	28389301	28394099	peak1085	promoter-TSS (NM_005253)	-1158	NM_005253	2355	NM_005253	ENSG00000075426	FOSL2	ACED|FRA2	FOS like 2, AP-1 transcription factor subunit	protein-coding	promoter-TSS
chr12	57237301	57242099	peak7053	promoter-TSS (NM_020142)	992	NM_020142	56901	NM_020142	ENSG00000185633	NDUFA4L2	COXFA4L2|MISTRH|NUOMS	NDUFA4 mitochondrial complex associated like 2	protein-coding	promoter-TSS
chr17	44218001	44222699	peak9155	promoter-TSS (NM_001076683)	532	NM_001076683	7343	NM_014233	ENSG00000108312	UBTF	CONDBA|NOR-90|UBF|UBF-1|UBF1|UBF2	upstream binding transcription factor	protein-coding	promoter-TSS
chr16	1610001	1614699	peak8294	promoter-TSS (NM_020825)	-10	NM_020825	57585	NM_020825	ENSG00000007545	CRAMP1	CRAMP1L|HN1L|TCE4	cramped chromatin regulator homolog 1	protein-coding	promoter-TSS
chr16	89186601	89191299	peak8764	intron (NM_004933, intron 7 of 13)	11587	NM_001366322	146429	NM_001242757	ENSG00000259803	SLC22A31	-	solute carrier family 22 member 31	protein-coding	intron
chr7	155456301	155460999	peak4806	promoter-TSS (NM_001427)	521	NM_001427	2020	NM_001427	ENSG00000164778	EN2	-	engrailed homeobox 2	protein-coding	promoter-TSS
chr19	1263901	1268599	peak9828	Intergenic	-3018	NM_001280	1153	NM_001280	ENSG00000099622	CIRBP	CIRP	cold inducible RNA binding protein	protein-coding	Intergenic
chr5	43063601	43068299	peak2915	promoter-TSS (NR_034127)	1021	NR_034127	100132356	NM_175919		LOC100132356	-	uncharacterized LOC100132356	ncRNA	promoter-TSS
chr12	120228101	120232799	peak7250	intron (NM_001080855, intron 1 of 11)	19713	NM_025157	5829	NM_002859	ENSG00000089159	PXN	-	paxillin	protein-coding	intron
chr17	18257401	18262099	peak9015	promoter-TSS (NM_001256264)	-728	NM_001256264	2314	NM_002018	ENSG00000177731	FLII	CMD2J|FLI|FLIL|Fli1	FLII actin remodeling protein	protein-coding	promoter-TSS
chr5	139391501	139396199	peak3148	promoter-TSS (NM_001161546)	1254	NM_001161546	389333	NM_001161546	ENSG00000228672	PROB1	C5orf65	proline rich basic protein 1	protein-coding	promoter-TSS
chr19	3968501	3973199	peak9914	promoter-TSS (NM_001375658)	249	NM_001375658	1613	NM_001348	ENSG00000167657	DAPK3	DLK|ZIP|ZIPK	death associated protein kinase 3	protein-coding	promoter-TSS
chr12	26122201	26126899	peak6865	promoter-TSS (NM_030762)	487	NM_030762	79365	NM_030762	ENSG00000123095	BHLHE41	BHLHB3|DEC2|FNSS1|SHARP1|hDEC2	basic helix-loop-helix family member e41	protein-coding	promoter-TSS
chr19	4908401	4913099	peak9943	promoter-TSS (NM_001290052)	383	NM_001290052	29128	NM_013282	ENSG00000276043	UHRF1	ICBP90|Np95|RNF106|TDRD22|hNP95|hUHRF1|huNp95	ubiquitin like with PHD and ring finger domains 1	protein-coding	promoter-TSS
chr12	750801	755499	peak6727	promoter-TSS (NM_001184985)	227	NM_001184985	65125	NM_014823	ENSG00000060237	WNK1	HSAN2|HSN2|KDP|PPP1R167|PRKWNK1|PSK|p65	WNK lysine deficient protein kinase 1	protein-coding	promoter-TSS
chr14	105526101	105530699	peak7884	promoter-TSS (NM_001331238)	1295	NM_001331238	80757	NM_025268	ENSG00000184986	TMEM121	TMEM121A|hhole|hole	transmembrane protein 121	protein-coding	promoter-TSS
chr11	2884301	2888899	peak6267	promoter-TSS (NM_001122631)	-825	NM_001122631	1028	NM_000076	ENSG00000129757	CDKN1C	BWCR|BWS|KIP2|WBS|p57|p57Kip2	cyclin dependent kinase inhibitor 1C	protein-coding	promoter-TSS
chr19	38849001	38853599	peak10308	promoter-TSS (NM_001005335)	1047	NM_001005335	3191	NM_001533	ENSG00000104824	HNRNPL	HNRPL|P/OKcl.14|hnRNP-L	heterogeneous nuclear ribonucleoprotein L	protein-coding	promoter-TSS
chr19	14071101	14075699	peak10095	promoter-TSS (NR_106715)	39	NR_106715	102466515	NR_106715	ENSG00000284081	MIR1199	hsa-mir-1199	microRNA 1199	ncRNA	promoter-TSS
chr20	323601	328199	peak10539	promoter-TSS (NM_006943)	329	NM_006943	6666	NM_006943	ENSG00000177732	SOX12	SOX22	SRY-box transcription factor 12	protein-coding	promoter-TSS
chr7	157688101	157692699	peak4830	intron (NM_130842, intron 11 of 21)	-115978	NR_029689	406945	NR_029689	ENSG00000207960	MIR153-2	MIRN153-2|mir-153-2	microRNA 153-2	ncRNA	intron
chr17	42676101	42680699	peak9139	promoter-TSS (NR_073573)	-1406	NR_073573	79990	NM_024927	ENSG00000068137	PLEKHH3	-	pleckstrin homology, MyTH4 and FERM domain containing H3	protein-coding	promoter-TSS
chr16	89562001	89566599	peak8784	3' UTR (NM_001243131, exon 7 of 7)	2870	NR_002450	606500	NR_002450		SNORD68	HBII-202	small nucleolar RNA, C/D box 68	snoRNA	3' UTR
chr7	100673001	100677599	peak4545	intron (NM_005273, intron 1 of 9)	1560	NM_005273	2783	NM_005273	ENSG00000172354	GNB2	HG2C1|SSS4|SSS4; NEDHYDF	G protein subunit beta 2	protein-coding	intron
chr17	81119401	81123999	peak9537	exon (NM_004920, exon 10 of 13)	3673	NR_030394	724027	NR_030394	ENSG00000207736	MIR657	MIRN657|hsa-mir-657	microRNA 657	ncRNA	exon
chr19	47225701	47230299	peak10396	promoter-TSS (NR_036159)	-981	NR_036159	100422832	NR_036159	ENSG00000284411	MIR3191	mir-3191	microRNA 3191	ncRNA	promoter-TSS
chr6	16759001	16763599	peak3471	promoter-TSS (NM_001128164)	160	NM_001128164	6310	NM_000332	ENSG00000124788	ATXN1	ATX1|D6S504E|SCA1	ataxin 1	protein-coding	promoter-TSS
chr19	14471901	14476499	peak10103	promoter-TSS (NM_000955)	1154	NM_000955	5731	NM_000955	ENSG00000160951	PTGER1	EP1	prostaglandin E receptor 1	protein-coding	promoter-TSS
chr19	1258301	1262899	peak9827	Intergenic	-8668	NM_001280	1153	NM_001280	ENSG00000099622	CIRBP	CIRP	cold inducible RNA binding protein	protein-coding	Intergenic
chr8	144106901	144111499	peak5293	promoter-TSS (NM_001316309)	1461	NM_001316309	340390	NM_032529	ENSG00000179698	WDR97	KIAA1875	WD repeat domain 97	protein-coding	promoter-TSS
chr19	6736301	6740899	peak9965	promoter-TSS (NM_001080452)	-978	NM_001080452	56927	NM_020171	ENSG00000125734	GPR108	LUSTR2	G protein-coupled receptor 108	protein-coding	promoter-TSS
chr16	89718601	89723099	peak8794	promoter-TSS (NM_004913)	48	NM_004913	9605	NM_004913	ENSG00000075399	VPS9D1	ATP-BL|ATPBL|C16orf7	VPS9 domain containing 1	protein-coding	promoter-TSS
chr20	63695201	63699699	peak10896	promoter-TSS (NM_003823)	798	NM_003823	8771	NM_003823	ENSG00000243509	TNFRSF6B	DCR3|DJ583P15.1.1|M68|M68E|TR6	TNF receptor superfamily member 6b	protein-coding	promoter-TSS
chr5	181203901	181208399	peak3369	promoter-TSS (NM_203293)	-954	NM_203293	81786	NM_033342	ENSG00000146054	TRIM7	GNIP|RNF90	tripartite motif containing 7	protein-coding	promoter-TSS
chr14	102774701	102779199	peak7807	promoter-TSS (NM_003300)	-499	NM_003300	7187	NM_003300	ENSG00000131323	TRAF3	CAP-1|CAP1|CD40bp|CRAF1|IIAE5|LAP1|RNF118	TNF receptor associated factor 3	protein-coding	promoter-TSS
chr14	99601601	99606099	peak7766	promoter-TSS (NM_001144995)	357	NM_001144995	317762	NM_022747	ENSG00000205476	CCDC85C	-	coiled-coil domain containing 85C	protein-coding	promoter-TSS
chr4	140150301	140154799	peak2733	intron (NM_018717, intron 1 of 4)	1634	NM_018717	55534	NM_018717	ENSG00000196782	MAML3	CAGH3|ERDA3|GDN|MAM-2|MAM2|TNRC3|mam-3	mastermind like transcriptional coactivator 3	protein-coding	intron
chr3	128491301	128495799	peak2146	promoter-TSS (NM_032638)	-349	NM_032638	2624	NM_032638	ENSG00000179348	GATA2	DCML|IMD21|MONOMAC|NFE1B	GATA binding protein 2	protein-coding	promoter-TSS
chr16	56606201	56610699	peak8528	promoter-TSS (NM_005953)	-134	NM_005953	4502	NM_005953	ENSG00000125148	MT2A	MT-2|MT-II|MT2	metallothionein 2A	protein-coding	promoter-TSS
chr19	45767301	45771799	peak10379	promoter-TSS (NM_175875)	-298	NM_175875	147912	NM_175875	ENSG00000177045	SIX5	BOR2|DMAHP	SIX homeobox 5	protein-coding	promoter-TSS
chr20	63954101	63958599	peak10910	promoter-TSS (NR_148436)	66	NR_148436	54963	NM_017859	ENSG00000198276	UCKL1	UCK1L|URKL1	uridine-cytidine kinase 1 like 1	protein-coding	promoter-TSS
chr7	94654801	94659299	peak4480	promoter-TSS (NM_001040152)	680	NM_001040152	23089	NM_015068	ENSG00000242265	PEG10	EDR|HB-1|MEF3L|Mar2|Mart2|RGAG3|RTL2|SIRH1	paternally expressed 10	protein-coding	promoter-TSS
chr1	146035201	146039699	peak599	Intergenic	14794	NR_104085	101954276	NR_104085	ENSG00000201558	RNVU1-6	RNU1-99|vU1.6	RNA, variant U1 small nuclear 6	snRNA	Intergenic
chr14	105472901	105477399	peak7880	promoter-TSS (NR_073081)	329	NR_073081	1397	NM_001312	ENSG00000182809	CRIP2	CRIP|CRP2|ESP1	cysteine rich protein 2	protein-coding	promoter-TSS
chr6	27835901	27840399	peak3559	promoter-TSS (NM_003510)	225	NM_003510	8330	NM_003510	ENSG00000275221	H2AC15	H2A.1|H2A/d|H2AC11|H2AC13|H2AC14|H2AC16|H2AC17|H2AFD|HIST1H2AK	H2A clustered histone 15	protein-coding	promoter-TSS
chr20	63977301	63981799	peak10914	promoter-TSS (NM_080621)	92	NM_080621	140700	NM_080621	ENSG00000130590	SAMD10	C20orf136|dJ591C20|dJ591C20.7	sterile alpha motif domain containing 10	protein-coding	promoter-TSS
chr9	136049701	136054199	peak5796	intron (NM_144653, intron 1 of 5)	43339	NM_144653	138151	NM_144653	ENSG00000148411	NACC2	BEND9|BTBD14|BTBD14A|BTBD31|NAC-2|RBB	NACC family member 2	protein-coding	intron
chr6	156776301	156780799	peak4055	promoter-TSS (NR_163974)	-32	NR_163974	115308161	NR_163974	ENSG00000271551	LOC115308161	-	uncharacterized LOC115308161	ncRNA	promoter-TSS
chr9	124256001	124260499	peak5601	promoter-TSS (NM_001166168)	-1	NM_001166168	10783	NM_014397	ENSG00000119408	NEK6	SID6-1512	NIMA related kinase 6	protein-coding	promoter-TSS
chr11	69642001	69646499	peak6545	intron (NM_053056, intron 3 of 4)	3094	NM_053056	595	NM_053056	ENSG00000110092	CCND1	BCL1|D11S287E|PRAD1|U21B31	cyclin D1	protein-coding	intron
chr5	93582301	93586699	peak3029	promoter-TSS (NM_005654)	1278	NM_005654	7025	NM_005654	ENSG00000175745	NR2F1	BBOAS|BBSOAS|COUP-TFI|COUPTF1|EAR-3|EAR3|ERBAL3|SVP44|TCFCOUP1|TFCOUP1	nuclear receptor subfamily 2 group F member 1	protein-coding	promoter-TSS
chr8	79765001	79769399	peak5040	promoter-TSS (NM_012258)	567	NM_012258	23462	NM_012258	ENSG00000164683	HEY1	BHLHb31|CHF2|HERP2|HESR1|HRT-1|NERP2|OAF1|hHRT1	hes related family bHLH transcription factor with YRPW motif 1	protein-coding	promoter-TSS
chr9	96416801	96421199	peak5518	promoter-TSS (NM_153695)	-630	NM_153695	195828	NM_153695	ENSG00000165244	ZNF367	AFF29|CDC14B|ZFF29	zinc finger protein 367	protein-coding	promoter-TSS
chr19	55639901	55644299	peak10501	promoter-TSS (NM_001163423)	3	NM_001163423	51157	NM_016202	ENSG00000213015	ZNF580	-	zinc finger protein 580	protein-coding	promoter-TSS
chr10	101059901	101064299	peak6133	promoter-TSS (NM_030929)	111	NM_030929	81621	NM_030929	ENSG00000107821	KAZALD1	BONO1|FKSG28|FKSG40|IGFBP-rP10	Kazal type serine peptidase inhibitor domain 1	protein-coding	promoter-TSS
chr7	157007901	157012299	peak4816	promoter-TSS (NM_005515)	563	NM_005515	3110	NM_005515	ENSG00000130675	MNX1	HB9|HLXB9|HOXHB9|SCRA1	motor neuron and pancreas homeobox 1	protein-coding	promoter-TSS
chr1	46301001	46305399	peak388	promoter-TSS (NM_006369)	416	NM_006369	10489	NM_006369	ENSG00000132128	LRRC41	MUF1|PP7759	leucine rich repeat containing 41	protein-coding	promoter-TSS
chr6	142943801	142948199	peak3998	promoter-TSS (NM_006734)	-824	NM_006734	3097	NM_006734	ENSG00000010818	HIVEP2	HIV-EP2|MBP-2|MIBP1|MRD43|SHN2|ZAS2|ZNF40B	HIVEP zinc finger 2	protein-coding	promoter-TSS
chr17	61409201	61413599	peak9349	promoter-TSS (NR_160788)	-351	NR_160788	388407	NM_203425	ENSG00000187013	LINC02875	C17orf82	long intergenic non-protein coding RNA 2875	ncRNA	promoter-TSS
chr12	6866501	6870899	peak6787	promoter-TSS (NM_001258026)	586	NM_001258026	7167	NM_000365	ENSG00000111669	TPI1	HEL-S-49|TIM|TPI|TPID	triosephosphate isomerase 1	protein-coding	promoter-TSS
chr20	63861801	63866199	peak10901	promoter-TSS (NR_165314)	1073	NR_165314	112268269	NR_165198		LOC112268269	-	uncharacterized LOC112268269	ncRNA	promoter-TSS
chr6	31662601	31666999	peak3633	promoter-TSS (NM_033177)	197	NM_033177	7918	NM_033177	ENSG00000204438	GPANK1	ANKRD59|BAT4|D6S54E|G5|GPATCH10	G-patch domain and ankyrin repeats 1	protein-coding	promoter-TSS
chr1	151194801	151199199	peak634	Intergenic	-1552	NM_003557	8394	NM_003557	ENSG00000143398	PIP5K1A	-	phosphatidylinositol-4-phosphate 5-kinase type 1 alpha	protein-coding	Intergenic
chr14	102506101	102510499	peak7803	promoter-TSS (NM_001348651)	1476	NM_001348651	122416	NM_152326	ENSG00000156381	ANKRD9	-	ankyrin repeat domain 9	protein-coding	promoter-TSS
chr6	30719101	30723499	peak3615	promoter-TSS (NM_001293216)	-338	NM_001293216	203068	NM_178014	ENSG00000196230	TUBB	CDCBM6|CSCSC1|M40|OK/SW-cl.56|TUBB1|TUBB5	tubulin beta class I	protein-coding	promoter-TSS
chr6	98832001	98836399	peak3879	promoter-TSS (NM_005604)	-374	NM_005604	5454	NM_005604	ENSG00000184486	POU3F2	BRN2|N-Oct3|OCT7|OTF-7|OTF7|POUF3|brn-2|oct-7	POU class 3 homeobox 2	protein-coding	promoter-TSS
chr5	43039201	43043599	peak2912	promoter-TSS (NR_015447)	-734	NR_015447	153684	NM_194290	ENSG00000215068	ANXA2R-AS1	-	ANXA2R antisense RNA 1	ncRNA	promoter-TSS
chr7	73433201	73437599	peak4369	exon (NM_003508, exon 1 of 1)	1622	NM_003508	8326	NM_003508	ENSG00000188763	FZD9	CD349|FZD3	frizzled class receptor 9	protein-coding	exon
chr17	82096201	82100599	peak9584	promoter-TSS (NM_004104)	-164	NM_004104	2194	NM_004104	ENSG00000169710	FASN	FAS|OA-519|SDR27X1	fatty acid synthase	protein-coding	promoter-TSS
chr17	17822801	17827199	peak9006	promoter-TSS (NM_001321096)	-1370	NM_001321096	6720	NM_004176	ENSG00000072310	SREBF1	HMD|IFAP2|SREBP1|bHLHd1	sterol regulatory element binding transcription factor 1	protein-coding	promoter-TSS
chr6	34234401	34238799	peak3687	promoter-TSS (NM_145899)	-273	NM_145899	3159	NM_002131	ENSG00000137309	HMGA1	HMG-R|HMGA1A|HMGIY	high mobility group AT-hook 1	protein-coding	promoter-TSS
chr22	49959601	49963999	peak11296	promoter-TSS (NM_001001852)	1028	NM_001001852	415116	NM_001001852	ENSG00000198355	PIM3	pim-3	Pim-3 proto-oncogene, serine/threonine kinase	protein-coding	promoter-TSS
chr6	26122401	26126799	peak3503	promoter-TSS (NM_003512)	428	NM_003512	8334	NM_003512	ENSG00000180573	H2AC6	H2A/l|H2AFL|HIST1H2AC|dJ221C16.4	H2A clustered histone 6	protein-coding	promoter-TSS
chr12	31322701	31327099	peak6886	promoter-TSS (NR_026806)	584	NR_026806	79857	NM_024799	ENSG00000177340	FLJ13224	-	uncharacterized LOC79857	ncRNA	promoter-TSS
chr3	52532901	52537299	peak2030	promoter-TSS (NM_022908)	-73	NM_022908	64943	NM_022908	ENSG00000168268	NT5DC2	-	5'-nucleotidase domain containing 2	protein-coding	promoter-TSS
chr3	129603101	129607499	peak2161	promoter-TSS (NM_015103)	1376	NM_015103	23129	NM_015103	ENSG00000004399	PLXND1	CHTD9|PLEXD1	plexin D1	protein-coding	promoter-TSS
chr1	33346601	33350999	peak282	promoter-TSS (NM_004427)	1099	NM_004427	1912	NM_004427	ENSG00000134686	PHC2	EDR2|HPH2|PH2	polyhomeotic homolog 2	protein-coding	promoter-TSS
chr12	49129901	49134299	peak6941	promoter-TSS (NM_006082)	-705	NM_006082	10376	NM_006082	ENSG00000123416	TUBA1B	K-ALPHA-1	tubulin alpha 1b	protein-coding	promoter-TSS
chr11	10302301	10306699	peak6292	promoter-TSS (NM_001124)	-573	NM_001124	133	NM_001124	ENSG00000148926	ADM	AM|PAMP	adrenomedullin	protein-coding	promoter-TSS
chr4	999901	1004299	peak2383	exon (NM_000203, exon 7 of 14)	2390	NM_001363576	3425	NM_000203	ENSG00000127415	IDUA	IDA|MPS1|MPSI	alpha-L-iduronidase	protein-coding	exon
chr4	38662801	38667199	peak2559	promoter-TSS (NR_026804)	-372	NR_026804	79667	NM_024614		KLF3-AS1	-	KLF3 antisense RNA 1	ncRNA	promoter-TSS
chr17	21039901	21044199	peak9043	promoter-TSS (NM_015276)	961	NM_015276	23326	NM_015276	ENSG00000124422	USP22	USP3L	ubiquitin specific peptidase 22	protein-coding	promoter-TSS
chr12	89351101	89355399	peak7123	promoter-TSS (NM_022652)	-749	NM_022652	1848	NM_001946	ENSG00000139318	DUSP6	HH19|MKP3|PYST1	dual specificity phosphatase 6	protein-coding	promoter-TSS
chr8	143725301	143729599	peak5261	exon (NM_198488, exon 5 of 5)	5703	NR_039810	100616318	NR_039810	ENSG00000265660	MIR4664	-	microRNA 4664	ncRNA	exon
chr8	144526301	144530599	peak5326	promoter-TSS (NM_001001795)	661	NM_001001795	414919	NM_001001795	ENSG00000213563	C8orf82	-	chromosome 8 open reading frame 82	protein-coding	promoter-TSS
chr17	38747501	38751799	peak9101	promoter-TSS (NR_149004)	616	NR_149004	100287808	NR_149004	ENSG00000277182	LOC100287808	-	uncharacterized LOC100287808	ncRNA	promoter-TSS
chr1	6600501	6604799	peak74	promoter-TSS (NM_001324309)	219	NM_001324309	9903	NM_014851	ENSG00000162413	KLHL21	-	kelch like family member 21	protein-coding	promoter-TSS
chr9	127518801	127523099	peak5644	intron (NM_022833, intron 5 of 13)	48123	NM_022833	64855	NM_022833	ENSG00000136830	NIBAN2	C9orf88|FAM129B|MEG-3|MINERVA|OC58|bA356B19.6	niban apoptosis regulator 2	protein-coding	intron
chr17	7841101	7845399	peak8925	intron (NM_001348716, intron 1 of 22)	3333	NM_001080424	23135	NM_001080424	ENSG00000132510	KDM6B	JMJD3|NEDCFSA|NEDSST	lysine demethylase 6B	protein-coding	intron
chr19	49589701	49593999	peak10434	promoter-TSS (NM_020719)	668	NM_020719	57479	NM_020719	ENSG00000126464	PRR12	KIAA1205|NOC	proline rich 12	protein-coding	promoter-TSS
chr11	65856701	65860999	peak6478	promoter-TSS (NM_005507)	-670	NM_005507	1072	NM_005507	ENSG00000172757	CFL1	CFL|HEL-S-15|cofilin	cofilin 1	protein-coding	promoter-TSS
chr16	88452301	88456599	peak8730	promoter-TSS (NM_153813)	1170	NM_153813	161882	NM_153813	ENSG00000179588	ZFPM1	FOG|FOG1|ZC2HC11A|ZNF408|ZNF89A	zinc finger protein, FOG family member 1	protein-coding	promoter-TSS
chr19	35715001	35719299	peak10253	promoter-TSS (NM_014727)	-853	NM_014727	9757	NM_014727	ENSG00000272333	KMT2B	CXXC10|DYT28|HRX2|MLL1B|MLL2|MLL4|MRD68|TRX2|WBP-7|WBP7	lysine methyltransferase 2B	protein-coding	promoter-TSS
chr6	163413001	163417299	peak4090	promoter-TSS (NM_206854)	432	NM_206854	9444	NM_006775	ENSG00000112531	QKI	Hqk|QK|QK1|QK3|hqkI	QKI, KH domain containing RNA binding	protein-coding	promoter-TSS
chr17	7434301	7438599	peak8909	promoter-TSS (NM_001320444)	977	NM_001320444	284114	NM_178518	ENSG00000181284	TMEM102	CBAP|D2B	transmembrane protein 102	protein-coding	promoter-TSS
chr12	57519701	57523999	peak7057	promoter-TSS (NM_052897)	-974	NM_052897	114785	NM_052897	ENSG00000166987	MBD6	-	methyl-CpG binding domain protein 6	protein-coding	promoter-TSS
chr20	64046301	64050599	peak10917	promoter-TSS (NM_018419)	1189	NM_018419	54345	NM_018419	ENSG00000203883	SOX18	HLTRS|HLTS	SRY-box transcription factor 18	protein-coding	promoter-TSS
chr9	133990701	133994999	peak5780	promoter-TSS (NM_003371)	-526	NM_003371	7410	NM_003371	ENSG00000160293	VAV2	VAV-2	vav guanine nucleotide exchange factor 2	protein-coding	promoter-TSS
chr20	50190101	50194399	peak10776	promoter-TSS (NR_125739)	-181	NR_125739	101927559	NR_125739	ENSG00000277449	CEBPB-AS1	-	CEBPB antisense RNA 1	ncRNA	promoter-TSS
chr16	2250101	2254399	peak8321	promoter-TSS (NM_001178029)	-663	NM_001178029	1632	NM_001919	ENSG00000167969	ECI1	DCI	enoyl-CoA delta isomerase 1	protein-coding	promoter-TSS
chr17	14300501	14304799	peak8963	promoter-TSS (NR_026880)	-1090	NR_026880	84815	NM_032729	ENSG00000266709	MGC12916	-	uncharacterized protein MGC12916	ncRNA	promoter-TSS
chr4	15001301	15005599	peak2523	promoter-TSS (NM_001177382)	969	NM_001177382	132864	NM_182485	ENSG00000137449	CPEB2	CPE-BP2|CPEB-2|hCPEB-2	cytoplasmic polyadenylation element binding protein 2	protein-coding	promoter-TSS
chr2	65429601	65433899	peak1210	promoter-TSS (NM_181784)	849	NM_181784	200734	NM_181784	ENSG00000198369	SPRED2	NS14|Spred-2	sprouty related EVH1 domain containing 2	protein-coding	promoter-TSS
chr12	569401	573599	peak6722	intron (NM_016533, intron 1 of 3)	14986	NR_134624	105369595	NR_134624	ENSG00000256020	LOC105369595	-	uncharacterized LOC105369595	ncRNA	intron
chr14	68792301	68796499	peak7643	promoter-TSS (NM_001244698)	-486	NM_001244698	677	NM_004926	ENSG00000185650	ZFP36L1	BRF1|Berg36|ERF-1|ERF1|RNF162B|TIS11B|cMG1	ZFP36 ring finger protein like 1	protein-coding	promoter-TSS
chr6	20400701	20404899	peak3487	promoter-TSS (NM_001243076)	-879	NM_001243076	1871	NM_001949	ENSG00000112242	E2F3	E2F-3	E2F transcription factor 3	protein-coding	promoter-TSS
chr9	93095301	93099499	peak5502	promoter-TSS (NR_134465)	1183	NR_134465	84270	NM_032310	ENSG00000165233	CARD19	BinCARD|C9orf89	caspase recruitment domain family member 19	protein-coding	promoter-TSS
chr1	29120901	29125099	peak247	promoter-TSS (NM_001171868)	-499	NM_001171868	399474	NM_001003682	ENSG00000253304	TMEM200B	TTMB	transmembrane protein 200B	protein-coding	promoter-TSS
chr18	22167901	22172099	peak9669	promoter-TSS (NM_005257)	411	NM_005257	2627	NM_005257	ENSG00000141448	GATA6	-	GATA binding protein 6	protein-coding	promoter-TSS
chr14	105478901	105483099	peak7881	TTS (NM_001270841)	3757	NR_073085	1397	NM_001312	ENSG00000182809	CRIP2	CRIP|CRP2|ESP1	cysteine rich protein 2	protein-coding	TTS
chr12	57086701	57090899	peak7049	promoter-TSS (NM_001330305)	-314	NM_001330305	4665	NM_005967	ENSG00000166886	NAB2	MADER	NGFI-A binding protein 2	protein-coding	promoter-TSS
chr7	152433501	152437699	peak4797	promoter-TSS (NM_170606)	403	NM_170606	58508	NM_021230	ENSG00000055609	KMT2C	HALR|KLEFS2|MLL3	lysine methyltransferase 2C	protein-coding	promoter-TSS
chr19	2229201	2233399	peak9866	3' UTR (NM_032482, exon 28 of 28)	2849	NR_031596	100302283	NR_031596	ENSG00000221411	MIR1227	MIRN1227|hsa-mir-1227|mir-1227	microRNA 1227	ncRNA	3' UTR
chr17	75875201	75879399	peak9456	promoter-TSS (NM_033452)	1281	NM_033452	91107	NM_033452	ENSG00000132481	TRIM47	GOA|RNF100	tripartite motif containing 47	protein-coding	promoter-TSS
chr1	149884801	149888999	peak613	promoter-TSS (NM_003517)	-18	NM_003517	8338	NM_003517	ENSG00000184260	H2AC20	H2A|H2A-GL101|H2A/q|H2AFQ|HIST2H2AC	H2A clustered histone 20	protein-coding	promoter-TSS
chr9	136092801	136096999	peak5799	promoter-TSS (NM_144653)	389	NM_144653	138151	NM_144653	ENSG00000148411	NACC2	BEND9|BTBD14|BTBD14A|BTBD31|NAC-2|RBB	NACC family member 2	protein-coding	promoter-TSS
chr2	25339201	25343399	peak1051	promoter-TSS (NM_001320892)	625	NM_001320892	1788	NM_022552	ENSG00000119772	DNMT3A	DNMT3A2|HESJAS|M.HsaIIIA|TBRS	DNA methyltransferase 3 alpha	protein-coding	promoter-TSS
chr6	2998001	3002199	peak3394	promoter-TSS (NM_001318940)	-58	NM_001318940	4835	NM_000904	ENSG00000124588	NQO2	DHQV|DIA6|NMOR2|QR2	N-ribosyldihydronicotinamide:quinone dehydrogenase 2	protein-coding	promoter-TSS
chr5	134523801	134527999	peak3118	promoter-TSS (NM_015288)	-208	NM_015288	23338	NM_015288	ENSG00000043143	JADE2	JADE-2|PHF15	jade family PHD finger 2	protein-coding	promoter-TSS
chr9	136543601	136547799	peak5829	promoter-TSS (NM_017617)	348	NM_017617	4851	NM_017617	ENSG00000148400	NOTCH1	AOS5|AOVD1|TAN1|hN1	notch receptor 1	protein-coding	promoter-TSS
chr19	18278701	18282899	peak10161	promoter-TSS (NM_005354)	822	NM_005354	3727	NM_005354	ENSG00000130522	JUND	AP-1	JunD proto-oncogene, AP-1 transcription factor subunit	protein-coding	promoter-TSS
chr8	125428501	125432699	peak5159	promoter-TSS (NM_025195)	242	NM_025195	10221	NM_025195	ENSG00000173334	TRIB1	C8FW|GIG-2|GIG2|SKIP1|TRB-1|TRB1	tribbles pseudokinase 1	protein-coding	promoter-TSS
chr2	107826401	107830599	peak1369	intron (NM_182588, intron 1 of 22)	1608	NM_182588	285190	NM_182588	ENSG00000196862	RGPD4	RGP4	RANBP2 like and GRIP domain containing 4	protein-coding	intron
chr8	141000001	141004199	peak5198	promoter-TSS (NM_001352699)	-21	NM_001352699	5747	NM_005607	ENSG00000169398	PTK2	FADK|FADK 1|FAK|FAK1|FRNK|PPP1R71|p125FAK|pp125FAK	protein tyrosine kinase 2	protein-coding	promoter-TSS
chr16	88938501	88942699	peak8757	promoter-TSS (NM_175931)	750	NM_175931	863	NM_005187	ENSG00000129993	CBFA2T3	ETO2|MTG16|MTGR2|RUNX1T3|ZMYND4	CBFA2/RUNX1 partner transcriptional co-repressor 3	protein-coding	promoter-TSS
chr5	181243301	181247499	peak3373	promoter-TSS (NR_109909)	-1141	NR_109909	101928649	NR_109909	ENSG00000233937	CTC-338M12.4	-	uncharacterized LOC101928649	ncRNA	promoter-TSS
chr9	127566901	127571099	peak5647	promoter-TSS (NM_022833)	73	NM_022833	64855	NM_022833	ENSG00000136830	NIBAN2	C9orf88|FAM129B|MEG-3|MINERVA|OC58|bA356B19.6	niban apoptosis regulator 2	protein-coding	promoter-TSS
chr3	153159901	153163999	peak2241	promoter-TSS (NM_002886)	-276	NM_002886	5912	NM_002886	ENSG00000181467	RAP2B	-	RAP2B, member of RAS oncogene family	protein-coding	promoter-TSS
chr13	110712001	110716099	peak7461	promoter-TSS (NM_198219)	350	NM_198219	3621	NM_005537	ENSG00000153487	ING1	p24ING1c|p33|p33ING1|p33ING1b|p47|p47ING1a	inhibitor of growth family member 1	protein-coding	promoter-TSS
chr19	1101501	1105599	peak9814	promoter-TSS (NM_002085)	-444	NM_002085	2879	NM_002085	ENSG00000167468	GPX4	GPx-4|GSHPx-4|MCSP|PHGPx|SMDS|snGPx|snPHGPx	glutathione peroxidase 4	protein-coding	promoter-TSS
chr6	26155501	26159599	peak3504	promoter-TSS (NM_138720)	-571	NM_138720	3017	NM_021063	ENSG00000158373	H2BC5	H2B.1B|H2B/a|H2B/b|H2B/g|H2B/h|H2B/k|H2B/l|H2BFA|H2BFB|H2BFG|H2BFH|H2BFK|H2BFL|HIRIP2|HIST1H2BC|HIST1H2BD|HIST1H2BE|HIST1H2BF|HIST1H2BG|HIST1H2BI|dJ221C16.6	H2B clustered histone 5	protein-coding	promoter-TSS
chr5	138463701	138467799	peak3139	promoter-TSS (NM_001964)	271	NM_001964	1958	NM_001964	ENSG00000120738	EGR1	AT225|G0S30|KROX-24|NGFI-A|TIS8|ZIF-268|ZNF225	early growth response 1	protein-coding	promoter-TSS
chr17	8219901	8223999	peak8941	intron (NR_026951, intron 2 of 2)	2093	NR_026951	284029	NM_173621	ENSG00000178977	LINC00324	C17orf44|NCRNA00324|RNA00324|TP53LC03	long intergenic non-protein coding RNA 324	ncRNA	intron
chr14	76955601	76959699	peak7704	Intergenic	-1988	NR_133913	105370578	NR_133913	ENSG00000258602	LINC01629	linc-KIAA1737-2	long intergenic non-protein coding RNA 1629	ncRNA	Intergenic
chr11	65897301	65901399	peak6481	promoter-TSS (NM_001300855)	1038	NM_001300855	8061	NM_005438	ENSG00000175592	FOSL1	FRA|FRA1|fra-1	FOS like 1, AP-1 transcription factor subunit	protein-coding	promoter-TSS
chr4	1869401	1873499	peak2418	promoter-TSS (NM_001042424)	57	NM_001042424	7468	NM_007331	ENSG00000109685	NSD2	KMT3F|KMT3G|MMSET|RAUST|REIIBP|TRX5|WHS|WHSC1	nuclear receptor binding SET domain protein 2	protein-coding	promoter-TSS
chr8	142450801	142454899	peak5218	intron (NM_001702, intron 1 of 30)	3201	NM_001702	575	NM_001702	ENSG00000181790	ADGRB1	BAI1|GDAIF	adhesion G protein-coupled receptor B1	protein-coding	intron
chr9	137025901	137029999	peak5854	promoter-TSS (NM_001606)	287	NM_001606	20	NM_001606	ENSG00000107331	ABCA2	ABC2|IDPOGSA	ATP binding cassette subfamily A member 2	protein-coding	promoter-TSS
chr16	89319701	89323799	peak8777	promoter-TSS (NR_168302)	1298	NR_168302	100287036	NM_001242885		LOC100287036	-	uncharacterized LOC100287036	ncRNA	promoter-TSS
chr12	65822401	65826499	peak7083	promoter-TSS (NM_003484)	-10	NM_003484	8091	NM_003483	ENSG00000149948	HMGA2	BABL|HMGI-C|HMGIC|LIPO|SRS5|STQTL9	high mobility group AT-hook 2	protein-coding	promoter-TSS
chr20	63971301	63975399	peak10913	TTS (NM_080621)	-3420	NM_020713	57473	NM_020713	ENSG00000196700	ZNF512B	GM632	zinc finger protein 512B	protein-coding	TTS
chr16	54927901	54931999	peak8525	promoter-TSS (NR_110453)	-761	NR_110453	643911	NM_001308963	ENSG00000245694	CRNDE	CRNDEP|LINC00180|NCRNA00180|PNAS-108|lincIRX5	colorectal neoplasia differentially expressed	ncRNA	promoter-TSS
chr7	100572401	100576499	peak4539	promoter-TSS (NM_001348680)	-550	NM_001348680	100316904	NM_001168682	ENSG00000205307	SAP25	-	Sin3A associated protein 25	protein-coding	promoter-TSS
chr15	68817201	68821299	peak8098	intron (NM_006305, intron 1 of 6)	1645	NM_006305	8125	NM_006305	ENSG00000140350	ANP32A	C15orf1|HPPCn|I1PP2A|LANP|MAPM|PHAP1|PHAPI|PP32	acidic nuclear phosphoprotein 32 family member A	protein-coding	intron
chr17	7833601	7837699	peak8924	Intergenic	-4256	NM_001348716	23135	NM_001080424	ENSG00000132510	KDM6B	JMJD3|NEDCFSA|NEDSST	lysine demethylase 6B	protein-coding	Intergenic
chr3	48660301	48664399	peak1964	promoter-TSS (NM_001407)	536	NM_001407	1951	NM_001407	ENSG00000008300	CELSR3	ADGRC3|CDHF11|EGFL1|FMI1|HFMI1|MEGF2|RESDA1	cadherin EGF LAG seven-pass G-type receptor 3	protein-coding	promoter-TSS
chr19	49676101	49680199	peak10438	promoter-TSS (NR_033397)	879	NR_033397	3276	NM_001536	ENSG00000126457	PRMT1	ANM1|HCP1|HRMT1L2|IR1B4	protein arginine methyltransferase 1	protein-coding	promoter-TSS
chr8	37694701	37698799	peak4933	promoter-TSS (NM_025069)	968	NM_025069	80139	NM_025069	ENSG00000183779	ZNF703	NLZ1|ZEPPO1|ZNF503L|ZPO1	zinc finger protein 703	protein-coding	promoter-TSS
chr6	1608501	1612499	peak3384	promoter-TSS (NM_001453)	585	NM_001453	2296	NM_001453	ENSG00000054598	FOXC1	ARA|ASGD3|FKHL7|FREAC-3|FREAC3|IGDA|IHG1|IRID1|RIEG3	forkhead box C1	protein-coding	promoter-TSS
chr14	68977201	68981199	peak7646	promoter-TSS (NM_001130004)	102	NM_001130004	87	NM_001102	ENSG00000072110	ACTN1	BDPLT15	actinin alpha 1	protein-coding	promoter-TSS
chr17	48553601	48557599	peak9225	5' UTR (NM_002146, exon 2 of 4)	-10569	NM_002145	3212	NM_002145	ENSG00000173917	HOXB2	HOX2|HOX2H|Hox-2.8|K8	homeobox B2	protein-coding	5' UTR
chr11	63998101	64002099	peak6417	intron (NM_014067, intron 5 of 10)	14247	NM_017670	55611	NM_017670	ENSG00000167770	OTUB1	HSPC263|OTB1|OTU1	OTU deubiquitinase, ubiquitin aldehyde binding 1	protein-coding	intron
chr3	128487001	128490999	peak2145	promoter-TSS (NR_125398)	-203	NR_125398	101927167	NR_125398		GATA2-AS1	-	GATA2 antisense RNA 1	ncRNA	promoter-TSS
chr5	14142401	14146399	peak2853	promoter-TSS (NM_007118)	1058	NM_007118	7204	NM_007118	ENSG00000038382	TRIO	ARHGEF23|MEBAS|MRD44|MRD63|tgat	trio Rho guanine nucleotide exchange factor	protein-coding	promoter-TSS
chr17	78357201	78361199	peak9508	promoter-TSS (NM_001378932)	467	NM_001378932	9021	NM_003955	ENSG00000184557	SOCS3	ATOD4|CIS3|Cish3|SOCS-3|SSI-3|SSI3	suppressor of cytokine signaling 3	protein-coding	promoter-TSS
chr20	63948201	63952199	peak10909	promoter-TSS (NM_001353478)	987	NM_001353478	54963	NM_017859	ENSG00000198276	UCKL1	UCK1L|URKL1	uridine-cytidine kinase 1 like 1	protein-coding	promoter-TSS
chr20	63005301	63009299	peak10872	promoter-TSS (NM_080606)	-336	NM_080606	128408	NM_080606	ENSG00000125533	BHLHE23	BETA4|BHLHB4|Beta3b|bA305P22.3	basic helix-loop-helix family member e23	protein-coding	promoter-TSS
chr11	64268601	64272599	peak6427	promoter-TSS (NM_001378078)	69	NM_001378078	56834	NM_020155	ENSG00000173264	GPR137	C11orf4|GPR137A|TM7SF1L1	G protein-coupled receptor 137	protein-coding	promoter-TSS
chr12	6335601	6339599	peak6763	intron (NR_144351, intron 1 of 8)	4476	NM_001346092	7132	NM_001065	ENSG00000067182	TNFRSF1A	CD120a|FPF|TBP1|TNF-R|TNF-R-I|TNF-R55|TNFAR|TNFR1|TNFR55|TNFR60|p55|p55-R|p60	TNF receptor superfamily member 1A	protein-coding	intron
chr1	151991901	151995899	peak643	promoter-TSS (NM_002966)	-41	NM_002966	6281	NM_002966	ENSG00000197747	S100A10	42C|ANX2L|ANX2LG|CAL1L|CLP11|Ca[1]|GP11|P11|p10	S100 calcium binding protein A10	protein-coding	promoter-TSS
chr15	70096701	70100699	peak8103	promoter-TSS (NM_001282980)	-783	NM_001282980	7090	NM_005078	ENSG00000140332	TLE3	ESG|ESG3|GRG3|HsT18976	TLE family member 3, transcriptional corepressor	protein-coding	promoter-TSS
chr11	118926701	118930699	peak6664	Intergenic	-2774	NR_165445	283149	NM_182557	ENSG00000186174	BCL9L	B9L|BCL9-2|DLNB11	BCL9 like	protein-coding	Intergenic
chr22	29306101	29310099	peak11126	promoter-TSS (NM_152236)	1077	NM_152236	10634	NM_006478	ENSG00000185340	GAS2L1	GAR22	growth arrest specific 2 like 1	protein-coding	promoter-TSS
chr4	186723001	186726999	peak2793	promoter-TSS (NM_005245)	-1144	NM_005245	2195	NM_005245	ENSG00000083857	FAT1	CDHF7|CDHR8|FAT|ME5|hFat1	FAT atypical cadherin 1	protein-coding	promoter-TSS
chr1	50967401	50971399	peak398	promoter-TSS (NM_001262)	705	NM_001262	1031	NM_001262	ENSG00000123080	CDKN2C	INK4C|p18|p18-INK4C	cyclin dependent kinase inhibitor 2C	protein-coding	promoter-TSS
chr8	143366901	143370899	peak5239	promoter-TSS (NM_052924)	24	NM_052924	114822	NM_052924	ENSG00000158106	RHPN1	ODF5|RHOPHILIN|RHPN	rhophilin Rho GTPase binding protein 1	protein-coding	promoter-TSS
chr15	98646901	98650899	peak8232	promoter-TSS (NM_001291858)	361	NM_001291858	3480	NM_000875	ENSG00000140443	IGF1R	CD221|IGFIR|IGFR|JTK13	insulin like growth factor 1 receptor	protein-coding	promoter-TSS
chr8	144507501	144511499	peak5322	promoter-TSS (NM_138431)	430	NM_138431	113655	NM_138431	ENSG00000167700	MFSD3	SLC33A2	major facilitator superfamily domain containing 3	protein-coding	promoter-TSS
chr11	65110101	65114099	peak6446	promoter-TSS (NM_003273)	228	NM_003273	7108	NM_003273	ENSG00000149809	TM7SF2	ANG1|C14SR|DHCR14A|NET47	transmembrane 7 superfamily member 2	protein-coding	promoter-TSS
chr2	36354901	36358899	peak1104	promoter-TSS (NM_016441)	1122	NM_016441	51232	NM_016441	ENSG00000150938	CRIM1	CRIM-1|S52	cysteine rich transmembrane BMP regulator 1	protein-coding	promoter-TSS
chr16	4613201	4617199	peak8373	promoter-TSS (NM_145253)	-312	NM_145253	124402	NM_145253	ENSG00000153443	UBALD1	FAM100A|PP11303	UBA like domain containing 1	protein-coding	promoter-TSS
chr2	156331901	156335899	peak1470	promoter-TSS (NM_006186)	-1179	NM_006186	4929	NM_006186	ENSG00000153234	NR4A2	HZF-3|IDLDP|NOT|NURR1|RNR1|TINUR	nuclear receptor subfamily 4 group A member 2	protein-coding	promoter-TSS
chr1	15846601	15850599	peak119	promoter-TSS (NR_024279)	-453	NR_024279	729614	NR_024279	ENSG00000179743	SPEN-AS1	-	SPEN antisense RNA 1	ncRNA	promoter-TSS
chr3	138831801	138835799	peak2189	promoter-TSS (NM_006219)	1128	NM_006219	5291	NM_006219	ENSG00000051382	PIK3CB	P110BETA|PI3K|PI3KBETA|PIK3C1	phosphatidylinositol-4,5-bisphosphate 3-kinase catalytic subunit beta	protein-coding	promoter-TSS
chr8	143607701	143611699	peak5257	promoter-TSS (NM_023078)	-125	NM_023078	65263	NM_023078	ENSG00000104524	PYCR3	PYCRL	pyrroline-5-carboxylate reductase 3	protein-coding	promoter-TSS
chr16	30415801	30419799	peak8471	exon (NM_001142305, exon 3 of 3)	1959	NR_145731	109616959	NR_145731	ENSG00000199787	SNORA80C	-	small nucleolar RNA, H/ACA box 80C	snoRNA	exon
chr8	103498301	103502299	peak5125	promoter-TSS (NM_001348495)	-310	NM_001348495	9699	NM_014677	ENSG00000176406	RIMS2	CRSDS|OBOE|RAB3IP3|RIM2	regulating synaptic membrane exocytosis 2	protein-coding	promoter-TSS
chr17	50061601	50065499	peak9258	intron (NM_002204, intron 1 of 25)	7440	NM_002204	3675	NM_002204	ENSG00000005884	ITGA3	CD49C|FRP-2|GAP-B3|GAPB3|ILNEB|JEB7|MSK18|VCA-2|VL3A|VLA3a	integrin subunit alpha 3	protein-coding	intron
chr12	6941301	6945199	peak6795	promoter-TSS (NM_001301836)	-188	NM_001301836	113246	NM_138425	ENSG00000111678	C12orf57	C10|GRCC10	chromosome 12 open reading frame 57	protein-coding	promoter-TSS
chr22	50524801	50528699	peak11317	promoter-TSS (NM_001169109)	-311	NM_001169109	9997	NM_005138	ENSG00000284194	SCO2	CEMCOX1|ECGF1|Gliostatin|MC4DN2|MYP6|PD-ECGF|SCO1L|TP|TYMP|TdRPase	synthesis of cytochrome C oxidase 2	protein-coding	promoter-TSS
chr4	41213201	41217099	peak2575	promoter-TSS (NM_001330656)	-608	NM_001330656	323	NM_004307	ENSG00000163697	APBB2	FE65L|FE65L1	amyloid beta precursor protein binding family B member 2	protein-coding	promoter-TSS
chr5	98768101	98771999	peak3043	promoter-TSS (NM_001366511)	614	NM_001366511	285704	NM_173670	ENSG00000174136	RGMB	DRAGON	repulsive guidance molecule BMP co-receptor b	protein-coding	promoter-TSS
chr8	143927301	143931199	peak5278	exon (NM_000445, exon 26 of 33)	10347	NM_201384	5339	NM_000445	ENSG00000178209	PLEC	EBS1|EBS5A|EBS5B|EBS5C|EBS5D|EBSMD|EBSND|EBSO|EBSOG|EBSPA|HD1|LGMD2Q|LGMDR17|PCN|PLEC1|PLEC1b|PLTN	plectin	protein-coding	exon
chr11	2927701	2931599	peak6270	promoter-TSS (NM_003311)	-230	NM_003311	7262	NM_003311	ENSG00000181649	PHLDA2	BRW1C|BWR1C|HLDA2|IPL|TSSC3	pleckstrin homology like domain family A member 2	protein-coding	promoter-TSS
chr11	64244901	64248799	peak6425	promoter-TSS (NM_138689)	93	NM_138689	26472	NM_138689	ENSG00000173457	PPP1R14B	PHI-1|PLCB3N|PNG|SOM172	protein phosphatase 1 regulatory inhibitor subunit 14B	protein-coding	promoter-TSS
chr16	29804601	29808499	peak8445	promoter-TSS (NR_074080)	21	NR_074080	4150	NM_002383	ENSG00000103495	MAZ	PUR1|Pur-1|SAF-1|SAF-2|SAF-3|ZF87|ZNF801|Zif87	MYC associated zinc finger protein	protein-coding	promoter-TSS
chr20	31602001	31605899	peak10635	promoter-TSS (NM_002165)	-1339	NM_002165	3397	NM_002165	ENSG00000125968	ID1	ID|bHLHb24	inhibitor of DNA binding 1	protein-coding	promoter-TSS
chr2	241699601	241703499	peak1800	promoter-TSS (NM_032329)	-489	NM_032329	84289	NM_032329	ENSG00000168395	ING5	p28ING5	inhibitor of growth family member 5	protein-coding	promoter-TSS
chr8	66533201	66537099	peak5005	Intergenic	41584	NM_152765	254778	NM_152765	ENSG00000169085	VXN	C8orf46	vexin	protein-coding	Intergenic
chr7	157683501	157687399	peak4829	intron (NM_130842, intron 11 of 21)	-111028	NR_029689	406945	NR_029689	ENSG00000207960	MIR153-2	MIRN153-2|mir-153-2	microRNA 153-2	ncRNA	intron
chr12	12716501	12720399	peak6831	promoter-TSS (NM_004064)	1082	NM_004064	1027	NM_004064	ENSG00000111276	CDKN1B	CDKN4|KIP1|MEN1B|MEN4|P27KIP1	cyclin dependent kinase inhibitor 1B	protein-coding	promoter-TSS
chr8	22596501	22600399	peak4890	promoter-TSS (NM_001013842)	-1149	NM_001013842	541565	NM_173686	ENSG00000241852	C8orf58	-	chromosome 8 open reading frame 58	protein-coding	promoter-TSS
chr1	58782001	58785899	peak423	promoter-TSS (NM_002228)	97	NM_002228	3725	NM_002228	ENSG00000177606	JUN	AP-1|AP1|c-Jun|cJUN|p39	Jun proto-oncogene, AP-1 transcription factor subunit	protein-coding	promoter-TSS
chr18	26546301	26550199	peak9677	promoter-TSS (NM_001142730)	303	NM_001142730	284252	NM_198991	ENSG00000134504	KCTD1	C18orf5	potassium channel tetramerization domain containing 1	protein-coding	promoter-TSS
chr6	27131001	27134899	peak3530	promoter-TSS (NM_021064)	-93	NM_021064	8969	NM_021064	ENSG00000196787	H2AC11	H2A.1b|H2A/p|H2AC13|H2AC15|H2AC16|H2AC17|H2AFP|H2AG|HIST1H2AG|pH2A/f	H2A clustered histone 11	protein-coding	promoter-TSS
chr6	32175101	32178999	peak3657	promoter-TSS (NM_001371437)	70	NM_001371437	10554	NM_006411	ENSG00000204310	AGPAT1	1-AGPAT1|G15|LPAAT-alpha|LPAATA|LPLAT1	1-acylglycerol-3-phosphate O-acyltransferase 1	protein-coding	promoter-TSS
chr7	155802301	155806199	peak4809	intron (NM_000193, intron 2 of 2)	4913	NR_132318	6469	NM_000193	ENSG00000164690	SHH	HHG1|HLP3|HPE3|MCOPCB5|SMMCI|ShhNC|TPT|TPTPS	sonic hedgehog signaling molecule	protein-coding	intron
chr8	102653301	102657199	peak5117	promoter-TSS (NM_005655)	475	NM_005655	7071	NM_005655	ENSG00000155090	KLF10	EGR-alpha|EGRA|TIEG|TIEG1	KLF transcription factor 10	protein-coding	promoter-TSS
chr21	41763501	41767399	peak10984	intron (NM_020639, intron 1 of 7)	1602	NM_020639	54101	NM_020639	ENSG00000183421	RIPK4	ANKK2|ANKRD3|CHANDS|DIK|NKRD3|PKK|PPS2|RIP4	receptor interacting serine/threonine kinase 4	protein-coding	intron
chr17	82243001	82246899	peak9591	intron (NM_001893, intron 8 of 8)	8282	NR_106845	102465472	NR_106845	ENSG00000284574	MIR6787	hsa-mir-6787	microRNA 6787	ncRNA	intron
chr6	89079101	89082999	peak3862	promoter-TSS (NM_006813)	299	NM_006813	10957	NM_006813	ENSG00000146278	PNRC1	B4-2|PNAS-145|PROL2|PRR2	proline rich nuclear receptor coactivator 1	protein-coding	promoter-TSS
chr6	7725801	7729699	peak3426	intron (NM_001718, intron 1 of 6)	1651	NM_001718	654	NM_001718	ENSG00000153162	BMP6	IO|VGR|VGR1	bone morphogenetic protein 6	protein-coding	intron
chr19	1861401	1865299	peak9851	promoter-TSS (NM_031918)	229	NM_031918	83855	NM_031918	ENSG00000129911	KLF16	BTEB4|DRRF|NSLP2	KLF transcription factor 16	protein-coding	promoter-TSS
chr6	144283601	144287499	peak4012	Intergenic	-6187	NM_007124	7402	NM_007124	ENSG00000152818	UTRN	DMDL|DRP|DRP1	utrophin	protein-coding	Intergenic
chr21	44871701	44875599	peak11003	promoter-TSS (NM_004339)	40	NM_004339	754	NM_004339	ENSG00000183255	PTTG1IP	C21orf1|C21orf3|PBF|PTTG1IP1	PTTG1 interacting protein	protein-coding	promoter-TSS
chr16	88782201	88785999	peak8749	promoter-TSS (NM_001142864)	1120	NM_001142864	9780	NM_001142864	ENSG00000103335	PIEZO1	DHS|ER|FAM38A|LMPH3|LMPHM6|Mib	piezo type mechanosensitive ion channel component 1 (Er blood group)	protein-coding	promoter-TSS
chr12	53994601	53998399	peak7007	promoter-TSS (NR_047505)	285	NR_047505	100874364	NR_047505	ENSG00000250133	HOXC-AS2	-	HOXC cluster antisense RNA 2	ncRNA	promoter-TSS
chr7	100434301	100438099	peak4535	promoter-TSS (NM_001346938)	297	NM_001346938	221908	NM_145030	ENSG00000160813	PPP1R35	C7orf47	protein phosphatase 1 regulatory subunit 35	protein-coding	promoter-TSS
chr2	202032801	202036599	peak1578	promoter-TSS (NM_003507)	113	NM_003507	8324	NM_003507	ENSG00000155760	FZD7	FzE3	frizzled class receptor 7	protein-coding	promoter-TSS
chr17	81343101	81346899	peak9547	Intergenic	-14326	NR_165247	284186	NM_178520	ENSG00000185332	TMEM105	-	TMEM105 long non-coding RNA	ncRNA	Intergenic
chr14	74609201	74612999	peak7686	promoter-TSS (NM_000428)	1137	NM_000428	4053	NM_000428	ENSG00000119681	LTBP2	C14orf141|GLC3D|LTBP3|MSPKA|MSTP031|WMS3	latent transforming growth factor beta binding protein 2	protein-coding	promoter-TSS
chr2	238237801	238241599	peak1755	promoter-TSS (NM_001142853)	338	NM_001142853	55502	NM_018645	ENSG00000144485	HES6	C-HAIRY1|HES-6|bHLHb41|bHLHc23	hes family bHLH transcription factor 6	protein-coding	promoter-TSS
chr8	100950101	100953899	peak5109	promoter-TSS (NM_145690)	20	NM_145690	7534	NM_003406	ENSG00000164924	YWHAZ	14-3-3-zeta|HEL-S-3|HEL-S-93|HEL4|KCIP-1|POPCHAS|YWHAD	tyrosine 3-monooxygenase/tryptophan 5-monooxygenase activation protein zeta	protein-coding	promoter-TSS
chr17	79837201	79840999	peak9524	promoter-TSS (NM_003655)	340	NM_003655	8535	NM_003655	ENSG00000141582	CBX4	NBP16|PC2	chromobox 4	protein-coding	promoter-TSS
chr8	144786001	144789799	peak5330	promoter-TSS (NM_030580)	-555	NM_030580	80778	NM_030580	ENSG00000196378	ZNF34	KOX32	zinc finger protein 34	protein-coding	promoter-TSS
chr19	15377501	15381299	peak10114	promoter-TSS (NM_005858)	387	NM_005858	10270	NM_005858	ENSG00000105127	AKAP8	AKAP 95|AKAP-8|AKAP-95|AKAP95	A-kinase anchoring protein 8	protein-coding	promoter-TSS
chr17	59836301	59840099	peak9336	intron (NM_001329395, intron 11 of 12)	-3066	NR_029493	406991	NR_029493	ENSG00000284190	MIR21	MIRN21|hsa-mir-21|miR-21|miRNA21	microRNA 21	ncRNA	intron
chr11	69638001	69641799	peak6544	promoter-TSS (NM_053056)	-1256	NM_053056	595	NM_053056	ENSG00000110092	CCND1	BCL1|D11S287E|PRAD1|U21B31	cyclin D1	protein-coding	promoter-TSS
chr14	105313601	105317399	peak7872	promoter-TSS (NM_001242787)	77	NM_001242787	2972	NM_001519	ENSG00000185024	BRF1	BRF|BRF-1|CFDS|GTF3B|HEL-S-76p|TAF3B2|TAF3C|TAFIII90|TF3B90|TFIIIB90|hBRF	BRF1 RNA polymerase III transcription initiation factor subunit	protein-coding	promoter-TSS
chr14	102590401	102594199	peak7806	promoter-TSS (NM_015156)	-349	NM_015156	23186	NM_015156	ENSG00000089902	RCOR1	COREST|RCOR	REST corepressor 1	protein-coding	promoter-TSS
chr11	118919201	118922999	peak6663	intron (NM_001378214, intron 1 of 8)	4826	NM_001378214	283149	NM_182557	ENSG00000186174	BCL9L	B9L|BCL9-2|DLNB11	BCL9 like	protein-coding	intron
chr1	2228801	2232599	peak52	intron (NM_003036, intron 1 of 6)	2381	NM_003036	6497	NM_003036	ENSG00000157933	SKI	SGS|SKV	SKI proto-oncogene	protein-coding	intron
chr7	116524201	116527999	peak4627	promoter-TSS (NM_001172897)	-262	NM_001172897	857	NM_001753	ENSG00000105974	CAV1	BSCL3|CGL3|LCCNS|MSTP085|PPH3|VIP21	caveolin 1	protein-coding	promoter-TSS
chr1	154972401	154976199	peak671	promoter-TSS (NM_001130041)	76	NM_001130041	6464	NM_003029	ENSG00000160691	SHC1	SHC|SHCA	SHC adaptor protein 1	protein-coding	promoter-TSS
chr3	150407401	150411199	peak2231	promoter-TSS (NM_014779)	1002	NM_014779	9819	NM_014779	ENSG00000196428	TSC22D2	TILZ4a|TILZ4b|TILZ4c	TSC22 domain family member 2	protein-coding	promoter-TSS
chr2	109127701	109131499	peak1374	promoter-TSS (NM_001099289)	395	NM_001099289	344558	NM_001099289	ENSG00000172985	SH3RF3	POSH2|SH3MD4	SH3 domain containing ring finger 3	protein-coding	promoter-TSS
chr15	56242601	56246399	peak8027	promoter-TSS (NM_001385040)	527	NM_001385040	374618	NM_198524	ENSG00000151575	TEX9	-	testis expressed 9	protein-coding	promoter-TSS
chr9	120875401	120879199	peak5582	promoter-TSS (NM_015651)	-112	NM_015651	26147	NM_015651	ENSG00000119403	PHF19	MTF2L1|PCL3|TDRD19B	PHD finger protein 19	protein-coding	promoter-TSS
chr6	31792801	31796599	peak3638	promoter-TSS (NM_006295)	1052	NM_006295	7407	NM_006295	ENSG00000204394	VARS1	G7A|NDMSCA|VARS|VARS2	valyl-tRNA synthetase 1	protein-coding	promoter-TSS
chr11	130068701	130072499	peak6710	promoter-TSS (NM_001243299)	32	NM_001243299	334	NM_001642	ENSG00000084234	APLP2	APLP-2|APPH|APPL2|CDEBP	amyloid beta precursor like protein 2	protein-coding	promoter-TSS
chrX	154370901	154374699	peak11427	intron (NM_001110556, intron 1 of 47)	1834	NM_001110556	2316	NM_001456	ENSG00000196924	FLNA	ABP-280|ABPX|CSBS|CVD1|FGS2|FLN|FLN-A|FLN1|FMD|MNS|NHBP|OPD|OPD1|OPD2|XLVD|XMVD	filamin A	protein-coding	intron
chr17	7349401	7353199	peak8904	promoter-TSS (NM_001002914)	-589	NM_001002914	147040	NM_001002914	ENSG00000213859	KCTD11	C17orf36|KCASH1|REN|REN/KCTD11	potassium channel tetramerization domain containing 11	protein-coding	promoter-TSS
chrX	40174001	40177799	peak11348	promoter-TSS (NM_001123384)	1377	NM_001123384	54880	NM_017745	ENSG00000183337	BCOR	ANOP2|MAA2|MCOPS2	BCL6 corepressor	protein-coding	promoter-TSS
chr4	110195601	110199399	peak2695	promoter-TSS (NM_001130721)	1115	NM_001130721	79071	NM_024090	ENSG00000170522	ELOVL6	FACE|FAE|LCE|hELO2	ELOVL fatty acid elongase 6	protein-coding	promoter-TSS
chr4	123396501	123400299	peak2718	promoter-TSS (NM_001258039)	14	NM_001258039	10252	NM_005841	ENSG00000164056	SPRY1	hSPRY1	sprouty RTK signaling antagonist 1	protein-coding	promoter-TSS
chr17	59841801	59845599	peak9339	Intergenic	2434	NR_029493	406991	NR_029493	ENSG00000284190	MIR21	MIRN21|hsa-mir-21|miR-21|miRNA21	microRNA 21	ncRNA	Intergenic
chr16	85168401	85172199	peak8677	Intergenic	33150	NR_033984	400548	NR_033984	ENSG00000278214	LINC02139	-	long intergenic non-protein coding RNA 2139	ncRNA	Intergenic
chr7	27171201	27174999	peak4264	promoter-TSS (NM_018951)	1220	NM_018951	3206	NM_018951	ENSG00000253293	HOXA10	HOX1|HOX1.8|HOX1H|PL	homeobox A10	protein-coding	promoter-TSS
chr11	64240701	64244499	peak6424	promoter-TSS (NM_057092)	484	NM_057092	2286	NM_004470	ENSG00000173486	FKBP2	FKBP-13|FKBP13|PPIase	FKBP prolyl isomerase 2	protein-coding	promoter-TSS
chr4	335801	339599	peak2367	promoter-TSS (NM_001348277)	-114	NM_001348277	7700	NM_003441	ENSG00000131127	ZNF141	D4S90|pHZ-44	zinc finger protein 141	protein-coding	promoter-TSS
chr1	156725501	156729299	peak720	promoter-TSS (NM_001303095)	1039	NM_001303095	81875	NM_030980	ENSG00000143319	ISG20L2	HSD38	interferon stimulated exonuclease gene 20 like 2	protein-coding	promoter-TSS
chr6	43769201	43772999	peak3765	promoter-TSS (NM_001287044)	-868	NM_001287044	7422	NM_003376	ENSG00000112715	VEGFA	L-VEGF|MVCD1|VEGF|VPF	vascular endothelial growth factor A	protein-coding	promoter-TSS
chr5	10562401	10566099	peak2846	promoter-TSS (NM_001164440)	180	NM_001164440	651746	NM_001164440	ENSG00000164236	ANKRD33B	-	ankyrin repeat domain 33B	protein-coding	promoter-TSS
chr17	63840501	63844199	peak9371	promoter-TSS (NM_001330439)	116	NM_001330439	6603	NM_003077	ENSG00000108604	SMARCD2	BAF60B|CRACD2|PRO2451|Rsc6p|SGD2	SWI/SNF related, matrix associated, actin dependent regulator of chromatin, subfamily d, member 2	protein-coding	promoter-TSS
chr6	30741801	30745499	peak3616	promoter-TSS (NR_149095)	687	NR_149095	105379695	NR_149095	ENSG00000272273	IER3-AS1	-	IER3 antisense RNA 1	ncRNA	promoter-TSS
chr16	67844301	67847999	peak8583	promoter-TSS (NM_001322039)	-783	NM_001322039	10204	NM_005796	ENSG00000102898	NUTF2	NTF-2|NTF2|PP15	nuclear transport factor 2	protein-coding	promoter-TSS
chr16	21517801	21521499	peak8411	promoter-TSS (NR_002594)	794	NR_002594	387254	NM_199182		SLC7A5P2	IMAA|MMAA	solute carrier family 7 member 5 pseudogene 2	pseudo	promoter-TSS
chr2	42491801	42495499	peak1127	promoter-TSS (NM_133329)	332	NM_133329	170850	NM_133329	ENSG00000171126	KCNG3	KV10.1|KV6.3	potassium voltage-gated channel modifier subfamily G member 3	protein-coding	promoter-TSS
chr17	48022701	48026399	peak9216	Intergenic	-8332	NR_162100	113218499	NR_162100		MIR10226	-	microRNA 10226	ncRNA	Intergenic
chr3	194138801	194142499	peak2330	Intergenic	4502	NM_005524	3280	NM_005524	ENSG00000114315	HES1	HES-1|HHL|HRY|bHLHb39	hes family bHLH transcription factor 1	protein-coding	Intergenic
chr9	137167501	137171199	peak5870	promoter-TSS (NR_037416)	-80	NR_037416	100500811	NR_037416	ENSG00000263697	MIR3621	-	microRNA 3621	ncRNA	promoter-TSS
chr9	134066101	134069799	peak5782	promoter-TSS (NM_007371)	76	NM_007371	8019	NM_007371	ENSG00000169925	BRD3	FSHRG2|ORFX|RING3L	bromodomain containing 3	protein-coding	promoter-TSS
chr10	58266301	58269999	peak6013	promoter-TSS (NM_152230)	-256	NM_152230	253430	NM_152230	ENSG00000151151	IPMK	-	inositol polyphosphate multikinase	protein-coding	promoter-TSS
chr7	2517201	2520899	peak4178	promoter-TSS (NM_001040167)	-724	NM_001040167	3955	NM_002304	ENSG00000106003	LFNG	SCDO3	LFNG O-fucosylpeptide 3-beta-N-acetylglucosaminyltransferase	protein-coding	promoter-TSS
chr5	126775501	126779199	peak3086	promoter-TSS (NM_001198557)	214	NM_001198557	4001	NM_005573	ENSG00000113368	LMNB1	ADLD|LMN|LMN2|LMNB|MCPH26	lamin B1	protein-coding	promoter-TSS
chr2	73290501	73294199	peak1257	promoter-TSS (NM_001965)	1198	NM_001965	1961	NM_001965	ENSG00000135625	EGR4	AT133|NGFI-C|NGFIC|PAT133	early growth response 4	protein-coding	promoter-TSS
chr19	33795101	33798799	peak10236	promoter-TSS (NM_001129994)	80	NM_001129994	79047	NM_024076	ENSG00000153885	KCTD15	-	potassium channel tetramerization domain containing 15	protein-coding	promoter-TSS
chr20	62793001	62796699	peak10863	Intergenic	-1623	NR_136405	55257	NM_018270	ENSG00000101189	MRGBP	C20orf20|Eaf7|MRG15BP|URCC4	MRG domain binding protein	protein-coding	Intergenic
chr8	144499801	144503499	peak5320	promoter-TSS (NM_001382664)	-1418	NM_001382664	2875	NM_005309	ENSG00000167701	GPT	AAT1|ALT|ALT1|GPT1|SGPT	glutamic--pyruvic transaminase	protein-coding	promoter-TSS
chr1	1231401	1235099	peak18	promoter-TSS (NM_080605)	1013	NM_080605	126792	NM_080605	ENSG00000176022	B3GALT6	ALGAZ|EDSP2|EDSSPD2|SEMDJL1|beta3GalT6	beta-1,3-galactosyltransferase 6	protein-coding	promoter-TSS
chr17	7011701	7015399	peak8886	promoter-TSS (NM_001004333)	926	NM_001004333	440400	NM_001004333	ENSG00000219200	RNASEK	-	ribonuclease K	protein-coding	promoter-TSS
chr8	67061701	67065399	peak5014	promoter-TSS (NM_024790)	-818	NM_024790	79848	NM_024790	ENSG00000104218	CSPP1	CSPP|CSPP-L|JBTS21	centrosome and spindle pole associated protein 1	protein-coding	promoter-TSS
chr9	135905801	135909499	peak5792	promoter-TSS (NM_015447)	-104	NM_015447	157922	NM_015447	ENSG00000130559	CAMSAP1	CDCBM12	calmodulin regulated spectrin associated protein 1	protein-coding	promoter-TSS
chr9	70411001	70414699	peak5470	intron (NM_001206, intron 1 of 1)	1807	NM_001206	687	NM_001206	ENSG00000119138	KLF9	BTEB|BTEB1	KLF transcription factor 9	protein-coding	intron
chr11	69296701	69300399	peak6541	Intergenic	4395	NM_001293296	26579	NM_138768	ENSG00000172927	MYEOV	OCIM	myeloma overexpressed	protein-coding	Intergenic
chr11	534001	537699	peak6240	promoter-TSS (NM_001318054)	-274	NM_001318054	3265	NM_005343	ENSG00000174775	HRAS	C-BAS/HAS|C-H-RAS|C-HA-RAS1|CTLO|H-RASIDX|HAMSV|HRAS1|RASH1|p21ras	HRas proto-oncogene, GTPase	protein-coding	promoter-TSS
chr5	43017201	43020899	peak2910	promoter-TSS (NR_104649)	-239	NR_104649	648987	NR_034085	ENSG00000177738	ANXA2R-OT1	-	ANXA2R overlapping transcript 1	ncRNA	promoter-TSS
chr11	818001	821699	peak6250	promoter-TSS (NM_020376)	936	NM_020376	57104	NM_020376	ENSG00000177666	PNPLA2	1110001C14Rik|ATGL|FP17548|PEDF-R|TTS-2.2|TTS2|iPLA2zeta	patatin like phospholipase domain containing 2	protein-coding	promoter-TSS
chr22	46111501	46115199	peak11281	promoter-TSS (NR_039920)	-216	NR_039920	100616143	NR_039920	ENSG00000284175	MIR4763	-	microRNA 4763	ncRNA	promoter-TSS
chr10	31927101	31930799	peak5965	promoter-TSS (NM_001270697)	-74	NM_001270697	94134	NM_018287	ENSG00000165322	ARHGAP12	-	Rho GTPase activating protein 12	protein-coding	promoter-TSS
chr19	36138701	36142399	peak10265	promoter-TSS (NM_001302633)	-440	NM_001302633	826	NM_001749	ENSG00000126247	CAPNS1	CALPAIN4|CANP|CANPS|CAPN4|CDPS|CSS1|PPH6	calpain small subunit 1	protein-coding	promoter-TSS
chr19	42241601	42245299	peak10353	promoter-TSS (NM_019884)	-848	NM_019884	2931	NM_019884	ENSG00000105723	GSK3A	-	glycogen synthase kinase 3 alpha	protein-coding	promoter-TSS
chr17	29566101	29569799	peak9068	promoter-TSS (NM_001346077)	-326	NM_001346077	90313	NM_138349	ENSG00000167543	TP53I13	DSCP1	tumor protein p53 inducible protein 13	protein-coding	promoter-TSS
chr4	1718901	1722599	peak2405	promoter-TSS (NM_001127266)	573	NM_001127266	92305	NM_138385	ENSG00000168936	TMEM129	D4S2561E	transmembrane protein 129, E3 ubiquitin ligase	protein-coding	promoter-TSS
chr16	399101	402799	peak8260	promoter-TSS (NM_020664)	-935	NM_020664	26063	NM_020664	ENSG00000242612	DECR2	PDCR|SDR17C1	2,4-dienoyl-CoA reductase 2	protein-coding	promoter-TSS
chr7	129777901	129781599	peak4671	Intergenic	-4736	NR_029615	406959	NR_029615	ENSG00000207691	MIR183	MIRN183|miR-183|miRNA183	microRNA 183	ncRNA	Intergenic
chr17	4946901	4950599	peak8871	promoter-TSS (NM_001375991)	-220	NM_001375991	5216	NM_005022	ENSG00000108518	PFN1	ALS18	profilin 1	protein-coding	promoter-TSS
chr16	2152401	2156099	peak8314	promoter-TSS (NR_002736)	855	NR_002736	26788	NR_002736	ENSG00000206630	SNORD60	RNU60|U60	small nucleolar RNA, C/D box 60	snoRNA	promoter-TSS
chr17	78351401	78355099	peak9507	Intergenic	6417	NM_001378932	9021	NM_003955	ENSG00000184557	SOCS3	ATOD4|CIS3|Cish3|SOCS-3|SSI-3|SSI3	suppressor of cytokine signaling 3	protein-coding	Intergenic
chr20	63650901	63654599	peak10892	promoter-TSS (NM_001276310)	16	NM_001276310	50861	NM_015894	ENSG00000197457	STMN3	SCLIP	stathmin 3	protein-coding	promoter-TSS
chr6	4774701	4778399	peak3415	promoter-TSS (NM_004824)	146	NM_004824	9425	NM_004824	ENSG00000153046	CDYL	CDYL1	chromodomain Y like	protein-coding	promoter-TSS
chr6	157822301	157825999	peak4063	promoter-TSS (NM_016224)	904	NM_016224	51429	NM_016224	ENSG00000130340	SNX9	SDP1|SH3PX1|SH3PXD3A|WISP	sorting nexin 9	protein-coding	promoter-TSS
chr12	6326001	6329699	peak6762	TTS (NM_001346092)	14226	NM_001346092	7132	NM_001065	ENSG00000067182	TNFRSF1A	CD120a|FPF|TBP1|TNF-R|TNF-R-I|TNF-R55|TNFAR|TNFR1|TNFR55|TNFR60|p55|p55-R|p60	TNF receptor superfamily member 1A	protein-coding	TTS
chr12	132597401	132601099	peak7351	Intergenic	11332	NM_001195520	100507055	NM_001195520	ENSG00000204583	LRCOL1	-	leucine rich colipase like 1	protein-coding	Intergenic
chr19	2094901	2098599	peak9862	promoter-TSS (NM_001039846)	-165	NM_001039846	113177	NM_052878	ENSG00000099840	IZUMO4	C19orf36|IMAGE:4215339	IZUMO family member 4	protein-coding	promoter-TSS
chr5	181186801	181190499	peak3367	Intergenic	3258	NR_108031	102577426	NR_108031	ENSG00000248473	LINC01962	-	long intergenic non-protein coding RNA 1962	ncRNA	Intergenic
chr16	89573901	89577599	peak8785	promoter-TSS (NM_153636)	-8	NM_153636	27132	NM_014427	ENSG00000178773	CPNE7	-	copine 7	protein-coding	promoter-TSS
chr12	47818001	47821699	peak6925	promoter-TSS (NM_001098416)	53	NM_001098416	51564	NM_015401	ENSG00000061273	HDAC7	HD7|HD7A|HDAC7A	histone deacetylase 7	protein-coding	promoter-TSS
chr9	136993701	136997399	peak5852	promoter-TSS (NM_004669)	1018	NM_004669	9022	NM_004669	ENSG00000169583	CLIC3	-	chloride intracellular channel 3	protein-coding	promoter-TSS
chr14	69571101	69574799	peak7651	exon (NM_001271507, exon 2 of 2)	1921	NM_001271507	56936	NM_020181	ENSG00000267909	CCDC177	C14orf162|PLPL	coiled-coil domain containing 177	protein-coding	exon
chr19	37466601	37470199	peak10289	promoter-TSS (NM_001300993)	628	NM_001300993	148268	NM_144694	ENSG00000171827	ZNF570	-	zinc finger protein 570	protein-coding	promoter-TSS
chr16	11254201	11257799	peak8391	promoter-TSS (NM_003745)	182	NM_003745	8651	NM_003745	ENSG00000185338	SOCS1	AISIMD|CIS1|CISH1|JAB|SOCS-1|SSI-1|SSI1|TIP-3|TIP3	suppressor of cytokine signaling 1	protein-coding	promoter-TSS
chr7	73519501	73523099	peak4370	promoter-TSS (NM_032408)	993	NM_032408	9031	NM_023005	ENSG00000009954	BAZ1B	WBSCR10|WBSCR9|WSTF	bromodomain adjacent to zinc finger domain 1B	protein-coding	promoter-TSS
chr6	170552501	170556099	peak4127	promoter-TSS (NM_001172085)	-33	NM_001172085	6908	NM_003194	ENSG00000112592	TBP	GTF2D|GTF2D1|HDL4|SCA17|TBP1|TFIID	TATA-box binding protein	protein-coding	promoter-TSS
chr2	202374701	202378299	peak1581	promoter-TSS (NM_001204)	173	NM_001204	659	NM_001204	ENSG00000204217	BMPR2	BMPR-II|BMPR3|BMR2|BRK-3|POVD1|PPH1|T-ALK	bone morphogenetic protein receptor type 2	protein-coding	promoter-TSS
chr19	13114901	13118499	peak10078	promoter-TSS (NM_001136035)	40	NM_001136035	55621	NM_017722	ENSG00000104907	TRMT1	MRT68|TRM1	tRNA methyltransferase 1	protein-coding	promoter-TSS
chr8	73745001	73748599	peak5024	promoter-TSS (NM_001164380)	40	NM_001164380	27067	NM_014393	ENSG00000040341	STAU2	39K2|39K3	staufen double-stranded RNA binding protein 2	protein-coding	promoter-TSS
chr9	136481801	136485399	peak5824	promoter-TSS (NM_001276418)	159	NM_001276418	9919	NM_014866	ENSG00000148396	SEC16A	KIAA0310|SEC16L|p250	SEC16 homolog A, endoplasmic reticulum export factor	protein-coding	promoter-TSS
chr5	149958801	149962399	peak3225	promoter-TSS (NM_000112)	-158	NM_000112	1836	NM_000112	ENSG00000155850	SLC26A2	D5S1708|DTD|DTDST|EDM4|MST153|MSTP157	solute carrier family 26 member 2	protein-coding	promoter-TSS
chr6	27823601	27827199	peak3557	promoter-TSS (NM_021968)	1308	NM_021968	8363	NM_021968	ENSG00000197238	H4C11	H4-16|H4/e|H4C1|H4C12|H4C13|H4C14|H4C15|H4C16|H4C2|H4C3|H4C4|H4C5|H4C6|H4C8|H4C9|H4F2iv|H4FE|HIST1H4J|TEBIVANED2|TEVANED2|dJ160A22.2	H4 clustered histone 11	protein-coding	promoter-TSS
chr6	31651101	31654699	peak3630	promoter-TSS (NM_001199698)	-200	NM_001199698	7917	NM_004639	ENSG00000204463	BAG6	BAG-6|BAT3|D6S52E|G3	BAG cochaperone 6	protein-coding	promoter-TSS
chr9	136107801	136111399	peak5801	Intergenic	-8192	NR_165242	107987142	NR_165240		LOC107987142	-	uncharacterized LOC107987142	ncRNA	Intergenic
chr2	218891801	218895399	peak1628	3' UTR (NM_025216, exon 4 of 4)	12748	NM_025216	80326	NM_025216	ENSG00000135925	WNT10A	ECTD16|OODD|SSPS|STHAG4	Wnt family member 10A	protein-coding	3' UTR
chr18	62521801	62525399	peak9733	promoter-TSS (NR_126534)	575	NR_126534	54877	NM_017742	ENSG00000141664	ZCCHC2	C18orf49	zinc finger CCHC-type containing 2	protein-coding	promoter-TSS
chr2	106465301	106468899	peak1367	promoter-TSS (NM_001144013)	1313	NM_001144013	653489	NM_001144013	ENSG00000153165	RGPD3	RGP3	RANBP2 like and GRIP domain containing 3	protein-coding	promoter-TSS
chr15	84630901	84634499	peak8187	promoter-TSS (NR_003654)	1240	NR_003654	54581	NM_022050		SCAND2P	SCAND2	SCAN domain containing 2 pseudogene	pseudo	promoter-TSS
chr9	124294401	124297999	peak5605	intron (NM_001166171, intron 2 of 10)	3780	NM_001166169	10783	NM_014397	ENSG00000119408	NEK6	SID6-1512	NIMA related kinase 6	protein-coding	intron
chr16	525401	528999	peak8262	promoter-TSS (NR_024121)	207	NR_024121	64493	NR_024121		LINC00235	C16orf10|LA16c-356B8.1|NCRNA00235	long intergenic non-protein coding RNA 235	ncRNA	promoter-TSS
chr7	1457801	1461399	peak4164	promoter-TSS (NM_182924)	-130	NM_182924	79778	NM_024723	ENSG00000164877	MICALL2	JRAB|MICAL-L2	MICAL like 2	protein-coding	promoter-TSS
chr6	27864601	27868199	peak3560	promoter-TSS (NM_003511)	1083	NM_003511	8332	NM_003511	ENSG00000276903	H2AC16	H2A.i|H2A/i|H2AC11|H2AC13|H2AC15|H2AC17|H2AFI|HIST1H2AL|dJ193B12.9	H2A clustered histone 16	protein-coding	promoter-TSS
chr19	45883601	45887199	peak10382	promoter-TSS (NM_015649)	741	NM_015649	26145	NM_015649	ENSG00000170604	IRF2BP1	-	interferon regulatory factor 2 binding protein 1	protein-coding	promoter-TSS
chr12	2958301	2961899	peak6747	promoter-TSS (NM_201443)	165	NM_201443	7004	NM_003213	ENSG00000197905	TEAD4	EFTR-2|RTEF1|TCF13L1|TEF-3|TEF3|TEFR-1|hRTEF-1B	TEA domain transcription factor 4	protein-coding	promoter-TSS
chr4	26318701	26322299	peak2546	promoter-TSS (NM_015874)	-514	NM_015874	3516	NM_005349	ENSG00000168214	RBPJ	AOS3|CBF-1|CBF1|IGKJRB|IGKJRB1|KBF2|RBP-J|RBP-J kappa|RBP-JK|RBPJK|RBPSUH|SUH|csl	recombination signal binding protein for immunoglobulin kappa J region	protein-coding	promoter-TSS
chr2	11342501	11346099	peak1013	promoter-TSS (NM_004850)	336	NM_004850	9475	NM_004850	ENSG00000134318	ROCK2	ROCK-II	Rho associated coiled-coil containing protein kinase 2	protein-coding	promoter-TSS
chr19	2162801	2166399	peak9864	promoter-TSS (NM_032482)	667	NM_032482	84444	NM_032482	ENSG00000104885	DOT1L	DOT1|KMT4	DOT1 like histone lysine methyltransferase	protein-coding	promoter-TSS
chr9	21993401	21996999	peak5367	promoter-TSS (NM_001363763)	124	NM_001363763	1029	NM_000077	ENSG00000147889	CDKN2A	ARF|CAI2|CDK4I|CDKN2|CMM2|INK4|INK4A|MLM|MTS-1|MTS1|P14|P14ARF|P16|P16-INK4A|P16INK4|P16INK4A|P19|P19ARF|TP16	cyclin dependent kinase inhibitor 2A	protein-coding	promoter-TSS
chr15	45198001	45201599	peak7998	promoter-TSS (NM_138356)	1316	NM_138356	90525	NM_138356	ENSG00000138606	SHF	-	Src homology 2 domain containing F	protein-coding	promoter-TSS
chr17	82518701	82522299	peak9599	promoter-TSS (NM_004514)	768	NM_004514	3607	NM_004514	ENSG00000141568	FOXK2	ILF|ILF-1|ILF1|nGTBP	forkhead box K2	protein-coding	promoter-TSS
chr2	111119901	111123499	peak1378	promoter-TSS (NM_001204107)	786	NM_001204107	10018	NM_006538	ENSG00000153094	BCL2L11	BAM|BIM|BOD	BCL2 like 11	protein-coding	promoter-TSS
chr9	35656901	35660499	peak5403	promoter-TSS (NM_174923)	408	NM_174923	203260	NM_174923	ENSG00000159884	CCDC107	PSEC0222	coiled-coil domain containing 107	protein-coding	promoter-TSS
chr16	89917201	89920799	peak8800	promoter-TSS (NM_002386)	138	NM_002386	4157	NM_002386	ENSG00000258839	MC1R	CMM5|MSH-R|SHEP2	melanocortin 1 receptor	protein-coding	promoter-TSS
chr19	49865201	49868799	peak10444	promoter-TSS (NM_007254)	576	NM_007254	11284	NM_007254	ENSG00000039650	PNKP	AOA4|CMT2B2|EIEE10|MCSZ|PNK	polynucleotide kinase 3'-phosphatase	protein-coding	promoter-TSS
chr12	122021101	122024699	peak7279	promoter-TSS (NM_020993)	1016	NM_020993	605	NM_020993	ENSG00000110987	BCL7A	BCL7|SMARCJ1	BAF chromatin remodeling complex subunit BCL7A	protein-coding	promoter-TSS
chr14	54564801	54568399	peak7586	promoter-TSS (NM_015589)	-528	NM_015589	23034	NM_015589	ENSG00000020577	SAMD4A	SAMD4|SMAUG|SMAUG1|SMG|SMGA	sterile alpha motif domain containing 4A	protein-coding	promoter-TSS
chr6	73513701	73517299	peak3826	TTS (NM_001402)	2938	NR_132981	106635684	NR_132981		SNORD141B	-	small nucleolar RNA, C/D box 141B	snoRNA	TTS
chr5	59037401	59040999	peak2939	promoter-TSS (NM_001197222)	276	NM_001197222	5144	NM_006203	ENSG00000113448	PDE4D	ACRDYS2|DPDE3|HSPDE4D|PDE43|PDE4DN2|STRK1	phosphodiesterase 4D	protein-coding	promoter-TSS
chr1	36320801	36324399	peak299	promoter-TSS (NR_130899)	1045	NR_130899	55194	NM_018166	ENSG00000142694	EVA1B	C1orf78|FAM176B	eva-1 homolog B	protein-coding	promoter-TSS
chr17	7685101	7688699	peak8921	promoter-TSS (NM_001143991)	-529	NM_001143991	55135	NM_018081	ENSG00000141499	WRAP53	DKCB3|TCAB1|WDR79	WD repeat containing antisense to TP53	protein-coding	promoter-TSS
chr16	86565901	86569499	peak8701	promoter-TSS (NR_125795)	61	NR_125795	103752587	NR_125795		FOXC2-AS1	ODRUL	FOXC2 antisense RNA 1	ncRNA	promoter-TSS
chr5	143402601	143406199	peak3194	promoter-TSS (NR_157096)	82	NR_157096	2908	NM_000176	ENSG00000113580	NR3C1	GCCR|GCR|GCRST|GR|GRL	nuclear receptor subfamily 3 group C member 1	protein-coding	promoter-TSS
chr12	57459801	57463399	peak7056	promoter-TSS (NM_001167609)	1449	NM_001167609	2735	NM_005269	ENSG00000111087	GLI1	GLI|PAPA8|PPD1	GLI family zinc finger 1	protein-coding	promoter-TSS
chr2	201115601	201119199	peak1573	promoter-TSS (NM_001351591)	-1091	NM_001351591	8837	NM_003879	ENSG00000003402	CFLAR	CASH|CASP8AP1|CLARP|Casper|FLAME|FLAME-1|FLAME1|FLIP|I-FLICE|MRIT|c-FLIP|c-FLIPL|c-FLIPR|c-FLIPS|cFLIP	CASP8 and FADD like apoptosis regulator	protein-coding	promoter-TSS
chr8	141428401	141431999	peak5212	intron (NM_032611, intron 5 of 5).2	8812	NM_007079	11156	NM_007079	ENSG00000184489	PTP4A3	PRL-3|PRL-R|PRL3	protein tyrosine phosphatase 4A3	protein-coding	intron
chr5	177453201	177456799	peak3329	5' UTR (NM_001375594, exon 2 of 3)	6675	NM_001174102	80758	NM_030567	ENSG00000131188	PRR7	-	proline rich 7, synaptic	protein-coding	5' UTR
chr20	64061301	64064899	peak10920	promoter-TSS (NM_003195)	-98	NM_003195	6919	NM_003195	ENSG00000171703	TCEA2	TFIIS	transcription elongation factor A2	protein-coding	promoter-TSS
chr8	144476301	144479899	peak5319	promoter-TSS (NM_001329443)	118	NM_001329443	84988	NM_032902	ENSG00000160972	PPP1R16A	MYPT3	protein phosphatase 1 regulatory subunit 16A	protein-coding	promoter-TSS
chr17	77320601	77324199	peak9491	intron (NM_006640, intron 1 of 10)	2885	NM_006640	10801	NM_006640	ENSG00000184640	SEPTIN9	AF17q25|MSF|MSF1|NAPB|PNUTL4|SEPT9|SINT1|SeptD1	septin 9	protein-coding	intron
chr9	70417901	70421499	peak5471	Intergenic	-5043	NM_001206	687	NM_001206	ENSG00000119138	KLF9	BTEB|BTEB1	KLF transcription factor 9	protein-coding	Intergenic
chr17	81700701	81704299	peak9564	promoter-TSS (NM_002949)	-867	NM_002949	6182	NM_002949	ENSG00000262814	MRPL12	5c5-2|L12mt|MRP-L31/34|MRPL7|MRPL7/L12|RPML12|bL12m	mitochondrial ribosomal protein L12	protein-coding	promoter-TSS
chr17	81385801	81389399	peak9549	Intergenic	-2218	NR_164137	100130370	NR_164137	ENSG00000262223	LINC03048	-	long intergenic non-protein coding RNA 3048	ncRNA	Intergenic
chr9	128066601	128070199	peak5663	promoter-TSS (NM_001006641)	200	NM_001006641	114789	NM_052901	ENSG00000148339	SLC25A25	MCSC|PCSCL|SCAMC-2|SCAMC2	solute carrier family 25 member 25	protein-coding	promoter-TSS
chr10	6201801	6205299	peak5923	promoter-TSS (NM_001314063)	618	NM_001314063	5209	NM_004566	ENSG00000170525	PFKFB3	IPFK2|PFK2|iPFK-2	6-phosphofructo-2-kinase/fructose-2,6-biphosphatase 3	protein-coding	promoter-TSS
chr2	10301501	10304999	peak1003	promoter-TSS (NM_002149)	346	NM_002149	3241	NM_002149	ENSG00000115756	HPCAL1	BDR1|HLP2|VILIP-3	hippocalcin like 1	protein-coding	promoter-TSS
chr6	26270101	26273599	peak3512	promoter-TSS (NM_003534)	-437	NM_003534	8355	NM_003534	ENSG00000273983	H3C8	H3/h|H3C1|H3C10|H3C11|H3C12|H3C2|H3C3|H3C4|H3C6|H3C7|H3FH|HIST1H3G	H3 clustered histone 8	protein-coding	promoter-TSS
chr5	1521701	1525199	peak2829	promoter-TSS (NM_024830)	510	NM_024830	79888	NM_024830	ENSG00000153395	LPCAT1	AGPAT10|AGPAT9|AYTL2|LPCAT-1|LPLAT8|PFAAP3|lpcat|lysoPAFAT	lysophosphatidylcholine acyltransferase 1	protein-coding	promoter-TSS
chr1	37689501	37692999	peak306	promoter-TSS (NM_001350771)	-721	NM_001350771	54955	NM_017850	ENSG00000116922	AIRIM	C1orf109	AFG2 interacting ribosome maturation factor	protein-coding	promoter-TSS
chr1	39489101	39492599	peak322	promoter-TSS (NM_181809)	-786	NM_181809	353500	NM_181809	ENSG00000183682	BMP8A	OP-2|Op2	bone morphogenetic protein 8a	protein-coding	promoter-TSS
chr16	67535701	67539199	peak8576	promoter-TSS (NM_001193524)	-12	NM_001193524	79567	NM_024519	ENSG00000039523	RIPOR1	FAM65A	RHO family interacting cell polarization regulator 1	protein-coding	promoter-TSS
chr18	23133901	23137399	peak9671	promoter-TSS (NM_001100619)	-113	NM_001100619	91768	NM_138375	ENSG00000134508	CABLES1	CABL1|CABLES|HsT2563|IK3-1	Cdk5 and Abl enzyme substrate 1	protein-coding	promoter-TSS
chr9	133133101	133136599	peak5768	intron (NM_001042368, intron 1 of 17)	-3693	NM_001271774	5900	NM_006266	ENSG00000160271	RALGDS	RGDS|RGF|RalGEF	ral guanine nucleotide dissociation stimulator	protein-coding	intron
chr16	29809701	29813199	peak8446	promoter-TSS (NM_001256442)	-743	NM_001256442	112476	NM_145239	ENSG00000167371	PRRT2	BFIC2|BFIS2|DSPB3|DYT10|EKD1|FICCA|ICCA|IFITMD1|PKC	proline rich transmembrane protein 2	protein-coding	promoter-TSS
chr1	939701	943199	peak4	intron (NM_001385641, intron 8 of 13)	15719	NM_152486	148398	NM_152486	ENSG00000187634	SAMD11	MRS	sterile alpha motif domain containing 11	protein-coding	intron
chr12	6370101	6373599	peak6766	intron (NM_001159575, intron 2 of 12)	-3310	NM_001270987	4055	NM_002342	ENSG00000111321	LTBR	D12S370|LT-BETA-R|TNF-R-III|TNFCR|TNFR-RP|TNFR2-RP|TNFR3|TNFRSF3	lymphotoxin beta receptor	protein-coding	intron
chr16	67183401	67186899	peak8566	promoter-TSS (NM_001369684)	-1187	NM_001369684	653319	NM_001040715	ENSG00000196123	MATCAP1	KIAA0895L|TMCP1	microtubule associated tyrosine carboxypeptidase 1	protein-coding	promoter-TSS
chr8	140633601	140637099	peak5196	promoter-TSS (NM_012154)	283	NM_012154	27161	NM_012154	ENSG00000123908	AGO2	CASC7|EIF2C2|LESKRES|LINC00980|PPD|Q10	argonaute RISC catalytic component 2	protein-coding	promoter-TSS
chr14	100304301	100307799	peak7780	promoter-TSS (NM_001352820)	394	NM_001352820	123096	NM_152333	ENSG00000197119	SLC25A29	C14orf69|CACL|ORNT3	solute carrier family 25 member 29	protein-coding	promoter-TSS
chr7	5523801	5527299	peak4209	TTS (NR_126168)	5051	NM_001101	60	NM_001101	ENSG00000075624	ACTB	BKRNS|BNS|BRWS1|CSMH|DDS1|PS1TP5BP1|THC8	actin beta	protein-coding	TTS
chr8	70401501	70404999	peak5018	promoter-TSS (NM_001321713)	140	NM_001321713	10499	NM_006540	ENSG00000140396	NCOA2	GRIP1|KAT13C|NCoA-2|SRC2|TIF2|bHLHe75	nuclear receptor coactivator 2	protein-coding	promoter-TSS
chr17	80474101	80477599	peak9532	promoter-TSS (NM_002522)	757	NM_002522	4884	NM_002522	ENSG00000171246	NPTX1	NP1|SCA50	neuronal pentraxin 1	protein-coding	promoter-TSS
chr5	319701	323199	peak2804	promoter-TSS (NM_001377236)	-264	NM_001377236	57491	NM_020731	ENSG00000063438	AHRR	AHH|AHHR|bHLHe77	aryl hydrocarbon receptor repressor	protein-coding	promoter-TSS
chr8	102861901	102865399	peak5121	promoter-TSS (NM_148174)	513	NM_148174	51582	NM_015878	ENSG00000155096	AZIN1	AZI|AZI1|AZIA1|OAZI|OAZIN|ODC1L	antizyme inhibitor 1	protein-coding	promoter-TSS
chr18	57434801	57438299	peak9721	promoter-TSS (NM_004852)	1176	NM_004852	9480	NM_004852	ENSG00000119547	ONECUT2	OC-2|OC2	one cut homeobox 2	protein-coding	promoter-TSS
chr19	56837301	56840799	peak10513	promoter-TSS (NM_001369733)	-1242	NM_001369733	5178	NM_006210	ENSG00000198300	PEG3	PW1|ZKSCAN22|ZNF904|ZSCAN24	paternally expressed 3	protein-coding	promoter-TSS
chr20	32481901	32485399	peak10647	promoter-TSS (NM_080616)	-160	NM_080616	140688	NM_080616	ENSG00000197183	NOL4L	C20orf112|C20orf113	nucleolar protein 4 like	protein-coding	promoter-TSS
chr11	65557901	65561399	peak6465	promoter-TSS (NM_001130144)	-1291	NM_001130144	4054	NM_021070	ENSG00000168056	LTBP3	DASS|GPHYSD3|LTBP-3|LTBP2|STHAG6|pp6425	latent transforming growth factor beta binding protein 3	protein-coding	promoter-TSS
chr4	1043201	1046699	peak2387	Intergenic	32486	NM_021923	53834	NM_017862	ENSG00000127418	FGFRL1	FGFR-5|FGFR5|FHFR	fibroblast growth factor receptor like 1	protein-coding	Intergenic
chr22	36385801	36389299	peak11167	promoter-TSS (NM_002473)	417	NM_002473	4627	NM_002473	ENSG00000100345	MYH9	BDPLT6|DFNA17|EPSTS|FTNS|MATINS|MHA|NMHC-II-A|NMMHC-IIA|NMMHCA	myosin heavy chain 9	protein-coding	promoter-TSS
chr20	62120801	62124299	peak10841	promoter-TSS (NM_144703)	75	NM_144703	149986	NM_014054	ENSG00000149657	LSM14B	C20orf40|FAM61B|FT005|LSM13|RAP55B|bA11M20.3	LSM family member 14B	protein-coding	promoter-TSS
chr19	49639301	49642799	peak10436	promoter-TSS (NM_006270)	-907	NM_006270	6237	NM_006270	ENSG00000126458	RRAS	R-Ras|RRAS1	RAS related	protein-coding	promoter-TSS
chr14	22980301	22983799	peak7502	promoter-TSS (NM_001289097)	501	NM_001289097	84962	NM_032876	ENSG00000129474	AJUBA	JUB	ajuba LIM protein	protein-coding	promoter-TSS
chr1	17437201	17440699	peak144	promoter-TSS (NM_001136204)	-414	NM_001136204	55920	NM_018715	ENSG00000179051	RCC2	TD-60	regulator of chromosome condensation 2	protein-coding	promoter-TSS
chr7	91263401	91266899	peak4463	promoter-TSS (NM_003505)	717	NM_003505	8321	NM_003505	ENSG00000157240	FZD1	-	frizzled class receptor 1	protein-coding	promoter-TSS
chr6	3053101	3056599	peak3397	Intergenic	-9117	NM_001317061	8737	NM_003804	ENSG00000137275	RIPK1	AIEFL|IMD57|RIP|RIP-1|RIP1	receptor interacting serine/threonine kinase 1	protein-coding	Intergenic
chr14	105166501	105169999	peak7865	promoter-TSS (NM_002226)	526	NM_002226	3714	NM_002226	ENSG00000184916	JAG2	HJ2|LGMDR27|SER2	jagged canonical Notch ligand 2	protein-coding	promoter-TSS
chr12	51819501	51822999	peak6974	exon (NM_001013690, exon 2 of 2)	10667	NM_001013690	401720	NM_001013690	ENSG00000261308	FIGNL2	-	fidgetin like 2	protein-coding	exon
chr11	65537701	65541199	peak6463	TTS (NM_001048218)	14367	NM_001048218	57410	NM_020680	ENSG00000142186	SCYL1	GKLP|HT019|NKTL|NTKL|P105|SCAR21|TAPK|TEIF|TRAP	SCY1 like pseudokinase 1	protein-coding	TTS
chr17	81925501	81928999	peak9572	promoter-TSS (NM_002359)	485	NM_002359	4097	NM_002359	ENSG00000197063	MAFG	hMAF	MAF bZIP transcription factor G	protein-coding	promoter-TSS
chr1	21781301	21784799	peak161	promoter-TSS (NM_032236)	99	NM_032236	84196	NM_032236	ENSG00000090686	USP48	DFNA85|RAP1GA1|USP31	ubiquitin specific peptidase 48	protein-coding	promoter-TSS
chr9	93450601	93454099	peak5505	promoter-TSS (NM_001286723)	654	NM_001286723	23196	NM_014612	ENSG00000048828	FAM120A	C9orf10|HBVPTPAP|OSSA	family with sequence similarity 120 member A	protein-coding	promoter-TSS
chr6	31839201	31842699	peak3646	Intergenic	3874	NR_002742	26797	NR_002742	ENSG00000201754	SNORD52	RNU52|U52	small nucleolar RNA, C/D box 52	snoRNA	Intergenic
chr16	4271101	4274599	peak8363	promoter-TSS (NM_003223)	173	NM_003223	7023	NM_003223	ENSG00000090447	TFAP4	AP-4|bHLHc41	transcription factor AP-4	protein-coding	promoter-TSS
chr10	79066701	79070199	peak6073	promoter-TSS (NM_020338)	-516	NM_020338	57178	NM_020338	ENSG00000108175	ZMIZ1	MIZ|NEDDFSA|RAI17|TRAFIP10|ZIMP10	zinc finger MIZ-type containing 1	protein-coding	promoter-TSS
chr1	154999001	155002499	peak673	Intergenic	-1899	NM_001377451	51043	NM_001252406	ENSG00000160685	ZBTB7B	CKROX|THPOK|ZBTB15|ZFP-67|ZFP67|ZNF857B|c-KROX|hcKROX|vGAF	zinc finger and BTB domain containing 7B	protein-coding	Intergenic
chr5	179805101	179808599	peak3353	promoter-TSS (NM_014275)	16	NM_014275	11282	NM_014275	ENSG00000161013	MGAT4B	GNT-IV|GNT-IVB	alpha-1,3-mannosyl-glycoprotein 4-beta-N-acetylglucosaminyltransferase B	protein-coding	promoter-TSS
chr10	50622101	50625599	peak6011	promoter-TSS (NM_147156)	106	NM_147156	259230	NM_147156	ENSG00000198964	SGMS1	MOB|MOB1|SMS1|TMEM23|hmob33	sphingomyelin synthase 1	protein-coding	promoter-TSS
chr17	48994801	48998299	peak9239	promoter-TSS (NM_006546)	-835	NM_006546	10642	NM_006546	ENSG00000159217	IGF2BP1	CRD-BP|CRDBP|IMP-1|IMP1|VICKZ1|ZBP1	insulin like growth factor 2 mRNA binding protein 1	protein-coding	promoter-TSS
chr2	241635501	241638999	peak1798	promoter-TSS (NM_015963)	-92	NM_015963	51078	NM_015963	ENSG00000176946	THAP4	CGI-36|Nb(III)|PP238	THAP domain containing 4	protein-coding	promoter-TSS
chr7	151753601	151757099	peak4794	intron (NM_016203, intron 3 of 15)	-19036	NM_001304527	51422	NM_016203	ENSG00000106617	PRKAG2	AAKG|AAKG2|CMH6|H91620p|WPWS	protein kinase AMP-activated non-catalytic subunit gamma 2	protein-coding	intron
chr12	120290401	120293899	peak7251	promoter-TSS (NR_003137)	-247	NR_003137	26834	NR_003137	ENSG00000202538	RNU4-2	RNU4-1B|RNU4B1|RNU4C|U4A|U4b|U4c	RNA, U4 small nuclear 2	snRNA	promoter-TSS
chr4	139175701	139179199	peak2729	promoter-TSS (NM_001371338)	-232	NM_001371338	1998	NM_006874	ENSG00000109381	ELF2	EU32|NERF|NERF-1A|NERF-1B|NERF-1a,b|NERF-2	E74 like ETS transcription factor 2	protein-coding	promoter-TSS
chr19	1250701	1254199	peak9825	intron (NM_177401, intron 4 of 7)	3897	NM_177401	90007	NM_177401	ENSG00000167470	MIDN	Stx	midnolin	protein-coding	intron
chr4	1745601	1748999	peak2408	Intergenic	25779	NM_006342	10460	NM_006342	ENSG00000013810	TACC3	ERIC-1|ERIC1|Tacc4|maskin	transforming acidic coiled-coil containing protein 3	protein-coding	Intergenic
chr2	85132401	85135799	peak1285	promoter-TSS (NM_031283)	708	NM_031283	83439	NM_031283	ENSG00000152284	TCF7L1	TCF-3|TCF3	transcription factor 7 like 1	protein-coding	promoter-TSS
chr4	128809501	128812899	peak2725	promoter-TSS (NM_001287442)	-70	NM_001287442	79960	NM_024900	ENSG00000077684	JADE1	PHF17	jade family PHD finger 1	protein-coding	promoter-TSS
chr4	672301	675699	peak2369	promoter-TSS (NM_007100)	276	NM_007100	521	NM_007100	ENSG00000169020	ATP5ME	ATP5I|ATP5K	ATP synthase membrane subunit e	protein-coding	promoter-TSS
chr17	45147001	45150399	peak9175	promoter-TSS (NM_006460)	225	NM_006460	10614	NM_006460	ENSG00000186834	HEXIM1	CLP1|EDG1|HIS1|MAQ1	HEXIM P-TEFb complex subunit 1	protein-coding	promoter-TSS
chr16	719501	722899	peak8279	promoter-TSS (NM_023933)	54	NM_023933	65990	NM_023933	ENSG00000103254	ANTKMT	ANT-KMT|C16orf24|FAM173A	adenine nucleotide translocase lysine methyltransferase	protein-coding	promoter-TSS
chr7	77694601	77697999	peak4441	promoter-TSS (NR_134254)	-35	NR_134254	100505854	NR_038361	ENSG00000214293	APTR	RSBN1L-AS1	Alu-mediated CDKN1A/p21 transcriptional regulator	ncRNA	promoter-TSS
chr1	244862301	244865699	peak948	promoter-TSS (NM_004501)	525	NM_004501	3192	NM_004501	ENSG00000153187	HNRNPU	DEE54|EIEE54|GRIP120|HNRNPU-AS1|HNRPU|SAF-A|SAFA|U21.1|hnRNP U|pp120	heterogeneous nuclear ribonucleoprotein U	protein-coding	promoter-TSS
chr19	13961601	13964999	peak10093	intron (NM_002918, intron 18 of 20)	-9908	NM_001146254	79883	NM_024825	ENSG00000132000	PODNL1	SLRR5B	podocan like 1	protein-coding	intron
chr10	125158501	125161899	peak6201	promoter-TSS (NM_001321012)	-243	NM_001321012	1488	NM_001329	ENSG00000175029	CTBP2	-	C-terminal binding protein 2	protein-coding	promoter-TSS
chr5	36874501	36877899	peak2887	promoter-TSS (NR_046262)	494	NR_046262	646719	NR_046262	ENSG00000285967	NIPBL-DT	NIPBL-AS|NIPBL-AS1	NIPBL divergent transcript	ncRNA	promoter-TSS
chr16	86508601	86511999	peak8699	promoter-TSS (NM_001451)	-227	NM_001451	2294	NM_001451	ENSG00000103241	FOXF1	ACDMPV|FKHL5|FREAC1	forkhead box F1	protein-coding	promoter-TSS
chr7	2521701	2525099	peak4179	intron (NM_001040168, intron 1 of 7)	3626	NM_001040168	3955	NM_002304	ENSG00000106003	LFNG	SCDO3	LFNG O-fucosylpeptide 3-beta-N-acetylglucosaminyltransferase	protein-coding	intron
chr11	63916001	63919399	peak6413	promoter-TSS (NM_001363648)	-536	NM_001363648	283248	NM_173587	ENSG00000167771	RCOR2	-	REST corepressor 2	protein-coding	promoter-TSS
chr2	218895601	218898999	peak1629	Intergenic	16448	NM_025216	80326	NM_025216	ENSG00000135925	WNT10A	ECTD16|OODD|SSPS|STHAG4	Wnt family member 10A	protein-coding	Intergenic
chr12	123387601	123390999	peak7293	promoter-TSS (NM_001367386)	389	NM_001367386	387893	NM_020382	ENSG00000183955	KMT5A	PR-Set7|PR/SET07|SET07|SET8|SETD8	lysine methyltransferase 5A	protein-coding	promoter-TSS
chr14	104798801	104802199	peak7849	promoter-TSS (NM_001370342)	-54	NM_001370342	100128927	NM_001137601	ENSG00000179627	ZBTB42	LCCS6|ZNF925	zinc finger and BTB domain containing 42	protein-coding	promoter-TSS
chr19	40714801	40718199	peak10340	promoter-TSS (NM_024876)	386	NM_024876	79934	NM_024876	ENSG00000123815	COQ8B	ADCK4|NPHS9	coenzyme Q8B	protein-coding	promoter-TSS
chr15	74133201	74136599	peak8128	exon (NM_020851, exon 3 of 3)	4314	NM_020851	57611	NM_020851	ENSG00000167178	ISLR2	LINX	immunoglobulin superfamily containing leucine rich repeat 2	protein-coding	exon
chr6	36678001	36681399	peak3710	promoter-TSS (NM_001220778)	986	NM_001220778	1026	NM_000389	ENSG00000124762	CDKN1A	CAP20|CDKN1|CIP1|MDA-6|P21|SDI1|WAF1|p21CIP1	cyclin dependent kinase inhibitor 1A	protein-coding	promoter-TSS
chr19	1254701	1258099	peak9826	intron (NM_177401, intron 7 of 7)	7847	NM_177401	90007	NM_177401	ENSG00000167470	MIDN	Stx	midnolin	protein-coding	intron
chr14	75276701	75280099	peak7694	promoter-TSS (NM_005252)	-428	NM_005252	2353	NM_005252	ENSG00000170345	FOS	AP-1|C-FOS|p55	Fos proto-oncogene, AP-1 transcription factor subunit	protein-coding	promoter-TSS
chr4	1034201	1037599	peak2385	Intergenic	23436	NM_021923	53834	NM_017862	ENSG00000127418	FGFRL1	FGFR-5|FGFR5|FHFR	fibroblast growth factor receptor like 1	protein-coding	Intergenic
chr17	79842101	79845499	peak9525	Intergenic	-4360	NM_003655	8535	NM_003655	ENSG00000141582	CBX4	NBP16|PC2	chromobox 4	protein-coding	Intergenic
chr12	12561001	12564399	peak6828	promoter-TSS (NM_030640)	163	NM_030640	80824	NM_030640	ENSG00000111266	DUSP16	MKP-7|MKP7	dual specificity phosphatase 16	protein-coding	promoter-TSS
chr14	77031701	77035099	peak7710	promoter-TSS (NR_169510)	806	NR_169510	105370579	NR_169510		LOC105370579	-	uncharacterized LOC105370579	ncRNA	promoter-TSS
chr6	159759501	159762899	peak4083	promoter-TSS (NM_005891)	-845	NM_005891	39	NM_005891	ENSG00000120437	ACAT2	-	acetyl-CoA acetyltransferase 2	protein-coding	promoter-TSS
chr20	63624501	63627899	peak10889	promoter-TSS (NM_012384)	901	NM_012384	26205	NM_012384	ENSG00000101216	GMEB2	GMEB-2|P79PIF|PIF79	glucocorticoid modulatory element binding protein 2	protein-coding	promoter-TSS
chr7	27162701	27166099	peak4262	promoter-TSS (NM_152739)	1137	NM_152739	3205	NM_002142	ENSG00000078399	HOXA9	ABD-B|HOX1|HOX1.7|HOX1G	homeobox A9	protein-coding	promoter-TSS
chr4	1792301	1795699	peak2413	promoter-TSS (NM_001163213)	688	NM_001163213	2261	NM_000142	ENSG00000068078	FGFR3	ACH|CD333|CEK2|HSFGFR3EX|JTK4	fibroblast growth factor receptor 3	protein-coding	promoter-TSS
chr5	123087701	123091099	peak3082	promoter-TSS (NM_001136239)	159	NM_001136239	93166	NM_001136239	ENSG00000061455	PRDM6	KMT8C|PDA3|PRISM	PR/SET domain 6	protein-coding	promoter-TSS
chr17	7885001	7888399	peak8928	promoter-TSS (NM_001330111)	-1280	NM_001330111	84316	NM_032356	ENSG00000183011	NAA38	LSMD1|MAK31|PFAAP2	N-alpha-acetyltransferase 38, NatC auxiliary subunit	protein-coding	promoter-TSS
chr19	32674601	32677999	peak10228	promoter-TSS (NM_207391)	452	NM_207391	388531	NM_207391	ENSG00000186326	RGS9BP	PERRS|PERRS2|R9AP|RGS9	regulator of G protein signaling 9 binding protein	protein-coding	promoter-TSS
chr1	958901	962299	peak5	promoter-TSS (NM_198317)	16	NM_198317	339451	NM_198317	ENSG00000187961	KLHL17	AF	kelch like family member 17	protein-coding	promoter-TSS
chr18	3245601	3248999	peak9618	promoter-TSS (NM_001303048)	-182	NM_001303048	10627	NM_006471	ENSG00000101608	MYL12A	HEL-S-24|MLC-2B|MLCB|MRCL3|MRLC3|MYL2B	myosin light chain 12A	protein-coding	promoter-TSS
chr7	82442101	82445499	peak4446	promoter-TSS (NM_000722)	-23	NM_000722	781	NM_000722	ENSG00000153956	CACNA2D1	CACNA2|CACNL2A|CCHL2A|DEE110|LINC01112|lncRNA-N3	calcium voltage-gated channel auxiliary subunit alpha2delta 1	protein-coding	promoter-TSS
chr17	51119301	51122699	peak9286	promoter-TSS (NM_003971)	-132	NM_003971	9043	NM_003971	ENSG00000008294	SPAG9	CT89|HLC-6|HLC4|HLC6|JIP-4|JIP4|JLP|PHET|PIG6	sperm associated antigen 9	protein-coding	promoter-TSS
chr9	127223801	127227199	peak5638	Intergenic	-38162	NM_001286779	84253	NM_032293	ENSG00000136895	GARNL3	bA356B19.1	GTPase activating Rap/RanGAP domain like 3	protein-coding	Intergenic
chr19	36488001	36491399	peak10277	promoter-TSS (NR_036504)	73	NR_036504	728752	NR_036504	ENSG00000267309	ZNF566-AS1	-	ZNF566 antisense RNA 1	ncRNA	promoter-TSS
chr2	241354801	241358199	peak1791	promoter-TSS (NM_001282984)	215	NM_001282984	9855	NM_014808	ENSG00000006607	FARP2	FIR|FRG|PLEKHC3	FERM, ARH/RhoGEF and pleckstrin domain protein 2	protein-coding	promoter-TSS
chr1	180228901	180232299	peak792	promoter-TSS (NM_033343)	336	NM_033343	89884	NM_033343	ENSG00000121454	LHX4	CPHD4	LIM homeobox 4	protein-coding	promoter-TSS
chr14	93113101	93116499	peak7741	promoter-TSS (NM_014216)	1125	NM_014216	3705	NM_014216	ENSG00000100605	ITPK1	ITRPK1	inositol-tetrakisphosphate 1-kinase	protein-coding	promoter-TSS
chr4	2534701	2538099	peak2433	promoter-TSS (NM_001366318)	-247	NM_001366318	8603	NM_003704	ENSG00000125386	FAM193A	C4orf8|RES4-22	family with sequence similarity 193 member A	protein-coding	promoter-TSS
chr4	1854801	1858199	peak2417	promoter-TSS (NM_012318)	-344	NM_012318	3954	NM_012318	ENSG00000168924	LETM1	CONDMIM|KHE|Mdm38|SLC55A1	leucine zipper and EF-hand containing transmembrane protein 1	protein-coding	promoter-TSS
chr1	3649701	3653099	peak62	promoter-TSS (NM_001204185)	-1116	NM_001204185	7161	NM_005427	ENSG00000078900	TP73	CILD47|P73	tumor protein p73	protein-coding	promoter-TSS
chr6	15246501	15249799	peak3463	promoter-TSS (NR_120502)	546	NR_120502	100506681	NR_120502	ENSG00000235488	JARID2-AS1	-	JARID2 antisense RNA 1	ncRNA	promoter-TSS
chr18	3622001	3625299	peak9625	intron (NM_001242765, intron 4 of 8)	19913	NR_119377	84777	NM_032691		DLGAP1-AS2	DLPAP1-AS2	DLGAP1 antisense RNA 2	ncRNA	intron
chr17	43169301	43172599	peak9145	promoter-TSS (NM_001291572)	-264	NM_001291572	4077	NM_005899	ENSG00000188554	NBR1	1A1-3B|IAI3B|M17S2|MIG19	NBR1 autophagy cargo receptor	protein-coding	promoter-TSS
chr1	23554101	23557399	peak174	Intergenic	3751	NM_002167	3399	NM_002167	ENSG00000117318	ID3	HEIR-1|bHLHb25	inhibitor of DNA binding 3	protein-coding	Intergenic
chr14	103125901	103129199	peak7816	exon (NM_006291, exon 3 of 12)	4089	NM_001371221	7127	NM_006291	ENSG00000185215	TNFAIP2	B94|EXOC3L3	TNF alpha induced protein 2	protein-coding	exon
chr5	471201	474499	peak2811	promoter-TSS (NR_024158)	115	NR_024158	25845	NM_015389	ENSG00000188242	SLC9A3-OT1	PP7080	SLC9A3 3' UTR overlapping transcript 1	ncRNA	promoter-TSS
chr19	10567801	10571099	peak10014	promoter-TSS (NM_079421)	-471	NM_079421	1032	NM_001800	ENSG00000129355	CDKN2D	INK4D|p19|p19-INK4D	cyclin dependent kinase inhibitor 2D	protein-coding	promoter-TSS
chr1	244833801	244837099	peak947	promoter-TSS (NR_132419)	-26	NR_132419	116228	NM_198076	ENSG00000203667	COX20	FAM36A|MC4DN11	cytochrome c oxidase assembly factor COX20	protein-coding	promoter-TSS
chr16	29263901	29267199	peak8440	Intergenic	-36737	NR_002939	440352	NR_002939		SNX29P2	RUNDC2C	sorting nexin 29 pseudogene 2	pseudo	Intergenic
chr8	127906501	127909799	peak5170	intron (NR_003367, intron 2 of 8)	40573	NR_103558	641384	NM_001037234	ENSG00000280055	LINC02912	TMEM75	long intergenic non-protein coding RNA 2912	ncRNA	intron
chr6	81751001	81754299	peak3840	promoter-TSS (NM_017633)	31	NM_017633	55603	NM_017633	ENSG00000112773	TENT5A	C6orf37|FAM46A|OI18|XTP11	terminal nucleotidyltransferase 5A	protein-coding	promoter-TSS
chr16	714401	717699	peak8278	promoter-TSS (NM_024042)	932	NM_024042	79006	NM_024042	ENSG00000103260	METRN	C16orf23|c380A1.2	meteorin, glial cell differentiation regulator	protein-coding	promoter-TSS
chr8	144427001	144430299	peak5313	promoter-TSS (NM_183057)	-87	NM_183057	51160	NM_016208	ENSG00000160948	VPS28	CIIA	VPS28 subunit of ESCRT-I	protein-coding	promoter-TSS
chr17	72118901	72122199	peak9414	promoter-TSS (NR_103737)	243	NR_103737	400618	NR_103737	ENSG00000234899	SOX9-AS1	-	SOX9 antisense RNA 1	ncRNA	promoter-TSS
chr2	9232701	9235999	peak984	intron (NM_001135191, intron 1 of 26)	27538	NM_003887	8853	NM_003887	ENSG00000151693	ASAP2	AMAP2|CENTB3|DDEF2|PAG3|PAP|Pap-alpha|SHAG1	ArfGAP with SH3 domain, ankyrin repeat and PH domain 2	protein-coding	intron
chr20	36861401	36864699	peak10702	promoter-TSS (NM_080627)	488	NM_080627	140710	NM_080627	ENSG00000149639	MTCL2	C20orf117|KIAA0889|SOGA|SOGA1	microtubule crosslinking factor 2	protein-coding	promoter-TSS
chr7	149146401	149149699	peak4753	promoter-TSS (NM_170686)	597	NM_170686	57541	NM_020781	ENSG00000197024	ZNF398	P51|P71|ZER6	zinc finger protein 398	protein-coding	promoter-TSS
chr9	125745701	125748999	peak5630	promoter-TSS (NM_006195)	-23	NM_006195	5090	NM_006195	ENSG00000167081	PBX3	-	PBX homeobox 3	protein-coding	promoter-TSS
chr5	76817501	76820799	peak2991	promoter-TSS (NM_005242)	120	NM_005242	2150	NM_005242	ENSG00000164251	F2RL1	GPR11|PAR2	F2R like trypsin receptor 1	protein-coding	promoter-TSS
chr14	32200901	32204199	peak7535	promoter-TSS (NR_104088)	505	NR_104088	101954278	NR_104088	ENSG00000202337	RNU6-8	U6-8	RNA, U6 small nuclear 8	snRNA	promoter-TSS
chr2	241558301	241561599	peak1795	promoter-TSS (NR_033346)	-807	NR_033346	100379249	NR_033346		BOK-AS1	BOK-AS|BOKAS|NAToB|NCRNA00151	BOK antisense RNA 1	ncRNA	promoter-TSS
chr19	805301	808599	peak9794	intron (NM_031991, intron 9 of 13)	2010	NR_039900	100616459	NR_039900	ENSG00000284361	MIR4745	mir-4745	microRNA 4745	ncRNA	intron
chr19	54461901	54465199	peak10483	promoter-TSS (NM_001301782)	228	NM_001301782	94059	NM_198988	ENSG00000275183	LENG9	-	leukocyte receptor cluster member 9	protein-coding	promoter-TSS
chr6	26031301	26034599	peak3500	promoter-TSS (NM_003513)	668	NM_003513	8335	NM_003513	ENSG00000278463	H2AC4	H2A/m|H2AC8|H2AFM|HIST1H2AB	H2A clustered histone 4	protein-coding	promoter-TSS
chr12	64608701	64611999	peak7077	promoter-TSS (NR_040718)	-145	NR_040718	283349	NM_178169	ENSG00000153179	RASSF3	RASSF5	Ras association domain family member 3	protein-coding	promoter-TSS
chr19	45640801	45644099	peak10374	promoter-TSS (NR_130729)	956	NR_130729	100287177	NM_001242348	ENSG00000267757	EML2-AS1	C19orf83	EML2 antisense RNA 1	ncRNA	promoter-TSS
chr1	94925001	94928299	peak511	promoter-TSS (NR_168376)	290	NR_168376	729970	NR_033998		CNN3-DT	-	CNN3 divergent transcript	ncRNA	promoter-TSS
chr15	45454701	45457999	peak8000	Intergenic	23300	NR_030599	100126311	NR_030599	ENSG00000284386	MIR147B	MIRN147B|mir-147b	microRNA 147b	ncRNA	Intergenic
chr20	63481301	63484599	peak10878	Intergenic	-10295	NM_001382235	3785	NM_004518	ENSG00000075043	KCNQ2	BFNC|DEE7|EBN|EBN1|ENB1|HNSPC|KCNA11|KV7.2	potassium voltage-gated channel subfamily Q member 2	protein-coding	Intergenic
chr11	65420701	65423999	peak6456	promoter-TSS (NR_131012)	-448	NR_131012	283131	NR_002802	ENSG00000245532	NEAT1	LINC00084|NCRNA00084|TP53LC15|TncRNA|VINC	nuclear paraspeckle assembly transcript 1	ncRNA	promoter-TSS
chr17	50864901	50868199	peak9285	promoter-TSS (NR_038458)	-129	NR_038458	400604	NR_038458	ENSG00000229980	TOB1-AS1	-	TOB1 antisense RNA 1	ncRNA	promoter-TSS
chr5	159207401	159210699	peak3263	promoter-TSS (NM_001199383)	503	NM_001199383	153830	NM_144726	ENSG00000145860	RNF145	-	ring finger protein 145	protein-coding	promoter-TSS
chr4	110620501	110623799	peak2696	promoter-TSS (NM_000325)	927	NM_000325	5308	NM_000325	ENSG00000164093	PITX2	ARP1|ASGD4|Brx1|IDG2|IGDS|IGDS2|IHG2|IRID2|Otlx2|PTX2|RGS|RIEG|RIEG1|RS	paired like homeodomain 2	protein-coding	promoter-TSS
chr12	6278001	6281299	peak6761	Intergenic	-30682	NM_001384604	55200	NM_018173	ENSG00000008323	PLEKHG6	ARHGEF46|MyoGEF	pleckstrin homology and RhoGEF domain containing G6	protein-coding	Intergenic
chr6	27828801	27832099	peak3558	promoter-TSS (NM_003541)	1110	NM_003541	8362	NM_003541	ENSG00000273542	H4C12	H4-16|H4/d|H4C1|H4C11|H4C13|H4C14|H4C15|H4C16|H4C2|H4C3|H4C4|H4C5|H4C6|H4C8|H4C9|H4F2iii|H4FD|HIST1H4K|dJ160A22.1	H4 clustered histone 12	protein-coding	promoter-TSS
chr3	37860101	37863399	peak1907	promoter-TSS (NR_110531)	30	NR_110531	101928153	NR_110531	ENSG00000235257	ITGA9-AS1	-	ITGA9 antisense RNA 1	ncRNA	promoter-TSS
chr6	1311501	1314799	peak3380	promoter-TSS (NM_033260)	1052	NM_033260	94234	NM_033260	ENSG00000164379	FOXQ1	HFH1	forkhead box Q1	protein-coding	promoter-TSS
chr3	50244601	50247899	peak1999	promoter-TSS (NM_001166425)	-660	NM_001166425	2771	NM_002070	ENSG00000114353	GNAI2	GIP|GNAI2B|HG1C|H_LUCA15.1|H_LUCA16.1	G protein subunit alpha i2	protein-coding	promoter-TSS
chr8	144145801	144149099	peak5297	promoter-TSS (NM_001099281)	-566	NM_001099281	727957	NM_032450	ENSG00000179832	MROH1	HEATR7A	maestro heat like repeat family member 1	protein-coding	promoter-TSS
chr3	138944901	138948199	peak2192	promoter-TSS (NM_023067)	587	NM_023067	668	NM_023067	ENSG00000183770	FOXL2	BPES|BPES1|PFRK|PINTO|POF3	forkhead box L2	protein-coding	promoter-TSS
chr3	195907101	195910399	peak2340	promoter-TSS (NM_001382273)	-199	NM_001382273	10188	NM_005781	ENSG00000061938	TNK2	ACK|ACK-1|ACK1|p21cdc42Hs	tyrosine kinase non receptor 2	protein-coding	promoter-TSS
chr10	101065101	101068399	peak6134	promoter-TSS (NR_135068)	367	NR_135068	81621	NM_030929	ENSG00000107821	KAZALD1	BONO1|FKSG28|FKSG40|IGFBP-rP10	Kazal type serine peptidase inhibitor domain 1	protein-coding	promoter-TSS
chr8	143813901	143817199	peak5266	promoter-TSS (NM_182706)	223	NM_182706	23513	NM_015356	ENSG00000180900	SCRIB	CRIB1|SCRB1|SCRIB1|Vartul|oSCRIB	scribble planar cell polarity protein	protein-coding	promoter-TSS
chr8	22129001	22132299	peak4885	promoter-TSS (NM_005144)	360	NM_005144	55806	NM_005144	ENSG00000168453	HR	ALUNC|AU|HSA277165|HYPT4|MUHH|MUHH1	HR lysine demethylase and nuclear receptor corepressor	protein-coding	promoter-TSS
chr9	14312801	14316099	peak5355	promoter-TSS (NM_001190737)	-309	NM_001190737	4781	NM_005596	ENSG00000147862	NFIB	CTF|HMGIC/NFIB|MACID|NF-I/B|NF1-B|NFI-B|NFI-RED|NFIB2|NFIB3	nuclear factor I B	protein-coding	promoter-TSS
chr19	47272501	47275799	peak10398	promoter-TSS (NR_037675)	-273	NR_037675	255783	NM_178511	ENSG00000257704	INAFM1	PRR24	InaF motif containing 1	protein-coding	promoter-TSS
chr20	34703301	34706599	peak10666	promoter-TSS (NM_001329431)	231	NM_001329431	58476	NM_021202	ENSG00000078804	TP53INP2	C20orf110|DOR|PIG-U|PIGU|PINH|dJ1181N3.1	tumor protein p53 inducible nuclear protein 2	protein-coding	promoter-TSS
chr16	89488801	89492099	peak8780	promoter-TSS (NR_045839)	111	NR_045839	29123	NM_013275	ENSG00000167522	ANKRD11	ANCO-1|ANCO1|LZ16|T13	ankyrin repeat domain containing 11	protein-coding	promoter-TSS
chr8	140509601	140512899	peak5192	promoter-TSS (NM_017444)	-72	NM_017444	54108	NM_017444	ENSG00000104472	CHRAC1	CHARC1|CHARC15|CHRAC-1|CHRAC-15|CHRAC15|YCL1	chromatin accessibility complex subunit 1	protein-coding	promoter-TSS
chr4	2058701	2061999	peak2426	promoter-TSS (NM_178557)	1023	NM_178557	339983	NM_178557	ENSG00000185818	NAT8L	CML3|NACED|NAT8-LIKE	N-acetyltransferase 8 like	protein-coding	promoter-TSS
chr1	112704401	112707699	peak552	promoter-TSS (NM_001042679)	1006	NM_001042679	389	NM_175744	ENSG00000155366	RHOC	ARH9|ARHC|H9|RHOH9	ras homolog family member C	protein-coding	promoter-TSS
chr19	40442501	40445799	peak10333	promoter-TSS (NM_203344)	185	NM_203344	29946	NM_013368	ENSG00000167565	SERTAD3	RBT1	SERTA domain containing 3	protein-coding	promoter-TSS
chr17	56913001	56916299	peak9295	promoter-TSS (NM_005082)	-601	NM_005082	7706	NM_005082	ENSG00000121060	TRIM25	EFP|RNF147|Z147|ZNF147	tripartite motif containing 25	protein-coding	promoter-TSS
chr1	155192001	155195299	peak686	promoter-TSS (NM_001204291)	-735	NM_001204291	4582	NM_002456	ENSG00000185499	MUC1	ADMCKD|ADMCKD1|ADTKD2|CA 15-3|CD227|Ca15-3|EMA|H23AG|KL-6|MAM6|MCD|MCKD|MCKD1|MUC-1|MUC-1/SEC|MUC-1/X|MUC1/ZD|PEM|PEMT|PUM	mucin 1, cell surface associated	protein-coding	promoter-TSS
chr12	93569301	93572599	peak7131	promoter-TSS (NM_001270468)	-62	NM_001270468	8835	NM_003877	ENSG00000120833	SOCS2	CIS2|Cish2|SOCS-2|SSI-2|SSI2|STATI2	suppressor of cytokine signaling 2	protein-coding	promoter-TSS
chr19	1226201	1229499	peak9820	TTS (NM_152769)	10155	NM_152769	255057	NM_152769	ENSG00000099625	CBARP	BARP|C19orf26|DOS	CACN subunit beta associated regulatory protein	protein-coding	TTS
chr6	27892601	27895899	peak3561	promoter-TSS (NM_003527)	825	NM_003527	8348	NM_003527	ENSG00000274641	H2BC17	H2B.2|H2B/n|H2BFN|HIST1H2BO|dJ193B12.2	H2B clustered histone 17	protein-coding	promoter-TSS
chr18	5294101	5297399	peak9629	promoter-TSS (NM_001243702)	-24	NM_001243702	7541	NM_003409	ENSG00000198081	ZBTB14	ZF5|ZFP-161|ZFP-5|ZFP161|ZNF478	zinc finger and BTB domain containing 14	protein-coding	promoter-TSS
chr17	81507201	81510499	peak9559	Intergenic	3949	NM_001199954	71	NM_001614	ENSG00000184009	ACTG1	ACT|ACTG|DFNA20|DFNA26|HEL-176	actin gamma 1	protein-coding	Intergenic
chr4	7647701	7650999	peak2498	intron (NM_020777, intron 4 of 26)	-104740	NR_026892	84740	NM_032654	ENSG00000272620	AFAP1-AS1	AFAP1-AS|AFAP1AS	AFAP1 antisense RNA 1	ncRNA	intron
chr20	62924101	62927399	peak10868	promoter-TSS (NM_001193369)	755	NM_001193369	11083	NM_022105	ENSG00000101191	DIDO1	BYE1|C20orf158|DATF-1|DATF1|DIDO2|DIDO3|DIO-1|DIO1|dJ885L7.8	death inducer-obliterator 1	protein-coding	promoter-TSS
chr2	207767801	207770999	peak1601	promoter-TSS (NM_003468)	506	NM_003468	7855	NM_003468	ENSG00000163251	FZD5	C2orf31|HFZ5|MCOPCB11	frizzled class receptor 5	protein-coding	promoter-TSS
chr5	163458801	163461999	peak3281	promoter-TSS (NM_012485)	-232	NM_012485	3161	NM_012484	ENSG00000072571	HMMR	CD168|IHABP|RHAMM	hyaluronan mediated motility receptor	protein-coding	promoter-TSS
chr9	35114001	35117199	peak5398	promoter-TSS (NM_025182)	262	NM_025182	80256	NM_025182	ENSG00000005238	ATOSB	FAM214B|KIAA1539	atos homolog B	protein-coding	promoter-TSS
chr16	2213101	2216299	peak8317	promoter-TSS (NM_001042371)	140	NM_001042371	283871	NM_001042371	ENSG00000184207	PGP	AUM|G3PP|PGPase	phosphoglycolate phosphatase	protein-coding	promoter-TSS
chr4	83010401	83013599	peak2641	promoter-TSS (NM_001115007)	941	NM_001115007	132660	NM_194282	ENSG00000189308	LIN54	CXCDC1|JC8.6|MIP120|TCX1	lin-54 DREAM MuvB core complex component	protein-coding	promoter-TSS
chr9	136526001	136529199	peak5828	intron (NM_017617, intron 2 of 33)	-7974	NR_039820	100616242	NR_039820	ENSG00000263403	MIR4673	-	microRNA 4673	ncRNA	intron
chr8	144357001	144360199	peak5306	promoter-TSS (NR_045600)	-13	NR_045600	79581	NM_024531	ENSG00000185803	SLC52A2	BVVLS2|D15Ertd747e|GPCR41|GPR172A|HuPAR-1|PAR1|RFT3|RFVT2|hRFT3	solute carrier family 52 member 2	protein-coding	promoter-TSS
chr17	58005101	58008299	peak9316	promoter-TSS (NM_001078166)	546	NM_001078166	6426	NM_006924	ENSG00000136450	SRSF1	ASF|NEDFBA|SF2|SF2p33|SFRS1|SRp30a	serine and arginine rich splicing factor 1	protein-coding	promoter-TSS
chr14	73758201	73761399	peak7676	promoter-TSS (NM_194278)	498	NM_194278	91748	NM_194278	ENSG00000156030	MIDEAS	C14orf117|C14orf43|ELMSAN1|LSR68|c14_5541	mitotic deacetylase associated SANT domain protein	protein-coding	promoter-TSS
chr5	138468001	138471199	peak3140	TTS (NM_001964)	4121	NM_001964	1958	NM_001964	ENSG00000120738	EGR1	AT225|G0S30|KROX-24|NGFI-A|TIS8|ZIF-268|ZNF225	early growth response 1	protein-coding	TTS
chr8	143931601	143934799	peak5279	exon (NM_000445, exon 14 of 33)	6397	NM_201384	5339	NM_000445	ENSG00000178209	PLEC	EBS1|EBS5A|EBS5B|EBS5C|EBS5D|EBSMD|EBSND|EBSO|EBSOG|EBSPA|HD1|LGMD2Q|LGMDR17|PCN|PLEC1|PLEC1b|PLTN	plectin	protein-coding	exon
chr4	40055201	40058399	peak2570	promoter-TSS (NM_001318359)	-50	NM_001318359	55728	NM_018177	ENSG00000078177	N4BP2	B3BP	NEDD4 binding protein 2	protein-coding	promoter-TSS
chr7	1234301	1237499	peak4162	exon (NM_001080461, exon 3 of 3)	3028	NM_001080461	340260	NM_001080461	ENSG00000164853	UNCX	UNCX4.1	UNC homeobox	protein-coding	exon
chr4	2261001	2264199	peak2428	promoter-TSS (NM_006454)	-491	NM_006454	10608	NM_006454	ENSG00000123933	MXD4	MAD4|MST149|MSTP149|bHLHc12	MAX dimerization protein 4	protein-coding	promoter-TSS
chr16	89699601	89702799	peak8791	promoter-TSS (NM_152339)	505	NM_152339	124044	NM_152339	ENSG00000158792	SPATA2L	C16orf76|tamo	spermatogenesis associated 2 like	protein-coding	promoter-TSS
chr19	2059201	2062399	peak9860	Intergenic	-9556	NM_199054	2872	NM_017572	ENSG00000099875	MKNK2	GPRK7|MNK2	MAPK interacting serine/threonine kinase 2	protein-coding	Intergenic
chr7	99141801	99144999	peak4500	promoter-TSS (NM_001199847)	708	NM_001199847	57154	NM_020429	ENSG00000198742	SMURF1	-	SMAD specific E3 ubiquitin protein ligase 1	protein-coding	promoter-TSS
chr16	70250201	70253399	peak8605	promoter-TSS (NM_058219)	140	NM_058219	118460	NM_058219	ENSG00000223496	EXOSC6	EAP4|MTR3|Mtr3p|hMtr3p|p11	exosome component 6	protein-coding	promoter-TSS
chr12	79689101	79692299	peak7116	promoter-TSS (NM_001354732)	-120	NM_001354732	5074	NM_002583	ENSG00000177425	PAWR	PAR4|Par-4	pro-apoptotic WT1 regulator	protein-coding	promoter-TSS
chr6	139373101	139376299	peak3991	promoter-TSS (NM_006079)	-52	NM_006079	10370	NM_006079	ENSG00000164442	CITED2	ASD8|MRG-1|MRG1|P35SRJ|VSD2	Cbp/p300 interacting transactivator with Glu/Asp rich carboxy-terminal domain 2	protein-coding	promoter-TSS
chr15	83283301	83286499	peak8185	promoter-TSS (NM_001717)	-236	NM_001717	646	NM_001717	ENSG00000169594	BNC1	BNC|BSN1|HsT19447|POF16|bn1	basonuclin zinc finger protein 1	protein-coding	promoter-TSS
chr19	570801	573999	peak9782	promoter-TSS (NM_198589)	-196	NM_198589	682	NM_001728	ENSG00000172270	BSG	5F7|CD147|EMMPRIN|EMPRIN|HAb18G|OK|TCSF	basigin (Ok blood group)	protein-coding	promoter-TSS
chr15	72226501	72229699	peak8112	intron (NM_001206798, intron 1 of 10)	1811	NM_001206799	5315	NM_002654	ENSG00000067225	PKM	CTHBP|HEL-S-30|OIP3|PK3|PKM2|TCB|THBP1|p58	pyruvate kinase M1/2	protein-coding	intron
chr6	16128601	16131799	peak3465	promoter-TSS (NM_013262)	1114	NM_013262	29116	NM_013262	ENSG00000007944	MYLIP	IDOL|MIR	myosin regulatory light chain interacting protein	protein-coding	promoter-TSS
chr3	172748501	172751699	peak2291	promoter-TSS (NM_001258316)	-585	NM_001258316	1894	NM_018098	ENSG00000114346	ECT2	ARHGEF31	epithelial cell transforming 2	protein-coding	promoter-TSS
chr7	148882901	148886099	peak4743	promoter-TSS (NM_001203247)	-209	NM_001203247	2146	NM_004456	ENSG00000106462	EZH2	ENX-1|ENX1|EZH2b|KMT6|KMT6A|WVS|WVS2	enhancer of zeste 2 polycomb repressive complex 2 subunit	protein-coding	promoter-TSS
chr12	6850601	6853799	peak6785	promoter-TSS (NR_168455)	50	NR_168455	8078	NM_003481	ENSG00000111667	USP5	ISOT	ubiquitin specific peptidase 5	protein-coding	promoter-TSS
chr19	2474401	2477599	peak9877	promoter-TSS (NM_015675)	-127	NM_015675	4616	NM_015675	ENSG00000099860	GADD45B	GADD45BETA|MYD118	growth arrest and DNA damage inducible beta	protein-coding	promoter-TSS
chr15	31325801	31328999	peak7921	promoter-TSS (NM_015995)	565	NM_015995	51621	NM_015995	ENSG00000169926	KLF13	BTEB3|FKLF2|NSLP1|RFLAT-1|RFLAT1	KLF transcription factor 13	protein-coding	promoter-TSS
chr3	143118501	143121699	peak2210	promoter-TSS (NM_004267)	329	NM_004267	9435	NM_004267	ENSG00000175040	CHST2	C6ST|GST-2|GST2|Gn6ST-1|HEL-S-75|glcNAc6ST-1	carbohydrate sulfotransferase 2	protein-coding	promoter-TSS
chr1	155061501	155064699	peak677	promoter-TSS (NM_182690)	-640	NM_182690	1945	NM_005227	ENSG00000243364	EFNA4	EFL4|EPLG4|LERK-4|LERK4	ephrin A4	protein-coding	promoter-TSS
chr4	1247001	1250199	peak2391	promoter-TSS (NM_001377188)	128	NM_001377188	1487	NM_001328	ENSG00000159692	CTBP1	BARS|HADDTS	C-terminal binding protein 1	protein-coding	promoter-TSS
chr6	159691201	159694399	peak4081	promoter-TSS (NM_000636)	441	NM_000636	6648	NM_000636	ENSG00000291237	SOD2	GC1|GClnc1|IPO-B|IPOB|MNSOD|MVCD6|Mn-SOD	superoxide dismutase 2	protein-coding	promoter-TSS
chr5	171418401	171421599	peak3298	promoter-TSS (NM_003862)	353	NM_003862	8817	NM_003862	ENSG00000156427	FGF18	FGF-18|ZFGF5	fibroblast growth factor 18	protein-coding	promoter-TSS
chr20	62707001	62710199	peak10861	promoter-TSS (NM_002531)	-236	NM_002531	4923	NM_002531	ENSG00000101188	NTSR1	NTR	neurotensin receptor 1	protein-coding	promoter-TSS
chr2	54455001	54458199	peak1168	promoter-TSS (NM_003128)	273	NM_003128	6711	NM_003128	ENSG00000115306	SPTBN1	DDISBA|ELF|HEL102|SPTB2|betaSpII	spectrin beta, non-erythrocytic 1	protein-coding	promoter-TSS
chr17	7402901	7406099	peak8907	promoter-TSS (NR_037719)	-369	NR_037719	100529211	NR_037719		TMEM256-PLSCR3	C17orf61-PLSCR3|PLSCR3	TMEM256-PLSCR3 readthrough (NMD candidate)	ncRNA	promoter-TSS
chr3	50336401	50339599	peak2008	promoter-TSS (NM_170712)	252	NM_170712	11186	NM_007182	ENSG00000068028	RASSF1	123F2|NORE2A|RASSF1A|RDA32|REH3P21	Ras association domain family member 1	protein-coding	promoter-TSS
chr9	137615801	137618999	peak5900	promoter-TSS (NR_122036)	1129	NR_122036	85026	NM_032937	ENSG00000203993	ARRDC1-AS1	C9orf37	ARRDC1 antisense RNA 1	ncRNA	promoter-TSS
chr22	31345101	31348299	peak11148	promoter-TSS (NR_120386)	-59	NR_120386	54944	NM_017834		LINC01521	-	long intergenic non-protein coding RNA 1521	ncRNA	promoter-TSS
chr6	2988001	2991199	peak3393	non-coding (NR_026856, exon 2 of 3)	1633	NR_026856	401232	NM_207495		LINC01011	-	long intergenic non-protein coding RNA 1011	ncRNA	non-coding
chr1	16145001	16148199	peak122	intron (NM_004431, intron 3 of 16)	9469	NM_004431	1969	NM_004431	ENSG00000142627	EPHA2	ARCC2|CTPA|CTPP1|CTRCT6|ECK	EPH receptor A2	protein-coding	intron
chr17	17680901	17684099	peak8997	promoter-TSS (NM_030665)	1042	NM_030665	10743	NM_017574	ENSG00000108557	RAI1	SMCR|SMS	retinoic acid induced 1	protein-coding	promoter-TSS
chr16	4314401	4317599	peak8367	promoter-TSS (NM_032575)	-67	NM_032575	84662	NM_032575	ENSG00000126603	GLIS2	NKL|NPHP7	GLIS family zinc finger 2	protein-coding	promoter-TSS
chr10	100997101	101000299	peak6129	promoter-TSS (NM_001318099)	421	NM_001318099	84445	NM_032429	ENSG00000107816	LZTS2	LAPSER1	leucine zipper tumor suppressor 2	protein-coding	promoter-TSS
chr17	76383001	76386199	peak9469	promoter-TSS (NM_001142601)	-9	NM_001142601	8877	NM_021972	ENSG00000176170	SPHK1	SPHK	sphingosine kinase 1	protein-coding	promoter-TSS
chr6	147506501	147509699	peak4018	promoter-TSS (NM_001030060)	-590	NM_001030060	389432	NM_001030060	ENSG00000203727	SAMD5	dJ875H10.1	sterile alpha motif domain containing 5	protein-coding	promoter-TSS
chr2	171158901	171162099	peak1501	promoter-TSS (NM_012290)	393	NM_012290	9874	NM_012290	ENSG00000198586	TLK1	PKU-beta	tousled like kinase 1	protein-coding	promoter-TSS
chr8	93915801	93918999	peak5074	promoter-TSS (NM_001161779)	453	NM_001161779	54704	NM_018444	ENSG00000164951	PDP1	PDH|PDP|PDPC|PDPC 1|PPM2A|PPM2C	pyruvate dehydrogenase phosphatase catalytic subunit 1	protein-coding	promoter-TSS
chr2	74833601	74836799	peak1274	promoter-TSS (NM_001371525)	30	NM_001371525	3099	NM_000189	ENSG00000159399	HK2	HKII|HXK2	hexokinase 2	protein-coding	promoter-TSS
chr19	50722801	50725999	peak10458	promoter-TSS (NM_002975)	1036	NM_002975	6320	NM_002975	ENSG00000105472	CLEC11A	CLECSF3|LSLCL|P47|SCGF	C-type lectin domain containing 11A	protein-coding	promoter-TSS
chr8	143576501	143579699	peak5253	promoter-TSS (NM_001363145)	230	NM_001363145	93100	NM_145201	ENSG00000147813	NAPRT	NAPRT1|PP3856	nicotinate phosphoribosyltransferase	protein-coding	promoter-TSS
chr1	47436501	47439699	peak394	promoter-TSS (NM_004474)	56	NM_004474	2306	NM_004474	ENSG00000186564	FOXD2	FKHL17|FREAC-9|FREAC9	forkhead box D2	protein-coding	promoter-TSS
chr16	54284401	54287599	peak8523	promoter-TSS (NM_024336)	787	NM_024336	79191	NM_024336	ENSG00000177508	IRX3	IRX-1|IRXB1	iroquois homeobox 3	protein-coding	promoter-TSS
chr11	65426401	65429599	peak6457	non-coding (NR_131012, exon 1 of 1)	5202	NR_028272	283131	NR_002802	ENSG00000245532	NEAT1	LINC00084|NCRNA00084|TP53LC15|TncRNA|VINC	nuclear paraspeckle assembly transcript 1	ncRNA	non-coding
chr3	143970701	143973899	peak2211	promoter-TSS (NM_173552)	477	NM_173552	205428	NM_173552	ENSG00000181744	DIPK2A	C3orf58|DIA1|GoPro49|HASF	divergent protein kinase domain 2A	protein-coding	promoter-TSS
chr15	90869301	90872499	peak8212	promoter-TSS (NM_001382619)	-152	NM_001382619	5045	NM_002569	ENSG00000140564	FURIN	FUR|PACE|PCSK3|SPC1	furin, paired basic amino acid cleaving enzyme	protein-coding	promoter-TSS
chr7	151518001	151521199	peak4789	promoter-TSS (NM_005614)	295	NM_005614	6009	NM_005614	ENSG00000106615	RHEB	RHEB2	Ras homolog, mTORC1 binding	protein-coding	promoter-TSS
chr2	72916101	72919299	peak1249	promoter-TSS (NM_004097)	181	NM_004097	2016	NM_004097	ENSG00000135638	EMX1	-	empty spiracles homeobox 1	protein-coding	promoter-TSS
chr2	173963001	173966199	peak1514	promoter-TSS (NM_001017371)	-720	NM_001017371	6670	NM_003111	ENSG00000172845	SP3	SPR2	Sp3 transcription factor	protein-coding	promoter-TSS
chr20	36572501	36575699	peak10697	promoter-TSS (NM_001199535)	-415	NM_001199535	100527943	NM_001199535	ENSG00000259399	TGIF2-RAB5IF	TGIF2-C20orf24	TGIF2-RAB5IF readthrough	protein-coding	promoter-TSS
chr16	2967901	2971099	peak8340	promoter-TSS (NM_001284513)	152	NM_001284513	124222	NM_152341	ENSG00000162073	PAQR4	-	progestin and adipoQ receptor family member 4	protein-coding	promoter-TSS
chr22	50249501	50252699	peak11304	promoter-TSS (NM_001159286)	165	NM_001159286	83933	NM_032019	ENSG00000100429	HDAC10	HD10	histone deacetylase 10	protein-coding	promoter-TSS
chr4	101345401	101348599	peak2676	promoter-TSS (NM_001130692)	526	NM_001130692	5530	NM_000944	ENSG00000138814	PPP3CA	ACCIID|CALN|CALNA|CALNA1|CCN1|CNA1|DEE91|IECEE|IECEE1|PPP2B	protein phosphatase 3 catalytic subunit alpha	protein-coding	promoter-TSS
chr17	63698701	63701899	peak9367	promoter-TSS (NR_046273)	-38	NR_046273	729683	NR_046273		LOC729683	-	uncharacterized LOC729683	ncRNA	promoter-TSS
chr6	158817101	158820299	peak4077	promoter-TSS (NM_003379)	-465	NM_003379	7430	NM_003379	ENSG00000092820	EZR	CVIL|CVL|HEL-S-105|VIL2	ezrin	protein-coding	promoter-TSS
chr6	12010401	12013599	peak3449	promoter-TSS (NM_002114)	-312	NM_002114	3096	NM_002114	ENSG00000095951	HIVEP1	CIRIP|CRYBP1|GAAP|MBP-1|PRDII-BF1|Schnurri-1|ZAS1|ZNF40|ZNF40A	HIVEP zinc finger 1	protein-coding	promoter-TSS
chr15	75638201	75641399	peak8148	promoter-TSS (NM_018285)	424	NM_018285	55272	NM_018285	ENSG00000177971	IMP3	BRMS2|C15orf12|MRPS4	IMP U3 small nucleolar ribonucleoprotein 3	protein-coding	promoter-TSS
chr17	75033301	75036499	peak9433	intron (NR_110835, intron 2 of 7)	2329	NR_110835	23510	NM_015353	ENSG00000180901	KCTD2	-	potassium channel tetramerization domain containing 2	protein-coding	intron
chr11	66855501	66858699	peak6504	promoter-TSS (NM_001363524)	36	NM_001363524	78999	NM_024036	ENSG00000173621	LRFN4	FIGLER6|SALM3|SALM3.	leucine rich repeat and fibronectin type III domain containing 4	protein-coding	promoter-TSS
chr5	176535601	176538799	peak3314	promoter-TSS (NM_014901)	202	NM_014901	22838	NM_014901	ENSG00000146083	RNF44	-	ring finger protein 44	protein-coding	promoter-TSS
chr11	61814601	61817799	peak6388	promoter-TSS (NM_001281501)	-3	NM_001281501	9415	NM_004265	ENSG00000134824	FADS2	D6D|DES6|FADSD6|LLCDL2|SLL0262|TU13	fatty acid desaturase 2	protein-coding	promoter-TSS
chr2	85537501	85540699	peak1289	promoter-TSS (NM_005911)	-68	NM_005911	4144	NM_005911	ENSG00000168906	MAT2A	MATA2|MATII|SAMS2	methionine adenosyltransferase 2A	protein-coding	promoter-TSS
chr20	63640401	63643599	peak10891	intron (NM_001276310, intron 4 of 4)	10766	NM_001276310	50861	NM_015894	ENSG00000197457	STMN3	SCLIP	stathmin 3	protein-coding	intron
chr10	93991601	93994699	peak6103	promoter-TSS (NM_001288989)	-781	NM_001288989	51196	NM_016341	ENSG00000138193	PLCE1	NPHS3|PLCE|PPLC	phospholipase C epsilon 1	protein-coding	promoter-TSS
chr6	26054301	26057399	peak3501	promoter-TSS (NM_005319)	620	NM_005319	3006	NM_005319	ENSG00000187837	H1-2	H1.2|H1C|H1F2|H1s-1|HIST1H1C	H1.2 linker histone, cluster member	protein-coding	promoter-TSS
chr4	6908401	6911499	peak2480	promoter-TSS (NM_020773)	124	NM_020773	57533	NM_020773	ENSG00000132405	TBC1D14	-	TBC1 domain family member 14	protein-coding	promoter-TSS
chr1	155049101	155052199	peak676	promoter-TSS (NR_040772)	515	NR_040772	100505666	NR_040772		DCST1-AS1	-	DCST1 antisense RNA 1	ncRNA	promoter-TSS
chr6	147202101	147205199	peak4017	promoter-TSS (NM_139244)	-708	NM_139244	134957	NM_139244	ENSG00000164506	STXBP5	LGL3|LLGL3|Nbla04300	syntaxin binding protein 5	protein-coding	promoter-TSS
chr5	179730901	179733999	peak3351	promoter-TSS (NM_014757)	-372	NM_014757	9794	NM_014757	ENSG00000161021	MAML1	Mam-1|Mam1	mastermind like transcriptional coactivator 1	protein-coding	promoter-TSS
chr16	57801201	57804299	peak8539	promoter-TSS (NM_001130100)	-259	NM_001130100	3801	NM_005550	ENSG00000140859	KIFC3	-	kinesin family member C3	protein-coding	promoter-TSS
chr9	37464401	37467499	peak5418	promoter-TSS (NM_014872)	-500	NM_014872	9925	NM_014872	ENSG00000168795	ZBTB5	-	zinc finger and BTB domain containing 5	protein-coding	promoter-TSS
chr1	156113601	156116699	peak702	promoter-TSS (NM_170708)	439	NM_170708	4000	NM_005572	ENSG00000160789	LMNA	CDCD1|CDDC|CMD1A|CMT2B1|EMD2|FPL|FPLD|FPLD2|HGPS|IDC|LDP1|LFP|LGMD1B|LMN1|LMNC|LMNL1|MADA|PRO1	lamin A/C	protein-coding	promoter-TSS
chr14	24365201	24368299	peak7523	promoter-TSS (NM_001320043)	-161	NM_001320043	4776	NM_004554	ENSG00000100968	NFATC4	NF-AT3|NF-ATC4|NFAT3	nuclear factor of activated T cells 4	protein-coding	promoter-TSS
chr12	108560601	108563699	peak7191	promoter-TSS (NM_213595)	-446	NM_213595	23479	NM_014301	ENSG00000136003	ISCU	2310020H20Rik|HML|ISU2|NIFU|NIFUN|hnifU	iron-sulfur cluster assembly enzyme	protein-coding	promoter-TSS
chr4	3764301	3767399	peak2450	promoter-TSS (NM_000683)	-535	NM_000683	152	NM_000683	ENSG00000184160	ADRA2C	ADRA2L2|ADRA2RL2|ADRARL2|ALPHA2CAR	adrenoceptor alpha 2C	protein-coding	promoter-TSS
chr6	27471701	27474799	peak3540	promoter-TSS (NM_001318891)	-132	NM_001318891	7738	NM_007149	ENSG00000096654	ZNF184	kr-ZNF3	zinc finger protein 184	protein-coding	promoter-TSS
chr11	34356501	34359599	peak6329	promoter-TSS (NM_145804)	-40	NM_145804	25841	NM_145804	ENSG00000166016	ABTB2	ABTB2A|BTBD22	ankyrin repeat and BTB domain containing 2	protein-coding	promoter-TSS
chr7	76301601	76304699	peak4427	promoter-TSS (NM_001540)	477	NM_001540	3315	NM_001540	ENSG00000106211	HSPB1	CMT2F|HEL-S-102|HMN2B|HMND3|HS.76067|HSP27|HSP28|Hsp25|SRP27	heat shock protein family B (small) member 1	protein-coding	promoter-TSS
chr11	130001001	130004099	peak6709	promoter-TSS (NR_024233)	-74	NR_024233	440072	NM_001007543		PRDM10-DT	C11orf37|LINC00167|NCRNA00167	PRDM10 divergent transcript	ncRNA	promoter-TSS
chr7	2631301	2634399	peak4188	promoter-TSS (NM_025250)	864	NM_025250	80727	NM_025250	ENSG00000136295	TTYH3	-	tweety family member 3	protein-coding	promoter-TSS
chr19	919101	922199	peak9802	exon (NM_032551, exon 5 of 5)	3317	NM_032551	84634	NM_032551	ENSG00000116014	KISS1R	AXOR12|CPPB1|GPR54|HH8|HOT7T175|KISS-1R	KISS1 receptor	protein-coding	exon
chr2	150484701	150487799	peak1462	promoter-TSS (NM_001254738)	1445	NM_001254738	390	NM_005168	ENSG00000115963	RND3	ARHE|Rho8|RhoE|memB	Rho family GTPase 3	protein-coding	promoter-TSS
chr2	219176101	219179199	peak1638	promoter-TSS (NM_001321389)	456	NM_001321389	27013	NM_015680	ENSG00000115649	CNPPD1	C2orf24|CGI-57	cyclin Pas1/PHO80 domain containing 1	protein-coding	promoter-TSS
chr16	47141801	47144899	peak8508	promoter-TSS (NM_018092)	595	NM_018092	81831	NM_018092	ENSG00000171208	NETO2	BTCL2|NEOT2	neuropilin and tolloid like 2	protein-coding	promoter-TSS
chr19	10288601	10291699	peak10006	promoter-TSS (NM_003259)	198	NM_003259	7087	NM_003259	ENSG00000105376	ICAM5	TLCN|TLN	intercellular adhesion molecule 5	protein-coding	promoter-TSS
chr16	29899101	29902199	peak8450	promoter-TSS (NM_181718)	162	NM_181718	253982	NM_181718	ENSG00000174939	ASPHD1	-	aspartate beta-hydroxylase domain containing 1	protein-coding	promoter-TSS
chr13	50123701	50126799	peak7420	promoter-TSS (NR_152566)	291	NR_152566	8847	NM_006021	ENSG00000231607	DLEU2	ALT1|BCMSUN|DLB2|LEU2|LINC00022|MIR15AHG|NCRNA00022|RFP2|RFP2OS|TRIM13OS	deleted in lymphocytic leukemia 2	ncRNA	promoter-TSS
chr16	29814601	29817699	peak8447	promoter-TSS (NM_024516)	-2	NM_024516	79447	NM_024516	ENSG00000280789	PAGR1	C16orf53|GAS|PA1	PAXIP1 associated glutamate rich protein 1	protein-coding	promoter-TSS
chr7	100427801	100430899	peak4533	promoter-TSS (NM_001363486)	-97	NM_001363486	56257	NM_019606	ENSG00000146834	MEPCE	BCDIN3	methylphosphate capping enzyme	protein-coding	promoter-TSS
chr6	27812301	27815399	peak3556	promoter-TSS (NM_021066)	927	NM_021066	8331	NM_021066	ENSG00000276368	H2AC14	H2A/E|H2AFE|HIST1H2AJ|dJ160A22.4	H2A clustered histone 14	protein-coding	promoter-TSS
chr17	56592201	56595299	peak9291	promoter-TSS (NM_005450)	51	NM_005450	9241	NM_005450	ENSG00000183691	NOG	SYM1|SYNS1|SYNS1A	noggin	protein-coding	promoter-TSS
chr16	67665801	67668899	peak8580	promoter-TSS (NM_001012984)	536	NM_001012984	388284	NM_001012984	ENSG00000159761	C16orf86	-	chromosome 16 open reading frame 86	protein-coding	promoter-TSS
chr6	159788701	159791799	peak4084	promoter-TSS (NM_001318817)	-196	NM_001318817	29074	NM_014161	ENSG00000112110	MRPL18	HSPC071|L18mt|MRP-L18|uL18m	mitochondrial ribosomal protein L18	protein-coding	promoter-TSS
chr15	37100001	37103099	peak7938	promoter-TSS (NM_001220482)	-239	NM_001220482	4212	NM_002399	ENSG00000134138	MEIS2	CPCMR|HsT18361|MRG1	Meis homeobox 2	protein-coding	promoter-TSS
chr5	181221201	181224299	peak3372	promoter-TSS (NR_039781)	-117	NR_039781	100616342	NR_039781	ENSG00000264732	MIR4638	mir-4638	microRNA 4638	ncRNA	promoter-TSS
chr19	35755701	35758799	peak10256	promoter-TSS (NM_144617)	-221	NM_144617	126393	NM_144617	ENSG00000004776	HSPB6	HEL55|Hsp20|PPP1R91	heat shock protein family B (small) member 6	protein-coding	promoter-TSS
chr19	3975101	3978199	peak9915	exon (NM_001961, exon 15 of 15)	-5551	NM_001348	1613	NM_001348	ENSG00000167657	DAPK3	DLK|ZIP|ZIPK	death associated protein kinase 3	protein-coding	exon
chr11	62839201	62842299	peak6407	promoter-TSS (NM_001369453)	-540	NM_001369453	54663	NM_018093	ENSG00000133316	WDR74	Nsa1	WD repeat domain 74	protein-coding	promoter-TSS
chr8	38380701	38383799	peak4943	promoter-TSS (NM_023034)	21	NM_023034	54904	NM_017778	ENSG00000147548	NSD3	KMT3F|KMT3G|WHISTLE|WHSC1L1|pp14328	nuclear receptor binding SET domain protein 3	protein-coding	promoter-TSS
chr9	137044101	137047199	peak5856	promoter-TSS (NM_015392)	527	NM_015392	56654	NM_015392	ENSG00000107281	NPDC1	CAB|CAB-|CAB-1|CAB1|NPDC-1	neural proliferation, differentiation and control 1	protein-coding	promoter-TSS
chr7	156948801	156951899	peak4813	promoter-TSS (NM_001353366)	638	NM_001353366	64434	NM_138400	ENSG00000146909	NOM1	C7orf3|PPP1R113|SGD1	nucleolar protein with MIF4G domain 1	protein-coding	promoter-TSS
chr8	80485201	80488299	peak5043	promoter-TSS (NM_001105539)	524	NM_001105539	65986	NM_023929	ENSG00000205189	ZBTB10	RINZF	zinc finger and BTB domain containing 10	protein-coding	promoter-TSS
chr8	47736201	47739299	peak4965	promoter-TSS (NM_005195)	414	NM_005195	1052	NM_005195	ENSG00000221869	CEBPD	C/EBP-delta|CELF|CRP3|NF-IL6-beta	CCAAT enhancer binding protein delta	protein-coding	promoter-TSS
chr19	48320001	48323099	peak10405	promoter-TSS (NM_001364171)	421	NM_001364171	93233	NM_144577	ENSG00000105479	ODAD1	CCDC114|CILD20	outer dynein arm docking complex subunit 1	protein-coding	promoter-TSS
chr19	13162501	13165599	peak10080	Intergenic	13639	NM_004907	9592	NM_004907	ENSG00000160888	IER2	CHX1|ETR101	immediate early response 2	protein-coding	Intergenic
chr14	99271901	99274999	peak7763	promoter-TSS (NM_001282238)	-1253	NM_001282238	64919	NM_022898	ENSG00000127152	BCL11B	ATL1|ATL1-alpha|ATL1-beta|ATL1-delta|ATL1-gamma|CTIP-2|CTIP2|IDDFSTA|IMD49|RIT1|SMARCM2|ZNF856B|hRIT1-alpha	BCL11 transcription factor B	protein-coding	promoter-TSS
chr5	149729801	149732899	peak3223	promoter-TSS (NM_133263)	1040	NM_133263	133522	NM_133263	ENSG00000155846	PPARGC1B	ERRL1|PERC|PGC-1(beta)|PGC1B	PPARG coactivator 1 beta	protein-coding	promoter-TSS
chr22	20429301	20432399	peak11069	exon (NM_153334, exon 5 of 11)	6975	NM_182895	91179	NM_153334	ENSG00000244486	SCARF2	NSR1|SREC-II|SREC2|SRECRP-1|VDEGS	scavenger receptor class F member 2	protein-coding	exon
chr20	45969801	45972899	peak10749	promoter-TSS (NM_022095)	853	NM_022095	63925	NM_022095	ENSG00000198026	ZNF335	MCPH10|NIF-1|NIF1|NIF2	zinc finger protein 335	protein-coding	promoter-TSS
chr8	60677901	60680999	peak4992	promoter-TSS (NM_017780)	710	NM_017780	55636	NM_017780	ENSG00000171316	CHD7	CRG|HH5|IS3|KAL5	chromodomain helicase DNA binding protein 7	protein-coding	promoter-TSS
chr18	11979701	11982799	peak9645	promoter-TSS (NM_014214)	-257	NM_014214	3613	NM_014214	ENSG00000141401	IMPA2	-	inositol monophosphatase 2	protein-coding	promoter-TSS
chr8	142737801	142740899	peak5229	Intergenic	3056	NM_020427	57152	NM_020427	ENSG00000126233	SLURP1	ANUP|ARS|ArsB|LY6-MT|LY6LS|MDM	secreted LY6/PLAUR domain containing 1	protein-coding	Intergenic
chr1	167713901	167716999	peak761	Intergenic	-6532	NM_024569	9019	NM_003953	ENSG00000197965	MPZL1	MPZL1b|PZR|PZR1b|PZRa|PZRb	myelin protein zero like 1	protein-coding	Intergenic
chr4	113760101	113763199	peak2704	promoter-TSS (NM_001321569)	88	NM_001321569	817	NM_001221	ENSG00000145349	CAMK2D	CAMKD	calcium/calmodulin dependent protein kinase II delta	protein-coding	promoter-TSS
chr8	66611701	66614799	peak5007	promoter-TSS (NM_001144755)	-32	NM_001144755	4603	NM_001080416	ENSG00000185697	MYBL1	A-MYB|AMYB	MYB proto-oncogene like 1	protein-coding	promoter-TSS
chr7	1015301	1018399	peak4150	intron (NR_146964, intron 1 of 4)	6176	NR_029898	442907	NR_029898	ENSG00000199023	MIR339	MIRN339|hsa-mir-339|mir-339	microRNA 339	ncRNA	intron
chr20	62860301	62863399	peak10866	promoter-TSS (NM_006602)	-28	NM_006602	10732	NM_006602	ENSG00000101190	TCFL5	CHA|E2BP-1|Figlb|SOSF1|bHLHe82	transcription factor like 5	protein-coding	promoter-TSS
chr10	132535901	132538999	peak6215	promoter-TSS (NM_005539)	-337	NM_005539	3632	NM_005539	ENSG00000068383	INPP5A	5PTASE	inositol polyphosphate-5-phosphatase A	protein-coding	promoter-TSS
chr20	50929301	50932399	peak10783	promoter-TSS (NR_110009)	-134	NR_110009	101927631	NR_110007	ENSG00000259456	ADNP-AS1	-	ADNP antisense RNA 1	ncRNA	promoter-TSS
chr2	170714201	170717299	peak1496	promoter-TSS (NM_001003845)	413	NM_001003845	389058	NM_001003845	ENSG00000204335	SP5	-	Sp5 transcription factor	protein-coding	promoter-TSS
chr11	122099501	122102599	peak6682	promoter-TSS (NR_137178)	-204	NR_137178	399959	NR_024430	ENSG00000255248	MIR100HG	AGD1|linc-NeD125|lncRNA-N2	mir-100-let-7a-2-mir-125b-1 cluster host gene	ncRNA	promoter-TSS
chr16	57184801	57187899	peak8533	promoter-TSS (NM_001305163)	21	NM_001305163	89970	NM_133368	ENSG00000159579	RSPRY1	SEMDFA	ring finger and SPRY domain containing 1	protein-coding	promoter-TSS
chr17	7482301	7485399	peak8914	promoter-TSS (NM_020899)	399	NM_020899	57659	NM_020899	ENSG00000174282	ZBTB4	KAISO-L1|ZNF903	zinc finger and BTB domain containing 4	protein-coding	promoter-TSS
chr17	81909701	81912799	peak9571	promoter-TSS (NM_001282204)	-75	NM_001282204	5833	NM_002861	ENSG00000185813	PCYT2	ET|SPG82	phosphate cytidylyltransferase 2, ethanolamine	protein-coding	promoter-TSS
chr6	5084601	5087699	peak3416	promoter-TSS (NM_001145115)	809	NM_001145115	648791	NM_001145115	ENSG00000219607	PPP1R3G	-	protein phosphatase 1 regulatory subunit 3G	protein-coding	promoter-TSS
chr11	73307001	73310099	peak6565	promoter-TSS (NM_014786)	274	NM_014786	9828	NM_014786	ENSG00000110237	ARHGEF17	P164RHOGEF|RHOGEF17|TEM4|p164-RhoGEF	Rho guanine nucleotide exchange factor 17	protein-coding	promoter-TSS
chr9	135498601	135501699	peak5790	promoter-TSS (NM_001371401)	185	NM_001371401	51116	NM_016034	ENSG00000122140	MRPS2	CGI-91|COXPD36|MRP-S2|S2mt|uS2m	mitochondrial ribosomal protein S2	protein-coding	promoter-TSS
chr1	24928701	24931799	peak186	promoter-TSS (NM_004350)	26	NM_004350	864	NM_004350	ENSG00000020633	RUNX3	AML2|CBFA3|PEBP2aC	RUNX family transcription factor 3	protein-coding	promoter-TSS
chr13	19957501	19960599	peak7364	promoter-TSS (NM_001353161)	26	NM_001353161	7750	NM_003453	ENSG00000121741	ZMYM2	FIM|MYM|NECRC|RAMP|SCLL|ZNF198	zinc finger MYM-type containing 2	protein-coding	promoter-TSS
chr19	48397501	48400599	peak10408	intron (NM_000836, intron 3 of 13)	5382	NM_000836	2906	NM_000836	ENSG00000105464	GRIN2D	DEE46|EB11|EIEE46|GluN2D|NMDAR2D|NR2D	glutamate ionotropic receptor NMDA type subunit 2D	protein-coding	intron
chr12	76029901	76032999	peak7109	promoter-TSS (NM_007350)	326	NM_007350	22822	NM_007350	ENSG00000139289	PHLDA1	DT1P1B11|PHRIP|TDAG51	pleckstrin homology like domain family A member 1	protein-coding	promoter-TSS
chr12	6871101	6874199	peak6788	promoter-TSS (NM_001146316)	653	NM_001146316	84727	NM_032641	ENSG00000111671	SPSB2	GRCC9|SSB2	splA/ryanodine receptor domain and SOCS box containing 2	protein-coding	promoter-TSS
chr17	60599401	60602499	peak9346	promoter-TSS (NM_003620)	757	NM_003620	8493	NM_003620	ENSG00000170836	PPM1D	IDDGIP|JDVS|PP2C-DELTA|WIP1	protein phosphatase, Mg2+/Mn2+ dependent 1D	protein-coding	promoter-TSS
chr1	167934801	167937899	peak763	promoter-TSS (NM_001349778)	111	NM_001349778	55827	NM_018442	ENSG00000143164	DCAF6	1200006M05Rik|ARCAP|IQWD1|MSTP055|NRIP|PC326	DDB1 and CUL4 associated factor 6	protein-coding	promoter-TSS
chr2	190880201	190883299	peak1546	promoter-TSS (NM_001256310)	929	NM_001256310	2744	NM_014905	ENSG00000115419	GLS	AAD20|CASGID|DEE71|EIEE71|GAC|GAM|GDPAG|GLS1|KGA	glutaminase	protein-coding	promoter-TSS
chr2	46296301	46299399	peak1146	promoter-TSS (NM_001430)	443	NM_001430	2034	NM_001430	ENSG00000116016	EPAS1	ECYT4|HIF2A|HLF|MOP2|PASD2|bHLHe73	endothelial PAS domain protein 1	protein-coding	promoter-TSS
chr17	75269901	75272999	peak9442	promoter-TSS (NR_036520)	151	NR_036520	100287042	NR_036520	ENSG00000263843	MIF4GD-DT	-	MIF4GD divergent transcript	ncRNA	promoter-TSS
chr6	41779201	41782299	peak3732	promoter-TSS (NM_013397)	-32	NM_013397	29964	NM_013397	ENSG00000278224	PRICKLE4	C6orf49|OBTP|OEBT|TOMM6	prickle planar cell polarity protein 4	protein-coding	promoter-TSS
chr12	131828801	131831899	peak7337	intron (NM_016155, intron 1 of 9)	1957	NM_016155	4326	NM_016155	ENSG00000198598	MMP17	MMP-17|MT4-MMP|MT4MMP|MTMMP4	matrix metallopeptidase 17	protein-coding	intron
chr7	100887601	100890699	peak4553	promoter-TSS (NM_001015072)	565	NM_001015072	402682	NM_001015072	ENSG00000176125	UFSP1	UFSP	UFM1 specific peptidase 1 (inactive)	protein-coding	promoter-TSS
chr20	57707501	57710599	peak10815	promoter-TSS (NM_020182)	965	NM_020182	56937	NM_020182	ENSG00000124225	PMEPA1	STAG1|TMEPAI	prostate transmembrane protein, androgen induced 1	protein-coding	promoter-TSS
chr19	12776601	12779699	peak10064	Intergenic	-2598	NM_013312	29911	NM_013312	ENSG00000095066	HOOK2	HK2	hook microtubule tethering protein 2	protein-coding	Intergenic
chr1	19484301	19487399	peak149	promoter-TSS (NM_001313932)	-311	NM_001313932	832	NM_004930	ENSG00000077549	CAPZB	CAPB|CAPPB|CAPZ	capping actin protein of muscle Z-line subunit beta	protein-coding	promoter-TSS
chr17	7476501	7479599	peak8912	intron (NM_020899, intron 1 of 3)	1581	NM_001128833	57659	NM_020899	ENSG00000174282	ZBTB4	KAISO-L1|ZNF903	zinc finger and BTB domain containing 4	protein-coding	intron
chr19	11480201	11483299	peak10033	promoter-TSS (NM_001420)	-704	NM_001420	1995	NM_001420	ENSG00000196361	ELAVL3	HUC|HUCL|PLE21	ELAV like RNA binding protein 3	protein-coding	promoter-TSS
chr4	77817701	77820799	peak2629	promoter-TSS (NM_001286790)	118	NM_001286790	246175	NM_144571	ENSG00000138767	CNOT6L	CCR4b	CCR4-NOT transcription complex subunit 6 like	protein-coding	promoter-TSS
chr20	62301301	62304399	peak10845	promoter-TSS (NM_001281438)	-46	NM_001281438	11047	NM_007002	ENSG00000130706	ADRM1	ARM-1|ARM1|GP110|PSMD16	ADRM1 26S proteasome ubiquitin receptor	protein-coding	promoter-TSS
chr8	73293101	73296199	peak5023	promoter-TSS (NM_172037)	48	NM_172037	157506	NM_172037	ENSG00000121039	RDH10	SDR16C4	retinol dehydrogenase 10	protein-coding	promoter-TSS
chr17	2709701	2712799	peak8849	promoter-TSS (NM_001366661)	514	NM_001366661	23277	NM_015229	ENSG00000132361	CLUH	CLU1	clustered mitochondria homolog	protein-coding	promoter-TSS
chr17	16379501	16382599	peak8977	promoter-TSS (NM_018955)	-41	NM_018955	7314	NM_018955	ENSG00000170315	UBB	HEL-S-50	ubiquitin B	protein-coding	promoter-TSS
chr9	35689401	35692499	peak5405	promoter-TSS (NM_001301227)	-894	NM_001301227	7169	NM_003289	ENSG00000198467	TPM2	AMCD1|CMYP23|DA1|DA2B|DA2B4|HEL-S-273|NEM4|TMSB	tropomyosin 2	protein-coding	promoter-TSS
chr13	36998501	37001599	peak7399	promoter-TSS (NM_001142364)	-683	NM_001142364	29880	NM_013338	ENSG00000120697	ALG5	PKD7|bA421P11.2	ALG5 dolichyl-phosphate beta-glucosyltransferase	protein-coding	promoter-TSS
chr8	143245001	143248099	peak5231	promoter-TSS (NM_173832)	-389	NM_173832	286128	NM_173832	ENSG00000181638	ZFP41	ZNF753|zfp-41	ZFP41 zinc finger protein	protein-coding	promoter-TSS
chr16	29611201	29614299	peak8444	promoter-TSS (NR_135317)	967	NR_135317	440354	NR_002473		SMG1P2	-	SMG1 pseudogene 2	pseudo	promoter-TSS
chr3	149969001	149972099	peak2229	promoter-TSS (NM_053024)	345	NM_053024	5217	NM_002628	ENSG00000070087	PFN2	D3S1319E|PFL	profilin 2	protein-coding	promoter-TSS
chr1	63322101	63325099	peak435	promoter-TSS (NR_121636)	75	NR_121636	100996301	NR_121634	ENSG00000230798	FOXD3-AS1	FAST|pasFOXD3	FOXD3 antisense RNA 1	ncRNA	promoter-TSS
chr19	3358701	3361699	peak9900	promoter-TSS (NM_001245005)	570	NM_001245005	4782	NM_005597	ENSG00000141905	NFIC	CTF|CTF5|NF-I|NFI	nuclear factor I C	protein-coding	promoter-TSS
chr16	87382401	87385399	peak8703	promoter-TSS (NM_024735)	-124	NM_024735	79791	NM_024735	ENSG00000103264	FBXO31	FBX14|FBXO14|Fbx31|MRT45|pp2386	F-box protein 31	protein-coding	promoter-TSS
chr17	17692601	17695599	peak8998	intron (NM_030665, intron 1 of 5)	12642	NM_030665	10743	NM_017574	ENSG00000108557	RAI1	SMCR|SMS	retinoic acid induced 1	protein-coding	intron
chr17	38867401	38870399	peak9104	promoter-TSS (NM_001271608)	-959	NM_001271608	3927	NM_006148	ENSG00000002834	LASP1	Lasp-1|MLN50	LIM and SH3 protein 1	protein-coding	promoter-TSS
chr7	75737201	75740199	peak4416	promoter-TSS (NM_001243198)	241	NM_001243198	3092	NM_005338	ENSG00000127946	HIP1	HIP-I|ILWEQ|SHON|SHONbeta|SHONgamma	huntingtin interacting protein 1	protein-coding	promoter-TSS
chr15	81000401	81003399	peak8173	promoter-TSS (NM_022566)	977	NM_022566	59274	NM_022566	ENSG00000140406	TLNRD1	MESDC1	talin rod domain containing 1	protein-coding	promoter-TSS
chr5	96660801	96663799	peak3039	promoter-TSS (NM_001042442)	-76	NM_001042442	831	NM_001750	ENSG00000153113	CAST	BS-17|MIR583HG|PLACK	calpastatin	protein-coding	promoter-TSS
chr17	77957801	77960799	peak9496	Intergenic	-44937	NM_001142640	57690	NM_018996	ENSG00000078687	TNRC6C	-	trinucleotide repeat containing adaptor 6C	protein-coding	Intergenic
chr5	141724001	141726999	peak3180	Intergenic	-43270	NM_022481	64411	NM_022481	ENSG00000120318	ARAP3	CENTD3|DRAG1	ArfGAP with RhoGAP domain, ankyrin repeat and PH domain 3	protein-coding	Intergenic
chr3	169661101	169664099	peak2274	promoter-TSS (NM_001366466)	1112	NM_001366466	2122	NM_004991	ENSG00000085276	MECOM	AML1-EVI-1|EVI1|KMT8E|MDS1|MDS1-EVI1|PRDM3|RUSAT2	MDS1 and EVI1 complex locus	protein-coding	promoter-TSS
chr17	77280101	77283099	peak9487	promoter-TSS (NM_001113491)	101	NM_001113491	10801	NM_006640	ENSG00000184640	SEPTIN9	AF17q25|MSF|MSF1|NAPB|PNUTL4|SEPT9|SINT1|SeptD1	septin 9	protein-coding	promoter-TSS
chr8	66666201	66669199	peak5008	promoter-TSS (NM_001204173)	104	NM_001204173	100533105	NM_001204173	ENSG00000288602	C8orf44-SGK3	-	C8orf44-SGK3 readthrough	protein-coding	promoter-TSS
chr16	569101	572099	peak8264	promoter-TSS (NM_004204)	632	NM_004204	9091	NM_004204	ENSG00000007541	PIGQ	DEE77|EIEE77|GPI1|GPIBD19|MCAHS4|c407A10.1	phosphatidylinositol glycan anchor biosynthesis class Q	protein-coding	promoter-TSS
chr6	33297301	33300299	peak3669	promoter-TSS (NM_004761)	142	NM_004761	5863	NM_004761	ENSG00000237441	RGL2	HKE1.5|KE1.5|RAB2L	ral guanine nucleotide dissociation stimulator like 2	protein-coding	promoter-TSS
chr12	49263801	49266799	peak6943	promoter-TSS (NM_032704)	218	NM_032704	84790	NM_032704	ENSG00000167553	TUBA1C	TUBA6|bcm948	tubulin alpha 1c	protein-coding	promoter-TSS
chr9	83978901	83981899	peak5483	promoter-TSS (NM_001358294)	41	NM_001358294	80010	NM_024945	ENSG00000178966	RMI1	BLAP75|C9orf76|FAAP75	RecQ mediated genome instability 1	protein-coding	promoter-TSS
chr7	157137701	157140699	peak4817	promoter-TSS (NM_014671)	274	NM_014671	9690	NM_014671	ENSG00000009335	UBE3C	HECTH2|NDSMBA|NEDSMBA|RAUL	ubiquitin protein ligase E3C	protein-coding	promoter-TSS
chr20	45933101	45936099	peak10748	promoter-TSS (NM_022104)	-83	NM_022104	63935	NM_022104	ENSG00000100982	PCIF1	C20orf67|CAPAM|MT-A70|PPP1R121|hCAPAM|hPCIF1	phosphorylated CTD interacting factor 1	protein-coding	promoter-TSS
chr20	62406601	62409599	peak10853	promoter-TSS (NM_031215)	-817	NM_031215	81928	NM_031215	ENSG00000149679	CABLES2	C20orf150|dJ908M14.2|ik3-2	Cdk5 and Abl enzyme substrate 2	protein-coding	promoter-TSS
chr2	236177601	236180599	peak1740	Intergenic	-10714	NM_001301687	2637	NM_001485	ENSG00000168505	GBX2	-	gastrulation brain homeobox 2	protein-coding	Intergenic
chr14	77027001	77029999	peak7709	promoter-TSS (NM_024496)	208	NM_024496	64207	NM_024496	ENSG00000119669	IRF2BPL	C14orf4|EAP1|NEDAMSS	interferon regulatory factor 2 binding protein like	protein-coding	promoter-TSS
chr5	1799201	1802199	peak2834	promoter-TSS (NM_004553)	-707	NM_004553	4726	NM_004553	ENSG00000145494	NDUFS6	CI-13kA|CI-13kD-A|CI13KDA|MC1DN9	NADH:ubiquinone oxidoreductase subunit S6	protein-coding	promoter-TSS
chr16	2903701	2906699	peak8337	Intergenic	-6731	NM_001308068	84256	NM_020912	ENSG00000059122	FLYWCH1	-	FLYWCH-type zinc finger 1	protein-coding	Intergenic
chr1	211258301	211261299	peak854	promoter-TSS (NM_018254)	-147	NM_018254	55758	NM_018254	ENSG00000117625	RCOR3	-	REST corepressor 3	protein-coding	promoter-TSS
chr6	154731701	154734699	peak4051	promoter-TSS (NM_001286188)	-178	NM_001286188	22828	NM_014892	ENSG00000213079	SCAF8	RBM16	SR-related CTD associated factor 8	protein-coding	promoter-TSS
chr17	4364501	4367499	peak8860	promoter-TSS (NM_003342)	674	NM_003342	7326	NM_003342	ENSG00000132388	UBE2G1	E217K|UBC7|UBE2G	ubiquitin conjugating enzyme E2 G1	protein-coding	promoter-TSS
chr1	112954701	112957699	peak555	promoter-TSS (NM_003051)	-4	NM_003051	6566	NM_003051	ENSG00000155380	SLC16A1	HHF7|MCT|MCT1|MCT1D	solute carrier family 16 member 1	protein-coding	promoter-TSS
chr14	51650601	51653599	peak7578	promoter-TSS (NM_152330)	190	NM_152330	122786	NM_152330	ENSG00000139926	FRMD6	C14orf31|EX1|Willin|c14_5320	FERM domain containing 6	protein-coding	promoter-TSS
chr17	81427301	81430299	peak9553	intron (NM_001377448, intron 3 of 27)	22388	NR_036152	100422944	NR_036152	ENSG00000266189	MIR3186	mir-3186	microRNA 3186	ncRNA	intron
chr16	67528201	67531199	peak8575	promoter-TSS (NM_001193523)	311	NM_001193523	79567	NM_024519	ENSG00000039523	RIPOR1	FAM65A	RHO family interacting cell polarization regulator 1	protein-coding	promoter-TSS
chr22	19430401	19433399	peak11044	promoter-TSS (NM_003776)	-2	NM_003776	64976	NM_003776	ENSG00000185608	MRPL40	L40mt|MRP-L22|MRP-L40|MRPL22|NLVCF|URIM|mL40	mitochondrial ribosomal protein L40	protein-coding	promoter-TSS
chr19	55598601	55601599	peak10498	promoter-TSS (NM_153219)	-188	NM_153219	147807	NM_153219	ENSG00000171443	ZNF524	-	zinc finger protein 524	protein-coding	promoter-TSS
chr14	105469701	105472699	peak7879	TTS (NM_004689)	-1745	NR_073082	1397	NM_001312	ENSG00000182809	CRIP2	CRIP|CRP2|ESP1	cysteine rich protein 2	protein-coding	TTS
chr6	27145401	27148399	peak3532	promoter-TSS (NM_080593)	-42	NM_080593	85236	NM_080593	ENSG00000197903	H2BC12	H2B/S|H2BFAiii|H2BFT|H2BK|HIST1H2BK	H2B clustered histone 12	protein-coding	promoter-TSS
chr11	64315901	64318899	peak6430	promoter-TSS (NM_001286082)	159	NM_001286082	51504	NM_016404	ENSG00000173113	TRMT112	HSPC152|HSPC170|TRM112|TRMT11-2|hTrm112	tRNA methyltransferase activator subunit 11-2	protein-coding	promoter-TSS
chr10	92590701	92593699	peak6098	promoter-TSS (NM_004523)	-930	NM_004523	3832	NM_004523	ENSG00000138160	KIF11	EG5|HKSP|KNSL1|MCLMR|TRIP5	kinesin family member 11	protein-coding	promoter-TSS
chr2	241314201	241317199	peak1790	promoter-TSS (NM_005336)	142	NM_005336	3069	NM_005336	ENSG00000115677	HDLBP	HBP|PRO2900|VGL	high density lipoprotein binding protein	protein-coding	promoter-TSS
chr1	169105101	169108099	peak768	promoter-TSS (NM_001677)	-90	NM_001677	481	NM_001677	ENSG00000143153	ATP1B1	ATP1B	ATPase Na+/K+ transporting subunit beta 1	protein-coding	promoter-TSS
chr22	41912401	41915399	peak11244	promoter-TSS (NM_001353438)	1174	NM_001353438	440829	NM_001207020	ENSG00000234965	SHISA8	C22orf17|Orf26	shisa family member 8	protein-coding	promoter-TSS
chr2	219277401	219280399	peak1643	promoter-TSS (NM_001039550)	-466	NM_001039550	3300	NM_006736	ENSG00000135924	DNAJB2	CMT2T|DSMA5|HMNR5|HSJ-1|HSJ1|HSPF3	DnaJ heat shock protein family (Hsp40) member B2	protein-coding	promoter-TSS
chr8	144265601	144268599	peak5300	promoter-TSS (NM_001080514)	647	NM_001080514	642658	NM_001008271	ENSG00000260428	SCX	SCXA|SCXB|bHLHa48	scleraxis bHLH transcription factor	protein-coding	promoter-TSS
chr18	78977601	78980599	peak9759	promoter-TSS (NM_171999)	-1175	NM_171999	27164	NM_171999	ENSG00000256463	SALL3	ZNF796	spalt like transcription factor 3	protein-coding	promoter-TSS
chr14	65411401	65414399	peak7631	promoter-TSS (NM_001371533)	170	NM_001371533	2530	NM_004480	ENSG00000033170	FUT8	CDGF|CDGF1	fucosyltransferase 8	protein-coding	promoter-TSS
chr20	58888601	58891599	peak10828	promoter-TSS (NM_001309840)	920	NM_001309840	2778	NM_000516	ENSG00000087460	GNAS	AHO|C20orf45|GNAS1|GPSA|GSA|GSP|NESP|PITA3|POH|SCG6|SgVI	GNAS complex locus	protein-coding	promoter-TSS
chr12	53046301	53049299	peak6987	promoter-TSS (NM_198316)	809	NM_198316	23371	NM_015319	ENSG00000111077	TNS2	C1-TEN|C1TEN|TENC1	tensin 2	protein-coding	promoter-TSS
chr12	124517001	124519999	peak7315	intron (NM_001077261, intron 2 of 47)	49112	NM_001077261	9612	NM_006312	ENSG00000196498	NCOR2	CTG26|N-CoR2|SMAP270|SMRT|SMRTE|SMRTE-tau|TNRC14|TRAC|TRAC-1|TRAC1	nuclear receptor corepressor 2	protein-coding	intron
chr3	156815601	156818599	peak2250	promoter-TSS (NR_038387)	-38	NR_038387	730091	NR_038387	ENSG00000240875	LINC00886	-	long intergenic non-protein coding RNA 886	ncRNA	promoter-TSS
chr6	45421501	45424499	peak3777	promoter-TSS (NM_001278478)	725	NM_001278478	860	NM_001015051	ENSG00000124813	RUNX2	AML3|CBF-alpha-1|CBFA1|CCD|CCD1|CLCD|OSF-2|OSF2|PEA2aA|PEBP2aA	RUNX family transcription factor 2	protein-coding	promoter-TSS
chr16	75108801	75111799	peak8632	3' UTR (NM_032268, exon 5 of 5)	6472	NM_153486	197257	NM_153486	ENSG00000166816	LDHD	DLACD|DLD	lactate dehydrogenase D	protein-coding	3' UTR
chr14	68788501	68791499	peak7642	exon (NM_001244701, exon 3 of 3)	3067	NM_004926	677	NM_004926	ENSG00000185650	ZFP36L1	BRF1|Berg36|ERF-1|ERF1|RNF162B|TIS11B|cMG1	ZFP36 ring finger protein like 1	protein-coding	exon
chr17	17041001	17043999	peak8986	promoter-TSS (NM_015134)	43	NM_015134	23164	NM_015134	ENSG00000133030	MPRIP	M-RIP|MRIP|RHOIP3|RIP3|p116Rip	myosin phosphatase Rho interacting protein	protein-coding	promoter-TSS
chr1	41381501	41384499	peak338	3' UTR (NM_001291281, exon 3 of 3)	-7331	NR_135817	101929901	NR_135817	ENSG00000229901	FOXO6-AS1	-	FOXO6 antisense RNA 1	ncRNA	3' UTR
chr7	74656501	74659499	peak4399	promoter-TSS (NM_001163636)	282	NM_001163636	2969	NM_001518	ENSG00000263001	GTF2I	BAP135|BTKAP1|DIWS|GTFII-I|IB291|SPIN|TFII-I|WBS|WBSCR6	general transcription factor IIi	protein-coding	promoter-TSS
chr1	38045301	38048299	peak313	promoter-TSS (NM_002699)	-7	NM_002699	5453	NM_002699	ENSG00000185668	POU3F1	OCT6|OTF6|SCIP	POU class 3 homeobox 1	protein-coding	promoter-TSS
chr5	6711901	6714899	peak2836	promoter-TSS (NM_001171805)	-32	NM_001171805	11044	NM_006999	ENSG00000112941	TENT4A	LAK-1|LAK1|PAPD7|POLK|POLS|TRF4|TRF4-1|TRF41|TUTASE5	terminal nucleotidyltransferase 4A	protein-coding	promoter-TSS
chr5	96934201	96937199	peak3042	promoter-TSS (NM_005575)	-380	NM_005575	4012	NM_005575	ENSG00000113441	LNPEP	CAP|IRAP|P-LAP|PLAP	leucyl and cystinyl aminopeptidase	protein-coding	promoter-TSS
chr12	124913001	124915999	peak7323	promoter-TSS (NM_021009)	150	NM_021009	7316	NM_021009	ENSG00000150991	UBC	HMG20	ubiquitin C	protein-coding	promoter-TSS
chr1	234599401	234602399	peak927	Intergenic	8625	NM_001077397	359948	NM_182972	ENSG00000168264	IRF2BP2	CVID14	interferon regulatory factor 2 binding protein 2	protein-coding	Intergenic
chr4	13546501	13549499	peak2520	promoter-TSS (NR_015450)	-176	NR_015450	285548	NR_015450		LINC01096	-	long intergenic non-protein coding RNA 1096	ncRNA	promoter-TSS
chr8	65840401	65843399	peak4999	promoter-TSS (NM_001242318)	164	NM_001242318	5150	NM_002603	ENSG00000205268	PDE7A	HCP1|PDE7	phosphodiesterase 7A	protein-coding	promoter-TSS
chr16	88810201	88813199	peak8753	promoter-TSS (NM_000485)	228	NM_000485	353	NM_000485	ENSG00000198931	APRT	AMP|APRTD	adenine phosphoribosyltransferase	protein-coding	promoter-TSS
chr16	67841101	67844099	peak8582	promoter-TSS (NM_020457)	280	NM_020457	57215	NM_020457	ENSG00000168286	THAP11	CTG-B43a|CTG-B45d|HRIHFB2206|RONIN	THAP domain containing 11	protein-coding	promoter-TSS
chr12	123971601	123974599	peak7303	promoter-TSS (NM_001204298)	-115	NM_001204298	144348	NM_152437	ENSG00000179195	ZNF664	ZFOC1|ZNF176	zinc finger protein 664	protein-coding	promoter-TSS
chr16	587701	590699	peak8267	promoter-TSS (NM_001172663)	-157	NM_001172663	57799	NM_021168	ENSG00000197562	RAB40C	RARL|RASL8C	RAB40C, member RAS oncogene family	protein-coding	promoter-TSS
chr2	10042301	10045299	peak997	promoter-TSS (NM_001177716)	-29	NM_001177716	8462	NM_003597	ENSG00000172059	KLF11	FKLF|FKLF1|MODY7|TIEG2|Tieg3	KLF transcription factor 11	protein-coding	promoter-TSS
chr17	75895001	75897999	peak9458	promoter-TSS (NM_173547)	451	NM_173547	201292	NM_173547	ENSG00000141569	TRIM65	4732463G12Rik	tripartite motif containing 65	protein-coding	promoter-TSS
chr22	39240901	39243899	peak11207	promoter-TSS (NM_033016)	-1491	NM_033016	5155	NM_002608	ENSG00000100311	PDGFB	IBGC5|PDGF-2|PDGF2|SIS|SSV|c-sis	platelet derived growth factor subunit B	protein-coding	promoter-TSS
chr9	38067401	38070399	peak5426	promoter-TSS (NM_003028)	327	NM_003028	6461	NM_003028	ENSG00000107338	SHB	bA3J10.2	SH2 domain containing adaptor protein B	protein-coding	promoter-TSS
chr12	56127101	56130099	peak7031	promoter-TSS (NM_015292)	333	NM_015292	23344	NM_015292	ENSG00000139641	ESYT1	FAM62A|MBC2	extended synaptotagmin 1	protein-coding	promoter-TSS
chr16	67277101	67280099	peak8571	promoter-TSS (NM_001129727)	438	NM_001129727	25894	NM_015432	ENSG00000196155	PLEKHG4	ARHGEF44|PRTPHN1|SCA4	pleckstrin homology and RhoGEF domain containing G4	protein-coding	promoter-TSS
chr6	111481701	111484699	peak3918	promoter-TSS (NM_001372078)	18	NM_001372078	5980	NM_002912	ENSG00000009413	REV3L	POLZ|REV3	REV3 like, DNA directed polymerase zeta catalytic subunit	protein-coding	promoter-TSS
chr11	27698901	27701899	peak6320	promoter-TSS (NM_001143813)	55	NM_001143813	627	NM_001709	ENSG00000176697	BDNF	ANON2|BULN2	brain derived neurotrophic factor	protein-coding	promoter-TSS
chr7	1531301	1534299	peak4167	non-coding (NR_149036, exon 1 of 1)	2080	NR_149036	100128653	NR_149036		LOC100128653	-	uncharacterized LOC100128653	ncRNA	non-coding
chr19	10332401	10335399	peak10007	promoter-TSS (NM_133452)	-371	NM_133452	125950	NM_133452	ENSG00000161847	RAVER1	-	ribonucleoprotein, PTB binding 1	protein-coding	promoter-TSS
chr14	99681901	99684899	peak7769	promoter-TSS (NM_006668)	-898	NM_006668	10858	NM_006668	ENSG00000036530	CYP46A1	CP46|CYP46	cytochrome P450 family 46 subfamily A member 1	protein-coding	promoter-TSS
chr19	811401	814399	peak9795	promoter-TSS (NR_036154)	-684	NR_036154	100422854	NR_036154	ENSG00000263414	MIR3187	mir-3187	microRNA 3187	ncRNA	promoter-TSS
chr7	141072101	141075099	peak4736	promoter-TSS (NM_001195278)	-464	NM_001195278	100507421	NM_001195278	ENSG00000261115	TMEM178B	-	transmembrane protein 178B	protein-coding	promoter-TSS
chr14	104299201	104302199	peak7839	Intergenic	77116	NR_146613	145195	NR_146611	ENSG00000258913	LINC02691	C14orf144	long intergenic non-protein coding RNA 2691	ncRNA	Intergenic
chr7	191401	194399	peak4132	promoter-TSS (NM_020223)	329	NM_020223	56975	NM_020223	ENSG00000177706	FAM20C	DMP-4|DMP4|G-CK|GEF-CK|RNS	FAM20C golgi associated secretory pathway kinase	protein-coding	promoter-TSS
chr4	1404901	1407899	peak2397	promoter-TSS (NM_001290079)	42	NM_001290079	54729	NM_001290079	ENSG00000235608	NKX1-1	HSPX153|NKX-1.1|SAX2	NK1 homeobox 1	protein-coding	promoter-TSS
chr16	30656801	30659799	peak8481	promoter-TSS (NM_001105079)	-131	NM_001105079	64319	NM_022452	ENSG00000156860	FBRS	FBS|FBS1	fibrosin	protein-coding	promoter-TSS
chr11	65851301	65854299	peak6477	intron (NM_152760, intron 11 of 12)	5380	NM_005507	1072	NM_005507	ENSG00000172757	CFL1	CFL|HEL-S-15|cofilin	cofilin 1	protein-coding	intron
chr12	108729801	108732799	peak7193	promoter-TSS (NM_014325)	218	NM_014325	23603	NM_014325	ENSG00000110880	CORO1C	HCRNN4	coronin 1C	protein-coding	promoter-TSS
chr2	127217601	127220599	peak1414	promoter-TSS (NM_001367501)	1199	NM_001367501	339761	NM_001001665	ENSG00000186684	CYP27C1	-	cytochrome P450 family 27 subfamily C member 1	protein-coding	promoter-TSS
chr10	134501	137499	peak5908	promoter-TSS (NM_001370102)	191	NM_001370102	10771	NM_006624	ENSG00000015171	ZMYND11	BRAM1|BS69|MRD30	zinc finger MYND-type containing 11	protein-coding	promoter-TSS
chr7	26199901	26202799	peak4255	promoter-TSS (NM_007276)	-93	NM_007276	11335	NM_007276	ENSG00000122565	CBX3	HECH|HP1-GAMMA|HP1Hs-gamma|HP1gamma	chromobox 3	protein-coding	promoter-TSS
chr7	44846301	44849199	peak4308	promoter-TSS (NM_012412)	337	NM_012412	94239	NM_012412	ENSG00000105968	H2AZ2	H2A.Z-2|H2AFV|H2AV	H2A.Z variant histone 2	protein-coding	promoter-TSS
chr9	91422101	91424999	peak5495	promoter-TSS (NM_005384)	282	NM_005384	4783	NM_005384	ENSG00000165030	NFIL3	E4BP4|IL3BP1|NF-IL3A|NFIL3A	nuclear factor, interleukin 3 regulated	protein-coding	promoter-TSS
chr22	30634401	30637299	peak11141	promoter-TSS (NM_001318370)	35	NM_001318370	339665	NM_001001479	ENSG00000100036	SLC35E4	-	solute carrier family 35 member E4	protein-coding	promoter-TSS
chr2	241216901	241219799	peak1787	exon (NM_001370694, exon 21 of 25)	29673	NM_001370694	50636	NM_001001666	ENSG00000146205	ANO7	D-TMPP|DTMPP|IPCA-5|IPCA5|NGEP|PCANAP5|PCANAP5L|TMEM16G	anoctamin 7	protein-coding	exon
chr8	143289101	143291999	peak5236	promoter-TSS (NM_030895)	-867	NM_030895	79943	NM_030895	ENSG00000185730	ZNF696	-	zinc finger protein 696	protein-coding	promoter-TSS
chr11	73140601	73143499	peak6564	promoter-TSS (NM_014824)	268	NM_014824	9873	NM_014824	ENSG00000137478	FCHSD2	NWK|NWK1|SH3MD3	FCH and double SH3 domains 2	protein-coding	promoter-TSS
chr17	76725501	76728399	peak9480	promoter-TSS (NM_001378348)	111	NM_001378348	124512	NM_001080510	ENSG00000181038	METTL23	C17orf95|MRT44	methyltransferase 23, arginine	protein-coding	promoter-TSS
chr5	179622601	179625499	peak3348	promoter-TSS (NM_001364238)	-379	NM_001364238	3187	NM_005520	ENSG00000169045	HNRNPH1	HNRPH|HNRPH1|NEDCDS|hnRNPH	heterogeneous nuclear ribonucleoprotein H1	protein-coding	promoter-TSS
chr19	2166801	2169699	peak9865	intron (NM_032482, intron 1 of 27)	4317	NM_032482	84444	NM_032482	ENSG00000104885	DOT1L	DOT1|KMT4	DOT1 like histone lysine methyltransferase	protein-coding	intron
chr3	184361101	184363999	peak2313	promoter-TSS (NM_001278714)	-433	NM_001278714	5437	NM_006232	ENSG00000163882	POLR2H	RPABC3|RPB17|RPB8	RNA polymerase II, I and III subunit H	protein-coding	promoter-TSS
chr17	75403601	75406499	peak9445	promoter-TSS (NM_002086)	628	NM_002086	2885	NM_002086	ENSG00000177885	GRB2	ASH|EGFRBP-GRB2|Grb3-3|MST084|MSTP084|NCKAP2	growth factor receptor bound protein 2	protein-coding	promoter-TSS
chr17	51164801	51167699	peak9288	promoter-TSS (NM_001198682)	-161	NM_001198682	4831	NM_002512	ENSG00000243678	NME2	NDKB|NDPK-B|NDPKB|NM23-H2|NM23B|PUF	NME/NM23 nucleoside diphosphate kinase 2	protein-coding	promoter-TSS
chr2	218322101	218324999	peak1621	promoter-TSS (NM_022572)	371	NM_022572	25953	NM_015488	ENSG00000127838	PNKD	BRP17|DYT8|FKSG19|FPD1|KIPP1184|MR-1|MR-1S|MR1|PDC|PKND1|PNKD1|R1|TAHCCP2	PNKD metallo-beta-lactamase domain containing	protein-coding	promoter-TSS
chr19	13849901	13852799	peak10089	Intergenic	-8432	NR_036515	284454	NR_036515		MIR23AHG	Smyca	miR-23a/27a/24-2 cluster host gene	ncRNA	Intergenic
chr10	124742301	124745199	peak6198	promoter-TSS (NM_014661)	628	NM_014661	9679	NM_014661	ENSG00000189319	FAM53B	KIAA0140|bA12J10.2|smp	family with sequence similarity 53 member B	protein-coding	promoter-TSS
chr16	1960201	1963099	peak8303	promoter-TSS (NR_002327)	816	NR_002327	574042	NR_002327	ENSG00000206811	SNORA10	ACA10|SNORA10A	small nucleolar RNA, H/ACA box 10	snoRNA	promoter-TSS
chr3	129314101	129316999	peak2160	promoter-TSS (NR_026991)	-721	NR_026991	339942	NM_001025468		H1-10-AS1	C3orf47|H1FX-AS1	H1-10 antisense RNA 1	ncRNA	promoter-TSS
chr12	30753301	30756199	peak6882	promoter-TSS (NM_001385549)	201	NM_001385549	65981	NM_023925	ENSG00000110888	CAPRIN2	C1QDC1|EEG-1|EEG1|RNG140	caprin family member 2	protein-coding	promoter-TSS
chr6	84762401	84765299	peak3847	promoter-TSS (NM_001080508)	748	NM_001080508	9096	NM_001080508	ENSG00000112837	TBX18	CAKUT2|PUJO	T-box transcription factor 18	protein-coding	promoter-TSS
chr11	72812501	72815399	peak6562	promoter-TSS (NM_001318766)	-461	NM_001318766	89849	NM_033388	ENSG00000168010	ATG16L2	ATG16B|WDR80	autophagy related 16 like 2	protein-coding	promoter-TSS
chr11	35617501	35620399	peak6331	promoter-TSS (NM_014344)	490	NM_014344	24147	NM_014344	ENSG00000179431	FJX1	-	four-jointed box kinase 1	protein-coding	promoter-TSS
chr8	143876701	143879599	peak5271	promoter-TSS (NM_031308)	317	NM_031308	83481	NM_031308	ENSG00000261150	EPPK1	EPIPL|EPIPL1	epiplakin 1	protein-coding	promoter-TSS
chr17	81711201	81714099	peak9565	promoter-TSS (NM_001270888)	366	NM_001270888	1468	NM_012140	ENSG00000183048	SLC25A10	DIC|MTDPS19	solute carrier family 25 member 10	protein-coding	promoter-TSS
chr14	73754601	73757499	peak7675	intron (NM_001043318, intron 1 of 11)	-2697	NR_039727	100616158	NR_039727	ENSG00000264741	MIR4505	mir-4505	microRNA 4505	ncRNA	intron
chr2	218980801	218983699	peak1632	exon (NM_017521, exon 3 of 3)	2934	NM_017521	54738	NM_017521	ENSG00000163497	FEV	HSRNAFEV|PET-1	FEV transcription factor, ETS family member	protein-coding	exon
chr8	144102701	144105599	peak5292	promoter-TSS (NM_032272)	-311	NM_032272	84232	NM_032272	ENSG00000179632	MAF1	-	MAF1 homolog, negative regulator of RNA polymerase III	protein-coding	promoter-TSS
chr2	73232501	73235399	peak1256	promoter-TSS (NM_001166284)	-286	NM_001166284	10574	NM_006429	ENSG00000135624	CCT7	CCTETA|CCTH|NIP7-1|TCP1ETA	chaperonin containing TCP1 subunit 7	protein-coding	promoter-TSS
chr9	137128101	137130999	peak5865	Intergenic	-9604	NM_021569	2902	NM_000832	ENSG00000176884	GRIN1	DEE101|GluN1|MRD8|NDHMSD|NDHMSR|NMD-R1|NMDA1|NMDAR1|NR1	glutamate ionotropic receptor NMDA type subunit 1	protein-coding	Intergenic
chr3	156673701	156676599	peak2249	promoter-TSS (NM_001184717)	224	NM_001184717	25976	NM_015508	ENSG00000163659	TIPARP	ARTD14|PARP7|pART14	TCDD inducible poly(ADP-ribose) polymerase	protein-coding	promoter-TSS
chr1	53325701	53328599	peak411	promoter-TSS (NM_004631)	920	NM_004631	7804	NM_004631	ENSG00000157193	LRP8	APOER2|HSZ75190|LRP-8|MCI1	LDL receptor related protein 8	protein-coding	promoter-TSS
chr2	178478401	178481299	peak1533	promoter-TSS (NM_019091)	-607	NM_019091	65977	NM_019091	ENSG00000116095	PLEKHA3	FAPP1	pleckstrin homology domain containing A3	protein-coding	promoter-TSS
chr12	65740201	65743099	peak7082	Intergenic	-82810	NM_003484	8091	NM_003483	ENSG00000149948	HMGA2	BABL|HMGI-C|HMGIC|LIPO|SRS5|STQTL9	high mobility group AT-hook 2	protein-coding	Intergenic
chr6	157379701	157382599	peak4062	promoter-TSS (NM_153746)	-40	NM_153746	79683	NM_024630	ENSG00000175048	ZDHHC14	NEW1CP	zinc finger DHHC-type palmitoyltransferase 14	protein-coding	promoter-TSS
chr12	92144001	92146899	peak7127	promoter-TSS (NM_001731)	396	NM_001731	694	NM_001731	ENSG00000133639	BTG1	APRO2	BTG anti-proliferation factor 1	protein-coding	promoter-TSS
chr1	228211401	228214299	peak905	promoter-TSS (NR_073155)	805	NR_073155	574407	NM_001025495	ENSG00000162913	OBSCN-AS1	C1orf145	OBSCN antisense RNA 1	ncRNA	promoter-TSS
chr12	120193701	120196599	peak7247	promoter-TSS (NM_006836)	-435	NM_006836	10985	NM_006836	ENSG00000089154	GCN1	GCN1L|GCN1L1|PRIC295	GCN1 activator of EIF2AK4	protein-coding	promoter-TSS
chr4	1762001	1764899	peak2411	Intergenic	-29843	NR_148971	2261	NM_000142	ENSG00000068078	FGFR3	ACH|CD333|CEK2|HSFGFR3EX|JTK4	fibroblast growth factor receptor 3	protein-coding	Intergenic
chr17	1647601	1650499	peak8832	promoter-TSS (NM_031430)	816	NM_031430	83547	NM_031430	ENSG00000167705	RILP	PP10141	Rab interacting lysosomal protein	protein-coding	promoter-TSS
chr19	55653401	55656299	peak10502	promoter-TSS (NM_007279)	-185	NM_007279	11338	NM_007279	ENSG00000063244	U2AF2	DEVDFB|U2AF65	U2 small nuclear RNA auxiliary factor 2	protein-coding	promoter-TSS
chr7	74172701	74175599	peak4390	promoter-TSS (NM_022170)	-206	NM_022170	7458	NM_022170	ENSG00000106682	EIF4H	WBSCR1|WSCR1|eIF-4H	eukaryotic translation initiation factor 4H	protein-coding	promoter-TSS
chr11	32433401	32436299	peak6324	promoter-TSS (NR_120547)	-668	NR_120547	51352	NM_015855	ENSG00000183242	WT1-AS	WIT-1|WIT1|WT1-AS1|WT1AS	WT1 antisense RNA	ncRNA	promoter-TSS
chr17	56832501	56835399	peak9294	promoter-TSS (NM_001085430)	-30	NM_001085430	339210	NM_001085430	ENSG00000214226	C17orf67	-	chromosome 17 open reading frame 67	protein-coding	promoter-TSS
chr3	151084501	151087399	peak2236	promoter-TSS (NM_053002)	-848	NM_053002	116931	NM_053002	ENSG00000144893	MED12L	NIZIDS|NOPAR|TNRC11L|TRALP|TRALPUSH	mediator complex subunit 12L	protein-coding	promoter-TSS
chr17	44324301	44327199	peak9156	promoter-TSS (NM_016016)	-880	NM_016016	51629	NM_016016	ENSG00000013306	SLC25A39	CGI-69|CGI69	solute carrier family 25 member 39	protein-coding	promoter-TSS
chr11	66335201	66338099	peak6495	promoter-TSS (NM_001363559)	124	NM_001363559	9610	NM_004292	ENSG00000174791	RIN1	-	Ras and Rab interactor 1	protein-coding	promoter-TSS
chr1	36373001	36375899	peak301	intron (NM_032017, intron 1 of 11)	11474	NM_001282546	83931	NM_032017	ENSG00000196182	STK40	SHIK|SgK495	serine/threonine kinase 40	protein-coding	intron
chr5	177446101	177448999	peak3328	promoter-TSS (NM_001375594)	125	NM_001375594	80758	NM_030567	ENSG00000131188	PRR7	-	proline rich 7, synaptic	protein-coding	promoter-TSS
chr1	45010401	45013299	peak374	promoter-TSS (NM_000374)	-404	NM_000374	7389	NM_000374	ENSG00000126088	UROD	PCT|UPD	uroporphyrinogen decarboxylase	protein-coding	promoter-TSS
chr18	48538701	48541599	peak9704	promoter-TSS (NM_001142397)	1119	NM_001142397	9811	NM_014772	ENSG00000134030	CTIF	Gm672|KIAA0427	cap binding complex dependent translation initiation factor	protein-coding	promoter-TSS
chr14	89415601	89418499	peak7726	promoter-TSS (NM_005197)	183	NM_005197	1112	NM_005197	ENSG00000053254	FOXN3	C14orf116|CHES1|PRO1635	forkhead box N3	protein-coding	promoter-TSS
chr4	930301	933199	peak2380	promoter-TSS (NM_001318134)	566	NM_001318134	2580	NM_005255	ENSG00000178950	GAK	DNAJ26|DNAJC26	cyclin G associated kinase	protein-coding	promoter-TSS
chr6	33312501	33315399	peak3670	promoter-TSS (NM_172209)	128	NM_172209	6892	NM_003190	ENSG00000231925	TAPBP	NGS17|TAPA|TPN|TPSN	TAP binding protein	protein-coding	promoter-TSS
chr2	219541501	219544399	peak1651	promoter-TSS (NM_001195731)	147	NM_001195731	79586	NM_024536	ENSG00000123989	CHPF	CHPF1|CHSY2|CSS2	chondroitin polymerizing factor	protein-coding	promoter-TSS
chr9	128688101	128690999	peak5690	promoter-TSS (NM_003011)	328	NM_003011	6418	NM_003011	ENSG00000119335	SET	2PP2A|I2PP2A|IGAAD|IPP2A2|MRD58|PHAPII|TAF-I|TAF-IBETA	SET nuclear proto-oncogene	protein-coding	promoter-TSS
chr20	64037001	64039899	peak10915	intron (NM_001348090, intron 6 of 6)	4723	NM_001348090	284739	NM_207349	ENSG00000196421	C20orf204	LINC00176|NCRNA00176|PRR17	chromosome 20 open reading frame 204	protein-coding	intron
chrX	41332601	41335499	peak11352	promoter-TSS (NM_001193417)	-112	NM_001193417	1654	NM_001356	ENSG00000215301	DDX3X	CAP-Rf|DBX|DDX14|DDX3|HLP2|MRX102|MRXSSB	DEAD-box helicase 3 X-linked	protein-coding	promoter-TSS
chr2	70085601	70088499	peak1227	promoter-TSS (NR_033872)	-35	NR_033872	400960	NR_033872	ENSG00000179818	PCBP1-AS1	Linc-GALH	PCBP1 antisense RNA 1	ncRNA	promoter-TSS
chr19	18588301	18591199	peak10175	promoter-TSS (NM_001100418)	952	NM_001100418	55049	NM_017967	ENSG00000006015	REX1BD	C19orf60	required for excision 1-B domain containing	protein-coding	promoter-TSS
chr4	183503701	183506599	peak2780	promoter-TSS (NM_001564)	92	NM_001564	3622	NM_001564	ENSG00000168556	ING2	ING1L|p33ING2	inhibitor of growth family member 2	protein-coding	promoter-TSS
chr10	102420401	102423299	peak6143	exon (NM_024326, exon 3 of 4)	-1916	NM_001270965	5662	NM_002779	ENSG00000059915	PSD	EFA6|EFA6A|PSD1|TYL	pleckstrin and Sec7 domain containing	protein-coding	exon
chr11	64303901	64306799	peak6429	promoter-TSS (NM_004451)	-174	NM_004451	2101	NM_004451	ENSG00000173153	ESRRA	ERR1|ERRa|ERRalpha|ESRL1|NR3B1	estrogen related receptor alpha	protein-coding	promoter-TSS
chr12	49186901	49189799	peak6942	promoter-TSS (NM_006009)	730	NM_006009	7846	NM_006009	ENSG00000167552	TUBA1A	B-ALPHA-1|LIS3|TUBA3	tubulin alpha 1a	protein-coding	promoter-TSS
chr6	41071801	41074699	peak3728	promoter-TSS (NM_021705)	276	NM_021705	4800	NM_002505	ENSG00000001167	NFYA	CBF-A|CBF-B|HAP2|NF-YA	nuclear transcription factor Y subunit alpha	protein-coding	promoter-TSS
chr8	144080801	144083699	peak5290	promoter-TSS (NM_003801)	-384	NM_003801	8733	NM_003801	ENSG00000197858	GPAA1	GAA1|GPIBD15|hGAA1	glycosylphosphatidylinositol anchor attachment 1	protein-coding	promoter-TSS
chr1	15834101	15836999	peak118	non-coding (NR_024279, exon 2 of 2)	-12157	NM_015001	23013	NM_015001	ENSG00000065526	SPEN	HIAA0929|MINT|RATARS|RBM15C|SHARP	spen family transcriptional repressor	protein-coding	non-coding
chr8	127793401	127796299	peak5162	promoter-TSS (NR_003367)	317	NR_003367	5820	NR_003367	ENSG00000249859	PVT1	LINC00079|MIR1204HG|NCRNA00079|TP53LC09|onco-lncRNA-100	Pvt1 oncogene	ncRNA	promoter-TSS
chr5	109688601	109691499	peak3054	promoter-TSS (NM_002372)	684	NM_002372	4124	NM_002372	ENSG00000112893	MAN2A1	AMan II|GOLIM7|MANA2|MANII	mannosidase alpha class 2A member 1	protein-coding	promoter-TSS
chr17	7213801	7216699	peak8889	intron (NR_135527, intron 3 of 20)	-1875	NM_001270447	37	NM_000018	ENSG00000072778	ACADVL	ACAD6|LCACD|VLCAD	acyl-CoA dehydrogenase very long chain	protein-coding	intron
chr14	74618501	74621399	peak7688	Intergenic	-7713	NM_000428	4053	NM_000428	ENSG00000119681	LTBP2	C14orf141|GLC3D|LTBP3|MSPKA|MSTP031|WMS3	latent transforming growth factor beta binding protein 2	protein-coding	Intergenic
chr11	67117201	67120099	peak6508	promoter-TSS (NR_160735)	-302	NR_160735	107984341	NR_160735		LOC107984341	-	uncharacterized LOC107984341	ncRNA	promoter-TSS
chr6	3455801	3458699	peak3406	promoter-TSS (NM_001286456)	-200	NM_001286456	63027	NM_015482	ENSG00000137266	SLC22A23	C6orf85	solute carrier family 22 member 23	protein-coding	promoter-TSS
chr3	195894901	195897799	peak2339	promoter-TSS (NM_001382274)	-408	NM_001382274	10188	NM_005781	ENSG00000061938	TNK2	ACK|ACK-1|ACK1|p21cdc42Hs	tyrosine kinase non receptor 2	protein-coding	promoter-TSS
chr5	151770601	151773499	peak3246	promoter-TSS (NM_198395)	96	NM_198395	10146	NM_005754	ENSG00000145907	G3BP1	G3BP|HDH-VIII	G3BP stress granule assembly factor 1	protein-coding	promoter-TSS
chr4	51842201	51845099	peak2598	promoter-TSS (NM_001287755)	71	NM_001287755	23142	NM_015115	ENSG00000109184	DCUN1D4	DCNL4	defective in cullin neddylation 1 domain containing 4	protein-coding	promoter-TSS
chr20	63806801	63809699	peak10899	promoter-TSS (NR_110081)	174	NR_110081	101928604	NR_110081		ZBTB46-AS1	-	ZBTB46 antisense RNA 1	ncRNA	promoter-TSS
chr6	109381201	109384099	peak3909	promoter-TSS (NM_001142404)	162	NM_001142404	8763	NM_006016	ENSG00000135535	CD164	DFNA66|MGC-24|MGC-24v|MUC-24|endolyn	CD164 molecule	protein-coding	promoter-TSS
chr3	57755301	57758199	peak2048	promoter-TSS (NM_001377538)	441	NM_001377538	7871	NM_007159	ENSG00000163681	SLMAP	SLAP	sarcolemma associated protein	protein-coding	promoter-TSS
chr9	136438001	136440899	peak5823	promoter-TSS (NM_019892)	395	NM_019892	56623	NM_019892	ENSG00000148384	INPP5E	CORS1|CPD4|JBTS1|MORMS|PPI5PIV|pharbin	inositol polyphosphate-5-phosphatase E	protein-coding	promoter-TSS
chr20	53607401	53610299	peak10794	promoter-TSS (NR_134576)	496	NR_134576	105372672	NR_134576	ENSG00000235415	LOC105372672	-	uncharacterized LOC105372672	ncRNA	promoter-TSS
chr19	33300901	33303799	peak10233	promoter-TSS (NM_001287424)	184	NM_001287424	1050	NM_004364	ENSG00000245848	CEBPA	C/EBP-alpha|CEBP	CCAAT enhancer binding protein alpha	protein-coding	promoter-TSS
chr8	123272801	123275699	peak5151	promoter-TSS (NM_001204180)	36	NM_001204180	100533106	NM_001204180	ENSG00000259305	ZHX1-C8orf76	-	ZHX1-C8orf76 readthrough	protein-coding	promoter-TSS
chr17	67376401	67379299	peak9395	promoter-TSS (NM_181671)	569	NM_181671	26207	NM_012417	ENSG00000154217	PITPNC1	M-RDGB-beta|MRDGBbeta|RDGB-BETA|RDGBB|RDGBB1	phosphatidylinositol transfer protein cytoplasmic 1	protein-coding	promoter-TSS
chr17	17836001	17838899	peak9007	promoter-TSS (NM_004176)	-439	NM_004176	6720	NM_004176	ENSG00000072310	SREBF1	HMD|IFAP2|SREBP1|bHLHd1	sterol regulatory element binding transcription factor 1	protein-coding	promoter-TSS
chr12	1592401	1595299	peak6735	promoter-TSS (NM_152441)	731	NM_152441	144699	NM_152441	ENSG00000171823	FBXL14	Fbl14	F-box and leucine rich repeat protein 14	protein-coding	promoter-TSS
chr9	35489301	35492199	peak5400	promoter-TSS (NR_052015)	639	NR_052015	9853	NM_014806	ENSG00000198853	RUSC2	Iporin|MRT61	RUN and SH3 domain containing 2	protein-coding	promoter-TSS
chr17	64504901	64507799	peak9376	promoter-TSS (NM_004396)	-61	NM_004396	1655	NM_004396	ENSG00000108654	DDX5	G17P1|HLR1|HUMP68|p68	DEAD-box helicase 5	protein-coding	promoter-TSS
chr5	140112401	140115299	peak3161	promoter-TSS (NM_005859)	-259	NM_005859	5813	NM_005859	ENSG00000185129	PURA	MRD31|NEDRIHF|PUR-ALPHA|PUR1|PURALPHA	purine rich element binding protein A	protein-coding	promoter-TSS
chr14	103846601	103849499	peak7832	promoter-TSS (NR_038436)	329	NR_038436	145216	NR_038436	ENSG00000258735	PPP1R13B-DT	HITT|LINC00637	PPP1R13B divergent transcript	ncRNA	promoter-TSS
chr4	6781801	6784699	peak2479	promoter-TSS (NM_001100590)	518	NM_001100590	9778	NM_014743	ENSG00000170871	KIAA0232	-	KIAA0232	protein-coding	promoter-TSS
chr1	156659801	156662699	peak717	Intergenic	16157	NM_006617	10763	NM_006617	ENSG00000132688	NES	Nbla00170	nestin	protein-coding	Intergenic
chr6	110873801	110876699	peak3914	promoter-TSS (NR_109768)	466	NR_109768	262	NM_001634	ENSG00000123505	AMD1	ADOMETDC|AMD|SAMDC	adenosylmethionine decarboxylase 1	protein-coding	promoter-TSS
chr14	36516701	36519599	peak7547	promoter-TSS (NR_103710)	-1128	NR_103710	100506237	NR_103710	ENSG00000253563	NKX2-1-AS1	-	NKX2-1 antisense RNA 1	ncRNA	promoter-TSS
chr8	144900101	144902999	peak5334	promoter-TSS (NM_001363104)	-97	NM_001363104	58500	NM_021061	ENSG00000196150	ZNF250	ZFP647|ZNF647	zinc finger protein 250	protein-coding	promoter-TSS
chr16	2007801	2010699	peak8308	promoter-TSS (NM_178167)	571	NM_178167	90850	NM_178167	ENSG00000167962	ZNF598	HEL2	zinc finger protein 598, E3 ubiquitin ligase	protein-coding	promoter-TSS
chr18	58669601	58672399	peak9727	promoter-TSS (NM_006785)	-465	NM_006785	10892	NM_006785	ENSG00000172175	MALT1	IMD12|MLT|MLT1|PCASP1	MALT1 paracaspase	protein-coding	promoter-TSS
chr12	46371001	46373799	peak6918	promoter-TSS (NM_001307936)	373	NM_001307936	54407	NM_018976	ENSG00000134294	SLC38A2	ATA2|PRO1068|SAT2|SNAT2	solute carrier family 38 member 2	protein-coding	promoter-TSS
chr7	122303801	122306599	peak4640	promoter-TSS (NM_001024613)	-450	NM_001024613	389549	NM_001024613	ENSG00000128610	FEZF1	FEZ|HH22|ZNF312B	FEZ family zinc finger 1	protein-coding	promoter-TSS
chr8	143634301	143637099	peak5259	promoter-TSS (NM_001261843)	-319	NM_001261843	9831	NM_014789	ENSG00000183309	ZNF623	-	zinc finger protein 623	protein-coding	promoter-TSS
chr2	96867801	96870599	peak1345	promoter-TSS (NM_017789)	880	NM_017789	54910	NM_017789	ENSG00000168758	SEMA4C	M-SEMA-F|SEMACL1|SEMAF|SEMAI	semaphorin 4C	protein-coding	promoter-TSS
chr17	38673301	38676099	peak9097	promoter-TSS (NM_001130677)	257	NM_001130677	100170841	NM_001130677	ENSG00000273604	EPOP	C17orf96|PRR28	elongin BC and polycomb repressive complex 2 associated protein	protein-coding	promoter-TSS
chr12	108855701	108858499	peak7194	promoter-TSS (NM_018984)	483	NM_018984	54434	NM_018984	ENSG00000084112	SSH1	SSH1L	slingshot protein phosphatase 1	protein-coding	promoter-TSS
chr17	37488601	37491399	peak9090	promoter-TSS (NM_007026)	109	NM_007026	11072	NM_007026	ENSG00000276023	DUSP14	MKP-L|MKP6	dual specificity phosphatase 14	protein-coding	promoter-TSS
chr6	42781201	42783999	peak3744	promoter-TSS (NR_134654)	-896	NR_134654	401261	NM_001004322		LOC401261	-	uncharacterized LOC401261	ncRNA	promoter-TSS
chr1	81800101	81802899	peak465	promoter-TSS (NM_001350698)	566	NM_001350698	23266	NM_012302	ENSG00000117114	ADGRL2	CIRL2|CL2|LEC1|LPHH1|LPHN2	adhesion G protein-coupled receptor L2	protein-coding	promoter-TSS
chr17	57084401	57087199	peak9299	promoter-TSS (NM_001242902)	26	NM_001242902	8165	NM_003488	ENSG00000121057	AKAP1	AKAP|AKAP121|AKAP149|AKAP84|D-AKAP1|PPP1R43|PRKA1|SAKAP84|TDRD17	A-kinase anchoring protein 1	protein-coding	promoter-TSS
chr7	139358201	139360999	peak4719	promoter-TSS (NM_001270643)	-246	NM_001270643	51631	NM_016019	ENSG00000146963	LUC7L2	CGI-59|CGI-74|LUC7B2	LUC7 like 2, pre-mRNA splicing factor	protein-coding	promoter-TSS
chr17	1454301	1457099	peak8824	promoter-TSS (NM_005206)	532	NM_005206	1398	NM_005206	ENSG00000167193	CRK	CRKII|p38	CRK proto-oncogene, adaptor protein	protein-coding	promoter-TSS
chr5	58458501	58461299	peak2937	promoter-TSS (NM_006622)	186	NM_006622	10769	NM_006622	ENSG00000145632	PLK2	SNK|hPlk2|hSNK	polo like kinase 2	protein-coding	promoter-TSS
chr11	67504101	67506899	peak6523	promoter-TSS (NM_001130848)	-137	NM_001130848	9600	NM_004910	ENSG00000110697	PITPNM1	DRES9|NIR2|PITPNM|RDGB|RDGB1|RDGBA|RDGBA1|Rd9	phosphatidylinositol transfer protein membrane associated 1	protein-coding	promoter-TSS
chr3	11718301	11721099	peak1842	promoter-TSS (NM_014667)	839	NM_014667	9686	NM_014667	ENSG00000144560	VGLL4	VGL-4	vestigial like family member 4	protein-coding	promoter-TSS
chr9	16869601	16872399	peak5359	promoter-TSS (NM_001317939)	-330	NM_001317939	54796	NM_017637	ENSG00000173068	BNC2	BSN2|LUTO|bn2	basonuclin zinc finger protein 2	protein-coding	promoter-TSS
chr8	143266601	143269399	peak5233	promoter-TSS (NM_138465)	555	NM_138465	2738	NM_138465	ENSG00000250571	GLI4	HKR4|ZNF928	GLI family zinc finger 4	protein-coding	promoter-TSS
chr17	59153501	59156299	peak9327	promoter-TSS (NM_182620)	286	NM_182620	348235	NM_182620	ENSG00000182628	SKA2	FAM33A	spindle and kinetochore associated complex subunit 2	protein-coding	promoter-TSS
chrX	69503501	69506299	peak11387	promoter-TSS (NM_015686)	574	NM_015686	27112	NM_015686	ENSG00000130054	NALF2	CXorf63|FAM155B|TED|TMEM28|bB57D9.1	NALCN channel auxiliary factor 2	protein-coding	promoter-TSS
chr1	228457001	228459799	peak907	promoter-TSS (NM_175055)	297	NM_175055	128312	NM_175055	ENSG00000196890	H2BC26	H2BU1|H2Bb|HIST3H2BB	H2B clustered histone 26	protein-coding	promoter-TSS
chr8	144684001	144686799	peak5327	promoter-TSS (NM_001308208)	446	NM_001308208	80728	NM_025251	ENSG00000147799	ARHGAP39	CrGAP|Vilse	Rho GTPase activating protein 39	protein-coding	promoter-TSS
chr16	89246201	89248999	peak8769	Intergenic	29897	NR_037705	197320	NM_182531	ENSG00000170100	ZNF778	-	zinc finger protein 778	protein-coding	Intergenic
chr19	19662201	19664999	peak10195	promoter-TSS (NM_020410)	76	NM_020410	57130	NM_020410	ENSG00000105726	ATP13A1	ATP13A|CGI-152	ATPase 13A1	protein-coding	promoter-TSS
chr17	73310201	73312999	peak9422	promoter-TSS (NM_012121)	401	NM_012121	23580	NM_012121	ENSG00000179604	CDC42EP4	BORG4|CEP4|KAIA1777	CDC42 effector protein 4	protein-coding	promoter-TSS
chr14	73785001	73787799	peak7677	promoter-TSS (NM_001043318)	808	NM_001043318	91748	NM_194278	ENSG00000156030	MIDEAS	C14orf117|C14orf43|ELMSAN1|LSR68|c14_5541	mitotic deacetylase associated SANT domain protein	protein-coding	promoter-TSS
chr9	137239101	137241899	peak5876	promoter-TSS (NM_006088)	-787	NM_006088	10383	NM_006088	ENSG00000188229	TUBB4B	Beta2|LCAEOD|TUBB2|TUBB2C	tubulin beta 4B class IVb	protein-coding	promoter-TSS
chr7	5554401	5557199	peak4211	Intergenic	-25199	NM_001101	60	NM_001101	ENSG00000075624	ACTB	BKRNS|BNS|BRWS1|CSMH|DDS1|PS1TP5BP1|THC8	actin beta	protein-coding	Intergenic
chr17	2336101	2338899	peak8843	promoter-TSS (NM_014853)	-1	NM_014853	9905	NM_014853	ENSG00000141258	SGSM2	RUTBC1	small G protein signaling modulator 2	protein-coding	promoter-TSS
chr14	60647601	60650399	peak7612	promoter-TSS (NR_162089)	352	NR_162089	113218481	NR_162089		MIR9718	-	microRNA 9718	ncRNA	promoter-TSS
chr16	89913301	89916099	peak8799	Intergenic	-4162	NM_002386	4157	NM_002386	ENSG00000258839	MC1R	CMM5|MSH-R|SHEP2	melanocortin 1 receptor	protein-coding	Intergenic
chr15	82045101	82047899	peak8175	promoter-TSS (NM_032246)	-482	NM_032246	84206	NM_032246	ENSG00000183496	MEX3B	MEX-3B|RKHD3|RNF195	mex-3 RNA binding family member B	protein-coding	promoter-TSS
chr19	41224301	41227099	peak10345	promoter-TSS (NM_001278599)	-1055	NM_001278599	558	NM_001699	ENSG00000167601	AXL	ARK|AXL3|JTK11|Tyro7|UFO	AXL receptor tyrosine kinase	protein-coding	promoter-TSS
chr2	45649501	45652299	peak1142	promoter-TSS (NM_005400)	-775	NM_005400	5581	NM_005400	ENSG00000171132	PRKCE	PKCE|nPKC-epsilon	protein kinase C epsilon	protein-coding	promoter-TSS
chr12	11648401	11651199	peak6823	promoter-TSS (NM_001987)	126	NM_001987	2120	NM_001987	ENSG00000139083	ETV6	TEL|TEL/ABL|THC5	ETS variant transcription factor 6	protein-coding	promoter-TSS
chr14	95156001	95158799	peak7755	promoter-TSS (NM_177438)	129	NM_177438	23405	NM_030621	ENSG00000100697	DICER1	DCR1|Dicer|Dicer1e|GLOW|HERNA|K12H4.8-LIKE|MNG1|RMSE2|aviD	dicer 1, ribonuclease III	protein-coding	promoter-TSS
chr8	127809201	127811999	peak5163	intron (NR_003367, intron 1 of 8)	14638	NR_031609	100302185	NR_031609	ENSG00000283710	MIR1204	hsa-mir-1204	microRNA 1204	ncRNA	intron
chr18	14177101	14179899	peak9659	promoter-TSS (NR_040113)	-597	NR_040113	440482	NM_001029999		ANKRD20A5P	ANKRD20A5	ankyrin repeat domain 20 family member A5, pseudogene	pseudo	promoter-TSS
chr20	62366901	62369699	peak10850	promoter-TSS (NM_005560)	-988	NM_005560	3911	NM_005560	ENSG00000130702	LAMA5	BBDS2|NPHS26	laminin subunit alpha 5	protein-coding	promoter-TSS
chr4	44446401	44449199	peak2583	promoter-TSS (NM_198353)	1009	NM_198353	386617	NM_198353	ENSG00000183783	KCTD8	-	potassium channel tetramerization domain containing 8	protein-coding	promoter-TSS
chr16	88429301	88432099	peak8727	exon (NM_001367624, exon 3 of 3)	-22580	NM_153813	161882	NM_153813	ENSG00000179588	ZFPM1	FOG|FOG1|ZC2HC11A|ZNF408|ZNF89A	zinc finger protein, FOG family member 1	protein-coding	exon
chr2	238847501	238850299	peak1760	promoter-TSS (NM_001271893)	815	NM_001271893	117581	NM_057179	ENSG00000233608	TWIST2	AMS|BBRSAY|DERMO1|FFDD3|SETLSS|bHLHa39	twist family bHLH transcription factor 2	protein-coding	promoter-TSS
chr6	34390701	34393499	peak3689	promoter-TSS (NM_006703)	569	NM_006703	11165	NM_006703	ENSG00000272325	NUDT3	DIPP|DIPP-1|DIPP1	nudix hydrolase 3	protein-coding	promoter-TSS
chr6	33409301	33412099	peak3672	promoter-TSS (NR_027692)	-314	NR_027692	5252	NM_002636	ENSG00000112511	PHF1	MTF2L2|PCL1|PHF2|TDRD19C|hPHF1	PHD finger protein 1	protein-coding	promoter-TSS
chr15	99104301	99107099	peak8237	promoter-TSS (NM_015286)	620	NM_015286	23336	NM_015286	ENSG00000182253	SYNM	DMN|SYN	synemin	protein-coding	promoter-TSS
chr4	18020101	18022899	peak2532	promoter-TSS (NR_136669)	255	NR_136669	254251	NM_153686	ENSG00000178177	LCORL	MLR1	ligand dependent nuclear receptor corepressor like	protein-coding	promoter-TSS
chr20	32357001	32359799	peak10645	promoter-TSS (NM_001164603)	56	NM_001164603	171023	NM_015338	ENSG00000171456	ASXL1	BOPS|MDS	ASXL transcriptional regulator 1	protein-coding	promoter-TSS
chr5	10352801	10355599	peak2842	promoter-TSS (NM_001270661)	505	NM_001270661	10299	NM_005885	ENSG00000145495	MARCHF6	DOA10|FAME3|FCMTE3|MARCH-VI|MARCH6|RNF176|TEB4	membrane associated ring-CH-type finger 6	protein-coding	promoter-TSS
chr2	226834401	226837199	peak1671	promoter-TSS (NM_001349072)	-254	NM_001349072	84236	NM_032276	ENSG00000144468	RHBDD1	RHBDL4|RRP4	rhomboid domain containing 1	protein-coding	promoter-TSS
chr20	17568301	17571099	peak10592	promoter-TSS (NM_006870)	-375	NM_006870	11034	NM_006870	ENSG00000125868	DSTN	ACTDP|ADF|HEL32|bA462D18.2	destrin, actin depolymerizing factor	protein-coding	promoter-TSS
chr5	43007501	43010299	peak2908	Intergenic	9911	NR_034086	648987	NR_034085	ENSG00000177738	ANXA2R-OT1	-	ANXA2R overlapping transcript 1	ncRNA	Intergenic
chr5	73446501	73449299	peak2977	promoter-TSS (NM_004472)	877	NM_004472	2297	NM_004472	ENSG00000251493	FOXD1	FKHL8|FREAC-4|FREAC4	forkhead box D1	protein-coding	promoter-TSS
chr17	19646801	19649599	peak9033	promoter-TSS (NM_001369137)	50	NM_001369137	224	NM_000382	ENSG00000072210	ALDH3A2	ALDH10|FALDH|SLS	aldehyde dehydrogenase 3 family member A2	protein-coding	promoter-TSS
chr17	77285401	77288199	peak9488	promoter-TSS (NM_001113492)	-1091	NM_001113492	10801	NM_006640	ENSG00000184640	SEPTIN9	AF17q25|MSF|MSF1|NAPB|PNUTL4|SEPT9|SINT1|SeptD1	septin 9	protein-coding	promoter-TSS
chr5	14263201	14265999	peak2861	intron (NR_134469, intron 1 of 56)	121258	NM_007118	7204	NM_007118	ENSG00000038382	TRIO	ARHGEF23|MEBAS|MRD44|MRD63|tgat	trio Rho guanine nucleotide exchange factor	protein-coding	intron
chr8	130442501	130445299	peak5179	promoter-TSS (NM_001362926)	-226	NM_001362926	50807	NM_018482	ENSG00000153317	ASAP1	AMAP1|CENTB4|DDEF1|PAG2|PAP|ZG14P	ArfGAP with SH3 domain, ankyrin repeat and PH domain 1	protein-coding	promoter-TSS
chr17	179801	182599	peak8807	promoter-TSS (NM_003585)	450	NM_003585	8447	NM_003585	ENSG00000272636	DOC2B	DOC2BL	double C2 domain beta	protein-coding	promoter-TSS
chr9	129110201	129112999	peak5702	promoter-TSS (NM_001193397)	-88	NM_001193397	5524	NM_021131	ENSG00000119383	PTPA	PARK25|PP2A|PPP2R4|PR53	protein phosphatase 2 phosphatase activator	protein-coding	promoter-TSS
chr2	240997301	241000099	peak1784	promoter-TSS (NM_001080437)	82	NM_001080437	25992	NM_001080437	ENSG00000162804	SNED1	IRE-BP1|SST3|Snep	sushi, nidogen and EGF like domains 1	protein-coding	promoter-TSS
chr3	196501301	196504099	peak2345	promoter-TSS (NM_152617)	1068	NM_152617	165918	NM_152617	ENSG00000163961	RNF168	RIDL|hRNF168	ring finger protein 168	protein-coding	promoter-TSS
chr12	7188201	7190999	peak6801	promoter-TSS (NM_001351139)	-86	NM_001351139	5830	NM_000319	ENSG00000139197	PEX5	PBD2A|PBD2B|PTS1-BP|PTS1R|PXR1|RCDP5	peroxisomal biogenesis factor 5	protein-coding	promoter-TSS
chr9	137243001	137245799	peak5878	TTS (NM_006088)	3113	NM_006088	10383	NM_006088	ENSG00000188229	TUBB4B	Beta2|LCAEOD|TUBB2|TUBB2C	tubulin beta 4B class IVb	protein-coding	TTS
chr16	89815101	89817899	peak8795	promoter-TSS (NM_000135)	147	NM_000135	2175	NM_000135	ENSG00000187741	FANCA	FA|FA-H|FA1|FAA|FACA|FAH|FANCH	FA complementation group A	protein-coding	promoter-TSS
chr16	2267001	2269799	peak8322	promoter-TSS (NR_132988)	-263	NR_132988	106660606	NR_132988	ENSG00000260778	MIR3677HG	-	MIR3677 and MIR940 host gene	ncRNA	promoter-TSS
chr7	2525301	2528099	peak4180	promoter-TSS (NR_039791)	-374	NR_039791	100616116	NR_039791	ENSG00000264357	MIR4648	-	microRNA 4648	ncRNA	promoter-TSS
chr6	28895001	28897799	peak3584	promoter-TSS (NR_104117)	-130	NR_104117	414760	NR_104117	ENSG00000224157	HCG14	dJ111M5.4	HLA complex group 14	ncRNA	promoter-TSS
chr22	50260201	50262999	peak11305	promoter-TSS (NM_002969)	83	NM_002969	6300	NM_002969	ENSG00000188130	MAPK12	ERK-6|ERK3|ERK6|MAPK 12|P38GAMMA|PRKM12|SAPK-3|SAPK3	mitogen-activated protein kinase 12	protein-coding	promoter-TSS
chr12	53499101	53501899	peak7004	promoter-TSS (NM_004178)	-421	NM_004178	6895	NM_004178	ENSG00000139546	TARBP2	LOQS|TRBP|TRBP1|TRBP2	TARBP2 subunit of RISC loading complex	protein-coding	promoter-TSS
chr6	134173801	134176599	peak3966	promoter-TSS (NM_005627)	-334	NM_005627	6446	NM_005627	ENSG00000118515	SGK1	SGK	serum/glucocorticoid regulated kinase 1	protein-coding	promoter-TSS
chr5	148825301	148828099	peak3204	promoter-TSS (NM_000024)	89	NM_000024	154	NM_000024	ENSG00000169252	ADRB2	ADRB2R|ADRBR|ARB2|B2AR|BAR|BETA2AR	adrenoceptor beta 2	protein-coding	promoter-TSS
chr1	40978801	40981599	peak335	promoter-TSS (NM_001905)	504	NM_001905	1503	NM_001905	ENSG00000171793	CTPS1	CTPS|GATD5|GATD5A|IMD24	CTP synthase 1	protein-coding	promoter-TSS
chr2	152334401	152337199	peak1466	promoter-TSS (NM_052905)	626	NM_052905	114793	NM_052905	ENSG00000157827	FMNL2	FHOD2	formin like 2	protein-coding	promoter-TSS
chr2	27049601	27052399	peak1070	promoter-TSS (NR_138023)	-423	NR_138023	60509	NM_021831	ENSG00000084693	AGBL5	CCP5|RP75	AGBL carboxypeptidase 5	protein-coding	promoter-TSS
chr3	49019901	49022699	peak1972	promoter-TSS (NM_199073)	115	NM_199073	25915	NM_199069	ENSG00000178057	NDUFAF3	2P1|C3orf60|E3-3|MC1DN18	NADH:ubiquinone oxidoreductase complex assembly factor 3	protein-coding	promoter-TSS
chr22	38870201	38872999	peak11203	promoter-TSS (NM_001303494)	616	NM_001303494	23466	NM_014292	ENSG00000183741	CBX6	-	chromobox 6	protein-coding	promoter-TSS
chr22	20494301	20497099	peak11071	promoter-TSS (NR_033825)	95	NR_033825	84861	NM_032775	ENSG00000099910	KLHL22	KELCHL	kelch like family member 22	protein-coding	promoter-TSS
chrX	153926401	153929199	peak11425	Intergenic	-1536	NM_001666	393	NM_001666	ENSG00000089820	ARHGAP4	C1|RGC1|RhoGAP4|SrGAP4|p115	Rho GTPase activating protein 4	protein-coding	Intergenic
chr4	2961401	2964199	peak2442	promoter-TSS (NM_001291979)	606	NM_001291979	8602	NM_003703	ENSG00000087269	NOP14	C4orf9|NOL14|RES4-25|RES425|UTP2	NOP14 nucleolar protein	protein-coding	promoter-TSS
chr17	9020801	9023599	peak8950	promoter-TSS (NM_004822)	690	NM_004822	9423	NM_004822	ENSG00000065320	NTN1	MRMV4|NET1|NTN1L	netrin 1	protein-coding	promoter-TSS
chr6	32152101	32154899	peak3656	promoter-TSS (NM_138717)	-28	NM_138717	9374	NM_005155	ENSG00000221988	PPT2	C6orf8|G14|PPT-2	palmitoyl-protein thioesterase 2	protein-coding	promoter-TSS
chr11	77819101	77821899	peak6596	promoter-TSS (NM_016578)	334	NM_016578	51773	NM_016578	ENSG00000048649	RSF1	HBXAP|RSF-1|XAP8|p325	remodeling and spacing factor 1	protein-coding	promoter-TSS
chr17	18182201	18184999	peak9013	promoter-TSS (NM_017758)	-228	NM_017758	54890	NM_017758	ENSG00000091542	ALKBH5	ABH5|OFOXD|OFOXD1	alkB homolog 5, RNA demethylase	protein-coding	promoter-TSS
chr3	53044201	53046999	peak2035	promoter-TSS (NM_016329)	473	NM_016329	51460	NM_016329	ENSG00000163935	SFMBT1	RU1|SFMBT|hSFMBT	Scm like with four mbt domains 1	protein-coding	promoter-TSS
chr17	45584101	45586899	peak9189	Intergenic	16362	NR_026901	644172	NR_026901		MAPK8IP1P2	-	mitogen-activated protein kinase 8 interacting protein 1 pseudogene 2	pseudo	Intergenic
chr19	54158401	54161199	peak10480	promoter-TSS (NM_024316)	-79	NM_024316	79165	NM_024316	ENSG00000105617	LENG1	-	leukocyte receptor cluster member 1	protein-coding	promoter-TSS
chr17	81551101	81553899	peak9561	promoter-TSS (NM_025161)	-147	NM_025161	80233	NM_025161	ENSG00000185504	FAAP100	C17orf70	FA core complex associated protein 100	protein-coding	promoter-TSS
chr12	122203201	122205999	peak7281	promoter-TSS (NM_030765)	891	NM_030765	79369	NM_030765	ENSG00000176383	B3GNT4	B3GN-T4|beta3Gn-T4	UDP-GlcNAc:betaGal beta-1,3-N-acetylglucosaminyltransferase 4	protein-coding	promoter-TSS
chr2	47174701	47177499	peak1156	promoter-TSS (NM_001743)	411	NM_001743	805	NM_001743	ENSG00000143933	CALM2	CALM|CALML2|CAM1|CAM3|CAMC|CAMII|CAMIII|LQT15|PHKD|PHKD2|caM	calmodulin 2	protein-coding	promoter-TSS
chr1	150559801	150562599	peak623	TTS (NM_001288607)	9271	NR_036211	100422997	NR_036211	ENSG00000264553	MIR4257	-	microRNA 4257	ncRNA	TTS
chr19	2523601	2526399	peak9881	intron (NM_052847, intron 3 of 4)	48873	NM_015675	4616	NM_015675	ENSG00000099860	GADD45B	GADD45BETA|MYD118	growth arrest and DNA damage inducible beta	protein-coding	intron
chr9	109117801	109120599	peak5551	promoter-TSS (NM_032012)	747	NM_032012	23731	NM_032012	ENSG00000106771	TMEM245	C9orf5|CG-2|CG2	transmembrane protein 245	protein-coding	promoter-TSS
chr11	825301	828099	peak6251	promoter-TSS (NM_001286606)	-1219	NM_001286606	283229	NM_173584	ENSG00000177685	CRACR2B	EFCAB4A	calcium release activated channel regulator 2B	protein-coding	promoter-TSS
chr20	31606901	31609699	peak10636	promoter-TSS (NR_036161)	1114	NR_036161	100422904	NR_036161	ENSG00000264395	MIR3193	-	microRNA 3193	ncRNA	promoter-TSS
chr4	123901	126699	peak2365	promoter-TSS (NM_001039127)	799	NM_001039127	255403	NM_153691	ENSG00000250312	ZNF718	-	zinc finger protein 718	protein-coding	promoter-TSS
chr12	45989601	45992399	peak6916	promoter-TSS (NM_004719)	-426	NM_004719	9169	NM_004719	ENSG00000139218	SCAF11	CASP11|SFRS2IP|SIP1|SRRP129|SRSF2IP	SR-related CTD associated factor 11	protein-coding	promoter-TSS
chr19	53979501	53982299	peak10476	promoter-TSS (NR_030632)	-1407	NR_030632	100126325	NR_030632	ENSG00000284583	MIR935	MIRN935|hsa-mir-935|mir-935	microRNA 935	ncRNA	promoter-TSS
chr17	7613701	7616499	peak8919	promoter-TSS (NM_004860)	-203	NM_004860	9513	NM_004860	ENSG00000129245	FXR2	FMR1L2|FXR2P	FMR1 autosomal homolog 2	protein-coding	promoter-TSS
chr7	73705601	73708399	peak4379	intron (NM_001165903, intron 3 of 9)	-4317	NR_036247	100422948	NR_036247	ENSG00000265724	MIR4284	mir-4284	microRNA 4284	ncRNA	intron
chr6	33276001	33278799	peak3667	promoter-TSS (NM_003782)	277	NM_003782	8705	NM_003782	ENSG00000235863	B3GALT4	BETA3GALT4|GALT2|GALT4	beta-1,3-galactosyltransferase 4	protein-coding	promoter-TSS
chr6	27176401	27179199	peak3533	Intergenic	30174	NR_036096	100422934	NR_036096	ENSG00000265565	MIR3143	mir-3143	microRNA 3143	ncRNA	Intergenic
chr16	88648801	88651599	peak8738	promoter-TSS (NM_000101)	853	NM_000101	1535	NM_000101	ENSG00000051523	CYBA	CGD4|p22-PHOX	cytochrome b-245 alpha chain	protein-coding	promoter-TSS
chr16	87391101	87393899	peak8704	promoter-TSS (NM_022818)	164	NM_022818	81631	NM_022818	ENSG00000140941	MAP1LC3B	ATG8F|LC3B|MAP1A/1BLC3|MAP1LC3B-a	microtubule associated protein 1 light chain 3 beta	protein-coding	promoter-TSS
chr6	26554301	26557099	peak3523	Intergenic	-13624	NR_134611	105374988	NR_134611	ENSG00000284607	LOC105374988	-	uncharacterized LOC105374988	ncRNA	Intergenic
chr6	136790701	136793399	peak3974	promoter-TSS (NM_005923)	427	NM_005923	4217	NM_005923	ENSG00000197442	MAP3K5	ASK1|MAPKKK5|MEKK5	mitogen-activated protein kinase kinase kinase 5	protein-coding	promoter-TSS
chr19	8354201	8356899	peak9981	Intergenic	-8605	NM_001039667	51129	NM_016109	ENSG00000167772	ANGPTL4	ARP4|FIAF|HARP|HFARP|NL2|PGAR|TGQTL|UNQ171|pp1158	angiopoietin like 4	protein-coding	Intergenic
chr16	75244301	75246999	peak8636	intron (NM_001170715, intron 1 of 6)	2501	NM_001170719	9564	NM_014567	ENSG00000050820	BCAR1	CAS|CAS1|CASS1|CRKAS|P130Cas	BCAR1 scaffold protein, Cas family member	protein-coding	intron
chr11	65506701	65509399	peak6461	promoter-TSS (NR_145459)	-618	NR_145459	109136579	NR_145459	ENSG00000289740	TALAM1	-	TALAM1 transcript, MALAT1 antisense RNA	ncRNA	promoter-TSS
chrX	40097501	40100199	peak11342	promoter-TSS (NM_001123385)	-892	NM_001123385	54880	NM_017745	ENSG00000183337	BCOR	ANOP2|MAA2|MCOPS2	BCL6 corepressor	protein-coding	promoter-TSS
chr6	138691301	138693999	peak3984	promoter-TSS (NR_033896)	982	NR_033896	441172	NR_033896		NHSL1-AS1	-	NHSL1 antisense RNA 1	ncRNA	promoter-TSS
chr6	30555101	30557799	peak3605	promoter-TSS (NM_001077497)	-259	NM_001077497	80742	NM_025263	ENSG00000204576	PRR3	CAT56	proline rich 3	protein-coding	promoter-TSS
chr17	7582201	7584899	peak8917	promoter-TSS (NR_136403)	-32	NR_136403	100996842	NM_001322800	ENSG00000233223	MPDU1-AS1	-	MPDU1 antisense RNA 1	ncRNA	promoter-TSS
chr8	102410601	102413299	peak5114	promoter-TSS (NR_168428)	-389	NR_168428	105375683	NR_168428		LOC105375683	-	uncharacterized LOC105375683	ncRNA	promoter-TSS
chr17	63773101	63775799	peak9369	promoter-TSS (NM_007372)	261	NM_007372	11325	NM_007372	ENSG00000198231	DDX42	DDX42P|RHELP|RNAHP|SF3B8|SF3b125	DEAD-box helicase 42	protein-coding	promoter-TSS
chr6	13813201	13815899	peak3457	promoter-TSS (NM_001031713)	10	NM_001031713	63933	NM_022102	ENSG00000050393	MCUR1	C6orf79|CCDC90A|FMP32	mitochondrial calcium uniporter regulator 1	protein-coding	promoter-TSS
chr5	74639801	74642499	peak2981	promoter-TSS (NR_046318)	274	NR_046318	8507	NM_003633	ENSG00000171617	ENC1	CCL28|ENC-1|KLHL35|KLHL37|NRPB|PIG10|TP53I10	ectodermal-neural cortex 1	protein-coding	promoter-TSS
chr2	20665301	20667999	peak1036	promoter-TSS (NM_182828)	-494	NM_182828	151449	NM_182828	ENSG00000143869	GDF7	BMP12	growth differentiation factor 7	protein-coding	promoter-TSS
chr4	7042401	7045099	peak2485	promoter-TSS (NM_152293)	378	NM_152293	93624	NM_152293	ENSG00000173011	TADA2B	ADA2(beta)|ADA2B	transcriptional adaptor 2B	protein-coding	promoter-TSS
chr10	43395601	43398299	peak5989	promoter-TSS (NM_001098208)	-119	NM_001098208	3185	NM_004966	ENSG00000169813	HNRNPF	HNRPF|OK/SW-cl.23|mcs94-1	heterogeneous nuclear ribonucleoprotein F	protein-coding	promoter-TSS
chr1	44806401	44809099	peak372	promoter-TSS (NM_001377534)	-399	NM_001377534	343521	NM_001013632	ENSG00000188396	DYNLT4	TCTEX1D4	dynein light chain Tctex-type 4	protein-coding	promoter-TSS
chr16	31457801	31460499	peak8497	promoter-TSS (NM_024742)	154	NM_024742	79798	NM_024742	ENSG00000140691	ARMC5	AIMAH2	armadillo repeat containing 5	protein-coding	promoter-TSS
chr3	129182101	129184799	peak2155	promoter-TSS (NM_001127196)	446	NM_001127196	7555	NM_003418	ENSG00000169714	CNBP	CNBP1|DM2|PROMM|RNF163|ZCCHC22|ZNF9	CCHC-type zinc finger nucleic acid binding protein	protein-coding	promoter-TSS
chr6	63571701	63574399	peak3811	promoter-TSS (NR_169596)	570	NR_169596	7803	NM_003463	ENSG00000112245	PTP4A1	HH72|PRL-1|PRL1|PTP(CAAX1)|PTPCAAX1	protein tyrosine phosphatase 4A1	protein-coding	promoter-TSS
chr4	173369401	173372099	peak2771	promoter-TSS (NM_003864)	-204	NM_003864	8819	NM_003864	ENSG00000164105	SAP30	-	Sin3A associated protein 30	protein-coding	promoter-TSS
chr19	34480701	34483399	peak10243	promoter-TSS (NM_001080436)	292	NM_001080436	126374	NM_001080436	ENSG00000142279	WTIP	-	WT1 interacting protein	protein-coding	promoter-TSS
chr6	3750001	3752699	peak3408	promoter-TSS (NM_183373)	363	NM_183373	221749	NM_183373	ENSG00000168994	PXDC1	C6orf145	PX domain containing 1	protein-coding	promoter-TSS
chr14	75293501	75296199	peak7695	promoter-TSS (NR_038421)	446	NR_038421	731223	NR_038421		LINC01220	-	long intergenic non-protein coding RNA 1220	ncRNA	promoter-TSS
chr22	50268501	50271199	peak11306	promoter-TSS (NM_002751)	530	NM_002751	5600	NM_002751	ENSG00000185386	MAPK11	P38B|P38BETA2|PRKM11|SAPK2|SAPK2B|p38-2|p38Beta	mitogen-activated protein kinase 11	protein-coding	promoter-TSS
chr14	105299401	105302099	peak7871	promoter-TSS (NM_001243127)	-24	NM_001243127	23241	NM_015197	ENSG00000179364	PACS2	DEE66|EIEE66|PACS-2|PACS1L	phosphofurin acidic cluster sorting protein 2	protein-coding	promoter-TSS
chr22	39309801	39312499	peak11212	Intergenic	2761	NR_000028	116938	NR_000028	ENSG00000209480	SNORD83B	RNU83B|U83B	small nucleolar RNA, C/D box 83B	snoRNA	Intergenic
chr7	66994501	66997199	peak4355	promoter-TSS (NM_016038)	-264	NM_016038	51119	NM_016038	ENSG00000126524	SBDS	CGI-97|SDO1|SDS|SWDS	SBDS ribosome maturation factor	protein-coding	promoter-TSS
chr2	231713101	231715799	peak1693	promoter-TSS (NR_128710)	1136	NR_128710	103504734	NR_128710	ENSG00000283475	MIR1244-4	hsa-mir-1244-4	microRNA 1244-4	ncRNA	promoter-TSS
chr20	35311001	35313699	peak10677	intron (NM_199487, intron 7 of 8)	-19925	NM_178468	128876	NM_178468	ENSG00000125998	FAM83C	C20orf128|dJ614O4.7	family with sequence similarity 83 member C	protein-coding	intron
chr19	2461101	2463799	peak9876	promoter-TSS (NR_134931)	-265	NR_134931	101928602	NR_134931	ENSG00000267201	LINC01775	-	long intergenic non-protein coding RNA 1775	ncRNA	promoter-TSS
chr4	3291801	3294499	peak2445	Intergenic	-20997	NM_198229	6002	NM_002926	ENSG00000159788	RGS12	-	regulator of G protein signaling 12	protein-coding	Intergenic
chr16	67561501	67564199	peak8577	promoter-TSS (NM_006565)	324	NM_006565	10664	NM_006565	ENSG00000102974	CTCF	CFAP108|FAP108|MRD21	CCCTC-binding factor	protein-coding	promoter-TSS
chr17	48046901	48049599	peak9217	promoter-TSS (NM_001330262)	-109	NM_001330262	4779	NM_003204	ENSG00000082641	NFE2L1	LCR-F1|NRF-1|NRF1|TCF11	NFE2 like bZIP transcription factor 1	protein-coding	promoter-TSS
chr14	35533001	35535699	peak7544	promoter-TSS (NM_032594)	186	NM_032594	84684	NM_032594	ENSG00000168348	INSM2	IA-6|IA6|mlt1	INSM transcriptional repressor 2	protein-coding	promoter-TSS
chr2	86440501	86443199	peak1302	promoter-TSS (NM_001146688)	389	NM_001146688	55818	NM_018433	ENSG00000115548	KDM3A	JHDM2A|JHMD2A|JMJD1|JMJD1A|TSGA	lysine demethylase 3A	protein-coding	promoter-TSS
chrX	40012701	40015399	peak11341	Intergenic	83908	NM_017745	54880	NM_017745	ENSG00000183337	BCOR	ANOP2|MAA2|MCOPS2	BCL6 corepressor	protein-coding	Intergenic
chr2	96815101	96817799	peak1343	promoter-TSS (NM_199078)	182	NM_199078	26505	NM_017623	ENSG00000168763	CNNM3	ACDP3	cyclin and CBS domain divalent metal cation transport mediator 3	protein-coding	promoter-TSS
chr12	121810501	121813199	peak7275	intron (NM_001353345, intron 6 of 16)	7841	NM_001353345	23067	NM_015048	ENSG00000139718	SETD1B	IDDSELD|KMT2G|Set1B	SET domain containing 1B, histone lysine methyltransferase	protein-coding	intron
chr8	22693301	22695999	peak4892	promoter-TSS (NM_004430)	-1170	NM_004430	1960	NM_004430	ENSG00000179388	EGR3	EGR-3|PILOT	early growth response 3	protein-coding	promoter-TSS
chr7	151875201	151877899	peak4795	promoter-TSS (NR_038926)	-492	NR_038926	100505483	NR_038926		PRKAG2-AS1	-	PRKAG2 antisense RNA 1	ncRNA	promoter-TSS
chr12	50110601	50113299	peak6957	promoter-TSS (NM_001257134)	-286	NM_001257134	84987	NM_032901	ENSG00000178449	COX14	C12orf62|MC4DN10|PCAG1	cytochrome c oxidase assembly factor COX14	protein-coding	promoter-TSS
chr16	1825801	1828499	peak8299	promoter-TSS (NM_001286249)	44	NM_001286249	3029	NM_005326	ENSG00000063854	HAGH	GLO2|GLX2|GLXII|HAGH1	hydroxyacylglutathione hydrolase	protein-coding	promoter-TSS
chr2	47782001	47784699	peak1159	promoter-TSS (NM_000179)	205	NM_000179	2956	NM_000179	ENSG00000116062	MSH6	GTBP|GTMBP|HNPCC5|HSAP|LYNCH5|MMRCS3|MSH-6|p160	mutS homolog 6	protein-coding	promoter-TSS
chr17	47648801	47651499	peak9206	promoter-TSS (NM_002265)	231	NM_002265	3837	NM_002265	ENSG00000108424	KPNB1	IMB1|IPO1|IPOB|Impnb|NTF97	karyopherin subunit beta 1	protein-coding	promoter-TSS
chr8	142402101	142404799	peak5216	promoter-TSS (NM_001366904)	-268	NM_001366904	203062	NM_145003	ENSG00000171045	TSNARE1	-	t-SNARE domain containing 1	protein-coding	promoter-TSS
chr17	7219301	7221999	peak8890	promoter-TSS (NM_001321074)	-600	NM_001321074	1742	NM_001365	ENSG00000132535	DLG4	MRD62|PSD95|SAP-90|SAP90	discs large MAGUK scaffold protein 4	protein-coding	promoter-TSS
chr8	95267901	95270599	peak5083	promoter-TSS (NM_001363260)	-49	NM_001363260	157657	NM_177965	ENSG00000156172	CFAP418	BBS21|C8orf37|CORD16|FAP418|MOT25|RP64|smalltalk	cilia and flagella associated protein 418	protein-coding	promoter-TSS
chr4	128060501	128063199	peak2723	promoter-TSS (NM_018078)	538	NM_018078	55132	NM_018078	ENSG00000138709	LARP1B	LARP2	La ribonucleoprotein 1B	protein-coding	promoter-TSS
chr12	132760201	132762899	peak7355	promoter-TSS (NM_015114)	282	NM_015114	23141	NM_015114	ENSG00000176915	ANKLE2	KIAA0692|LEMD7|Lem4|MCPH16	ankyrin repeat and LEM domain containing 2	protein-coding	promoter-TSS
chr5	65924301	65926999	peak2952	promoter-TSS (NM_001006600)	-904	NM_001006600	55914	NM_018695	ENSG00000112851	ERBIN	ERBB2IP|HEL-S-78|LAP2	erbb2 interacting protein	protein-coding	promoter-TSS
chr9	127979301	127981999	peak5662	promoter-TSS (NM_001035254)	339	NM_001035254	399665	NM_203305	ENSG00000167106	EEIG1	C9orf132|FAM102A|SYM-3A|bA203J24.7	estrogen-induced osteoclastogenesis regulator 1	protein-coding	promoter-TSS
chr6	27751901	27754599	peak3553	Intergenic	-8494	NR_038929	100131289	NR_038929		LOC100131289	-	uncharacterized LOC100131289	ncRNA	Intergenic
chr6	28922201	28924899	peak3586	promoter-TSS (NM_006510)	435	NM_006510	5987	NM_006510	ENSG00000204713	TRIM27	RFP|RNF76	tripartite motif containing 27	protein-coding	promoter-TSS
chr4	7067001	7069699	peak2486	promoter-TSS (NM_025196)	-286	NM_025196	80273	NM_025196	ENSG00000109519	GRPEL1	GrpE|HMGE|mt-GrpE#1	GrpE like 1, mitochondrial	protein-coding	promoter-TSS
chr1	2545401	2548099	peak56	Intergenic	-9615	NM_003820	8764	NM_003820	ENSG00000157873	TNFRSF14	ATAR|CD270|HVEA|HVEM|LIGHTR|TR2	TNF receptor superfamily member 14	protein-coding	Intergenic
chr19	19404801	19407499	peak10190	promoter-TSS (NM_001384533)	475	NM_001384533	54815	NM_017660	ENSG00000167491	GATAD2A	p66alpha	GATA zinc finger domain containing 2A	protein-coding	promoter-TSS
chr11	62664401	62667099	peak6400	promoter-TSS (NR_004390)	328	NR_004390	692158	NR_004390	ENSG00000206597	SNORA57	U99	small nucleolar RNA, H/ACA box 57	snoRNA	promoter-TSS
chr18	12307301	12309999	peak9649	promoter-TSS (NM_001303528)	409	NM_001303528	84617	NM_032525	ENSG00000176014	TUBB6	FPVEPD|HsT1601|TUBB-5	tubulin beta 6 class V	protein-coding	promoter-TSS
chr16	30368801	30371499	peak8466	promoter-TSS (NM_015527)	344	NM_015527	26000	NM_015527	ENSG00000169221	TBC1D10B	EPI64B|FP2461	TBC1 domain family member 10B	protein-coding	promoter-TSS
chr4	1511401	1514099	peak2398	Intergenic	-106308	NM_001290079	54729	NM_001290079	ENSG00000235608	NKX1-1	HSPX153|NKX-1.1|SAX2	NK1 homeobox 1	protein-coding	Intergenic
chr10	78972501	78975199	peak6072	intron (NR_015429, intron 3 of 7)	93598	NR_015429	283050	NR_015429	ENSG00000224596	ZMIZ1-AS1	-	ZMIZ1 antisense RNA 1	ncRNA	intron
chr3	50258901	50261599	peak2001	TTS (NM_001166425)	7121	NR_110702	101928931	NR_110702		SEMA3B-AS1	-	SEMA3B antisense RNA 1 (head to head)	ncRNA	TTS
chr9	97982701	97985399	peak5531	promoter-TSS (NM_006401)	709	NM_006401	10541	NM_006401	ENSG00000136938	ANP32B	APRIL|PHAPI2|SSP29	acidic nuclear phosphoprotein 32 family member B	protein-coding	promoter-TSS
chr12	1473601	1476299	peak6731	intron (NM_178039, intron 17 of 17)	-25541	NR_028415	100292680	NR_028415	ENSG00000249628	LINC00942	-	long intergenic non-protein coding RNA 942	ncRNA	intron
chr9	111482101	111484799	peak5555	promoter-TSS (NM_001364930)	112	NM_001364930	23392	NM_001080398	ENSG00000136813	ECPAS	ECM29|KIAA0368	Ecm29 proteasome adaptor and scaffold	protein-coding	promoter-TSS
chr9	97853001	97855699	peak5528	promoter-TSS (NM_004473)	1124	NM_004473	2304	NM_004473	ENSG00000178919	FOXE1	BAMLAZ|FKHL15|FOXE2|HFKH4|HFKL5|NMTC4|TITF2|TTF-2|TTF2	forkhead box E1	protein-coding	promoter-TSS
chr8	143912401	143915099	peak5274	Intergenic	25847	NM_201384	5339	NM_000445	ENSG00000178209	PLEC	EBS1|EBS5A|EBS5B|EBS5C|EBS5D|EBSMD|EBSND|EBSO|EBSOG|EBSPA|HD1|LGMD2Q|LGMDR17|PCN|PLEC1|PLEC1b|PLTN	plectin	protein-coding	Intergenic
chr7	100825801	100828499	peak4549	promoter-TSS (NM_001363494)	281	NM_001363494	56996	NM_020246	ENSG00000146828	SLC12A9	CCC6|CIP1|WO3.3|hCCC6	solute carrier family 12 member 9	protein-coding	promoter-TSS
chr6	157146701	157149399	peak4060	intron (NM_001371656, intron 9 of 20)	111623	NM_001363725	57492	NM_017519	ENSG00000049618	ARID1B	6A3-5|BAF250B|BRIGHT|CSS1|DAN15|ELD/OSA1|MRD12|OSA2|P250R|SMARCF2	AT-rich interaction domain 1B	protein-coding	intron
chr2	96264901	96267599	peak1335	promoter-TSS (NM_004804)	25	NM_004804	9391	NM_004804	ENSG00000144021	CIAO1	CIA1|WDR39	cytosolic iron-sulfur assembly component 1	protein-coding	promoter-TSS
chr22	38397001	38399699	peak11196	promoter-TSS (NM_001289912)	565	NM_001289912	102800317	NM_001289912	ENSG00000283900	TPTEP2-CSNK1E	LOC400927-CSNK1E	TPTEP2-CSNK1E readthrough	protein-coding	promoter-TSS
chr14	99479601	99482299	peak7764	promoter-TSS (NM_199123)	-91	NM_199123	84193	NM_032233	ENSG00000183576	SETD3	C14orf154|hSETD3	SET domain containing 3, actin N3(tau)-histidine methyltransferase	protein-coding	promoter-TSS
chr6	30681801	30684499	peak3612	intron (NM_133471, intron 1 of 2).5	3495	NM_133471	170954	NM_133471	ENSG00000146112	PPP1R18	HKMT1098|KIAA1949	protein phosphatase 1 regulatory subunit 18	protein-coding	intron
chr1	153985501	153988199	peak661	promoter-TSS (NR_073553)	-511	NR_073553	5872	NM_002870	ENSG00000143545	RAB13	GIG4	RAB13, member RAS oncogene family	protein-coding	promoter-TSS
chr2	207710401	207713099	peak1600	promoter-TSS (NM_001330218)	110	NM_001330218	151195	NM_152523	ENSG00000163249	CCNYL1	-	cyclin Y like 1	protein-coding	promoter-TSS
chr11	31809401	31812099	peak6323	promoter-TSS (NM_001368916)	371	NM_001368916	5080	NM_000280	ENSG00000007372	PAX6	AN|AN1|AN2|ASGD5|D11S812E|FVH1|MGDA|WAGR	paired box 6	protein-coding	promoter-TSS
chr3	4977701	4980399	peak1811	promoter-TSS (NM_003670)	-387	NM_003670	8553	NM_003670	ENSG00000134107	BHLHE40	BHLHB2|Clast5|DEC1|HLHB2|SHARP-2|SHARP2|STRA13|Stra14	basic helix-loop-helix family member e40	protein-coding	promoter-TSS
chr12	10721501	10724199	peak6821	promoter-TSS (NM_003651)	473	NM_003651	8531	NM_003651	ENSG00000060138	YBX3	CSDA|CSDA1|DBPA|ZONAB	Y-box binding protein 3	protein-coding	promoter-TSS
chr19	55080401	55083099	peak10484	promoter-TSS (NM_017729)	1358	NM_017729	54869	NM_017729	ENSG00000131037	EPS8L1	DRC3|EPS8R1|PP10566	EPS8 signaling adaptor L1	protein-coding	promoter-TSS
chr3	49468901	49471599	peak1984	promoter-TSS (NM_004393)	-17	NM_004393	1605	NM_004393	ENSG00000173402	DAG1	156DAG|A3a|AGRNR|DAG|LGMDR16|MDDGA9|MDDGC7|MDDGC9	dystroglycan 1	protein-coding	promoter-TSS
chr2	54723001	54725699	peak1170	promoter-TSS (NM_001039753)	-662	NM_001039753	400954	NM_001039753	ENSG00000214595	EML6	-	EMAP like 6	protein-coding	promoter-TSS
chr8	144290101	144292799	peak5302	promoter-TSS (NM_015201)	-12	NM_015201	23246	NM_015201	ENSG00000261236	BOP1	-	BOP1 ribosomal biogenesis factor	protein-coding	promoter-TSS
chr21	31557401	31560099	peak10942	promoter-TSS (NM_001353693)	337	NM_001353693	7074	NM_003253	ENSG00000156299	TIAM1	NEDLDS|TIAM-1	TIAM Rac1 associated GEF 1	protein-coding	promoter-TSS
chr17	17590301	17592999	peak8995	promoter-TSS (NM_148172)	58	NM_148172	10400	NM_007169	ENSG00000133027	PEMT	PEAMT|PEMPT|PEMT2|PLMT|PNMT	phosphatidylethanolamine N-methyltransferase	protein-coding	promoter-TSS
chr19	14089201	14091899	peak10096	promoter-TSS (NM_138352)	201	NM_138352	90378	NM_138352	ENSG00000141858	SAMD1	-	sterile alpha motif domain containing 1	protein-coding	promoter-TSS
chr19	289801	292499	peak9775	promoter-TSS (NM_177543)	-11	NM_177543	8612	NM_003712	ENSG00000141934	PLPP2	LPP2|PAP-2c|PAP2-g|PPAP2C	phospholipid phosphatase 2	protein-coding	promoter-TSS
chr2	84969901	84972599	peak1284	promoter-TSS (NM_020122)	89	NM_020122	56888	NM_020122	ENSG00000176407	KCMF1	DEBT91|FIGC|PCMF|ZZZ1	potassium channel modulatory factor 1	protein-coding	promoter-TSS
chr8	73974701	73977399	peak5027	promoter-TSS (NR_033334)	-92	NR_033334	54968	NM_017866	ENSG00000175606	TMEM70	MC5DN2	transmembrane protein 70	protein-coding	promoter-TSS
chr21	33641301	33643999	peak10956	promoter-TSS (NM_001331009)	149	NM_001331009	6453	NM_003024	ENSG00000205726	ITSN1	ITSN|SH3D1A|SH3P17	intersectin 1	protein-coding	promoter-TSS
chr6	21587001	21589699	peak3488	Intergenic	-5401	NM_003107	6659	NM_003107	ENSG00000124766	SOX4	CSS10|EVI16	SRY-box transcription factor 4	protein-coding	Intergenic
chr5	138177801	138180499	peak3135	promoter-TSS (NM_005733)	38	NM_005733	10112	NM_005733	ENSG00000112984	KIF20A	MKLP2|RAB6KIFL|RCM6	kinesin family member 20A	protein-coding	promoter-TSS
chr6	152982101	152984799	peak4046	promoter-TSS (NM_001142522)	129	NM_001142522	26271	NM_012177	ENSG00000112029	FBXO5	EMI1|FBX5|Fbxo31	F-box protein 5	protein-coding	promoter-TSS
chrX	149938201	149940899	peak11423	promoter-TSS (NR_027456)	1002	NR_027456	100272228	NR_027456	ENSG00000235703	EOLA2-DT	LINC00894	EOLA2 divergent transcript	ncRNA	promoter-TSS
chr17	75524501	75527199	peak9448	promoter-TSS (NM_001015002)	148	NM_001015002	3993	NM_004524	ENSG00000073350	LLGL2	HGL|Hugl-2|LGL2	LLGL scribble cell polarity complex component 2	protein-coding	promoter-TSS
chr19	18152101	18154799	peak10157	promoter-TSS (NM_005027)	287	NM_005027	5296	NM_005027	ENSG00000105647	PIK3R2	MPPH|MPPH1|P85B|p85|p85-BETA|p85beta	phosphoinositide-3-kinase regulatory subunit 2	protein-coding	promoter-TSS
chr8	140456701	140459399	peak5191	promoter-TSS (NM_001160372)	-306	NM_001160372	83696	NM_031466	ENSG00000167632	TRAPPC9	IBP|IKBKBBP|MRT13|NIBP|T1|TRS120	trafficking protein particle complex subunit 9	protein-coding	promoter-TSS
chr10	32980301	32982999	peak5973	Intergenic	-23420	NM_002211	3688	NM_002211	ENSG00000150093	ITGB1	CD29|FNRB|GPIIA|MDF2|MSK12|VLA-BETA|VLAB	integrin subunit beta 1	protein-coding	Intergenic
chr7	77536401	77539099	peak4440	promoter-TSS (NM_001131008)	-293	NM_001131008	5782	NM_002835	ENSG00000127947	PTPN12	PTP-PEST|PTPG1	protein tyrosine phosphatase non-receptor type 12	protein-coding	promoter-TSS
chr17	7306601	7309299	peak8899	promoter-TSS (NM_001143761)	-19	NM_001143761	1984	NM_001970	ENSG00000132507	EIF5A	EIF-5A|EIF5A1|FABAS|eIF-4D|eIF5AI	eukaryotic translation initiation factor 5A	protein-coding	promoter-TSS
chr5	154856901	154859599	peak3255	promoter-TSS (NM_001301083)	1	NM_001301083	9337	NM_004779	ENSG00000155508	CNOT8	CAF1|CALIF|Caf1b|POP2|hCAF1	CCR4-NOT transcription complex subunit 8	protein-coding	promoter-TSS
chr8	141127201	141129899	peak5201	promoter-TSS (NM_014957)	-39	NM_014957	22898	NM_014957	ENSG00000105339	DENND3	-	DENN domain containing 3	protein-coding	promoter-TSS
chr6	79076501	79079199	peak3835	promoter-TSS (NM_017934)	404	NM_017934	55023	NM_017934	ENSG00000146247	PHIP	BRWD2|CHUJANS|DCAF14|DIDOD|WDR11|ndrp	pleckstrin homology domain interacting protein	protein-coding	promoter-TSS
chr5	98772201	98774899	peak3044	promoter-TSS (NM_001366508)	-113	NM_001366508	285704	NM_173670	ENSG00000174136	RGMB	DRAGON	repulsive guidance molecule BMP co-receptor b	protein-coding	promoter-TSS
chr7	66739901	66742599	peak4352	promoter-TSS (NM_001367734)	517	NM_001367734	27342	NM_014504	ENSG00000154710	RABGEF1	RABEX5|RAP1|rabex-5	RAB guanine nucleotide exchange factor 1	protein-coding	promoter-TSS
chr1	153921301	153923999	peak655	promoter-TSS (NM_020699)	322	NM_020699	57459	NM_020699	ENSG00000143614	GATAD2B	GANDS|MRD18|P66beta|p68	GATA zinc finger domain containing 2B	protein-coding	promoter-TSS
chr2	112054001	112056699	peak1382	promoter-TSS (NM_032824)	81	NM_032824	84910	NM_032824	ENSG00000153214	TMEM87B	-	transmembrane protein 87B	protein-coding	promoter-TSS
chr2	235669001	235671699	peak1736	intron (NM_001037131, intron 1 of 17)	-152429	NR_146582	27321	NR_146582		TNRC17	CAGL234	trinucleotide repeat containing 17	ncRNA	intron
chr15	40280901	40283599	peak7948	promoter-TSS (NM_001190479)	336	NM_001190479	100131244	NM_001190479	ENSG00000230778	ANKRD63	-	ankyrin repeat domain 63	protein-coding	promoter-TSS
chr13	27619901	27622599	peak7384	promoter-TSS (NM_001374407)	507	NM_001374407	51082	NM_015972	ENSG00000186184	POLR1D	AC19|POLR1C|RPA16|RPA9|RPAC2|RPC16|RPO1-3|TCS2	RNA polymerase I and III subunit D	protein-coding	promoter-TSS
chr19	616201	618899	peak9786	TTS (NM_001194)	15987	NM_005035	5442	NM_005035	ENSG00000099821	POLRMT	APOLMT|COXPD55|MTRNAP|MTRPOL|h-mtRPOL	RNA polymerase mitochondrial	protein-coding	TTS
chr9	136362201	136364899	peak5817	promoter-TSS (NR_073565)	194	NR_073565	728489	NM_001080849	ENSG00000213221	DNLZ	C9orf151|HEP|HEP1|TIMM15|ZIM17|bA413M3.2	DNL-type zinc finger	protein-coding	promoter-TSS
chr22	46052501	46055199	peak11279	promoter-TSS (NR_027034)	4	NR_027034	150381	NR_027034		PRR34-AS1	-	PRR34 antisense RNA 1	ncRNA	promoter-TSS
chr20	62142101	62144799	peak10842	promoter-TSS (NM_002792)	-56	NM_002792	5688	NM_002792	ENSG00000101182	PSMA7	C6|HEL-S-276|HSPC|RC6-1|XAPC7	proteasome 20S subunit alpha 7	protein-coding	promoter-TSS
chr3	50297901	50300599	peak2005	promoter-TSS (NM_003549)	155	NM_003549	8372	NM_003549	ENSG00000186792	HYAL3	HYAL-3|LUCA-3|LUCA3	hyaluronidase 3	protein-coding	promoter-TSS
chr17	48482001	48484699	peak9222	Intergenic	38517	NR_110804	101927166	NR_110804		LOC101927166	-	uncharacterized LOC101927166	ncRNA	Intergenic
chr12	30794501	30797199	peak6883	promoter-TSS (NR_040245)	169	NR_040245	100287314	NR_040245		LINC00941	lncIAPF|lncRNA-MUF	long intergenic non-protein coding RNA 941	ncRNA	promoter-TSS
chr14	89954301	89956999	peak7727	promoter-TSS (NM_001330205)	-277	NM_001330205	55775	NM_018319	ENSG00000042088	TDP1	-	tyrosyl-DNA phosphodiesterase 1	protein-coding	promoter-TSS
chr5	91379701	91382399	peak3027	promoter-TSS (NR_027435)	703	NR_027435	100129716	NR_027435	ENSG00000281357	ARRDC3-AS1	-	ARRDC3 antisense RNA 1	ncRNA	promoter-TSS
chr8	55879201	55881899	peak4982	promoter-TSS (NM_001111097)	715	NM_001111097	4067	NM_002350	ENSG00000254087	LYN	JTK8|SAIDV|p53Lyn|p56Lyn	LYN proto-oncogene, Src family tyrosine kinase	protein-coding	promoter-TSS
chr7	100100101	100102799	peak4522	promoter-TSS (NM_005916)	-53	NM_005916	4176	NM_005916	ENSG00000166508	MCM7	CDC47|MCM2|P1.1-MCM3|P1CDC47|P85MCM|PNAS146|PPP1R104	minichromosome maintenance complex component 7	protein-coding	promoter-TSS
chr19	33063301	33065999	peak10231	promoter-TSS (NM_033103)	238	NM_033103	85415	NM_033103	ENSG00000131941	RHPN2	P76RBE|RHOBP	rhophilin Rho GTPase binding protein 2	protein-coding	promoter-TSS
chr17	1722701	1725399	peak8836	promoter-TSS (NM_001163811)	-654	NM_001163811	124997	NM_152348	ENSG00000167716	WDR81	CAMRQ2|CHMRQ|HYC3|PPP1R166|SORF-2	WD repeat domain 81	protein-coding	promoter-TSS
chr5	137752901	137755599	peak3133	promoter-TSS (NM_006805)	113	NM_006805	10949	NM_006805	ENSG00000177733	HNRNPA0	HNRPA0	heterogeneous nuclear ribonucleoprotein A0	protein-coding	promoter-TSS
chr17	76735701	76738399	peak9482	promoter-TSS (NM_001195427)	281	NM_001195427	6427	NM_003016	ENSG00000161547	SRSF2	PR264|SC-35|SC35|SFRS2|SFRS2A|SRp30b	serine and arginine rich splicing factor 2	protein-coding	promoter-TSS
chr8	142726201	142728899	peak5228	promoter-TSS (NM_001363000)	327	NM_001363000	51337	NM_016647	ENSG00000130193	THEM6	C8orf55|DSCD75	thioesterase superfamily member 6	protein-coding	promoter-TSS
chr8	144516101	144518799	peak5324	promoter-TSS (NM_004260)	383	NM_004260	9401	NM_004260	ENSG00000160957	RECQL4	RECQ4	RecQ like helicase 4	protein-coding	promoter-TSS
chr7	149125401	149128099	peak4752	promoter-TSS (NM_020781)	342	NM_020781	57541	NM_020781	ENSG00000197024	ZNF398	P51|P71|ZER6	zinc finger protein 398	protein-coding	promoter-TSS
chr1	2528601	2531299	peak55	promoter-TSS (NM_001010926)	313	NM_001010926	388585	NM_001010926	ENSG00000197921	HES5	bHLHb38	hes family bHLH transcription factor 5	protein-coding	promoter-TSS
chr6	32852501	32855199	peak3660	promoter-TSS (NM_000593)	-146	NM_000593	6890	NM_000593	ENSG00000168394	TAP1	ABC17|ABCB2|APT1|D6S114E|PSF-1|PSF1|RING4|TAP1*0102N|TAP1N	transporter 1, ATP binding cassette subfamily B member	protein-coding	promoter-TSS
chr1	54405901	54408599	peak416	promoter-TSS (NM_001009955)	-856	NM_001009955	23648	NM_018070	ENSG00000157216	SSBP3	CSDP|SSDP|SSDP1	single stranded DNA binding protein 3	protein-coding	promoter-TSS
chr6	148177501	148180199	peak4019	Intergenic	-93478	NM_001346505	23328	NM_015278	ENSG00000111961	SASH1	CAPOK|DUH|DUH1|SH3D6A|dJ323M4.1	SAM and SH3 domain containing 1	protein-coding	Intergenic
chr2	64652801	64655399	peak1199	promoter-TSS (NM_014755)	-187	NM_014755	9792	NM_014755	ENSG00000179833	SERTAD2	Sei-2|TRIP-Br2|TRIPBR2	SERTA domain containing 2	protein-coding	promoter-TSS
chr7	157440401	157442999	peak4826	Intergenic	-24531	NR_110157	101927914	NR_110157	ENSG00000234210	LOC101927914	-	uncharacterized LOC101927914	ncRNA	Intergenic
chr5	142324401	142326999	peak3187	promoter-TSS (NR_120664)	407	NR_120664	101926941	NR_120664	ENSG00000231185	SPRY4-AS1	THCAT68	SPRY4 antisense RNA 1	ncRNA	promoter-TSS
chr4	1579101	1581699	peak2399	Intergenic	103591	NM_001013622	152877	NM_001013622	ENSG00000174137	FAM53A	DNTNP	family with sequence similarity 53 member A	protein-coding	Intergenic
chr3	150761701	150764299	peak2235	promoter-TSS (NM_005067)	169	NM_005067	6478	NM_005067	ENSG00000181788	SIAH2	hSiah2	siah E3 ubiquitin protein ligase 2	protein-coding	promoter-TSS
chrX	40107101	40109699	peak11345	intron (NM_001123384, intron 1 of 13)	-10442	NM_001123385	54880	NM_017745	ENSG00000183337	BCOR	ANOP2|MAA2|MCOPS2	BCL6 corepressor	protein-coding	intron
chr2	212536501	212539099	peak1608	promoter-TSS (NM_001042599)	828	NM_001042599	2066	NM_005235	ENSG00000178568	ERBB4	ALS19|HER4|p180erbB4	erb-b2 receptor tyrosine kinase 4	protein-coding	promoter-TSS
chr19	3984501	3987099	peak9916	promoter-TSS (NM_001961)	-337	NM_001961	1938	NM_001961	ENSG00000167658	EEF2	EEF-2|EF-2|EF2|SCA26	eukaryotic translation elongation factor 2	protein-coding	promoter-TSS
chr6	37169101	37171699	peak3716	promoter-TSS (NM_002648)	248	NM_002648	5292	NM_002648	ENSG00000137193	PIM1	PIM	Pim-1 proto-oncogene, serine/threonine kinase	protein-coding	promoter-TSS
chr1	243849001	243851599	peak944	promoter-TSS (NM_005465)	-57	NM_005465	10000	NM_005465	ENSG00000117020	AKT3	MPPH|MPPH2|PKB-GAMMA|PKBG|PRKBG|RAC-PK-gamma|RAC-gamma|STK-2	AKT serine/threonine kinase 3	protein-coding	promoter-TSS
chr9	130833701	130836299	peak5736	promoter-TSS (NM_005157)	-254	NM_005157	25	NM_005157	ENSG00000097007	ABL1	ABL|BCR-ABL|CHDSKM|JTK7|bcr/abl|c-ABL|c-ABL1|p150|v-abl	ABL proto-oncogene 1, non-receptor tyrosine kinase	protein-coding	promoter-TSS
chr17	7560001	7562599	peak8915	promoter-TSS (NM_015670)	-619	NM_015670	26168	NM_015670	ENSG00000161956	SENP3	SMT3IP1|SSP3|Ulp1	SUMO specific peptidase 3	protein-coding	promoter-TSS
chr2	240368301	240370899	peak1770	Intergenic	-66063	NM_002081	2817	NM_002081	ENSG00000063660	GPC1	glypican	glypican 1	protein-coding	Intergenic
chr1	150973301	150975899	peak629	promoter-TSS (NM_022075)	235	NM_022075	29956	NM_013384	ENSG00000143418	CERS2	L3|LASS2|SP260|TMSG1	ceramide synthase 2	protein-coding	promoter-TSS
chr20	63940101	63942699	peak10907	promoter-TSS (NR_031735)	144	NR_031735	100302137	NR_031735	ENSG00000284433	MIR1914	MIRN1914|hsa-mir-1914	microRNA 1914	ncRNA	promoter-TSS
chr4	15653901	15656499	peak2524	promoter-TSS (NM_012161)	157	NM_012161	26234	NM_012161	ENSG00000118564	FBXL5	FBL4|FBL5|FLR1	F-box and leucine rich repeat protein 5	protein-coding	promoter-TSS
chr8	23527801	23530399	peak4898	promoter-TSS (NM_001317814)	144	NM_001317814	51312	NM_016612	ENSG00000147454	SLC25A37	HT015|MFRN|MFRN1|MSC|MSCP|PRO1278|PRO1584|PRO2217	solute carrier family 25 member 37	protein-coding	promoter-TSS
chr4	42150501	42153099	peak2580	promoter-TSS (NM_207406)	855	NM_207406	389206	NM_207406	ENSG00000188848	BEND4	CCDC4	BEN domain containing 4	protein-coding	promoter-TSS
chr16	69328701	69331299	peak8595	promoter-TSS (NM_022341)	588	NM_022341	64146	NM_022341	ENSG00000258429	PDF	-	peptide deformylase, mitochondrial	protein-coding	promoter-TSS
chr6	135180301	135182899	peak3969	promoter-TSS (NR_134960)	292	NR_134960	4602	NM_005375	ENSG00000118513	MYB	Cmyb|c-myb|c-myb_CDS|efg	MYB proto-oncogene, transcription factor	protein-coding	promoter-TSS
chr6	2764201	2766799	peak3388	promoter-TSS (NM_020135)	107	NM_020135	56897	NM_020135	ENSG00000124535	WRNIP1	CFAP93|FAP93|WHIP|bA420G6.2	WRN helicase interacting protein 1	protein-coding	promoter-TSS
chr16	3003101	3005699	peak8342	Intergenic	5445	NR_110949	283875	NM_001396456	ENSG00000262152	GREP1	G029442|LA16c-380H5.1|LA16c-380H5.3|LINC00514	glycine rich extracellular protein 1	protein-coding	Intergenic
chr16	1781301	1783899	peak8298	promoter-TSS (NM_080861)	-29	NM_080861	90864	NM_080861	ENSG00000162032	SPSB3	C16orf31|SSB3	splA/ryanodine receptor domain and SOCS box containing 3	protein-coding	promoter-TSS
chr14	102316501	102319099	peak7800	promoter-TSS (NM_001385071)	294	NM_001385071	55778	NM_018335	ENSG00000022976	ZNF839	C14orf131	zinc finger protein 839	protein-coding	promoter-TSS
chr15	63046701	63049299	peak8047	promoter-TSS (NM_001330346)	-489	NM_001330346	7168	NM_000366	ENSG00000140416	TPM1	C15orf13|CMD1Y|CMH3|HEL-S-265|HTM-alpha|LVNC9|TMSA	tropomyosin 1	protein-coding	promoter-TSS
chr15	84980101	84982699	peak8190	promoter-TSS (NM_002605)	-456	NM_002605	5151	NM_002605	ENSG00000073417	PDE8A	HsT19550	phosphodiesterase 8A	protein-coding	promoter-TSS
chr14	105247601	105250199	peak7869	promoter-TSS (NM_033271)	367	NM_033271	90135	NM_033271	ENSG00000184887	BTBD6	BDPL	BTB domain containing 6	protein-coding	promoter-TSS
chr6	31817401	31819999	peak3641	TTS (NM_005345)	3157	NM_005345	3303	NM_005345	ENSG00000204389	HSPA1A	HEL-S-103|HSP70|HSP70-1|HSP70-1A|HSP70-2|HSP70.1|HSP70.2|HSP70I|HSP72|HSPA1	heat shock protein family A (Hsp70) member 1A	protein-coding	TTS
chr9	128190901	128193499	peak5668	promoter-TSS (NM_001257975)	-96	NM_001257975	25792	NM_012127	ENSG00000148337	CIZ1	LSFR1|NP94|ZNF356	CDKN1A interacting zinc finger protein 1	protein-coding	promoter-TSS
chr19	35868001	35870599	peak10258	promoter-TSS (NM_001024807)	726	NM_001024807	333	NM_005166	ENSG00000105290	APLP1	APLP	amyloid beta precursor like protein 1	protein-coding	promoter-TSS
chr15	92902601	92905199	peak8223	promoter-TSS (NR_036136)	-499	NR_036136	100422995	NR_036136	ENSG00000284324	MIR3175	mir-3175	microRNA 3175	ncRNA	promoter-TSS
chr16	84698701	84701299	peak8672	promoter-TSS (NM_001272075)	0	NM_001272075	9100	NM_005153	ENSG00000103194	USP10	UBPO	ubiquitin specific peptidase 10	protein-coding	promoter-TSS
chr9	130680501	130683099	peak5733	3' UTR (NM_021619, exon 5 of 5)	-11960	NM_001282709	23404	NM_014285	ENSG00000130713	EXOSC2	RRP4|Rrp4p|SHRF|hRrp4p|p7	exosome component 2	protein-coding	3' UTR
chr5	57172401	57174999	peak2935	promoter-TSS (NM_001331037)	-248	NM_001331037	65056	NM_022913	ENSG00000062194	GPBP1	GPBP|SSH6|VASCULIN	GC-rich promoter binding protein 1	protein-coding	promoter-TSS
chr17	17495001	17497599	peak8994	promoter-TSS (NM_016084)	95	NM_016084	51655	NM_016084	ENSG00000108551	RASD1	AGS1|DEXRAS1|MGC:26290	ras related dexamethasone induced 1	protein-coding	promoter-TSS
chr21	45363301	45365899	peak11011	Intergenic	-22610	NR_103811	388830	NR_103811	ENSG00000237664	LINC00316	C21orf111|NCRNA00316|PRED59	long intergenic non-protein coding RNA 316	ncRNA	Intergenic
chr9	132669001	132671599	peak5762	promoter-TSS (NM_001322344)	101	NM_001322344	64794	NM_022779	ENSG00000125485	DDX31	PPP1R25	DEAD-box helicase 31	protein-coding	promoter-TSS
chr20	20367701	20370299	peak10603	promoter-TSS (NM_002196)	896	NM_002196	3642	NM_002196	ENSG00000173404	INSM1	IA-1|IA1	INSM transcriptional repressor 1	protein-coding	promoter-TSS
chr6	26310801	26313399	peak3514	Intergenic	-26566	NM_003543	8365	NM_003543	ENSG00000158406	H4C8	H4-16|H4/h|H4C1|H4C11|H4C12|H4C13|H4C14|H4C15|H4C16|H4C2|H4C3|H4C4|H4C5|H4C6|H4C9|H4FH|HIST1H4H	H4 clustered histone 8	protein-coding	Intergenic
chr5	177310701	177313299	peak3323	promoter-TSS (NM_031300)	-102	NM_031300	83463	NM_031300	ENSG00000213347	MXD3	BHLHC13|MAD3|MYX	MAX dimerization protein 3	protein-coding	promoter-TSS
chr2	236167001	236169599	peak1739	promoter-TSS (NM_001485)	86	NM_001485	2637	NM_001485	ENSG00000168505	GBX2	-	gastrulation brain homeobox 2	protein-coding	promoter-TSS
chr4	6986101	6988699	peak2483	promoter-TSS (NM_001286805)	-108	NM_001286805	57533	NM_020773	ENSG00000132405	TBC1D14	-	TBC1 domain family member 14	protein-coding	promoter-TSS
chr4	70838301	70840899	peak2617	promoter-TSS (NM_002092)	290	NM_002092	2926	NM_002092	ENSG00000132463	GRSF1	-	G-rich RNA sequence binding factor 1	protein-coding	promoter-TSS
chr8	76680401	76682999	peak5032	promoter-TSS (NM_024721)	453	NM_024721	79776	NM_024721	ENSG00000091656	ZFHX4	ZFH4|ZHF4	zinc finger homeobox 4	protein-coding	promoter-TSS
chr19	2493501	2496099	peak9880	Intergenic	18673	NM_015675	4616	NM_015675	ENSG00000099860	GADD45B	GADD45BETA|MYD118	growth arrest and DNA damage inducible beta	protein-coding	Intergenic
chr17	45428001	45430599	peak9186	TTS (NM_174919)	3570	NM_001282290	201176	NM_174919	ENSG00000159314	ARHGAP27	CAMGAP1|PP905|SH3D20|SH3P20	Rho GTPase activating protein 27	protein-coding	TTS
chr6	26536401	26538999	peak3522	promoter-TSS (NM_006353)	-666	NM_006353	10473	NM_006353	ENSG00000182952	HMGN4	HMG17L3|NHC	high mobility group nucleosomal binding domain 4	protein-coding	promoter-TSS
chr5	149999501	150002099	peak3226	promoter-TSS (NM_001366501)	61	NM_001366501	22993	NM_014983	ENSG00000113716	HMGXB3	HMGX3|SMF	HMG-box containing 3	protein-coding	promoter-TSS
chr12	49366301	49368899	peak6947	promoter-TSS (NR_120663)	138	NR_120663	65244	NM_023071	ENSG00000123352	SPATS2	Nbla00526|P59SCR|SCR59|SPATA10	spermatogenesis associated serine rich 2	protein-coding	promoter-TSS
chr17	81976701	81979299	peak9576	promoter-TSS (NR_045351)	371	NR_045351	79058	NM_024083	ENSG00000169696	ASPSCR1	ASPCR1|ASPL|ASPS|RCC17|TUG|UBXD9|UBXN9	ASPSCR1 tether for SLC2A4, UBX domain containing	protein-coding	promoter-TSS
chr14	49633001	49635599	peak7562	promoter-TSS (NM_001378453)	-314	NM_001378453	55172	NM_018139	ENSG00000165506	DNAAF2	C14orf104|CILD10|KTU|PF13	dynein axonemal assembly factor 2	protein-coding	promoter-TSS
chr10	102501701	102504299	peak6144	promoter-TSS (NM_005736)	-288	NM_005736	10121	NM_005736	ENSG00000138107	ACTR1A	ARP1|Arp1A|CTRN1	actin related protein 1A	protein-coding	promoter-TSS
chr6	56954001	56956599	peak3804	promoter-TSS (NM_152731)	193	NM_152731	221336	NM_152731	ENSG00000151917	BEND6	C6orf65	BEN domain containing 6	protein-coding	promoter-TSS
chr1	23367301	23369899	peak169	promoter-TSS (NM_030634)	-214	NM_030634	80818	NM_030634	ENSG00000125945	ZNF436	ZNF|Zfp46	zinc finger protein 436	protein-coding	promoter-TSS
chr6	145733601	145736199	peak4013	promoter-TSS (NR_038246)	31	NR_038246	100507557	NR_038244	ENSG00000235652	EPM2A-DT	FBXO30-DT	EPM2A divergent transcript	ncRNA	promoter-TSS
chr4	2467901	2470499	peak2432	promoter-TSS (NM_002938)	94	NM_002938	6047	NM_002938	ENSG00000063978	RNF4	RES4-26|SLX5|SNURF	ring finger protein 4	protein-coding	promoter-TSS
chr21	37365301	37367899	peak10973	promoter-TSS (NM_001347721)	-173	NM_001347721	1859	NM_001396	ENSG00000157540	DYRK1A	DYRK|DYRK1|HP86|MNB|MNBH|MRD7	dual specificity tyrosine phosphorylation regulated kinase 1A	protein-coding	promoter-TSS
chr7	26151901	26154499	peak4253	promoter-TSS (NM_004289)	1002	NM_004289	9603	NM_004289	ENSG00000050344	NFE2L3	NRF3	NFE2 like bZIP transcription factor 3	protein-coding	promoter-TSS
chr19	1247901	1250499	peak9824	promoter-TSS (NM_177401)	647	NM_177401	90007	NM_177401	ENSG00000167470	MIDN	Stx	midnolin	protein-coding	promoter-TSS
chr19	506201	508799	peak9779	promoter-TSS (NM_033513)	3	NM_033513	91978	NM_033513	ENSG00000141933	TPGS1	C19orf20|GTRGEO22|PGs1	tubulin polyglutamylase complex subunit 1	protein-coding	promoter-TSS
chr17	7572001	7574599	peak8916	promoter-TSS (NM_001416)	475	NM_001416	1973	NM_001416	ENSG00000161960	EIF4A1	DDX2A|EIF-4A|EIF4A|eIF-4A-I|eIF4A-I	eukaryotic translation initiation factor 4A1	protein-coding	promoter-TSS
chr19	55172801	55175399	peak10486	intron (NM_001297774, intron 6 of 6)	5248	NM_001297774	6861	NM_003180	ENSG00000129990	SYT5	-	synaptotagmin 5	protein-coding	intron
chr5	93579501	93582099	peak3028	promoter-TSS (NR_109821)	520	NR_109821	441094	NR_015369	ENSG00000237187	NR2F1-AS1	-	NR2F1 antisense RNA 1	ncRNA	promoter-TSS
chr10	103276401	103278999	peak6151	promoter-TSS (NM_032727)	562	NM_032727	9118	NM_032727	ENSG00000148798	INA	NEF5|NF-66|NF66|TXBP-1	internexin neuronal intermediate filament protein alpha	protein-coding	promoter-TSS
chr9	35603501	35606099	peak5401	promoter-TSS (NM_001318230)	-462	NM_001318230	7016	NM_006285	ENSG00000107140	TESK1	-	testis associated actin remodelling kinase 1	protein-coding	promoter-TSS
chr3	194685601	194688199	peak2333	promoter-TSS (NM_153690)	1017	NM_153690	131583	NM_153690	ENSG00000185112	FAM43A	-	family with sequence similarity 43 member A	protein-coding	promoter-TSS
chr4	1682601	1685199	peak2402	promoter-TSS (NM_001013622)	91	NM_001013622	152877	NM_001013622	ENSG00000174137	FAM53A	DNTNP	family with sequence similarity 53 member A	protein-coding	promoter-TSS
chr1	6612401	6614999	peak75	promoter-TSS (NM_153812)	-31	NM_153812	148479	NM_153812	ENSG00000116273	PHF13	PHF5|SPOC1	PHD finger protein 13	protein-coding	promoter-TSS
chr1	212284501	212287099	peak858	promoter-TSS (NM_006243)	390	NM_006243	5525	NM_006243	ENSG00000066027	PPP2R5A	B56A|B56alpha|PR61A	protein phosphatase 2 regulatory subunit B'alpha	protein-coding	promoter-TSS
chr3	185823601	185826199	peak2317	promoter-TSS (NM_006548)	142	NM_006548	10644	NM_006548	ENSG00000073792	IGF2BP2	IMP-2|IMP2|VICKZ2	insulin like growth factor 2 mRNA binding protein 2	protein-coding	promoter-TSS
chr2	241148401	241150999	peak1786	promoter-TSS (NM_001282411)	42	NM_001282411	5510	NM_002712	ENSG00000115685	PPP1R7	SDS22	protein phosphatase 1 regulatory subunit 7	protein-coding	promoter-TSS
chr6	28980901	28983499	peak3590	Intergenic	-2549	NR_135289	414761	NR_135289		HCG15	HCG16	HLA complex group 15	ncRNA	Intergenic
chr3	126474201	126476799	peak2129	promoter-TSS (NR_104249)	391	NR_104249	79364	NM_025112	ENSG00000070476	ZXDC	ZXDL	ZXD family zinc finger C	protein-coding	promoter-TSS
chr1	155134201	155136799	peak681	promoter-TSS (NM_001287591)	125	NM_001287591	55974	NM_018845	ENSG00000169241	SLC50A1	HsSWEET1|RAG1AP1|SCP|SWEET1|slv	solute carrier family 50 member 1	protein-coding	promoter-TSS
chr17	67824501	67827099	peak9398	promoter-TSS (NM_182641)	297	NM_182641	2186	NM_004459	ENSG00000171634	BPTF	FAC1|FALZ|NEDDFL|NURF301	bromodomain PHD finger transcription factor	protein-coding	promoter-TSS
chr6	10403401	10405999	peak3432	promoter-TSS (NR_145448)	198	NR_145448	109729173	NR_145448	ENSG00000285278	TFAP2A-AS2	HIPSTR	TFAP2A antisense RNA 2	ncRNA	promoter-TSS
chr7	56050201	56052799	peak4318	promoter-TSS (NM_004577)	-56	NM_004577	5723	NM_004577	ENSG00000146733	PSPH	PSP|PSPHD	phosphoserine phosphatase	protein-coding	promoter-TSS
chr9	20620801	20623399	peak5362	promoter-TSS (NM_001286691)	-162	NM_001286691	4300	NM_004529	ENSG00000171843	MLLT3	AF9|YEATS3	MLLT3 super elongation complex subunit	protein-coding	promoter-TSS
chr5	38555701	38558299	peak2893	promoter-TSS (NR_103554)	214	NR_103554	100506495	NR_103553	ENSG00000244968	LIFR-AS1	-	LIFR antisense RNA 1	ncRNA	promoter-TSS
chr11	102109801	102112399	peak6626	promoter-TSS (NM_001282099)	639	NM_001282099	10413	NM_006106	ENSG00000137693	YAP1	COB1|YAP|YAP-1|YAP2|YAP65|YKI	Yes1 associated transcriptional regulator	protein-coding	promoter-TSS
chr20	10433201	10435799	peak10583	promoter-TSS (NM_170784)	-278	NM_170784	8195	NM_018848	ENSG00000125863	MKKS	BBS6|HMCS|KMS|MKS	MKKS centrosomal shuttling protein	protein-coding	promoter-TSS
chr17	63826001	63828599	peak9370	promoter-TSS (NM_002805)	-131	NM_002805	5705	NM_002805	ENSG00000087191	PSMC5	RPT6|S8|SUG-1|SUG1|TBP10|TRIP1|p45|p45/SUG	proteasome 26S subunit, ATPase 5	protein-coding	promoter-TSS
chr2	132415701	132418299	peak1445	promoter-TSS (NM_001508)	195	NM_001508	2863	NM_001508	ENSG00000183840	GPR39	ZnR	G protein-coupled receptor 39	protein-coding	promoter-TSS
chr19	40420301	40422899	peak10330	TTS (NM_013376)	4392	NM_013376	29950	NM_013376	ENSG00000197019	SERTAD1	SEI1|TRIP-Br1|TRIPBR1	SERTA domain containing 1	protein-coding	TTS
chr2	241506701	241509299	peak1792	promoter-TSS (NM_001271978)	345	NM_001271978	10494	NM_006374	ENSG00000115694	STK25	SOK1|YSK1	serine/threonine kinase 25	protein-coding	promoter-TSS
chr5	43555901	43558499	peak2919	promoter-TSS (NM_182789)	-107	NM_182789	10605	NM_006451	ENSG00000172239	PAIP1	-	poly(A) binding protein interacting protein 1	protein-coding	promoter-TSS
chr1	155206901	155209499	peak687	promoter-TSS (NM_001252607)	-219	NM_001252607	7059	NM_007112	ENSG00000169231	THBS3	TSP3	thrombospondin 3	protein-coding	promoter-TSS
chr12	46267301	46269899	peak6917	promoter-TSS (NM_001278388)	443	NM_001278388	81539	NM_030674	ENSG00000111371	SLC38A1	ATA1|NAT2|SAT1|SNAT1	solute carrier family 38 member 1	protein-coding	promoter-TSS
chr17	49191501	49194099	peak9240	Intergenic	16581	NM_031498	2793	NM_031498	ENSG00000167083	GNGT2	G-GAMMA-8|G-GAMMA-C|GNG9|GNGT8|HG3I	G protein subunit gamma transducin 2	protein-coding	Intergenic
chr9	88533001	88535599	peak5491	promoter-TSS (NM_001161625)	-801	NM_001161625	158046	NM_145283	ENSG00000130045	NXNL2	C9orf121|RDCVF2|RdCVF2L	nucleoredoxin like 2	protein-coding	promoter-TSS
chr3	126540401	126542999	peak2130	intron (NM_152889, intron 2 of 2)	17232	NM_152533	152065	NM_152533	ENSG00000180697	C3orf22	-	chromosome 3 open reading frame 22	protein-coding	intron
chr17	8247101	8249699	peak8943	promoter-TSS (NM_025099)	-344	NM_025099	80169	NM_025099	ENSG00000178971	CTC1	AAF-132|AAF132|C17orf68|CRMCC|tmp494178	CST telomere replication complex component 1	protein-coding	promoter-TSS
chr2	74528801	74531399	peak1269	promoter-TSS (NM_013247)	167	NM_013247	27429	NM_013247	ENSG00000115317	HTRA2	MGCA8|OMI|PARK13|PRSS25	HtrA serine peptidase 2	protein-coding	promoter-TSS
chr22	19853901	19856499	peak11052	promoter-TSS (NM_053004)	-326	NM_053004	54584	NM_053004	ENSG00000185838	GNB1L	DGCRK3|FKSG1|GY2|WDR14|WDVCF	G protein subunit beta 1 like	protein-coding	promoter-TSS
chr16	75516001	75518599	peak8646	Intergenic	18808	NM_024533	23563	NM_012126	ENSG00000135702	CHST5	I-GlcNAc-6-ST|I-GlcNAc6ST|glcNAc6ST-3|gn6st-3|hIGn6ST	carbohydrate sulfotransferase 5	protein-coding	Intergenic
chr18	36296301	36298899	peak9693	promoter-TSS (NM_001281739)	-113	NM_001281739	80206	NM_025135	ENSG00000134775	FHOD3	CMH28|FHOS2|Formactin2	formin homology 2 domain containing 3	protein-coding	promoter-TSS
chr3	101675601	101678199	peak2082	promoter-TSS (NM_014415)	232	NM_014415	27107	NM_014415	ENSG00000066422	ZBTB11	MRT69|ZNF-U69274|ZNF913	zinc finger and BTB domain containing 11	protein-coding	promoter-TSS
chr10	29734601	29737199	peak5960	promoter-TSS (NM_001323600)	24	NM_001323600	6840	NM_003174	ENSG00000197321	SVIL	MFM10	supervillin	protein-coding	promoter-TSS
chr20	35615501	35618099	peak10680	promoter-TSS (NM_001317931)	916	NM_001317931	6676	NM_003116	ENSG00000061656	SPAG4	CT127|SUN4	sperm associated antigen 4	protein-coding	promoter-TSS
chr6	125789601	125792199	peak3947	promoter-TSS (NM_001199621)	-60	NM_001199621	135112	NM_181782	ENSG00000111912	NCOA7	ERAP140|ESNA1|NCOA7-AS|Nbla00052|Nbla10993|TLDC4|dJ187J11.3	nuclear receptor coactivator 7	protein-coding	promoter-TSS
chr7	72827801	72830399	peak4358	promoter-TSS (NR_024111)	-273	NR_024111	155370	NR_001588	ENSG00000291152	SBDSP1	SBDSP	SBDS pseudogene 1	pseudo	promoter-TSS
chr9	137161101	137163699	peak5869	intron (NM_007327, intron 12 of 19)	6870	NR_037416	100500811	NR_037416	ENSG00000263697	MIR3621	-	microRNA 3621	ncRNA	intron
chr6	31829601	31832199	peak3645	TTS (NM_005346).2	3162	NM_005346	3304	NM_005346	ENSG00000204388	HSPA1B	HSP70-1|HSP70-1B|HSP70-2|HSP70.1|HSP70.2|HSP72|HSPA1|HSX70	heat shock protein family A (Hsp70) member 1B	protein-coding	TTS
chr16	981001	983599	peak8286	promoter-TSS (NM_014587)	530	NM_014587	30812	NM_014587	ENSG00000005513	SOX8	-	SRY-box transcription factor 8	protein-coding	promoter-TSS
chr11	128692901	128695499	peak6706	promoter-TSS (NM_002017)	128	NM_002017	2313	NM_002017	ENSG00000151702	FLI1	BDPLT21|EWSR2|FLI-1|SIC-1	Fli-1 proto-oncogene, ETS transcription factor	protein-coding	promoter-TSS
chr7	76378901	76381499	peak4431	Intergenic	-17322	NM_007155	7784	NM_007155	ENSG00000188372	ZP3	OOMD3|OZEMA3|ZP3A|ZP3B|ZPC|Zp-3	zona pellucida glycoprotein 3	protein-coding	Intergenic
chr3	49017101	49019699	peak1971	promoter-TSS (NM_001009996)	180	NM_001009996	55152	NM_018114	ENSG00000178149	DALRD3	DEE86|EIEE86	DALR anticodon binding domain containing 3	protein-coding	promoter-TSS
chr17	44198501	44201099	peak9154	promoter-TSS (NM_001382316)	84	NM_001382316	56970	NM_020218	ENSG00000087152	ATXN7L3	SGF11	ataxin 7 like 3	protein-coding	promoter-TSS
chr6	111871901	111874499	peak3919	promoter-TSS (NM_153047)	-129	NM_153047	2534	NM_002037	ENSG00000010810	FYN	SLK|SYN|p59-FYN	FYN proto-oncogene, Src family tyrosine kinase	protein-coding	promoter-TSS
chr10	110225401	110227999	peak6160	promoter-TSS (NM_005962)	704	NM_005962	4601	NM_005962	ENSG00000119950	MXI1	MAD2|MXD2|MXI|bHLHc11	MAX interactor 1, dimerization protein	protein-coding	promoter-TSS
chr1	28510001	28512599	peak237	TTS (NR_036473)	2742	NR_004404	26768	NR_004404	ENSG00000200087	SNORA73B	105A|E1c|RNU105A|RNU17B|U17B	small nucleolar RNA, H/ACA box 73B	snoRNA	TTS
chr18	49486601	49489199	peak9708	promoter-TSS (NR_031720)	527	NR_031720	100302257	NR_031720	ENSG00000284239	MIR1539	MIRN1539|hsa-mir-1539	microRNA 1539	ncRNA	promoter-TSS
chr14	51093401	51095999	peak7576	promoter-TSS (NM_015163)	1004	NM_015163	114088	NM_015163	ENSG00000100505	TRIM9	RNF91|SPRING	tripartite motif containing 9	protein-coding	promoter-TSS
chr1	72282101	72284699	peak455	promoter-TSS (NM_173808)	-861	NM_173808	257194	NM_173808	ENSG00000172260	NEGR1	DMML2433|IGLON4|KILON|Ntra	neuronal growth regulator 1	protein-coding	promoter-TSS
chr12	121793101	121795699	peak7272	promoter-TSS (NM_019034)	-712	NM_019034	54509	NM_019034	ENSG00000139725	RHOF	ARHF|RIF	ras homolog family member F, filopodia associated	protein-coding	promoter-TSS
chr12	6969301	6971899	peak6798	promoter-TSS (NM_001144831)	64	NM_001144831	11331	NM_001144831	ENSG00000215021	PHB2	BAP|BCAP37|Bap37|PNAS-141|REA|hBAP|p22	prohibitin 2	protein-coding	promoter-TSS
chr3	136818101	136820699	peak2182	promoter-TSS (NM_025246)	274	NM_025246	80723	NM_025246	ENSG00000168917	SLC35G2	TMEM22	solute carrier family 35 member G2	protein-coding	promoter-TSS
chr12	123363301	123365899	peak7292	promoter-TSS (NR_107039)	243	NR_107039	102466877	NR_107039	ENSG00000284425	MIR8072	hsa-mir-8072	microRNA 8072	ncRNA	promoter-TSS
chr11	65116301	65118899	peak6447	promoter-TSS (NM_014205)	101	NM_014205	741	NM_014205	ENSG00000174276	ZNHIT2	C11orf5|FON	zinc finger HIT-type containing 2	protein-coding	promoter-TSS
chr1	36384701	36387299	peak302	promoter-TSS (NM_032017)	-76	NM_032017	83931	NM_032017	ENSG00000196182	STK40	SHIK|SgK495	serine/threonine kinase 40	protein-coding	promoter-TSS
chr19	40464201	40466799	peak10334	promoter-TSS (NM_000713)	245	NM_000713	645	NM_000713	ENSG00000090013	BLVRB	BVRB|FLR|HEL-S-10|SDR43U1	biliverdin reductase B	protein-coding	promoter-TSS
chr8	130357101	130359699	peak5178	intron (NM_001362924, intron 2 of 30)	-61867	NR_002765	29065	NM_014152		ASAP1-IT1	ASAP1-IT|ASAP1IT|ASAP1IT1|DDEF1IT1|HSPC054|NCRNA00050	ASAP1 intronic transcript 1	ncRNA	intron
chr11	66637401	66639999	peak6501	promoter-TSS (NM_001198844)	-3	NM_001198844	5936	NM_002896	ENSG00000173933	RBM4	LARK|RBM4A|ZCCHC21|ZCRB3A	RNA binding motif protein 4	protein-coding	promoter-TSS
chr12	6765201	6767799	peak6781	promoter-TSS (NM_001330333)	137	NM_001330333	5763	NM_002824	ENSG00000159335	PTMS	ParaT	parathymosin	protein-coding	promoter-TSS
chr1	1306601	1309199	peak20	promoter-TSS (NM_030649)	30	NM_030649	116983	NM_030649	ENSG00000131584	ACAP3	CENTB5	ArfGAP with coiled-coil, ankyrin repeat and PH domains 3	protein-coding	promoter-TSS
chr3	136195201	136197799	peak2179	promoter-TSS (NM_018133)	-165	NM_018133	55167	NM_018133	ENSG00000174579	MSL2	MSL-2|MSL2L1|RNF184	MSL complex subunit 2	protein-coding	promoter-TSS
chr11	8686901	8689499	peak6281	3' UTR (NM_000990, exon 5 of 5)	2761	NR_002977	677826	NR_002977	ENSG00000212607	SNORA3B	ACA3-2|SNORA45|SNORA45B	small nucleolar RNA, H/ACA box 3B	snoRNA	3' UTR
chr10	17228201	17230799	peak5938	promoter-TSS (NR_108061)	485	NR_108061	100507347	NR_108060	ENSG00000229124	VIM-AS1	-	VIM antisense RNA 1	ncRNA	promoter-TSS
chr19	4065201	4067799	peak9922	promoter-TSS (NM_015898)	399	NM_015898	51341	NM_015898	ENSG00000178951	ZBTB7A	FBI-1|FBI1|LRF|MNDLFH|TIP21|ZBTB7|ZNF857A|pokemon	zinc finger and BTB domain containing 7A	protein-coding	promoter-TSS
chr17	50026801	50029399	peak9253	Intergenic	27639	NR_038230	284080	NR_038230	ENSG00000246640	PICART1	-	p53 inducible cancer associated RNA transcript 1	ncRNA	Intergenic
chr19	55383701	55386299	peak10491	promoter-TSS (NM_001190764)	-708	NM_001190764	388564	NM_001190764	ENSG00000233493	TMEM238	-	transmembrane protein 238	protein-coding	promoter-TSS
chr11	78416101	78418699	peak6600	promoter-TSS (NM_080491)	420	NM_080491	9846	NM_012296	ENSG00000033327	GAB2	-	GRB2 associated binding protein 2	protein-coding	promoter-TSS
chr12	7017101	7019699	peak6799	promoter-TSS (NM_005768)	76	NM_005768	10162	NM_005768	ENSG00000111684	LPCAT3	C3F|LPCAT|LPLAT 5|LPLAT12|LPSAT|MBOAT5|OACT5|nessy	lysophosphatidylcholine acyltransferase 3	protein-coding	promoter-TSS
chr22	45008101	45010699	peak11267	promoter-TSS (NR_134535)	210	NR_134535	112885	NM_138415	ENSG00000056487	PHF21B	BHC80L|PHF4	PHD finger protein 21B	protein-coding	promoter-TSS
chr2	152716701	152719299	peak1467	promoter-TSS (NM_001354431)	19	NM_001354431	55660	NM_017892	ENSG00000196504	PRPF40A	FBP-11|FBP11|FLAF1|FNBP3|HIP-10|HIP10|HYPA|NY-REN-6|Prp40	pre-mRNA processing factor 40 homolog A	protein-coding	promoter-TSS
chr7	155001901	155004499	peak4801	promoter-TSS (NM_007349)	-76	NM_007349	22976	NM_007349	ENSG00000157212	PAXIP1	CAGF28|CAGF29|PACIP1|PAXIP1L|PTIP|TNRC2	PAX interacting protein 1	protein-coding	promoter-TSS
chr12	121625701	121628299	peak7269	promoter-TSS (NM_032790)	450	NM_032790	84876	NM_032790	ENSG00000276045	ORAI1	CRACM1|IMD9|ORAT1|TAM2|TMEM142A	ORAI calcium release-activated calcium modulator 1	protein-coding	promoter-TSS
chr17	78341401	78343999	peak9506	Intergenic	16967	NM_001378932	9021	NM_003955	ENSG00000184557	SOCS3	ATOD4|CIS3|Cish3|SOCS-3|SSI-3|SSI3	suppressor of cytokine signaling 3	protein-coding	Intergenic
chr17	73191201	73193799	peak9417	promoter-TSS (NM_018714)	-555	NM_018714	9382	NM_018714	ENSG00000166685	COG1	CDG2G|LDLB	component of oligomeric golgi complex 1	protein-coding	promoter-TSS
chr6	170583201	170585799	peak4129	promoter-TSS (NM_002598)	137	NM_002598	5134	NM_002598	ENSG00000071994	PDCD2	RP8|ZMYND7	programmed cell death 2	protein-coding	promoter-TSS
chr20	45405501	45408099	peak10742	promoter-TSS (NM_001048224)	225	NM_001048224	55861	NM_018478	ENSG00000244274	DBNDD2	C20orf35|CK1BP|HSMNP1	dysbindin domain containing 2	protein-coding	promoter-TSS
chr1	6489901	6492499	peak72	promoter-TSS (NM_020631)	467	NM_020631	57449	NM_020631	ENSG00000171680	PLEKHG5	ARHGEF45|CMTRIC|DSMA4|GEF720|HMNR4|Syx|Tech	pleckstrin homology and RhoGEF domain containing G5	protein-coding	promoter-TSS
chr4	82428701	82431299	peak2639	promoter-TSS (NM_001207000)	225	NM_001207000	9987	NM_005463	ENSG00000152795	HNRNPDL	HNRNP|HNRPDL|JKTBP|JKTBP2|LGMD1G|LGMDD3|laAUF1	heterogeneous nuclear ribonucleoprotein D like	protein-coding	promoter-TSS
chr6	53793801	53796399	peak3800	promoter-TSS (NM_018214)	95	NM_018214	55227	NM_018214	ENSG00000137269	LRRC1	LANO|dJ523E19.1	leucine rich repeat containing 1	protein-coding	promoter-TSS
chr17	29929101	29931699	peak9071	promoter-TSS (NM_001282129)	-172	NM_001282129	85464	NM_033389	ENSG00000141298	SSH2	SSH-2|SSH-2L	slingshot protein phosphatase 2	protein-coding	promoter-TSS
chr16	75250001	75252599	peak8638	promoter-TSS (NM_014567)	324	NM_014567	9564	NM_014567	ENSG00000050820	BCAR1	CAS|CAS1|CASS1|CRKAS|P130Cas	BCAR1 scaffold protein, Cas family member	protein-coding	promoter-TSS
chr7	44747501	44750099	peak4306	promoter-TSS (NM_031449)	-47	NM_031449	83637	NM_031449	ENSG00000122515	ZMIZ2	NET27|TRAFIP20|ZIMP7|hZIMP7	zinc finger MIZ-type containing 2	protein-coding	promoter-TSS
chr1	228101301	228103899	peak902	promoter-TSS (NR_130975)	725	NR_130975	79169	NM_024319	ENSG00000143793	C1orf35	MMTAG2	chromosome 1 open reading frame 35	protein-coding	promoter-TSS
chr2	231672801	231675399	peak1691	Intergenic	-34425	NM_002823	5757	NM_002823	ENSG00000187514	PTMA	TMSA	prothymosin alpha	protein-coding	Intergenic
chr13	113207901	113210499	peak7466	promoter-TSS (NM_001354940)	-413	NM_001354940	8451	NM_003589	ENSG00000139842	CUL4A	-	cullin 4A	protein-coding	promoter-TSS
chr12	6567501	6570099	peak6774	promoter-TSS (NM_001258310)	-509	NM_001258310	4839	NM_006170	ENSG00000111641	NOP2	NOL1|NOP120|NSUN1|p120	NOP2 nucleolar protein	protein-coding	promoter-TSS
chr17	50055001	50057599	peak9256	promoter-TSS (NM_002204)	190	NM_002204	3675	NM_002204	ENSG00000005884	ITGA3	CD49C|FRP-2|GAP-B3|GAPB3|ILNEB|JEB7|MSK18|VCA-2|VL3A|VLA3a	integrin subunit alpha 3	protein-coding	promoter-TSS
chr17	50706701	50709299	peak9283	promoter-TSS (NM_052855)	-86	NM_052855	91369	NM_052855	ENSG00000154945	ANKRD40	-	ankyrin repeat domain 40	protein-coding	promoter-TSS
chr9	97632201	97634799	peak5527	promoter-TSS (NM_001351507)	77	NM_001351507	4686	NM_002486	ENSG00000136937	NCBP1	CBP80|NCBP|Sto1	nuclear cap binding protein subunit 1	protein-coding	promoter-TSS
chr15	72230101	72232699	peak8113	promoter-TSS (NM_002654)	-210	NM_002654	5315	NM_002654	ENSG00000067225	PKM	CTHBP|HEL-S-30|OIP3|PK3|PKM2|TCB|THBP1|p58	pyruvate kinase M1/2	protein-coding	promoter-TSS
chr18	3593401	3595999	peak9622	promoter-TSS (NR_024101)	586	NR_024101	649446	NM_001039796		DLGAP1-AS1	HsT914	DLGAP1 antisense RNA 1	ncRNA	promoter-TSS
chr16	2428401	2430999	peak8324	promoter-TSS (NM_001323538)	253	NM_001323538	899	NM_001761	ENSG00000162063	CCNF	FBX1|FBXO1|FTDALS5	cyclin F	protein-coding	promoter-TSS
chr8	96260801	96263299	peak5085	promoter-TSS (NM_014754)	148	NM_014754	9791	NM_014754	ENSG00000156471	PTDSS1	LMHD|PSS1|PSSA	phosphatidylserine synthase 1	protein-coding	promoter-TSS
chr6	26203801	26206299	peak3508	promoter-TSS (NM_003545)	440	NM_003545	8367	NM_003545	ENSG00000276966	H4C5	H4-16|H4/j|H4C1|H4C11|H4C12|H4C13|H4C14|H4C15|H4C16|H4C2|H4C3|H4C4|H4C6|H4C8|H4C9|H4FJ|HIST1H4E|TEBIVANED3|TEVANED3	H4 clustered histone 5	protein-coding	promoter-TSS
chr12	6554101	6556599	peak6773	promoter-TSS (NM_001039670)	692	NM_001039670	25900	NM_015438	ENSG00000010295	IFFO1	HOM-TES-103|IFFO	intermediate filament family orphan 1	protein-coding	promoter-TSS
chr6	159726001	159728499	peak4082	promoter-TSS (NM_004906)	133	NM_004906	9589	NM_004906	ENSG00000146457	WTAP	Mum2	WT1 associated protein	protein-coding	promoter-TSS
chr8	25183801	25186299	peak4901	promoter-TSS (NM_024940)	361	NM_024940	80005	NM_024940	ENSG00000147459	DOCK5	-	dedicator of cytokinesis 5	protein-coding	promoter-TSS
chr1	32649801	32652299	peak270	promoter-TSS (NM_001366268)	-118	NM_001366268	339487	NM_178547	ENSG00000176261	ZBTB8OS	ARCH|ARCH2	zinc finger and BTB domain containing 8 opposite strand	protein-coding	promoter-TSS
chr17	48602101	48604599	peak9227	intron (NM_001369397, intron 1 of 2)	1636	NM_018952	3216	NM_018952	ENSG00000108511	HOXB6	HOX2|HOX2B|HU-2|Hox-2.2	homeobox B6	protein-coding	intron
chr5	61330101	61332599	peak2944	promoter-TSS (NM_020928)	-908	NM_020928	57688	NM_020928	ENSG00000130449	ZSWIM6	AFND|NEDMAGA	zinc finger SWIM-type containing 6	protein-coding	promoter-TSS
chr8	54020501	54022999	peak4977	promoter-TSS (NM_006756)	698	NM_006756	6917	NM_006756	ENSG00000187735	TCEA1	GTF2S|SII|TCEA|TF2S|TFIIS	transcription elongation factor A1	protein-coding	promoter-TSS
chr17	7438801	7441299	peak8910	promoter-TSS (NM_004112)	538	NM_004112	2256	NM_004112	ENSG00000161958	FGF11	FGF-11|FHF-3|FHF3	fibroblast growth factor 11	protein-coding	promoter-TSS
chr8	144412201	144414699	peak5310	promoter-TSS (NM_001280557)	135	NM_001280557	55630	NM_017767	ENSG00000147804	SLC39A4	AEZ|AWMS2|ZIP4	solute carrier family 39 member 4	protein-coding	promoter-TSS
chr19	17510501	17512999	peak10147	promoter-TSS (NM_012088)	101	NM_012088	25796	NM_012088	ENSG00000130313	PGLS	6PGL|HEL-S-304	6-phosphogluconolactonase	protein-coding	promoter-TSS
chr2	134119301	134121799	peak1448	promoter-TSS (NM_001371457)	615	NM_001371457	4249	NM_002410	ENSG00000152127	MGAT5	GNT-V|GNT-VA|MGAT5A|glcNAc-T V	alpha-1,6-mannosylglycoprotein 6-beta-N-acetylglucosaminyltransferase	protein-coding	promoter-TSS
chr18	58043101	58045599	peak9725	promoter-TSS (NM_001144967)	124	NM_001144967	23327	NM_015277	ENSG00000049759	NEDD4L	NEDD4-2|NEDD4.2|PVNH7|RSP5|hNEDD4-2	NEDD4 like E3 ubiquitin protein ligase	protein-coding	promoter-TSS
chr1	6244801	6247299	peak68	TTS (NM_001024598)	1871	NM_001024598	390992	NM_001024598	ENSG00000173673	HES3	bHLHb43	hes family bHLH transcription factor 3	protein-coding	TTS
chr1	153677601	153680099	peak651	promoter-TSS (NM_000906)	162	NM_000906	4881	NM_000906	ENSG00000169418	NPR1	ANPRA|ANPa|GUC2A|GUCY2A|NPRA	natriuretic peptide receptor 1	protein-coding	promoter-TSS
chr6	149862801	149865299	peak4033	promoter-TSS (NM_032832)	309	NM_032832	84918	NM_032832	ENSG00000120256	LRP11	MANSC3|bA350J20.3	LDL receptor related protein 11	protein-coding	promoter-TSS
chr4	10001	12499	peak2362	Intergenic	-42035	NM_001286053	152687	NM_182524	ENSG00000272602	ZNF595	-	zinc finger protein 595	protein-coding	Intergenic
chr4	1766101	1768599	peak2412	Intergenic	-25943	NR_148971	2261	NM_000142	ENSG00000068078	FGFR3	ACH|CD333|CEK2|HSFGFR3EX|JTK4	fibroblast growth factor receptor 3	protein-coding	Intergenic
chr3	152268101	152270599	peak2237	promoter-TSS (NR_027038)	276	NR_027038	401093	NR_027037	ENSG00000229619	MBNL1-AS1	-	MBNL1 antisense RNA 1	ncRNA	promoter-TSS
chr2	84880201	84882699	peak1280	promoter-TSS (NM_001277053)	-366	NM_001277053	129293	NM_001080824	ENSG00000186854	TRABD2A	C2orf89|TIKI1	TraB domain containing 2A	protein-coding	promoter-TSS
chr20	36604701	36607199	peak10698	promoter-TSS (NR_164351)	171	NR_164351	55969	NM_018840	ENSG00000101084	RAB5IF	C20orf24|CFSMR2|OPTI|PNAS-11|RCAF1|RIP5	RAB5 interacting factor	protein-coding	promoter-TSS
chr3	57227101	57229599	peak2043	promoter-TSS (NM_012096)	621	NM_012096	26060	NM_012096	ENSG00000157500	APPL1	APPL|DIP13alpha|MODY14	adaptor protein, phosphotyrosine interacting with PH domain and leucine zipper 1	protein-coding	promoter-TSS
chr6	104936601	104939099	peak3890	intron (NR_046407, intron 2 of 2)	2677	NR_046407	100113403	NR_046407	ENSG00000203809	LIN28B-AS1	C6orf220|LINC00577|dJ439I14.1	LIN28B antisense RNA 1	ncRNA	intron
chr7	101091101	101093599	peak4558	3' UTR (NM_030961, exon 3 of 3)	6869	NM_030961	81844	NM_030961	ENSG00000169871	TRIM56	RNF109	tripartite motif containing 56	protein-coding	3' UTR
chr9	136665101	136667599	peak5831	promoter-TSS (NM_201446)	582	NM_201446	51162	NM_016215	ENSG00000172889	EGFL7	NEU1|VE-STATIN|ZNEU1	EGF like domain multiple 7	protein-coding	promoter-TSS
chr1	35573201	35575699	peak289	promoter-TSS (NM_178548)	1136	NM_178548	339488	NM_178548	ENSG00000116819	TFAP2E	AP-2epsilon|AP2E	transcription factor AP-2 epsilon	protein-coding	promoter-TSS
chr6	2969901	2972399	peak3392	promoter-TSS (NM_001374517)	126	NM_001374517	5269	NM_004568	ENSG00000124570	SERPINB6	CAP|DFNB91|MSTP057|PI-6|PI6|PTI|SPI3	serpin family B member 6	protein-coding	promoter-TSS
chr6	153129801	153132299	peak4049	promoter-TSS (NM_012419)	232	NM_012419	26575	NM_012419	ENSG00000091844	RGS17	RGS-17|RGSZ2|hRGS17	regulator of G protein signaling 17	protein-coding	promoter-TSS
chr17	59828001	59830499	peak9335	intron (NM_030938, intron 10 of 11)	-12016	NR_029493	406991	NR_029493	ENSG00000284190	MIR21	MIRN21|hsa-mir-21|miR-21|miRNA21	microRNA 21	ncRNA	intron
chr18	48948501	48950999	peak9705	promoter-TSS (NM_001190822)	-417	NM_001190822	4092	NM_005904	ENSG00000101665	SMAD7	CRCS3|MADH7|MADH8	SMAD family member 7	protein-coding	promoter-TSS
chr12	25385301	25387799	peak6862	Intergenic	-135621	NM_004985	3845	NM_004985	ENSG00000133703	KRAS	'C-K-RAS|C-K-RAS|CFC2|K-RAS2A|K-RAS2B|K-RAS4A|K-RAS4B|K-Ras|K-Ras 2|KI-RAS|KRAS1|KRAS2|NS|NS3|OES|RALD|RASK2|c-Ki-ras|c-Ki-ras2	KRAS proto-oncogene, GTPase	protein-coding	Intergenic
chr17	61398501	61400999	peak9348	promoter-TSS (NM_005994)	-93	NM_005994	6909	NM_005994	ENSG00000121068	TBX2	VETD	T-box transcription factor 2	protein-coding	promoter-TSS
chr1	110337701	110340199	peak546	promoter-TSS (NR_036595)	221	NR_036595	440600	NR_036595	ENSG00000227963	RBM15-AS1	AS-RBM15	RBM15 antisense RNA 1	ncRNA	promoter-TSS
chr17	57986901	57989399	peak9313	promoter-TSS (NM_007146)	104	NM_007146	7716	NM_007146	ENSG00000136451	VEZF1	CMD1OO|DB1|ZNF161	vascular endothelial zinc finger 1	protein-coding	promoter-TSS
chr1	6392001	6394499	peak70	promoter-TSS (NM_007274)	517	NM_007274	11332	NM_007274	ENSG00000097021	ACOT7	ACH1|ACT|BACH|CTE-II|LACH|LACH1|hBACH	acyl-CoA thioesterase 7	protein-coding	promoter-TSS
chr5	173327101	173329599	peak3307	promoter-TSS (NM_003714)	1153	NM_003714	8614	NM_003714	ENSG00000113739	STC2	STC-2|STCRP	stanniocalcin 2	protein-coding	promoter-TSS
chr22	39519001	39521499	peak11217	promoter-TSS (NM_001675)	-309	NM_001675	468	NM_001675	ENSG00000128272	ATF4	CREB-2|CREB2|TAXREB67|TXREB	activating transcription factor 4	protein-coding	promoter-TSS
chr14	24139801	24142299	peak7515	promoter-TSS (NM_001346877)	541	NM_001346877	51016	NM_016049	ENSG00000100908	EMC9	C14orf122|CGI-112|FAM158A	ER membrane protein complex subunit 9	protein-coding	promoter-TSS
chr6	32194801	32197299	peak3658	promoter-TSS (NM_022107)	-527	NM_022107	63940	NM_022107	ENSG00000213654	GPSM3	AGS4|C6orf9|G18|G18.1a|G18.1b|G18.2|NG1	G protein signaling modulator 3	protein-coding	promoter-TSS
chr3	49672801	49675299	peak1986	promoter-TSS (NM_001640)	-301	NM_001640	327	NM_001640	ENSG00000164062	APEH	AARE|ACPH|APH|D3F15S2|D3S48E|DNF15S2|OPH	acylaminoacyl-peptide hydrolase	protein-coding	promoter-TSS
chr6	31734401	31736899	peak3636	promoter-TSS (NM_001287594)	895	NM_001287594	1192	NM_001288	ENSG00000213719	CLIC1	CL1C1|CLCNL1|G6|NCC27	chloride intracellular channel 1	protein-coding	promoter-TSS
chr12	132954701	132957199	peak7357	promoter-TSS (NM_001164715)	356	NM_001164715	100289635	NM_183238	ENSG00000196458	ZNF605	-	zinc finger protein 605	protein-coding	promoter-TSS
chr14	77039101	77041599	peak7712	promoter-TSS (NR_110554)	-699	NR_110554	283575	NR_110554	ENSG00000246548	LINC02288	-	long intergenic non-protein coding RNA 2288	ncRNA	promoter-TSS
chr9	137149901	137152399	peak5867	intron (NM_007327, intron 4 of 19)	11996	NM_007327	2902	NM_000832	ENSG00000176884	GRIN1	DEE101|GluN1|MRD8|NDHMSD|NDHMSR|NMD-R1|NMDA1|NMDAR1|NR1	glutamate ionotropic receptor NMDA type subunit 1	protein-coding	intron
chr12	68806901	68809399	peak7094	promoter-TSS (NM_002392)	-22	NM_002392	4193	NM_002392	ENSG00000135679	MDM2	ACTFS|HDMX|LSKB|hdm2	MDM2 proto-oncogene	protein-coding	promoter-TSS
chr16	30063601	30066099	peak8457	promoter-TSS (NM_001127617)	353	NM_001127617	226	NM_000034	ENSG00000149925	ALDOA	ALDA|GSD12|HEL-S-87p	aldolase, fructose-bisphosphate A	protein-coding	promoter-TSS
chr2	99335901	99338399	peak1353	promoter-TSS (NM_015904)	-239	NM_015904	9669	NM_015904	ENSG00000158417	EIF5B	IF2	eukaryotic translation initiation factor 5B	protein-coding	promoter-TSS
chr5	956801	959299	peak2819	Intergenic	39290	NR_104614	100506688	NM_001242737	ENSG00000215246	LINC02982	-	long intergenic non-protein coding RNA 2982	ncRNA	Intergenic
chrX	153970701	153973199	peak11426	promoter-TSS (NM_005334)	-132	NM_005334	3054	NM_005334	ENSG00000172534	HCFC1	CFF|HCF|HCF-1|HCF1|HFC1|MAHCX|MRX3|PPP1R89|VCAF|XLID3	host cell factor C1	protein-coding	promoter-TSS
chr16	3156801	3159299	peak8351	Intergenic	13759	NR_132322	197350	NR_132322	ENSG00000293410	CASP16P	CASP16	caspase 16, pseudogene	pseudo	Intergenic
chr2	118846001	118848499	peak1397	promoter-TSS (NM_001426)	398	NM_001426	2019	NM_001426	ENSG00000163064	EN1	ENDOVESLB	engrailed homeobox 1	protein-coding	promoter-TSS
chr20	63894501	63896999	peak10903	promoter-TSS (NM_025219)	624	NM_025219	80331	NM_025219	ENSG00000101152	DNAJC5	CLN4|CLN4B|CSP|DNAJC5A|NCL|mir-941-2|mir-941-3|mir-941-4|mir-941-5	DnaJ heat shock protein family (Hsp40) member C5	protein-coding	promoter-TSS
chr20	37177901	37180399	peak10705	promoter-TSS (NM_001324301)	104	NM_001324301	6185	NM_002951	ENSG00000118705	RPN2	RIBIIR|RPN-II|RPNII|SWP1	ribophorin II	protein-coding	promoter-TSS
chr1	26691901	26694399	peak207	promoter-TSS (NR_135804)	981	NR_135804	101928728	NR_135804	ENSG00000260063	LOC101928728	-	uncharacterized LOC101928728	ncRNA	promoter-TSS
chr7	77797401	77799899	peak4442	promoter-TSS (NM_001366084)	-123	NM_001366084	57157	NM_020432	ENSG00000006576	PHTF2	-	putative homeodomain transcription factor 2	protein-coding	promoter-TSS
chr18	79678201	79680699	peak9768	promoter-TSS (NR_136643)	295	NR_136643	284241	NM_182570	ENSG00000178412	CTDP1-DT	-	CTDP1 divergent transcript	ncRNA	promoter-TSS
chr17	76867301	76869799	peak9483	promoter-TSS (NM_144677)	146	NM_144677	146664	NM_144677	ENSG00000167889	MGAT5B	GnT-IX|GnT-VB	alpha-1,6-mannosylglycoprotein 6-beta-N-acetylglucosaminyltransferase B	protein-coding	promoter-TSS
chr4	39637401	39639899	peak2565	promoter-TSS (NM_174921)	215	NM_174921	201895	NM_174921	ENSG00000163683	SMIM14	C4orf34	small integral membrane protein 14	protein-coding	promoter-TSS
chr20	34708101	34710599	peak10667	exon (NM_021202, exon 4 of 5)	4631	NM_001329431	58476	NM_021202	ENSG00000078804	TP53INP2	C20orf110|DOR|PIG-U|PIGU|PINH|dJ1181N3.1	tumor protein p53 inducible nuclear protein 2	protein-coding	exon
chr1	156053001	156055499	peak701	promoter-TSS (NM_020131)	-452	NM_020131	56893	NM_020131	ENSG00000160803	UBQLN4	A1U|A1Up|C1orf6|CIP75|UBIN	ubiquilin 4	protein-coding	promoter-TSS
chr7	112449301	112451799	peak4618	promoter-TSS (NR_120333)	42	NR_120333	3475	NM_001550	ENSG00000006652	IFRD1	PC4|TIS7	interferon related developmental regulator 1	protein-coding	promoter-TSS
chrX	40104401	40106899	peak11344	intron (NM_001123384, intron 1 of 13)	-7692	NM_001123385	54880	NM_017745	ENSG00000183337	BCOR	ANOP2|MAA2|MCOPS2	BCL6 corepressor	protein-coding	intron
chr1	155083601	155086099	peak678	intron (NM_004952, intron 1 of 4)	6013	NM_004952	1944	NM_004952	ENSG00000143590	EFNA3	EFL2|EPLG3|Ehk1-L|LERK3	ephrin A3	protein-coding	intron
chr9	128551101	128553599	peak5684	promoter-TSS (NM_001375313)	-237	NM_001375313	6709	NM_003127	ENSG00000197694	SPTAN1	DEE5|DEVEP|EIEE5|HMN11|HMND11|NEAS|SPG91|SPTA2	spectrin alpha, non-erythrocytic 1	protein-coding	promoter-TSS
chr2	207624401	207626899	peak1598	promoter-TSS (NM_001308021)	-256	NM_001308021	151194	NM_145280	ENSG00000144401	METTL21A	FAM119A|HCA557b|HSPA-KMT	methyltransferase 21A, HSPA lysine	protein-coding	promoter-TSS
chr6	44072601	44075099	peak3768	promoter-TSS (NR_125864)	802	NR_125864	101929705	NR_125864	ENSG00000237686	SCIRT	DATOC-1	stem cell inhibitory RNA transcript	ncRNA	promoter-TSS
chr5	98927501	98929999	peak3045	promoter-TSS (NR_151718)	188	NR_151718	102724810	NR_151718	ENSG00000248489	CHD1-DT	LINC02062	CHD1 divergent transcript	ncRNA	promoter-TSS
chr6	52994201	52996699	peak3789	promoter-TSS (NM_001512)	-166	NM_001512	2941	NM_001512	ENSG00000170899	GSTA4	GSTA4-4|GTA4	glutathione S-transferase alpha 4	protein-coding	promoter-TSS
chr8	143616001	143618499	peak5258	promoter-TSS (NM_001317783)	299	NM_001317783	7264	NM_003313	ENSG00000104522	GFUS	FX|P35B|SDR4E1|TSTA3	GDP-L-fucose synthase	protein-coding	promoter-TSS
chr2	219569401	219571899	peak1653	promoter-TSS (NM_015311)	889	NM_015311	23363	NM_015311	ENSG00000124006	OBSL1	-	obscurin like cytoskeletal adaptor 1	protein-coding	promoter-TSS
chr6	26249701	26252199	peak3511	promoter-TSS (NM_021018)	-315	NM_021018	8968	NM_021018	ENSG00000277775	H3C7	H3/i|H3C1|H3C10|H3C11|H3C12|H3C2|H3C3|H3C4|H3C6|H3C8|H3FI|HIST1H3F	H3 clustered histone 7	protein-coding	promoter-TSS
chr11	68838901	68841399	peak6537	intron (NM_001031847, intron 1 of 18)	1766	NM_001876	1374	NM_001876	ENSG00000110090	CPT1A	CPT1|CPT1-L|L-CPT1	carnitine palmitoyltransferase 1A	protein-coding	intron
chr6	7107101	7109599	peak3422	promoter-TSS (NM_001003699)	389	NM_001003699	6239	NM_002955	ENSG00000124782	RREB1	FINB|HNT|LZ321|RREB-1|Zep-1	ras responsive element binding protein 1	protein-coding	promoter-TSS
chr2	240585501	240587999	peak1776	promoter-TSS (NM_023085)	16	NM_023085	11132	NM_021251	ENSG00000142330	CAPN10	CANP10|NIDDM1	calpain 10	protein-coding	promoter-TSS
chr2	202634301	202636799	peak1582	promoter-TSS (NM_173511)	581	NM_173511	150864	NM_173511	ENSG00000138439	FAM117B	ALS2CR13	family with sequence similarity 117 member B	protein-coding	promoter-TSS
chr1	2585601	2588099	peak57	promoter-TSS (NM_001195737)	73	NM_001195737	127281	NM_152371	ENSG00000157870	PRXL2B	C1orf93|FAM213B	peroxiredoxin like 2B	protein-coding	promoter-TSS
chr17	16385501	16387999	peak8978	Intergenic	5285	NM_001281717	7314	NM_018955	ENSG00000170315	UBB	HEL-S-50	ubiquitin B	protein-coding	Intergenic
chr14	104687701	104690199	peak7842	promoter-TSS (NM_032714)	-656	NM_032714	64423	NM_022489	ENSG00000203485	INF2	C14orf151|C14orf173|CMTDIE|FSGS5|pp9484	inverted formin 2	protein-coding	promoter-TSS
chr22	37806001	37808499	peak11185	promoter-TSS (NM_001171690)	-655	NM_001171690	23464	NM_014291	ENSG00000100116	GCAT	KBL	glycine C-acetyltransferase	protein-coding	promoter-TSS
chr2	20222901	20225399	peak1030	promoter-TSS (NM_002997)	980	NM_002997	6382	NM_002997	ENSG00000115884	SDC1	CD138|SDC|SYND1|syndecan	syndecan 1	protein-coding	promoter-TSS
chr15	92807901	92810399	peak8220	Intergenic	13666	NR_033769	728619	NR_033769		ASB9P1	-	ankyrin repeat and SOCS box containing 9 pseudogene 1	pseudo	Intergenic
chr11	505601	508099	peak6238	promoter-TSS (NM_203385)	-29	NM_203385	6050	NM_002939	ENSG00000023191	RNH1	IIAE12|RAI|RNH	ribonuclease/angiogenin inhibitor 1	protein-coding	promoter-TSS
chr2	240232501	240234999	peak1767	Intergenic	-93092	NM_148961	150677	NM_148961	ENSG00000178602	OTOS	OTOSP	otospiralin	protein-coding	Intergenic
chr14	70808001	70810499	peak7659	promoter-TSS (NM_001284230)	-79	NM_001284230	4293	NM_033141	ENSG00000006432	MAP3K9	MEKK9|MLK1|PRKE1	mitogen-activated protein kinase kinase kinase 9	protein-coding	promoter-TSS
chr15	22785701	22788199	peak7893	promoter-TSS (NM_144599)	306	NM_144599	123606	NM_144599	ENSG00000170113	NIPA1	FSP3|SLC57A1|SPG6	NIPA magnesium transporter 1	protein-coding	promoter-TSS
chr8	26448101	26450599	peak4907	Intergenic	58937	NM_001330491	665	NM_004331	ENSG00000104765	BNIP3L	BNIP3a|NIP3L|NIX	BCL2 interacting protein 3 like	protein-coding	Intergenic
chr7	100156601	100159099	peak4528	promoter-TSS (NM_001303470)	873	NM_001303470	55262	NM_018275	ENSG00000146826	TRAPPC14	C7orf43|MAP11|MCPH25	trafficking protein particle complex subunit 14	protein-coding	promoter-TSS
chr2	61469801	61472299	peak1185	promoter-TSS (NM_014709)	37	NM_014709	9736	NM_014709	ENSG00000115464	USP34	-	ubiquitin specific peptidase 34	protein-coding	promoter-TSS
chr18	9913001	9915499	peak9640	promoter-TSS (NM_194434)	234	NM_194434	9218	NM_003574	ENSG00000101558	VAPA	VAMP-A|VAP-33|VAP-A|VAP33|hVAP-33	VAMP associated protein A	protein-coding	promoter-TSS
chr7	44795401	44797899	peak4307	promoter-TSS (NM_021130)	-31	NM_021130	5478	NM_021130	ENSG00000196262	PPIA	CYPA|CYPH|HEL-S-69p	peptidylprolyl isomerase A	protein-coding	promoter-TSS
chr11	65779801	65782299	peak6476	promoter-TSS (NM_138368)	-74	NM_138368	91056	NM_138368	ENSG00000254470	AP5B1	AP-5|PP1030	adaptor related protein complex 5 subunit beta 1	protein-coding	promoter-TSS
chr3	127628501	127630999	peak2141	promoter-TSS (NM_015720)	565	NM_015720	50512	NM_015720	ENSG00000114631	PODXL2	EG|PODLX2	podocalyxin like 2	protein-coding	promoter-TSS
chr16	89558901	89561399	peak8783	promoter-TSS (NM_001243131)	-507	NM_001243131	6137	NM_000977	ENSG00000167526	RPL13	BBC1|D16S444E|D16S44E|L13|SEMDIST|eL13	ribosomal protein L13	protein-coding	promoter-TSS
chr3	50319801	50322299	peak2006	intron (NM_003773, intron 1 of 3)	1695	NM_003773	8692	NM_003773	ENSG00000068001	HYAL2	LUCA2	hyaluronidase 2	protein-coding	intron
chr9	6757001	6759499	peak5353	promoter-TSS (NM_001146695)	277	NM_001146695	23081	NM_015061	ENSG00000107077	KDM4C	GASC1|JHDM3C|JMJD2C|TDRD14C	lysine demethylase 4C	protein-coding	promoter-TSS
chr8	38384701	38387199	peak4944	promoter-TSS (NM_001286821)	-491	NM_001286821	137994	NM_144652	ENSG00000165046	LETM2	SLC55A2	leucine zipper and EF-hand containing transmembrane protein 2	protein-coding	promoter-TSS
chr17	81487501	81489999	peak9558	Intergenic	24049	NM_001199954	71	NM_001614	ENSG00000184009	ACTG1	ACT|ACTG|DFNA20|DFNA26|HEL-176	actin gamma 1	protein-coding	Intergenic
chr12	42237001	42239499	peak6906	promoter-TSS (NM_005748)	-2	NM_005748	10138	NM_005748	ENSG00000015153	YAF2	-	YY1 associated factor 2	protein-coding	promoter-TSS
chr6	104939901	104942399	peak3891	promoter-TSS (NR_046407)	-623	NR_046407	100113403	NR_046407	ENSG00000203809	LIN28B-AS1	C6orf220|LINC00577|dJ439I14.1	LIN28B antisense RNA 1	ncRNA	promoter-TSS
chrX	40154001	40156499	peak11346	intron (NM_001123384, intron 1 of 13)	22027	NM_001123384	54880	NM_017745	ENSG00000183337	BCOR	ANOP2|MAA2|MCOPS2	BCL6 corepressor	protein-coding	intron
chr16	28822301	28824799	peak8433	promoter-TSS (NM_007245)	502	NM_007245	11273	NM_007245	ENSG00000168488	ATXN2L	A2D|A2LG|A2LP|A2RP	ataxin 2 like	protein-coding	promoter-TSS
chr11	83155901	83158399	peak6603	promoter-TSS (NM_001346414)	19	NM_001346414	51585	NM_015885	ENSG00000165494	PCF11	-	PCF11 cleavage and polyadenylation factor subunit	protein-coding	promoter-TSS
chr16	4733001	4735499	peak8376	promoter-TSS (NM_001308089)	21	NM_001308089	124401	NM_133450	ENSG00000168096	ANKS3	-	ankyrin repeat and sterile alpha motif domain containing 3	protein-coding	promoter-TSS
chr17	64974801	64977299	peak9385	promoter-TSS (NR_026903)	-465	NR_026903	201283	NM_153032	ENSG00000291140	AMZ2P1	-	AMZ2 pseudogene 1	pseudo	promoter-TSS
chr10	21525601	21528099	peak5943	promoter-TSS (NM_207371)	-1168	NM_207371	387640	NM_207371	ENSG00000180592	SKIDA1	C10orf140|DLN-1	SKI/DACH domain containing 1	protein-coding	promoter-TSS
chr5	78647301	78649799	peak3003	promoter-TSS (NM_005779)	222	NM_005779	10184	NM_005779	ENSG00000145685	LHFPL2	-	LHFPL tetraspan subfamily member 2	protein-coding	promoter-TSS
chr13	80340701	80343199	peak7443	promoter-TSS (NM_005842)	-824	NM_005842	10253	NM_005842	ENSG00000136158	SPRY2	IGAN3|hSPRY2	sprouty RTK signaling antagonist 2	protein-coding	promoter-TSS
chr7	129610701	129613199	peak4669	promoter-TSS (NM_001293163)	230	NM_001293163	4899	NM_005011	ENSG00000106459	NRF1	ALPHA-PAL	nuclear respiratory factor 1	protein-coding	promoter-TSS
chr9	2016001	2018499	peak5339	intron (NM_003070, intron 1 of 33)	1903	NM_003070	6595	NM_003070	ENSG00000080503	SMARCA2	BAF190|BIS|BRM|NCBRS|SNF2|SNF2L2|SNF2LA|SWI2|Sth1p|hBRM|hSNF2a	SWI/SNF related, matrix associated, actin dependent regulator of chromatin, subfamily a, member 2	protein-coding	intron
chr5	391901	394399	peak2806	intron (NR_165159, intron 6 of 13)	50010	NR_126522	116349	NM_138464		EXOC3-AS1	C5orf55	EXOC3 antisense RNA 1	ncRNA	intron
chr11	76234201	76236699	peak6586	Intergenic	-28948	NM_004626	7481	NM_004626	ENSG00000085741	WNT11	HWNT11	Wnt family member 11	protein-coding	Intergenic
chr16	67159001	67161499	peak8561	promoter-TSS (NM_018378)	293	NM_018378	55336	NM_018378	ENSG00000135722	FBXL8	FBL8	F-box and leucine rich repeat protein 8	protein-coding	promoter-TSS
chr2	26345201	26347699	peak1060	promoter-TSS (NM_033505)	307	NM_033505	85465	NM_033505	ENSG00000138018	SELENOI	EPT1|SELI|SEPI|SPG81	selenoprotein I	protein-coding	promoter-TSS
chr17	7232801	7235299	peak8892	promoter-TSS (NM_004422)	467	NM_004422	1856	NM_004422	ENSG00000004975	DVL2	-	dishevelled segment polarity protein 2	protein-coding	promoter-TSS
chr5	149561301	149563799	peak3221	Intergenic	-11111	NM_001892	1452	NM_001892	ENSG00000113712	CSNK1A1	CK1|CK1a|CKIa|HEL-S-77p|HLCDGP1|PRO2975	casein kinase 1 alpha 1	protein-coding	Intergenic
chr15	60370101	60372599	peak8035	intron (NM_001002857, intron 4 of 13)	26636	NM_001002858	302	NM_004039	ENSG00000182718	ANXA2	ANX2|ANX2L4|CAL1H|HEL-S-270|LIP2|LPC2|LPC2D|P36|PAP-IV	annexin A2	protein-coding	intron
chr8	73877601	73880099	peak5025	promoter-TSS (NM_001271015)	12	NM_001271015	55284	NM_018299	ENSG00000104343	UBE2W	UBC-16|UBC16	ubiquitin conjugating enzyme E2 W	protein-coding	promoter-TSS
chr2	73069701	73072199	peak1251	promoter-TSS (NM_001330404)	374	NM_001330404	94097	NM_144579	ENSG00000144040	SFXN5	BBG-TCC|SLC56A5	sideroflexin 5	protein-coding	promoter-TSS
chr8	141416301	141418799	peak5211	intron (NM_032611, intron 1 of 5).2	-3838	NM_007079	11156	NM_007079	ENSG00000184489	PTP4A3	PRL-3|PRL-R|PRL3	protein tyrosine phosphatase 4A3	protein-coding	intron
chr20	64079001	64081499	peak10923	promoter-TSS (NM_000913)	168	NM_000913	4987	NM_000913	ENSG00000125510	OPRL1	KOR-3|KOR3|NOCIR|NOP|NOPr|OOR|OPRL|ORL1|PNOCR	opioid related nociceptin receptor 1	protein-coding	promoter-TSS
chr7	65750001	65752499	peak4337	promoter-TSS (NR_003110)	145	NR_003110	643253	NR_003110	ENSG00000291124	CCT6P1	CCT6-5P|CCT6AP1	chaperonin containing TCP1 subunit 6 pseudogene 1	pseudo	promoter-TSS
chr20	43457101	43459599	peak10725	promoter-TSS (NR_034009)	454	NR_034009	6431	NM_006275	ENSG00000124193	SRSF6	B52|HEL-S-91|SFRS6|SRP55	serine and arginine rich splicing factor 6	protein-coding	promoter-TSS
chr6	41733701	41736199	peak3731	promoter-TSS (NM_007162)	110	NM_007162	7942	NM_007162	ENSG00000112561	TFEB	ALPHATFEB|BHLHE35|TCFEB	transcription factor EB	protein-coding	promoter-TSS
chr16	89191501	89193999	peak8765	intron (NM_004933, intron 11 of 13)	7787	NM_001366322	146429	NM_001242757	ENSG00000259803	SLC22A31	-	solute carrier family 22 member 31	protein-coding	intron
chr13	91347001	91349499	peak7445	promoter-TSS (NR_027349)	430	NR_027349	407975	NM_213723	ENSG00000215417	MIR17HG	C13orf25|FGLDS2|LINC00048|MIHG1|MIRH1|MIRHG1|NCRNA00048|miR-17-92	miR-17-92a-1 cluster host gene	ncRNA	promoter-TSS
chr5	79235401	79237899	peak3005	promoter-TSS (NM_152405)	519	NM_152405	133746	NM_152405	ENSG00000152409	JMY	WHAMM2|WHDC1L3	junction mediating and regulatory protein, p53 cofactor	protein-coding	promoter-TSS
chr8	73970901	73973399	peak5026	promoter-TSS (NM_001204863)	41	NM_001204863	6921	NM_005648	ENSG00000154582	ELOC	SIII|TCEB1	elongin C	protein-coding	promoter-TSS
chr5	32172801	32175299	peak2878	promoter-TSS (NM_022130)	269	NM_022130	64083	NM_022130	ENSG00000113384	GOLPH3	GOPP1|GPP34|MIDAS|Vps74	golgi phosphoprotein 3	protein-coding	promoter-TSS
chr5	140041401	140043899	peak3159	promoter-TSS (NM_013983)	649	NM_013983	9542	NM_004883	ENSG00000158458	NRG2	DON1|HRG2|NTAK	neuregulin 2	protein-coding	promoter-TSS
chr7	5529401	5531899	peak4210	promoter-TSS (NM_001101)	-49	NM_001101	60	NM_001101	ENSG00000075624	ACTB	BKRNS|BNS|BRWS1|CSMH|DDS1|PS1TP5BP1|THC8	actin beta	protein-coding	promoter-TSS
chr14	101963901	101966399	peak7792	promoter-TSS (NM_001376)	577	NM_001376	1778	NM_001376	ENSG00000197102	DYNC1H1	CDCBM13|CMT2O|DHC1|DHC1a|DNCH1|DNCL|DNECL|DYHC|Dnchc1|HL-3|SMALED1|p22	dynein cytoplasmic 1 heavy chain 1	protein-coding	promoter-TSS
chr7	152463001	152465499	peak4798	promoter-TSS (NR_027387)	126	NR_027387	100128822	NR_027387	ENSG00000261455	LINC01003	-	long intergenic non-protein coding RNA 1003	ncRNA	promoter-TSS
chr10	96831601	96834099	peak6108	promoter-TSS (NM_032440)	-95	NM_032440	84458	NM_015652	ENSG00000196233	LCOR	C10orf12|MLR2	ligand dependent nuclear receptor corepressor	protein-coding	promoter-TSS
chr14	103333201	103335699	peak7818	promoter-TSS (NR_158216)	210	NR_158216	105370687	NR_158216		EIF5-DT	-	EIF5 divergent transcript	ncRNA	promoter-TSS
chr6	44245701	44248199	peak3773	promoter-TSS (NM_001271971)	-8	NM_001271971	3326	NM_007355	ENSG00000096384	HSP90AB1	D6S182|HSP84|HSP90B|HSPC2|HSPCB	heat shock protein 90 alpha family class B member 1	protein-coding	promoter-TSS
chr16	89200201	89202699	peak8766	promoter-TSS (NM_001384767)	228	NM_001384767	146429	NM_001242757	ENSG00000259803	SLC22A31	-	solute carrier family 22 member 31	protein-coding	promoter-TSS
chr2	239399801	239402299	peak1764	promoter-TSS (NM_001378416)	-30	NM_001378416	9759	NM_006037	ENSG00000068024	HDAC4	AHO3|BDMR|HA6116|HD4|HDAC-4|HDAC-A|HDACA|NEDCHF|NEDCHID	histone deacetylase 4	protein-coding	promoter-TSS
chr16	635901	638399	peak8270	promoter-TSS (NR_149003)	198	NR_149003	100287175	NR_149003		LOC100287175	-	uncharacterized LOC100287175	ncRNA	promoter-TSS
chr1	25238901	25241399	peak188	Intergenic	7304	NM_020317	57035	NM_020317	ENSG00000117616	RSRP1	C1orf63|NPD014	arginine and serine rich protein 1	protein-coding	Intergenic
chr16	89306001	89308499	peak8775	intron (NM_013275, intron 3 of 12)	11122	NR_136339	105371414	NR_136339	ENSG00000260279	LOC105371414	-	uncharacterized LOC105371414	ncRNA	intron
chr8	37841101	37843599	peak4936	TTS (NM_018310)	7511	NM_018310	55290	NM_018310	ENSG00000104221	BRF2	BRFU|TFIIIB50	BRF2 RNA polymerase III transcription initiation factor subunit	protein-coding	TTS
chr2	32062601	32065099	peak1096	promoter-TSS (NM_001363875)	294	NM_001363875	6683	NM_014946	ENSG00000021574	SPAST	ADPSP|FSP2|SPG4	spastin	protein-coding	promoter-TSS
chr9	136686901	136689399	peak5833	promoter-TSS (NM_006412)	-693	NM_006412	10555	NM_006412	ENSG00000169692	AGPAT2	1-AGPAT2|BSCL|BSCL1|LPAAB|LPAAT-beta|LPLAT2	1-acylglycerol-3-phosphate O-acyltransferase 2	protein-coding	promoter-TSS
chr11	64284401	64286899	peak6428	promoter-TSS (NM_001378081)	145	NM_001378081	56834	NM_020155	ENSG00000173264	GPR137	C11orf4|GPR137A|TM7SF1L1	G protein-coupled receptor 137	protein-coding	promoter-TSS
chr12	124938701	124941199	peak7327	Intergenic	24403	NR_049820	100847004	NR_049820	ENSG00000265345	MIR5188	mir-5188	microRNA 5188	ncRNA	Intergenic
chr17	45050801	45053299	peak9168	promoter-TSS (NM_001288655)	-418	NM_001288655	79877	NM_024819	ENSG00000172992	DCAKD	-	dephospho-CoA kinase domain containing	protein-coding	promoter-TSS
chr16	75233901	75236399	peak8634	exon (NM_001170717, exon 5 of 7)	3510	NM_001170721	9564	NM_014567	ENSG00000050820	BCAR1	CAS|CAS1|CASS1|CRKAS|P130Cas	BCAR1 scaffold protein, Cas family member	protein-coding	exon
chr6	30716401	30718899	peak3614	promoter-TSS (NM_014641)	-369	NM_014641	9656	NM_014641	ENSG00000137337	MDC1	NFBD1	mediator of DNA damage checkpoint 1	protein-coding	promoter-TSS
chr17	44556401	44558899	peak9161	promoter-TSS (NM_001466)	166	NM_001466	2535	NM_001466	ENSG00000180340	FZD2	Fz2|OMOD2|fz-2|fzE2|hFz2	frizzled class receptor 2	protein-coding	promoter-TSS
chr9	136326701	136329199	peak5810	promoter-TSS (NM_001145638)	411	NM_001145638	26086	NM_015597	ENSG00000160360	GPSM1	AGS3	G protein signaling modulator 1	protein-coding	promoter-TSS
chr5	140400501	140402999	peak3164	promoter-TSS (NM_020690)	-64	NM_020690	404734	NM_020690	ENSG00000254996	ANKHD1-EIF4EBP3	MASK-BP3|MASK-BP3ARF	ANKHD1-EIF4EBP3 readthrough	protein-coding	promoter-TSS
chr9	131392701	131395199	peak5747	promoter-TSS (NM_013318)	-136	NM_013318	84726	NM_013318	ENSG00000288701	PRRC2B	BAT2L|BAT2L1|KIAA0515|LQFBS-1	proline rich coiled-coil 2B	protein-coding	promoter-TSS
chr19	40424101	40426599	peak10331	promoter-TSS (NM_013376)	642	NM_013376	29950	NM_013376	ENSG00000197019	SERTAD1	SEI1|TRIP-Br1|TRIPBR1	SERTA domain containing 1	protein-coding	promoter-TSS
chr11	65613701	65616199	peak6470	promoter-TSS (NM_002419)	-729	NM_002419	4296	NM_002419	ENSG00000173327	MAP3K11	MEKK11|MLK-3|MLK3|PTK1|SPRK	mitogen-activated protein kinase kinase kinase 11	protein-coding	promoter-TSS
chr13	21059501	21061999	peak7369	promoter-TSS (NM_014572)	836	NM_014572	26524	NM_014572	ENSG00000150457	LATS2	KPM	large tumor suppressor kinase 2	protein-coding	promoter-TSS
chr1	153962201	153964699	peak658	promoter-TSS (NM_001271959)	42	NM_001271959	27173	NM_014437	ENSG00000143570	SLC39A1	ZIP1|ZIRTL	solute carrier family 39 member 1	protein-coding	promoter-TSS
chr11	559901	562399	peak6241	promoter-TSS (NM_003475)	180	NM_003475	8045	NM_003475	ENSG00000099849	RASSF7	C11orf13|CFAP88|FAP88|HRAS1|HRC1	Ras association domain family member 7	protein-coding	promoter-TSS
chrX	41084301	41086799	peak11351	promoter-TSS (NM_001039590)	105	NM_001039590	8239	NM_004652	ENSG00000124486	USP9X	DFFRX|FAF|FAF-X|FAM|MRX99|MRXS99F|XLID99|hFAM	ubiquitin specific peptidase 9 X-linked	protein-coding	promoter-TSS
chr14	90396601	90399099	peak7730	promoter-TSS (NM_001363670)	-400	NM_001363670	801	NM_006888	ENSG00000198668	CALM1	CALML2|CAM2|CAM3|CAMB|CAMC|CAMI|CAMIII|CPVT4|DD132|LQT14|PHKD|PHKD1|caM	calmodulin 1	protein-coding	promoter-TSS
chr14	103627801	103630299	peak7829	promoter-TSS (NM_005552)	-138	NM_005552	3831	NM_005552	ENSG00000126214	KLC1	KLC|KNS2|KNS2A	kinesin light chain 1	protein-coding	promoter-TSS
chr9	127784701	127787199	peak5655	promoter-TSS (NR_036055)	32	NR_036055	100422910	NR_036055	ENSG00000284547	MIR2861	BMND15|MIRN2861	microRNA 2861	ncRNA	promoter-TSS
chr16	90017601	90020099	peak8803	promoter-TSS (NM_001042610)	606	NM_001042610	79007	NM_024043	ENSG00000003249	DBNDD1	-	dysbindin domain containing 1	protein-coding	promoter-TSS
chr4	145935201	145937699	peak2746	intron (NM_178835, intron 1 of 14)	2373	NM_001306215	152485	NM_178835	ENSG00000151612	ZNF827	-	zinc finger protein 827	protein-coding	intron
chr20	9067401	9069899	peak10582	promoter-TSS (NM_001377134)	-28	NM_001377134	5332	NM_000933	ENSG00000101333	PLCB4	ARCND2|ARCND2A|ARCND2B|PI-PLC	phospholipase C beta 4	protein-coding	promoter-TSS
chr20	50730401	50732899	peak10780	promoter-TSS (NM_032521)	70	NM_032521	84612	NM_032521	ENSG00000124171	PARD6B	PAR6B	par-6 family cell polarity regulator beta	protein-coding	promoter-TSS
chr7	100692901	100695399	peak4546	promoter-TSS (NM_001375762)	100	NM_001375762	64599	NM_022574	ENSG00000146830	GIGYF1	GYF1|PERQ1	GRB10 interacting GYF protein 1	protein-coding	promoter-TSS
chr1	45686201	45688699	peak383	promoter-TSS (NM_016486)	-731	NM_016486	51249	NM_016486	ENSG00000159596	TMEM69	C1orf154	transmembrane protein 69	protein-coding	promoter-TSS
chr7	44984901	44987399	peak4310	promoter-TSS (NR_152597)	546	NR_152597	285958	NR_003697	ENSG00000232956	SNHG15	C7orf40|Linc-Myo1g|MYO1GUT	small nucleolar RNA host gene 15	ncRNA	promoter-TSS
chr19	55604301	55606799	peak10499	promoter-TSS (NM_001195605)	-97	NM_001195605	100507290	NM_001195605	ENSG00000261221	ZNF865	-	zinc finger protein 865	protein-coding	promoter-TSS
chr6	107114001	107116499	peak3899	promoter-TSS (NM_001367314)	265	NM_001367314	57673	NM_001080450	ENSG00000178409	BEND3	KIAA1553	BEN domain containing 3	protein-coding	promoter-TSS
chr19	7533801	7536199	peak9969	promoter-TSS (NM_001166113)	250	NM_001166113	10908	NM_006702	ENSG00000032444	PNPLA6	BNHS|LNMS|NTE|NTEMND|OMCS|SPG39|iPLA2delta|sws	patatin like phospholipase domain containing 6	protein-coding	promoter-TSS
chr3	130110501	130112899	peak2163	promoter-TSS (NR_146653)	-7	NR_146653	105374104	NR_146653	ENSG00000249846	LINC02021	-	long intergenic non-protein coding RNA 2021	ncRNA	promoter-TSS
chr2	66432701	66435099	peak1212	promoter-TSS (NR_046438)	-430	NR_046438	730198	NR_046438		MEIS1-AS3	-	MEIS1 antisense RNA 3	ncRNA	promoter-TSS
chr10	102393901	102396299	peak6142	promoter-TSS (NM_001077494)	522	NM_001077494	4791	NM_002502	ENSG00000077150	NFKB2	CVID10|H2TF1|LYT-10|LYT10|NF-kB2|p100|p49/p100|p52	nuclear factor kappa B subunit 2	protein-coding	promoter-TSS
chr1	1432501	1434899	peak33	promoter-TSS (NR_125995)	873	NR_125995	102724312	NR_125994		LINC01770	-	long intergenic non-protein coding RNA 1770	ncRNA	promoter-TSS
chr19	18428101	18430499	peak10168	intron (NM_032627, intron 4 of 17)	8009	NM_001253389	51477	NM_016368	ENSG00000105655	ISYNA1	INO1|INOS|IPS|IPS 1|IPS-1	inositol-3-phosphate synthase 1	protein-coding	intron
chr12	67067601	67069999	peak7088	promoter-TSS (NM_001379351)	538	NM_001379351	23426	NM_021150	ENSG00000155974	GRIP1	FRASRS3|GRIP	glutamate receptor interacting protein 1	protein-coding	promoter-TSS
chr6	110814001	110816399	peak3913	promoter-TSS (NM_015076)	269	NM_015076	23097	NM_015076	ENSG00000155111	CDK19	CDC2L6|CDK11|DEE87|EIEE87|bA346C16.3	cyclin dependent kinase 19	protein-coding	promoter-TSS
chr1	44029401	44031799	peak363	promoter-TSS (NM_001328629)	523	NM_001328629	6536	NM_006934	ENSG00000196517	SLC6A9	GCENSG|GLYT1	solute carrier family 6 member 9	protein-coding	promoter-TSS
chr7	101814001	101816399	peak4574	promoter-TSS (NM_181500)	-807	NM_181500	1523	NM_001913	ENSG00000257923	CUX1	CASP|CDP|CDP/Cut|CDP1|COY1|CUTL1|CUX|Clox|Cux/CDP|GDDI|GOLIM6|Nbla10317|p100|p110|p200|p75	cut like homeobox 1	protein-coding	promoter-TSS
chr6	85592501	85594899	peak3853	promoter-TSS (NM_153816)	158	NM_153816	57231	NM_020468	ENSG00000135317	SNX14	RGS-PX2|SCAR20	sorting nexin 14	protein-coding	promoter-TSS
chr22	21628201	21630599	peak11082	promoter-TSS (NR_163924)	622	NR_163924	150223	NM_001017964	ENSG00000161179	YDJC	-	YdjC chitooligosaccharide deacetylase homolog	protein-coding	promoter-TSS
chr11	65645901	65648299	peak6472	intron (NM_153253, intron 8 of 15)	-2092	NR_039709	100616284	NR_039709	ENSG00000265874	MIR4489	mir-4489	microRNA 4489	ncRNA	intron
chr7	158647101	158649499	peak4836	intron (NM_001281932, intron 25 of 28)	56504	NR_104054	54892	NM_017760	ENSG00000146918	NCAPG2	3KS|CAP-G2|CAPG2|LUZP5|MTB|hCAP-G2	non-SMC condensin II complex subunit G2	protein-coding	intron
chr17	44005501	44007899	peak9150	exon (NM_153006, exon 4 of 7)	2078	NM_153006	162417	NM_153006	ENSG00000161653	NAGS	AGAS|ARGA	N-acetylglutamate synthase	protein-coding	exon
chr15	73926101	73928499	peak8122	promoter-TSS (NR_040066)	486	NR_040066	100287616	NR_040066	ENSG00000261801	LOXL1-AS1	-	LOXL1 antisense RNA 1	ncRNA	promoter-TSS
chr4	6672801	6675199	peak2475	promoter-TSS (NR_158178)	-75	NR_158178	NA							promoter-TSS
chr7	100585001	100587399	peak4541	promoter-TSS (NM_002319)	-71	NM_002319	4034	NM_002319	ENSG00000077454	LRCH4	LRN|LRRN1|LRRN4|PP14183	leucine rich repeats and calponin homology domain containing 4	protein-coding	promoter-TSS
chr17	81682501	81684899	peak9563	promoter-TSS (NR_138060)	13	NR_138060	339231	NM_001040025	ENSG00000214087	ARL16	-	ADP ribosylation factor like GTPase 16	protein-coding	promoter-TSS
chr7	114085101	114087499	peak4621	promoter-TSS (NR_033766)	-27	NR_033766	93986	NM_014491	ENSG00000128573	FOXP2	CAGH44|SPCH1|TNRC10	forkhead box P2	protein-coding	promoter-TSS
chr20	31595501	31597899	peak10634	Intergenic	-8589	NM_002165	3397	NM_002165	ENSG00000125968	ID1	ID|bHLHb24	inhibitor of DNA binding 1	protein-coding	Intergenic
chr20	31569101	31571499	peak10628	TTS (NM_030789)	2963	NR_046853	100874042	NR_046853	ENSG00000230613	HM13-AS1	-	HM13 antisense RNA 1	ncRNA	TTS
chr7	130912101	130914499	peak4693	promoter-TSS (NR_110473)	10	NR_110473	378805	NM_001085379	ENSG00000231721	LINC-PINT	LincRNA-Pint|MKLN1-AS1|PINT|PINT87aa|TISPL	long intergenic non-protein coding RNA, p53 induced transcript	ncRNA	promoter-TSS
chr12	98502501	98504899	peak7149	promoter-TSS (NR_038383)	155	NR_038383	643770	NR_038383	ENSG00000245017	LINC02453	-	long intergenic non-protein coding RNA 2453	ncRNA	promoter-TSS
chr17	13600501	13602899	peak8961	promoter-TSS (NM_006042)	229	NM_006042	9955	NM_006042	ENSG00000153976	HS3ST3A1	3-OST-3A|3OST3A1	heparan sulfate-glucosamine 3-sulfotransferase 3A1	protein-coding	promoter-TSS
chr5	81749401	81751799	peak3014	promoter-TSS (NM_001345886)	653	NM_001345886	23635	NM_012446	ENSG00000145687	SSBP2	HSPC116|SOSS-B2	single stranded DNA binding protein 2	protein-coding	promoter-TSS
chr2	232484901	232487299	peak1701	exon (NM_004826, exon 2 of 18)	1734	NM_001290787	9427	NM_004826	ENSG00000171551	ECEL1	DA5D|DINE|ECEX|XCE	endothelin converting enzyme like 1	protein-coding	exon
chr12	124511701	124514099	peak7314	intron (NM_001077261, intron 2 of 47)	54712	NM_001077261	9612	NM_006312	ENSG00000196498	NCOR2	CTG26|N-CoR2|SMAP270|SMRT|SMRTE|SMRTE-tau|TNRC14|TRAC|TRAC-1|TRAC1	nuclear receptor corepressor 2	protein-coding	intron
chr6	30690001	30692399	peak3613	promoter-TSS (NM_001270707)	-216	NM_001270707	11270	NM_007243	ENSG00000137404	NRM	NRM29	nurim	protein-coding	promoter-TSS
chr16	73046901	73049299	peak8623	promoter-TSS (NM_006885)	28	NM_006885	463	NM_006885	ENSG00000140836	ZFHX3	ATBF1|ATBT|ATFB8|C16orf47|SCA4|ZFH-3|ZNF927	zinc finger homeobox 3	protein-coding	promoter-TSS
chr5	83472401	83474799	peak3018	intron (NM_001164097, intron 1 of 13)	1856	NM_001126336	1462	NM_004385	ENSG00000038427	VCAN	CSPG2|ERVR|GHAP|PG-M|WGN|WGN1	versican	protein-coding	intron
chr1	25905001	25907399	peak194	promoter-TSS (NM_203401)	-47	NM_203401	3925	NM_005563	ENSG00000117632	STMN1	C1orf215|LAP18|Lag|OP18|PP17|PP19|PR22|SMN	stathmin 1	protein-coding	promoter-TSS
chr3	125915001	125917399	peak2124	promoter-TSS (NR_024250)	-401	NR_024250	100125556	NR_024250	ENSG00000291071	FAM86JP	-	family with sequence similarity 86, member A pseudogene	pseudo	promoter-TSS
chr15	58932601	58934999	peak8031	promoter-TSS (NR_135042)	-121	NR_135042	79811	NM_017968	ENSG00000137776	SLTM	Met	SAFB like transcription modulator	protein-coding	promoter-TSS
chr22	39174401	39176799	peak11206	Intergenic	-22920	NM_175709	23492	NM_175709	ENSG00000100307	CBX7	-	chromobox 7	protein-coding	Intergenic
chr20	33992501	33994899	peak10657	promoter-TSS (NM_007367)	-211	NM_007367	22913	NM_007367	ENSG00000125970	RALY	HNRPCL2|P542	RALY heterogeneous nuclear ribonucleoprotein	protein-coding	promoter-TSS
chr7	76357801	76360199	peak4430	promoter-TSS (NM_012479)	-9	NM_012479	7532	NM_012479	ENSG00000170027	YWHAG	14-3-3GAMMA|DEE56|EIEE56|PPP1R170	tyrosine 3-monooxygenase/tryptophan 5-monooxygenase activation protein gamma	protein-coding	promoter-TSS
chr9	128702101	128704499	peak5691	promoter-TSS (NM_001317926)	797	NM_001317926	29941	NM_013355	ENSG00000160447	PKN3	UTDP4-1	protein kinase N3	protein-coding	promoter-TSS
chr11	62726801	62729199	peak6403	promoter-TSS (NM_001318812)	-73	NM_001318812	283237	NM_173810	ENSG00000162222	TTC9C	-	tetratricopeptide repeat domain 9C	protein-coding	promoter-TSS
chr17	47530201	47532599	peak9205	promoter-TSS (NM_006310)	292	NM_006310	9520	NM_006310	ENSG00000141279	NPEPPS	AAP-S|MP100|PSA	aminopeptidase puromycin sensitive	protein-coding	promoter-TSS
chr2	237690901	237693299	peak1745	promoter-TSS (NM_001137551)	-64	NM_001137551	9208	NM_004735	ENSG00000124831	LRRFIP1	FLAP-1|FLAP1|FLIIAP1|GCF-2|GCF2|HUFI-1|TRIP	LRR binding FLII interacting protein 1	protein-coding	promoter-TSS
chr9	36486101	36488499	peak5414	Intergenic	-85562	NM_001256690	9833	NM_014791	ENSG00000165304	MELK	HPK38	maternal embryonic leucine zipper kinase	protein-coding	Intergenic
chr2	219386901	219389299	peak1645	promoter-TSS (NM_001319120)	-188	NM_001319120	23549	NM_012100	ENSG00000123992	DNPEP	ASPEP|DAP	aspartyl aminopeptidase	protein-coding	promoter-TSS
chr3	134363901	134366299	peak2175	intron (NM_001278683, intron 5 of 9)	2762	NR_106885	102466744	NR_106885		MIR6827	hsa-mir-6827	microRNA 6827	ncRNA	intron
chr6	291001	293399	peak3378	promoter-TSS (NM_001286555)	143	NM_001286555	56940	NM_020185	ENSG00000112679	DUSP22	JKAP|JSP-1|JSP1|LMW-DSP2|LMWDSP2|MKP-x|MKPX|VHX	dual specificity phosphatase 22	protein-coding	promoter-TSS
chr20	62739501	62741899	peak10862	intron (NM_002531, intron 1 of 3)	31864	NM_002531	4923	NM_002531	ENSG00000101188	NTSR1	NTR	neurotensin receptor 1	protein-coding	intron
chr9	38619801	38622199	peak5429	promoter-TSS (NR_027294)	-88	NR_027294	158228	NR_027294		FAM201A	C9orf122	family with sequence similarity 201 member A	ncRNA	promoter-TSS
chr6	26520401	26522799	peak3521	promoter-TSS (NR_026790)	-106	NR_026790	493812	NR_026790	ENSG00000228223	HCG11	CTA-14H9.3|bK14H9.3	HLA complex group 11	ncRNA	promoter-TSS
chr6	42049101	42051499	peak3737	promoter-TSS (NM_138572)	-224	NM_138572	129685	NM_138572	ENSG00000137413	TAF8	II|NEDMLHB|TAF|TAF(II)43|TAFII-43|TAFII43|TBN	TATA-box binding protein associated factor 8	protein-coding	promoter-TSS
chr3	50225901	50228299	peak1996	promoter-TSS (NM_001282619)	32	NM_001282619	2771	NM_002070	ENSG00000114353	GNAI2	GIP|GNAI2B|HG1C|H_LUCA15.1|H_LUCA16.1	G protein subunit alpha i2	protein-coding	promoter-TSS
chr19	17333601	17335999	peak10140	promoter-TSS (NM_020959)	55	NM_020959	57719	NM_020959	ENSG00000074855	ANO8	KIAA1623|TMEM16H	anoctamin 8	protein-coding	promoter-TSS
chr5	109408901	109411299	peak3053	promoter-TSS (NM_014819)	-126	NM_014819	9867	NM_014819	ENSG00000198961	PJA2	Neurodap1|RNF131	praja ring finger ubiquitin ligase 2	protein-coding	promoter-TSS
chr2	112542001	112544399	peak1385	promoter-TSS (NM_001371971)	735	NM_001371971	84172	NM_019014	ENSG00000125630	POLR1B	A135|RPA135|RPA2|Rpo1-2|TCS4	RNA polymerase I subunit B	protein-coding	promoter-TSS
chr5	149270601	149272999	peak3213	promoter-TSS (NM_001323063)	-38	NM_001323063	134265	NM_152406	ENSG00000157510	AFAP1L1	-	actin filament associated protein 1 like 1	protein-coding	promoter-TSS
chr2	241802601	241804999	peak1803	exon (NM_022134, exon 4 of 4)	-5393	NM_001167601	129807	NM_080741	ENSG00000204099	NEU4	-	neuraminidase 4	protein-coding	exon
chr3	124885901	124888299	peak2119	promoter-TSS (NM_002213)	265	NM_002213	3693	NM_002213	ENSG00000082781	ITGB5	-	integrin subunit beta 5	protein-coding	promoter-TSS
chr16	89507001	89509399	peak8781	promoter-TSS (NM_001363850)	-188	NM_001363850	6687	NM_003119	ENSG00000197912	SPG7	CAR|CMAR|PGN|SPG5C	SPG7 matrix AAA peptidase subunit, paraplegin	protein-coding	promoter-TSS
chr12	72271301	72273699	peak7105	promoter-TSS (NM_013381)	130	NM_013381	29953	NM_013381	ENSG00000072657	TRHDE	PAP-II|PGPEP2|TRH-DE	thyrotropin releasing hormone degrading enzyme	protein-coding	promoter-TSS
chr2	10447201	10449599	peak1007	promoter-TSS (NM_002539)	-73	NM_002539	4953	NM_002539	ENSG00000115758	ODC1	BABS|NEDBA|NEDBIA|ODC	ornithine decarboxylase 1	protein-coding	promoter-TSS
chr18	28176301	28178699	peak9679	promoter-TSS (NM_001792)	-370	NM_001792	1000	NM_001792	ENSG00000170558	CDH2	ACOGS|ADHD8|ARVD14|CD325|CDHN|CDw325|NCAD	cadherin 2	protein-coding	promoter-TSS
chr12	6469601	6471999	peak6770	promoter-TSS (NM_016830)	-123	NM_016830	6843	NM_014231	ENSG00000139190	VAMP1	CMS25|SAX1|SPAX1|SYB1|VAMP-1	vesicle associated membrane protein 1	protein-coding	promoter-TSS
chr3	5021501	5023899	peak1813	Intergenic	-42739	NR_037903	100507582	NR_037903	ENSG00000235831	BHLHE40-AS1	-	BHLHE40 antisense RNA 1	ncRNA	Intergenic
chr3	170356501	170358899	peak2282	promoter-TSS (NM_005414)	-15	NM_005414	6498	NM_005414	ENSG00000136603	SKIL	SNO|SnoA|SnoI|SnoN	SKI like proto-oncogene	protein-coding	promoter-TSS
chr7	128530001	128532399	peak4660	Intergenic	54452	NM_018396	55798	NM_018396	ENSG00000165055	METTL2B	METL|METTL2|METTL2A|PSENIP1	methyltransferase 2B, tRNA N3-cytidine	protein-coding	Intergenic
chr3	168094401	168096799	peak2268	promoter-TSS (NM_014498)	324	NM_014498	27333	NM_014498	ENSG00000173905	GOLIM4	GIMPC|GOLPH4|GPP130|P138	golgi integral membrane protein 4	protein-coding	promoter-TSS
chr16	68084801	68087199	peak8587	promoter-TSS (NM_173165)	630	NM_173165	4775	NM_004555	ENSG00000072736	NFATC3	NF-AT4c|NFAT4|NFATX|n339260	nuclear factor of activated T cells 3	protein-coding	promoter-TSS
chr19	36771201	36773599	peak10280	promoter-TSS (NM_001193552)	407	NM_001193552	342892	NM_001193552	ENSG00000267041	ZNF850	ZNF850P	zinc finger protein 850	protein-coding	promoter-TSS
chr6	87407201	87409599	peak3857	promoter-TSS (NM_001031743)	428	NM_001031743	154313	NM_178823	ENSG00000272514	CFAP206	C6orf165|dJ382I10.1	cilia and flagella associated protein 206	protein-coding	promoter-TSS
chr8	143840301	143842699	peak5269	promoter-TSS (NM_178564)	-527	NM_178564	340371	NM_178564	ENSG00000185189	NRBP2	TRG16|pp9320	nuclear receptor binding protein 2	protein-coding	promoter-TSS
chr1	3069601	3071999	peak59	intron (NM_199454, intron 1 of 16)	1597	NM_199454	63976	NM_022114	ENSG00000142611	PRDM16	CMD1LL|KMT8F|LVNC8|MEL1|PFM13	PR/SET domain 16	protein-coding	intron
chr19	679201	681599	peak9791	exon (NM_005860, exon 3 of 5)	4008	NM_005860	10272	NM_005860	ENSG00000070404	FSTL3	FLRG|FSRP	follistatin like 3	protein-coding	exon
chr1	155002801	155005199	peak674	promoter-TSS (NM_001256455)	1198	NM_001256455	51043	NM_001252406	ENSG00000160685	ZBTB7B	CKROX|THPOK|ZBTB15|ZFP-67|ZFP67|ZNF857B|c-KROX|hcKROX|vGAF	zinc finger and BTB domain containing 7B	protein-coding	promoter-TSS
chr14	73237901	73240299	peak7666	promoter-TSS (NM_001365907)	-673	NM_001365907	89932	NM_173462	ENSG00000100767	PAPLN	PPN	papilin, proteoglycan like sulfated glycoprotein	protein-coding	promoter-TSS
chr2	234951301	234953699	peak1729	promoter-TSS (NM_014521)	483	NM_014521	23677	NM_014521	ENSG00000130147	SH3BP4	BOG25|TTP	SH3 domain binding protein 4	protein-coding	promoter-TSS
chr17	1109901	1112299	peak8818	intron (NM_001322840, intron 2 of 22).2	-1998	NM_001092	29	NM_001092	ENSG00000159842	ABR	MDB	ABR activator of RhoGEF and GTPase	protein-coding	intron
chr1	100350701	100353099	peak522	promoter-TSS (NM_033313)	-567	NM_033313	8556	NM_003672	ENSG00000079335	CDC14A	DFNB105|DFNB32|DFNB35|cdc14|hCDC14	cell division cycle 14A	protein-coding	promoter-TSS
chr19	49876001	49878399	peak10446	promoter-TSS (NM_001098633)	155	NM_001098633	84335	NM_032375	ENSG00000204673	AKT1S1	Lobe|PRAS40	AKT1 substrate 1	protein-coding	promoter-TSS
chr8	101204601	101206999	peak5112	promoter-TSS (NM_001267708)	-68	NM_001267708	51123	NM_016096	ENSG00000120963	ZNF706	HSPC038|PNAS-106|PNAS-113	zinc finger protein 706	protein-coding	promoter-TSS
chr5	181190701	181193099	peak3368	promoter-TSS (NR_108031)	8	NR_108031	102577426	NR_108031	ENSG00000248473	LINC01962	-	long intergenic non-protein coding RNA 1962	ncRNA	promoter-TSS
chr1	3856501	3858899	peak64	promoter-TSS (NM_004402)	224	NM_004402	1677	NM_004402	ENSG00000169598	DFFB	CAD|CPAN|DFF-40|DFF2|DFF40	DNA fragmentation factor subunit beta	protein-coding	promoter-TSS
chr12	122834201	122836599	peak7287	promoter-TSS (NM_001303097)	-57	NM_001303097	9026	NM_003959	ENSG00000130787	HIP1R	HIP12|HIP3|ILWEQ	huntingtin interacting protein 1 related	protein-coding	promoter-TSS
chr5	34928701	34931099	peak2885	promoter-TSS (NM_001348420)	341	NM_001348420	134218	NM_194283	ENSG00000168724	DNAJC21	BMFS3|DNAJA5|GS3|JJJ1	DnaJ heat shock protein family (Hsp40) member C21	protein-coding	promoter-TSS
chr9	137589201	137591599	peak5897	promoter-TSS (NM_138462)	112	NM_138462	116225	NM_138462	ENSG00000165724	ZMYND19	MIZIP	zinc finger MYND-type containing 19	protein-coding	promoter-TSS
chr11	94543601	94545999	peak6621	promoter-TSS (NM_002033)	949	NM_002033	2526	NM_002033	ENSG00000196371	FUT4	CD15|ELFT|FCT3A|FUC-TIV|FUTIV|LeX|SSEA-1	fucosyltransferase 4	protein-coding	promoter-TSS
chr2	85545401	85547799	peak1290	3' UTR (NM_001142269, exon 14 of 14)	7432	NM_005911	4144	NM_005911	ENSG00000168906	MAT2A	MATA2|MATII|SAMS2	methionine adenosyltransferase 2A	protein-coding	3' UTR
chr12	54279301	54281699	peak7015	promoter-TSS (NM_031157)	-226	NM_031157	3178	NM_002136	ENSG00000135486	HNRNPA1	ALS19|ALS20|HNRPA1|HNRPA1L3|IBMPFD3|MPD3|UP 1|hnRNP A1|hnRNP-A1	heterogeneous nuclear ribonucleoprotein A1	protein-coding	promoter-TSS
chr1	86913701	86916099	peak479	promoter-TSS (NM_001134492)	265	NM_001134492	9653	NM_012262	ENSG00000153936	HS2ST1	NFSRA|dJ604K5.2	heparan sulfate 2-O-sulfotransferase 1	protein-coding	promoter-TSS
chr15	50353801	50356199	peak8011	promoter-TSS (NR_026891)	-121	NR_026891	55056	NM_017976	ENSG00000285410	GABPB1-IT1	-	GABPB1 intronic transcript	ncRNA	promoter-TSS
chr19	39031101	39033499	peak10312	promoter-TSS (NM_178820)	249	NM_178820	126433	NM_178820	ENSG00000161243	FBXO27	FBG5|Fbx27	F-box protein 27	protein-coding	promoter-TSS
chr2	85770801	85773199	peak1297	intron (NM_032827, intron 2 of 2)	11677	NR_106719	102466516	NR_106719	ENSG00000278783	MIR6071	hsa-mir-6071	microRNA 6071	ncRNA	intron
chr7	143379901	143382299	peak4739	promoter-TSS (NR_161353)	-75	NR_161353	100507507	NR_161353		FAM131B-AS2	-	FAM131B antisense RNA 2	ncRNA	promoter-TSS
chr16	88805901	88808299	peak8751	exon (NM_030928, exon 8 of 10)	3311	NM_030928	81620	NM_030928	ENSG00000167513	CDT1	DUP|RIS2	chromatin licensing and DNA replication factor 1	protein-coding	exon
chr8	88326601	88328999	peak5060	promoter-TSS (NM_005941)	-317	NM_005941	4325	NM_005941	ENSG00000156103	MMP16	C8orf57|MMP-X2|MT-MMP2|MT-MMP3|MT3-MMP	matrix metallopeptidase 16	protein-coding	promoter-TSS
chr7	149261201	149263599	peak4756	promoter-TSS (NR_144366)	204	NR_144366	100289678	NM_001195220	ENSG00000204946	ZNF783	-	zinc finger protein 783	protein-coding	promoter-TSS
chr6	41786001	41788399	peak3733	promoter-TSS (NM_001134493)	-494	NM_001134493	100188893	NM_001134493	ENSG00000214736	TOMM6	OBTP|TOM6	translocase of outer mitochondrial membrane 6	protein-coding	promoter-TSS
chr3	127589301	127591699	peak2139	promoter-TSS (NM_001136053)	233	NM_001136053	131601	NM_016372	ENSG00000163870	TPRA1	GPR175|TMEM227|TPRA40	transmembrane protein adipocyte associated 1	protein-coding	promoter-TSS
chr2	9629301	9631699	peak988	promoter-TSS (NM_006826)	497	NM_006826	10971	NM_006826	ENSG00000134308	YWHAQ	14-3-3|1C5|HS1	tyrosine 3-monooxygenase/tryptophan 5-monooxygenase activation protein theta	protein-coding	promoter-TSS
chr12	48977801	48980199	peak6934	promoter-TSS (NM_005430)	678	NM_005430	7471	NM_005430	ENSG00000125084	WNT1	BMND16|INT1|OI15	Wnt family member 1	protein-coding	promoter-TSS
chr9	93183501	93185899	peak5504	promoter-TSS (NM_001282394)	-230	NM_001282394	65268	NM_006648	ENSG00000165238	WNK2	NY-CO-43|P/OKcl.13|PRKWNK2|SDCCAG43	WNK lysine deficient protein kinase 2	protein-coding	promoter-TSS
chr11	62785701	62788099	peak6405	promoter-TSS (NM_001363599)	-502	NM_001363599	374395	NM_199337	ENSG00000185475	TMEM179B	-	transmembrane protein 179B	protein-coding	promoter-TSS
chr1	27365101	27367499	peak221	promoter-TSS (NM_004672)	661	NM_004672	9064	NM_004672	ENSG00000142733	MAP3K6	ASK2|MAPKKK6|MEKK6	mitogen-activated protein kinase kinase kinase 6	protein-coding	promoter-TSS
chr22	21641401	21643799	peak11083	promoter-TSS (NM_022044)	298	NM_022044	23753	NM_022044	ENSG00000128228	SDF2L1	-	stromal cell derived factor 2 like 1	protein-coding	promoter-TSS
chr4	143335601	143337999	peak2740	promoter-TSS (NM_002039)	-76	NM_002039	2549	NM_002039	ENSG00000109458	GAB1	DFNB26	GRB2 associated binding protein 1	protein-coding	promoter-TSS
chr4	6941401	6943799	peak2481	intron (NM_020773, intron 2 of 13)	-11566	NM_001330638	57533	NM_020773	ENSG00000132405	TBC1D14	-	TBC1 domain family member 14	protein-coding	intron
chr1	243254101	243256499	peak943	promoter-TSS (NM_014812)	-19	NM_014812	9859	NM_014812	ENSG00000143702	CEP170	FAM68A|KAB|KIAA0470	centrosomal protein 170	protein-coding	promoter-TSS
chr22	21000801	21003199	peak11077	promoter-TSS (NR_027052)	78	NR_027052	439931	NR_027051	ENSG00000230513	THAP7-AS1	-	THAP7 antisense RNA 1	ncRNA	promoter-TSS
chr17	1716001	1718399	peak8835	promoter-TSS (NM_152348)	677	NM_152348	124997	NM_152348	ENSG00000167716	WDR81	CAMRQ2|CHMRQ|HYC3|PPP1R166|SORF-2	WD repeat domain 81	protein-coding	promoter-TSS
chr5	95960301	95962699	peak3036	promoter-TSS (NM_012081)	351	NM_012081	22936	NM_012081	ENSG00000118985	ELL2	MRCCAT1	elongation factor for RNA polymerase II 2	protein-coding	promoter-TSS
chr8	123394801	123397199	peak5152	promoter-TSS (NM_014109)	447	NM_014109	29028	NM_014109	ENSG00000156802	ATAD2	ANCCA|CT137|PRO2000	ATPase family AAA domain containing 2	protein-coding	promoter-TSS
chr9	109318901	109321299	peak5552	promoter-TSS (NM_018424)	864	NM_018424	54566	NM_018424	ENSG00000095203	EPB41L4B	CG1|EHM2|LULU2	erythrocyte membrane protein band 4.1 like 4B	protein-coding	promoter-TSS
chr17	77354201	77356599	peak9492	intron (NM_006640, intron 1 of 10)	-17937	NM_001113493	10801	NM_006640	ENSG00000184640	SEPTIN9	AF17q25|MSF|MSF1|NAPB|PNUTL4|SEPT9|SINT1|SeptD1	septin 9	protein-coding	intron
chr20	3845101	3847499	peak10566	promoter-TSS (NM_001206491)	-499	NM_001206491	57506	NM_020746	ENSG00000088888	MAVS	CARDIF|IPS-1|IPS1|VISA	mitochondrial antiviral signaling protein	protein-coding	promoter-TSS
chr19	45091101	45093499	peak10367	promoter-TSS (NM_019121)	-879	NM_019121	284352	NM_019121	ENSG00000104866	PPP1R37	LRRC68	protein phosphatase 1 regulatory subunit 37	protein-coding	promoter-TSS
chr10	61901401	61903799	peak6019	promoter-TSS (NM_032199)	901	NM_032199	84159	NM_032199	ENSG00000150347	ARID5B	DESRT|MRF-2|MRF2	AT-rich interaction domain 5B	protein-coding	promoter-TSS
chr8	80577801	80580199	peak5044	Intergenic	92774	NM_001105539	65986	NM_023929	ENSG00000205189	ZBTB10	RINZF	zinc finger and BTB domain containing 10	protein-coding	Intergenic
chr14	69610701	69613099	peak7652	promoter-TSS (NM_014734)	304	NM_014734	9766	NM_014734	ENSG00000100647	SUSD6	DRAGO|KIAA0247	sushi domain containing 6	protein-coding	promoter-TSS
chr15	101250501	101252899	peak8246	promoter-TSS (NM_014918)	348	NM_014918	22856	NM_014918	ENSG00000131873	CHSY1	CHSY|CSS1|ChSy-1|TPBS	chondroitin sulfate synthase 1	protein-coding	promoter-TSS
chr7	149089801	149092199	peak4751	promoter-TSS (NM_152411)	-282	NM_152411	136051	NM_152411	ENSG00000197362	ZNF786	-	zinc finger protein 786	protein-coding	promoter-TSS
chr2	131671901	131674299	peak1440	Intergenic	-9399	NR_167889	29798	NM_013310	ENSG00000287151	LINC03124	C2orf27|C2orf27A|C2orf27B	long intergenic non-protein coding RNA 3124	ncRNA	Intergenic
chr3	49092701	49095099	peak1974	promoter-TSS (NM_198880)	171	NM_198880	54870	NM_017730	ENSG00000198218	QRICH1	AB-DIP|VERBRAS	glutamine rich 1	protein-coding	promoter-TSS
chr19	1875101	1877499	peak9852	TTS (NM_031213)	9196	NM_001130111	81926	NM_031213	ENSG00000129968	ABHD17A	C19orf27|FAM108A1	abhydrolase domain containing 17A, depalmitoylase	protein-coding	TTS
chr2	64749701	64752099	peak1200	Intergenic	-96987	NM_014755	9792	NM_014755	ENSG00000179833	SERTAD2	Sei-2|TRIP-Br2|TRIPBR2	SERTA domain containing 2	protein-coding	Intergenic
chr3	183634801	183637199	peak2301	promoter-TSS (NM_001349426)	377	NM_001349426	54800	NM_017644	ENSG00000114796	KLHL24	CMH29|DRE1|EBS6|EBSSH|KRIP6	kelch like family member 24	protein-coding	promoter-TSS
chr22	20079201	20081599	peak11057	promoter-TSS (NM_022720)	159	NM_022720	54487	NM_022720	ENSG00000128191	DGCR8	C22orf12|DGCRK6|Gy1|pasha	DGCR8 microprocessor complex subunit	protein-coding	promoter-TSS
chr15	29821301	29823699	peak7910	promoter-TSS (NM_175610)	-32	NM_175610	7082	NM_003257	ENSG00000104067	TJP1	ZO-1	tight junction protein 1	protein-coding	promoter-TSS
chr1	36149001	36151399	peak295	promoter-TSS (NM_001270897)	-686	NM_001270897	27095	NM_014408	ENSG00000054116	TRAPPC3	BET3	trafficking protein particle complex subunit 3	protein-coding	promoter-TSS
chr8	66112701	66115099	peak5000	Intergenic	-13229	NM_184087	84675	NM_033058	ENSG00000147573	TRIM55	MURF-2|RNF29|muRF2	tripartite motif containing 55	protein-coding	Intergenic
chr16	4115201	4117599	peak8360	promoter-TSS (NM_001116)	42	NM_001116	115	NM_001116	ENSG00000162104	ADCY9	AC9|ACIX	adenylate cyclase 9	protein-coding	promoter-TSS
chr17	57953501	57955899	peak9312	promoter-TSS (NM_001271875)	712	NM_001271875	404093	NM_001271875	ENSG00000180891	CUEDC1	-	CUE domain containing 1	protein-coding	promoter-TSS
chr9	127561401	127563799	peak5646	intron (NM_001035534, intron 1 of 13)	6473	NM_022833	64855	NM_022833	ENSG00000136830	NIBAN2	C9orf88|FAM129B|MEG-3|MINERVA|OC58|bA356B19.6	niban apoptosis regulator 2	protein-coding	intron
chr19	58407601	58409999	peak10527	promoter-TSS (NR_134461)	126	NR_134461	201514	NM_173548	ENSG00000171574	ZNF584	-	zinc finger protein 584	protein-coding	promoter-TSS
chr5	88673901	88676299	peak3023	promoter-TSS (NR_146284)	-1118	NR_146284	109729137	NR_146284	ENSG00000245864	MEF2C-AS2	-	MEF2C antisense RNA 2	ncRNA	promoter-TSS
chr7	63925001	63927399	peak4325	Intergenic	-72606	NR_145488	NA							Intergenic
chr6	82363401	82365799	peak3842	promoter-TSS (NM_001166392)	356	NM_001166392	7162	NM_006670	ENSG00000146242	TPBG	5T4|5T4AG|M6P1|WAIF1	trophoblast glycoprotein	protein-coding	promoter-TSS
chr16	85798201	85800599	peak8697	promoter-TSS (NM_001142288)	144	NM_001142288	10328	NM_006067	ENSG00000131148	EMC8	C16orf2|C16orf4|COX4NB|FAM158B|NOC4	ER membrane protein complex subunit 8	protein-coding	promoter-TSS
chr6	42451401	42453799	peak3740	promoter-TSS (NM_033502)	-376	NM_033502	55809	NM_018415	ENSG00000124496	TRERF1	BCAR2|HSA277276|RAPA|TREP132|TReP-132|dJ139D8.5	transcriptional regulating factor 1	protein-coding	promoter-TSS
chr19	39405201	39407599	peak10318	promoter-TSS (NM_003407)	-447	NM_003407	7538	NM_003407	ENSG00000128016	ZFP36	G0S24|GOS24|NUP475|RNF162A|TIS11|TTP|zfp-36	ZFP36 ring finger protein	protein-coding	promoter-TSS
chr19	40596301	40598699	peak10337	promoter-TSS (NM_001042544)	265	NM_001042544	8425	NM_003573	ENSG00000090006	LTBP4	ARCL1C|LTBP-4|LTBP4L|LTBP4S	latent transforming growth factor beta binding protein 4	protein-coding	promoter-TSS
chr7	107167901	107170299	peak4607	promoter-TSS (NM_012257)	97	NM_012257	26959	NM_012257	ENSG00000105856	HBP1	-	HMG-box transcription factor 1	protein-coding	promoter-TSS
chr4	2953301	2955699	peak2441	exon (NM_003703, exon 4 of 19)	8906	NM_001291979	8602	NM_003703	ENSG00000087269	NOP14	C4orf9|NOL14|RES4-25|RES425|UTP2	NOP14 nucleolar protein	protein-coding	exon
chr1	230066501	230068899	peak912	promoter-TSS (NM_004481)	462	NM_004481	2590	NM_004481	ENSG00000143641	GALNT2	CDG2T|GalNAc-T2	polypeptide N-acetylgalactosaminyltransferase 2	protein-coding	promoter-TSS
chr15	84747201	84749599	peak8189	promoter-TSS (NM_014630)	-192	NM_014630	9640	NM_014630	ENSG00000166716	ZNF592	CAMOS|SCAR5	zinc finger protein 592	protein-coding	promoter-TSS
chr7	2557601	2559999	peak4185	promoter-TSS (NM_001287501)	-172	NM_001287501	23288	NM_152558	ENSG00000106012	IQCE	1700028P05Rik|PAPA7	IQ motif containing E	protein-coding	promoter-TSS
chr4	1323501	1325899	peak2393	intron (NM_001017405, intron 4 of 8)	14909	NM_001297433	10296	NM_005882	ENSG00000090316	MAEA	EMLP|EMP|GID9|HLC-10|P44EMLP|PIG5	macrophage erythroblast attacher, E3 ubiquitin ligase	protein-coding	intron
chr2	190647901	190650299	peak1545	promoter-TSS (NM_001321312)	17	NM_001321312	4664	NM_005966	ENSG00000138386	NAB1	-	NGFI-A binding protein 1	protein-coding	promoter-TSS
chr1	156336901	156339299	peak708	promoter-TSS (NM_005998)	192	NM_005998	7203	NM_005998	ENSG00000163468	CCT3	CCT-gamma|CCTG|PIG48|TCP-1-gamma|TRIC5	chaperonin containing TCP1 subunit 3	protein-coding	promoter-TSS
chr20	63968501	63970899	peak10912	promoter-TSS (NM_020713)	230	NM_020713	57473	NM_020713	ENSG00000196700	ZNF512B	GM632	zinc finger protein 512B	protein-coding	promoter-TSS
chr20	31572301	31574699	peak10629	promoter-TSS (NR_046853)	-237	NR_046853	100874042	NR_046853	ENSG00000230613	HM13-AS1	-	HM13 antisense RNA 1	ncRNA	promoter-TSS
chr8	144443101	144445499	peak5314	promoter-TSS (NM_013432)	140	NM_013432	4796	NM_013432	ENSG00000160949	TONSL	IKBR|NFKBIL2|SEMDSP	tonsoku like, DNA repair protein	protein-coding	promoter-TSS
chr10	74824901	74827299	peak6063	promoter-TSS (NM_001256469)	-313	NM_001256469	23522	NM_012330	ENSG00000156650	KAT6B	GTPTS|MORF|MOZ2|MYST4|ZC2HC6B|qkf|querkopf	lysine acetyltransferase 6B	protein-coding	promoter-TSS
chr6	148341901	148344299	peak4022	promoter-TSS (NM_015278)	262	NM_015278	23328	NM_015278	ENSG00000111961	SASH1	CAPOK|DUH|DUH1|SH3D6A|dJ323M4.1	SAM and SH3 domain containing 1	protein-coding	promoter-TSS
chr1	1889601	1891999	peak43	promoter-TSS (NM_002074)	287	NM_002074	2782	NM_002074	ENSG00000078369	GNB1	HG2A|MDS|MRD42	G protein subunit beta 1	protein-coding	promoter-TSS
chr6	27294301	27296699	peak3537	Intergenic	16732	NM_033482	94026	NM_033482	ENSG00000158553	POM121L2	POM121-L|POM121L	POM121 transmembrane nucleoporin like 2	protein-coding	Intergenic
chr20	35771501	35773899	peak10685	promoter-TSS (NM_016436)	685	NM_016436	51230	NM_016436	ENSG00000025293	PHF20	C20orf104|GLEA2|HCA58|NZF|TDRD20A|TZP	PHD finger protein 20	protein-coding	promoter-TSS
chr14	99792001	99794399	peak7772	promoter-TSS (NM_001008707)	-213	NM_001008707	2009	NM_004434	ENSG00000066629	EML1	BH|ELP79|EMAP|EMAP-1|EMAPL	EMAP like 1	protein-coding	promoter-TSS
chr11	120335001	120337399	peak6679	promoter-TSS (NM_015313)	-213	NM_015313	23365	NM_015313	ENSG00000196914	ARHGEF12	LARG|PRO2792	Rho guanine nucleotide exchange factor 12	protein-coding	promoter-TSS
chr2	160406801	160409199	peak1480	promoter-TSS (NR_039946)	-118	NR_039946	100616364	NR_039946	ENSG00000283734	MIR4785	mir-4785	microRNA 4785	ncRNA	promoter-TSS
chr7	102286501	102288899	peak4577	promoter-TSS (NM_001359230)	832	NM_001359230	10603	NM_020979	ENSG00000160999	SH2B2	APS	SH2B adaptor protein 2	protein-coding	promoter-TSS
chr22	19761101	19763499	peak11050	intron (NM_080646, intron 3 of 8)	1522	NM_001379200	6899	NM_005992	ENSG00000184058	TBX1	CAFS|CATCH22|CTHM|DGCR|DGS|DORV|TBX1C|TGA|VCF|VCFS	T-box transcription factor 1	protein-coding	intron
chr2	229921001	229923399	peak1674	promoter-TSS (NM_001284214)	-191	NM_001284214	9320	NM_004238	ENSG00000153827	TRIP12	MRD49|TRIP-12|TRIPC|ULF	thyroid hormone receptor interactor 12	protein-coding	promoter-TSS
chr17	979301	981699	peak8816	promoter-TSS (NM_022463)	-724	NM_022463	64359	NM_022463	ENSG00000167693	NXN	NRX|RRS2|TRG-4	nucleoredoxin	protein-coding	promoter-TSS
chr14	73569001	73571399	peak7671	promoter-TSS (NM_006821)	987	NM_006821	10965	NM_006821	ENSG00000119673	ACOT2	CTE-IA|CTE1A|MTE1|PTE2|PTE2A|ZAP128	acyl-CoA thioesterase 2	protein-coding	promoter-TSS
chr17	81034301	81036699	peak9533	promoter-TSS (NM_001385138)	349	NM_001385138	10458	NM_006340	ENSG00000175866	BAIAP2	BAP2|FLAF3|IRSP53|WAML	BAR/IMD domain containing adaptor protein 2	protein-coding	promoter-TSS
chr17	19866601	19868999	peak9035	promoter-TSS (NM_001142610)	136	NM_001142610	9706	NM_014683	ENSG00000083290	ULK2	ATG1B|Unc51.2	unc-51 like autophagy activating kinase 2	protein-coding	promoter-TSS
chr17	82646801	82649199	peak9602	promoter-TSS (NM_019613)	444	NM_019613	56270	NM_019613	ENSG00000141580	WDR45B	NEDSBAS|WDR45L|WIPI-3|WIPI3	WD repeat domain 45B	protein-coding	promoter-TSS
chr11	33256701	33259099	peak6327	promoter-TSS (NM_001278162)	-431	NM_001278162	10114	NM_005734	ENSG00000110422	HIPK3	DYRK6|FIST3|PKY|YAK1	homeodomain interacting protein kinase 3	protein-coding	promoter-TSS
chr12	120468301	120470699	peak7254	promoter-TSS (NM_003769)	248	NM_003769	8683	NM_003769	ENSG00000111786	SRSF9	SFRS9|SRp30c	serine and arginine rich splicing factor 9	protein-coding	promoter-TSS
chr17	79834601	79836999	peak9523	intron (NM_003655, intron 3 of 4)	3640	NM_003655	8535	NM_003655	ENSG00000141582	CBX4	NBP16|PC2	chromobox 4	protein-coding	intron
chr3	120093901	120096299	peak2106	promoter-TSS (NM_001146156)	-653	NM_001146156	2932	NM_002093	ENSG00000082701	GSK3B	-	glycogen synthase kinase 3 beta	protein-coding	promoter-TSS
chr9	128880901	128883299	peak5696	promoter-TSS (NM_001352998)	-25	NM_001352998	883	NM_004059	ENSG00000171097	KYAT1	CCBL1|GTK|KAT1|KATI	kynurenine aminotransferase 1	protein-coding	promoter-TSS
chr14	71319701	71322099	peak7662	promoter-TSS (NM_001354288)	424	NM_001354288	26037	NM_015556	ENSG00000197555	SIPA1L1	E6TP1|SPAR1	signal induced proliferation associated 1 like 1	protein-coding	promoter-TSS
chr6	21593501	21595899	peak3489	promoter-TSS (NM_003107)	949	NM_003107	6659	NM_003107	ENSG00000124766	SOX4	CSS10|EVI16	SRY-box transcription factor 4	protein-coding	promoter-TSS
chr8	144790401	144792799	peak5331	promoter-TSS (NR_106909)	391	NR_106909	102465978	NR_106909	ENSG00000283764	MIR6850	hsa-mir-6850	microRNA 6850	ncRNA	promoter-TSS
chr7	27160101	27162499	peak4261	Intergenic	4237	NM_152739	3205	NM_002142	ENSG00000078399	HOXA9	ABD-B|HOX1|HOX1.7|HOX1G	homeobox A9	protein-coding	Intergenic
chr14	102929501	102931899	peak7809	3' UTR (NM_030943, exon 12 of 12)	8037	NM_030943	81693	NM_030943	ENSG00000166126	AMN	IGS2|PRO1028|amnionless	amnion associated transmembrane protein	protein-coding	3' UTR
chr1	154981801	154984199	peak672	promoter-TSS (NM_001184891)	-344	NM_001184891	80308	NM_025207	ENSG00000160688	FLAD1	FAD1|FADS|LSMFLAD|PP591	flavin adenine dinucleotide synthetase 1	protein-coding	promoter-TSS
chr9	137605001	137607399	peak5898	promoter-TSS (NM_152285)	514	NM_152285	92714	NM_152285	ENSG00000197070	ARRDC1	-	arrestin domain containing 1	protein-coding	promoter-TSS
chr17	68198901	68201299	peak9403	promoter-TSS (NR_027283)	1440	NR_027283	440461	NR_027283		ARHGAP27P2	-	Rho GTPase activating protein 27 pseudogene 2	pseudo	promoter-TSS
chr5	172770001	172772399	peak3302	promoter-TSS (NM_004417)	-5	NM_004417	1843	NM_004417	ENSG00000120129	DUSP1	CL100|HVH1|MKP-1|MKP1|PTPN10	dual specificity phosphatase 1	protein-coding	promoter-TSS
chr6	124961301	124963699	peak3943	promoter-TSS (NM_001286398)	-45	NM_001286398	154214	NM_152553	ENSG00000146373	RNF217	C6orf172|IBRDC1|OSTL|dJ84N20.1	ring finger protein 217	protein-coding	promoter-TSS
chr17	75587901	75590299	peak9449	promoter-TSS (NM_001309242)	1042	NM_001309242	80022	NM_001080847	ENSG00000266714	MYO15B	MYO15BP	myosin XVB	protein-coding	promoter-TSS
chr11	64184301	64186699	peak6421	promoter-TSS (NM_001282652)	228	NM_001282652	10963	NM_006819	ENSG00000168439	STIP1	HEL-S-94n|HOP|IEF-SSP-3521|P60|STI1|STI1L	stress induced phosphoprotein 1	protein-coding	promoter-TSS
chr5	180291201	180293599	peak3360	promoter-TSS (NM_139069)	-317	NM_139069	5601	NM_002752	ENSG00000050748	MAPK9	JNK-55|JNK2|JNK2A|JNK2ALPHA|JNK2B|JNK2BETA|PRKM9|SAPK|SAPK1a|p54a|p54aSAPK	mitogen-activated protein kinase 9	protein-coding	promoter-TSS
chr7	100611001	100613399	peak4543	promoter-TSS (NM_001040097)	38	NM_001040097	64598	NM_023948	ENSG00000106330	MOSPD3	CDS3|NET30	motile sperm domain containing 3	protein-coding	promoter-TSS
chr3	52237401	52239799	peak2025	promoter-TSS (NM_007284)	558	NM_007284	11344	NM_007284	ENSG00000247596	TWF2	A6RP|A6r|MSTP011|PTK9L	twinfilin actin binding protein 2	protein-coding	promoter-TSS
chr1	67684801	67687199	peak446	promoter-TSS (NM_001199741)	799	NM_001199741	1647	NM_001924	ENSG00000116717	GADD45A	DDIT1|GADD45	growth arrest and DNA damage inducible alpha	protein-coding	promoter-TSS
chr19	35643001	35645399	peak10250	intron (NM_001300974, intron 4 of 5)	2455	NM_001300974	2116	NM_014209	ENSG00000105672	ETV2	ER71|ETSRP71	ETS variant transcription factor 2	protein-coding	intron
chr12	92927601	92929999	peak7128	promoter-TSS (NM_003566)	495	NM_003566	8411	NM_003566	ENSG00000102189	EEA1	MST105|MSTP105|ZFYVE2	early endosome antigen 1	protein-coding	promoter-TSS
chr6	42745801	42748199	peak3743	promoter-TSS (NM_001318819)	13	NM_001318819	23506	NM_015349	ENSG00000112624	BICRAL	GLTSCR1L|KIAA0240|SMARCK2	BICRA like chromatin remodeling complex associated protein	protein-coding	promoter-TSS
chr6	148746201	148748599	peak4024	promoter-TSS (NM_005715)	370	NM_005715	10090	NM_005715	ENSG00000111962	UST	2OST	uronyl 2-sulfotransferase	protein-coding	promoter-TSS
chr2	231661601	231663999	peak1689	Intergenic	-45725	NM_002823	5757	NM_002823	ENSG00000187514	PTMA	TMSA	prothymosin alpha	protein-coding	Intergenic
chr1	50976801	50979199	peak399	Intergenic	7755	NM_078626	1031	NM_001262	ENSG00000123080	CDKN2C	INK4C|p18|p18-INK4C	cyclin dependent kinase inhibitor 2C	protein-coding	Intergenic
chr1	11907701	11910099	peak108	promoter-TSS (NR_002754)	746	NR_002754	26829	NR_002754	ENSG00000199347	RNU5E-1	RNU5E|U5E	RNA, U5E small nuclear 1	snRNA	promoter-TSS
chr6	28950101	28952499	peak3589	Intergenic	7516	NR_103538	729583	NR_103538		LINC01556	C6orf100|dJ25J6.5	long intergenic non-protein coding RNA 1556	ncRNA	Intergenic
chr4	48778601	48780999	peak2594	promoter-TSS (NM_015030)	479	NM_015030	285527	NM_015030	ENSG00000075539	FRYL	AF4p12|KIAA0826|MOR2	FRY like transcription coactivator	protein-coding	promoter-TSS
chr7	123747301	123749699	peak4642	promoter-TSS (NM_003941)	503	NM_003941	8976	NM_003941	ENSG00000106299	WASL	N-WASP|NWASP|WASPB	WASP like actin nucleation promoting factor	protein-coding	promoter-TSS
chr16	88769001	88771399	peak8747	intron (NM_001142864, intron 1 of 50)	15020	NM_001142864	9780	NM_001142864	ENSG00000103335	PIEZO1	DHS|ER|FAM38A|LMPH3|LMPHM6|Mib	piezo type mechanosensitive ion channel component 1 (Er blood group)	protein-coding	intron
chr6	158231101	158233499	peak4070	Intergenic	63950	NM_207118	404672	NM_207118	ENSG00000272047	GTF2H5	C6orf175|TFB5|TFIIH|TGF2H5|TTD|TTD-A|TTD3|TTDA|bA120J8.2	general transcription factor IIH subunit 5	protein-coding	Intergenic
chr2	38601401	38603799	peak1118	promoter-TSS (NM_138394)	328	NM_138394	92906	NM_138394	ENSG00000143889	HNRNPLL	HNRPLL|SRRF	heterogeneous nuclear ribonucleoprotein L like	protein-coding	promoter-TSS
chr4	16225701	16228099	peak2526	promoter-TSS (NR_027697)	237	NR_027697	202020	NM_152684	ENSG00000263327	TAPT1-AS1	-	TAPT1 antisense RNA 1 (head to head)	ncRNA	promoter-TSS
chr20	35454101	35456499	peak10678	promoter-TSS (NM_007186)	-298	NM_007186	11190	NM_007186	ENSG00000126001	CEP250	C-NAP1|CEP2|CNAP1|CRDHL2	centrosomal protein 250	protein-coding	promoter-TSS
chr11	58577701	58580099	peak6369	promoter-TSS (NM_001197051)	-163	NM_001197051	80829	NM_053023	ENSG00000186660	ZFP91	DMS-8|DSM-8|DSM8|FKSG11|PZF|ZFP-91|ZNF757	ZFP91 zinc finger protein, atypical E3 ubiquitin ligase	protein-coding	promoter-TSS
chr2	55616701	55619099	peak1176	promoter-TSS (NM_001282850)	-278	NM_001282850	57223	NM_020463	ENSG00000275052	PPP4R3B	FLFL2|PP4R3B|PSY2|SMEK2|smk1	protein phosphatase 4 regulatory subunit 3B	protein-coding	promoter-TSS
chr19	43668201	43670599	peak10363	promoter-TSS (NM_002659)	769	NM_002659	5329	NM_002659	ENSG00000011422	PLAUR	CD87|U-PAR|UPAR|URKR	plasminogen activator, urokinase receptor	protein-coding	promoter-TSS
chr5	171386801	171389199	peak3297	promoter-TSS (NM_001355009)	151	NM_001355009	4869	NM_002520	ENSG00000181163	NPM1	B23|NPM	nucleophosmin 1	protein-coding	promoter-TSS
chr6	29015201	29017599	peak3591	Intergenic	-10788	NM_001350637	282890	NM_001010877	ENSG00000197935	ZNF311	zf31	zinc finger protein 311	protein-coding	Intergenic
chr14	60721501	60723899	peak7613	intron (NM_017420, intron 1 of 2)	1651	NM_017420	51804	NM_017420	ENSG00000100625	SIX4	AREC3	SIX homeobox 4	protein-coding	intron
chr8	94894701	94897099	peak5079	promoter-TSS (NR_148904)	101	NR_148904	137682	NM_152416	ENSG00000156170	NDUFAF6	C8orf38|FRTS5|MC1DN17	NADH:ubiquinone oxidoreductase complex assembly factor 6	protein-coding	promoter-TSS
chr2	32946101	32948499	peak1102	promoter-TSS (NM_206943)	347	NM_206943	4052	NM_000627	ENSG00000049323	LTBP1	ARCL2E	latent transforming growth factor beta binding protein 1	protein-coding	promoter-TSS
chr22	46575201	46577599	peak11288	promoter-TSS (NM_001366660)	-688	NM_001366660	23151	NM_015124	ENSG00000075240	GRAMD4	DIP	GRAM domain containing 4	protein-coding	promoter-TSS
chr4	139555101	139557499	peak2732	promoter-TSS (NR_131339)	469	NR_131339	80854	NM_030648	ENSG00000145391	SETD7	KMT7|SET7|SET7/9|SET9	SET domain containing 7, histone lysine methyltransferase	protein-coding	promoter-TSS
chr16	4766601	4768999	peak8377	promoter-TSS (NM_001303450)	-638	NM_001303450	26048	NM_021646	ENSG00000103199	ZNF500	ZKSCAN18|ZSCAN50	zinc finger protein 500	protein-coding	promoter-TSS
chr16	19113301	19115699	peak8405	promoter-TSS (NR_028028)	536	NR_028028	162073	NM_001034841	ENSG00000205730	ITPRIPL2	D1C	ITPRIP like 2	protein-coding	promoter-TSS
chr1	28736001	28738299	peak245	promoter-TSS (NM_001172828)	210	NM_001172828	51441	NM_016258	ENSG00000198492	YTHDF2	CAHL|DF2|HGRG8|NY-REN-2	YTH N6-methyladenosine RNA binding protein F2	protein-coding	promoter-TSS
chr1	43366701	43368999	peak355	promoter-TSS (NM_001256399)	-112	NM_001256399	64834	NM_022821	ENSG00000066322	ELOVL1	CGI-88|IKSHD|Ssc1	ELOVL fatty acid elongase 1	protein-coding	promoter-TSS
chr17	81222001	81224299	peak9538	promoter-TSS (NM_001319229)	-185	NM_001319229	22994	NM_014984	ENSG00000141577	CEP131	AZ1|AZI1|ZA1	centrosomal protein 131	protein-coding	promoter-TSS
chr15	68228201	68230499	peak8096	promoter-TSS (NM_017882)	378	NM_017882	54982	NM_017882	ENSG00000128973	CLN6	CLN4A|CLN6A|HsT18960|nclf	CLN6 transmembrane ER protein	protein-coding	promoter-TSS
chr2	32009101	32011399	peak1094	promoter-TSS (NM_001371915)	514	NM_001371915	51072	NM_015955	ENSG00000162959	MEMO1	C2orf4|CGI-27|MEMO|NS5ATP7	mediator of cell motility 1	protein-coding	promoter-TSS
chr4	1288701	1290999	peak2392	promoter-TSS (NM_001297430)	-41	NM_001297430	10296	NM_005882	ENSG00000090316	MAEA	EMLP|EMP|GID9|HLC-10|P44EMLP|PIG5	macrophage erythroblast attacher, E3 ubiquitin ligase	protein-coding	promoter-TSS
chr3	128496001	128498299	peak2147	intron (NR_125398, intron 2 of 2)	-3949	NM_032638	2624	NM_032638	ENSG00000179348	GATA2	DCML|IMD21|MONOMAC|NFE1B	GATA binding protein 2	protein-coding	intron
chr18	63365701	63367999	peak9737	promoter-TSS (NM_002035)	356	NM_002035	2531	NM_002035	ENSG00000119537	KDSR	DHSR|EKVP4|FVT1|SDR35C1	3-ketodihydrosphingosine reductase	protein-coding	promoter-TSS
chr14	103102401	103104699	peak7813	intron (NM_001077594, intron 2 of 10)	3406	NM_001077594	91828	NM_001077594	ENSG00000205436	EXOC3L4	C14orf73	exocyst complex component 3 like 4	protein-coding	intron
chr19	49113301	49115599	peak10426	promoter-TSS (NM_022165)	80	NM_022165	64130	NM_022165	ENSG00000104863	LIN7B	LIN-7B|MALS-2|MALS2|VELI2	lin-7 homolog B, crumbs cell polarity complex component	protein-coding	promoter-TSS
chr19	37654501	37656799	peak10292	promoter-TSS (NM_001320669)	-185	NM_001320669	22835	NM_014898	ENSG00000120784	ZFP30	ZNF745	ZFP30 zinc finger protein	protein-coding	promoter-TSS
chr16	2751601	2753899	peak8333	promoter-TSS (NM_016333)	112	NM_016333	23524	NM_016333	ENSG00000167978	SRRM2	300-KD|CWF21|Cwc21|HSPC075|MRD72|SRL300|SRm300	serine/arginine repetitive matrix 2	protein-coding	promoter-TSS
chr5	68215001	68217299	peak2954	promoter-TSS (NM_181523)	394	NM_181523	5295	NM_181504	ENSG00000145675	PIK3R1	AGM7|GRB1|IMD36|p85|p85-ALPHA|p85alpha	phosphoinositide-3-kinase regulatory subunit 1	protein-coding	promoter-TSS
chr22	21866401	21868699	peak11087	promoter-TSS (NM_002745)	95	NM_002745	5594	NM_002745	ENSG00000100030	MAPK1	ERK|ERK-2|ERK2|ERT1|MAPK2|NS13|P42MAPK|PRKM1|PRKM2|p38|p40|p41|p41mapk|p42-MAPK	mitogen-activated protein kinase 1	protein-coding	promoter-TSS
chr11	207001	209299	peak6229	promoter-TSS (NM_001286134)	639	NM_001286134	60626	NM_021932	ENSG00000177963	RIC8A	RIC8	RIC8 guanine nucleotide exchange factor A	protein-coding	promoter-TSS
chr13	42047501	42049799	peak7406	promoter-TSS (NM_152910)	2	NM_152910	160851	NM_152910	ENSG00000102780	DGKH	DGKeta	diacylglycerol kinase eta	protein-coding	promoter-TSS
chr14	39431101	39433399	peak7552	promoter-TSS (NM_203301)	250	NM_203301	254170	NM_203301	ENSG00000165355	FBXO33	BMND12|Fbx33|c14_5247	F-box protein 33	protein-coding	promoter-TSS
chr17	16442801	16445099	peak8982	exon (NM_207387, exon 3 of 3)	2724	NR_003054	692106	NR_003054	ENSG00000277512	SNORD65	HBII-135|SNORD65A	small nucleolar RNA, C/D box 65	snoRNA	exon
chr6	11042701	11044999	peak3445	promoter-TSS (NR_038963)	92	NR_038963	100506409	NR_038962	ENSG00000230314	ELOVL2-AS1	-	ELOVL2 antisense RNA 1	ncRNA	promoter-TSS
chr17	17971001	17973299	peak9011	promoter-TSS (NM_001288788)	250	NM_001288788	146691	NM_144678	ENSG00000175662	TOM1L2	-	target of myb1 like 2 membrane trafficking protein	protein-coding	promoter-TSS
chr7	56063201	56065499	peak4319	promoter-TSS (NM_001366649)	64	NM_001366649	25870	NM_015411	ENSG00000129103	SUMF2	pFGE	sulfatase modifying factor 2	protein-coding	promoter-TSS
chr11	62555701	62557999	peak6395	Intergenic	3456	NR_037427	100500804	NR_037427	ENSG00000284135	MIR3654	-	microRNA 3654	ncRNA	Intergenic
chr9	130041801	130044099	peak5726	promoter-TSS (NM_015033)	239	NM_015033	23048	NM_015033	ENSG00000187239	FNBP1	FBP17	formin binding protein 1	protein-coding	promoter-TSS
chr2	48314001	48316299	peak1162	promoter-TSS (NM_001375444)	468	NM_001375444	3344	NM_002158	ENSG00000170802	FOXN2	HTLF	forkhead box N2	protein-coding	promoter-TSS
chr16	75646801	75649099	peak8649	promoter-TSS (NM_018975)	177	NM_018975	54386	NM_018975	ENSG00000166848	TERF2IP	DRIP5|RAP1	TERF2 interacting protein	protein-coding	promoter-TSS
chr1	231420501	231422799	peak918	promoter-TSS (NM_001377261)	637	NM_001377261	54583	NM_022051	ENSG00000135766	EGLN1	C1orf12|ECYT3|HALAH|HIF-PH2|HIFPH2|HPH-2|HPH2|PHD2|SM20|ZMYND6	egl-9 family hypoxia inducible factor 1	protein-coding	promoter-TSS
chr2	230712101	230714399	peak1675	promoter-TSS (NM_001130849)	-298	NM_001130849	51719	NM_016289	ENSG00000135932	CAB39	CGI-66|MO25	calcium binding protein 39	protein-coding	promoter-TSS
chr2	177263201	177265499	peak1527	promoter-TSS (NM_001313900)	-219	NM_001313900	4780	NM_006164	ENSG00000116044	NFE2L2	HEBP1|IMDDHH|NRF2|Nrf-2	NFE2 like bZIP transcription factor 2	protein-coding	promoter-TSS
chr6	43426601	43428899	peak3758	promoter-TSS (NR_146762)	-113	NR_146762	89845	NM_033450	ENSG00000124574	ABCC10	EST182763|MRP7|SIMRP7	ATP binding cassette subfamily C member 10	protein-coding	promoter-TSS
chr2	106192701	106194999	peak1366	promoter-TSS (NR_165308)	451	NR_165308	80146	NM_025076	ENSG00000115652	UXS1	SDR6E1|UGD|hUXS|hUXS1	UDP-glucuronate decarboxylase 1	protein-coding	promoter-TSS
chr1	1040501	1042799	peak11	exon (NM_001364727, exon 5 of 36)	7657	NM_001364727	375790	NM_198576	ENSG00000188157	AGRN	AGRIN|CMS8|CMSPPD	agrin	protein-coding	exon
chrX	154485901	154488199	peak11431	promoter-TSS (NM_014235)	-435	NM_014235	8266	NM_014235	ENSG00000102178	UBL4A	DX254E|DXS254E|G6PD|GDX|GET5|MDY2|TMA24|UBL4	ubiquitin like 4A	protein-coding	promoter-TSS
chr19	50327901	50330199	peak10451	promoter-TSS (NM_001372305)	21	NM_001372305	3748	NM_004977	ENSG00000131398	KCNC3	KSHIIID|KV3.3|SCA13	potassium voltage-gated channel subfamily C member 3	protein-coding	promoter-TSS
chr11	118997201	118999499	peak6665	promoter-TSS (NR_104049)	212	NR_104049	338657	NM_198489	ENSG00000186166	CENATAC	CCDC84|DLNB14|MVA4	centrosomal AT-AC splicing factor	protein-coding	promoter-TSS
chr2	27085201	27087499	peak1072	promoter-TSS (NM_006488)	-422	NM_006488	3795	NM_000221	ENSG00000138030	KHK	FRUCTU	ketohexokinase	protein-coding	promoter-TSS
chr7	32890701	32892999	peak4275	promoter-TSS (NM_015483)	-90	NM_015483	25948	NM_015483	ENSG00000170852	KBTBD2	BKLHD1	kelch repeat and BTB domain containing 2	protein-coding	promoter-TSS
chr7	97004801	97007099	peak4484	promoter-TSS (NM_005222)	397	NM_005222	1750	NM_005222	ENSG00000006377	DLX6	-	distal-less homeobox 6	protein-coding	promoter-TSS
chr15	78872301	78874599	peak8167	promoter-TSS (NM_001265605)	461	NM_001265605	10933	NM_006791	ENSG00000185787	MORF4L1	Eaf3|FWP006|HsT17725|MEAF3|MORFRG15|MRG15|S863-6	mortality factor 4 like 1	protein-coding	promoter-TSS
chr2	37670801	37673099	peak1113	promoter-TSS (NM_001270437)	269	NM_001270437	10602	NM_006449	ENSG00000163171	CDC42EP3	BORG2|CEP3|UB1	CDC42 effector protein 3	protein-coding	promoter-TSS
chr5	139341201	139343499	peak3147	promoter-TSS (NM_001033112)	-84	NM_001033112	51247	NM_016480	ENSG00000120727	PAIP2	PAIP-2|PAIP2A	poly(A) binding protein interacting protein 2	protein-coding	promoter-TSS
chr7	105520701	105522999	peak4601	promoter-TSS (NM_019042)	421	NM_019042	54517	NM_019042	ENSG00000091127	PUS7	IDDABS	pseudouridine synthase 7	protein-coding	promoter-TSS
chr7	5562201	5564499	peak4212	Intergenic	-29466	NM_003088	6624	NM_003088	ENSG00000075618	FSCN1	FAN1|HSN|SNL|p55	fascin actin-bundling protein 1	protein-coding	Intergenic
chr19	750901	753199	peak9792	promoter-TSS (NM_173481)	938	NM_173481	126353	NM_173481	ENSG00000099812	MISP	C19orf21|MISP1	mitotic spindle positioning	protein-coding	promoter-TSS
chr17	62702901	62705199	peak9358	TTS (NM_001288780)	-2156	NR_147886	105371855	NR_147886	ENSG00000265702	LOC105371855	-	uncharacterized LOC105371855	ncRNA	TTS
chr2	197704801	197707099	peak1558	promoter-TSS (NM_138395)	581	NM_138395	92935	NM_138395	ENSG00000247626	MARS2	COXPD25|MetRS|mtMetRS	methionyl-tRNA synthetase 2, mitochondrial	protein-coding	promoter-TSS
chr11	118790301	118792599	peak6660	promoter-TSS (NM_004397)	-286	NM_004397	1656	NM_004397	ENSG00000110367	DDX6	HLR2|IDDILF|P54|RCK|Rck/p54	DEAD-box helicase 6	protein-coding	promoter-TSS
chr19	2235001	2237299	peak9867	promoter-TSS (NM_018049)	179	NM_018049	55111	NM_018049	ENSG00000104886	PLEKHJ1	GNRPX	pleckstrin homology domain containing J1	protein-coding	promoter-TSS
chr6	73652601	73654899	peak3829	promoter-TSS (NM_012434)	242	NM_012434	26503	NM_012434	ENSG00000119899	SLC17A5	AST|ISSD|NSD|SD|SIALIN|SIASD|SLD|VEAT	solute carrier family 17 member 5	protein-coding	promoter-TSS
chr6	19836801	19839099	peak3485	promoter-TSS (NM_001546)	580	NM_001546	3400	NM_001546	ENSG00000172201	ID4	IDB4|bHLHb27	inhibitor of DNA binding 4	protein-coding	promoter-TSS
chr1	19643401	19645699	peak150	promoter-TSS (NM_005380)	239	NM_005380	4681	NM_005380	ENSG00000158747	NBL1	D1S1733E|DAN|DAND1|NB|NO3	NBL1, DAN family BMP antagonist	protein-coding	promoter-TSS
chr15	34365901	34368199	peak7929	promoter-TSS (NM_153613)	146	NM_153613	254531	NM_153613	ENSG00000176454	LPCAT4	AGPAT7|AYTL3|LPAAT-eta|LPEAT2|LPLAT10	lysophosphatidylcholine acyltransferase 4	protein-coding	promoter-TSS
chr5	160118101	160120399	peak3274	promoter-TSS (NM_001349734)	200	NM_001349734	114825	NM_052927	ENSG00000170234	PWWP2A	MST101	PWWP domain containing 2A	protein-coding	promoter-TSS
chr17	58517201	58519499	peak9320	promoter-TSS (NM_001378066)	-470	NM_001378066	9110	NM_004687	ENSG00000108389	MTMR4	FYVE-DSP2|ZFYVE11	myotubularin related protein 4	protein-coding	promoter-TSS
chr4	94757301	94759599	peak2669	promoter-TSS (NM_001203)	495	NM_001203	658	NM_001203	ENSG00000138696	BMPR1B	ALK-6|ALK6|AMD3|AMDD|BDA1D|BDA2|CDw293	bone morphogenetic protein receptor type 1B	protein-coding	promoter-TSS
chr1	16498301	16500599	peak128	Intergenic	-6749	NR_023386	114819	NR_023386	ENSG00000290842	CROCCP3	CROCCL2|dJ798A10.2	CROCC pseudogene 3	pseudo	Intergenic
chr20	49045701	49047999	peak10765	promoter-TSS (NM_001362762)	538	NM_001362762	1434	NM_001316	ENSG00000124207	CSE1L	CAS|CSE1|XPO2	chromosome segregation 1 like	protein-coding	promoter-TSS
chr17	75515101	75517399	peak9447	promoter-TSS (NM_207346)	-278	NM_207346	283989	NM_207346	ENSG00000182173	TSEN54	PCH2A|PCH4|PCH5|SEN54L|sen54	tRNA splicing endonuclease subunit 54	protein-coding	promoter-TSS
chr7	88218701	88220999	peak4458	promoter-TSS (NM_003130)	188	NM_003130	6717	NM_003130	ENSG00000075142	SRI	CP-22|CP22|SCN|V19	sorcin	protein-coding	promoter-TSS
chr6	109093601	109095899	peak3907	promoter-TSS (NM_014454)	96	NM_014454	27244	NM_014454	ENSG00000080546	SESN1	PA26|SEST1	sestrin 1	protein-coding	promoter-TSS
chr15	62390101	62392399	peak8040	Intergenic	48221	NR_106733	102464834	NR_106733	ENSG00000275451	MIR6085	hsa-mir-6085	microRNA 6085	ncRNA	Intergenic
chr7	101243401	101245699	peak4569	promoter-TSS (NM_016068)	531	NM_016068	51024	NM_016068	ENSG00000214253	FIS1	CGI-135|TTC11	fission, mitochondrial 1	protein-coding	promoter-TSS
chr4	13543501	13545799	peak2519	promoter-TSS (NM_001189)	-142	NM_001189	579	NM_001189	ENSG00000109705	NKX3-2	BAPX1|NKX3.2|NKX3B|SMMD	NK3 homeobox 2	protein-coding	promoter-TSS
chr16	1413701	1415999	peak8291	promoter-TSS (NM_001193388)	-146	NM_001193388	64718	NM_024023	ENSG00000059145	UNKL	C16orf28|ZC3H5L|ZC3HDC5L	unk like zinc finger	protein-coding	promoter-TSS
chr4	184472201	184474499	peak2782	promoter-TSS (NM_002199)	1200	NM_002199	3660	NM_002199	ENSG00000168310	IRF2	IRF-2	interferon regulatory factor 2	protein-coding	promoter-TSS
chr9	129026701	129028999	peak5699	promoter-TSS (NR_163192)	481	NR_163192	56904	NM_020145	ENSG00000148341	SH3GLB2	PP6569|PP9455|RRIG1	SH3 domain containing GRB2 like, endophilin B2	protein-coding	promoter-TSS
chr6	33204001	33206299	peak3664	promoter-TSS (NM_014234)	495	NM_014234	7923	NM_014234	ENSG00000204228	HSD17B8	D6S2245E|FABG|FABGL|H2-KE6|HKE6|KE6|RING2|SDR30C1|dJ1033B10.9	hydroxysteroid 17-beta dehydrogenase 8	protein-coding	promoter-TSS
chr15	73956101	73958399	peak8124	Intergenic	-29002	NR_040068	100287616	NR_040066	ENSG00000261801	LOXL1-AS1	-	LOXL1 antisense RNA 1	ncRNA	Intergenic
chr8	144077201	144079499	peak5288	promoter-TSS (NM_019037)	-322	NM_019037	54512	NM_019037	ENSG00000178896	EXOSC4	RRP41|RRP41A|Rrp41p|SKI6|Ski6p|hRrp41p|p12A	exosome component 4	protein-coding	promoter-TSS
chr3	9395901	9398199	peak1820	promoter-TSS (NR_132781)	-427	NR_132781	440944	NM_001013713	ENSG00000206573	THUMPD3-AS1	SETD5-AS1	THUMPD3 antisense RNA 1	ncRNA	promoter-TSS
chr1	65147201	65149499	peak441	promoter-TSS (NM_013410)	147	NM_013410	205	NM_013410	ENSG00000162433	AK4	AK 4|AK3|AK3L1|AK3L2	adenylate kinase 4	protein-coding	promoter-TSS
chr17	21375401	21377699	peak9050	promoter-TSS (NM_021012)	193	NM_021012	3768	NM_021012	ENSG00000184185	KCNJ12	IRK-2|IRK2|KCNJN1|Kir2.2|hIRK|hIRK1|hkir2.2x|kcnj12x	potassium inwardly rectifying channel subfamily J member 12	protein-coding	promoter-TSS
chr2	216371701	216373999	peak1614	promoter-TSS (NM_020814)	-367	NM_020814	57574	NM_020814	ENSG00000144583	MARCHF4	MARCH-IV|MARCH4|RNF174	membrane associated ring-CH-type finger 4	protein-coding	promoter-TSS
chr9	134024701	134026999	peak5781	promoter-TSS (NM_001355256)	369	NM_001355256	266655	NM_001355256	ENSG00000235106	BRD3OS	LINC00094|LP2477|NCRNA00094|SERLOC	BRD3 opposite strand	protein-coding	promoter-TSS
chr17	79777001	79779299	peak9518	promoter-TSS (NM_005189)	2	NM_005189	84733	NM_005189	ENSG00000173894	CBX2	CDCA6|M33|SRXY5	chromobox 2	protein-coding	promoter-TSS
chr11	126061401	126063699	peak6696	promoter-TSS (NM_001378964)	316	NM_001378964	50937	NM_016952	ENSG00000064309	CDON	CDO|CDON1|HPE11|Ihog|ORCAM	cell adhesion associated, oncogene regulated	protein-coding	promoter-TSS
chr6	109439701	109441999	peak3910	promoter-TSS (NM_003080)	126	NM_003080	6610	NM_003080	ENSG00000135587	SMPD2	ISC1|NSMASE|NSMASE1	sphingomyelin phosphodiesterase 2	protein-coding	promoter-TSS
chr1	15152201	15154499	peak111	promoter-TSS (NR_135082)	-397	NR_135082	55092	NM_018022	ENSG00000171729	TMEM51	C1orf72	transmembrane protein 51	protein-coding	promoter-TSS
chr17	83133501	83135799	peak9610	Intergenic	53504	NM_001363853	284207	NM_001004431	ENSG00000176845	METRNL	-	meteorin like, glial cell differentiation regulator	protein-coding	Intergenic
chr14	91059101	91061399	peak7734	promoter-TSS (NM_001358312)	-33	NM_001358312	80017	NM_024952	ENSG00000133943	DGLUCY	C14orf159	D-glutamate cyclase	protein-coding	promoter-TSS
chr20	34676201	34678499	peak10665	promoter-TSS (NM_080476)	-258	NM_080476	128869	NM_080476	ENSG00000101464	PIGU	CDC91L1|GAB1|GPIBD21|NEDBSS|PIG-U	phosphatidylinositol glycan anchor biosynthesis class U	protein-coding	promoter-TSS
chr6	31971101	31973399	peak3652	promoter-TSS (NM_005510)	-112	NM_005510	1797	NM_005510	ENSG00000204348	DXO	DOM3L|DOM3Z|NG6|RAI1	decapping exoribonuclease	protein-coding	promoter-TSS
chr11	67419801	67422099	peak6516	exon (NM_020811, exon 8 of 9)	5272	NM_001166222	57571	NM_020811	ENSG00000172508	CARNS1	ATPGD1	carnosine synthase 1	protein-coding	exon
chr16	88815001	88817299	peak8754	intron (NM_000512, intron 13 of 13)	-4222	NM_001030018	353	NM_000485	ENSG00000198931	APRT	AMP|APRTD	adenine phosphoribosyltransferase	protein-coding	intron
chr15	89333401	89335699	peak8196	promoter-TSS (NM_001126131)	274	NM_001126131	5428	NM_002693	ENSG00000140521	POLG	MDP1|MIRAS|MTDPS4A|MTDPS4B|PEO|POLG1|POLGA|SANDO|SCAE	DNA polymerase gamma, catalytic subunit	protein-coding	promoter-TSS
chr2	9422201	9424499	peak985	promoter-TSS (NM_001319066)	-172	NM_001319066	9270	NM_004763	ENSG00000119185	ITGB1BP1	ICAP-1A|ICAP-1B|ICAP-1alpha|ICAP1|ICAP1A|ICAP1B	integrin subunit beta 1 binding protein 1	protein-coding	promoter-TSS
chr5	78984001	78986299	peak3004	promoter-TSS (NM_000046)	160	NM_000046	411	NM_000046	ENSG00000113273	ARSB	ASB|G4S|MPS6	arylsulfatase B	protein-coding	promoter-TSS
chr10	43435401	43437699	peak5992	promoter-TSS (NM_001355449)	-298	NM_001355449	642819	NM_001355444	ENSG00000243660	ZNF487	KRBO1|ZNF487P	zinc finger protein 487	protein-coding	promoter-TSS
chr5	138752401	138754699	peak3143	promoter-TSS (NM_001290309)	125	NM_001290309	1495	NM_001903	ENSG00000044115	CTNNA1	CAP102|MDBS2|MDPT2	catenin alpha 1	protein-coding	promoter-TSS
chr4	3073701	3075999	peak2443	promoter-TSS (NM_002111)	169	NM_002111	3064	NM_002111	ENSG00000197386	HTT	HD|IT15|LOMARS	huntingtin	protein-coding	promoter-TSS
chr10	27154001	27156299	peak5954	promoter-TSS (NM_001320757)	-202	NM_001320757	84930	NM_032844	ENSG00000120539	MASTL	GREATWALL|GW|GWL|MAST-L|THC2	microtubule associated serine/threonine kinase like	protein-coding	promoter-TSS
chr17	63445101	63447399	peak9361	promoter-TSS (NM_001915)	56	NM_001915	1534	NM_001915	ENSG00000008283	CYB561	CGCytb|CYB561A1|FRRS2|ORTHYP2	cytochrome b561	protein-coding	promoter-TSS
chr6	13710601	13712899	peak3456	promoter-TSS (NM_005493)	85	NM_005493	10048	NM_005493	ENSG00000010017	RANBP9	BPM-L|BPM90|RANBPM|RanBP7	RAN binding protein 9	protein-coding	promoter-TSS
chr3	47163301	47165599	peak1946	promoter-TSS (NR_033373)	80	NR_033373	285352	NR_033373		KIF9-AS1	-	KIF9 antisense RNA 1	ncRNA	promoter-TSS
chr1	225881301	225883599	peak886	promoter-TSS (NM_014698)	-70	NM_014698	9725	NM_014698	ENSG00000196187	TMEM63A	HLD19|KIAA0792	transmembrane protein 63A	protein-coding	promoter-TSS
chr17	750901	753199	peak8814	promoter-TSS (NM_015721)	214	NM_015721	50628	NM_015721	ENSG00000179409	GEMIN4	HC56|HCAP1|HHRF-1|NEDMCR|p97	gem nuclear organelle associated protein 4	protein-coding	promoter-TSS
chr19	1489501	1491799	peak9838	promoter-TSS (NM_017573)	-200	NM_017573	54760	NM_017573	ENSG00000115257	PCSK4	PC4|SPC5	proprotein convertase subtilisin/kexin type 4	protein-coding	promoter-TSS
chr9	86352801	86355099	peak5487	promoter-TSS (NM_024617)	460	NM_024617	79670	NM_024617	ENSG00000083223	TUT7	PAPD6|TENT3B|ZCCHC6	terminal uridylyl transferase 7	protein-coding	promoter-TSS
chr15	75624501	75626799	peak8147	promoter-TSS (NM_005701)	75	NM_005701	10073	NM_005701	ENSG00000169371	SNUPN	KPNBL|RNUT1|Snurportin1	snurportin 1	protein-coding	promoter-TSS
chr13	49791201	49793499	peak7416	promoter-TSS (NM_002267)	332	NM_002267	3839	NM_002267	ENSG00000102753	KPNA3	IPOA4|SPG88|SRP1|SRP1gamma|SRP4|hSRP1	karyopherin subunit alpha 3	protein-coding	promoter-TSS
chr2	233973201	233975499	peak1718	intron (NM_024080, intron 17 of 25)	56977	NM_024080	79054	NM_024080	ENSG00000144481	TRPM8	LTRPC6|LTrpC-6|TRPP8|trp-p8	transient receptor potential cation channel subfamily M member 8	protein-coding	intron
chr18	63319101	63321399	peak9736	promoter-TSS (NM_000633)	-481	NM_000633	596	NM_000633	ENSG00000171791	BCL2	Bcl-2|PPP1R50	BCL2 apoptosis regulator	protein-coding	promoter-TSS
chr16	89303601	89305899	peak8774	intron (NR_045839, intron 5 of 9)	8622	NR_136339	105371414	NR_136339	ENSG00000260279	LOC105371414	-	uncharacterized LOC105371414	ncRNA	intron
chr9	127918001	127920299	peak5658	Intergenic	-2109	NM_175039	27090	NM_014403	ENSG00000136840	ST6GALNAC4	IV|SIAT3-C|SIAT3C|SIAT7-D|SIAT7D|ST6GALNACIV|ST6GalNAc	ST6 N-acetylgalactosaminide alpha-2,6-sialyltransferase 4	protein-coding	Intergenic
chr7	44998601	45000899	peak4311	promoter-TSS (NR_030770)	4	NR_030770	83605	NM_031443	ENSG00000136280	CCM2	C7orf22|OSM|PP10187	CCM2 scaffold protein	protein-coding	promoter-TSS
chr16	81005501	81007799	peak8651	promoter-TSS (NM_001270474)	152	NM_001270474	55839	NM_018455	ENSG00000166451	CENPN	BM039|C16orf60|CENP-N|ICEN32	centromere protein N	protein-coding	promoter-TSS
chr19	12832601	12834899	peak10068	promoter-TSS (NM_001270442)	826	NM_001270442	83546	NM_031429	ENSG00000132026	RTBDN	-	retbindin	protein-coding	promoter-TSS
chr1	84504701	84506999	peak469	promoter-TSS (NM_001310156)	-536	NM_001310156	100505741	NM_022354	ENSG00000122432	SPATA1	SP-2|SPAP1	spermatogenesis associated 1	protein-coding	promoter-TSS
chr11	67353001	67355299	peak6513	promoter-TSS (NR_046411)	-554	NR_046411	57804	NM_021173	ENSG00000175482	POLD4	POLDS|p12	DNA polymerase delta 4, accessory subunit	protein-coding	promoter-TSS
chr9	134163601	134165899	peak5784	promoter-TSS (NR_023344)	-186	NR_023344	100151684	NR_023344	ENSG00000221676	RNU6ATAC	RNU6ATAC1|U6ATAC	RNA, U6atac small nuclear	snRNA	promoter-TSS
chr22	46737401	46739699	peak11290	promoter-TSS (NM_022766)	-298	NM_022766	64781	NM_022766	ENSG00000100422	CERK	LK4|dA59H18.2|dA59H18.3|hCERK	ceramide kinase	protein-coding	promoter-TSS
chr16	31179001	31181299	peak8496	promoter-TSS (NM_004960)	11	NM_004960	2521	NM_004960	ENSG00000089280	FUS	ALS6|ETM4|FUS1|HNRNPP2|POMP75|TLS|altFUS	FUS RNA binding protein	protein-coding	promoter-TSS
chr17	45370401	45372699	peak9183	Intergenic	38836	NR_169613	201176	NM_174919	ENSG00000159314	ARHGAP27	CAMGAP1|PP905|SH3D20|SH3P20	Rho GTPase activating protein 27	protein-coding	Intergenic
chr19	3576001	3578299	peak9908	intron (NM_006339, intron 8 of 9)	4206	NM_006339	10362	NM_006339	ENSG00000064961	HMG20B	BRAF25|BRAF35|HMGX2|HMGXB2|PP7706|SMARCE1r|SOXL|pp8857	high mobility group 20B	protein-coding	intron
chr19	36213801	36216099	peak10267	promoter-TSS (NM_001042474)	134	NM_001042474	147929	NM_152477	ENSG00000196357	ZNF565	-	zinc finger protein 565	protein-coding	promoter-TSS
chr7	157335901	157338199	peak4822	promoter-TSS (NM_001363676)	46	NM_001363676	10049	NM_005494	ENSG00000105993	DNAJB6	DJ4|DnaJ|HHDJ1|HSJ-2|HSJ2|LGMD1D|LGMD1E|LGMDD1|MRJ|MSJ-1	DnaJ heat shock protein family (Hsp40) member B6	protein-coding	promoter-TSS
chr6	37818401	37820699	peak3724	promoter-TSS (NM_021943)	-177	NM_021943	60685	NM_021943	ENSG00000156639	ZFAND3	TEX27	zinc finger AN1-type containing 3	protein-coding	promoter-TSS
chr5	38844701	38846999	peak2894	promoter-TSS (NM_001168355)	-8	NM_001168355	9180	NM_003999	ENSG00000145623	OSMR	IL-31R-beta|IL-31RB|OSMRB|OSMRbeta|PLCA1	oncostatin M receptor	protein-coding	promoter-TSS
chr3	52055601	52057899	peak2023	promoter-TSS (NM_001947)	-179	NM_001947	1849	NM_001947	ENSG00000164086	DUSP7	MKPX|PYST2	dual specificity phosphatase 7	protein-coding	promoter-TSS
chr2	131491401	131493699	peak1438	promoter-TSS (NM_001085365)	-153	NM_001085365	653784	NM_001085365	ENSG00000173272	MZT2A	FAM128A|MOZART2A	mitotic spindle organizing protein 2A	protein-coding	promoter-TSS
chr15	67520501	67522799	peak8092	promoter-TSS (NR_040052)	194	NR_040052	100506686	NR_040051	ENSG00000259673	IQCH-AS1	-	IQCH antisense RNA 1	ncRNA	promoter-TSS
chr15	41493001	41495299	peak7972	promoter-TSS (NM_002220)	276	NM_002220	3706	NM_002220	ENSG00000137825	ITPKA	IP3-3KA|IP3KA	inositol-trisphosphate 3-kinase A	protein-coding	promoter-TSS
chr7	103988401	103990699	peak4593	promoter-TSS (NM_173054)	-34	NM_173054	5649	NM_005045	ENSG00000189056	RELN	ETL7|LIS2|PRO1598|RL	reelin	protein-coding	promoter-TSS
chr12	6198901	6201199	peak6759	promoter-TSS (NM_001330312)	104	NM_001330312	928	NM_001769	ENSG00000010278	CD9	BTCC-1|DRAP-27|MIC3|MRP-1|TSPAN-29|TSPAN29	CD9 molecule	protein-coding	promoter-TSS
chr17	75854901	75857199	peak9454	promoter-TSS (NM_001348170)	386	NM_001348170	23558	NM_012478	ENSG00000132471	WBP2	DFNB107|GRAMD6|WBP-2	WW domain binding protein 2	protein-coding	promoter-TSS
chr2	20446401	20448699	peak1032	promoter-TSS (NM_004040)	476	NM_004040	388	NM_004040	ENSG00000143878	RHOB	ARH6|ARHB|MST081|MSTP081|RHOH6	ras homolog family member B	protein-coding	promoter-TSS
chr18	8704101	8706399	peak9631	promoter-TSS (NM_001378205)	-306	NM_001378205	23255	NM_015210	ENSG00000168502	MTCL1	CCDC165|KIAA0802|SOGA2	microtubule crosslinking factor 1	protein-coding	promoter-TSS
chr2	219596601	219598899	peak1654	promoter-TSS (NM_052902)	-107	NM_052902	114790	NM_052902	ENSG00000144589	STK11IP	LIP1|LKB1IP|STK11IP1	serine/threonine kinase 11 interacting protein	protein-coding	promoter-TSS
chr9	124770301	124772599	peak5614	promoter-TSS (NM_001489)	-139	NM_001489	2649	NM_001489	ENSG00000148200	NR6A1	CT150|GCNF|GCNF1|NR61|RTR|hGCNF|hRTR	nuclear receptor subfamily 6 group A member 1	protein-coding	promoter-TSS
chr13	41060001	41062299	peak7402	promoter-TSS (NM_001370329)	236	NM_001370329	1997	NM_172373	ENSG00000120690	ELF1	EFTUD1|RIA1	E74 like ETS transcription factor 1	protein-coding	promoter-TSS
chr20	25246901	25249199	peak10610	promoter-TSS (NM_002862)	-35	NM_002862	5834	NM_002862	ENSG00000100994	PYGB	GPBB	glycogen phosphorylase B	protein-coding	promoter-TSS
chr6	26171601	26173899	peak3505	Intergenic	-11011	NM_003523	8344	NM_003523	ENSG00000274290	H2BC6	H2B.h|H2B/h|H2BC10|H2BC4|H2BC7|H2BC8|H2BFH|HIST1H2BE|dJ221C16.8	H2B clustered histone 6	protein-coding	Intergenic
chr7	27141801	27144099	peak4258	promoter-TSS (NM_019102)	731	NM_019102	3202	NM_019102	ENSG00000106004	HOXA5	HOX1|HOX1.3|HOX1C	homeobox A5	protein-coding	promoter-TSS
chr3	149812101	149814399	peak2228	promoter-TSS (NM_001378286)	35	NM_001378286	11342	NM_007282	ENSG00000082996	RNF13	DEE73|EIEE73|RZF	ring finger protein 13	protein-coding	promoter-TSS
chr11	60913501	60915799	peak6379	promoter-TSS (NM_024092)	492	NM_024092	79073	NM_024092	ENSG00000110108	TMEM109	SND3|hSND3	transmembrane protein 109	protein-coding	promoter-TSS
chr2	94207401	94209699	peak1327	promoter-TSS (NR_146106)	-131	NR_146106	728034	NR_146105		BMS1P23	-	BMS1 pseudogene 23	pseudo	promoter-TSS
chr4	139082501	139084799	peak2728	promoter-TSS (NM_006874)	574	NM_006874	1998	NM_006874	ENSG00000109381	ELF2	EU32|NERF|NERF-1A|NERF-1B|NERF-1a,b|NERF-2	E74 like ETS transcription factor 2	protein-coding	promoter-TSS
chr3	134312001	134314299	peak2171	promoter-TSS (NR_146711)	-426	NR_146711	105374119	NR_146711	ENSG00000240006	LINC02004	-	long intergenic non-protein coding RNA 2004	ncRNA	promoter-TSS
chr3	169771601	169773899	peak2277	promoter-TSS (NR_033703)	-646	NR_033703	55892	NM_018657	ENSG00000085274	MYNN	OSZF|SBBIZ1|ZBTB31|ZNF902	myoneurin	protein-coding	promoter-TSS
chr20	49186801	49189099	peak10766	promoter-TSS (NM_017453)	384	NM_017453	6780	NM_004602	ENSG00000124214	STAU1	PPP1R150|STAU	staufen double-stranded RNA binding protein 1	protein-coding	promoter-TSS
chr1	235503401	235505699	peak937	promoter-TSS (NM_001277155)	-98	NM_001277155	148789	NM_152490	ENSG00000162885	B3GALNT2	B3GalNAc-T2|MDDGA11	beta-1,3-N-acetylgalactosaminyltransferase 2	protein-coding	promoter-TSS
chr13	74133601	74135899	peak7432	promoter-TSS (NM_007249)	-821	NM_007249	11278	NM_007249	ENSG00000118922	KLF12	AP-2rep|AP2REP|HSPC122	KLF transcription factor 12	protein-coding	promoter-TSS
chr4	39976101	39978399	peak2569	promoter-TSS (NM_001100399)	661	NM_001100399	23244	NM_015200	ENSG00000121892	PDS5A	PIG54|SCC-112|SCC112	PDS5 cohesin associated factor A	protein-coding	promoter-TSS
chr22	43013401	43015699	peak11255	promoter-TSS (NM_001184970)	599	NM_001184970	11252	NM_007229	ENSG00000100266	PACSIN2	SDPII	protein kinase C and casein kinase substrate in neurons 2	protein-coding	promoter-TSS
chr4	183097801	183100099	peak2777	promoter-TSS (NR_024008)	249	NR_024008	152641	NM_153008	ENSG00000251359	WWC2-AS2	C4orf38	WWC2 antisense RNA 2	ncRNA	promoter-TSS
chr12	123270101	123272399	peak7291	promoter-TSS (NR_073008)	-148	NR_073008	8099	NM_004642	ENSG00000111328	CDK2AP1	DOC1|DORC1|ST19|doc-1|p12DOC-1	cyclin dependent kinase 2 associated protein 1	protein-coding	promoter-TSS
chr10	62816201	62818499	peak6021	promoter-TSS (NM_001136177)	-984	NM_001136177	1959	NM_000399	ENSG00000122877	EGR2	AT591|CMT1D|CMT4E|KROX20	early growth response 2	protein-coding	promoter-TSS
chr14	49767001	49769299	peak7565	promoter-TSS (NM_014315)	-3	NM_014315	23588	NM_014315	ENSG00000165516	KLHDC2	HCLP-1|HCLP1|LCP	kelch domain containing 2	protein-coding	promoter-TSS
chr17	39152801	39155099	peak9105	Intergenic	-2313	NM_020405	57125	NM_020405	ENSG00000161381	PLXDC1	TEM3|TEM7	plexin domain containing 1	protein-coding	Intergenic
chr6	43368301	43370599	peak3757	promoter-TSS (NM_014345)	197	NM_014345	24149	NM_014345	ENSG00000171467	ZNF318	HRIHFB2436|TZF|ZFP318	zinc finger protein 318	protein-coding	promoter-TSS
chr5	15499501	15501799	peak2868	promoter-TSS (NM_012304)	470	NM_012304	23194	NM_012304	ENSG00000183580	FBXL7	FBL6|FBL7	F-box and leucine rich repeat protein 7	protein-coding	promoter-TSS
chr4	56907601	56909899	peak2612	promoter-TSS (NM_001363453)	8	NM_001363453	5978	NM_005612	ENSG00000084093	REST	DFNA27|GINGF5|HGF5|NRSF|WT6|XBR	RE1 silencing transcription factor	protein-coding	promoter-TSS
chr16	89216001	89218299	peak8767	promoter-TSS (NM_182531)	-553	NM_182531	197320	NM_182531	ENSG00000170100	ZNF778	-	zinc finger protein 778	protein-coding	promoter-TSS
chr17	82292301	82294599	peak9592	promoter-TSS (NR_135639)	-636	NR_135639	101929511	NR_135639	ENSG00000265692	LINC01970	-	long intergenic non-protein coding RNA 1970	ncRNA	promoter-TSS
chr9	128635201	128637499	peak5686	exon (NM_052844, exon 4 of 9)	20500	NM_052844	89891	NM_052844	ENSG00000119333	DYNC2I2	CFAP133|DIC5|FAP133|SRTD11|WDR34|bA216B9.3	dynein 2 intermediate chain 2	protein-coding	exon
chr20	35953001	35955299	peak10687	promoter-TSS (NM_033630)	352	NM_033630	51282	NM_016558	ENSG00000171222	SCAND1	RAZ1|SDP1	SCAN domain containing 1	protein-coding	promoter-TSS
chr7	149623401	149625699	peak4762	promoter-TSS (NR_027789)	240	NR_027789	79970	NM_024910	ENSG00000291118	ZNF767P	ZNF767	zinc finger family member 767, pseudogene	pseudo	promoter-TSS
chr14	101760201	101762499	peak7789	promoter-TSS (NM_001352913)	-359	NM_001352913	5527	NM_002719	ENSG00000078304	PPP2R5C	B56G|B56gamma|PR61G	protein phosphatase 2 regulatory subunit B'gamma	protein-coding	promoter-TSS
chr9	137610501	137612799	peak5899	intron (NM_001317968, intron 1 of 6)	5964	NM_152285	92714	NM_152285	ENSG00000197070	ARRDC1	-	arrestin domain containing 1	protein-coding	intron
chr6	151324201	151326499	peak4039	promoter-TSS (NM_144497)	-181	NM_144497	9590	NM_005100	ENSG00000131016	AKAP12	AKAP250|SSeCKS	A-kinase anchoring protein 12	protein-coding	promoter-TSS
chr9	124341801	124344099	peak5609	intron (NM_001166169, intron 8 of 9)	-10523	NR_027406	100129034	NR_027406		LOC100129034	-	uncharacterized LOC100129034	ncRNA	intron
chr14	60248001	60250299	peak7610	promoter-TSS (NM_021003)	-71	NM_021003	5494	NM_021003	ENSG00000100614	PPM1A	PP2C-ALPHA|PP2CA|PP2Calpha	protein phosphatase, Mg2+/Mn2+ dependent 1A	protein-coding	promoter-TSS
chr1	15798901	15801199	peak117	Intergenic	7649	NM_001089591	440567	NM_001089591	ENSG00000233954	UQCRHL	hCG25371	ubiquinol-cytochrome c reductase hinge protein like	protein-coding	Intergenic
chr17	50345201	50347499	peak9266	promoter-TSS (NM_022167)	224	NM_022167	64132	NM_022167	ENSG00000015532	XYLT2	PXYLT2|SOS|XT-II|XT2|xylT-II	xylosyltransferase 2	protein-coding	promoter-TSS
chr19	42216401	42218699	peak10351	promoter-TSS (NM_133328)	127	NM_133328	162989	NM_133328	ENSG00000160570	DEDD2	FLAME-3|FLAME3	death effector domain containing 2	protein-coding	promoter-TSS
chr15	72196701	72198999	peak8110	promoter-TSS (NM_001012642)	-63	NM_001012642	196996	NM_001012642	ENSG00000175318	GRAMD2A	GRAMD2	GRAM domain containing 2A	protein-coding	promoter-TSS
chr6	109481901	109484199	peak3911	promoter-TSS (NM_014797)	169	NM_014797	9841	NM_014797	ENSG00000112365	ZBTB24	BIF1|ICF2|PATZ2|ZNF450	zinc finger and BTB domain containing 24	protein-coding	promoter-TSS
chr1	153565501	153567799	peak648	promoter-TSS (NM_001366407)	-806	NM_001366407	6273	NM_005978	ENSG00000196754	S100A2	CAN19|S100L	S100 calcium binding protein A2	protein-coding	promoter-TSS
chr16	1092901	1095199	peak8287	exon (NM_207419, exon 4 of 5)	2194	NM_207419	390664	NM_207419	ENSG00000184471	C1QTNF8	CTRP8|UNQ5829	C1q and TNF related 8	protein-coding	exon
chr2	234495901	234498199	peak1726	promoter-TSS (NM_005737)	-1	NM_005737	10123	NM_005737	ENSG00000188042	ARL4C	ARL7|LAK	ADP ribosylation factor like GTPase 4C	protein-coding	promoter-TSS
chr2	121648501	121650799	peak1411	promoter-TSS (NR_037858)	-4	NR_037858	254128	NR_037856	ENSG00000236859	NIFK-AS1	-	NIFK antisense RNA 1	ncRNA	promoter-TSS
chr3	48917901	48920199	peak1968	promoter-TSS (NM_001349227)	208	NM_001349227	10425	NM_006321	ENSG00000177479	ARIH2	ARI2|TRIAD1	ariadne RBR E3 ubiquitin protein ligase 2	protein-coding	promoter-TSS
chr3	48556501	48558799	peak1961	promoter-TSS (NM_001317135)	-847	NM_001317135	5210	NM_004567	ENSG00000114268	PFKFB4	-	6-phosphofructo-2-kinase/fructose-2,6-biphosphatase 4	protein-coding	promoter-TSS
chr20	62065201	62067499	peak10840	promoter-TSS (NM_003185)	-540	NM_003185	6874	NM_003185	ENSG00000130699	TAF4	MRD73|TAF(II)130|TAF(II)135|TAF2C|TAF2C1|TAF4A|TAFII-130|TAFII-135|TAFII130|TAFII135	TATA-box binding protein associated factor 4	protein-coding	promoter-TSS
chr16	85394801	85397099	peak8685	Intergenic	-89625	NR_049816	100847022	NR_049816	ENSG00000266307	MIR5093	-	microRNA 5093	ncRNA	Intergenic
chr1	44737901	44740199	peak369	promoter-TSS (NM_001297655)	-787	NM_001297655	11004	NM_006845	ENSG00000142945	KIF2C	CT139|KNSL6|MCAK	kinesin family member 2C	protein-coding	promoter-TSS
chr19	18894701	18896999	peak10179	promoter-TSS (NM_021267)	308	NM_021267	10715	NM_021267	ENSG00000223802	CERS1	EPM8|GDF-1|GDF1|LAG1|LASS1|UOG1	ceramide synthase 1	protein-coding	promoter-TSS
chr4	39044001	39046299	peak2561	promoter-TSS (NM_001007075)	319	NM_001007075	51088	NM_015990	ENSG00000109790	KLHL5	-	kelch like family member 5	protein-coding	promoter-TSS
chr7	99471301	99473599	peak4511	promoter-TSS (NM_001351001)	-440	NM_001351001	285989	NM_213603	ENSG00000198556	ZNF789	-	zinc finger protein 789	protein-coding	promoter-TSS
chr2	158456401	158458699	peak1476	promoter-TSS (NM_001377223)	-343	NM_001377223	8502	NM_003628	ENSG00000144283	PKP4	p0071	plakophilin 4	protein-coding	promoter-TSS
chr11	46236901	46239199	peak6348	Intergenic	-39612	NM_052854	90993	NM_052854	ENSG00000157613	CREB3L1	C16DELp11.2|DEL16p11.2|OASIS|OI16	cAMP responsive element binding protein 3 like 1	protein-coding	Intergenic
chr15	63503701	63505999	peak8052	promoter-TSS (NR_046341)	257	NR_046341	9960	NM_006537	ENSG00000140455	USP3	SIH003|UBP	ubiquitin specific peptidase 3	protein-coding	promoter-TSS
chr1	20785801	20788099	peak156	promoter-TSS (NM_016287)	-278	NM_016287	50809	NM_016287	ENSG00000127483	HP1BP3	HP1-BP74|HP1BP74	heterochromatin protein 1 binding protein 3	protein-coding	promoter-TSS
chr5	128082801	128085099	peak3088	promoter-TSS (NM_001046)	184	NM_001046	6558	NM_001046	ENSG00000064651	SLC12A2	BSC|BSC-2|BSC2|CCC1|KILQS|NKCC1|PPP1R141	solute carrier family 12 member 2	protein-coding	promoter-TSS
chr16	84617101	84619399	peak8670	promoter-TSS (NM_021149)	-172	NM_021149	23406	NM_021149	ENSG00000103187	COTL1	CLP	coactosin like F-actin binding protein 1	protein-coding	promoter-TSS
chr12	2794501	2796799	peak6744	promoter-TSS (NM_002014)	680	NM_002014	2288	NM_002014	ENSG00000004478	FKBP4	FKBP51|FKBP52|FKBP59|HBI|Hsp56|PPIase|p52	FKBP prolyl isomerase 4	protein-coding	promoter-TSS
chr17	7295501	7297799	peak8898	Intergenic	-2011	NM_015982	51087	NM_015982	ENSG00000006047	YBX2	CONTRIN|CSDA3|DBPC|MSY2	Y-box binding protein 2	protein-coding	Intergenic
chr5	123035001	123037299	peak3081	promoter-TSS (NM_000943)	575	NM_000943	5480	NM_000943	ENSG00000168938	PPIC	CYPC	peptidylprolyl isomerase C	protein-coding	promoter-TSS
chr2	71276101	71278399	peak1242	Intergenic	-50147	NM_020459	400961	NM_020459	ENSG00000124374	PAIP2B	-	poly(A) binding protein interacting protein 2B	protein-coding	Intergenic
chr4	86934301	86936599	peak2653	promoter-TSS (NM_001166693)	448	NM_001166693	4299	NM_005935	ENSG00000172493	AFF1	AF4|FEL|MLLT2|PBM1	ALF transcription elongation factor 1	protein-coding	promoter-TSS
chr7	30284001	30286299	peak4272	promoter-TSS (NM_147128)	553	NM_147128	223082	NM_147128	ENSG00000180233	ZNRF2	RNF202	zinc and ring finger 2	protein-coding	promoter-TSS
chr7	157846401	157848699	peak4834	intron (NM_130842, intron 11 of 21)	-7035	NR_038966	100506585	NR_038966		PTPRN2-AS1	-	PTPRN2 antisense RNA 1	ncRNA	intron
chr8	12753901	12756199	peak4870	promoter-TSS (NM_001329976)	476	NM_001329976	91694	NM_152271	ENSG00000154359	LONRF1	RNF191	LON peptidase N-terminal domain and ring finger 1	protein-coding	promoter-TSS
chr7	101098801	101101099	peak4560	Intergenic	14469	NM_030961	81844	NM_030961	ENSG00000169871	TRIM56	RNF109	tripartite motif containing 56	protein-coding	Intergenic
chr17	36601001	36603299	peak9084	promoter-TSS (NM_024864)	567	NM_024864	79922	NM_024864	ENSG00000278619	MRM1	-	mitochondrial rRNA methyltransferase 1	protein-coding	promoter-TSS
chr10	97425401	97427699	peak6112	promoter-TSS (NM_002629)	359	NM_002629	5223	NM_002629	ENSG00000171314	PGAM1	HEL-S-35|PGAM-B|PGAMA	phosphoglycerate mutase 1	protein-coding	promoter-TSS
chr1	2525501	2527799	peak54	promoter-TSS (NM_018216)	-54	NM_018216	55229	NM_018216	ENSG00000157881	PANK4	CTRCT49	pantothenate kinase 4 (inactive)	protein-coding	promoter-TSS
chr4	26859901	26862199	peak2549	promoter-TSS (NM_001169118)	209	NM_001169118	57620	NM_020860	ENSG00000109689	STIM2	-	stromal interaction molecule 2	protein-coding	promoter-TSS
[truncated: 9,434 more rows]

## Sheet: H1299_DOX_Flagsupe_740001_EPIC2
chr	start	end	peakid	Annotation	Distance.to.TSS	Nearest.PromoterID	Entrez.ID	Nearest.Refseq	Nearest.Ensembl	Gene.Name	Gene.Alias	Gene.Description	Gene.Type	simple
chr8	143936101	143954399	peak3906	promoter-TSS (NR_030383)	29	NR_030383	724031	NR_030383	ENSG00000207574	MIR661	MIRN661|hsa-mir-661	microRNA 661	ncRNA	promoter-TSS
chr22	46068401	46081099	peak8172	Intergenic	-3729	NR_148973	642648	NR_148973		LINC02939	-	long intergenic non-protein coding RNA 2939	ncRNA	Intergenic
chr19	1265001	1276599	peak7178	promoter-TSS (NR_027271)	-540	NR_027271	148046	NM_152480	ENSG00000267493	CIRBP-AS1	C19orf23	CIRBP antisense RNA 1	ncRNA	promoter-TSS
chr17	81392701	81402299	peak6985	intron (NM_001377448, intron 1 of 27)	2043	NM_001291324	57597	NM_024696	ENSG00000266074	BAHCC1	BAHD2	BAH domain and coiled-coil containing 1	protein-coding	intron
chr3	194133701	194142699	peak1706	exon (NM_005524, exon 4 of 4)	2052	NM_005524	3280	NM_005524	ENSG00000114315	HES1	HES-1|HHL|HRY|bHLHb39	hes family bHLH transcription factor 1	protein-coding	exon
chr7	151079601	151087999	peak3532	promoter-TSS (NM_001136044)	-307	NM_001136044	83590	NM_031434	ENSG00000164897	TMUB1	C7orf21|DULP|HOPS|SB144	transmembrane and ubiquitin like domain containing 1	protein-coding	promoter-TSS
chr19	1101501	1109499	peak7172	promoter-TSS (NM_001039848)	850	NM_001039848	2879	NM_002085	ENSG00000167468	GPX4	GPx-4|GSHPx-4|MCSP|PHGPx|SMDS|snGPx|snPHGPx	glutathione peroxidase 4	protein-coding	promoter-TSS
chr13	99979301	99987199	peak5462	promoter-TSS (NM_007129)	1466	NM_007129	7546	NM_007129	ENSG00000043355	ZIC2	HPE5	Zic family member 2	protein-coding	promoter-TSS
chr11	65887801	65895599	peak4733	promoter-TSS (NM_006848)	1027	NM_006848	11007	NM_006848	ENSG00000175602	CCDC85B	DIPA	coiled-coil domain containing 85B	protein-coding	promoter-TSS
chr17	8117801	8125599	peak6527	exon (NM_001165967, exon 4 of 4)	2406	NM_001165967	84667	NM_032580	ENSG00000179111	HES7	SCDO4|bHLHb37|hHes7	hes family bHLH transcription factor 7	protein-coding	exon
chr16	89559001	89566699	peak6407	promoter-TSS (NR_002450)	1420	NR_002450	606500	NR_002450		SNORD68	HBII-202	small nucleolar RNA, C/D box 68	snoRNA	promoter-TSS
chr8	144331901	144339599	peak3926	promoter-TSS (NM_031309)	732	NM_031309	83482	NM_031309	ENSG00000261678	SCRT1	SCRT|ZNF898	scratch family transcriptional repressor 1	protein-coding	promoter-TSS
chr12	121797801	121805099	peak5338	promoter-TSS (NR_152735)	1496	NR_152735	338799	NM_178538	ENSG00000212694	LINC01089	LIMT	long intergenic non-protein coding RNA 1089	ncRNA	promoter-TSS
chr9	136843101	136850399	peak4294	exon (NM_001080482, exon 3 of 3)	-2659	NM_001135861	29085	NM_014172	ENSG00000054148	PHPT1	CGI-202|HEL-S-132P|HSPC141|PHP|PHP14	phosphohistidine phosphatase 1	protein-coding	exon
chr7	5423201	5430399	peak3086	3' UTR (NM_001354886, exon 1 of 1)	2127	NM_001354886	100129484	NM_001354886	ENSG00000234432	LINC02983	-	long intergenic non-protein coding RNA 2983	ncRNA	3' UTR
chr16	89919501	89926699	peak6420	promoter-TSS (NM_006086)	-242	NM_006086	10381	NM_006086	ENSG00000258947	TUBB3	CDCBM|CDCBM1|CFEOM3|CFEOM3A|FEOM3|TUBB4|beta-4	tubulin beta 3 class III	protein-coding	promoter-TSS
chr17	2395301	2402399	peak6460	intron (NM_020310, intron 1 of 5)	2210	NM_020310	4335	NM_020310	ENSG00000070444	MNT	MAD6|MXD6|ROX|bHLHd3|lncRNA-HAL	MAX network transcriptional repressor	protein-coding	intron
chr8	143595401	143602399	peak3892	promoter-TSS (NM_032862)	1069	NM_032862	84948	NM_032862	ENSG00000179886	TIGD5	-	tigger transposable element derived 5	protein-coding	promoter-TSS
chr2	8677801	8684599	peak691	promoter-TSS (NR_110153)	661	NR_110153	100506299	NR_110153		ID2-AS1	-	ID2 antisense RNA 1	ncRNA	promoter-TSS
chr5	93579801	93586599	peak2219	promoter-TSS (NM_005654)	-22	NM_005654	7025	NM_005654	ENSG00000175745	NR2F1	BBOAS|BBSOAS|COUP-TFI|COUPTF1|EAR-3|EAR3|ERBAL3|SVP44|TCFCOUP1|TFCOUP1	nuclear receptor subfamily 2 group F member 1	protein-coding	promoter-TSS
chr1	234606801	234613599	peak650	promoter-TSS (NM_001077397)	-675	NM_001077397	359948	NM_182972	ENSG00000168264	IRF2BP2	CVID14	interferon regulatory factor 2 binding protein 2	protein-coding	promoter-TSS
chr5	98768301	98774999	peak2230	promoter-TSS (NR_033932)	1434	NR_033932	503569	NR_033932	ENSG00000246763	RGMB-AS1	-	RGMB antisense RNA 1	ncRNA	promoter-TSS
chr6	30716501	30722999	peak2664	promoter-TSS (NR_120608)	-602	NR_120608	203068	NM_178014	ENSG00000196230	TUBB	CDCBM6|CSCSC1|M40|OK/SW-cl.56|TUBB1|TUBB5	tubulin beta class I	protein-coding	promoter-TSS
chr16	85610001	85616499	peak6346	promoter-TSS (NM_014615)	-72	NM_014615	23199	NM_014615	ENSG00000131149	GSE1	CRHSP24|KIAA0182	Gse1 coiled-coil protein	protein-coding	promoter-TSS
chr17	81866601	81872999	peak7001	promoter-TSS (NM_001185077)	1197	NM_001185077	396	NM_004309	ENSG00000141522	ARHGDIA	GDIA1|HEL-S-47e|NPHS8|RHOGDI|RHOGDI-1	Rho GDP dissociation inhibitor alpha	protein-coding	promoter-TSS
chr15	75450201	75456599	peak5947	intron (NM_001145357, intron 1 of 20)	-1710	NM_015477	25942	NM_015477	ENSG00000169375	SIN3A	CHR15DELq24|DEL15Q24|WITKOS	SIN3 transcription regulator family member A	protein-coding	intron
chr17	79808401	79814699	peak6963	Intergenic	-11902	NR_146504	105371919	NR_146504		LINC01977	-	long intergenic non-protein coding RNA 1977	ncRNA	Intergenic
chr17	8184601	8190799	peak6533	promoter-TSS (NR_039746)	755	NR_039746	100616406	NR_039746	ENSG00000283160	MIR4521	mir-4521	microRNA 4521	ncRNA	promoter-TSS
chr2	218395701	218401699	peak1193	promoter-TSS (NM_001206878)	467	NM_001206878	58190	NM_021198	ENSG00000144579	CTDSP1	NIF3|NLI-IF|NLIIF|SCP1	CTD small phosphatase 1	protein-coding	promoter-TSS
chr4	1008801	1014799	peak1759	promoter-TSS (NM_001004358)	-172	NM_001004358	53834	NM_017862	ENSG00000127418	FGFRL1	FGFR-5|FGFR5|FHFR	fibroblast growth factor receptor like 1	protein-coding	promoter-TSS
chr1	23553801	23559799	peak117	Intergenic	2701	NM_002167	3399	NM_002167	ENSG00000117318	ID3	HEIR-1|bHLHb25	inhibitor of DNA binding 3	protein-coding	Intergenic
chr19	18432901	18438899	peak7395	promoter-TSS (NM_001253389)	1409	NM_001253389	51477	NM_016368	ENSG00000105655	ISYNA1	INO1|INOS|IPS|IPS 1|IPS-1	inositol-3-phosphate synthase 1	protein-coding	promoter-TSS
chr9	129173201	129179199	peak4207	3' UTR (NM_203434, exon 1 of 1)	2061	NM_203434	389792	NM_203434	ENSG00000188483	IER5L	bA247A12.2	immediate early response 5 like	protein-coding	3' UTR
chr8	143971701	143977599	peak3907	promoter-TSS (NM_201378)	-1121	NM_201378	5339	NM_000445	ENSG00000178209	PLEC	EBS1|EBS5A|EBS5B|EBS5C|EBS5D|EBSMD|EBSND|EBSO|EBSOG|EBSPA|HD1|LGMD2Q|LGMDR17|PCN|PLEC1|PLEC1b|PLTN	plectin	protein-coding	promoter-TSS
chr7	1664501	1670399	peak3065	Intergenic	-20669	NM_001128636	392617	NM_001128636	ENSG00000225968	ELFN1	PPP1R28	extracellular leucine rich repeat and fibronectin type III domain containing 1	protein-coding	Intergenic
chr2	226794301	226800199	peak1232	exon (NM_005544, exon 1 of 2)	2570	NM_005544	3667	NM_005544	ENSG00000169047	IRS1	HIRS-1	insulin receptor substrate 1	protein-coding	exon
chr17	17808501	17814399	peak6582	TTS (NM_030665)	2095	NR_106835	102465466	NR_106835	ENSG00000274111	MIR6777	hsa-mir-6777	microRNA 6777	ncRNA	TTS
chr8	144462501	144468299	peak3934	promoter-TSS (NM_138496)	92	NM_138496	157542	NM_138496	ENSG00000291316	TMEM276-ZFTRAF1	LOC84773-CYHR1	TMEM276-ZFTRAF1 readthrough	protein-coding	promoter-TSS
chr17	28723801	28729599	peak6629	promoter-TSS (NM_001160407)	231	NM_001160407	116238	NM_138463	ENSG00000160606	TLCD1	-	TLC domain containing 1	protein-coding	promoter-TSS
chr12	6530901	6536699	peak4941	promoter-TSS (NM_001357943)	-717	NM_001357943	2597	NM_002046	ENSG00000111640	GAPDH	G3PD|GAPD|HEL-S-162eP	glyceraldehyde-3-phosphate dehydrogenase	protein-coding	promoter-TSS
chr14	68976601	68982299	peak5616	promoter-TSS (NM_001130005)	-148	NM_001130005	87	NM_001102	ENSG00000072110	ACTN1	BDPLT15	actinin alpha 1	protein-coding	promoter-TSS
chr6	113854701	113860399	peak2897	promoter-TSS (NM_002356)	205	NM_002356	4082	NM_002356	ENSG00000277443	MARCKS	80K-L|MACS|PKCSL|PRKCSL	myristoylated alanine rich protein kinase C substrate	protein-coding	promoter-TSS
chr9	129485301	129490899	peak4213	promoter-TSS (NR_038955)	-560	NR_038955	100506190	NR_038955		LINC00963	MetaLnc9	long intergenic non-protein coding RNA 963	ncRNA	promoter-TSS
chr1	156500301	156505899	peak507	Intergenic	-2325	NM_005920	4209	NM_005920	ENSG00000116604	MEF2D	-	myocyte enhancer factor 2D	protein-coding	Intergenic
chr14	105486601	105492199	peak5773	promoter-TSS (NM_001198983)	-455	NM_001198983	283643	NM_173608	ENSG00000185347	TEDC1	C14orf80	tubulin epsilon and delta complex 1	protein-coding	promoter-TSS
chr19	7916001	7921599	peak7275	intron (NM_001195259, intron 5 of 5)	-1538	NM_003083	6618	NM_003083	ENSG00000104976	SNAPC2	PTFDELTA|SNAP45	small nuclear RNA activating complex polypeptide 2	protein-coding	intron
chr17	48578101	48583599	peak6751	promoter-TSS (NR_029608)	-903	NR_029608	406902	NR_029608	ENSG00000284038	MIR10A	MIRN10A|hsa-mir-10a|miRNA10A|mir-10a	microRNA 10a	ncRNA	promoter-TSS
chr1	156122301	156127799	peak500	promoter-TSS (NM_001282624)	-1120	NM_001282624	4000	NM_005572	ENSG00000160789	LMNA	CDCD1|CDDC|CMD1A|CMT2B1|EMD2|FPL|FPLD|FPLD2|HGPS|IDC|LDP1|LFP|LGMD1B|LMN1|LMNC|LMNL1|MADA|PRO1	lamin A/C	protein-coding	promoter-TSS
chr17	21283801	21289299	peak6622	promoter-TSS (NM_002756)	-1486	NM_002756	5606	NM_002756	ENSG00000034152	MAP2K3	MAPKK3|MEK3|MKK3|PRKMK3|SAPKK-2|SAPKK2	mitogen-activated protein kinase kinase 3	protein-coding	promoter-TSS
chr6	31493201	31498699	peak2669	promoter-TSS (NM_001289160)	1069	NM_001289160	4277	NM_005931	ENSG00000204516	MICB	PERB11.2	MHC class I polypeptide-related sequence B	protein-coding	promoter-TSS
chr14	103518201	103523599	peak5734	intron (NM_001823, intron 5 of 7)	1930	NM_001823	1152	NM_001823	ENSG00000166165	CKB	B-CK|BCK|CKBB|CPK-B|HEL-211|HEL-S-29	creatine kinase B	protein-coding	intron
chr8	102806001	102811399	peak3791	intron (NR_149020, intron 1 of 1)	1878	NR_149020	401472	NR_149020		GASAL1	GASL1	growth arrest associated lncRNA 1	ncRNA	intron
chr12	7625701	7631099	peak4965	Intergenic	37508	NM_001644	339	NM_001644	ENSG00000111701	APOBEC1	APO1|APOBEC-1|BEDP|CDAR1|HEPR	apolipoprotein B mRNA editing enzyme catalytic subunit 1	protein-coding	Intergenic
chr16	1769001	1774399	peak6060	promoter-TSS (NM_002513)	9	NM_002513	4832	NM_002513	ENSG00000103024	NME3	DR-nm23|NDPK-C|NDPKC|NM23-H3|NM23H3|c371H6.2	NME/NM23 nucleoside diphosphate kinase 3	protein-coding	promoter-TSS
chr6	31399101	31404499	peak2668	promoter-TSS (NM_001289152)	1089	NM_001289152	100507436	NM_000247	ENSG00000204520	MICA	MIC-A|PERB11.1	MHC class I polypeptide-related sequence A	protein-coding	promoter-TSS
chr6	34242401	34247699	peak2713	3' UTR (NM_001319081, exon 5 of 5)	3956	NM_001008703	221491	NM_178508	ENSG00000186577	SMIM29	C6orf1|LBH	small integral membrane protein 29	protein-coding	3' UTR
chr7	101161001	101166299	peak3361	exon (NM_003378, exon 2 of 2)	1919	NM_003378	7425	NM_003378	ENSG00000128564	VGF	SCG7|SgVII	VGF nerve growth factor inducible	protein-coding	exon
chr4	2931101	2936399	peak1790	promoter-TSS (NM_001120)	487	NM_001120	10227	NM_001120	ENSG00000109736	MFSD10	TETRAN|TETTRAN	major facilitator superfamily domain containing 10	protein-coding	promoter-TSS
chr17	1484601	1489899	peak6436	promoter-TSS (NM_001080950)	-1490	NM_001080950	4641	NM_033375	ENSG00000197879	MYO1C	MMI-beta|MMIb|MyoIC|NMI|myr2	myosin IC	protein-coding	promoter-TSS
chr16	87866901	87872099	peak6365	promoter-TSS (NM_003486)	7	NM_003486	8140	NM_003486	ENSG00000103257	SLC7A5	4F2LC|CD98|D16S469E|E16|LAT1|MPE16	solute carrier family 7 member 5	protein-coding	promoter-TSS
chr11	828201	833399	peak4563	intron (NM_173584, intron 6 of 7)	-2152	NM_139030	977	NM_004357	ENSG00000177697	CD151	EBS7|GP27|MER2|PETA-3|RAPH|SFA1|TSPAN24	CD151 molecule (Raph blood group)	protein-coding	intron
chr6	27806301	27811499	peak2618	promoter-TSS (NM_003509)	727	NM_003509	8329	NM_003509	ENSG00000196747	H2AC13	H2A/c|H2AC11|H2AC15|H2AC16|H2AC17|H2AFC|HIST1H2AI	H2A clustered histone 13	protein-coding	promoter-TSS
chr16	88451701	88456899	peak6374	promoter-TSS (NM_153813)	1020	NM_153813	161882	NM_153813	ENSG00000179588	ZFPM1	FOG|FOG1|ZC2HC11A|ZNF408|ZNF89A	zinc finger protein, FOG family member 1	protein-coding	promoter-TSS
chr1	155320101	155325299	peak493	promoter-TSS (NR_145425)	1145	NR_145425	284618	NM_173639	ENSG00000225855	RUSC1-AS1	C1orf104	RUSC1 antisense RNA 1	ncRNA	promoter-TSS
chr2	43223301	43228399	peak807	promoter-TSS (NM_006887)	756	NM_006887	678	NM_006887	ENSG00000152518	ZFP36L2	BRF2|ERF-2|ERF2|OOMD13|OZEMA13|RNF162C|TIS11D	ZFP36 ring finger protein like 2	protein-coding	promoter-TSS
chr5	107669001	107674099	peak2235	promoter-TSS (NM_001962)	-613	NM_001962	1946	NM_001962	ENSG00000184349	EFNA5	AF1|EFL5|EPLG7|GLC1M|LERK7|RAGS	ephrin A5	protein-coding	promoter-TSS
chr1	145960201	145965299	peak415	5' UTR (NM_001039888, exon 3 of 4)	1825	NM_001039888	284615	NM_001039888	ENSG00000272031	ANKRD34A	ANKRD34	ankyrin repeat domain 34A	protein-coding	5' UTR
chr9	95506701	95511699	peak4076	promoter-TSS (NR_149061)	66	NR_149061	5727	NM_000264	ENSG00000185920	PTCH1	BCNS|BCNS1|NBCCS|PTC|PTC1|PTCH	patched 1	protein-coding	promoter-TSS
chr12	45726701	45731699	peak5052	promoter-TSS (NM_152641)	-506	NM_152641	196528	NM_152641	ENSG00000189079	ARID2	BAF200|CSS6|SMARCF3|ZIPZAP|p200	AT-rich interaction domain 2	protein-coding	promoter-TSS
chr16	3019901	3024899	peak6092	TTS (NM_001002018)	1542	NM_017885	54985	NM_017885	ENSG00000103145	HCFC1R1	HPIP	host cell factor C1 regulator 1	protein-coding	TTS
chr19	1854101	1858999	peak7192	intron (NM_031918, intron 1 of 1)	7029	NM_031918	83855	NM_031918	ENSG00000129911	KLF16	BTEB4|DRRF|NSLP2	KLF transcription factor 16	protein-coding	intron
chr7	94654401	94659299	peak3297	promoter-TSS (NM_001040152)	480	NM_001040152	23089	NM_015068	ENSG00000242265	PEG10	EDR|HB-1|MEF3L|Mar2|Mart2|RGAG3|RTL2|SIRH1	paternally expressed 10	protein-coding	promoter-TSS
chr19	1441501	1446399	peak7182	Intergenic	5554	NM_001018	6209	NM_001018	ENSG00000115268	RPS15	RIG|S15|uS19	ribosomal protein S15	protein-coding	Intergenic
chr9	136720801	136725699	peak4288	exon (NM_152421, exon 5 of 5)	2987	NR_002975	677824	NR_002975	ENSG00000280496	SNORA17B	ACA43|SNORA43	small nucleolar RNA, H/ACA box 17B	snoRNA	exon
chr17	7833501	7838299	peak6520	Intergenic	-4006	NM_001348716	23135	NM_001080424	ENSG00000132510	KDM6B	JMJD3|NEDCFSA|NEDSST	lysine demethylase 6B	protein-coding	Intergenic
chr4	41212301	41217099	peak1889	promoter-TSS (NM_001166050)	-158	NM_001166050	323	NM_004307	ENSG00000163697	APBB2	FE65L|FE65L1	amyloid beta precursor protein binding family B member 2	protein-coding	promoter-TSS
chr20	323601	328399	peak7648	promoter-TSS (NM_006943)	429	NM_006943	6666	NM_006943	ENSG00000177732	SOX12	SOX22	SRY-box transcription factor 12	protein-coding	promoter-TSS
chr18	3447401	3452199	peak7038	promoter-TSS (NM_173208)	93	NM_173208	7050	NM_003244	ENSG00000177426	TGIF1	HPE4|TGIF	TGFB induced factor homeobox 1	protein-coding	promoter-TSS
chr14	68792001	68796799	peak5614	promoter-TSS (NM_001244698)	-486	NM_001244698	677	NM_004926	ENSG00000185650	ZFP36L1	BRF1|Berg36|ERF-1|ERF1|RNF162B|TIS11B|cMG1	ZFP36 ring finger protein like 1	protein-coding	promoter-TSS
chr19	3968401	3973199	peak7237	promoter-TSS (NM_001348)	299	NM_001348	1613	NM_001348	ENSG00000167657	DAPK3	DLK|ZIP|ZIPK	death associated protein kinase 3	protein-coding	promoter-TSS
[truncated: 8,172 more rows]

## Sheet: H1299_DOX_Flagmono_F1084_EPIC2
chr	start	end	peakid	Annotation	Distance.to.TSS	Nearest.PromoterID	Entrez.ID	Nearest.Refseq	Nearest.Ensembl	Gene.Name	Gene.Alias	Gene.Description	Gene.Type	simple
[truncated: 24,086 more rows]

[truncated: 11 more sheets: H1299_DOX_DPPA4_ab154642_EPIC2, H1299_DOX_DPPA4n_AP1438a_EPIC2, H1299_DOX_V5_46-0705_EPIC2, H1299_DOX_denovo_CNR_consensus, H1299_CTRLDOX_H3K4me3, H1299_CTRLDOX_H3K4me1, H1299_CTRLDOX_H3K27ac, H1299_CTRLDOX_H3K27me3, H1299_CTRLDOX_H2AK119ub, H1299_CTRLDOX_H3K9me3, H1299_CTRLDOX_H3K36me3]
